# Supplementary material for: RulNet: A Web-Oriented Platform for Regulatory Network Inference, Application to Wheat –Omics Data
Source: PLoS One. 2015 May 19;10(5):e0127127. doi: 10.1371/journal.pone.0127127 (PMC4437996; doi:10.1371/journal.pone.0127127)
Supplement: S1 Dataset — (TXT) [file pone.0127127.s001.txt]

G259	G3162	0.2176
G259	G1116	0.2133
G194	G4175	0.2126
G194	G1339	0.2125
G259	G2929	0.2118
G329	G2327	0.2108
G259	G666	0.2098
G194	G3385	0.2087
G194	G4194	0.2046
G329	G1339	0.2034
G194	G3630	0.2021
G194	G3647	0.2021
G23	G992	0.2015
G194	G2760	0.2013
G259	G2314	0.2003
G318	G1619	0.2
G194	G835	0.1996
G318	G4201	0.1993
G329	G884	0.1985
G259	G4271	0.1981
G329	G194	0.196
G194	G329	0.196
G329	G3385	0.195
G194	G2744	0.195
G318	G337	0.1942
G329	G4175	0.194
G329	G431	0.1938
G194	G884	0.1938
G329	G4194	0.1935
G329	G2808	0.1934
G194	G776	0.1917
G318	G2339	0.1904
G219	G110	0.1901
G110	G219	0.1901
G194	G2327	0.1892
G194	G639	0.1892
G329	G1408	0.1887
G329	G3630	0.1884
G194	G3201	0.1884
G329	G4351	0.1879
G318	G2996	0.1876
G318	G4489	0.1873
G318	G410	0.1872
G318	G1764	0.1868
G329	G1457	0.1866
G318	G1185	0.1866
G194	G3957	0.1863
G194	G2150	0.1854
G329	G2525	0.1853
G194	G2677	0.185
G329	G3647	0.1846
G318	G3507	0.1844
G329	G639	0.184
G329	G1462	0.1836
G329	G835	0.1834
G194	G3468	0.1834
G329	G2760	0.1826
G318	G2359	0.1823
G139	G2155	0.1822
G194	G1815	0.1821
G329	G353	0.1815
G329	G2744	0.1813
G329	G2723	0.1811
G318	G3765	0.1809
G194	G4306	0.1805
G318	G2053	0.1792
G194	G4429	0.1792
G329	G776	0.1791
G213	G3588	0.1788
G318	G1503	0.1779
G194	G431	0.1777
G329	G3201	0.177
G78	G3598	0.1768
G329	G1847	0.1768
G254	G1116	0.1766
G318	G2557	0.1766
G329	G3252	0.1764
G194	G2808	0.176
G194	G1457	0.1755
G254	G259	0.1754
G329	G4119	0.1754
G259	G254	0.1754
G329	G4306	0.1753
G194	G1408	0.1752
G329	G3675	0.1752
G124	G2778	0.1747
G194	G4351	0.1743
G318	G1983	0.1737
G329	G2677	0.1736
G318	G1343	0.1733
G329	G3058	0.1732
G329	G3843	0.1731
G194	G2525	0.173
G194	G353	0.173
G329	G4109	0.1727
G329	G3022	0.1722
G194	G2871	0.1721
G329	G3468	0.172
G329	G2150	0.1716
G194	G2723	0.1713
G293	G676	0.1712
G259	G1119	0.1712
G329	G3957	0.1712
G318	G4340	0.1711
G318	G2624	0.1708
G259	G2709	0.1707
G329	G1815	0.1707
G329	G2871	0.1707
G318	G2866	0.1704
G194	G1462	0.1701
G318	G2168	0.1698
G329	G3435	0.1697
G318	G3165	0.1693
G329	G413	0.1693
G194	G3675	0.1692
G329	G4429	0.169
G188	G254	0.1689
G254	G188	0.1689
G194	G2174	0.1688
G278	G2973	0.1687
G194	G3252	0.168
G329	G2837	0.168
G318	G3377	0.1676
G329	G3679	0.1668
G329	G2450	0.1668
G87	G804	0.1664
G254	G3162	0.166
G194	G1847	0.1659
G329	G1777	0.1656
G329	G3472	0.1656
G23	G1023	0.1654
G302	G1764	0.165
G87	G3594	0.165
G194	G3022	0.165
G254	G2929	0.1647
G329	G911	0.1646
G194	G4119	0.1643
G197	G2331	0.1642
G93	G1619	0.1641
G318	G3867	0.1638
G194	G3435	0.1638
G219	G329	0.1635
G329	G219	0.1635
G87	G1315	0.1634
G318	G1391	0.163
G194	G4109	0.163
G116	G2990	0.1629
G302	G1193	0.1629
G259	G3054	0.1626
G87	G2329	0.1624
G87	G1487	0.1622
G194	G3843	0.1622
G87	G1784	0.162
G87	G3718	0.162
G219	G2808	0.162
G318	G4416	0.1619
G87	G1934	0.1618
G318	G4440	0.1617
G329	G2930	0.1617
G93	G4489	0.1616
G87	G2259	0.1616
G93	G4269	0.1615
G87	G2902	0.1614
G87	G2077	0.1614
G219	G431	0.1612
G87	G598	0.1611
G194	G3058	0.161
G194	G3472	0.1609
G278	G972	0.1607
G87	G1023	0.1606
G278	G2928	0.1606
G243	G3333	0.1606
G87	G2579	0.1601
G219	G4351	0.1601
G329	G1903	0.1601
G254	G666	0.1599
G254	G2314	0.1599
G302	G2168	0.1599
G87	G3420	0.1598
G318	G2315	0.1598
G23	G770	0.1597
G254	G4271	0.1597
G242	G4480	0.1597
G194	G413	0.1597
G242	G1127	0.1595
G318	G3754	0.1594
G87	G979	0.1593
G318	G3014	0.1593
G242	G2213	0.1591
G124	G2122	0.1591
G318	G3075	0.1591
G318	G1927	0.159
G87	G2085	0.1588
G302	G2053	0.1586
G302	G2339	0.1586
G278	G513	0.1586
G318	G3366	0.1584
G194	G2450	0.1584
G261	G1080	0.1582
G87	G2452	0.1582
G87	G3677	0.1582
G329	G2074	0.1582
G87	G960	0.1581
G242	G3517	0.1581
G87	G982	0.158
G302	G3254	0.158
G302	G4416	0.1579
G87	G770	0.1577
G318	G2689	0.1577
G318	G3150	0.1577
G302	G3765	0.1575
G17	G2698	0.1574
G87	G1354	0.1573
G219	G1408	0.1573
G219	G4119	0.1573
G87	G2975	0.1571
G194	G2930	0.1571
G226	G2778	0.157
G87	G2086	0.157
G302	G337	0.157
G87	G4160	0.1569
G318	G4402	0.1569
G87	G3136	0.1568
G87	G1460	0.1568
G318	G4240	0.1568
G242	G4234	0.1567
G242	G1925	0.1567
G87	G2476	0.1566
G318	G4496	0.1566
G219	G1339	0.1565
G23	G2085	0.1565
G254	G4224	0.1564
G242	G1460	0.1562
G194	G1777	0.1559
G194	G2837	0.1559
G242	G804	0.1558
G87	G1138	0.1556
G87	G2591	0.1555
G219	G1462	0.1555
G87	G3565	0.1554
G87	G4200	0.1554
G318	G1951	0.1554
G87	G4421	0.1553
G87	G1127	0.1552
G197	G4434	0.1552
G87	G3517	0.1551
G278	G1460	0.1551
G242	G3023	0.155
G87	G2771	0.1548
G23	G3420	0.1548
G194	G911	0.1548
G87	G1559	0.1547
G93	G1927	0.1547
G194	G3679	0.1547
G87	G3300	0.1546
G187	G1195	0.1546
G87	G1049	0.1545
G87	G2256	0.1545
G87	G3715	0.1545
G202	G2308	0.1545
G93	G3291	0.1544
G197	G4492	0.1544
G278	G2844	0.1543
G332	G284	0.1543
G284	G332	0.1543
G278	G2259	0.1543
G23	G2241	0.1543
G302	G410	0.1542
G27	G1781	0.1542
G242	G3571	0.1541
G124	G16	0.1539
G16	G124	0.1539
G87	G2434	0.1538
G219	G2327	0.1538
G259	G1764	0.1538
G23	G3136	0.1537
G87	G1544	0.1537
G87	G4095	0.1537
G278	G804	0.1537
G329	G2174	0.1537
G93	G3867	0.1536
G219	G3058	0.1536
G219	G1847	0.1535
G318	G4271	0.1534
G87	G4026	0.1534
G87	G1749	0.1534
G93	G3507	0.1534
G219	G884	0.1534
G278	G3517	0.1533
G278	G522	0.1533
G261	G1768	0.1532
G242	G770	0.1531
G87	G2853	0.1531
G93	G1172	0.1531
G23	G2579	0.153
G278	G4475	0.153
G23	G1465	0.1529
G87	G1809	0.1527
G302	G3346	0.1527
G87	G4475	0.1527
G325	G1986	0.1526
G329	G110	0.1526
G318	G3824	0.1526
G110	G329	0.1526
G87	G4103	0.1525
G318	G666	0.1525
G87	G2057	0.1525
G87	G2416	0.1524
G87	G900	0.1524
G219	G194	0.1524
G278	G1310	0.1524
G93	G4224	0.1524
G194	G219	0.1524
G23	G3677	0.1523
G242	G2591	0.1523
G278	G1127	0.1523
G219	G2525	0.1523
G318	G4381	0.1522
G139	G3401	0.1521
G87	G2683	0.152
G302	G2996	0.152
G93	G4496	0.1519
G278	G2344	0.1519
G259	G2821	0.1519
G93	G2053	0.1518
G154	G1503	0.1516
G87	G1297	0.1515
G87	G1668	0.1515
G318	G1952	0.1515
G23	G3631	0.1514
G261	G1792	0.1514
G93	G3482	0.1514
G318	G2289	0.1514
G302	G4489	0.1512
G87	G4265	0.1512
G219	G3385	0.1512
G219	G1457	0.1512
G87	G3762	0.1512
G278	G3947	0.1511
G302	G2359	0.151
G302	G2704	0.151
G219	G639	0.151
G302	G318	0.1509
G16	G2778	0.1509
G318	G302	0.1509
G278	G2079	0.1508
G278	G4160	0.1507
G110	G431	0.1507
G318	G2219	0.1506
G87	G788	0.1505
G219	G3252	0.1505
G219	G4109	0.1505
G87	G826	0.1504
G87	G1009	0.1504
G87	G341	0.1503
G87	G1546	0.1503
G87	G1621	0.1503
G278	G1668	0.1503
G23	G2798	0.1503
G110	G2808	0.1503
G87	G1310	0.1502
G87	G3571	0.1501
G87	G2993	0.1501
G325	G4223	0.1501
G87	G4165	0.1501
G116	G1284	0.1501
G318	G2314	0.15
G87	G2418	0.15
G219	G3435	0.15
G110	G4351	0.15
G325	G2982	0.1499
G87	G3791	0.1499
G87	G2159	0.1498
G87	G1263	0.1498
G302	G4201	0.1498
G219	G3843	0.1498
G259	G2315	0.1498
G93	G2482	0.1497
G219	G835	0.1496
G219	G3630	0.1496
G23	G788	0.1496
G87	G4295	0.1496
G278	G1009	0.1496
G242	G2844	0.1495
G87	G4406	0.1495
G318	G4269	0.1495
G318	G2704	0.1495
G259	G4496	0.1495
G219	G4175	0.1494
G219	G4194	0.1494
G259	G1927	0.1494
G87	G3845	0.1493
G87	G4314	0.1493
G194	G3403	0.1493
G23	G3414	0.1492
G154	G2053	0.1492
G318	G2178	0.1492
G24	G2079	0.1491
G214	G920	0.1491
G93	G1951	0.1491
G87	G3889	0.1491
G93	G1764	0.149
G302	G1343	0.149
G242	G2828	0.149
G318	G1054	0.149
G87	G2402	0.1488
G87	G451	0.1488
G194	G578	0.1488
G90	G1421	0.1487
G87	G3566	0.1487
G219	G3022	0.1487
G90	G2079	0.1486
G23	G3566	0.1486
G209	G1870	0.1486
G259	G4312	0.1486
G87	G2247	0.1485
G302	G2289	0.1485
G331	G1023	0.1485
G183	G1986	0.1483
G19	G89	0.1483
G90	G4423	0.1483
G219	G3647	0.1483
G89	G19	0.1483
G219	G353	0.1483
G23	G3571	0.1482
G242	G3283	0.1482
G93	G1503	0.1481
G302	G1983	0.148
G278	G2452	0.148
G318	G3482	0.148
G194	G1903	0.148
G261	G525	0.1479
G87	G23	0.1479
G93	G3377	0.1479
G23	G87	0.1479
G219	G2723	0.1479
G259	G2476	0.1479
G87	G4033	0.1478
G242	G3553	0.1478
G154	G4381	0.1478
G219	G3201	0.1478
G318	G2956	0.1478
G242	G3734	0.1478
G110	G4119	0.1478
G23	G1315	0.1477
G87	G992	0.1477
G87	G3247	0.1477
G278	G960	0.1477
G259	G4224	0.1477
G93	G3754	0.1476
G302	G4340	0.1476
G219	G2760	0.1476
G23	G3594	0.1475
G278	G2077	0.1475
G93	G2339	0.1475
G219	G776	0.1475
G29	G1220	0.1474
G278	G3023	0.1474
G87	G3631	0.1474
G23	G3791	0.1474
G87	G2648	0.1474
G140	G1706	0.1474
G87	G882	0.1474
G188	G1116	0.1473
G93	G2689	0.1473
G90	G3762	0.1472
G242	G3136	0.1472
G87	G2509	0.1472
G278	G2538	0.1472
G93	G1952	0.1472
G302	G1140	0.1471
G243	G2777	0.1471
G318	G2752	0.1471
G219	G3472	0.1471
G110	G1408	0.1471
G87	G2161	0.147
G87	G2828	0.147
G23	G3342	0.147
G278	G3300	0.147
G219	G3675	0.147
G183	G1491	0.1469
G87	G2079	0.1469
G23	G2161	0.1469
G87	G336	0.1469
G87	G4480	0.1468
G278	G770	0.1468
G278	G598	0.1468
G318	G2622	0.1468
G87	G1780	0.1468
G87	G513	0.1467
G154	G1619	0.1467
G87	G1045	0.1467
G3	G1451	0.1467
G87	G2344	0.1467
G302	G1793	0.1467
G261	G1530	0.1466
G87	G1465	0.1466
G93	G318	0.1466
G318	G93	0.1466
G116	G4206	0.1466
G302	G4271	0.1465
G318	G2482	0.1465
G254	G2740	0.1465
G23	G4480	0.1464
G87	G1065	0.1464
G23	G4165	0.1464
G87	G636	0.1463
G242	G1315	0.1463
G242	G3594	0.1463
G278	G2579	0.1463
G325	G3947	0.1462
G226	G1901	0.1462
G318	G3291	0.1462
G278	G900	0.1462
G110	G1462	0.1462
G87	G3593	0.1461
G87	G4088	0.1461
G259	G3867	0.1461
G302	G3397	0.1461
G325	G972	0.146
G183	G2927	0.146
G87	G1880	0.146
G242	G3285	0.146
G23	G2591	0.146
G219	G2744	0.146
G154	G2996	0.1459
G87	G3670	0.1459
G302	G3054	0.1459
G23	G1049	0.1459
G87	G499	0.1459
G183	G972	0.1458
G3	G4007	0.1458
G23	G1784	0.1458
G23	G348	0.1458
G219	G413	0.1458
G219	G3679	0.1458
G278	G4026	0.1457
G79	G2779	0.1457
G219	G2450	0.1457
G219	G2837	0.1457
G87	G2798	0.1456
G278	G4103	0.1455
G325	G2927	0.1454
G278	G2159	0.1454
G23	G2902	0.1454
G87	G399	0.1454
G87	G3280	0.1454
G242	G4160	0.1454
G87	G522	0.1454
G242	G2986	0.1454
G325	G4199	0.1454
G154	G1764	0.1453
G278	G1433	0.1453
G254	G2956	0.1453
G161	G2034	0.1452
G278	G1986	0.1452
G318	G4215	0.1452
G325	G2146	0.1451
G197	G3973	0.1451
G110	G2327	0.1451
G259	G2624	0.1451
G23	G2434	0.145
G242	G1154	0.145
G87	G2063	0.145
G325	G522	0.1449
G87	G972	0.1449
G278	G1143	0.1449
G259	G1619	0.1449
G318	G4224	0.1449
G93	G4381	0.1448
G23	G2322	0.1448
G318	G1787	0.1448
G194	G2074	0.1448
G93	G2956	0.1447
G278	G4033	0.1447
G318	G3162	0.1447
G318	G453	0.1447
G23	G1914	0.1447
G110	G3058	0.1447
G329	G578	0.1447
G24	G1127	0.1446
G23	G3889	0.1446
G244	G3299	0.1446
G219	G1777	0.1446
G24	G3517	0.1445
G242	G4300	0.1445
G87	G3868	0.1445
G242	G3618	0.1445
G325	G405	0.1445
G154	G3291	0.1444
G23	G1460	0.1444
G259	G410	0.1444
G183	G522	0.1443
G302	G3507	0.1443
G318	G259	0.1443
G87	G3945	0.1443
G23	G1560	0.1443
G23	G804	0.1443
G278	G3168	0.1443
G302	G4215	0.1443
G259	G318	0.1443
G325	G1433	0.1442
G302	G2689	0.1442
G87	G2844	0.1442
G242	G4103	0.1442
G87	G3690	0.1442
G197	G1523	0.1442
G302	G1619	0.1441
G278	G2213	0.1441
G23	G1880	0.1441
G318	G1446	0.1441
G154	G4489	0.1441
G93	G2178	0.1441
G197	G3553	0.1441
G23	G3975	0.144
G23	G1127	0.144
G93	G1983	0.144
G16	G2122	0.144
G110	G2525	0.144
G278	G1045	0.1439
G93	G4240	0.1439
G93	G2315	0.1438
G23	G3517	0.1438
G87	G4223	0.1438
G254	G1966	0.1438
G187	G2989	0.1437
G154	G1927	0.1437
G87	G2364	0.1437
G87	G3289	0.1437
G242	G2476	0.1437
G24	G770	0.1436
G93	G2624	0.1436
G278	G2086	0.1436
G110	G1847	0.1436
G183	G2344	0.1435
G87	G3919	0.1435
G242	G1310	0.1435
G87	G3947	0.1435
G242	G4183	0.1435
G278	G4314	0.1435
G219	G2074	0.1435
G87	G1433	0.1435
G242	G1421	0.1434
G242	G4033	0.1434
G154	G3507	0.1434
G318	G1201	0.1434
G183	G3947	0.1433
G278	G3139	0.1433
G242	G943	0.1433
G87	G1184	0.1432
G242	G4486	0.1432
G278	G2209	0.1432
G87	G1004	0.1432
G242	G1553	0.1432
G278	G1707	0.1431
G87	G3178	0.1431
G87	G3381	0.1431
G110	G1339	0.1431
G23	G1422	0.1431
G219	G4429	0.1431
G90	G4103	0.143
G87	G4300	0.143
G87	G4219	0.143
G278	G3945	0.143
G87	G4048	0.143
G163	G3848	0.1429
G278	G3571	0.1429
G278	G4423	0.1429
G242	G3558	0.1429
G87	G1173	0.1429
G278	G4223	0.1429
G278	G3668	0.1428
G87	G2390	0.1428
G154	G4269	0.1428
G302	G2358	0.1428
G242	G2452	0.1428
G254	G1619	0.1428
G318	G1458	0.1428
G278	G2085	0.1428
G259	G4489	0.1428
G87	G3414	0.1427
G87	G1560	0.1427
G87	G4163	0.1427
G302	G3037	0.1427
G242	G2259	0.1427
G87	G2938	0.1427
G242	G604	0.1427
G329	G3403	0.1427
G87	G1770	0.1426
G93	G3118	0.1426
G278	G2975	0.1426
G219	G1903	0.1426
G242	G2053	0.1425
G87	G1180	0.1425
G318	G3054	0.1425
G242	G1546	0.1425
G278	G4265	0.1425
G154	G2178	0.1425
G7	G1691	0.1425
G24	G1460	0.1424
G87	G4077	0.1424
G87	G278	0.1424
G302	G3377	0.1424
G87	G500	0.1424
G278	G87	0.1424
G183	G1706	0.1423
G154	G318	0.1423
G242	G1661	0.1423
G87	G2544	0.1423
G87	G3860	0.1423
G219	G2150	0.1423
G318	G154	0.1423
G259	G2057	0.1423
G242	G2079	0.1422
G278	G1422	0.1422
G318	G2929	0.1422
G87	G2177	0.1422
G183	G845	0.1421
G278	G3136	0.1421
G87	G810	0.1421
G23	G657	0.1421
G318	G1966	0.1421
G113	G183	0.142
G278	G1421	0.142
G183	G113	0.142
G5	G3923	0.142
G87	G4176	0.142
G226	G124	0.142
G242	G2544	0.142
G318	G3037	0.142
G278	G1065	0.142
G124	G226	0.142
G93	G1343	0.1419
G87	G3342	0.1419
G242	G4473	0.1419
G318	G3346	0.1419
G219	G3957	0.1419
G318	G2611	0.1419
G23	G451	0.1419
G194	G3057	0.1419
G110	G3252	0.1419
G23	G1613	0.1419
G259	G2689	0.1419
G302	G3603	0.1417
G87	G1481	0.1417
G278	G2683	0.1417
G318	G3318	0.1417
G87	G1654	0.1416
G325	G804	0.1416
G93	G337	0.1416
G278	G3342	0.1416
G87	G2360	0.1416
G302	G453	0.1416
G278	G2993	0.1416
G318	G1405	0.1416
G331	G1315	0.1416
G242	G1784	0.1415
G93	G410	0.1415
G243	G1536	0.1415
G110	G1457	0.1415
G259	G2585	0.1415
G87	G3826	0.1414
G188	G1095	0.1414
G87	G2927	0.1414
G93	G2289	0.1414
G259	G3507	0.1414
G325	G845	0.1413
G23	G4048	0.1413
G278	G1809	0.1413
G140	G3017	0.1413
G24	G804	0.1412
G259	G2956	0.1412
G278	G1297	0.1412
G219	G2871	0.1412
G331	G770	0.1412
G183	G1484	0.1411
G302	G1927	0.1411
G87	G1373	0.1411
G87	G1143	0.1411
G154	G2339	0.1411
G325	G2077	0.141
G278	G982	0.141
G242	G2902	0.141
G161	G537	0.141
G110	G884	0.141
G110	G3843	0.141
G87	G856	0.1409
G87	G1367	0.1409
G302	G1503	0.1409
G278	G3762	0.1409
G259	G337	0.1409
G90	G2383	0.1408
G278	G4300	0.1408
G302	G2709	0.1408
G197	G1479	0.1408
G87	G405	0.1408
G278	G882	0.1408
G183	G2077	0.1407
G325	G278	0.1407
G183	G325	0.1407
G325	G1004	0.1407
G325	G183	0.1407
G23	G2853	0.1407
G302	G1291	0.1407
G278	G325	0.1407
G93	G2866	0.1406
G23	G341	0.1406
G93	G2557	0.1406
G29	G2022	0.1406
G242	G2364	0.1406
G278	G2591	0.1405
G242	G2798	0.1405
G219	G2677	0.1405
G110	G353	0.1405
G278	G3826	0.1404
G318	G1140	0.1404
G318	G3603	0.1404
G219	G2930	0.1404
G110	G639	0.1404
G110	G3435	0.1404
G87	G3456	0.1403
G90	G2811	0.1403
G87	G635	0.1403
G93	G2996	0.1403
G278	G2476	0.1403
G302	G698	0.1403
G325	G2344	0.1402
G87	G4189	0.1402
G278	G2813	0.1402
G93	G2219	0.1402
G154	G3366	0.1402
G219	G911	0.1402
G318	G1291	0.1402
G242	G3684	0.1401
G242	G2813	0.1401
G242	G2360	0.1401
G318	G896	0.1401
G219	G1815	0.1401
G110	G2723	0.1401
G23	G2259	0.14
G23	G3860	0.14
G110	G3679	0.14
G183	G500	0.1399
G87	G1265	0.1399
G93	G2359	0.1399
G242	G1045	0.1399
G278	G1544	0.1399
G242	G2085	0.1399
G87	G862	0.1399
G179	G918	0.1399
G242	G3860	0.1399
G87	G3901	0.1399
G24	G3571	0.1398
G93	G3765	0.1398
G242	G2579	0.1398
G154	G93	0.1398
G242	G788	0.1398
G93	G154	0.1398
G302	G2315	0.1397
G242	G1443	0.1397
G302	G1405	0.1397
G278	G1378	0.1397
G325	G4467	0.1396
G29	G4163	0.1396
G278	G2434	0.1396
G278	G4324	0.1396
G87	G1741	0.1396
G87	G4254	0.1396
G87	G4473	0.1396
G242	G1559	0.1396
G124	G1740	0.1396
G87	G3720	0.1396
G110	G3385	0.1396
G188	G2929	0.1395
G188	G3162	0.1395
G87	G2138	0.1395
G87	G943	0.1395
G154	G3377	0.1395
G154	G1884	0.1395
G259	G2996	0.1395
G110	G4109	0.1395
G183	G4475	0.1394
G24	G1310	0.1394
G325	G3381	0.1394
G325	G982	0.1394
G259	G896	0.1394
G325	G3495	0.1393
G278	G705	0.1393
G259	G4416	0.1393
G23	G1559	0.1393
G242	G4048	0.1393
G93	G3366	0.1392
G259	G2866	0.1392
G278	G3720	0.1392
G331	G3594	0.1392
G325	G4300	0.1391
G325	G1484	0.1391
G325	G3565	0.1391
G154	G4496	0.1391
G278	G1784	0.1391
G23	G1925	0.1391
G209	G3686	0.1391
G87	G3040	0.1391
G110	G3022	0.1391
G24	G4480	0.139
G242	G3975	0.139
G302	G4195	0.139
G306	G77	0.139
G87	G1491	0.139
G87	G4154	0.139
G302	G1787	0.139
G77	G306	0.139
G5	G1679	0.1389
G87	G657	0.1389
G242	G3152	0.1389
G243	G1765	0.1389
G278	G2163	0.1389
G188	G4271	0.1388
G87	G1199	0.1388
G242	G3420	0.1388
G154	G410	0.1388
G23	G1749	0.1388
G110	G2450	0.1388
G325	G3020	0.1387
G325	G3168	0.1387
G278	G2390	0.1387
G278	G2902	0.1387
G93	G3603	0.1387
G226	G2122	0.1387
G278	G4248	0.1387
G259	G4165	0.1387
G278	G4048	0.1387
G325	G894	0.1386
G325	G3715	0.1386
G325	G3869	0.1386
G278	G4388	0.1386
G87	G2726	0.1386
G140	G1484	0.1386
G325	G1491	0.1385
G242	G982	0.1385
G325	G4176	0.1385
G242	G4467	0.1385
G278	G2616	0.1385
G242	G3720	0.1385
G87	G384	0.1384
G124	G2109	0.1384
G242	G1544	0.1384
G242	G4265	0.1384
G242	G2177	0.1384
G23	G499	0.1384
G278	G3213	0.1384
G325	G513	0.1383
G291	G3945	0.1383
G87	G4407	0.1383
G87	G242	0.1383
G242	G87	0.1383
G23	G1546	0.1383
G93	G1185	0.1383
G93	G1884	0.1383
G278	G3280	0.1383
G183	G513	0.1382
G154	G4201	0.1382
G278	G3791	0.1382
G242	G2086	0.1382
G259	G1983	0.1382
G302	G4378	0.1382
G302	G2792	0.1382
G23	G2177	0.1382
G325	G1668	0.1381
G318	G1116	0.1381
G23	G3322	0.1381
G236	G1813	0.1381
G302	G3366	0.1381
G254	G4489	0.1381
G154	G3824	0.1381
G23	G4200	0.1381
G110	G3675	0.1381
G183	G278	0.138
G183	G4466	0.138
G24	G2579	0.138
G226	G2848	0.138
G24	G2476	0.138
G242	G4322	0.138
G242	G2643	0.138
G242	G3300	0.138
G154	G2607	0.138
G242	G4314	0.138
G124	G1398	0.138
G87	G1318	0.138
G259	G3014	0.138
G325	G2953	0.138
G278	G183	0.138
G318	G2783	0.138
G325	G3139	0.1379
G23	G2751	0.1379
G242	G3414	0.1379
G23	G3684	0.1379
G154	G2956	0.1379
G242	G733	0.1379
G93	G2585	0.1379
G87	G2850	0.1379
G242	G3889	0.1379
G242	G4242	0.1379
G87	G3079	0.1379
G259	G4200	0.1379
G325	G753	0.1378
G325	G3280	0.1378
G278	G1474	0.1378
G23	G4486	0.1378
G23	G1099	0.1378
G318	G2838	0.1378
G219	G3468	0.1378
G278	G3869	0.1378
G242	G1451	0.1378
G274	G1706	0.1377
G87	G2495	0.1377
G90	G804	0.1377
G87	G4183	0.1377
G194	G110	0.1377
G87	G2082	0.1377
G93	G4402	0.1377
G23	G1138	0.1377
G110	G194	0.1377
G318	G1884	0.1377
G87	G3386	0.1376
G87	G1038	0.1376
G242	G960	0.1376
G26	G3588	0.1376
G154	G1983	0.1376
G154	G4416	0.1376
G242	G4475	0.1376
G110	G2837	0.1376
G93	G1446	0.1375
G154	G2315	0.1375
G278	G1870	0.1375
G242	G23	0.1375
G242	G1668	0.1375
G23	G242	0.1375
G318	G1172	0.1375
G254	G2053	0.1375
G110	G413	0.1375
G197	G3621	0.1374
G302	G2607	0.1374
G242	G2585	0.1374
G87	G4486	0.1374
G124	G3643	0.1374
G87	G3193	0.1374
G259	G3824	0.1374
G113	G500	0.1373
G325	G4163	0.1373
G226	G2109	0.1373
G242	G1297	0.1373
G87	G3102	0.1373
G278	G4176	0.1373
G90	G1260	0.1372
G302	G3014	0.1372
G278	G2165	0.1372
G90	G1234	0.1372
G213	G2538	0.1372
G183	G87	0.1371
G130	G394	0.1371
G87	G387	0.1371
G87	G3830	0.1371
G302	G2866	0.1371
G87	G183	0.1371
G318	G3254	0.1371
G183	G4223	0.137
G87	G1421	0.137
G29	G3902	0.137
G242	G2434	0.137
G278	G3919	0.137
G242	G1263	0.137
G154	G2482	0.137
G23	G2975	0.137
G87	G2472	0.137
G318	G2709	0.1369
G183	G1009	0.1369
G302	G2838	0.1369
G87	G2890	0.1369
G4	G1532	0.1368
G87	G1975	0.1368
G278	G2383	0.1368
G90	G1491	0.1368
G23	G1621	0.1368
G242	G1430	0.1368
G213	G3839	0.1368
G110	G4194	0.1368
G318	G4378	0.1368
G242	G754	0.1368
G242	G1770	0.1367
G23	G1180	0.1367
G278	G1770	0.1367
G274	G1484	0.1367
G213	G26	0.1367
G26	G213	0.1367
G242	G1234	0.1367
G23	G2086	0.1367
G242	G1198	0.1367
G278	G3909	0.1367
G325	G900	0.1366
G87	G1925	0.1366
G23	G982	0.1366
G278	G4421	0.1366
G254	G4269	0.1366
G209	G2159	0.1366
G242	G1914	0.1366
G242	G1429	0.1366
G110	G3630	0.1366
G197	G3424	0.1366
G183	G2418	0.1365
G90	G1265	0.1365
G278	G4235	0.1365
G244	G3625	0.1365
G87	G2982	0.1365
G93	G2611	0.1365
G93	G4201	0.1365
G254	G2315	0.1365
G242	G2344	0.1365
G197	G3275	0.1365
G278	G4467	0.1365
G278	G3001	0.1365
G87	G3618	0.1365
G254	G1095	0.1365
G23	G4088	0.1365
G23	G331	0.1364
G87	G2165	0.1364
G278	G1706	0.1364
G242	G1433	0.1364
G87	G1445	0.1364
G87	G3663	0.1364
G87	G3981	0.1364
G318	G2585	0.1364
G194	G2730	0.1364
G331	G23	0.1364
G183	G2165	0.1363
G325	G3549	0.1363
G24	G2085	0.1363
G242	G2973	0.1363
G87	G3869	0.1363
G242	G348	0.1363
G278	G1491	0.1363
G216	G299	0.1362
G325	G1706	0.1362
G183	G3495	0.1362
G325	G4475	0.1362
G299	G216	0.1362
G278	G1315	0.1362
G242	G1023	0.1362
G242	G4092	0.1362
G302	G4440	0.1362
G278	G2022	0.1362
G318	G1585	0.1362
G278	G2736	0.1362
G23	G4095	0.1362
G110	G1777	0.1362
G110	G3472	0.1362
G90	G982	0.1361
G16	G2848	0.1361
G278	G3450	0.1361
G242	G657	0.1361
G197	G3641	0.1361
G325	G4421	0.136
G325	G2835	0.136
G278	G4480	0.136
G3	G3283	0.136
G274	G1986	0.136
G259	G4201	0.136
G219	G4306	0.136
G23	G336	0.136
G325	G4235	0.1359
G29	G394	0.1359
G29	G3625	0.1359
G87	G2616	0.1359
G242	G2022	0.1359
G242	G2811	0.1359
G278	G845	0.1359
G87	G1468	0.1359
G23	G1173	0.1359
G278	G4165	0.1359
G325	G433	0.1358
G325	G2683	0.1358
G113	G2927	0.1358
G93	G2752	0.1358
G23	G1934	0.1358
G23	G2476	0.1358
G254	G2996	0.1358
G48	G936	0.1357
G113	G4223	0.1357
G24	G2902	0.1357
G24	G4160	0.1357
G235	G1204	0.1357
G278	G407	0.1357
G278	G2402	0.1357
G183	G4160	0.1356
G278	G3686	0.1356
G154	G2866	0.1356
G325	G2675	0.1356
G23	G1199	0.1356
G261	G1062	0.1355
G325	G4324	0.1355
G36	G887	0.1355
G242	G2509	0.1355
G29	G953	0.1355
G23	G1310	0.1355
G110	G3647	0.1355
G325	G489	0.1355
G242	G3990	0.1354
G242	G3593	0.1354
G3	G1925	0.1354
G110	G835	0.1354
G259	G2241	0.1354
G55	G423	0.1353
G24	G982	0.1353
G93	G3150	0.1353
G5	G606	0.1353
G242	G2161	0.1353
G90	G4223	0.1353
G278	G1546	0.1353
G93	G4416	0.1353
G242	G1009	0.1353
G302	G2434	0.1352
G278	G2853	0.1352
G259	G2053	0.1352
G197	G4342	0.1352
G278	G695	0.1352
G242	G4165	0.1352
G278	G1004	0.1352
G87	G2928	0.1352
G110	G776	0.1352
G242	G4254	0.1352
G24	G3762	0.1351
G150	G1940	0.1351
G23	G690	0.1351
G302	G1951	0.1351
G23	G399	0.1351
G278	G2177	0.1351
G259	G1185	0.1351
G194	G425	0.1351
G259	G3386	0.1351
G325	G2993	0.135
G90	G4026	0.135
G226	G1398	0.135
G154	G2289	0.135
G259	G2514	0.135
G331	G3456	0.135
G325	G2973	0.1349
G325	G1009	0.1349
G87	G2401	0.1349
G278	G4473	0.1349
G110	G2074	0.1349
G243	G807	0.1348
G302	G1201	0.1348
G23	G810	0.1348
G110	G1903	0.1348
G24	G3553	0.1347
G260	G2811	0.1347
G87	G4301	0.1347
G87	G4007	0.1347
G23	G387	0.1347
G154	G1952	0.1347
G29	G2200	0.1347
G278	G1373	0.1347
G87	G1986	0.1347
G23	G2993	0.1347
G242	G499	0.1347
G87	G2653	0.1347
G194	G840	0.1347
G24	G2434	0.1346
G29	G4414	0.1346
G302	G1116	0.1346
G278	G2532	0.1346
G197	G1000	0.1346
G93	G3824	0.1346
G183	G4163	0.1345
G325	G2022	0.1345
G183	G2993	0.1345
G183	G2146	0.1345
G87	G3322	0.1345
G87	G2908	0.1345
G242	G2928	0.1345
G209	G3975	0.1345
G242	G278	0.1345
G242	G1373	0.1345
G242	G3631	0.1345
G278	G242	0.1345
G209	G3136	0.1345
G87	G2955	0.1345
G110	G2760	0.1345
G87	G3668	0.1344
G183	G894	0.1344
G90	G2902	0.1344
G278	G2982	0.1344
G23	G3456	0.1344
G254	G1585	0.1344
G254	G2709	0.1343
G188	G259	0.1343
G274	G972	0.1343
G140	G3686	0.1343
G242	G856	0.1343
G242	G3901	0.1343
G278	G2161	0.1343
G325	G1318	0.1343
G259	G2752	0.1343
G278	G2146	0.1343
G318	G4313	0.1343
G259	G188	0.1343
G24	G3136	0.1342
G325	G4148	0.1342
G87	G1422	0.1342
G278	G2573	0.1342
G278	G3593	0.1342
G278	G788	0.1342
G278	G3845	0.1342
G87	G2631	0.1342
G110	G4175	0.1342
G244	G4455	0.1342
G278	G341	0.1341
G154	G337	0.1341
G87	G4388	0.1341
G87	G3285	0.1341
G321	G924	0.1341
G278	G3670	0.1341
G242	G2184	0.1341
G242	G2732	0.1341
G318	G3440	0.1341
G244	G2318	0.1341
G302	G2752	0.1341
G278	G2771	0.1341
G278	G3715	0.1341
G331	G2853	0.1341
G87	G1914	0.134
G325	G4314	0.134
G325	G4295	0.134
G183	G4176	0.134
G302	G3440	0.134
G278	G384	0.134
G278	G4189	0.134
G331	G1180	0.134
G325	G1546	0.134
G194	G398	0.134
G183	G3300	0.1339
G325	G2165	0.1339
G3	G3517	0.1339
G325	G2637	0.1339
G188	G666	0.1339
G278	G2138	0.1339
G197	G934	0.1339
G302	G997	0.1339
G331	G1979	0.1339
G242	G2982	0.1339
G244	G3188	0.1339
G259	G472	0.1339
G259	G1544	0.1339
G259	G2704	0.1339
G325	G2209	0.1338
G254	G3054	0.1338
G278	G1023	0.1338
G302	G517	0.1338
G154	G3754	0.1338
G278	G1975	0.1338
G87	G1443	0.1338
G278	G4163	0.1338
G197	G3092	0.1338
G278	G2248	0.1338
G278	G2544	0.1338
G242	G2057	0.1338
G259	G1095	0.1338
G325	G420	0.1337
G183	G900	0.1337
G23	G1861	0.1337
G90	G2643	0.1337
G254	G1119	0.1337
G278	G3285	0.1337
G242	G4285	0.1337
G202	G830	0.1337
G113	G2683	0.1336
G113	G4163	0.1336
G325	G2707	0.1336
G302	G2929	0.1336
G302	G1745	0.1336
G242	G513	0.1336
G90	G845	0.1336
G23	G598	0.1336
G291	G1065	0.1336
G87	G4248	0.1336
G242	G992	0.1336
G242	G1809	0.1336
G23	G2509	0.1336
G23	G2452	0.1336
G331	G341	0.1336
G23	G2329	0.1336
G183	G705	0.1335
G242	G1260	0.1335
G183	G3549	0.1335
G325	G2476	0.1335
G183	G4314	0.1335
G242	G1184	0.1335
G291	G1050	0.1335
G90	G3092	0.1335
G325	G2418	0.1335
G23	G2159	0.1335
G87	G845	0.1335
G23	G3845	0.1335
G242	G1354	0.1335
G242	G810	0.1335
G242	G2256	0.1335
G278	G3889	0.1335
G110	G2744	0.1335
G259	G2844	0.1335
G183	G4103	0.1334
G325	G2538	0.1334
G24	G4103	0.1334
G183	G2528	0.1334
G242	G1465	0.1334
G278	G3594	0.1334
G93	G733	0.1334
G278	G1265	0.1334
G90	G3869	0.1334
G3	G1127	0.1333
G77	G3971	0.1333
G24	G1045	0.1333
G90	G2538	0.1333
G24	G2544	0.1333
G242	G4324	0.1333
G93	G3553	0.1333
G197	G3382	0.1333
G278	G399	0.1333
G154	G1343	0.1333
G278	G2063	0.1333
G110	G3201	0.1333
G197	G2709	0.1332
G325	G1544	0.1332
G188	G2314	0.1332
G24	G598	0.1332
G331	G1465	0.1332
G90	G1045	0.1332
G87	G585	0.1332
G325	G2402	0.1332
G90	G4421	0.1332
G29	G2982	0.1332
G278	G3424	0.1332
G302	G3824	0.1332
G154	G1185	0.1332
G259	G336	0.1332
G93	G743	0.1332
G302	G3376	0.1332
G331	G3791	0.1332
G183	G2683	0.1331
G113	G1986	0.1331
G325	G2086	0.1331
G24	G2086	0.1331
G278	G2509	0.1331
G242	G1120	0.1331
G242	G2210	0.1331
G124	G3195	0.1331
G87	G3215	0.1331
G243	G3030	0.1331
G318	G2476	0.1331
G23	G4148	0.1331
G278	G3565	0.1331
G278	G1780	0.1331
G242	G3424	0.133
G242	G4026	0.133
G302	G1966	0.133
G23	G4103	0.133
G154	G1172	0.133
G41	G3397	0.133
G87	G331	0.1329
G183	G3715	0.1329
G87	G550	0.1329
G302	G3154	0.1329
G93	G2409	0.1329
G154	G1951	0.1329
G87	G1651	0.1329
G87	G2896	0.1329
G278	G500	0.1329
G302	G3150	0.1329
G209	G3009	0.1329
G318	G1006	0.1329
G242	G4205	0.1329
G278	G810	0.1329
G331	G87	0.1329
G24	G3414	0.1328
G183	G1065	0.1328
G325	G3625	0.1328
G325	G1378	0.1328
G325	G4042	0.1328
G87	G4491	0.1328
G244	G2589	0.1328
G242	G2683	0.1328
G302	G4402	0.1328
G154	G3482	0.1328
G87	G1234	0.1328
G110	G2930	0.1328
G87	G1260	0.1327
G183	G2259	0.1327
G302	G4269	0.1327
G325	G2082	0.1327
G24	G2344	0.1327
G242	G3193	0.1327
G318	G1193	0.1327
G183	G2086	0.1326
G154	G2689	0.1326
G183	G1004	0.1326
G23	G2079	0.1326
G183	G1780	0.1326
G87	G2811	0.1326
G242	G2063	0.1326
G87	G1164	0.1326
G23	G2076	0.1326
G278	G1560	0.1326
G23	G3300	0.1326
G242	G4272	0.1326
G23	G2063	0.1326
G325	G3762	0.1325
G183	G2902	0.1325
G325	G2648	0.1325
G325	G3826	0.1325
G154	G1446	0.1325
G23	G716	0.1325
G87	G3019	0.1325
G318	G2607	0.1325
G278	G2811	0.1325
G242	G2993	0.1325
G154	G3037	0.1325
G254	G2624	0.1325
G23	G1487	0.1325
G23	G4475	0.1325
G183	G420	0.1324
G325	G2134	0.1324
G87	G2075	0.1324
G242	G4340	0.1324
G325	G1380	0.1324
G321	G3782	0.1324
G87	G1227	0.1324
G242	G3507	0.1323
G154	G3603	0.1323
G259	G1966	0.1323
G87	G2973	0.1323
G325	G4219	0.1323
G242	G3677	0.1323
G254	G4240	0.1323
G23	G2256	0.1323
G331	G598	0.1323
G325	G4160	0.1322
G74	G2538	0.1322
G302	G2219	0.1322
G242	G4388	0.1322
G154	G3440	0.1322
G278	G3911	0.1322
G23	G2890	0.1322
G242	G3869	0.1322
G259	G1503	0.1322
G259	G1621	0.1322
G87	G4324	0.1322
G302	G2599	0.1322
G183	G2538	0.1321
G183	G3565	0.1321
G23	G636	0.1321
G23	G3593	0.1321
G270	G2842	0.1321
G87	G2209	0.1321
G318	G501	0.1321
G278	G2364	0.1321
G87	G879	0.1321
G278	G1749	0.1321
G242	G3947	0.1321
G242	G2975	0.1321
G87	G3909	0.1321
G331	G2495	0.1321
G110	G911	0.1321
G331	G2509	0.1321
G183	G433	0.132
G87	G2751	0.132
G291	G2683	0.132
G183	G2982	0.132
G41	G2168	0.132
G327	G936	0.132
G154	G3765	0.132
G23	G1045	0.132
G93	G2607	0.132
G278	G2828	0.132
G254	G3291	0.132
G331	G2902	0.132
G242	G2751	0.1319
G325	G1730	0.1319
G242	G2383	0.1319
G124	G1239	0.1319
G242	G3791	0.1319
G24	G2975	0.1319
G17	G3499	0.1319
G87	G1295	0.1319
G242	G3718	0.1319
G242	G4200	0.1319
G259	G4381	0.1319
G90	G2434	0.1318
G242	G4496	0.1318
G316	G4205	0.1318
G90	G4163	0.1318
G87	G4092	0.1318
G242	G4313	0.1318
G209	G341	0.1318
G278	G2835	0.1318
G23	G1263	0.1318
G23	G1714	0.1318
G325	G2210	0.1317
G291	G2259	0.1317
G24	G2259	0.1317
G90	G4154	0.1317
G321	G2153	0.1317
G302	G3075	0.1317
G93	G2704	0.1317
G242	G2080	0.1317
G331	G4480	0.1317
G331	G2434	0.1317
G90	G3023	0.1316
G183	G2329	0.1316
G302	G1045	0.1316
G74	G705	0.1316
G24	G4314	0.1316
G93	G501	0.1316
G274	G2911	0.1316
G242	G399	0.1316
G23	G3718	0.1316
G41	G4313	0.1316
G202	G3302	0.1316
G87	G1439	0.1316
G278	G336	0.1316
G318	G698	0.1316
G329	G3057	0.1316
G325	G2159	0.1315
G90	G972	0.1315
G5	G1163	0.1315
G87	G4409	0.1315
G86	G738	0.1315
G140	G3285	0.1315
G87	G1659	0.1315
G331	G4077	0.1315
G75	G1443	0.1314
G325	G684	0.1314
G87	G2213	0.1314
G24	G278	0.1314
G321	G1734	0.1314
G242	G1934	0.1314
G23	G4160	0.1314
G213	G394	0.1314
G278	G24	0.1314
G23	G1260	0.1314
G122	G3129	0.1314
G124	G2196	0.1314
G197	G3558	0.1314
G55	G2811	0.1313
G325	G2736	0.1313
G183	G2975	0.1313
G278	G433	0.1313
G242	G4421	0.1313
G302	G1458	0.1313
G87	G599	0.1313
G87	G4272	0.1313
G93	G4215	0.1313
G90	G4176	0.1313
G242	G3566	0.1313
G331	G1914	0.1313
G242	G2082	0.1313
G278	G4200	0.1313
G331	G1880	0.1313
G55	G4223	0.1312
G325	G1942	0.1312
G183	G2402	0.1312
G154	G2359	0.1312
G23	G4300	0.1312
G87	G877	0.1312
G24	G1458	0.1312
G155	G4224	0.1312
G23	G4026	0.1312
G242	G1884	0.1312
G242	G4223	0.1312
G278	G1862	0.1312
G87	G3213	0.1312
G244	G2225	0.1312
G318	G3659	0.1312
G197	G2224	0.1312
G242	G3952	0.1312
G113	G1491	0.1311
G325	G3450	0.1311
G55	G4176	0.1311
G291	G87	0.1311
G291	G1143	0.1311
G183	G3280	0.1311
G3	G4473	0.1311
G242	G2077	0.1311
G154	G4215	0.1311
G87	G291	0.1311
G242	G2689	0.1311
G242	G4347	0.1311
G278	G3853	0.1311
G87	G3309	0.1311
G259	G716	0.1311
G259	G3032	0.1311
G329	G2730	0.1311
G259	G3271	0.1311
G329	G425	0.1311
G113	G87	0.131
G24	G1315	0.131
G183	G2209	0.131
G325	G1463	0.131
G23	G3686	0.131
G242	G3557	0.131
G242	G2390	0.131
G259	G2339	0.131
G242	G900	0.131
G242	G2648	0.131
G243	G616	0.131
G106	G1821	0.131
G87	G113	0.131
G242	G1468	0.131
G242	G1965	0.131
G87	G4011	0.131
G110	G2871	0.131
G310	G3900	0.1309
G325	G4033	0.1309
G90	G3990	0.1309
G213	G2516	0.1309
G55	G2402	0.1309
G93	G4440	0.1309
G113	G2418	0.1309
G183	G4295	0.1309
G24	G1354	0.1309
G278	G2505	0.1309
G278	G3543	0.1309
G278	G2653	0.1309
G331	G2085	0.1309
G24	G3594	0.1308
G325	G2582	0.1308
G74	G2022	0.1308
G90	G4314	0.1308
G202	G2893	0.1308
G242	G2955	0.1308
G331	G3136	0.1308
G209	G4148	0.1308
G242	G2977	0.1308
G325	G3273	0.1307
G23	G3668	0.1307
G29	G2563	0.1307
G23	G960	0.1307
G5	G751	0.1307
G318	G2358	0.1307
G318	G3422	0.1307
G278	G1487	0.1307
G124	G1532	0.1307
G87	G2819	0.1307
G331	G2756	0.1307
G325	G3548	0.1307
G259	G2740	0.1307
G110	G4429	0.1307
G331	G3420	0.1307
G242	G341	0.1306
G5	G3900	0.1306
G90	G3618	0.1306
G274	G2134	0.1306
G87	G433	0.1306
G242	G598	0.1306
G23	G826	0.1306
G87	G3346	0.1306
G179	G1270	0.1306
G302	G3165	0.1306
G242	G2322	0.1306
G302	G4224	0.1306
G242	G3535	0.1306
G213	G3831	0.1306
G87	G3246	0.1306
G87	G4190	0.1306
G331	G3386	0.1306
G213	G583	0.1305
G197	G4213	0.1305
G242	G2605	0.1305
G244	G1849	0.1305
G87	G551	0.1305
G90	G635	0.1305
G87	G997	0.1305
G254	G1927	0.1305
G87	G489	0.1305
G331	G4026	0.1305
G306	G1525	0.1304
G87	G3975	0.1304
G325	G2321	0.1304
G24	G1023	0.1304
G183	G4467	0.1304
G154	G2704	0.1304
G87	G2939	0.1304
G254	G4496	0.1304
G87	G716	0.1304
G259	G1585	0.1304
G110	G2150	0.1304
G23	G1459	0.1304
G113	G3690	0.1303
G183	G1433	0.1303
G183	G1668	0.1303
G213	G3861	0.1303
G90	G3593	0.1303
G183	G882	0.1303
G242	G3670	0.1303
G242	G1049	0.1303
G87	G695	0.1303
G29	G3257	0.1303
G124	G1901	0.1303
G156	G3016	0.1303
G23	G1009	0.1303
G87	G2852	0.1303
G113	G2329	0.1302
G90	G3197	0.1302
G29	G4466	0.1302
G23	G1373	0.1302
G259	G1343	0.1302
G278	G4154	0.1302
G242	G1487	0.1302
G278	G1443	0.1302
G278	G2648	0.1302
G209	G972	0.1302
G87	G575	0.1302
G278	G2938	0.1302
G23	G2986	0.1302
G325	G2213	0.1301
G291	G3285	0.1301
G24	G4026	0.1301
G302	G2165	0.1301
G87	G1124	0.1301
G24	G900	0.1301
G87	G3802	0.1301
G5	G2295	0.1301
G318	G254	0.1301
G226	G1532	0.1301
G254	G318	0.1301
G278	G1164	0.1301
G278	G1559	0.1301
G87	G2405	0.1301
G259	G2024	0.1301
G202	G855	0.1301
G110	G2677	0.1301
G23	G1003	0.1301
G194	G3891	0.1301
G331	G2259	0.1301
G145	G4356	0.13
G183	G804	0.13
G29	G2538	0.13
G23	G1184	0.13
G87	G611	0.13
G302	G2314	0.13
G217	G2985	0.13
G318	G3677	0.13
G140	G433	0.13
G197	G1822	0.13
G242	G386	0.13
G23	G2057	0.13
G242	G407	0.13
G23	G1447	0.13
G325	G705	0.1299
G145	G1051	0.1299
G242	G3762	0.1299
G154	G2624	0.1299
G242	G1681	0.1299
G29	G3152	0.1299
G87	G3514	0.1299
G87	G801	0.1299
G318	G3475	0.1299
G242	G695	0.1299
G87	G2485	0.1299
G87	G1140	0.1299
G259	G3677	0.1299
G140	G2134	0.1299
G87	G1834	0.1299
G278	G2418	0.1299
G329	G398	0.1299
G325	G4344	0.1298
G242	G2866	0.1298
G24	G3342	0.1298
G23	G2844	0.1298
G325	G882	0.1298
G87	G3424	0.1298
G154	G3867	0.1298
G87	G2904	0.1298
G242	G4414	0.1298
G96	G4204	0.1298
G87	G2248	0.1298
G23	G1668	0.1298
G278	G3718	0.1298
G278	G2798	0.1298
G278	G4042	0.1298
G87	G407	0.1298
G278	G2631	0.1298
G331	G1049	0.1298
G331	G1546	0.1298
G242	G1707	0.1297
G242	G3686	0.1297
G325	G2248	0.1297
G325	G2544	0.1297
G226	G1740	0.1297
G87	G2322	0.1297
G325	G1780	0.1297
G90	G1862	0.1297
G87	G3657	0.1297
G278	G894	0.1297
G318	G2878	0.1297
G278	G2927	0.1297
G202	G920	0.1297
G242	G1447	0.1297
G183	G4033	0.1296
G325	G1460	0.1296
G325	G2862	0.1296
G90	G1497	0.1296
G278	G3734	0.1296
G278	G2416	0.1296
G278	G856	0.1296
G278	G4234	0.1296
G316	G1405	0.1296
G23	G4421	0.1296
G23	G1354	0.1296
G202	G3477	0.1296
G327	G702	0.1296
G331	G2975	0.1296
G325	G2844	0.1295
G113	G2993	0.1295
G24	G1421	0.1295
G183	G2476	0.1295
G183	G4421	0.1295
G183	G3826	0.1295
G93	G3318	0.1295
G242	G2472	0.1295
G23	G4190	0.1295
G259	G1884	0.1295
G254	G4306	0.1295
G325	G1147	0.1294
G145	G3619	0.1294
G87	G420	0.1294
G87	G1870	0.1294
G90	G2476	0.1294
G242	G2416	0.1294
G29	G1950	0.1294
G23	G3690	0.1294
G274	G522	0.1294
G23	G4265	0.1294
G278	G2057	0.1294
G278	G3860	0.1294
G325	G3517	0.1293
G325	G4388	0.1293
G183	G3718	0.1293
G260	G2563	0.1293
G183	G3178	0.1293
G87	G1301	0.1293
G87	G3734	0.1293
G325	G4095	0.1293
G23	G1544	0.1293
G242	G1500	0.1293
G197	G2226	0.1293
G331	G826	0.1293
G24	G2844	0.1292
G213	G2527	0.1292
G325	G2452	0.1292
G325	G3300	0.1292
G90	G4235	0.1292
G183	G3869	0.1292
G236	G106	0.1292
G278	G2890	0.1292
G259	G2168	0.1292
G106	G236	0.1292
G278	G3495	0.1292
G139	G2401	0.1292
G23	G3040	0.1292
G55	G3869	0.1291
G113	G3178	0.1291
G325	G4265	0.1291
G24	G453	0.1291
G29	G3139	0.1291
G29	G3831	0.1291
G87	G675	0.1291
G278	G979	0.1291
G278	G1934	0.1291
G87	G654	0.1291
G278	G1484	0.1291
G242	G4176	0.1291
G226	G808	0.1291
G331	G2579	0.1291
G172	G3050	0.129
G24	G4300	0.129
G24	G1784	0.129
G325	G2798	0.129
G331	G3342	0.129
G325	G499	0.129
G87	G2505	0.129
G93	G4271	0.129
G242	G427	0.129
G24	G399	0.129
G278	G2908	0.129
G242	G2890	0.129
G87	G828	0.129
G29	G1227	0.129
G302	G1805	0.129
G302	G2514	0.129
G278	G499	0.129
G23	G882	0.129
G242	G1975	0.129
G259	G788	0.129
G183	G1749	0.1289
G325	G4423	0.1289
G87	G1099	0.1289
G312	G1900	0.1289
G23	G2416	0.1289
G278	G675	0.1289
G278	G3247	0.1289
G23	G856	0.1289
G242	G1651	0.1289
G302	G3246	0.1289
G23	G4272	0.1289
G122	G505	0.1289
G291	G1310	0.1288
G183	G4088	0.1288
G325	G274	0.1288
G274	G433	0.1288
G183	G2582	0.1288
G183	G3677	0.1288
G181	G3195	0.1288
G278	G1880	0.1288
G29	G684	0.1288
G24	G1009	0.1288
G254	G2409	0.1288
G274	G325	0.1288
G278	G2528	0.1288
G318	G3110	0.1288
G110	G3957	0.1288
G23	G1429	0.1288
G23	G1780	0.1288
G331	G979	0.1288
G24	G1260	0.1287
G183	G1310	0.1287
G183	G753	0.1287
G24	G3300	0.1287
G242	G3079	0.1287
G24	G4440	0.1287
G87	G3911	0.1287
G202	G495	0.1287
G278	G2258	0.1287
G278	G2726	0.1287
G122	G1520	0.1287
G23	G2247	0.1287
G242	G2402	0.1287
G318	G1044	0.1287
G202	G2782	0.1287
G23	G3720	0.1287
G331	G4406	0.1287
G265	G2168	0.1286
G183	G3670	0.1286
G325	G1265	0.1286
G325	G2364	0.1286
G302	G3162	0.1286
G87	G3684	0.1286
G90	G1460	0.1286
G178	G2747	0.1286
G5	G3760	0.1286
G3	G1198	0.1286
G242	G3247	0.1286
G87	G3318	0.1286
G278	G4486	0.1286
G254	G3507	0.1286
G242	G3565	0.1286
G87	G3088	0.1286
G318	G3553	0.1285
G183	G3853	0.1285
G24	G1433	0.1285
G278	G3557	0.1285
G24	G87	0.1285
G90	G3549	0.1285
G29	G1978	0.1285
G23	G2683	0.1285
G213	G4235	0.1285
G87	G24	0.1285
G243	G2983	0.1285
G278	G1621	0.1285
G302	G1958	0.1285
G55	G1009	0.1284
G183	G2134	0.1284
G325	G960	0.1284
G325	G2908	0.1284
G87	G1707	0.1284
G87	G3686	0.1284
G291	G1546	0.1284
G24	G1925	0.1284
G278	G1184	0.1284
G24	G242	0.1284
G213	G3771	0.1284
G17	G4385	0.1284
G302	G3318	0.1284
G90	G1523	0.1284
G87	G2528	0.1284
G259	G3346	0.1284
G156	G2198	0.1284
G23	G4183	0.1284
G242	G24	0.1284
G150	G1090	0.1284
G23	G2955	0.1284
G23	G3055	0.1284
G325	G3919	0.1283
G325	G2811	0.1283
G90	G2402	0.1283
G183	G2082	0.1283
G87	G1706	0.1283
G325	G1173	0.1283
G274	G1491	0.1283
G90	G1659	0.1283
G87	G3549	0.1283
G202	G1844	0.1283
G41	G1405	0.1283
G16	G1740	0.1283
G242	G2692	0.1283
G242	G3830	0.1283
G23	G2485	0.1283
G242	G713	0.1283
G75	G4265	0.1282
G183	G3020	0.1282
G325	G2259	0.1282
G90	G1127	0.1282
G302	G1460	0.1282
G24	G2591	0.1282
G29	G2811	0.1282
G90	G1474	0.1282
G302	G2209	0.1282
G87	G4423	0.1282
G325	G2938	0.1282
G87	G3724	0.1282
G325	G4103	0.1282
G278	G3549	0.1282
G278	G3020	0.1282
G87	G1806	0.1282
G254	G3377	0.1282
G278	G3654	0.1282
G172	G731	0.1281
G291	G598	0.1281
G113	G4466	0.1281
G113	G4475	0.1281
G325	G1127	0.1281
G24	G3791	0.1281
G325	G4254	0.1281
G90	G3517	0.1281
G325	G500	0.1281
G24	G386	0.1281
G36	G2746	0.1281
G302	G1391	0.1281
G140	G1465	0.1281
G278	G489	0.1281
G242	G891	0.1281
G242	G1976	0.1281
G93	G3165	0.1281
G278	G2329	0.1281
G93	G1787	0.1281
G113	G4103	0.128
G325	G3686	0.128
G113	G1009	0.128
G183	G1544	0.128
G325	G3831	0.128
G55	G3565	0.128
G24	G2077	0.128
G278	G1759	0.128
G154	G3318	0.128
G23	G2726	0.128
G278	G2247	0.128
G197	G3663	0.128
G278	G3677	0.128
G87	G1698	0.128
G318	G2673	0.128
G329	G840	0.128
G183	G2258	0.1279
G242	G4440	0.1279
G291	G2452	0.1279
G183	G4189	0.1279
G325	G1164	0.1279
G55	G2938	0.1279
G302	G770	0.1279
G244	G1706	0.1279
G41	G337	0.1279
G29	G3623	0.1279
G274	G4223	0.1279
G93	G1116	0.1279
G90	G3663	0.1279
G87	G2076	0.1279
G87	G1500	0.1279
G278	G2463	0.1279
G278	G2256	0.1279
G278	G3113	0.1279
G209	G2123	0.1279
G331	G1460	0.1279
G259	G1049	0.1279
G331	G992	0.1279
G260	G1421	0.1278
G183	G1147	0.1278
G242	G1180	0.1278
G291	G862	0.1278
G325	G2528	0.1278
G87	G2537	0.1278
G90	G1544	0.1278
G242	G4011	0.1278
G242	G387	0.1278
G5	G1820	0.1278
G87	G731	0.1278
G24	G3869	0.1278
G90	G762	0.1278
G278	G1354	0.1278
G209	G4487	0.1278
G278	G4295	0.1278
G242	G1745	0.1278
G331	G2416	0.1278
G113	G972	0.1277
G55	G500	0.1277
G183	G2452	0.1277
G325	G1045	0.1277
G213	G3129	0.1277
G24	G2973	0.1277
G24	G2704	0.1277
G124	G2848	0.1277
G242	G979	0.1277
G29	G2146	0.1277
G302	G1054	0.1277
G192	G2781	0.1277
G254	G3867	0.1277
G242	G2285	0.1277
G242	G1065	0.1277
G23	G2344	0.1277
G259	G3366	0.1277
G23	G338	0.1277
G23	G3309	0.1277
G259	G1639	0.1277
G325	G3023	0.1276
G113	G1065	0.1276
G242	G1343	0.1276
G113	G423	0.1276
G325	G87	0.1276
G242	G3824	0.1276
G316	G1951	0.1276
G87	G325	0.1276
G259	G2557	0.1276
G318	G1805	0.1276
G259	G4240	0.1276
G331	G1749	0.1276
G113	G3549	0.1275
G260	G2538	0.1275
G113	G1173	0.1275
G3	G2828	0.1275
G302	G1124	0.1275
G291	G2653	0.1275
G24	G4475	0.1275
G302	G2482	0.1275
G90	G2248	0.1275
G23	G3981	0.1275
G242	G2401	0.1275
G87	G4238	0.1275
G242	G3663	0.1275
G278	G4254	0.1275
G244	G4246	0.1275
G259	G2975	0.1275
G113	G2077	0.1274
G75	G2616	0.1274
G24	G513	0.1274
G213	G4047	0.1274
G24	G2452	0.1274
G24	G4234	0.1274
G29	G2637	0.1274
G121	G1849	0.1274
G24	G2993	0.1274
G302	G3482	0.1274
G278	G1925	0.1274
G242	G3715	0.1274
G90	G2975	0.1274
G93	G3440	0.1274
G298	G3549	0.1274
G242	G1135	0.1274
G278	G3178	0.1274
G23	G1468	0.1274
G318	G788	0.1274
G24	G3023	0.1273
G113	G3495	0.1273
G325	G1809	0.1273
G291	G2648	0.1273
G302	G3754	0.1273
G254	G1764	0.1273
G87	G2643	0.1273
G90	G853	0.1273
G87	G2226	0.1273
G278	G3552	0.1273
G122	G4047	0.1272
G183	G4491	0.1272
G1	G3501	0.1272
G55	G1986	0.1272
G24	G2258	0.1272
G325	G2329	0.1272
G329	G2740	0.1272
G29	G4344	0.1272
G24	G3420	0.1272
G278	G2134	0.1272
G17	G2253	0.1272
G302	G3658	0.1272
G23	G755	0.1272
G199	G1209	0.1272
G209	G2683	0.1272
G110	G1815	0.1272
G172	G2401	0.1271
G161	G495	0.1271
G183	G274	0.1271
G130	G705	0.1271
G24	G788	0.1271
G24	G4423	0.1271
G242	G1318	0.1271
G291	G2086	0.1271
G325	G3889	0.1271
G29	G2707	0.1271
G24	G1559	0.1271
G24	G4165	0.1271
G278	G2210	0.1271
G278	G3017	0.1271
G36	G327	0.1271
G327	G36	0.1271
G274	G183	0.1271
G209	G1318	0.1271
G278	G654	0.1271
G259	G2289	0.1271
G87	G4112	0.1271
G110	G3468	0.1271
G331	G3845	0.1271
G113	G4160	0.127
G183	G1460	0.127
G325	G4189	0.127
G260	G2436	0.127
G183	G3168	0.127
G199	G3136	0.127
G90	G2258	0.127
G242	G1749	0.127
G226	G16	0.127
G87	G2797	0.127
G29	G932	0.127
G23	G2732	0.127
G23	G4092	0.127
G302	G2975	0.127
G23	G4189	0.127
G90	G2329	0.127
G23	G4381	0.127
G278	G1147	0.127
G278	G3346	0.127
G23	G1443	0.127
G90	G3565	0.127
G318	G1327	0.127
G87	G791	0.127
G16	G226	0.127
G278	G3886	0.127
G113	G3718	0.1269
G55	G2082	0.1269
G306	G3971	0.1269
G291	G1373	0.1269
G325	G1494	0.1269
G325	G4473	0.1269
G302	G3867	0.1269
G260	G3818	0.1269
G278	G566	0.1269
G302	G3375	0.1269
G24	G2177	0.1269
G121	G1942	0.1269
G242	G3178	0.1269
G90	G1958	0.1269
G244	G1616	0.1269
G197	G4134	0.1269
G23	G1500	0.1269
G24	G341	0.1268
G183	G3911	0.1268
G113	G1780	0.1268
G242	G4489	0.1268
G325	G2463	0.1268
G325	G2771	0.1268
G24	G1546	0.1268
G87	G2732	0.1268
G242	G3919	0.1268
G274	G4475	0.1268
G302	G2554	0.1268
G259	G3377	0.1268
G291	G2386	0.1268
G327	G1246	0.1268
G219	G2174	0.1268
G197	G2969	0.1268
G242	G2156	0.1268
G113	G2902	0.1267
G113	G3300	0.1267
G260	G3837	0.1267
G325	G4486	0.1267
G291	G1004	0.1267
G242	G2209	0.1267
G140	G4487	0.1267
G242	G1463	0.1267
G278	G1464	0.1267
G87	G2432	0.1267
G254	G3603	0.1267
G278	G1140	0.1267
G244	G2845	0.1267
G291	G3300	0.1266
G325	G1651	0.1266
G325	G3206	0.1266
G291	G2771	0.1266
G29	G4204	0.1266
G122	G3383	0.1266
G242	G4007	0.1266
G242	G2160	0.1266
G41	G1951	0.1266
G29	G2527	0.1266
G254	G1951	0.1266
G242	G3346	0.1266
G242	G3354	0.1266
G278	G657	0.1266
G278	G2050	0.1266
G278	G3420	0.1266
G259	G2359	0.1266
G259	G4415	0.1266
G325	G3456	0.1266
G244	G1959	0.1266
G242	G3981	0.1266
G209	G3538	0.1266
G242	G2369	0.1266
G242	G2934	0.1266
G302	G4234	0.1266
G325	G1297	0.1265
G325	G1310	0.1265
G325	G2902	0.1265
G183	G1173	0.1265
G183	G2631	0.1265
G302	G2956	0.1265
G24	G2811	0.1265
G87	G1764	0.1265
G5	G597	0.1265
G325	G2247	0.1265
G93	G1044	0.1265
G16	G495	0.1265
G326	G1849	0.1265
G244	G2239	0.1265
G183	G1763	0.1265
G24	G3213	0.1265
G331	G1784	0.1265
G259	G604	0.1265
G183	G1770	0.1264
G113	G4423	0.1264
G291	G1297	0.1264
G24	G2383	0.1264
G113	G3715	0.1264
G183	G1741	0.1264
G23	G1764	0.1264
G316	G2956	0.1264
G154	G3075	0.1264
G23	G3280	0.1264
G244	G1492	0.1264
G242	G3886	0.1264
G202	G1879	0.1264
G254	G337	0.1264
G197	G1234	0.1264
G244	G601	0.1264
G209	G2797	0.1264
G23	G4112	0.1264
G325	G3571	0.1263
G199	G4252	0.1263
G183	G4265	0.1263
G24	G960	0.1263
G87	G4235	0.1263
G242	G3867	0.1263
G325	G1950	0.1263
G24	G4265	0.1263
G260	G2190	0.1263
G278	G4219	0.1263
G24	G997	0.1263
G254	G3274	0.1263
G209	G4388	0.1263
G242	G3309	0.1263
G325	G1784	0.1262
G75	G3168	0.1262
G24	G1770	0.1262
G183	G3566	0.1262
G183	G4095	0.1262
G29	G1497	0.1262
G121	G1706	0.1262
G242	G1138	0.1262
G242	G4219	0.1262
G274	G2146	0.1262
G325	G1487	0.1262
G226	G782	0.1262
G23	G1651	0.1262
G23	G3143	0.1262
G242	G1834	0.1262
G87	G3664	0.1262
G259	G4269	0.1262
G197	G4473	0.1262
G325	G1421	0.1261
G113	G2344	0.1261
G183	G4165	0.1261
G325	G810	0.1261
G274	G2086	0.1261
G24	G1621	0.1261
G29	G1378	0.1261
G78	G4417	0.1261
G154	G1851	0.1261
G242	G4088	0.1261
G278	G1733	0.1261
G23	G1140	0.1261
G254	G410	0.1261
G278	G716	0.1261
G278	G1173	0.1261
G278	G3981	0.1261
G23	G1806	0.1261
G3	G3553	0.126
G87	G1861	0.126
G325	G4466	0.126
G291	G1487	0.126
G242	G2956	0.126
G87	G3009	0.126
G236	G2389	0.126
G87	G4234	0.126
G29	G1730	0.126
G197	G2514	0.126
G29	G556	0.126
G278	G3631	0.126
G87	G3001	0.126
G87	G3954	0.126
G278	G1138	0.126
G242	G3696	0.126
G244	G1842	0.126
G302	G2077	0.126
G209	G753	0.126
G213	G3654	0.126
G331	G4095	0.126
G154	G4440	0.1259
G183	G1227	0.1259
G24	G2209	0.1259
G87	G1773	0.1259
G23	G2213	0.1259
G325	G3677	0.1259
G254	G2866	0.1259
G23	G979	0.1259
G235	G3319	0.1259
G93	G1391	0.1259
G291	G960	0.1258
G104	G936	0.1258
G90	G3316	0.1258
G113	G3677	0.1258
G202	G73	0.1258
G291	G2256	0.1258
G87	G2813	0.1258
G325	G3720	0.1258
G325	G3909	0.1258
G325	G407	0.1258
G302	G845	0.1258
G87	G2838	0.1258
G42	G1095	0.1258
G278	G2862	0.1258
G29	G3020	0.1258
G291	G1301	0.1258
G73	G202	0.1258
G87	G3548	0.1258
G278	G2082	0.1258
G209	G3139	0.1258
G331	G2138	0.1258
G242	G1459	0.1258
G325	G3136	0.1257
G183	G1049	0.1257
G113	G4295	0.1257
G24	G3593	0.1257
G213	G4134	0.1257
G302	G534	0.1257
G302	G4480	0.1257
G183	G423	0.1257
G121	G2290	0.1257
G90	G3690	0.1257
G121	G2239	0.1257
G23	G1809	0.1257
G90	G3178	0.1257
G274	G1004	0.1257
G278	G1494	0.1257
G278	G3566	0.1257
G278	G4095	0.1257
G183	G598	0.1256
G260	G1857	0.1256
G325	G3566	0.1256
G242	G1099	0.1256
G24	G4473	0.1256
G93	G2878	0.1256
G242	G1367	0.1256
G274	G894	0.1256
G24	G3475	0.1256
G242	G845	0.1256
G254	G4312	0.1256
G242	G1378	0.1256
G318	G1851	0.1256
G259	G4296	0.1256
G331	G3571	0.1256
G154	G2752	0.1256
G23	G3941	0.1256
G259	G3165	0.1256
G213	G3853	0.1256
G197	G1474	0.1256
G278	G3246	0.1256
G213	G2146	0.1256
G183	G4300	0.1255
G55	G2086	0.1255
G291	G4388	0.1255
G113	G2248	0.1255
G183	G2811	0.1255
G325	G1934	0.1255
G183	G2248	0.1255
G183	G3420	0.1255
G90	G566	0.1255
G41	G2866	0.1255
G325	G4165	0.1255
G23	G4406	0.1255
G242	G1927	0.1255
G87	G348	0.1255
G87	G3569	0.1255
G87	G3964	0.1255
G23	G2390	0.1255
G23	G1143	0.1255
G278	G3663	0.1255
G318	G2241	0.1255
G242	G1621	0.1255
G58	G3802	0.1255
G110	G4306	0.1255
G278	G2675	0.1255
G23	G3657	0.1255
G113	G2259	0.1254
G183	G3273	0.1254
G113	G325	0.1254
G325	G2939	0.1254
G302	G1127	0.1254
G23	G3318	0.1254
G325	G113	0.1254
G121	G1484	0.1254
G23	G4388	0.1254
G278	G2934	0.1254
G87	G1154	0.1254
G90	G2982	0.1254
G87	G3168	0.1254
G326	G4000	0.1254
G242	G3280	0.1254
G278	G4183	0.1254
G93	G1966	0.1254
G325	G1234	0.1254
G23	G1884	0.1254
G278	G2935	0.1254
G55	G1384	0.1253
G183	G384	0.1253
G75	G2736	0.1253
G75	G1378	0.1253
G183	G3690	0.1253
G325	G3853	0.1253
G24	G1544	0.1253
G242	G384	0.1253
G302	G1952	0.1253
G202	G3933	0.1253
G87	G1493	0.1253
G93	G3037	0.1253
G242	G654	0.1253
G242	G1493	0.1253
G23	G997	0.1253
G244	G3484	0.1253
G87	G724	0.1253
G318	G2554	0.1253
G242	G3439	0.1253
G209	G2939	0.1253
G113	G804	0.1252
G202	G3316	0.1252
G291	G4265	0.1252
G260	G953	0.1252
G302	G3594	0.1252
G302	G4496	0.1252
G203	G694	0.1252
G325	G1227	0.1252
G325	G775	0.1252
G278	G1698	0.1252
G278	G3868	0.1252
G93	G3014	0.1252
G154	G2219	0.1252
G242	G4423	0.1252
G90	G3641	0.1252
G87	G4440	0.1252
G302	G1185	0.1252
G90	G3571	0.1252
G302	G2178	0.1252
G93	G2358	0.1252
G213	G1706	0.1252
G213	G513	0.1252
G259	G499	0.1252
G87	G1541	0.1252
G23	G1065	0.1252
G213	G3020	0.1252
G87	G2383	0.1252
G55	G4314	0.1251
G331	G4048	0.1251
G24	G1180	0.1251
G183	G1164	0.1251
G24	G2160	0.1251
G278	G4406	0.1251
G199	G2054	0.1251
G302	G4154	0.1251
G29	G1986	0.1251
G90	G2082	0.1251
G209	G3548	0.1251
G197	G3837	0.1251
G140	G2835	0.1251
G243	G3676	0.1251
G122	G3831	0.1251
G318	G743	0.1251
G254	G2525	0.1251
G113	G982	0.125
G113	G451	0.125
G183	G2085	0.125
G3	G242	0.125
G278	G3975	0.125
G41	G2053	0.125
G87	G3393	0.125
G325	G3178	0.125
G90	G2683	0.125
G93	G3274	0.125
G24	G4200	0.125
G23	G2828	0.125
G87	G3059	0.125
G90	G4183	0.125
G154	G4402	0.125
G93	G1851	0.125
G90	G882	0.125
G29	G3818	0.125
G209	G3322	0.125
G197	G1829	0.125
G242	G3	0.125
G259	G3420	0.125
G209	G4042	0.125
G183	G4423	0.1249
G55	G2418	0.1249
G278	G1654	0.1249
G260	G785	0.1249
G87	G3023	0.1249
G242	G1861	0.1249
G113	G882	0.1249
G90	G4480	0.1249
G154	G1621	0.1249
G325	G2256	0.1249
G325	G3654	0.1249
G302	G804	0.1249
G209	G3668	0.1249
G24	G3889	0.1249
G209	G2953	0.1249
G278	G3514	0.1249
G23	G3945	0.1249
G318	G2265	0.1249
G242	G2771	0.1249
G124	G1359	0.1249
G278	G1380	0.1249
G23	G1135	0.1249
G331	G1925	0.1249
G55	G1497	0.1248
G113	G3947	0.1248
G325	G2591	0.1248
G325	G3721	0.1248
G122	G1331	0.1248
G331	G2497	0.1248
G323	G3818	0.1248
G87	G3543	0.1248
G90	G1972	0.1248
G213	G1421	0.1248
G90	G2165	0.1248
G5	G3694	0.1248
G24	G336	0.1248
G209	G3409	0.1248
G17	G3229	0.1248
G87	G338	0.1248
G23	G2771	0.1248
G318	G3329	0.1248
G254	G2339	0.1248
G87	G3558	0.1248
G23	G3715	0.1248
G325	G2928	0.1247
G291	G1809	0.1247
G291	G2579	0.1247
G113	G4095	0.1247
G183	G1143	0.1247
G183	G2726	0.1247
G291	G522	0.1247
G3	G1692	0.1247
G24	G2838	0.1247
G29	G1491	0.1247
G321	G3722	0.1247
G5	G516	0.1247
G87	G2241	0.1247
G87	G3676	0.1247
G87	G1341	0.1247
G87	G3696	0.1247
G23	G2953	0.1247
G87	G2394	0.1247
G140	G3920	0.1247
G259	G3318	0.1247
G242	G336	0.1247
G278	G755	0.1247
G23	G3063	0.1247
G329	G3891	0.1247
G113	G3911	0.1246
G183	G1497	0.1246
G113	G2528	0.1246
G183	G2648	0.1246
G183	G2247	0.1246
G274	G2077	0.1246
G274	G4163	0.1246
G156	G928	0.1246
G242	G1822	0.1246
G302	G3416	0.1246
G69	G4411	0.1246
G74	G2811	0.1246
G154	G3420	0.1246
G278	G1367	0.1246
G242	G1143	0.1246
G242	G2248	0.1246
G17	G1238	0.1246
G278	G1463	0.1246
G278	G3721	0.1246
G87	G2307	0.1246
G278	G599	0.1246
G331	G4491	0.1246
G318	G4039	0.1246
G331	G1310	0.1246
G113	G420	0.1245
G113	G2811	0.1245
G183	G2908	0.1245
G55	G3178	0.1245
G193	G2514	0.1245
G291	G3718	0.1245
G331	G3945	0.1245
G183	G775	0.1245
G24	G1140	0.1245
G24	G1343	0.1245
G274	G2344	0.1245
G302	G2265	0.1245
G278	G4322	0.1245
G244	G2507	0.1245
G302	G1113	0.1245
G139	G2390	0.1245
G87	G3699	0.1245
G23	G2156	0.1245
G3	G2591	0.1244
G325	G3594	0.1244
G90	G1180	0.1244
G3	G943	0.1244
G183	G1380	0.1244
G183	G1942	0.1244
G139	G979	0.1244
G24	G4421	0.1244
G242	G3271	0.1244
G87	G1147	0.1244
G87	G1380	0.1244
G23	G900	0.1244
G278	G1651	0.1244
G209	G1058	0.1244
G209	G2726	0.1244
G260	G3990	0.1243
G183	G3594	0.1243
G183	G4324	0.1243
G24	G2689	0.1243
G113	G522	0.1243
G113	G2247	0.1243
G183	G3102	0.1243
G242	G1038	0.1243
G5	G3758	0.1243
G26	G855	0.1243
G278	G1049	0.1243
G5	G1817	0.1243
G316	G2053	0.1243
G87	G894	0.1243
G23	G3947	0.1243
G93	G4473	0.1243
G209	G960	0.1243
G209	G2853	0.1243
G331	G636	0.1243
G213	G2835	0.1243
G331	G3517	0.1243
G154	G2673	0.1243
G55	G845	0.1242
G260	G3762	0.1242
G278	G1260	0.1242
G55	G1065	0.1242
G325	G3017	0.1242
G270	G588	0.1242
G24	G2416	0.1242
G183	G810	0.1242
G274	G278	0.1242
G242	G2159	0.1242
G29	G2736	0.1242
G90	G2085	0.1242
G87	G1692	0.1242
G29	G4467	0.1242
G242	G3503	0.1242
G325	G3791	0.1242
G24	G4176	0.1242
G23	G2616	0.1242
G278	G274	0.1242
G278	G1343	0.1242
G278	G3059	0.1242
G259	G2161	0.1242
G331	G1143	0.1242
G331	G2726	0.1242
G183	G982	0.1241
G183	G1023	0.1241
G154	G4271	0.1241
G183	G826	0.1241
G5	G2399	0.1241
G242	G1654	0.1241
G325	G1445	0.1241
G325	G2085	0.1241
G325	G4183	0.1241
G325	G635	0.1241
G183	G4281	0.1241
G154	G336	0.1241
G278	G1429	0.1241
G302	G1925	0.1241
G29	G2321	0.1241
G23	G2927	0.1241
G302	G154	0.1241
G23	G3762	0.1241
G278	G3569	0.1241
G87	G3020	0.1241
G154	G302	0.1241
G197	G3622	0.1241
G90	G3079	0.1241
G87	G423	0.1241
G87	G1463	0.1241
G278	G1845	0.1241
G291	G2159	0.124
G270	G625	0.124
G24	G3670	0.124
G113	G3565	0.124
G183	G3889	0.124
G325	G853	0.124
G302	G1310	0.124
G24	G2360	0.124
G23	G4033	0.124
G242	G3342	0.124
G316	G4489	0.124
G242	G3845	0.124
G87	G4285	0.124
G242	G489	0.124
G274	G2927	0.124
G90	G3594	0.124
G87	G3552	0.124
G242	G3213	0.124
G259	G3641	0.124
G254	G1339	0.124
G302	G3553	0.1239
G113	G2086	0.1239
G183	G3543	0.1239
G242	G1983	0.1239
G161	G1844	0.1239
G291	G657	0.1239
G291	G2939	0.1239
G41	G1343	0.1239
G278	G3684	0.1239
G321	G3642	0.1239
G242	G3322	0.1239
G325	G3552	0.1239
G325	G423	0.1239
G16	G1608	0.1239
G23	G2505	0.1239
G331	G3055	0.1239
G197	G4340	0.1239
G24	G2394	0.1239
G23	G2643	0.1239
G278	G1598	0.1239
G154	G1966	0.1239
G302	G1044	0.1239
G254	G2289	0.1239
G87	G3436	0.1239
G278	G4353	0.1239
G244	G3806	0.1239
G140	G1942	0.1239
G55	G4160	0.1238
G291	G1465	0.1238
G55	G882	0.1238
G84	G278	0.1238
G331	G4238	0.1238
G183	G3059	0.1238
G23	G1301	0.1238
G5	G1561	0.1238
G242	G1659	0.1238
G318	G792	0.1238
G121	G3495	0.1238
G179	G1275	0.1238
G209	G433	0.1238
G278	G84	0.1238
G242	G338	0.1238
G202	G1385	0.1238
G331	G2159	0.1238
G23	G3565	0.1238
G113	G635	0.1237
G24	G2213	0.1237
G113	G2631	0.1237
G302	G2394	0.1237
G274	G4466	0.1237
G254	G4201	0.1237
G29	G608	0.1237
G24	G4048	0.1237
G278	G1392	0.1237
G87	G3152	0.1237
G325	G2241	0.1237
G154	G2358	0.1237
G140	G4388	0.1237
G87	G2146	0.1237
G96	G1978	0.1237
G244	G2927	0.1237
G23	G2360	0.1237
G235	G3803	0.1237
G242	G2247	0.1237
G140	G753	0.1237
G16	G782	0.1237
G242	G4112	0.1237
G24	G1707	0.1236
G55	G4475	0.1236
G113	G3280	0.1236
G270	G2087	0.1236
G55	G183	0.1236
G325	G2579	0.1236
G24	G4033	0.1236
G291	G1443	0.1236
G260	G2826	0.1236
G183	G1378	0.1236
G29	G488	0.1236
G24	G2161	0.1236
G90	G4407	0.1236
G87	G4322	0.1236
G183	G55	0.1236
G278	G1220	0.1236
G24	G1065	0.1236
G90	G2616	0.1236
G302	G2622	0.1236
G140	G3919	0.1236
G16	G1359	0.1236
G87	G927	0.1236
G23	G3830	0.1236
G325	G3277	0.1236
G172	G3569	0.1235
G113	G4421	0.1235
G55	G2248	0.1235
G84	G3342	0.1235
G325	G3718	0.1235
G325	G1559	0.1235
G90	G513	0.1235
G183	G336	0.1235
G74	G1220	0.1235
G29	G1661	0.1235
G278	G1465	0.1235
G278	G3618	0.1235
G183	G2675	0.1235
G24	G1862	0.1235
G23	G4423	0.1235
G122	G2163	0.1235
G213	G1497	0.1235
G213	G4324	0.1235
G278	G3724	0.1235
G213	G4344	0.1235
G242	G1445	0.1235
G242	G4190	0.1235
G90	G3414	0.1234
G242	G2752	0.1234
G325	G1493	0.1234
G93	G694	0.1234
G24	G3318	0.1234
G242	G2736	0.1234
G331	G3975	0.1234
G90	G3909	0.1234
G244	G1404	0.1234
G140	G4265	0.1234
G259	G1951	0.1234
G242	G1806	0.1234
G329	G3161	0.1234
G259	G3075	0.1234
G259	G3826	0.1234
G291	G2853	0.1233
G291	G2908	0.1233
G183	G3247	0.1233
G183	G1546	0.1233
G325	G4026	0.1233
G291	G2616	0.1233
G302	G2138	0.1233
G278	G209	0.1233
G197	G2053	0.1233
G23	G4301	0.1233
G23	G2813	0.1233
G24	G3566	0.1233
G259	G3603	0.1233
G87	G3111	0.1233
G244	G2470	0.1233
G268	G3123	0.1233
G278	G1271	0.1233
G154	G1140	0.1233
G23	G3682	0.1233
G122	G394	0.1233
G209	G278	0.1233
G87	G1092	0.1233
G244	G4086	0.1233
G23	G3121	0.1233
G325	G2079	0.1232
G183	G960	0.1232
G183	G2591	0.1232
G183	G3945	0.1232
G55	G1780	0.1232
G325	G3690	0.1232
G87	G690	0.1232
G183	G3552	0.1232
G87	G1759	0.1232
G23	G2138	0.1232
G31	G102	0.1232
G154	G2063	0.1232
G29	G4223	0.1232
G302	G1862	0.1232
G87	G1378	0.1232
G318	G1621	0.1232
G102	G31	0.1232
G93	G1095	0.1232
G87	G3837	0.1232
G242	G1741	0.1232
G140	G2683	0.1232
G23	G2544	0.1232
G327	G3562	0.1232
G87	G3674	0.1232
G23	G2904	0.1232
G197	G4047	0.1232
G122	G495	0.1231
G183	G3919	0.1231
G183	G4026	0.1231
G75	G2631	0.1231
G325	G2177	0.1231
G302	G3291	0.1231
G302	G93	0.1231
G74	G972	0.1231
G181	G2034	0.1231
G278	G2160	0.1231
G242	G3139	0.1231
G274	G1009	0.1231
G197	G1256	0.1231
G24	G2082	0.1231
G213	G2163	0.1231
G90	G1009	0.1231
G278	G3152	0.1231
G243	G4367	0.1231
G93	G302	0.1231
G302	G3110	0.1231
G278	G2360	0.1231
G242	G3215	0.1231
G23	G1741	0.1231
G23	G4473	0.1231
G87	G2953	0.1231
G278	G1165	0.1231
G278	G1227	0.1231
G254	G1185	0.1231
G259	G1138	0.1231
G302	G407	0.1231
G202	G2609	0.1231
G244	G4019	0.1231
G278	G4190	0.1231
G172	G2831	0.123
G325	G2643	0.123
G325	G3901	0.123
G242	G1619	0.123
G242	G3014	0.123
G183	G2256	0.123
G263	G2452	0.123
G278	G636	0.123
G197	G2575	0.123
G24	G3346	0.123
G183	G2819	0.123
G242	G3641	0.123
G90	G4189	0.123
G154	G2585	0.123
G278	G3558	0.123
G23	G1975	0.123
G24	G499	0.123
G23	G3285	0.123
G226	G4300	0.123
G235	G2165	0.123
G154	G1095	0.123
G209	G3571	0.123
G242	G716	0.123
G278	G862	0.123
G259	G4190	0.123
G55	G2975	0.1229
G183	G4409	0.1229
G75	G2771	0.1229
G156	G1025	0.1229
G24	G2509	0.1229
G327	G887	0.1229
G325	G827	0.1229
G242	G4235	0.1229
G31	G1706	0.1229
G87	G3961	0.1229
G29	G3129	0.1229
G90	G2022	0.1229
G302	G2476	0.1229
G217	G2842	0.1229
G24	G2798	0.1229
G121	G753	0.1229
G96	G394	0.1229
G29	G2463	0.1229
G29	G3495	0.1229
G278	G386	0.1229
G24	G882	0.1229
G121	G4281	0.1229
G259	G4340	0.1229
G154	G3193	0.1229
G140	G1147	0.1229
G242	G2904	0.1229
G122	G4134	0.1228
G113	G705	0.1228
G325	G394	0.1228
G24	G3734	0.1228
G278	G3414	0.1228
G74	G2066	0.1228
G302	G2902	0.1228
G302	G4381	0.1228
G154	G4240	0.1228
G242	G1759	0.1228
G87	G753	0.1228
G242	G3945	0.1228
G318	G517	0.1228
G278	G3273	0.1228
G154	G1787	0.1228
G278	G3954	0.1228
G331	G3028	0.1228
G278	G2955	0.1228
G331	G3289	0.1228
G331	G2086	0.1228
G259	G2138	0.1228
G24	G2751	0.1227
G113	G1265	0.1227
G276	G3977	0.1227
G302	G1180	0.1227
G87	G2573	0.1227
G90	G2066	0.1227
G135	G3321	0.1227
G274	G2452	0.1227
G87	G2204	0.1227
G87	G3450	0.1227
G274	G3947	0.1227
G87	G2022	0.1227
G23	G4234	0.1227
G23	G943	0.1227
G23	G1983	0.1227
G254	G4381	0.1227
G213	G1474	0.1227
G213	G2344	0.1227
G213	G3495	0.1227
G213	G1986	0.1227
G197	G2168	0.1226
G242	G4406	0.1226
G242	G1698	0.1226
G154	G4224	0.1226
G242	G1481	0.1226
G274	G3495	0.1226
G74	G1494	0.1226
G86	G3902	0.1226
G331	G3668	0.1226
G291	G1166	0.1226
G23	G3346	0.1226
G87	G2143	0.1226
G124	G3414	0.1226
G254	G3765	0.1226
G242	G4095	0.1226
G242	G4018	0.1226
G23	G1773	0.1226
G139	G2648	0.1226
G183	G1421	0.1225
G3	G2063	0.1225
G183	G1297	0.1225
G113	G2975	0.1225
G291	G3845	0.1225
G260	G3152	0.1225
G183	G862	0.1225
G183	G2463	0.1225
G183	G2771	0.1225
G24	G2643	0.1225
G302	G666	0.1225
G302	G501	0.1225
G183	G3381	0.1225
G278	G420	0.1225
G156	G1909	0.1225
G29	G4066	0.1225
G316	G2219	0.1225
G23	G3424	0.1225
G87	G2050	0.1225
G87	G4467	0.1225
G242	G2563	0.1225
G242	G562	0.1225
G23	G2797	0.1225
G87	G2171	0.1225
G331	G1934	0.1225
G331	G3631	0.1225
G55	G2902	0.1224
G113	G845	0.1224
G183	G788	0.1224
G325	G3247	0.1224
G183	G2939	0.1224
G183	G3625	0.1224
G278	G2571	0.1224
G242	G690	0.1224
G318	G1119	0.1224
G325	G3860	0.1224
G86	G1760	0.1224
G274	G4160	0.1224
G260	G2954	0.1224
G29	G4405	0.1224
G242	G1560	0.1224
G188	G4224	0.1224
G24	G3565	0.1224
G242	G4471	0.1224
G278	G603	0.1224
G259	G2591	0.1224
G331	G2683	0.1224
G87	G386	0.1224
G331	G348	0.1224
G331	G2476	0.1224
G87	G3553	0.1223
G1	G825	0.1223
G113	G2771	0.1223
G325	G3152	0.1223
G291	G3168	0.1223
G291	G4475	0.1223
G331	G2953	0.1223
G23	G1038	0.1223
G23	G1872	0.1223
G242	G2258	0.1223
G90	G2838	0.1223
G183	G2938	0.1223
G153	G2399	0.1223
G277	G213	0.1223
G156	G1813	0.1223
G213	G277	0.1223
G23	G890	0.1223
G197	G3158	0.1223
G86	G1217	0.1223
G205	G2717	0.1223
G90	G3818	0.1223
G213	G1433	0.1223
G318	G3397	0.1223
G278	G775	0.1223
G244	G3622	0.1223
G213	G1494	0.1223
G140	G4042	0.1223
G242	G1780	0.1223
G242	G3246	0.1223
G197	G3670	0.1223
G331	G2322	0.1223
G318	G754	0.1223
G75	G1310	0.1222
G325	G1422	0.1222
G183	G3450	0.1222
G113	G3853	0.1222
G113	G4314	0.1222
G113	G4176	0.1222
G183	G499	0.1222
G291	G1009	0.1222
G302	G1784	0.1222
G243	G844	0.1222
G325	G654	0.1222
G325	G1065	0.1222
G24	G2828	0.1222
G87	G1101	0.1222
G223	G1460	0.1222
G23	G3670	0.1222
G282	G798	0.1222
G278	G3901	0.1222
G243	G1831	0.1222
G156	G3669	0.1222
G242	G3977	0.1222
G209	G3456	0.1222
G278	G4066	0.1222
G254	G2476	0.1222
G278	G997	0.1222
G259	G1335	0.1222
G139	G3543	0.1222
G259	G3482	0.1222
G254	G2760	0.1222
G55	G4423	0.1221
G183	G550	0.1221
G113	G3826	0.1221
G277	G3491	0.1221
G113	G2582	0.1221
G24	G1764	0.1221
G90	G770	0.1221
G244	G4204	0.1221
G75	G2653	0.1221
G242	G2495	0.1221
G87	G1889	0.1221
G242	G2505	0.1221
G242	G2165	0.1221
G87	G3721	0.1221
G93	G3032	0.1221
G278	G4326	0.1221
G86	G4169	0.1221
G199	G2513	0.1221
G156	G3500	0.1221
G87	G1771	0.1221
G87	G1813	0.1221
G140	G1143	0.1221
G325	G826	0.1221
G124	G3285	0.1221
G209	G1911	0.1221
G209	G3017	0.1221
G23	G1439	0.1221
G172	G979	0.122
G55	G804	0.122
G113	G1544	0.122
G1	G2757	0.122
G24	G1184	0.122
G310	G2842	0.122
G87	G1965	0.122
G274	G3450	0.122
G242	G1265	0.122
G93	G2740	0.122
G23	G1481	0.122
G93	G2314	0.122
G258	G1986	0.122
G298	G4421	0.122
G209	G1315	0.122
G124	G1560	0.122
G278	G3690	0.122
G278	G3381	0.122
G124	G3885	0.122
G209	G3724	0.122
G331	G2161	0.122
G325	G3593	0.1219
G325	G598	0.1219
G172	G1487	0.1219
G291	G278	0.1219
G291	G731	0.1219
G93	G3162	0.1219
G24	G1474	0.1219
G244	G4391	0.1219
G26	G3771	0.1219
G223	G2902	0.1219
G23	G3868	0.1219
G274	G2939	0.1219
G302	G4160	0.1219
G87	G2835	0.1219
G106	G2389	0.1219
G29	G1304	0.1219
G140	G982	0.1219
G302	G2086	0.1219
G79	G3192	0.1219
G23	G2077	0.1219
G45	G2883	0.1219
G302	G3677	0.1219
G213	G2707	0.1219
G302	G3732	0.1219
G278	G291	0.1219
G242	G350	0.1219
G139	G731	0.1219
G209	G1143	0.1219
G87	G2986	0.1219
G331	G1544	0.1219
G55	G4163	0.1218
G325	G2258	0.1218
G113	G1227	0.1218
G3	G3558	0.1218
G24	G1809	0.1218
G260	G762	0.1218
G325	G2911	0.1218
G87	G1474	0.1218
G23	G1870	0.1218
G24	G3954	0.1218
G274	G3168	0.1218
G93	G3517	0.1218
G26	G1608	0.1218
G209	G4235	0.1218
G242	G4042	0.1218
G242	G2076	0.1218
G90	G1780	0.1218
G23	G1430	0.1218
G331	G982	0.1218
G325	G1698	0.1218
G23	G3193	0.1218
G161	G830	0.1218
G154	G1054	0.1218
G23	G4176	0.1218
G259	G3594	0.1218
G113	G1749	0.1217
G139	G4134	0.1217
G55	G3715	0.1217
G260	G4423	0.1217
G183	G4154	0.1217
G325	G1367	0.1217
G325	G1749	0.1217
G113	G2082	0.1217
G325	G1598	0.1217
G24	G1265	0.1217
G154	G1458	0.1217
G154	G3150	0.1217
G302	G1829	0.1217
G29	G2210	0.1217
G154	G254	0.1217
G331	G3285	0.1217
G302	G2259	0.1217
G29	G3327	0.1217
G83	G855	0.1217
G302	G3178	0.1217
G242	G522	0.1217
G254	G154	0.1217
G278	G2662	0.1217
G278	G4088	0.1217
G202	G4173	0.1217
G278	G3830	0.1217
G331	G1560	0.1217
G55	G1143	0.1216
G55	G3947	0.1216
G325	G4480	0.1216
G75	G1546	0.1216
G325	G384	0.1216
G183	G1934	0.1216
G183	G1494	0.1216
G263	G4033	0.1216
G274	G140	0.1216
G199	G770	0.1216
G90	G591	0.1216
G121	G2134	0.1216
G90	G2364	0.1216
G242	G2979	0.1216
G154	G501	0.1216
G90	G3826	0.1216
G258	G894	0.1216
G90	G654	0.1216
G140	G1460	0.1216
G278	G753	0.1216
G278	G1445	0.1216
G278	G2226	0.1216
G254	G1503	0.1216
G325	G3322	0.1216
G140	G274	0.1216
G259	G1063	0.1216
G254	G1462	0.1216
G260	G4235	0.1215
G183	G2159	0.1215
G55	G2344	0.1215
G106	G758	0.1215
G113	G4265	0.1215
G199	G3975	0.1215
G325	G3285	0.1215
G24	G2138	0.1215
G24	G3631	0.1215
G291	G4095	0.1215
G23	G472	0.1215
G244	G433	0.1215
G156	G2389	0.1215
G87	G1392	0.1215
G113	G1763	0.1215
G140	G4300	0.1215
G274	G4467	0.1215
G29	G490	0.1215
G244	G1647	0.1215
G242	G882	0.1215
G87	G3219	0.1215
G331	G804	0.1215
G183	G3571	0.1214
G325	G1770	0.1214
G75	G3663	0.1214
G325	G788	0.1214
G113	G3869	0.1214
G325	G242	0.1214
G325	G4248	0.1214
G278	G1180	0.1214
G29	G96	0.1214
G181	G1915	0.1214
G24	G3178	0.1214
G87	G1598	0.1214
G188	G2709	0.1214
G23	G972	0.1214
G90	G3420	0.1214
G278	G992	0.1214
G278	G1661	0.1214
G96	G29	0.1214
G318	G1793	0.1214
G90	G891	0.1214
G242	G325	0.1214
G277	G3831	0.1214
G202	G3771	0.1214
G213	G4423	0.1214
G259	G1004	0.1214
G302	G2662	0.1214
G23	G3246	0.1214
G331	G3300	0.1214
G183	G1184	0.1213
G55	G2993	0.1213
G242	G2168	0.1213
G55	G1004	0.1213
G202	G4271	0.1213
G325	G953	0.1213
G325	G2089	0.1213
G291	G1378	0.1213
G23	G1421	0.1213
G183	G407	0.1213
G87	G890	0.1213
G87	G2704	0.1213
G93	G3981	0.1213
G24	G1487	0.1213
G302	G2085	0.1213
G325	G4112	0.1213
G278	G1318	0.1213
G90	G500	0.1213
G326	G3920	0.1213
G171	G4263	0.1213
G242	G2329	0.1213
G139	G513	0.1213
G93	G4378	0.1213
G302	G2673	0.1213
G139	G1809	0.1213
G331	G4189	0.1213
G254	G3252	0.1213
G325	G3670	0.1212
G183	G1045	0.1212
G325	G611	0.1212
G24	G1975	0.1212
G3	G550	0.1212
G113	G2819	0.1212
G90	G3322	0.1212
G291	G4295	0.1212
G302	G2416	0.1212
G29	G3210	0.1212
G242	G433	0.1212
G244	G1484	0.1212
G242	G4154	0.1212
G302	G3275	0.1212
G325	G4190	0.1212
G87	G1522	0.1212
G199	G3894	0.1212
G140	G972	0.1212
G318	G3376	0.1212
G140	G1196	0.1212
G325	G1682	0.1212
G331	G1127	0.1212
G122	G3111	0.1212
G259	G3517	0.1212
G331	G4160	0.1212
G183	G4235	0.1211
G55	G2616	0.1211
G113	G2476	0.1211
G325	G1560	0.1211
G183	G2798	0.1211
G167	G2233	0.1211
G26	G3861	0.1211
G183	G2432	0.1211
G223	G1784	0.1211
G87	G2862	0.1211
G87	G4326	0.1211
G121	G4000	0.1211
G278	G1059	0.1211
G90	G785	0.1211
G202	G2662	0.1211
G278	G2704	0.1211
G93	G1405	0.1211
G5	G4333	0.1211
G90	G1986	0.1211
G24	G791	0.1211
G318	G3274	0.1211
G244	G2134	0.1211
G57	G3543	0.1211
G55	G1217	0.1211
G93	G1140	0.1211
G23	G500	0.1211
G197	G1789	0.1211
G197	G3491	0.1211
G331	G4421	0.1211
G278	G3553	0.121
G325	G488	0.121
G325	G1220	0.121
G325	G1497	0.121
G183	G1265	0.121
G183	G4077	0.121
G113	G1004	0.121
G172	G2420	0.121
G277	G4134	0.121
G274	G4324	0.121
G87	G2879	0.121
G75	G2549	0.121
G325	G3420	0.121
G302	G3382	0.121
G90	G3721	0.121
G5	G4318	0.121
G302	G87	0.121
G259	G2879	0.121
G244	G614	0.121
G87	G302	0.121
G87	G785	0.121
G154	G1405	0.121
G242	G568	0.121
G209	G770	0.121
G302	G3475	0.121
G278	G3111	0.121
G199	G4040	0.121
G179	G913	0.121
G242	G4301	0.121
G213	G958	0.121
G244	G3813	0.121
G140	G4281	0.121
G242	G1773	0.121
G213	G1380	0.121
G331	G451	0.121
G197	G3276	0.121
G254	G2723	0.121
G183	G2844	0.1209
G24	G1654	0.1209
G55	G2259	0.1209
G183	G2579	0.1209
G270	G429	0.1209
G24	G3618	0.1209
G93	G4340	0.1209
G29	G404	0.1209
G325	G865	0.1209
G325	G4281	0.1209
G199	G1714	0.1209
G325	G2631	0.1209
G274	G3920	0.1209
G302	G856	0.1209
G302	G3300	0.1209
G90	G3152	0.1209
G274	G1147	0.1209
G274	G1494	0.1209
G29	G2939	0.1209
G278	G877	0.1209
G199	G2619	0.1209
G278	G3088	0.1209
G278	G4148	0.1209
G87	G4224	0.1209
G242	G3318	0.1209
G278	G943	0.1209
G23	G1445	0.1209
G274	G3381	0.1209
G87	G2015	0.1209
G302	G3213	0.1209
G278	G865	0.1209
G242	G2108	0.1209
G197	G3715	0.1209
G209	G3549	0.1209
G23	G3436	0.1209
G23	G3804	0.1209
G331	G828	0.1209
G242	G3054	0.1208
G260	G982	0.1208
G193	G3054	0.1208
G270	G3809	0.1208
G291	G3977	0.1208
G154	G2557	0.1208
G260	G2834	0.1208
G291	G3860	0.1208
G278	G3456	0.1208
G325	G2834	0.1208
G302	G2452	0.1208
G74	G394	0.1208
G325	G3818	0.1208
G325	G3213	0.1208
G316	G3507	0.1208
G24	G2057	0.1208
G197	G453	0.1208
G278	G2838	0.1208
G24	G3312	0.1208
G242	G1862	0.1208
G23	G2923	0.1208
G23	G2648	0.1208
G23	G3019	0.1208
G106	G1813	0.1208
G209	G1422	0.1208
G302	G2401	0.1208
G23	G3009	0.1208
G278	G3309	0.1208
G244	G2678	0.1208
G209	G3625	0.1208
G154	G666	0.1207
G259	G3553	0.1207
G24	G3975	0.1207
G291	G3919	0.1207
G183	G2835	0.1207
G113	G2402	0.1207
G276	G291	0.1207
G263	G1049	0.1207
G24	G489	0.1207
G89	G3088	0.1207
G291	G2418	0.1207
G121	G3920	0.1207
G31	G2478	0.1207
G278	G3014	0.1207
G199	G348	0.1207
G23	G3247	0.1207
G87	G3853	0.1207
G87	G2736	0.1207
G179	G3907	0.1207
G74	G1986	0.1207
G298	G1986	0.1207
G140	G3508	0.1207
G291	G276	0.1207
G331	G1124	0.1207
G259	G1439	0.1207
G87	G871	0.1207
G331	G3718	0.1207
G325	G1707	0.1206
G113	G2452	0.1206
G183	G566	0.1206
G325	G2434	0.1206
G325	G3618	0.1206
G113	G894	0.1206
G194	G254	0.1206
G323	G684	0.1206
G183	G2616	0.1206
G29	G2066	0.1206
G325	G2975	0.1206
G24	G1560	0.1206
G291	G2631	0.1206
G325	G862	0.1206
G325	G4088	0.1206
G244	G2683	0.1206
G90	G675	0.1206
G74	G2364	0.1206
G274	G753	0.1206
G242	G3088	0.1206
G202	G4134	0.1206
G242	G1295	0.1206
G278	G635	0.1206
G203	G2093	0.1206
G23	G3178	0.1206
G213	G3543	0.1206
G278	G3193	0.1206
G23	G2418	0.1206
G209	G1164	0.1206
G254	G194	0.1206
G259	G1965	0.1206
G113	G1310	0.1205
G172	G3543	0.1205
G183	G2022	0.1205
G161	G3619	0.1205
G87	G2689	0.1205
G29	G1421	0.1205
G183	G2544	0.1205
G278	G1773	0.1205
G3	G2416	0.1205
G244	G140	0.1205
G183	G3654	0.1205
G291	G856	0.1205
G260	G323	0.1205
G291	G3720	0.1205
G323	G260	0.1205
G270	G2985	0.1205
G93	G254	0.1205
G242	G1603	0.1205
G258	G1978	0.1205
G325	G336	0.1205
G23	G4219	0.1205
G87	G4249	0.1205
G318	G4165	0.1205
G254	G93	0.1205
G23	G4314	0.1205
G202	G521	0.1205
G242	G1729	0.1205
G139	G1101	0.1205
G209	G2813	0.1205
G209	G2908	0.1205
G140	G244	0.1205
G197	G4026	0.1205
G278	G3696	0.1205
G209	G981	0.1205
G23	G3213	0.1205
G23	G675	0.1205
G323	G3990	0.1204
G55	G2476	0.1204
G55	G635	0.1204
G325	G2066	0.1204
G183	G1978	0.1204
G24	G4406	0.1204
G323	G1950	0.1204
G183	G654	0.1204
G87	G1592	0.1204
G277	G4047	0.1204
G274	G3919	0.1204
G24	G695	0.1204
G24	G2168	0.1204
G23	G3028	0.1204
G87	G2794	0.1204
G278	G4301	0.1204
G325	G2653	0.1204
G242	G4407	0.1204
G278	G2829	0.1204
G87	G1458	0.1204
G90	G1433	0.1204
G140	G2813	0.1204
G154	G3165	0.1204
G325	G3436	0.1204
G209	G598	0.1204
G226	G3986	0.1204
G93	G1201	0.1204
G302	G2639	0.1204
G183	G1315	0.1203
G270	G1084	0.1203
G291	G2401	0.1203
G161	G583	0.1203
G260	G3197	0.1203
G183	G979	0.1203
G183	G3342	0.1203
G183	G593	0.1203
G130	G1220	0.1203
G75	G3909	0.1203
G172	G4024	0.1203
G274	G2683	0.1203
G325	G490	0.1203
G274	G4148	0.1203
G121	G614	0.1203
G274	G121	0.1203
G87	G3273	0.1203
G121	G274	0.1203
G278	G23	0.1203
G23	G278	0.1203
G154	G453	0.1203
G242	G762	0.1203
G23	G522	0.1203
G254	G3728	0.1203
G325	G883	0.1203
G139	G2416	0.1203
G278	G2702	0.1203
G87	G604	0.1203
G183	G3386	0.1202
G291	G2213	0.1202
G183	G1911	0.1202
G325	G2390	0.1202
G87	G2139	0.1202
G244	G4352	0.1202
G254	G2689	0.1202
G5	G625	0.1202
G325	G2405	0.1202
G139	G3661	0.1202
G278	G140	0.1202
G242	G3032	0.1202
G242	G585	0.1202
G278	G826	0.1202
G291	G2675	0.1202
G23	G4077	0.1202
G302	G3422	0.1202
G213	G4103	0.1202
G24	G2402	0.1202
G209	G982	0.1202
G242	G3168	0.1202
G213	G2258	0.1202
G140	G278	0.1202
G209	G2134	0.1202
G23	G2402	0.1202
G1	G1378	0.1201
G113	G1460	0.1201
G55	G1544	0.1201
G291	G3456	0.1201
G325	G770	0.1201
G113	G1484	0.1201
G291	G2390	0.1201
G75	G2993	0.1201
G113	G654	0.1201
G325	G1143	0.1201
G24	G1049	0.1201
G242	G3028	0.1201
G183	G3720	0.1201
G183	G3909	0.1201
G242	G1335	0.1201
G274	G845	0.1201
G41	G2359	0.1201
G90	G87	0.1201
G90	G3947	0.1201
G90	G1809	0.1201
G318	G336	0.1201
G87	G90	0.1201
G87	G755	0.1201
G90	G1976	0.1201
G209	G3961	0.1201
G124	G782	0.1201
G235	G4473	0.1201
G96	G1471	0.1201
G254	G2514	0.1201
G209	G1378	0.1201
G87	G2297	0.1201
G113	G598	0.12
G260	G2079	0.12
G1	G2686	0.12
G55	G4154	0.12
G86	G2423	0.12
G332	G1251	0.12
G291	G242	0.12
G291	G2828	0.12
G183	G635	0.12
G24	G2813	0.12
G24	G1749	0.12
G84	G2975	0.12
G73	G1770	0.12
G302	G4265	0.12
G209	G1429	0.12
G37	G641	0.12
G90	G3715	0.12
G87	G3495	0.12
G87	G1135	0.12
G278	G879	0.12
G278	G3676	0.12
G209	G1706	0.12
G302	G743	0.12
G242	G291	0.12
G87	G1993	0.12
G23	G2394	0.12
G278	G2904	0.12
G254	G4351	0.12
G113	G3594	0.1199
G183	G2589	0.1199
G183	G2973	0.1199
G55	G2927	0.1199
G325	G451	0.1199
G202	G550	0.1199
G90	G2813	0.1199
G121	G2908	0.1199
G242	G1292	0.1199
G316	G2315	0.1199
G278	G451	0.1199
G302	G4313	0.1199
G278	G4466	0.1199
G23	G365	0.1199
G197	G943	0.1199
G278	G1113	0.1199
G113	G3919	0.1198
G55	G3909	0.1198
G161	G1891	0.1198
G75	G599	0.1198
G75	G3886	0.1198
G199	G1861	0.1198
G24	G1934	0.1198
G318	G3606	0.1198
G90	G3342	0.1198
G242	G1422	0.1198
G87	G3139	0.1198
G37	G4030	0.1198
G278	G394	0.1198
G29	G1754	0.1198
G282	G2134	0.1198
G202	G1891	0.1198
G242	G1857	0.1198
G93	G2168	0.1198
G90	G2472	0.1198
G90	G4324	0.1198
G23	G3663	0.1198
G23	G4440	0.1198
G213	G2637	0.1198
G23	G3869	0.1198
G213	G855	0.1198
G197	G2441	0.1198
G55	G513	0.1197
G75	G1297	0.1197
G55	G522	0.1197
G183	G451	0.1197
G301	G4031	0.1197
G329	G254	0.1197
G183	G2736	0.1197
G87	G3028	0.1197
G242	G2315	0.1197
G325	G1621	0.1197
G87	G3538	0.1197
G242	G3335	0.1197
G254	G2359	0.1197
G302	G2544	0.1197
G93	G3085	0.1197
G278	G2643	0.1197
G278	G3831	0.1197
G87	G1862	0.1197
G278	G1234	0.1197
G87	G2582	0.1197
G302	G1357	0.1197
G318	G997	0.1197
G90	G2639	0.1197
G209	G2509	0.1197
G278	G762	0.1197
G23	G1004	0.1197
G154	G2986	0.1197
G278	G4340	0.1197
G23	G2938	0.1197
G254	G329	0.1197
G331	G657	0.1197
G259	G3995	0.1197
G291	G3136	0.1196
G55	G2146	0.1196
G24	G1880	0.1196
G245	G122	0.1196
G291	G4160	0.1196
G270	G1144	0.1196
G194	G2740	0.1196
G87	G4340	0.1196
G5	G2686	0.1196
G24	G3718	0.1196
G72	G2908	0.1196
G199	G2859	0.1196
G90	G2591	0.1196
G41	G3366	0.1196
G274	G4314	0.1196
G96	G4163	0.1196
G258	G2146	0.1196
G235	G1292	0.1196
G209	G2079	0.1196
G87	G2829	0.1196
G278	G3625	0.1196
G242	G1004	0.1196
G122	G245	0.1196
G331	G1138	0.1196
G183	G2853	0.1195
G1	G1817	0.1195
G139	G3553	0.1195
G90	G2605	0.1195
G310	G1878	0.1195
G310	G3809	0.1195
G202	G265	0.1195
G318	G2394	0.1195
G242	G1124	0.1195
G87	G2675	0.1195
G73	G1552	0.1195
G263	G865	0.1195
G87	G1913	0.1195
G29	G2911	0.1195
G265	G202	0.1195
G242	G2441	0.1195
G302	G3659	0.1195
G87	G698	0.1195
G325	G1266	0.1195
G259	G1323	0.1195
G278	G4112	0.1195
G209	G2927	0.1195
G7	G729	0.1195
G24	G3283	0.1194
G325	G566	0.1194
G325	G2505	0.1194
G291	G1544	0.1194
G24	G1124	0.1194
G23	G375	0.1194
G291	G1173	0.1194
G263	G3300	0.1194
G302	G979	0.1194
G274	G1544	0.1194
G274	G2022	0.1194
G90	G2077	0.1194
G29	G1598	0.1194
G179	G731	0.1194
G213	G122	0.1194
G236	G2815	0.1194
G278	G4241	0.1194
G87	G1822	0.1194
G213	G3766	0.1194
G122	G213	0.1194
G254	G2219	0.1194
G140	G3210	0.1194
G16	G1532	0.1194
G213	G3139	0.1194
G213	G505	0.1194
G259	G4378	0.1194
G122	G2811	0.1194
G139	G4421	0.1194
G213	G522	0.1194
G209	G2631	0.1194
G55	G1491	0.1193
G1	G1568	0.1193
G183	G2434	0.1193
G113	G3102	0.1193
G154	G2168	0.1193
G310	G2686	0.1193
G325	G2161	0.1193
G113	G2146	0.1193
G325	G4234	0.1193
G291	G1668	0.1193
G24	G384	0.1193
G242	G1458	0.1193
G90	G598	0.1193
G242	G636	0.1193
G87	G1220	0.1193
G87	G1497	0.1193
G242	G365	0.1193
G226	G3686	0.1193
G84	G882	0.1193
G242	G2862	0.1193
G124	G495	0.1193
G5	G3501	0.1193
G23	G1297	0.1193
G23	G2585	0.1193
G278	G2060	0.1193
G37	G4031	0.1193
G124	G3686	0.1193
G87	G3535	0.1193
G93	G453	0.1193
G90	G3246	0.1193
G23	G2497	0.1193
G87	G2935	0.1193
G244	G1969	0.1193
G278	G1468	0.1193
G278	G2582	0.1193
G140	G1986	0.1193
G318	G3723	0.1193
G242	G3436	0.1193
G259	G3494	0.1193
G331	G2591	0.1193
G23	G3937	0.1193
G259	G2156	0.1193
G325	G3734	0.1192
G325	G690	0.1192
G183	G1127	0.1192
G113	G3420	0.1192
G75	G500	0.1192
G291	G1138	0.1192
G278	G2689	0.1192
G325	G29	0.1192
G24	G972	0.1192
G154	G4165	0.1192
G87	G2258	0.1192
G24	G1668	0.1192
G291	G405	0.1192
G298	G3762	0.1192
G23	G420	0.1192
G308	G1865	0.1192
G325	G3584	0.1192
G199	G657	0.1192
G274	G4281	0.1192
G244	G3853	0.1192
G55	G4241	0.1192
G199	G3143	0.1192
G236	G3500	0.1192
G29	G325	0.1192
G318	G4200	0.1192
G154	G1805	0.1192
G41	G2639	0.1192
G331	G3393	0.1192
G139	G2452	0.1192
G209	G3845	0.1192
G278	G698	0.1192
G331	G960	0.1192
G242	G820	0.1192
G259	G1668	0.1192
G113	G2538	0.1191
G55	G569	0.1191
G242	G3765	0.1191
G183	G1730	0.1191
G310	G909	0.1191
G75	G625	0.1191
G24	G3014	0.1191
G87	G4195	0.1191
G325	G603	0.1191
G202	G583	0.1191
G316	G1619	0.1191
G96	G1497	0.1191
G17	G3902	0.1191
G5	G3809	0.1191
G278	G1659	0.1191
G161	G4465	0.1191
G23	G845	0.1191
G235	G4241	0.1191
G302	G4048	0.1191
G41	G2219	0.1191
G122	G2538	0.1191
G278	G575	0.1191
G154	G743	0.1191
G327	G4345	0.1191
G259	G4322	0.1191
G197	G1198	0.1191
G113	G513	0.119
G55	G3280	0.119
G55	G3319	0.119
G213	G4356	0.119
G183	G2321	0.119
G183	G3831	0.119
G26	G2516	0.119
G325	G3845	0.119
G23	G1654	0.119
G199	G1914	0.119
G183	G1138	0.119
G29	G1318	0.119
G291	G4183	0.119
G87	G1872	0.119
G325	G2226	0.119
G325	G3193	0.119
G274	G3139	0.119
G90	G278	0.119
G203	G3397	0.119
G29	G3549	0.119
G244	G3210	0.119
G318	G2138	0.119
G90	G399	0.119
G242	G2219	0.119
G291	G2938	0.119
G244	G3508	0.119
G278	G731	0.119
G93	G3503	0.119
G23	G1234	0.119
G278	G90	0.119
G197	G513	0.119
G213	G684	0.119
G302	G2783	0.119
G331	G4103	0.119
G213	G2736	0.119
G140	G4467	0.119
G23	G3659	0.119
G213	G2982	0.119
G331	G4265	0.119
G259	G2986	0.119
G254	G353	0.119
G254	G1847	0.119
G55	G1706	0.1189
G55	G2589	0.1189
G113	G3593	0.1189
G325	G1315	0.1189
G75	G278	0.1189
G183	G3791	0.1189
G291	G2902	0.1189
G89	G979	0.1189
G3	G2401	0.1189
G24	G2683	0.1189
G24	G3424	0.1189
G24	G1199	0.1189
G24	G4183	0.1189
G167	G2647	0.1189
G74	G1433	0.1189
G199	G3631	0.1189
G242	G1474	0.1189
G90	G4467	0.1189
G278	G4414	0.1189
G302	G4475	0.1189
G24	G3720	0.1189
G87	G2338	0.1189
G58	G3558	0.1189
G302	G2432	0.1189
G278	G3318	0.1189
G93	G1458	0.1189
G87	G3886	0.1189
G90	G2418	0.1189
G277	G3839	0.1189
G122	G3543	0.1189
G23	G2357	0.1189
G331	G3762	0.1189
G278	G75	0.1189
G254	G1391	0.1189
G254	G4119	0.1189
G136	G2351	0.1188
G1	G3663	0.1188
G55	G2165	0.1188
G55	G2452	0.1188
G183	G3762	0.1188
G1	G429	0.1188
G260	G1220	0.1188
G55	G4095	0.1188
G260	G1474	0.1188
G325	G1196	0.1188
G183	G2662	0.1188
G84	G2259	0.1188
G242	G2163	0.1188
G90	G1749	0.1188
G154	G3981	0.1188
G242	G826	0.1188
G242	G3837	0.1188
G23	G3919	0.1188
G274	G862	0.1188
G202	G2432	0.1188
G188	G1966	0.1188
G87	G1343	0.1188
G87	G2662	0.1188
G244	G4281	0.1188
G318	G1862	0.1188
G122	G2390	0.1188
G154	G1201	0.1188
G197	G1976	0.1188
G259	G1263	0.1188
G55	G4189	0.1187
G183	G2138	0.1187
G183	G3210	0.1187
G325	G3197	0.1187
G202	G1770	0.1187
G291	G2726	0.1187
G90	G690	0.1187
G154	G4205	0.1187
G130	G3635	0.1187
G213	G2321	0.1187
G291	G2247	0.1187
G31	G1552	0.1187
G263	G2077	0.1187
G87	G3197	0.1187
G29	G3837	0.1187
G183	G3213	0.1187
G302	G3631	0.1187
G223	G2683	0.1187
G74	G1730	0.1187
G242	G4189	0.1187
G259	G3765	0.1187
G29	G2582	0.1187
G242	G1522	0.1187
G139	G384	0.1187
G235	G801	0.1187
G90	G3213	0.1187
G318	G2343	0.1187
G278	G2911	0.1187
G197	G3111	0.1187
G237	G2239	0.1187
G244	G3144	0.1187
G318	G675	0.1187
G1	G1084	0.1186
G139	G2168	0.1186
G193	G2709	0.1186
G55	G3300	0.1186
G24	G3668	0.1186
G183	G3197	0.1186
G113	G1384	0.1186
G113	G3059	0.1186
G113	G4088	0.1186
G325	G3945	0.1186
G291	G4223	0.1186
G323	G608	0.1186
G242	G3366	0.1186
G242	G2485	0.1186
G203	G3377	0.1186
G24	G1143	0.1186
G327	G2747	0.1186
G298	G566	0.1186
G197	G601	0.1186
G87	G1911	0.1186
G29	G1494	0.1186
G278	G3335	0.1186
G291	G387	0.1186
G213	G2573	0.1186
G235	G3558	0.1186
G29	G2834	0.1186
G242	G3334	0.1186
G23	G3826	0.1186
G73	G410	0.1186
G318	G977	0.1186
G278	G3040	0.1186
G19	G3014	0.1186
G242	G3909	0.1186
G278	G2686	0.1186
G278	G3211	0.1186
G197	G3023	0.1186
G254	G1457	0.1186
G259	G2297	0.1186
G260	G1260	0.1185
G122	G673	0.1185
G301	G772	0.1185
G122	G3771	0.1185
G24	G1038	0.1185
G139	G1822	0.1185
G325	G2616	0.1185
G5	G2335	0.1185
G90	G1975	0.1185
G291	G1380	0.1185
G74	G1497	0.1185
G86	G568	0.1185
G179	G2908	0.1185
G278	G1764	0.1185
G277	G3588	0.1185
G74	G4163	0.1185
G242	G451	0.1185
G302	G3947	0.1185
G5	G2186	0.1185
G223	G788	0.1185
G278	G3289	0.1185
G90	G2086	0.1185
G332	G163	0.1185
G163	G332	0.1185
G140	G420	0.1185
G17	G452	0.1185
G302	G3059	0.1185
G278	G3548	0.1185
G316	G3377	0.1185
G235	G3802	0.1185
G58	G2416	0.1185
G124	G1422	0.1185
G242	G3001	0.1185
G242	G2573	0.1185
G122	G1474	0.1185
G93	G1054	0.1185
G318	G2986	0.1185
G254	G3472	0.1185
G183	G3668	0.1184
G183	G2079	0.1184
G113	G826	0.1184
G113	G278	0.1184
G75	G4486	0.1184
G274	G3686	0.1184
G16	G1891	0.1184
G325	G1870	0.1184
G183	G2707	0.1184
G183	G1560	0.1184
G183	G1809	0.1184
G24	G3684	0.1184
G323	G2321	0.1184
G323	G3831	0.1184
G183	G90	0.1184
G24	G2505	0.1184
G183	G3193	0.1184
G325	G511	0.1184
G90	G826	0.1184
G23	G1770	0.1184
G302	G1884	0.1184
G325	G4048	0.1184
G325	G4200	0.1184
G24	G302	0.1184
G24	G2616	0.1184
G278	G2495	0.1184
G274	G2259	0.1184
G199	G788	0.1184
G199	G3845	0.1184
G278	G1911	0.1184
G302	G24	0.1184
G140	G4324	0.1184
G327	G521	0.1184
G278	G2797	0.1184
G318	G804	0.1184
G223	G1065	0.1184
G90	G183	0.1184
G318	G1731	0.1184
G278	G1493	0.1184
G93	G1412	0.1184
G197	G4505	0.1184
G93	G2986	0.1184
G278	G113	0.1184
G55	G1770	0.1183
G1	G625	0.1183
G260	G690	0.1183
G24	G3401	0.1183
G323	G690	0.1183
G325	G3839	0.1183
G87	G2977	0.1183
G302	G3136	0.1183
G260	G608	0.1183
G291	G2544	0.1183
G156	G1321	0.1183
G242	G972	0.1183
G24	G2771	0.1183
G24	G4088	0.1183
G278	G405	0.1183
G274	G3625	0.1183
G302	G3636	0.1183
G87	G1983	0.1183
G87	G3075	0.1183
G209	G2756	0.1183
G318	G733	0.1183
G23	G4295	0.1183
G87	G2163	0.1183
G259	G1829	0.1183
G254	G2808	0.1183
G331	G1668	0.1183
G75	G4219	0.1182
G113	G4189	0.1182
G75	G4285	0.1182
G75	G4473	0.1182
G260	G3139	0.1182
G113	G853	0.1182
G113	G2432	0.1182
G325	G1271	0.1182
G84	G87	0.1182
G325	G4066	0.1182
G323	G556	0.1182
G5	G1084	0.1182
G291	G1493	0.1182
G29	G972	0.1182
G29	G830	0.1182
G331	G1260	0.1182
G24	G4254	0.1182
G199	G1481	0.1182
G302	G3721	0.1182
G5	G2970	0.1182
G90	G960	0.1182
G87	G883	0.1182
G24	G2063	0.1182
G244	G3293	0.1182
G244	G3651	0.1182
G29	G511	0.1182
G161	G1608	0.1182
G242	G2616	0.1182
G179	G1304	0.1182
G181	G3862	0.1182
G122	G4435	0.1182
G242	G898	0.1182
G278	G1154	0.1182
G87	G84	0.1182
G93	G3072	0.1182
G242	G3512	0.1182
G278	G3413	0.1182
G209	G1297	0.1182
G209	G3285	0.1182
G73	G2975	0.1182
G140	G1255	0.1182
G244	G3294	0.1182
G254	G3468	0.1182
G254	G3675	0.1182
G113	G1706	0.1181
G55	G2077	0.1181
G277	G583	0.1181
G183	G3631	0.1181
G282	G3771	0.1181
G325	G979	0.1181
G323	G2637	0.1181
G55	G3552	0.1181
G183	G1559	0.1181
G93	G2929	0.1181
G263	G960	0.1181
G331	G1422	0.1181
G302	G1975	0.1181
G84	G1009	0.1181
G3	G1729	0.1181
G217	G627	0.1181
G278	G213	0.1181
G312	G1193	0.1181
G124	G2647	0.1181
G263	G87	0.1181
G242	G3197	0.1181
G278	G2401	0.1181
G5	G2954	0.1181
G270	G3524	0.1181
G154	G2314	0.1181
G156	G37	0.1181
G87	G263	0.1181
G37	G156	0.1181
G213	G488	0.1181
G277	G2538	0.1181
G213	G566	0.1181
G242	G603	0.1181
G259	G1391	0.1181
G213	G278	0.1181
G45	G899	0.1181
G213	G3549	0.1181
G29	G2675	0.1181
G316	G1044	0.1181
G318	G3398	0.1181
G209	G2528	0.1181
G75	G982	0.118
G113	G3670	0.118
G183	G3517	0.118
G291	G585	0.118
G260	G4398	0.118
G242	G3150	0.118
G183	G1354	0.118
G121	G404	0.118
G154	G3014	0.118
G31	G2138	0.118
G278	G3386	0.118
G199	G1925	0.118
G291	G3909	0.118
G156	G3524	0.118
G124	G2233	0.118
G278	G4007	0.118
G74	G3139	0.118
G74	G3831	0.118
G223	G4265	0.118
G37	G424	0.118
G90	G4475	0.118
G242	G2191	0.118
G140	G2159	0.118
G96	G830	0.118
G24	G4340	0.118
G209	G636	0.118
G278	G3964	0.118
G139	G1770	0.118
G316	G3366	0.118
G242	G997	0.118
G242	G2850	0.118
G259	G2838	0.118
G199	G4272	0.118
G242	G1173	0.118
G331	G2075	0.118
G140	G845	0.118
G140	G4160	0.118
G277	G958	0.118
G331	G3593	0.118
G87	G1430	0.118
G278	G791	0.118
G93	G1003	0.118
G23	G2977	0.118
G1	G1234	0.1179
G113	G3197	0.1179
G55	G2308	0.1179
G55	G4421	0.1179
G55	G87	0.1179
G325	G1023	0.1179
G325	G4415	0.1179
G260	G684	0.1179
G48	G343	0.1179
G325	G657	0.1179
G260	G1378	0.1179
G325	G399	0.1179
G325	G1733	0.1179
G23	G2075	0.1179
G199	G2369	0.1179
G24	G4154	0.1179
G24	G4189	0.1179
G3	G2986	0.1179
G223	G2434	0.1179
G274	G1196	0.1179
G244	G1019	0.1179
G140	G3136	0.1179
G302	G2344	0.1179
G87	G865	0.1179
G156	G3544	0.1179
G154	G3254	0.1179
G325	G2923	0.1179
G242	G785	0.1179
G242	G1192	0.1179
G254	G3482	0.1179
G244	G1672	0.1179
G87	G55	0.1179
G87	G1429	0.1179
G254	G2450	0.1179
G1	G3541	0.1178
G55	G830	0.1178
G1	G2842	0.1178
G323	G1421	0.1178
G183	G2066	0.1178
G113	G1138	0.1178
G291	G4486	0.1178
G87	G2605	0.1178
G302	G3571	0.1178
G172	G3552	0.1178
G75	G3720	0.1178
G29	G3762	0.1178
G302	G3517	0.1178
G291	G2057	0.1178
G274	G3300	0.1178
G310	G3164	0.1178
G302	G2579	0.1178
G243	G1782	0.1178
G263	G4160	0.1178
G202	G3994	0.1178
G23	G2165	0.1178
G87	G1484	0.1178
G24	G810	0.1178
G5	G588	0.1178
G206	G4273	0.1178
G302	G1009	0.1178
G278	G2168	0.1178
G121	G2927	0.1178
G90	G4165	0.1178
G140	G1297	0.1178
G278	G953	0.1178
G278	G2089	0.1178
G209	G2225	0.1178
G197	G806	0.1178
G325	G2852	0.1178
G302	G1780	0.1178
G209	G4026	0.1178
G242	G4067	0.1178
G122	G3633	0.1178
G259	G3668	0.1178
G209	G4095	0.1178
G331	G1199	0.1178
G55	G2079	0.1177
G291	G636	0.1177
G55	G2771	0.1177
G55	G3059	0.1177
G260	G2364	0.1177
G183	G1367	0.1177
G183	G3139	0.1177
G183	G3901	0.1177
G325	G1759	0.1177
G325	G2890	0.1177
G113	G2256	0.1177
G193	G3147	0.1177
G90	G2163	0.1177
G183	G4254	0.1177
G5	G3227	0.1177
G291	G1651	0.1177
G75	G407	0.1177
G87	G975	0.1177
G29	G1433	0.1177
G254	G2252	0.1177
G41	G4489	0.1177
G93	G1127	0.1177
G23	G1265	0.1177
G125	G2134	0.1177
G23	G3289	0.1177
G291	G3724	0.1177
G122	G2155	0.1177
G302	G3329	0.1177
G58	G2401	0.1177
G93	G3346	0.1177
G213	G433	0.1177
G213	G2134	0.1177
G23	G3832	0.1177
G331	G3684	0.1177
G318	G979	0.1177
G213	G2463	0.1177
G331	G2329	0.1177
G325	G2139	0.1176
G270	G3900	0.1176
G183	G2390	0.1176
G228	G1009	0.1176
G5	G2436	0.1176
G323	G2527	0.1176
G291	G4042	0.1176
G325	G3663	0.1176
G90	G1784	0.1176
G121	G3009	0.1176
G310	G2295	0.1176
G202	G2709	0.1176
G24	G1198	0.1176
G90	G3831	0.1176
G188	G2315	0.1176
G23	G2495	0.1176
G242	G3210	0.1176
G24	G1113	0.1176
G331	G3414	0.1176
G223	G3178	0.1176
G140	G3945	0.1176
G23	G1834	0.1176
G209	G4486	0.1176
G154	G754	0.1176
G254	G3679	0.1176
G291	G1184	0.1175
G183	G2637	0.1175
G75	G4475	0.1175
G310	G625	0.1175
G310	G1515	0.1175
G260	G489	0.1175
G93	G3677	0.1175
G274	G2538	0.1175
G274	G4033	0.1175
G259	G4195	0.1175
G302	G259	0.1175
G24	G3826	0.1175
G24	G4223	0.1175
G3	G4254	0.1175
G86	G3908	0.1175
G242	G93	0.1175
G302	G3826	0.1175
G302	G2017	0.1175
G277	G1608	0.1175
G259	G302	0.1175
G93	G242	0.1175
G87	G2877	0.1175
G124	G4300	0.1175
G140	G2648	0.1175
G96	G1986	0.1175
G87	G1113	0.1175
G244	G996	0.1175
G202	G4451	0.1175
G325	G981	0.1175
G254	G3824	0.1175
G242	G3968	0.1175
G197	G891	0.1175
G254	G431	0.1175
G254	G3385	0.1175
G113	G1421	0.1174
G55	G2538	0.1174
G325	G1184	0.1174
G291	G1784	0.1174
G87	G1537	0.1174
G291	G877	0.1174
G291	G3289	0.1174
G183	G684	0.1174
G130	G3902	0.1174
G113	G2662	0.1174
G106	G2230	0.1174
G24	G2928	0.1174
G213	G1260	0.1174
G183	G2911	0.1174
G291	G2405	0.1174
G223	G3670	0.1174
G325	G3981	0.1174
G90	G4190	0.1174
G140	G3571	0.1174
G242	G675	0.1174
G24	G2896	0.1174
G129	G2065	0.1174
G136	G1144	0.1174
G259	G3889	0.1174
G202	G1308	0.1174
G278	G3361	0.1174
G236	G2153	0.1174
G263	G2192	0.1174
G209	G3593	0.1174
G318	G3641	0.1174
G278	G3772	0.1174
G244	G3253	0.1174
G331	G1301	0.1174
G236	G1371	0.1174
G23	G791	0.1174
G77	G3762	0.1173
G260	G566	0.1173
G75	G3300	0.1173
G325	G1099	0.1173
G1	G3809	0.1173
G90	G3975	0.1173
G183	G611	0.1173
G183	G2364	0.1173
G228	G2452	0.1173
G55	G2516	0.1173
G242	G1764	0.1173
G263	G1184	0.1173
G260	G2022	0.1173
G291	G3663	0.1173
G202	G3961	0.1173
G325	G2527	0.1173
G87	G1606	0.1173
G87	G1120	0.1173
G23	G2401	0.1173
G5	G909	0.1173
G74	G1491	0.1173
G263	G1009	0.1173
G87	G3634	0.1173
G90	G4254	0.1173
G274	G2528	0.1173
G302	G3420	0.1173
G213	G1220	0.1173
G242	G4192	0.1173
G87	G853	0.1173
G217	G751	0.1173
G93	G3054	0.1173
G242	G4295	0.1173
G213	G1491	0.1173
G325	G1754	0.1173
G87	G3985	0.1173
G213	G1544	0.1173
G213	G2811	0.1173
G197	G2472	0.1173
G140	G522	0.1173
G331	G1975	0.1173
G209	G1484	0.1173
G331	G1392	0.1173
G213	G2082	0.1173
G331	G399	0.1173
G254	G911	0.1173
G331	G3677	0.1173
G75	G3558	0.1172
G260	G1318	0.1172
G113	G3945	0.1172
G55	G894	0.1172
G302	G3668	0.1172
G75	G2259	0.1172
G325	G2853	0.1172
G325	G1049	0.1172
G5	G3210	0.1172
G24	G4324	0.1172
G242	G694	0.1172
G302	G1023	0.1172
G29	G566	0.1172
G24	G2890	0.1172
G84	G4314	0.1172
G291	G3219	0.1172
G325	G716	0.1172
G271	G3533	0.1172
G302	G1749	0.1172
G263	G4475	0.1172
G331	G2751	0.1172
G29	G894	0.1172
G209	G4300	0.1172
G90	G3111	0.1172
G140	G3273	0.1172
G331	G3606	0.1172
G139	G3911	0.1172
G87	G3608	0.1172
G331	G788	0.1172
G124	G564	0.1172
G55	G1265	0.1171
G323	G1318	0.1171
G291	G4219	0.1171
G325	G4322	0.1171
G325	G3911	0.1171
G254	G2004	0.1171
G172	G3720	0.1171
G183	G599	0.1171
G260	G1336	0.1171
G291	G3715	0.1171
G302	G1049	0.1171
G29	G2204	0.1171
G74	G3618	0.1171
G161	G855	0.1171
G325	G1813	0.1171
G263	G4265	0.1171
G183	G2653	0.1171
G93	G1585	0.1171
G274	G1668	0.1171
G274	G1730	0.1171
G179	G2811	0.1171
G90	G2259	0.1171
G316	G2611	0.1171
G274	G3280	0.1171
G242	G2704	0.1171
G87	G2191	0.1171
G154	G3032	0.1171
G154	G3566	0.1171
G132	G2352	0.1171
G244	G2726	0.1171
G29	G738	0.1171
G74	G953	0.1171
G23	G695	0.1171
G140	G1603	0.1171
G197	G804	0.1171
G209	G4324	0.1171
G243	G3583	0.1171
G242	G3219	0.1171
G278	G3513	0.1171
G278	G3818	0.1171
G259	G900	0.1171
G55	G1460	0.117
G281	G1706	0.117
G75	G3845	0.117
G122	G3477	0.117
G172	G3020	0.117
G291	G3424	0.117
G260	G3831	0.117
G154	G2929	0.117
G55	G3213	0.117
G323	G2563	0.117
G228	G2771	0.117
G325	G4405	0.117
G113	G407	0.117
G3	G1354	0.117
G316	G2689	0.117
G26	G4047	0.117
G3	G1038	0.117
G24	G1983	0.117
G24	G4416	0.117
G87	G2934	0.117
G278	G4487	0.117
G242	G611	0.117
G202	G3619	0.117
G325	G3211	0.117
G278	G1603	0.117
G58	G2844	0.117
G325	G2904	0.117
G278	G4407	0.117
G302	G4473	0.117
G274	G1380	0.117
G274	G1942	0.117
G316	G3765	0.117
G74	G3257	0.117
G274	G1813	0.117
G90	G2204	0.117
G302	G810	0.117
G45	G712	0.117
G124	G2544	0.117
G209	G420	0.117
G93	G1793	0.117
G87	G1816	0.117
G129	G3579	0.117
G209	G1373	0.117
G140	G4475	0.117
G302	G2383	0.117
G331	G2452	0.117
G254	G835	0.117
G254	G3630	0.117
G325	G3668	0.1169
G122	G1891	0.1169
G55	G2683	0.1169
G75	G513	0.1169
G106	G1163	0.1169
G113	G4154	0.1169
G325	G4487	0.1169
G113	G2616	0.1169
G75	G657	0.1169
G183	G3721	0.1169
G90	G1099	0.1169
G325	G1741	0.1169
G5	G461	0.1169
G325	G2662	0.1169
G74	G566	0.1169
G31	G3670	0.1169
G278	G1038	0.1169
G31	G2683	0.1169
G302	G788	0.1169
G90	G3791	0.1169
G302	G2557	0.1169
G254	G4165	0.1169
G24	G2247	0.1169
G277	G4235	0.1169
G199	G1651	0.1169
G298	G3273	0.1169
G93	G2265	0.1169
G96	G2200	0.1169
G302	G1900	0.1169
G140	G1266	0.1169
G96	G894	0.1169
G154	G1391	0.1169
G259	G804	0.1169
G213	G1730	0.1169
G302	G2844	0.1169
G242	G3856	0.1169
G259	G2993	0.1169
G209	G1173	0.1169
G259	G2573	0.1169
G77	G1421	0.1168
G75	G1315	0.1168
G55	G384	0.1168
G75	G1460	0.1168
G278	G2645	0.1168
G260	G394	0.1168
G113	G2544	0.1168
G87	G3283	0.1168
G325	G1911	0.1168
G325	G3543	0.1168
G130	G3529	0.1168
G260	G4183	0.1168
G202	G384	0.1168
G270	G1486	0.1168
G24	G675	0.1168
G24	G3247	0.1168
G87	G2538	0.1168
G199	G1422	0.1168
G139	G943	0.1168
G331	G2850	0.1168
G325	G762	0.1168
G325	G2600	0.1168
G274	G804	0.1168
G274	G900	0.1168
G86	G1322	0.1168
G265	G73	0.1168
G302	G2591	0.1168
G112	G826	0.1168
G74	G2210	0.1168
G278	G4046	0.1168
G312	G3397	0.1168
G274	G2982	0.1168
G179	G900	0.1168
G140	G566	0.1168
G37	G2428	0.1168
G316	G2607	0.1168
G154	G1585	0.1168
G153	G4449	0.1168
G278	G1730	0.1168
G24	G3981	0.1168
G73	G265	0.1168
G29	G3552	0.1168
G242	G3040	0.1168
G318	G3593	0.1168
G122	G3837	0.1168
G325	G3079	0.1168
G278	G2192	0.1168
G242	G4485	0.1168
G331	G3826	0.1168
G77	G1972	0.1167
G75	G2683	0.1167
G75	G1560	0.1167
G212	G3868	0.1167
G197	G2893	0.1167
G291	G1934	0.1167
G260	G1659	0.1167
G183	G695	0.1167
G84	G2579	0.1167
G260	G556	0.1167
G325	G2563	0.1167
G203	G3284	0.1167
G5	G2826	0.1167
G325	G4398	0.1167
G323	G1304	0.1167
G29	G4046	0.1167
G154	G2409	0.1167
G188	G2956	0.1167
G223	G3594	0.1167
G188	G4269	0.1167
G263	G2209	0.1167
G87	G3510	0.1167
G259	G3291	0.1167
G29	G3857	0.1167
G263	G1559	0.1167
G274	G4352	0.1167
G112	G1266	0.1167
G199	G2774	0.1167
G242	G3337	0.1167
G93	G2709	0.1167
G278	G4285	0.1167
G93	G3075	0.1167
G254	G2057	0.1167
G188	G1119	0.1167
G302	G731	0.1167
G242	G1692	0.1167
G318	G3087	0.1167
G318	G3420	0.1167
G139	G1979	0.1167
G140	G1463	0.1167
G73	G2086	0.1167
G242	G2418	0.1167
G278	G1806	0.1167
G197	G4421	0.1167
G331	G1809	0.1167
G113	G3210	0.1166
G75	G4026	0.1166
G301	G1321	0.1166
G270	G2351	0.1166
G145	G3828	0.1166
G75	G4314	0.1166
G291	G3017	0.1166
G90	G2955	0.1166
G55	G113	0.1166
G55	G2653	0.1166
G113	G55	0.1166
G113	G2938	0.1166
G84	G1065	0.1166
G29	G4241	0.1166
G278	G2066	0.1166
G87	G4414	0.1166
G291	G3211	0.1166
G23	G550	0.1166
G87	G2168	0.1166
G90	G2993	0.1166
G278	G1829	0.1166
G242	G2835	0.1166
G282	G4344	0.1166
G263	G2405	0.1166
G254	G1884	0.1166
G223	G2975	0.1166
G243	G2546	0.1166
G209	G2928	0.1166
G23	G3075	0.1166
G90	G423	0.1166
G5	G2230	0.1166
G325	G1626	0.1166
G140	G3206	0.1166
G242	G3121	0.1166
G209	G1651	0.1166
G209	G4223	0.1166
G331	G2838	0.1166
G331	G1522	0.1166
G259	G675	0.1166
G331	G2896	0.1166
G113	G4077	0.1165
G113	G900	0.1165
G172	G3111	0.1165
G332	G1086	0.1165
G1	G2762	0.1165
G183	G4148	0.1165
G278	G2751	0.1165
G197	G3054	0.1165
G23	G604	0.1165
G199	G3414	0.1165
G291	G804	0.1165
G75	G2927	0.1165
G183	G4473	0.1165
G302	G1038	0.1165
G130	G3623	0.1165
G183	G4048	0.1165
G183	G4200	0.1165
G125	G1572	0.1165
G75	G3501	0.1165
G274	G2210	0.1165
G325	G2063	0.1165
G277	G3771	0.1165
G41	G3092	0.1165
G242	G2853	0.1165
G223	G2416	0.1165
G274	G1143	0.1165
G282	G2589	0.1165
G41	G3422	0.1165
G140	G3456	0.1165
G154	G1116	0.1165
G73	G3670	0.1165
G87	G1464	0.1165
G87	G1729	0.1165
G242	G635	0.1165
G138	G3378	0.1165
G140	G3450	0.1165
G140	G3300	0.1165
G278	G2866	0.1165
G154	G1044	0.1165
G213	G3569	0.1165
G331	G1872	0.1165
G213	G3947	0.1165
G23	G407	0.1165
G139	G4254	0.1165
G331	G2644	0.1165
G254	G3022	0.1165
G254	G3435	0.1165
G136	G625	0.1164
G113	G1318	0.1164
G75	G2401	0.1164
G183	G3456	0.1164
G56	G1163	0.1164
G323	G2538	0.1164
G113	G753	0.1164
G90	G3668	0.1164
G75	G4160	0.1164
G242	G4252	0.1164
G113	G1741	0.1164
G113	G4254	0.1164
G260	G4344	0.1164
G183	G3514	0.1164
G302	G4205	0.1164
G113	G3696	0.1164
G325	G569	0.1164
G325	G2726	0.1164
G310	G2186	0.1164
G291	G2344	0.1164
G291	G3280	0.1164
G263	G3594	0.1164
G263	G2902	0.1164
G90	G3824	0.1164
G156	G1587	0.1164
G23	G2752	0.1164
G242	G2926	0.1164
G83	G1474	0.1164
G74	G684	0.1164
G87	G1198	0.1164
G274	G500	0.1164
G199	G2544	0.1164
G24	G3677	0.1164
G29	G1217	0.1164
G5	G1624	0.1164
G274	G775	0.1164
G29	G699	0.1164
G87	G3475	0.1164
G140	G2209	0.1164
G154	G3329	0.1164
G93	G2622	0.1164
G277	G3129	0.1164
G254	G4215	0.1164
G242	G2653	0.1164
G331	G3102	0.1164
G254	G4109	0.1164
G55	G1035	0.1163
G113	G2853	0.1163
G55	G3826	0.1163
G325	G2589	0.1163
G23	G4252	0.1163
G183	G1445	0.1163
G24	G4219	0.1163
G233	G1937	0.1163
G75	G2570	0.1163
G90	G1023	0.1163
G291	G3001	0.1163
G325	G3400	0.1163
G24	G3901	0.1163
G24	G3514	0.1163
G84	G500	0.1163
G84	G3059	0.1163
G242	G3804	0.1163
G263	G1546	0.1163
G274	G3549	0.1163
G29	G4423	0.1163
G90	G2321	0.1163
G260	G4126	0.1163
G244	G1266	0.1163
G245	G1972	0.1163
G96	G705	0.1163
G90	G3318	0.1163
G156	G3211	0.1163
G29	G2528	0.1163
G90	G1343	0.1163
G23	G2838	0.1163
G154	G3346	0.1163
G55	G3902	0.1163
G87	G2463	0.1163
G318	G1143	0.1163
G302	G4165	0.1163
G147	G778	0.1163
G278	G1741	0.1163
G298	G894	0.1163
G274	G2938	0.1163
G278	G1942	0.1163
G278	G3215	0.1163
G325	G4406	0.1163
G259	G743	0.1163
G242	G3818	0.1163
G278	G423	0.1163
G278	G1500	0.1163
G318	G4473	0.1163
G331	G2191	0.1163
G331	G4475	0.1163
G331	G2877	0.1163
G55	G3670	0.1162
G270	G4066	0.1162
G75	G2452	0.1162
G291	G3670	0.1162
G55	G762	0.1162
G325	G4414	0.1162
G260	G1234	0.1162
G183	G3206	0.1162
G122	G1608	0.1162
G161	G2725	0.1162
G188	G4201	0.1162
G42	G1951	0.1162
G291	G599	0.1162
G323	G1336	0.1162
G29	G1659	0.1162
G154	G2476	0.1162
G245	G83	0.1162
G90	G1487	0.1162
G278	G3961	0.1162
G90	G3718	0.1162
G179	G505	0.1162
G278	G2297	0.1162
G31	G1484	0.1162
G29	G4042	0.1162
G83	G245	0.1162
G244	G2993	0.1162
G86	G953	0.1162
G86	G2089	0.1162
G318	G3361	0.1162
G57	G3911	0.1162
G278	G1972	0.1162
G154	G535	0.1162
G259	G2927	0.1162
G29	G4075	0.1162
G242	G1140	0.1162
G242	G3297	0.1162
G73	G4160	0.1162
G23	G981	0.1162
G209	G1560	0.1162
G209	G2579	0.1162
G197	G2077	0.1162
G93	G2783	0.1162
G278	G1291	0.1162
G331	G386	0.1162
G331	G1418	0.1162
G87	G1763	0.1162
G254	G3843	0.1162
G113	G2258	0.1161
G55	G1749	0.1161
G113	G4026	0.1161
G113	G1143	0.1161
G113	G2726	0.1161
G55	G2982	0.1161
G113	G3625	0.1161
G55	G2226	0.1161
G55	G4295	0.1161
G75	G2544	0.1161
G84	G1127	0.1161
G291	G451	0.1161
G113	G862	0.1161
G113	G4238	0.1161
G24	G1099	0.1161
G199	G1315	0.1161
G325	G943	0.1161
G24	G979	0.1161
G158	G1515	0.1161
G274	G3210	0.1161
G90	G979	0.1161
G298	G4103	0.1161
G23	G2109	0.1161
G24	G1263	0.1161
G24	G3947	0.1161
G318	G2514	0.1161
G278	G1497	0.1161
G90	G2209	0.1161
G246	G1628	0.1161
G83	G2811	0.1161
G24	G2329	0.1161
G259	G2219	0.1161
G199	G2838	0.1161
G325	G3830	0.1161
G298	G4407	0.1161
G179	G3152	0.1161
G223	G2259	0.1161
G318	G1544	0.1161
G29	G1747	0.1161
G24	G698	0.1161
G235	G3332	0.1161
G235	G4414	0.1161
G87	G1617	0.1161
G122	G488	0.1161
G139	G4435	0.1161
G23	G2285	0.1161
G23	G4223	0.1161
G213	G2683	0.1161
G278	G1295	0.1161
G325	G2813	0.1161
G73	G3346	0.1161
G302	G4176	0.1161
G23	G862	0.1161
G23	G1343	0.1161
G242	G2501	0.1161
G122	G3569	0.1161
G140	G1009	0.1161
G23	G698	0.1161
G93	G2673	0.1161
G23	G2369	0.1161
G318	G2617	0.1161
G259	G1714	0.1161
G233	G3383	0.116
G113	G384	0.116
G106	G2867	0.116
G200	G822	0.116
G183	G2928	0.116
G172	G1443	0.116
G113	G2648	0.116
G75	G4467	0.116
G291	G1560	0.116
G291	G3247	0.116
G228	G2259	0.116
G113	G3566	0.116
G55	G3818	0.116
G69	G3459	0.116
G90	G1500	0.116
G48	G104	0.116
G96	G3902	0.116
G104	G48	0.116
G90	G4160	0.116
G242	G2297	0.116
G278	G611	0.116
G116	G3333	0.116
G254	G1446	0.116
G23	G1433	0.116
G17	G1948	0.116
G278	G1120	0.116
G278	G2321	0.116
G87	G2585	0.116
G106	G1868	0.116
G132	G3711	0.116
G242	G853	0.116
G140	G2476	0.116
G23	G1522	0.116
G277	G684	0.116
G209	G2852	0.116
G124	G1253	0.116
G23	G3954	0.116
G278	G778	0.116
G318	G1630	0.116
G124	G375	0.116
G244	G1897	0.116
G242	G3401	0.116
G259	G1191	0.116
G209	G2771	0.116
G331	G4183	0.116
G1	G982	0.1159
G55	G972	0.1159
G183	G3136	0.1159
G183	G1870	0.1159
G291	G1870	0.1159
G183	G4344	0.1159
G55	G1227	0.1159
G55	G2247	0.1159
G325	G3631	0.1159
G302	G1184	0.1159
G291	G1234	0.1159
G29	G4235	0.1159
G24	G2537	0.1159
G274	G566	0.1159
G75	G1050	0.1159
G278	G3055	0.1159
G24	G23	0.1159
G183	G1165	0.1159
G199	G4242	0.1159
G24	G1759	0.1159
G36	G936	0.1159
G5	G1524	0.1159
G23	G3386	0.1159
G242	G2537	0.1159
G325	G625	0.1159
G325	G2955	0.1159
G23	G3393	0.1159
G325	G1806	0.1159
G278	G1124	0.1159
G156	G1540	0.1159
G235	G384	0.1159
G254	G2557	0.1159
G202	G3965	0.1159
G24	G4095	0.1159
G242	G801	0.1159
G179	G3485	0.1159
G226	G1253	0.1159
G202	G4176	0.1159
G278	G4011	0.1159
G90	G3677	0.1159
G325	G2472	0.1159
G23	G24	0.1159
G331	G2079	0.1159
G140	G3947	0.1159
G254	G1172	0.1159
G278	G4272	0.1159
G259	G1127	0.1159
G202	G3313	0.1159
G331	G3322	0.1159
G140	G2146	0.1159
G318	G2792	0.1159
G23	G3439	0.1159
G23	G4254	0.1159
G259	G1315	0.1159
G197	G1654	0.1159
G318	G2297	0.1159
G254	G3058	0.1159
G113	G1433	0.1158
G113	G3721	0.1158
G75	G900	0.1158
G270	G2686	0.1158
G291	G4026	0.1158
G1	G3694	0.1158
G242	G337	0.1158
G75	G1065	0.1158
G75	G3715	0.1158
G130	G26	0.1158
G323	G29	0.1158
G246	G243	0.1158
G24	G2390	0.1158
G24	G3285	0.1158
G318	G534	0.1158
G183	G2405	0.1158
G263	G3919	0.1158
G310	G751	0.1158
G274	G2707	0.1158
G124	G2034	0.1158
G243	G246	0.1158
G23	G384	0.1158
G325	G2192	0.1158
G203	G2611	0.1158
G154	G3659	0.1158
G90	G1494	0.1158
G302	G3718	0.1158
G259	G93	0.1158
G93	G259	0.1158
G274	G3178	0.1158
G154	G788	0.1158
G23	G4154	0.1158
G242	G3254	0.1158
G29	G323	0.1158
G209	G3762	0.1158
G242	G4224	0.1158
G26	G130	0.1158
G26	G1471	0.1158
G302	G2204	0.1158
G242	G4353	0.1158
G140	G3280	0.1158
G325	G2163	0.1158
G242	G2935	0.1158
G154	G2783	0.1158
G278	G2923	0.1158
G209	G556	0.1158
G254	G1408	0.1158
G259	G713	0.1158
G233	G1835	0.1157
G113	G2165	0.1157
G75	G2416	0.1157
G55	G2329	0.1157
G75	G4183	0.1157
G130	G673	0.1157
G302	G3283	0.1157
G77	G3824	0.1157
G113	G499	0.1157
G260	G958	0.1157
G278	G1537	0.1157
G55	G336	0.1157
G90	G2139	0.1157
G75	G291	0.1157
G84	G1143	0.1157
G310	G1820	0.1157
G325	G1138	0.1157
G291	G1729	0.1157
G325	G3676	0.1157
G325	G3985	0.1157
G329	G4224	0.1157
G274	G1265	0.1157
G90	G1310	0.1157
G263	G3901	0.1157
G90	G3275	0.1157
G41	G1503	0.1157
G179	G2390	0.1157
G291	G75	0.1157
G263	G2648	0.1157
G147	G1911	0.1157
G140	G3340	0.1157
G29	G3320	0.1157
G223	G4154	0.1157
G83	G1972	0.1157
G259	G1193	0.1157
G86	G1060	0.1157
G242	G2241	0.1157
G138	G913	0.1157
G23	G1164	0.1157
G282	G1730	0.1157
G209	G1023	0.1157
G209	G4406	0.1157
G24	G2935	0.1157
G96	G4466	0.1157
G23	G3102	0.1157
G124	G2505	0.1157
G209	G1310	0.1157
G209	G562	0.1157
G209	G2386	0.1157
G154	G698	0.1157
G23	G562	0.1157
G139	G4189	0.1157
G209	G2616	0.1157
G259	G3718	0.1157
G113	G3136	0.1156
G55	G3247	0.1156
G55	G1484	0.1156
G55	G3676	0.1156
G75	G1651	0.1156
G323	G1659	0.1156
G24	G2159	0.1156
G242	G3377	0.1156
G242	G3386	0.1156
G274	G705	0.1156
G24	G992	0.1156
G302	G513	0.1156
G29	G705	0.1156
G183	G4382	0.1156
G325	G3059	0.1156
G3	G3802	0.1156
G188	G1619	0.1156
G298	G4406	0.1156
G90	G1661	0.1156
G302	G4423	0.1156
G87	G3824	0.1156
G90	G2168	0.1156
G242	G4326	0.1156
G274	G3020	0.1156
G291	G4031	0.1156
G302	G2711	0.1156
G254	G2585	0.1156
G154	G4473	0.1156
G23	G879	0.1156
G213	G3901	0.1156
G242	G2915	0.1156
G259	G3791	0.1156
G259	G1749	0.1156
G325	G4116	0.1156
G219	G3057	0.1156
G278	G4075	0.1156
G140	G2463	0.1156
G140	G3495	0.1156
G213	G1009	0.1156
G213	G3953	0.1156
G242	G486	0.1156
G197	G1184	0.1156
G254	G1903	0.1156
G259	G4365	0.1156
G113	G1297	0.1155
G113	G2390	0.1155
G113	G3901	0.1155
G75	G2579	0.1155
G3	G2085	0.1155
G183	G4388	0.1155
G106	G4333	0.1155
G301	G430	0.1155
G260	G3210	0.1155
G228	G1143	0.1155
G113	G1942	0.1155
G113	G599	0.1155
G167	G16	0.1155
G213	G1950	0.1155
G24	G2364	0.1155
G24	G1392	0.1155
G203	G3274	0.1155
G291	G1813	0.1155
G5	G2223	0.1155
G177	G526	0.1155
G323	G2190	0.1155
G75	G3694	0.1155
G199	G992	0.1155
G161	G3313	0.1155
G73	G4195	0.1155
G24	G4224	0.1155
G79	G3835	0.1155
G242	G4241	0.1155
G16	G3195	0.1155
G242	G2838	0.1155
G87	G3485	0.1155
G90	G2896	0.1155
G254	G1405	0.1155
G254	G1952	0.1155
G93	G3193	0.1155
G278	G1522	0.1155
G331	G2813	0.1155
G16	G167	0.1155
G23	G4242	0.1155
G331	G675	0.1155
G23	G713	0.1155
G77	G1260	0.1154
G113	G1497	0.1154
G113	G1045	0.1154
G136	G742	0.1154
G291	G384	0.1154
G260	G3322	0.1154
G75	G3569	0.1154
G325	G2401	0.1154
G75	G1143	0.1154
G274	G209	0.1154
G167	G1901	0.1154
G291	G1749	0.1154
G83	G1421	0.1154
G202	G3670	0.1154
G84	G4160	0.1154
G325	G1154	0.1154
G228	G575	0.1154
G183	G865	0.1154
G310	G588	0.1154
G223	G770	0.1154
G23	G3023	0.1154
G31	G979	0.1154
G291	G3381	0.1154
G302	G386	0.1154
G302	G4421	0.1154
G86	G3837	0.1154
G244	G3945	0.1154
G121	G4352	0.1154
G328	G235	0.1154
G278	G2307	0.1154
G23	G3118	0.1154
G24	G3860	0.1154
G29	G1350	0.1154
G29	G1471	0.1154
G235	G328	0.1154
G242	G1271	0.1154
G140	G2908	0.1154
G244	G1942	0.1154
G278	G1617	0.1154
G302	G3723	0.1154
G318	G1743	0.1154
G302	G1474	0.1154
G122	G2089	0.1154
G277	G1747	0.1154
G318	G770	0.1154
G209	G274	0.1154
G254	G2327	0.1154
G254	G2837	0.1154
G291	G1315	0.1153
G202	G3491	0.1153
G113	G3111	0.1153
G55	G2662	0.1153
G55	G3495	0.1153
G323	G2707	0.1153
G323	G4344	0.1153
G291	G900	0.1153
G113	G3552	0.1153
G24	G4011	0.1153
G183	G1621	0.1153
G242	G3422	0.1153
G87	G1552	0.1153
G90	G705	0.1153
G325	G2516	0.1153
G223	G598	0.1153
G242	G2066	0.1153
G325	G1165	0.1153
G278	G3378	0.1153
G321	G2815	0.1153
G274	G2736	0.1153
G213	G3316	0.1153
G121	G1164	0.1153
G90	G1198	0.1153
G199	G2276	0.1153
G223	G278	0.1153
G271	G2757	0.1153
G258	G3168	0.1153
G138	G3837	0.1153
G24	G3715	0.1153
G278	G223	0.1153
G318	G440	0.1153
G235	G4285	0.1153
G188	G1391	0.1153
G209	G4077	0.1153
G209	G3919	0.1153
G197	G3723	0.1153
G242	G3584	0.1153
G23	G2166	0.1153
G331	G1481	0.1153
G331	G1164	0.1153
G254	G3032	0.1153
G55	G4103	0.1152
G55	G979	0.1152
G113	G2364	0.1152
G183	G770	0.1152
G260	G4103	0.1152
G55	G2648	0.1152
G24	G1429	0.1152
G84	G1460	0.1152
G260	G4414	0.1152
G26	G4134	0.1152
G5	G608	0.1152
G3	G3193	0.1152
G3	G1638	0.1152
G291	G2911	0.1152
G199	G1124	0.1152
G242	G2138	0.1152
G41	G2315	0.1152
G242	G2166	0.1152
G325	G4172	0.1152
G23	G4324	0.1152
G156	G4433	0.1152
G263	G1902	0.1152
G263	G2086	0.1152
G325	G1025	0.1152
G87	G2644	0.1152
G223	G1367	0.1152
G23	G2364	0.1152
G278	G1198	0.1152
G213	G2973	0.1152
G213	G4219	0.1152
G325	G2284	0.1152
G58	G1204	0.1152
G242	G4116	0.1152
G16	G2196	0.1152
G87	G3804	0.1152
G213	G1255	0.1152
G278	G3436	0.1152
G254	G4194	0.1152
G197	G3990	0.1152
G1	G2616	0.1151
G291	G341	0.1151
G122	G3529	0.1151
G113	G960	0.1151
G106	G2186	0.1151
G172	G505	0.1151
G113	G2209	0.1151
G75	G1544	0.1151
G75	G1234	0.1151
G183	G2644	0.1151
G310	G2351	0.1151
G172	G291	0.1151
G172	G3654	0.1151
G325	G1263	0.1151
G274	G513	0.1151
G325	G1304	0.1151
G42	G1619	0.1151
G274	G1433	0.1151
G75	G1679	0.1151
G23	G3734	0.1151
G90	G1621	0.1151
G90	G2331	0.1151
G179	G2401	0.1151
G17	G2252	0.1151
G271	G4401	0.1151
G23	G4491	0.1151
G302	G1544	0.1151
G16	G1901	0.1151
G29	G1463	0.1151
G291	G172	0.1151
G177	G1909	0.1151
G24	G522	0.1151
G235	G4195	0.1151
G298	G972	0.1151
G122	G139	0.1151
G242	G3569	0.1151
G263	G544	0.1151
G87	G3572	0.1151
G274	G2463	0.1151
G140	G513	0.1151
G23	G2209	0.1151
G302	G1065	0.1151
G327	G4366	0.1151
G139	G122	0.1151
G278	G569	0.1151
G318	G1095	0.1151
G278	G1263	0.1151
G242	G1304	0.1151
G325	G870	0.1151
G277	G1730	0.1151
G302	G3558	0.1151
G139	G4132	0.1151
G278	G3312	0.1151
G278	G4172	0.1151
G259	G4215	0.1151
G140	G2927	0.1151
G209	G603	0.1151
G209	G894	0.1151
G331	G1559	0.1151
G113	G1049	0.115
G113	G1560	0.115
G24	G1861	0.115
G291	G1706	0.115
G75	G4189	0.115
G310	G5	0.115
G90	G3136	0.115
G291	G2736	0.115
G302	G3200	0.115
G258	G1706	0.115
G90	G2138	0.115
G325	G1747	0.115
G284	G1251	0.115
G242	G420	0.115
G325	G3696	0.115
G24	G1443	0.115
G29	G74	0.115
G5	G310	0.115
G291	G3436	0.115
G90	G2544	0.115
G90	G2826	0.115
G16	G2007	0.115
G278	G2204	0.115
G278	G2707	0.115
G302	G2993	0.115
G90	G2177	0.115
G74	G29	0.115
G23	G489	0.115
G316	G3123	0.115
G140	G2165	0.115
G318	G2591	0.115
G23	G635	0.115
G52	G4042	0.115
G29	G405	0.115
G135	G2825	0.115
G209	G2973	0.115
G87	G2357	0.115
G138	G984	0.115
G302	G896	0.115
G242	G1613	0.115
G331	G890	0.115
G113	G1770	0.1149
G113	G3571	0.1149
G113	G1023	0.1149
G55	G2643	0.1149
G106	G1321	0.1149
G260	G3593	0.1149
G183	G1784	0.1149
G291	G2509	0.1149
G84	G3517	0.1149
G291	G972	0.1149
G183	G3845	0.1149
G55	G4165	0.1149
G242	G2514	0.1149
G113	G2463	0.1149
G74	G1707	0.1149
G75	G522	0.1149
G274	G3571	0.1149
G55	G3720	0.1149
G24	G2495	0.1149
G172	G918	0.1149
G323	G1730	0.1149
G183	G399	0.1149
G74	G1421	0.1149
G75	G1955	0.1149
G291	G2993	0.1149
G3	G4347	0.1149
G83	G2893	0.1149
G24	G4407	0.1149
G179	G2155	0.1149
G260	G3758	0.1149
G226	G982	0.1149
G223	G384	0.1149
G58	G1914	0.1149
G325	G755	0.1149
G302	G3361	0.1149
G87	G4148	0.1149
G26	G394	0.1149
G84	G2653	0.1149
G41	G3113	0.1149
G156	G2992	0.1149
G90	G499	0.1149
G302	G3566	0.1149
G23	G753	0.1149
G122	G3356	0.1149
G156	G520	0.1149
G90	G2226	0.1149
G318	G806	0.1149
G325	G1260	0.1149
G87	G1754	0.1149
G23	G3059	0.1149
G278	G2896	0.1149
G209	G585	0.1149
G209	G657	0.1149
G23	G1335	0.1149
G183	G1654	0.1148
G55	G3433	0.1148
G113	G1546	0.1148
G172	G4421	0.1148
G75	G1749	0.1148
G1	G1679	0.1148
G55	G499	0.1148
G55	G853	0.1148
G287	G1025	0.1148
G183	G569	0.1148
G90	G1318	0.1148
G31	G1770	0.1148
G24	G826	0.1148
G323	G2436	0.1148
G172	G1170	0.1148
G270	G1025	0.1148
G325	G1354	0.1148
G87	G2066	0.1148
G90	G2927	0.1148
G24	G845	0.1148
G235	G2844	0.1148
G41	G453	0.1148
G199	G1049	0.1148
G291	G4172	0.1148
G310	G586	0.1148
G223	G2853	0.1148
G3	G1237	0.1148
G318	G2434	0.1148
G278	G2537	0.1148
G244	G1440	0.1148
G274	G4066	0.1148
G254	G3754	0.1148
G302	G1585	0.1148
G154	G1193	0.1148
G321	G2003	0.1148
G23	G1759	0.1148
G213	G920	0.1148
G213	G4451	0.1148
G278	G2322	0.1148
G274	G3869	0.1148
G254	G390	0.1148
G278	G1134	0.1148
G87	G1577	0.1148
G140	G1546	0.1148
G278	G3535	0.1148
G302	G3431	0.1148
G213	G4160	0.1148
G331	G513	0.1148
G318	G3213	0.1148
G213	G1942	0.1148
G139	G3111	0.1148
G254	G413	0.1148
G55	G982	0.1147
G55	G2416	0.1147
G75	G1784	0.1147
G24	G604	0.1147
G106	G1540	0.1147
G55	G3690	0.1147
G325	G1059	0.1147
G113	G90	0.1147
G113	G1378	0.1147
G291	G3152	0.1147
G291	G2797	0.1147
G260	G1271	0.1147
G235	G1654	0.1147
G270	G3501	0.1147
G278	G1861	0.1147
G3	G770	0.1147
G236	G3544	0.1147
G274	G2165	0.1147
G199	G4406	0.1147
G242	G3118	0.1147
G90	G788	0.1147
G24	G2248	0.1147
G258	G4466	0.1147
G23	G4007	0.1147
G29	G635	0.1147
G5	G1022	0.1147
G29	G4398	0.1147
G274	G3853	0.1147
G122	G3235	0.1147
G140	G1422	0.1147
G37	G772	0.1147
G23	G386	0.1147
G24	G2226	0.1147
G124	G992	0.1147
G244	G500	0.1147
G31	G862	0.1147
G244	G862	0.1147
G302	G2247	0.1147
G93	G1663	0.1147
G171	G1587	0.1147
G74	G2146	0.1147
G226	G3684	0.1147
G90	G113	0.1147
G154	G4378	0.1147
G318	G2844	0.1147
G259	G1429	0.1147
G55	G1421	0.1146
G1	G4467	0.1146
G150	G2244	0.1146
G1	G2600	0.1146
G1	G5	0.1146
G55	G4265	0.1146
G291	G1460	0.1146
G260	G585	0.1146
G325	G4326	0.1146
G113	G2600	0.1146
G325	G695	0.1146
G199	G2247	0.1146
G87	G3606	0.1146
G260	G4066	0.1146
G113	G3909	0.1146
G331	G1398	0.1146
G24	G1297	0.1146
G242	G3456	0.1146
G41	G3150	0.1146
G278	G4491	0.1146
G24	G1972	0.1146
G291	G1147	0.1146
G165	G3544	0.1146
G325	G4075	0.1146
G298	G3009	0.1146
G41	G3507	0.1146
G325	G3309	0.1146
G90	G883	0.1146
G93	G792	0.1146
G330	G3123	0.1146
G90	G2460	0.1146
G5	G1	0.1146
G87	G3340	0.1146
G96	G1168	0.1146
G90	G4011	0.1146
G139	G3762	0.1146
G154	G3658	0.1146
G226	G3805	0.1146
G87	G365	0.1146
G302	G2171	0.1146
G278	G1328	0.1146
G93	G1805	0.1146
G179	G3211	0.1146
G209	G1749	0.1146
G259	G3436	0.1146
G113	G3762	0.1145
G113	G3791	0.1145
G1	G270	0.1145
G113	G2982	0.1145
G291	G3911	0.1145
G55	G325	0.1145
G84	G2390	0.1145
G172	G2226	0.1145
G183	G2797	0.1145
G325	G1978	0.1145
G270	G1	0.1145
G242	G1951	0.1145
G291	G2329	0.1145
G172	G724	0.1145
G199	G1459	0.1145
G90	G716	0.1145
G24	G3945	0.1145
G24	G2866	0.1145
G274	G3485	0.1145
G278	G3197	0.1145
G132	G1615	0.1145
G325	G55	0.1145
G90	G2344	0.1145
G175	G2391	0.1145
G302	G3954	0.1145
G318	G1749	0.1145
G24	G1780	0.1145
G235	G3346	0.1145
G140	G2344	0.1145
G235	G2662	0.1145
G242	G2004	0.1145
G318	G4234	0.1145
G209	G3718	0.1145
G259	G2441	0.1145
G193	G4271	0.1144
G325	G1861	0.1144
G301	G372	0.1144
G113	G3273	0.1144
G113	G4409	0.1144
G75	G2209	0.1144
G242	G4411	0.1144
G75	G828	0.1144
G325	G3961	0.1144
G75	G2975	0.1144
G242	G375	0.1144
G310	G1561	0.1144
G24	G4163	0.1144
G276	G2386	0.1144
G278	G1430	0.1144
G242	G1872	0.1144
G325	G2057	0.1144
G156	G772	0.1144
G323	G490	0.1144
G263	G1749	0.1144
G278	G1099	0.1144
G90	G1560	0.1144
G16	G2109	0.1144
G87	G1829	0.1144
G87	G3210	0.1144
G298	G1706	0.1144
G24	G879	0.1144
G312	G2358	0.1144
G90	G4398	0.1144
G83	G3771	0.1144
G130	G1608	0.1144
G244	G4466	0.1144
G29	G3457	0.1144
G23	G2811	0.1144
G202	G2402	0.1144
G278	G3206	0.1144
G278	G4398	0.1144
G213	G2121	0.1144
G23	G3676	0.1144
G87	G4353	0.1144
G213	G3017	0.1144
G139	G1460	0.1144
G213	G3635	0.1144
G278	G2394	0.1144
G213	G2089	0.1144
G139	G3569	0.1144
G140	G2771	0.1144
G244	G650	0.1144
G87	G2532	0.1144
G213	G490	0.1144
G259	G1784	0.1144
G197	G2155	0.1144
G1	G3760	0.1143
G270	G1378	0.1143
G113	G2643	0.1143
G113	G3543	0.1143
G55	G4473	0.1143
G325	G593	0.1143
G260	G3394	0.1143
G5	G2616	0.1143
G223	G2844	0.1143
G75	G2351	0.1143
G302	G4033	0.1143
G183	G3696	0.1143
G202	G2168	0.1143
G90	G2707	0.1143
G5	G2351	0.1143
G325	G4353	0.1143
G278	G427	0.1143
G23	G513	0.1143
G86	G913	0.1143
G84	G1780	0.1143
G235	G2416	0.1143
G242	G4066	0.1143
G29	G775	0.1143
G277	G1433	0.1143
G277	G2637	0.1143
G318	G3658	0.1143
G242	G2532	0.1143
G23	G2896	0.1143
G259	G1405	0.1143
G87	G4027	0.1143
G254	G639	0.1143
G202	G3641	0.1142
G55	G4026	0.1142
G106	G625	0.1142
G183	G4480	0.1142
G75	G87	0.1142
G172	G3327	0.1142
G113	G4467	0.1142
G87	G3990	0.1142
G55	G810	0.1142
G84	G4421	0.1142
G325	G2378	0.1142
G77	G1525	0.1142
G93	G4165	0.1142
G29	G2589	0.1142
G260	G2335	0.1142
G263	G1934	0.1142
G147	G1706	0.1142
G23	G3079	0.1142
G302	G23	0.1142
G87	G2090	0.1142
G291	G1468	0.1142
G291	G3677	0.1142
G23	G1901	0.1142
G302	G1546	0.1142
G5	G2493	0.1142
G3	G551	0.1142
G282	G2121	0.1142
G274	G1065	0.1142
G29	G2253	0.1142
G154	G2265	0.1142
G278	G1504	0.1142
G278	G2563	0.1142
G23	G302	0.1142
G318	G3118	0.1142
G179	G2208	0.1142
G302	G791	0.1142
G29	G1348	0.1142
G87	G75	0.1142
G209	G2060	0.1142
G87	G800	0.1142
G122	G2527	0.1142
G23	G1092	0.1142
G259	G4295	0.1142
G331	G1263	0.1142
G55	G3762	0.1141
G246	G2777	0.1141
G113	G550	0.1141
G183	G3023	0.1141
G1	G3818	0.1141
G106	G4031	0.1141
G106	G1817	0.1141
G270	G1515	0.1141
G55	G3889	0.1141
G97	G3618	0.1141
G291	G3543	0.1141
G263	G3571	0.1141
G276	G387	0.1141
G302	G1770	0.1141
G29	G690	0.1141
G113	G1541	0.1141
G274	G2589	0.1141
G188	G1764	0.1141
G278	G1914	0.1141
G242	G1185	0.1141
G291	G3495	0.1141
G325	G3772	0.1141
G29	G2908	0.1141
G199	G2434	0.1141
G302	G1297	0.1141
G274	G1911	0.1141
G199	G562	0.1141
G29	G86	0.1141
G29	G845	0.1141
G260	G2653	0.1141
G217	G928	0.1141
G3	G3868	0.1141
G96	G1220	0.1141
G278	G1889	0.1141
G41	G1185	0.1141
G87	G223	0.1141
G254	G336	0.1141
G265	G2478	0.1141
G73	G931	0.1141
G278	G3210	0.1141
G147	G1147	0.1141
G258	G522	0.1141
G23	G2704	0.1141
G223	G87	0.1141
G223	G1143	0.1141
G325	G4212	0.1141
G86	G29	0.1141
G278	G3674	0.1141
G96	G3831	0.1141
G235	G2452	0.1141
G23	G1398	0.1141
G41	G1565	0.1141
G122	G3762	0.1141
G199	G4088	0.1141
G278	G724	0.1141
G93	G1731	0.1141
G129	G4341	0.1141
G263	G2418	0.1141
G242	G4059	0.1141
G90	G1698	0.1141
G91	G2152	0.1141
G154	G3376	0.1141
G87	G775	0.1141
G87	G1581	0.1141
G318	G3001	0.1141
G140	G4223	0.1141
G219	G3403	0.1141
G331	G1621	0.1141
G193	G666	0.114
G183	G2213	0.114
G75	G4388	0.114
G55	G2591	0.114
G113	G788	0.114
G113	G3845	0.114
G323	G1099	0.114
G310	G953	0.114
G84	G4103	0.114
G75	G3945	0.114
G55	G2463	0.114
G55	G4088	0.114
G183	G856	0.114
G250	G1260	0.114
G274	G4300	0.114
G24	G3322	0.114
G291	G2085	0.114
G183	G3676	0.114
G260	G1304	0.114
G260	G1464	0.114
G260	G4223	0.114
G242	G947	0.114
G3	G1263	0.114
G223	G1770	0.114
G228	G2146	0.114
G242	G1880	0.114
G274	G2813	0.114
G302	G2537	0.114
G223	G4103	0.114
G90	G2509	0.114
G291	G2927	0.114
G29	G996	0.114
G156	G1441	0.114
G325	G599	0.114
G119	G101	0.114
G87	G562	0.114
G24	G635	0.114
G325	G2686	0.114
G89	G2297	0.114
G154	G1127	0.114
G84	G3909	0.114
G23	G3618	0.114
G140	G3409	0.114
G136	G3026	0.114
G23	G877	0.114
G154	G3271	0.114
G213	G1318	0.114
G226	G1422	0.114
G278	G4344	0.114
G90	G1771	0.114
G90	G2307	0.114
G291	G1369	0.114
G147	G2239	0.114
G24	G3659	0.114
G101	G119	0.114
G226	G2047	0.114
G302	G3491	0.114
G124	G657	0.114
G140	G3139	0.114
G140	G4148	0.114
G244	G2613	0.114
G197	G3517	0.114
G318	G3517	0.114
G213	G4421	0.114
G154	G2343	0.114
G209	G1265	0.114
G213	G3273	0.114
G73	G1009	0.114
G213	G804	0.114
G213	G1164	0.114
G23	G2082	0.114
G259	G2063	0.114
G122	G3152	0.114
G259	G3147	0.114
G139	G2811	0.114
G87	G1910	0.114
G331	G3009	0.114
G325	G3975	0.114
G213	G4475	0.114
G110	G2174	0.114
G331	G1045	0.114
G331	G2732	0.114
G254	G884	0.114
G331	G3143	0.114
G193	G2314	0.1139
G291	G1770	0.1139
G323	G488	0.1139
G113	G4183	0.1139
G75	G2797	0.1139
G84	G2538	0.1139
G291	G1481	0.1139
G228	G4160	0.1139
G75	G4295	0.1139
G113	G810	0.1139
G55	G2819	0.1139
G325	G1464	0.1139
G214	G3477	0.1139
G83	G2538	0.1139
G75	G1163	0.1139
G29	G1234	0.1139
G26	G615	0.1139
G90	G1585	0.1139
G274	G2248	0.1139
G74	G4423	0.1139
G278	G2794	0.1139
G140	G2973	0.1139
G29	G629	0.1139
G138	G1117	0.1139
G273	G2295	0.1139
G278	G2644	0.1139
G226	G2797	0.1139
G202	G4047	0.1139
G87	G2622	0.1139
G29	G3381	0.1139
G277	G2707	0.1139
G3	G366	0.1139
G87	G4116	0.1139
G139	G4219	0.1139
G90	G1263	0.1139
G96	G3495	0.1139
G259	G4313	0.1139
G197	G2828	0.1139
G139	G2089	0.1139
G139	G2226	0.1139
G259	G898	0.1139
G259	G1445	0.1139
G106	G2683	0.1138
G154	G3553	0.1138
G316	G3553	0.1138
G325	G140	0.1138
G325	G2138	0.1138
G75	G3718	0.1138
G325	G2509	0.1138
G291	G788	0.1138
G291	G2060	0.1138
G291	G2669	0.1138
G113	G2896	0.1138
G113	G3889	0.1138
G75	G3127	0.1138
G84	G2086	0.1138
G291	G2226	0.1138
G24	G856	0.1138
G202	G2452	0.1138
G24	G4486	0.1138
G278	G1976	0.1138
G263	G3247	0.1138
G90	G3300	0.1138
G90	G3543	0.1138
G121	G4148	0.1138
G140	G209	0.1138
G147	G1266	0.1138
G3	G1745	0.1138
G23	G1124	0.1138
G202	G3054	0.1138
G259	G2798	0.1138
G331	G604	0.1138
G90	G4238	0.1138
G242	G3826	0.1138
G74	G2982	0.1138
G179	G1635	0.1138
G87	G1165	0.1138
G318	G3676	0.1138
G278	G3985	0.1138
G331	G1184	0.1138
G209	G140	0.1138
G254	G2704	0.1138
G242	G1714	0.1138
G318	G2926	0.1138
G209	G4219	0.1138
G197	G3271	0.1138
G318	G3271	0.1138
G219	G3161	0.1138
G87	G3211	0.1138
G244	G821	0.1138
G235	G4314	0.1138
G235	G4447	0.1138
G209	G1266	0.1138
G277	G2527	0.1138
G140	G325	0.1138
G277	G2146	0.1138
G331	G1373	0.1138
G331	G2797	0.1138
G254	G896	0.1138
G331	G2247	0.1138
G113	G1184	0.1137
G55	G1310	0.1137
G113	G2434	0.1137
G56	G909	0.1137
G172	G1809	0.1137
G113	G2579	0.1137
G55	G3718	0.1137
G183	G4007	0.1137
G302	G1861	0.1137
G325	G4077	0.1137
G310	G3308	0.1137
G270	G3746	0.1137
G325	G2204	0.1137
G121	G209	0.1137
G323	G2811	0.1137
G154	G3677	0.1137
G183	G3485	0.1137
G291	G4248	0.1137
G260	G2248	0.1137
G260	G2527	0.1137
G242	G896	0.1137
G325	G3219	0.1137
G31	G73	0.1137
G325	G4382	0.1137
G291	G2434	0.1137
G24	G90	0.1137
G24	G2648	0.1137
G223	G2160	0.1137
G96	G404	0.1137
G140	G2213	0.1137
G223	G2452	0.1137
G263	G1535	0.1137
G242	G4163	0.1137
G52	G3139	0.1137
G259	G3309	0.1137
G242	G3074	0.1137
G242	G3674	0.1137
G16	G3383	0.1137
G87	G3977	0.1137
G5	G412	0.1137
G90	G24	0.1137
G26	G830	0.1137
G278	G958	0.1137
G37	G3220	0.1137
G177	G406	0.1137
G188	G1927	0.1137
G235	G2732	0.1137
G318	G3636	0.1137
G73	G31	0.1137
G282	G827	0.1137
G87	G3654	0.1137
G278	G453	0.1137
G298	G4281	0.1137
G254	G1983	0.1137
G194	G3161	0.1137
G209	G121	0.1137
G244	G797	0.1137
G331	G1443	0.1137
G75	G2844	0.1136
G106	G2771	0.1136
G55	G3831	0.1136
G228	G384	0.1136
G56	G1817	0.1136
G75	G3139	0.1136
G310	G1084	0.1136
G84	G979	0.1136
G55	G3677	0.1136
G55	G4075	0.1136
G84	G2452	0.1136
G183	G1733	0.1136
G323	G4066	0.1136
G310	G3923	0.1136
G258	G2908	0.1136
G263	G2416	0.1136
G278	G2932	0.1136
G274	G2637	0.1136
G183	G4353	0.1136
G291	G3552	0.1136
G274	G2835	0.1136
G242	G1439	0.1136
G318	G499	0.1136
G217	G2151	0.1136
G264	G2169	0.1136
G213	G2822	0.1136
G213	G2213	0.1136
G74	G2563	0.1136
G23	G2926	0.1136
G282	G2321	0.1136
G282	G3831	0.1136
G318	G3416	0.1136
G74	G4223	0.1136
G5	G4004	0.1136
G242	G3664	0.1136
G24	G1976	0.1136
G29	G625	0.1136
G213	G705	0.1136
G23	G3548	0.1136
G87	G1336	0.1136
G213	G4163	0.1136
G254	G2358	0.1136
G302	G3111	0.1136
G259	G1201	0.1136
G213	G3721	0.1136
G23	G2335	0.1136
G278	G1581	0.1136
G90	G2692	0.1136
G140	G1378	0.1136
G140	G3853	0.1136
G93	G698	0.1136
G213	G4398	0.1136
G139	G505	0.1136
G318	G2260	0.1136
G213	G474	0.1136
G254	G3647	0.1136
G259	G1975	0.1136
G113	G3456	0.1135
G260	G2605	0.1135
G75	G2390	0.1135
G75	G2902	0.1135
G75	G3285	0.1135
G291	G4033	0.1135
G260	G3618	0.1135
G183	G3289	0.1135
G310	G3811	0.1135
G87	G2619	0.1135
G291	G2077	0.1135
G291	G4163	0.1135
G55	G2432	0.1135
G183	G1384	0.1135
G291	G489	0.1135
G87	G472	0.1135
G84	G804	0.1135
G23	G4201	0.1135
G183	G853	0.1135
G325	G2050	0.1135
G84	G2344	0.1135
G291	G1942	0.1135
G302	G3670	0.1135
G274	G1297	0.1135
G274	G1310	0.1135
G75	G2675	0.1135
G29	G2077	0.1135
G202	G3721	0.1135
G23	G3558	0.1135
G291	G4112	0.1135
G302	G1143	0.1135
G298	G2683	0.1135
G278	G4077	0.1135
G5	G553	0.1135
G87	G1785	0.1135
G244	G1196	0.1135
G29	G1336	0.1135
G298	G635	0.1135
G42	G4055	0.1135
G24	G3150	0.1135
G55	G1304	0.1135
G23	G3001	0.1135
G58	G3303	0.1135
G124	G1166	0.1135
G209	G489	0.1135
G254	G4175	0.1135
G110	G2683	0.1135
G254	G1777	0.1135
G233	G2789	0.1134
G1	G4066	0.1134
G136	G1025	0.1134
G55	G2134	0.1134
G113	G2159	0.1134
G323	G982	0.1134
G183	G1422	0.1134
G177	G1654	0.1134
G183	G1975	0.1134
G183	G4219	0.1134
G183	G992	0.1134
G75	G4066	0.1134
G325	G3424	0.1134
G29	G3023	0.1134
G323	G3139	0.1134
G113	G4165	0.1134
G183	G2089	0.1134
G302	G2079	0.1134
G260	G4405	0.1134
G41	G2394	0.1134
G90	G4340	0.1134
G310	G446	0.1134
G263	G4007	0.1134
G24	G2732	0.1134
G183	G1328	0.1134
G5	G3392	0.1134
G199	G1460	0.1134
G318	G2409	0.1134
G154	G2241	0.1134
G93	G3860	0.1134
G325	G1845	0.1134
G325	G3217	0.1134
G130	G1471	0.1134
G74	G2707	0.1134
G327	G4020	0.1134
G223	G2476	0.1134
G90	G3853	0.1134
G90	G4447	0.1134
G96	G1491	0.1134
G302	G3087	0.1134
G274	G2582	0.1134
G74	G3495	0.1134
G302	G4312	0.1134
G278	G395	0.1134
G278	G1754	0.1134
G242	G1277	0.1134
G87	G1845	0.1134
G259	G365	0.1134
G331	G3868	0.1134
G242	G1984	0.1134
G331	G2794	0.1134
G202	G2566	0.1134
G254	G2871	0.1134
G154	G3054	0.1133
G113	G979	0.1133
G113	G244	0.1133
G113	G2797	0.1133
G55	G599	0.1133
G84	G1310	0.1133
G84	G2902	0.1133
G325	G4154	0.1133
G183	G1487	0.1133
G23	G2689	0.1133
G23	G3283	0.1133
G310	G1163	0.1133
G291	G3420	0.1133
G24	G2794	0.1133
G199	G4480	0.1133
G191	G3817	0.1133
G75	G672	0.1133
G23	G4235	0.1133
G154	G792	0.1133
G242	G1743	0.1133
G24	G500	0.1133
G328	G846	0.1133
G291	G758	0.1133
G5	G2569	0.1133
G140	G2509	0.1133
G254	G2241	0.1133
G96	G1384	0.1133
G274	G3565	0.1133
G244	G4474	0.1133
G23	G4224	0.1133
G223	G882	0.1133
G244	G113	0.1133
G140	G827	0.1133
G254	G2178	0.1133
G197	G4234	0.1133
G331	G1354	0.1133
G193	G2929	0.1132
G55	G2434	0.1132
G55	G3517	0.1132
G55	G3594	0.1132
G77	G2811	0.1132
G55	G3549	0.1132
G113	G4407	0.1132
G183	G4326	0.1132
G274	G1421	0.1132
G75	G1173	0.1132
G310	G1206	0.1132
G193	G3032	0.1132
G24	G2165	0.1132
G89	G3543	0.1132
G84	G4475	0.1132
G113	G3246	0.1132
G130	G1978	0.1132
G325	G1471	0.1132
G161	G3477	0.1132
G274	G2811	0.1132
G90	G3332	0.1132
G223	G1310	0.1132
G23	G2973	0.1132
G24	G1741	0.1132
G106	G1441	0.1132
G274	G3206	0.1132
G74	G278	0.1132
G202	G453	0.1132
G242	G2321	0.1132
G90	G3280	0.1132
G90	G3625	0.1132
G258	G2528	0.1132
G23	G1491	0.1132
G121	G522	0.1132
G278	G74	0.1132
G29	G2927	0.1132
G235	G1367	0.1132
G318	G694	0.1132
G29	G423	0.1132
G302	G3720	0.1132
G213	G2390	0.1132
G213	G2902	0.1132
G213	G2838	0.1132
G213	G3742	0.1132
G124	G2047	0.1132
G213	G1484	0.1132
G140	G2982	0.1132
G209	G1263	0.1132
G209	G2736	0.1132
G209	G1621	0.1132
G331	G1009	0.1132
G197	G1770	0.1132
G1	G2736	0.1131
G1	G1165	0.1131
G136	G588	0.1131
G84	G770	0.1131
G1	G1025	0.1131
G172	G1692	0.1131
G113	G1978	0.1131
G291	G3517	0.1131
G260	G3335	0.1131
G325	G3342	0.1131
G325	G4241	0.1131
G113	G3193	0.1131
G263	G1465	0.1131
G291	G3690	0.1131
G260	G1651	0.1131
G263	G1460	0.1131
G242	G2139	0.1131
G223	G1465	0.1131
G291	G1621	0.1131
G291	G4200	0.1131
G112	G4406	0.1131
G223	G1127	0.1131
G259	G4440	0.1131
G24	G1138	0.1131
G24	G3075	0.1131
G84	G2418	0.1131
G105	G1073	0.1131
G291	G4190	0.1131
G154	G3517	0.1131
G121	G3485	0.1131
G37	G3544	0.1131
G302	G1006	0.1131
G298	G1491	0.1131
G298	G2077	0.1131
G87	G1278	0.1131
G87	G3625	0.1131
G5	G758	0.1131
G5	G2882	0.1131
G242	G3721	0.1131
G327	G965	0.1131
G209	G2156	0.1131
G24	G2418	0.1131
G73	G2308	0.1131
G26	G1484	0.1131
G277	G705	0.1131
G235	G3422	0.1131
G258	G4075	0.1131
G223	G500	0.1131
G93	G977	0.1131
G58	G4396	0.1131
G140	G2022	0.1131
G16	G2647	0.1131
G139	G1520	0.1131
G226	G589	0.1131
G124	G387	0.1131
G250	G4265	0.1131
G87	G2158	0.1131
G125	G1942	0.1131
G23	G4322	0.1131
G259	G1250	0.1131
G302	G575	0.1131
G73	G3178	0.1131
G278	G3705	0.1131
G213	G3869	0.1131
G122	G3953	0.1131
G244	G1087	0.1131
G259	G4480	0.1131
G55	G1127	0.113
G113	G1784	0.113
G291	G1318	0.113
G136	G1486	0.113
G291	G982	0.113
G310	G3394	0.113
G84	G3762	0.113
G87	G3401	0.113
G260	G2637	0.113
G75	G395	0.113
G75	G3280	0.113
G310	G3250	0.113
G75	G1522	0.113
G325	G3129	0.113
G250	G2751	0.113
G113	G336	0.113
G291	G4473	0.113
G24	G451	0.113
G183	G3860	0.113
G258	G2077	0.113
G89	G139	0.113
G302	G2732	0.113
G170	G614	0.113
G274	G4265	0.113
G291	G407	0.113
G278	G3009	0.113
G23	G2258	0.113
G132	G1909	0.113
G298	G2902	0.113
G74	G845	0.113
G302	G4314	0.113
G244	G1913	0.113
G147	G4042	0.113
G250	G2509	0.113
G87	G2926	0.113
G99	G391	0.113
G139	G89	0.113
G199	G3392	0.113
G122	G705	0.113
G86	G2980	0.113
G122	G1433	0.113
G259	G3804	0.113
G277	G1494	0.113
G106	G1371	0.113
G23	G2915	0.113
G139	G2259	0.113
G209	G1004	0.113
G331	G4314	0.113
G254	G3057	0.113
G113	G4033	0.1129
G75	G2434	0.1129
G75	G3517	0.1129
G55	G1546	0.1129
G183	G4406	0.1129
G56	G3923	0.1129
G87	G4252	0.1129
G75	G1474	0.1129
G113	G1147	0.1129
G228	G3247	0.1129
G55	G2896	0.1129
G255	G1124	0.1129
G291	G2161	0.1129
G291	G3139	0.1129
G226	G1239	0.1129
G228	G2648	0.1129
G75	G4095	0.1129
G278	G375	0.1129
G29	G560	0.1129
G29	G982	0.1129
G113	G775	0.1129
G274	G2973	0.1129
G228	G2226	0.1129
G113	G3609	0.1129
G325	G556	0.1129
G325	G3354	0.1129
G260	G1277	0.1129
G291	G3664	0.1129
G260	G2208	0.1129
G112	G982	0.1129
G121	G972	0.1129
G325	G1468	0.1129
G183	G3981	0.1129
G75	G2439	0.1129
G3	G3247	0.1129
G326	G404	0.1129
G87	G1661	0.1129
G24	G3280	0.1129
G93	G666	0.1129
G291	G1540	0.1129
G291	G3127	0.1129
G274	G2648	0.1129
G31	G3945	0.1129
G273	G1679	0.1129
G5	G1878	0.1129
G318	G1045	0.1129
G318	G3154	0.1129
G278	G3837	0.1129
G24	G2256	0.1129
G199	G3370	0.1129
G112	G2644	0.1129
G154	G3728	0.1129
G140	G1310	0.1129
G302	G1063	0.1129
G278	G3079	0.1129
G87	G2600	0.1129
G73	G4265	0.1129
G179	G1217	0.1129
G156	G2414	0.1129
G235	G1504	0.1129
G278	G853	0.1129
G318	G3954	0.1129
G87	G662	0.1129
G209	G2161	0.1129
G278	G1813	0.1129
G87	G3063	0.1129
G331	G1265	0.1129
G209	G2993	0.1129
G331	G2771	0.1129
G75	G1184	0.1128
G172	G877	0.1128
G55	G3152	0.1128
G113	G1164	0.1128
G75	G2648	0.1128
G238	G2084	0.1128
G183	G4066	0.1128
G291	G1445	0.1128
G93	G499	0.1128
G274	G420	0.1128
G226	G3643	0.1128
G75	G405	0.1128
G75	G1468	0.1128
G183	G2896	0.1128
G244	G420	0.1128
G24	G890	0.1128
G97	G1154	0.1128
G260	G490	0.1128
G298	G982	0.1128
G244	G826	0.1128
G5	G1515	0.1128
G87	G2386	0.1128
G274	G87	0.1128
G274	G2726	0.1128
G84	G3720	0.1128
G291	G724	0.1128
G87	G274	0.1128
G87	G2285	0.1128
G124	G856	0.1128
G244	G3280	0.1128
G147	G3508	0.1128
G278	G3485	0.1128
G263	G1165	0.1128
G244	G894	0.1128
G243	G823	0.1128
G242	G3020	0.1128
G226	G3285	0.1128
G213	G2165	0.1128
G45	G548	0.1128
G242	G865	0.1128
G316	G1731	0.1128
G156	G758	0.1128
G235	G1443	0.1128
G179	G1813	0.1128
G87	G1170	0.1128
G23	G654	0.1128
G331	G1606	0.1128
G23	G2532	0.1128
G331	G2716	0.1128
G242	G2967	0.1128
G331	G4254	0.1128
G1	G2399	0.1127
G77	G4423	0.1127
G260	G1099	0.1127
G55	G90	0.1127
G113	G2085	0.1127
G310	G1378	0.1127
G55	G2798	0.1127
G3	G2844	0.1127
G301	G2005	0.1127
G172	G879	0.1127
G3	G979	0.1127
G260	G4163	0.1127
G120	G3009	0.1127
G154	G3162	0.1127
G188	G2252	0.1127
G323	G3152	0.1127
G260	G1950	0.1127
G5	G4066	0.1127
G260	G2982	0.1127
G274	G2908	0.1127
G172	G2653	0.1127
G87	G566	0.1127
G228	G599	0.1127
G263	G1310	0.1127
G23	G1965	0.1127
G302	G73	0.1127
G321	G1680	0.1127
G274	G1849	0.1127
G24	G657	0.1127
G228	G2653	0.1127
G75	G758	0.1127
G3	G1975	0.1127
G74	G96	0.1127
G325	G1050	0.1127
G183	G3246	0.1127
G124	G690	0.1127
G325	G2819	0.1127
G165	G1371	0.1127
G74	G3152	0.1127
G254	G716	0.1127
G226	G1023	0.1127
G274	G4095	0.1127
G23	G1367	0.1127
G223	G3718	0.1127
G90	G2213	0.1127
G86	G1304	0.1127
G259	G3754	0.1127
G318	G2057	0.1127
G199	G3689	0.1127
G96	G74	0.1127
G139	G982	0.1127
G87	G3413	0.1127
G235	G2308	0.1127
G87	G1277	0.1127
G244	G2631	0.1127
G29	G3654	0.1127
G278	G3836	0.1127
G87	G1328	0.1127
G73	G302	0.1127
G278	G1277	0.1127
G277	G2321	0.1127
G235	G2248	0.1127
G242	G599	0.1127
G244	G671	0.1127
G274	G2675	0.1127
G197	G979	0.1127
G213	G4189	0.1127
G90	G55	0.1127
G197	G958	0.1127
G302	G2862	0.1127
G213	G2616	0.1127
G226	G564	0.1127
G209	G943	0.1127
G213	G2208	0.1127
G242	G428	0.1127
G209	G522	0.1127
G1	G2993	0.1126
G136	G3774	0.1126
G1	G3758	0.1126
G183	G1465	0.1126
G291	G4092	0.1126
G75	G1487	0.1126
G183	G1199	0.1126
G228	G2616	0.1126
G113	G1621	0.1126
G75	G1617	0.1126
G325	G90	0.1126
G291	G4314	0.1126
G260	G3535	0.1126
G323	G3327	0.1126
G291	G2528	0.1126
G5	G514	0.1126
G302	G3791	0.1126
G74	G2973	0.1126
G183	G4075	0.1126
G87	G2134	0.1126
G249	G3545	0.1126
G244	G3898	0.1126
G31	G2077	0.1126
G90	G2726	0.1126
G73	G384	0.1126
G242	G1829	0.1126
G278	G1292	0.1126
G318	G1310	0.1126
G323	G1163	0.1126
G244	G2939	0.1126
G156	G4233	0.1126
G278	G801	0.1126
G124	G4095	0.1126
G90	G325	0.1126
G274	G2418	0.1126
G274	G4176	0.1126
G254	G2607	0.1126
G197	G3487	0.1126
G96	G4352	0.1126
G325	G718	0.1126
G209	G1544	0.1126
G278	G1050	0.1126
G93	G754	0.1126
G136	G3809	0.1125
G75	G3791	0.1125
G5	G982	0.1125
G113	G3247	0.1125
G84	G2079	0.1125
G56	G4333	0.1125
G291	G3009	0.1125
G291	G3558	0.1125
G325	G4007	0.1125
G325	G2416	0.1125
G242	G4201	0.1125
G325	G562	0.1125
G130	G566	0.1125
G24	G1422	0.1125
G302	G1880	0.1125
G75	G2247	0.1125
G29	G2225	0.1125
G263	G2579	0.1125
G87	G3014	0.1125
G156	G3347	0.1125
G291	G2063	0.1125
G187	G2746	0.1125
G41	G3377	0.1125
G246	G4185	0.1125
G17	G929	0.1125
G140	G2844	0.1125
G24	G3663	0.1125
G90	G3553	0.1125
G74	G2637	0.1125
G23	G3197	0.1125
G254	G2752	0.1125
G242	G1491	0.1125
G244	G753	0.1125
G29	G512	0.1125
G23	G4407	0.1125
G3	G1124	0.1125
G93	G3092	0.1125
G258	G2927	0.1125
G90	G958	0.1125
G37	G928	0.1125
G90	G2247	0.1125
G250	G1310	0.1125
G308	G3204	0.1125
G316	G694	0.1125
G122	G2401	0.1125
G52	G603	0.1125
G242	G500	0.1125
G242	G862	0.1125
G209	G1698	0.1125
G93	G4347	0.1125
G254	G2548	0.1125
G254	G4416	0.1125
G209	G1045	0.1125
G209	G2716	0.1125
G226	G837	0.1125
G154	G4340	0.1125
G209	G1491	0.1125
G209	G4163	0.1125
G110	G2159	0.1125
G242	G551	0.1125
G331	G2258	0.1125
G220	G500	0.1125
G90	G2004	0.1125
G278	G2171	0.1125
G318	G1673	0.1125
G77	G2079	0.1124
G90	G4356	0.1124
G1	G883	0.1124
G55	G550	0.1124
G150	G1959	0.1124
G193	G1116	0.1124
G55	G2478	0.1124
G55	G3543	0.1124
G106	G75	0.1124
G277	G495	0.1124
G75	G1668	0.1124
G84	G598	0.1124
G75	G1009	0.1124
G325	G1474	0.1124
G325	G74	0.1124
G75	G1328	0.1124
G325	G2797	0.1124
G183	G1913	0.1124
G183	G4042	0.1124
G291	G2285	0.1124
G291	G3826	0.1124
G153	G2726	0.1124
G29	G3618	0.1124
G203	G1446	0.1124
G236	G1441	0.1124
G156	G3395	0.1124
G87	G2210	0.1124
G75	G106	0.1124
G29	G1271	0.1124
G235	G4011	0.1124
G41	G1327	0.1124
G226	G2505	0.1124
G213	G3233	0.1124
G179	G4348	0.1124
G282	G3139	0.1124
G326	G614	0.1124
G302	G4095	0.1124
G242	G3154	0.1124
G258	G775	0.1124
G29	G1004	0.1124
G29	G1515	0.1124
G179	G2831	0.1124
G140	G593	0.1124
G74	G325	0.1124
G87	G3659	0.1124
G254	G1851	0.1124
G242	G2394	0.1124
G278	G4104	0.1124
G122	G1857	0.1124
G209	G1445	0.1124
G331	G387	0.1124
G209	G2648	0.1124
G259	G4148	0.1124
G254	G2783	0.1124
G55	G3197	0.1123
G183	G4195	0.1123
G55	G1978	0.1123
G291	G1872	0.1123
G291	G2928	0.1123
G298	G1260	0.1123
G55	G2544	0.1123
G56	G2569	0.1123
G106	G412	0.1123
G325	G550	0.1123
G183	G2416	0.1123
G113	G1913	0.1123
G291	G3569	0.1123
G291	G4421	0.1123
G183	G1263	0.1123
G183	G4248	0.1123
G242	G3092	0.1123
G84	G3514	0.1123
G263	G384	0.1123
G84	G4265	0.1123
G83	G213	0.1123
G41	G3765	0.1123
G291	G2850	0.1123
G89	G3557	0.1123
G244	G404	0.1123
G318	G3136	0.1123
G74	G1059	0.1123
G242	G2538	0.1123
G161	G3771	0.1123
G87	G2160	0.1123
G90	G1759	0.1123
G179	G1322	0.1123
G37	G2720	0.1123
G181	G161	0.1123
G242	G1204	0.1123
G244	G4265	0.1123
G29	G827	0.1123
G29	G2344	0.1123
G87	G4466	0.1123
G199	G2797	0.1123
G223	G3945	0.1123
G258	G2662	0.1123
G302	G4088	0.1123
G179	G2587	0.1123
G274	G3715	0.1123
G213	G1422	0.1123
G86	G3097	0.1123
G73	G2996	0.1123
G90	G3696	0.1123
G161	G181	0.1123
G90	G3558	0.1123
G197	G2063	0.1123
G140	G2060	0.1123
G242	G1986	0.1123
G242	G3954	0.1123
G278	G3400	0.1123
G213	G1809	0.1123
G209	G1049	0.1123
G220	G1147	0.1123
G122	G684	0.1123
G259	G733	0.1123
G213	G83	0.1123
G188	G3032	0.1123
G209	G3945	0.1123
G213	G2993	0.1123
G23	G3634	0.1123
G90	G604	0.1123
G209	G2463	0.1123
G23	G1341	0.1123
G331	G4200	0.1123
G265	G2709	0.1122
G183	G3686	0.1122
G55	G3289	0.1122
G106	G2005	0.1122
G172	G3911	0.1122
G75	G3210	0.1122
G113	G2591	0.1122
G48	G2897	0.1122
G291	G433	0.1122
G172	G2648	0.1122
G325	G1975	0.1122
G228	G3300	0.1122
G228	G3543	0.1122
G323	G3129	0.1122
G89	G575	0.1122
G183	G1196	0.1122
G55	G407	0.1122
G263	G1023	0.1122
G113	G3720	0.1122
G90	G4296	0.1122
G41	G4340	0.1122
G291	G3696	0.1122
G228	G2418	0.1122
G199	G2813	0.1122
G244	G972	0.1122
G244	G4077	0.1122
G139	G1537	0.1122
G302	G3088	0.1122
G263	G1445	0.1122
G90	G489	0.1122
G3	G1481	0.1122
G165	G2251	0.1122
G87	G3526	0.1122
G86	G2210	0.1122
G29	G838	0.1122
G202	G673	0.1122
G274	G1378	0.1122
G302	G1172	0.1122
G302	G1559	0.1122
G87	G1902	0.1122
G331	G2936	0.1122
G87	G1793	0.1122
G278	G1983	0.1122
G274	G2402	0.1122
G278	G1255	0.1122
G90	G3720	0.1122
G242	G1998	0.1122
G29	G4126	0.1122
G140	G804	0.1122
G140	G900	0.1122
G140	G1164	0.1122
G24	G1291	0.1122
G242	G4335	0.1122
G140	G2726	0.1122
G197	G2844	0.1122
G140	G3696	0.1122
G122	G3327	0.1122
G209	G3168	0.1122
G259	G809	0.1122
G259	G1423	0.1122
G209	G405	0.1122
G331	G2177	0.1122
G1	G4183	0.1121
G310	G404	0.1121
G136	G2186	0.1121
G325	G3414	0.1121
G1	G2927	0.1121
G325	G4009	0.1121
G55	G788	0.1121
G325	G209	0.1121
G291	G2813	0.1121
G291	G1049	0.1121
G113	G4352	0.1121
G75	G2436	0.1121
G228	G900	0.1121
G87	G3055	0.1121
G270	G3694	0.1121
G183	G2063	0.1121
G41	G1619	0.1121
G79	G2747	0.1121
G90	G2637	0.1121
G89	G3911	0.1121
G260	G3909	0.1121
G24	G2241	0.1121
G154	G3860	0.1121
G282	G3766	0.1121
G73	G550	0.1121
G179	G3569	0.1121
G244	G1143	0.1121
G197	G1621	0.1121
G202	G2516	0.1121
G278	G2184	0.1121
G93	G943	0.1121
G258	G3654	0.1121
G154	G3274	0.1121
G197	G1809	0.1121
G209	G4033	0.1121
G223	G599	0.1121
G93	G3570	0.1121
G73	G3054	0.1121
G278	G2405	0.1121
G209	G3300	0.1121
G96	G775	0.1121
G242	G4027	0.1121
G331	G1297	0.1121
G209	G827	0.1121
G209	G325	0.1121
G259	G1038	0.1121
G113	G4235	0.112
G55	G3618	0.112
G260	G3023	0.112
G141	G4268	0.112
G75	G4077	0.112
G183	G3593	0.112
G228	G3670	0.112
G55	G3111	0.112
G39	G694	0.112
G213	G3641	0.112
G260	G2321	0.112
G260	G3129	0.112
G55	G3886	0.112
G172	G1217	0.112
G183	G244	0.112
G183	G943	0.112
G75	G654	0.112
G90	G1770	0.112
G228	G500	0.112
G113	G3818	0.112
G291	G3327	0.112
G310	G1679	0.112
G325	G3724	0.112
G325	G1862	0.112
G325	G1902	0.112
G260	G1350	0.112
G3	G4480	0.112
G302	G3342	0.112
G23	G1503	0.112
G90	G1546	0.112
G199	G2732	0.112
G125	G1706	0.112
G244	G4148	0.112
G90	G1730	0.112
G274	G29	0.112
G278	G2852	0.112
G199	G2476	0.112
G73	G1764	0.112
G29	G274	0.112
G223	G4189	0.112
G263	G2998	0.112
G242	G3636	0.112
G121	G1380	0.112
G254	G2458	0.112
G73	G2452	0.112
G23	G1198	0.112
G179	G1121	0.112
G199	G1365	0.112
G318	G535	0.112
G24	G3246	0.112
G90	G3113	0.112
G302	G2402	0.112
G244	G183	0.112
G197	G1771	0.112
G209	G2794	0.112
G197	G416	0.112
G278	G416	0.112
G73	G2432	0.112
G242	G2938	0.112
G209	G1785	0.112
G237	G3135	0.112
G318	G4480	0.112
G140	G1050	0.112
G113	G2079	0.1119
G113	G2138	0.1119
G172	G3868	0.1119
G203	G891	0.1119
G55	G2085	0.1119
G136	G3694	0.1119
G167	G920	0.1119
G87	G375	0.1119
G325	G585	0.1119
G323	G3837	0.1119
G291	G3964	0.1119
G3	G3670	0.1119
G310	G3796	0.1119
G199	G1301	0.1119
G199	G4300	0.1119
G113	G3213	0.1119
G291	G3040	0.1119
G291	G3889	0.1119
G244	G3009	0.1119
G291	G4048	0.1119
G90	G2579	0.1119
G87	G2716	0.1119
G263	G1263	0.1119
G291	G3830	0.1119
G278	G387	0.1119
G318	G2683	0.1119
G17	G560	0.1119
G209	G3414	0.1119
G213	G982	0.1119
G278	G684	0.1119
G243	G4073	0.1119
G202	G3869	0.1119
G242	G2280	0.1119
G90	G2390	0.1119
G260	G1624	0.1119
G259	G1559	0.1119
G302	G806	0.1119
G254	G3914	0.1119
G156	G2635	0.1119
G278	G2939	0.1119
G179	G2771	0.1119
G140	G1544	0.1119
G87	G1736	0.1119
G242	G1050	0.1119
G278	G1822	0.1119
G213	G953	0.1119
G259	G3254	0.1119
G140	G500	0.1119
G140	G862	0.1119
G209	G1380	0.1119
G209	G1942	0.1119
G113	G3433	0.1118
G1	G672	0.1118
G333	G3334	0.1118
G291	G1127	0.1118
G84	G2138	0.1118
G155	G3291	0.1118
G56	G2230	0.1118
G325	G4407	0.1118
G325	G856	0.1118
G325	G958	0.1118
G183	G2527	0.1118
G89	G2416	0.1118
G75	G1336	0.1118
G260	G3625	0.1118
G52	G3023	0.1118
G244	G2341	0.1118
G199	G2751	0.1118
G199	G4388	0.1118
G238	G3501	0.1118
G318	G3200	0.1118
G270	G136	0.1118
G291	G2192	0.1118
G156	G2405	0.1118
G93	G2085	0.1118
G29	G958	0.1118
G121	G981	0.1118
G87	G1418	0.1118
G87	G2308	0.1118
G188	G390	0.1118
G90	G1822	0.1118
G90	G3837	0.1118
G197	G2613	0.1118
G74	G3129	0.1118
G188	G2053	0.1118
G179	G2648	0.1118
G209	G2573	0.1118
G298	G900	0.1118
G298	G1164	0.1118
G298	G2644	0.1118
G86	G2831	0.1118
G23	G785	0.1118
G199	G3566	0.1118
G318	G3826	0.1118
G136	G270	0.1118
G23	G1378	0.1118
G139	G3558	0.1118
G139	G3670	0.1118
G209	G1460	0.1118
G90	G2441	0.1118
G259	G3860	0.1118
G87	G1335	0.1118
G278	G1025	0.1118
G139	G635	0.1118
G259	G2360	0.1118
G331	G3246	0.1118
G55	G3919	0.1117
G55	G1474	0.1117
G291	G1023	0.1117
G291	G4406	0.1117
G113	G3514	0.1117
G323	G3322	0.1117
G113	G883	0.1117
G75	G3947	0.1117
G291	G979	0.1117
G55	G2256	0.1117
G55	G4382	0.1117
G113	G1380	0.1117
G141	G3501	0.1117
G113	G1328	0.1117
G84	G2591	0.1117
G323	G953	0.1117
G291	G4254	0.1117
G24	G1745	0.1117
G325	G2360	0.1117
G29	G1706	0.1117
G74	G4235	0.1117
G75	G2418	0.1117
G223	G4195	0.1117
G188	G2996	0.1117
G90	G4077	0.1117
G3	G4205	0.1117
G31	G1934	0.1117
G83	G4423	0.1117
G24	G1295	0.1117
G29	G1384	0.1117
G29	G3947	0.1117
G23	G3961	0.1117
G235	G4033	0.1117
G202	G1009	0.1117
G90	G2969	0.1117
G263	G4088	0.1117
G258	G1942	0.1117
G140	G3009	0.1117
G124	G3561	0.1117
G242	G883	0.1117
G242	G3690	0.1117
G23	G3514	0.1117
G302	G3641	0.1117
G278	G828	0.1117
G74	G4314	0.1117
G29	G2082	0.1117
G326	G2290	0.1117
G121	G2911	0.1117
G242	G1700	0.1117
G254	G2168	0.1117
G96	G3625	0.1117
G87	G1050	0.1117
G57	G2200	0.1117
G140	G2259	0.1117
G259	G4112	0.1117
G140	G2939	0.1117
G235	G3097	0.1117
G139	G4026	0.1117
G23	G4340	0.1117
G331	G2828	0.1117
G331	G1651	0.1117
G331	G4088	0.1117
G55	G278	0.1116
G55	G2726	0.1116
G75	G4421	0.1116
G1	G964	0.1116
G183	G2161	0.1116
G55	G2631	0.1116
G75	G4042	0.1116
G77	G3092	0.1116
G263	G1770	0.1116
G263	G2213	0.1116
G183	G3346	0.1116
G302	G3386	0.1116
G183	G3111	0.1116
G325	G4447	0.1116
G274	G1049	0.1116
G274	G4046	0.1116
G258	G972	0.1116
G41	G318	0.1116
G316	G1428	0.1116
G274	G1749	0.1116
G298	G1220	0.1116
G298	G1422	0.1116
G90	G2644	0.1116
G302	G1668	0.1116
G278	G2732	0.1116
G244	G883	0.1116
G244	G1147	0.1116
G41	G3346	0.1116
G244	G4434	0.1116
G23	G3911	0.1116
G223	G3947	0.1116
G278	G918	0.1116
G263	G2247	0.1116
G217	G874	0.1116
G199	G3420	0.1116
G209	G1465	0.1116
G318	G41	0.1116
G302	G4200	0.1116
G122	G1220	0.1116
G122	G1497	0.1116
G202	G3565	0.1116
G87	G519	0.1116
G250	G2579	0.1116
G197	G3569	0.1116
G23	G3696	0.1116
G259	G2763	0.1116
G325	G880	0.1116
G325	G3807	0.1116
G209	G2862	0.1116
G23	G519	0.1116
G110	G1422	0.1116
G278	G625	0.1116
G96	G2146	0.1116
G87	G2971	0.1116
G93	G1965	0.1116
G318	G2129	0.1116
G278	G55	0.1116
G302	G2692	0.1116
G140	G3381	0.1116
G331	G900	0.1116
G331	G882	0.1116
G75	G770	0.1115
G113	G433	0.1115
G183	G2139	0.1115
G172	G611	0.1115
G113	G2134	0.1115
G113	G2416	0.1115
G84	G1421	0.1115
G55	G3945	0.1115
G75	G3631	0.1115
G55	G2089	0.1115
G243	G945	0.1115
G301	G1540	0.1115
G260	G1968	0.1115
G183	G2478	0.1115
G183	G2643	0.1115
G183	G3017	0.1115
G325	G3210	0.1115
G113	G4382	0.1115
G228	G4475	0.1115
G291	G1154	0.1115
G302	G4103	0.1115
G199	G3571	0.1115
G223	G3571	0.1115
G199	G1872	0.1115
G274	G1460	0.1115
G29	G513	0.1115
G113	G2653	0.1115
G24	G1373	0.1115
G171	G997	0.1115
G172	G2675	0.1115
G254	G3677	0.1115
G325	G1328	0.1115
G263	G2591	0.1115
G325	G3513	0.1115
G69	G4080	0.1115
G302	G675	0.1115
G87	G1204	0.1115
G154	G1006	0.1115
G183	G4027	0.1115
G325	G1500	0.1115
G213	G3023	0.1115
G121	G1196	0.1115
G121	G2717	0.1115
G260	G4212	0.1115
G277	G488	0.1115
G316	G2996	0.1115
G5	G3039	0.1115
G29	G2208	0.1115
G29	G2446	0.1115
G122	G3233	0.1115
G278	G1857	0.1115
G37	G2198	0.1115
G154	G2554	0.1115
G302	G3889	0.1115
G274	G3552	0.1115
G226	G1984	0.1115
G140	G2478	0.1115
G259	G3422	0.1115
G325	G1763	0.1115
G278	G674	0.1115
G331	G975	0.1115
G254	G4402	0.1115
G199	G1182	0.1115
G213	G3857	0.1115
G213	G1972	0.1115
G244	G2957	0.1115
G213	G3111	0.1115
G213	G3280	0.1115
G140	G1380	0.1115
G209	G1234	0.1115
G213	G500	0.1115
G213	G1471	0.1115
G23	G564	0.1115
G213	G3552	0.1115
G197	G611	0.1115
G1	G2683	0.1114
G122	G1844	0.1114
G1	G2771	0.1114
G155	G1861	0.1114
G56	G2351	0.1114
G75	G2159	0.1114
G1	G2631	0.1114
G202	G3038	0.1114
G55	G3721	0.1114
G242	G2879	0.1114
G323	G1220	0.1114
G113	G1445	0.1114
G55	G3853	0.1114
G246	G4332	0.1114
G55	G3566	0.1114
G260	G1661	0.1114
G183	G4486	0.1114
G245	G2383	0.1114
G41	G4440	0.1114
G277	G1891	0.1114
G84	G4409	0.1114
G325	G801	0.1114
G325	G1384	0.1114
G48	G2747	0.1114
G84	G1668	0.1114
G183	G2177	0.1114
G291	G399	0.1114
G291	G1994	0.1114
G242	G3548	0.1114
G228	G2958	0.1114
G93	G896	0.1114
G258	G278	0.1114
G258	G830	0.1114
G87	G1745	0.1114
G112	G3594	0.1114
G90	G3129	0.1114
G90	G4234	0.1114
G236	G2405	0.1114
G291	G336	0.1114
G5	G3746	0.1114
G278	G1681	0.1114
G291	G4024	0.1114
G188	G3914	0.1114
G326	G524	0.1114
G90	G1143	0.1114
G321	G1813	0.1114
G223	G3300	0.1114
G138	G1292	0.1114
G161	G920	0.1114
G282	G2707	0.1114
G156	G4031	0.1114
G170	G3495	0.1114
G24	G2955	0.1114
G259	G1806	0.1114
G259	G3150	0.1114
G23	G883	0.1114
G90	G3886	0.1114
G197	G3346	0.1114
G278	G258	0.1114
G278	G3257	0.1114
G244	G482	0.1114
G140	G2838	0.1114
G302	G3312	0.1114
G226	G3393	0.1114
G140	G1668	0.1114
G228	G910	0.1114
G197	G2002	0.1114
G242	G3381	0.1114
G29	G2882	0.1114
G209	G845	0.1114
G226	G2859	0.1114
G209	G3772	0.1114
G209	G4314	0.1114
G16	G3279	0.1114
G75	G979	0.1113
G113	G1809	0.1113
G291	G420	0.1113
G183	G2090	0.1113
G172	G635	0.1113
G325	G3009	0.1113
G183	G23	0.1113
G183	G4183	0.1113
G274	G1220	0.1113
G31	G3456	0.1113
G87	G1927	0.1113
G89	G2794	0.1113
G183	G2057	0.1113
G183	G3413	0.1113
G179	G2082	0.1113
G24	G1367	0.1113
G87	G1365	0.1113
G291	G2208	0.1113
G325	G3535	0.1113
G325	G3573	0.1113
G291	G1227	0.1113
G291	G3193	0.1113
G228	G423	0.1113
G52	G2928	0.1113
G274	G2209	0.1113
G183	G3818	0.1113
G87	G2547	0.1113
G318	G1127	0.1113
G259	G501	0.1113
G263	G2798	0.1113
G5	G3041	0.1113
G90	G2527	0.1113
G179	G1234	0.1113
G254	G2878	0.1113
G96	G684	0.1113
G226	G1662	0.1113
G202	G4132	0.1113
G263	G2256	0.1113
G90	G1227	0.1113
G147	G4281	0.1113
G23	G1154	0.1113
G242	G871	0.1113
G328	G3319	0.1113
G278	G1787	0.1113
G209	G4344	0.1113
G87	G921	0.1113
G57	G3059	0.1113
G23	G183	0.1113
G259	G2165	0.1113
G96	G4311	0.1113
G29	G1949	0.1113
G139	G3050	0.1113
G331	G1487	0.1113
G318	G604	0.1113
G1	G4026	0.1112
G1	G3690	0.1112
G310	G2538	0.1112
G55	G2390	0.1112
G183	G1880	0.1112
G310	G3139	0.1112
G106	G4210	0.1112
G197	G4393	0.1112
G55	G4466	0.1112
G3	G1822	0.1112
G291	G4007	0.1112
G55	G3020	0.1112
G17	G913	0.1112
G172	G3059	0.1112
G75	G3535	0.1112
G325	G992	0.1112
G113	G4200	0.1112
G260	G2616	0.1112
G183	G3319	0.1112
G274	G4388	0.1112
G93	G4205	0.1112
G140	G3975	0.1112
G331	G1613	0.1112
G325	G338	0.1112
G24	G2726	0.1112
G90	G2452	0.1112
G291	G4104	0.1112
G302	G278	0.1112
G278	G550	0.1112
G318	G4033	0.1112
G274	G1463	0.1112
G302	G3092	0.1112
G140	G2573	0.1112
G242	G4344	0.1112
G156	G4038	0.1112
G235	G2401	0.1112
G24	G1173	0.1112
G147	G1089	0.1112
G244	G4223	0.1112
G278	G2472	0.1112
G187	G2375	0.1112
G154	G2828	0.1112
G278	G302	0.1112
G223	G1009	0.1112
G235	G3947	0.1112
G87	G4378	0.1112
G259	G2178	0.1112
G73	G4475	0.1112
G209	G1934	0.1112
G209	G4199	0.1112
G179	G825	0.1112
G242	G405	0.1112
G140	G2086	0.1112
G302	G2529	0.1112
G197	G3079	0.1112
G197	G4007	0.1112
G259	G3557	0.1112
G55	G705	0.1111
G228	G1770	0.1111
G113	G3961	0.1111
G263	G1654	0.1111
G55	G1668	0.1111
G1	G2549	0.1111
G56	G758	0.1111
G75	G3543	0.1111
G113	G569	0.1111
G84	G3594	0.1111
G1	G2439	0.1111
G141	G238	0.1111
G291	G992	0.1111
G228	G3964	0.1111
G75	G1380	0.1111
G89	G4011	0.1111
G90	G4300	0.1111
G155	G1503	0.1111
G325	G785	0.1111
G228	G1065	0.1111
G302	G384	0.1111
G325	G3257	0.1111
G5	G1378	0.1111
G321	G2962	0.1111
G263	G2364	0.1111
G213	G3668	0.1111
G242	G1220	0.1111
G238	G141	0.1111
G263	G695	0.1111
G274	G3945	0.1111
G291	G825	0.1111
G90	G2057	0.1111
G90	G242	0.1111
G326	G1591	0.1111
G87	G2478	0.1111
G181	G1359	0.1111
G74	G2077	0.1111
G74	G4414	0.1111
G259	G3914	0.1111
G199	G2184	0.1111
G23	G2160	0.1111
G58	G770	0.1111
G90	G879	0.1111
G278	G3839	0.1111
G325	G1773	0.1111
G258	G1471	0.1111
G74	G1484	0.1111
G29	G1942	0.1111
G213	G420	0.1111
G242	G90	0.1111
G277	G2973	0.1111
G179	G1255	0.1111
G263	G1004	0.1111
G254	G792	0.1111
G213	G2324	0.1111
G213	G1124	0.1111
G90	G810	0.1111
G278	G3075	0.1111
G242	G2226	0.1111
G90	G407	0.1111
G213	G1659	0.1111
G235	G4298	0.1111
G125	G3059	0.1111
G139	G1403	0.1111
G23	G4192	0.1111
G259	G3981	0.1111
G244	G700	0.1111
G87	G3661	0.1111
G278	G1402	0.1111
G122	G1270	0.1111
G213	G4405	0.1111
G213	G4223	0.1111
G213	G3327	0.1111
G209	G4183	0.1111
G213	G2975	0.1111
G23	G2573	0.1111
G318	G1714	0.1111
G331	G3566	0.1111
G331	G2394	0.1111
G200	G4436	0.111
G139	G4340	0.111
G113	G830	0.111
G113	G3152	0.111
G172	G3152	0.111
G325	G4491	0.111
G56	G3694	0.111
G183	G2204	0.111
G113	G2798	0.111
G291	G348	0.111
G183	G1168	0.111
G291	G2591	0.111
G202	G1764	0.111
G75	G2686	0.111
G84	G2085	0.111
G228	G2896	0.111
G84	G635	0.111
G183	G575	0.111
G183	G2226	0.111
G23	G2139	0.111
G84	G575	0.111
G42	G1344	0.111
G316	G1446	0.111
G316	G2359	0.111
G302	G1367	0.111
G263	G2085	0.111
G135	G1771	0.111
G242	G2386	0.111
G90	G1138	0.111
G274	G4042	0.111
G23	G585	0.111
G302	G2248	0.111
G145	G3623	0.111
G254	G1621	0.111
G242	G1630	0.111
G259	G3631	0.111
G29	G522	0.111
G242	G4148	0.111
G121	G2528	0.111
G316	G1952	0.111
G209	G1301	0.111
G236	G1821	0.111
G87	G544	0.111
G244	G2463	0.111
G244	G3495	0.111
G179	G738	0.111
G23	G4285	0.111
G90	G4075	0.111
G302	G882	0.111
G57	G3964	0.111
G58	G4241	0.111
G278	G2850	0.111
G278	G3573	0.111
G244	G1790	0.111
G139	G3791	0.111
G209	G705	0.111
G235	G3354	0.111
G87	G2549	0.111
G278	G2600	0.111
G58	G801	0.111
G242	G698	0.111
G90	G1553	0.111
G316	G1327	0.111
G139	G2478	0.111
G139	G3901	0.111
G302	G3450	0.111
G254	G1201	0.111
G278	G2792	0.111
G278	G4039	0.111
G209	G3495	0.111
G93	G1447	0.111
G318	G2573	0.111
G254	G4429	0.111
G77	G2383	0.1109
G270	G2736	0.1109
G183	G1220	0.1109
G291	G513	0.1109
G228	G1310	0.1109
G55	G3420	0.1109
G106	G3923	0.1109
G55	G4467	0.1109
G212	G1925	0.1109
G172	G3663	0.1109
G323	G3623	0.1109
G24	G566	0.1109
G193	G3553	0.1109
G270	G1679	0.1109
G228	G4473	0.1109
G113	G4075	0.1109
G152	G2756	0.1109
G263	G1784	0.1109
G294	G646	0.1109
G124	G1915	0.1109
G75	G2757	0.1109
G278	G4195	0.1109
G24	G785	0.1109
G263	G900	0.1109
G156	G2600	0.1109
G274	G1978	0.1109
G278	G898	0.1109
G86	G3623	0.1109
G260	G1163	0.1109
G298	G979	0.1109
G90	G2798	0.1109
G209	G2571	0.1109
G140	G2434	0.1109
G278	G505	0.1109
G96	G2508	0.1109
G331	G3686	0.1109
G318	G3791	0.1109
G74	G4467	0.1109
G316	G1185	0.1109
G278	G3319	0.1109
G235	G845	0.1109
G132	G4315	0.1109
G265	G2662	0.1109
G199	G3941	0.1109
G197	G3914	0.1109
G316	G1971	0.1109
G87	G4031	0.1109
G278	G338	0.1109
G209	G3508	0.1109
G87	G4142	0.1109
G259	G3088	0.1109
G183	G1260	0.1108
G113	G585	0.1108
G202	G1654	0.1108
G113	G3342	0.1108
G75	G972	0.1108
G75	G3289	0.1108
G75	G788	0.1108
G75	G1759	0.1108
G1	G4031	0.1108
G260	G4407	0.1108
G161	G4356	0.1108
G242	G3668	0.1108
G183	G3152	0.1108
G172	G2208	0.1108
G75	G3541	0.1108
G270	G1561	0.1108
G238	G625	0.1108
G260	G4254	0.1108
G228	G2662	0.1108
G270	G1817	0.1108
G183	G2850	0.1108
G325	G3111	0.1108
G202	G2165	0.1108
G113	G4027	0.1108
G90	G3961	0.1108
G165	G3911	0.1108
G154	G2688	0.1108
G29	G2364	0.1108
G75	G2186	0.1108
G24	G943	0.1108
G179	G513	0.1108
G274	G4189	0.1108
G29	G2633	0.1108
G291	G882	0.1108
G291	G4116	0.1108
G291	G3981	0.1108
G217	G3347	0.1108
G5	G1158	0.1108
G244	G1911	0.1108
G242	G2487	0.1108
G29	G4183	0.1108
G242	G3482	0.1108
G325	G3465	0.1108
G90	G4405	0.1108
G24	G1522	0.1108
G87	G603	0.1108
G87	G1733	0.1108
G87	G4042	0.1108
G242	G1369	0.1108
G74	G2527	0.1108
G90	G2068	0.1108
G90	G2765	0.1108
G278	G3716	0.1108
G244	G1986	0.1108
G90	G2834	0.1108
G73	G1668	0.1108
G85	G3514	0.1108
G179	G2405	0.1108
G87	G2752	0.1108
G278	G2622	0.1108
G161	G4204	0.1108
G87	G1838	0.1108
G140	G3354	0.1108
G122	G3716	0.1108
G331	G4407	0.1108
G259	G2077	0.1108
G259	G4388	0.1108
G77	G2538	0.1107
G106	G1050	0.1107
G302	G1654	0.1107
G245	G1421	0.1107
G183	G1463	0.1107
G291	G4189	0.1107
G223	G1184	0.1107
G84	G3826	0.1107
G291	G654	0.1107
G274	G2364	0.1107
G29	G3197	0.1107
G323	G2335	0.1107
G31	G1606	0.1107
G84	G522	0.1107
G87	G3306	0.1107
G265	G550	0.1107
G282	G213	0.1107
G90	G4414	0.1107
G93	G2063	0.1107
G86	G4241	0.1107
G74	G3911	0.1107
G5	G1010	0.1107
G244	G2616	0.1107
G259	G1952	0.1107
G112	G2476	0.1107
G74	G3947	0.1107
G121	G894	0.1107
G213	G2928	0.1107
G86	G512	0.1107
G29	G762	0.1107
G226	G375	0.1107
G282	G1484	0.1107
G302	G3869	0.1107
G213	G2813	0.1107
G213	G2908	0.1107
G242	G4447	0.1107
G129	G3305	0.1107
G87	G3512	0.1107
G5	G3164	0.1107
G106	G3500	0.1107
G213	G282	0.1107
G23	G1698	0.1107
G93	G3376	0.1107
G138	G668	0.1107
G213	G3945	0.1107
G139	G2476	0.1107
G87	G1553	0.1107
G23	G1993	0.1107
G23	G1291	0.1107
G213	G4176	0.1107
G202	G2848	0.1107
G75	G4300	0.1106
G55	G1560	0.1106
G55	G2579	0.1106
G139	G197	0.1106
G113	G856	0.1106
G113	G1367	0.1106
G1	G2418	0.1106
G291	G3594	0.1106
G113	G1668	0.1106
G106	G3501	0.1106
G183	G830	0.1106
G24	G1965	0.1106
G181	G1305	0.1106
G55	G775	0.1106
G24	G4301	0.1106
G292	G4233	0.1106
G183	G258	0.1106
G291	G883	0.1106
G260	G29	0.1106
G302	G1465	0.1106
G29	G4415	0.1106
G278	G4009	0.1106
G24	G1491	0.1106
G260	G2600	0.1106
G291	G1845	0.1106
G24	G2339	0.1106
G263	G2322	0.1106
G90	G695	0.1106
G274	G1445	0.1106
G122	G2789	0.1106
G302	G3945	0.1106
G23	G433	0.1106
G199	G1560	0.1106
G87	G4039	0.1106
G260	G970	0.1106
G259	G3154	0.1106
G291	G1780	0.1106
G24	G1986	0.1106
G24	G3001	0.1106
G86	G3152	0.1106
G302	G1138	0.1106
G298	G4163	0.1106
G223	G900	0.1106
G23	G4240	0.1106
G302	G1295	0.1106
G220	G1706	0.1106
G318	G3092	0.1106
G90	G3889	0.1106
G125	G2726	0.1106
G258	G183	0.1106
G258	G2582	0.1106
G29	G260	0.1106
G29	G2686	0.1106
G326	G2239	0.1106
G140	G2811	0.1106
G244	G1004	0.1106
G87	G2765	0.1106
G23	G3215	0.1106
G122	G2637	0.1106
G122	G1809	0.1106
G220	G2248	0.1106
G209	G804	0.1106
G209	G2378	0.1106
G259	G1172	0.1106
G278	G3723	0.1106
G197	G3661	0.1106
G242	G3025	0.1106
G302	G1692	0.1106
G197	G139	0.1106
G331	G3663	0.1106
G197	G3247	0.1106
G254	G2150	0.1106
G113	G3548	0.1105
G113	G4491	0.1105
G325	G2383	0.1105
G106	G1158	0.1105
G75	G1809	0.1105
G75	G2077	0.1105
G75	G4163	0.1105
G310	G29	0.1105
G183	G3961	0.1105
G172	G2259	0.1105
G84	G2973	0.1105
G113	G1354	0.1105
G75	G2344	0.1105
G263	G770	0.1105
G84	G1809	0.1105
G325	G3514	0.1105
G113	G2405	0.1105
G41	G1983	0.1105
G325	G2644	0.1105
G39	G2219	0.1105
G3	G2285	0.1105
G263	G433	0.1105
G260	G4042	0.1105
G278	G2605	0.1105
G302	G3961	0.1105
G274	G2862	0.1105
G75	G2781	0.1105
G188	G1951	0.1105
G223	G3517	0.1105
G223	G3618	0.1105
G87	G368	0.1105
G228	G2938	0.1105
G318	G1784	0.1105
G209	G1707	0.1105
G274	G2993	0.1105
G274	G3826	0.1105
G244	G2797	0.1105
G112	G2443	0.1105
G312	G3376	0.1105
G254	G2821	0.1105
G41	G3663	0.1105
G140	G4391	0.1105
G90	G1065	0.1105
G235	G4326	0.1105
G140	G960	0.1105
G197	G3087	0.1105
G154	G1793	0.1105
G24	G2938	0.1105
G302	G336	0.1105
G73	G1170	0.1105
G318	G3059	0.1105
G87	G4172	0.1105
G179	G405	0.1105
G29	G310	0.1105
G23	G2631	0.1105
G278	G4382	0.1105
G23	G871	0.1105
G318	G791	0.1105
G124	G1861	0.1105
G139	G4160	0.1105
G331	G2077	0.1105
G209	G4467	0.1105
G244	G1990	0.1105
G73	G3246	0.1105
G331	G1295	0.1105
G242	G2709	0.1104
G172	G2155	0.1104
G136	G429	0.1104
G1	G599	0.1104
G310	G3857	0.1104
G154	G259	0.1104
G24	G1914	0.1104
G162	G1334	0.1104
G242	G331	0.1104
G291	G2210	0.1104
G171	G1707	0.1104
G3	G2360	0.1104
G274	G982	0.1104
G84	G2476	0.1104
G24	G4007	0.1104
G310	G516	0.1104
G24	G3197	0.1104
G3	G3837	0.1104
G104	G1157	0.1104
G116	G4279	0.1104
G165	G1934	0.1104
G323	G2982	0.1104
G140	G3668	0.1104
G291	G500	0.1104
G291	G3059	0.1104
G202	G1203	0.1104
G172	G2938	0.1104
G325	G474	0.1104
G255	G3020	0.1104
G84	G2329	0.1104
G238	G1163	0.1104
G325	G3001	0.1104
G242	G4415	0.1104
G23	G4496	0.1104
G217	G3694	0.1104
G156	G3717	0.1104
G87	G298	0.1104
G87	G2919	0.1104
G96	G2538	0.1104
G291	G870	0.1104
G90	G4265	0.1104
G74	G4241	0.1104
G245	G90	0.1104
G112	G1297	0.1104
G112	G2902	0.1104
G127	G1060	0.1104
G263	G2975	0.1104
G199	G900	0.1104
G199	G4265	0.1104
G90	G245	0.1104
G278	G2637	0.1104
G323	G2954	0.1104
G302	G3319	0.1104
G199	G1443	0.1104
G260	G1529	0.1104
G298	G87	0.1104
G86	G2577	0.1104
G87	G4281	0.1104
G242	G2794	0.1104
G242	G3747	0.1104
G87	G762	0.1104
G24	G2904	0.1104
G122	G3618	0.1104
G282	G2527	0.1104
G278	G4471	0.1104
G325	G2587	0.1104
G278	G2208	0.1104
G278	G2516	0.1104
G29	G4212	0.1104
G302	G3968	0.1104
G16	G3805	0.1104
G154	G1965	0.1104
G278	G2158	0.1104
G202	G3319	0.1104
G259	G154	0.1104
G318	G2599	0.1104
G90	G2654	0.1104
G23	G3968	0.1104
G331	G242	0.1104
G331	G500	0.1104
G75	G2213	0.1103
G172	G513	0.1103
G242	G4271	0.1103
G55	G3911	0.1103
G197	G3302	0.1103
G228	G2683	0.1103
G172	G4265	0.1103
G310	G556	0.1103
G310	G3625	0.1103
G213	G1051	0.1103
G90	G1707	0.1103
G183	G4407	0.1103
G228	G1474	0.1103
G183	G2210	0.1103
G202	G2822	0.1103
G228	G3945	0.1103
G325	G2090	0.1103
G130	G2538	0.1103
G325	G2060	0.1103
G291	G1164	0.1103
G97	G2452	0.1103
G199	G1429	0.1103
G199	G3353	0.1103
G97	G804	0.1103
G263	G1127	0.1103
G183	G84	0.1103
G121	G705	0.1103
G291	G4165	0.1103
G260	G2082	0.1103
G202	G3361	0.1103
G209	G331	0.1103
G325	G1135	0.1103
G282	G3233	0.1103
G90	G2704	0.1103
G298	G1497	0.1103
G84	G4048	0.1103
G278	G3322	0.1103
G244	G125	0.1103
G258	G1484	0.1103
G202	G4223	0.1103
G84	G183	0.1103
G155	G2752	0.1103
G140	G770	0.1103
G326	G4204	0.1103
G213	G3557	0.1103
G23	G3381	0.1103
G302	G2360	0.1103
G154	G2709	0.1103
G226	G1359	0.1103
G213	G1324	0.1103
G36	G965	0.1103
G23	G1911	0.1103
G125	G2478	0.1103
G23	G3139	0.1103
G156	G2153	0.1103
G87	G2017	0.1103
G125	G244	0.1103
G23	G2191	0.1103
G23	G3721	0.1103
G26	G1168	0.1103
G316	G4402	0.1103
G331	G209	0.1103
G244	G817	0.1103
G197	G2165	0.1103
G331	G1038	0.1103
G209	G798	0.1103
G235	G3178	0.1103
G318	G2643	0.1103
G331	G3670	0.1103
G213	G827	0.1103
G318	G2416	0.1103
G259	G1054	0.1103
G302	G2617	0.1103
G331	G2256	0.1103
G254	G2930	0.1103
G113	G1654	0.1102
G56	G625	0.1102
G55	G1433	0.1102
G291	G3571	0.1102
G75	G826	0.1102
G291	G770	0.1102
G325	G2573	0.1102
G106	G553	0.1102
G183	G394	0.1102
G84	G513	0.1102
G260	G2707	0.1102
G172	G4473	0.1102
G84	G2853	0.1102
G291	G23	0.1102
G90	G1184	0.1102
G90	G2977	0.1102
G84	G3424	0.1102
G325	G1168	0.1102
G130	G96	0.1102
G260	G2285	0.1102
G228	G522	0.1102
G172	G1050	0.1102
G291	G1255	0.1102
G291	G3354	0.1102
G90	G384	0.1102
G238	G1737	0.1102
G147	G1422	0.1102
G86	G1220	0.1102
G183	G625	0.1102
G254	G3740	0.1102
G73	G534	0.1102
G242	G3868	0.1102
G197	G1906	0.1102
G75	G1817	0.1102
G87	G2460	0.1102
G55	G1763	0.1102
G325	G1614	0.1102
G323	G3230	0.1102
G244	G3920	0.1102
G90	G569	0.1102
G24	G2850	0.1102
G223	G856	0.1102
G274	G3059	0.1102
G310	G928	0.1102
G129	G3782	0.1102
G188	G3728	0.1102
G220	G2434	0.1102
G325	G4238	0.1102
G90	G3566	0.1102
G58	G4007	0.1102
G74	G894	0.1102
G140	G2184	0.1102
G17	G1924	0.1102
G58	G3422	0.1102
G122	G2707	0.1102
G96	G130	0.1102
G122	G3911	0.1102
G110	G420	0.1102
G73	G1065	0.1102
G259	G1044	0.1102
G23	G291	0.1102
G259	G3663	0.1102
G139	G3102	0.1102
G318	G341	0.1102
G331	G4234	0.1102
G122	G2208	0.1102
G122	G2516	0.1102
G259	G1354	0.1102
G209	G4116	0.1102
G193	G3162	0.1101
G55	G4195	0.1101
G113	G2908	0.1101
G325	G1465	0.1101
G183	G3285	0.1101
G4	G2778	0.1101
G228	G278	0.1101
G325	G427	0.1101
G325	G2979	0.1101
G270	G3217	0.1101
G139	G399	0.1101
G263	G3684	0.1101
G242	G2996	0.1101
G122	G920	0.1101
G203	G2866	0.1101
G183	G1598	0.1101
G260	G3633	0.1101
G75	G2226	0.1101
G270	G964	0.1101
G84	G2811	0.1101
G84	G695	0.1101
G90	G4406	0.1101
G238	G2686	0.1101
G183	G1140	0.1101
G183	G1471	0.1101
G291	G2798	0.1101
G291	G3772	0.1101
G291	G3853	0.1101
G325	G1084	0.1101
G84	G879	0.1101
G199	G2159	0.1101
G90	G1049	0.1101
G121	G4204	0.1101
G75	G4190	0.1101
G139	G1654	0.1101
G121	G3017	0.1101
G24	G2982	0.1101
G29	G1060	0.1101
G29	G2436	0.1101
G23	G2862	0.1101
G156	G4030	0.1101
G177	G3049	0.1101
G165	G2405	0.1101
G242	G1504	0.1101
G90	G1140	0.1101
G121	G2463	0.1101
G90	G4088	0.1101
G226	G1522	0.1101
G235	G2168	0.1101
G24	G1993	0.1101
G171	G3907	0.1101
G93	G4313	0.1101
G55	G3653	0.1101
G23	G1458	0.1101
G73	G4056	0.1101
G154	G675	0.1101
G242	G3659	0.1101
G58	G2089	0.1101
G259	G3566	0.1101
G278	G228	0.1101
G23	G3995	0.1101
G197	G550	0.1101
G202	G1608	0.1101
G197	G1934	0.1101
G278	G3501	0.1101
G259	G2643	0.1101
G139	G2771	0.1101
G318	G4388	0.1101
G113	G4406	0.11
G325	G341	0.11
G155	G1116	0.11
G106	G2405	0.11
G113	G4204	0.11
G56	G516	0.11
G113	G675	0.11
G172	G3247	0.11
G75	G2161	0.11
G274	G4455	0.11
G141	G625	0.11
G113	G2939	0.11
G278	G331	0.11
G291	G2322	0.11
G228	G2248	0.11
G24	G2538	0.11
G291	G801	0.11
G223	G1180	0.11
G75	G1165	0.11
G74	G2079	0.11
G274	G826	0.11
G197	G1343	0.11
G24	G3139	0.11
G177	G1204	0.11
G274	G684	0.11
G274	G4423	0.11
G291	G3886	0.11
G291	G4272	0.11
G325	G674	0.11
G325	G3340	0.11
G90	G4241	0.11
G75	G3763	0.11
G202	G845	0.11
G84	G4165	0.11
G183	G3211	0.11
G274	G244	0.11
G250	G2079	0.11
G250	G3136	0.11
G112	G4077	0.11
G87	G4216	0.11
G199	G4234	0.11
G31	G4154	0.11
G23	G3014	0.11
G90	G1829	0.11
G90	G3436	0.11
G263	G4314	0.11
G274	G2975	0.11
G223	G4160	0.11
G87	G2227	0.11
G244	G274	0.11
G274	G1227	0.11
G23	G3152	0.11
G29	G3340	0.11
G138	G4169	0.11
G57	G2478	0.11
G86	G2253	0.11
G52	G3772	0.11
G202	G1780	0.11
G278	G1747	0.11
G23	G3664	0.11
G278	G2076	0.11
G278	G2432	0.11
G23	G3909	0.11
G242	G2125	0.11
G242	G1092	0.11
G278	G2186	0.11
G331	G278	0.11
G90	G4332	0.11
G140	G405	0.11
G1	G4163	0.1099
G106	G3067	0.1099
G1	G1336	0.1099
G55	G1367	0.1099
G55	G3129	0.1099
G131	G1515	0.1099
G325	G3684	0.1099
G1	G1050	0.1099
G90	G1654	0.1099
G183	G3009	0.1099
G291	G611	0.1099
G260	G4026	0.1099
G113	G399	0.1099
G183	G2838	0.1099
G19	G3088	0.1099
G5	G4183	0.1099
G75	G4272	0.1099
G199	G3684	0.1099
G260	G3327	0.1099
G29	G4324	0.1099
G321	G2389	0.1099
G90	G2853	0.1099
G321	G3187	0.1099
G197	G3830	0.1099
G274	G426	0.1099
G75	G2938	0.1099
G199	G1784	0.1099
G90	G585	0.1099
G277	G3477	0.1099
G24	G1503	0.1099
G87	G453	0.1099
G291	G2867	0.1099
G31	G4187	0.1099
G199	G387	0.1099
G5	G2570	0.1099
G154	G2611	0.1099
G202	G302	0.1099
G5	G627	0.1099
G199	G2161	0.1099
G202	G2248	0.1099
G244	G1544	0.1099
G122	G1937	0.1099
G37	G1902	0.1099
G23	G1614	0.1099
G302	G202	0.1099
G242	G2378	0.1099
G278	G2953	0.1099
G213	G3762	0.1099
G328	G3171	0.1099
G258	G3552	0.1099
G213	G3197	0.1099
G17	G4305	0.1099
G24	G3431	0.1099
G154	G2622	0.1099
G197	G2902	0.1099
G125	G3495	0.1099
G87	G3818	0.1099
G278	G871	0.1099
G209	G3342	0.1099
G244	G4040	0.1099
G140	G2850	0.1099
G302	G3802	0.1099
G209	G1986	0.1099
G254	G2744	0.1099
G331	G2344	0.1099
G259	G2004	0.1099
G75	G3557	0.1098
G113	G770	0.1098
G136	G3217	0.1098
G260	G2383	0.1098
G24	G331	0.1098
G83	G1260	0.1098
G291	G1099	0.1098
G325	G213	0.1098
G55	G3102	0.1098
G325	G2225	0.1098
G1	G1561	0.1098
G306	G2120	0.1098
G172	G2089	0.1098
G24	G4235	0.1098
G310	G372	0.1098
G310	G3760	0.1098
G113	G2057	0.1098
G87	G2756	0.1098
G84	G3300	0.1098
G24	G4388	0.1098
G75	G4104	0.1098
G74	G4300	0.1098
G325	G3102	0.1098
G260	G2972	0.1098
G112	G3386	0.1098
G181	G2585	0.1098
G302	G2585	0.1098
G202	G1045	0.1098
G274	G2902	0.1098
G325	G3457	0.1098
G24	G3549	0.1098
G74	G4033	0.1098
G122	G1537	0.1098
G242	G550	0.1098
G274	G1546	0.1098
G90	G2890	0.1098
G318	G3594	0.1098
G121	G244	0.1098
G90	G1983	0.1098
G188	G3603	0.1098
G318	G1745	0.1098
G202	G2975	0.1098
G263	G522	0.1098
G223	G2591	0.1098
G244	G121	0.1098
G258	G3495	0.1098
G23	G551	0.1098
G312	G3710	0.1098
G73	G3300	0.1098
G29	G918	0.1098
G244	G2468	0.1098
G23	G4467	0.1098
G87	G2192	0.1098
G96	G2528	0.1098
G23	G1986	0.1098
G122	G4423	0.1098
G318	G3431	0.1098
G73	G862	0.1098
G73	G2662	0.1098
G213	G3716	0.1098
G125	G1813	0.1098
G331	G4219	0.1098
G209	G2835	0.1098
G87	G1291	0.1098
G219	G578	0.1098
G23	G754	0.1098
G213	G2927	0.1098
G213	G325	0.1098
G331	G24	0.1098
G259	G971	0.1098
G197	G1451	0.1098
G291	G1654	0.1097
G202	G4213	0.1097
G183	G1707	0.1097
G1	G2436	0.1097
G139	G4492	0.1097
G228	G1184	0.1097
G75	G2495	0.1097
G55	G2364	0.1097
G246	G3333	0.1097
G106	G3127	0.1097
G136	G56	0.1097
G26	G583	0.1097
G325	G2121	0.1097
G56	G136	0.1097
G183	G298	0.1097
G228	G3514	0.1097
G263	G3136	0.1097
G274	G4235	0.1097
G260	G1730	0.1097
G183	G121	0.1097
G310	G3746	0.1097
G183	G3663	0.1097
G310	G2202	0.1097
G199	G1023	0.1097
G29	G568	0.1097
G24	G3845	0.1097
G278	G1301	0.1097
G263	G3631	0.1097
G84	G1986	0.1097
G278	G1592	0.1097
G93	G4190	0.1097
G23	G1927	0.1097
G323	G3760	0.1097
G263	G1199	0.1097
G325	G2428	0.1097
G87	G4241	0.1097
G129	G33	0.1097
G154	G2740	0.1097
G301	G3016	0.1097
G318	G1124	0.1097
G87	G2669	0.1097
G202	G2086	0.1097
G244	G1750	0.1097
G87	G4416	0.1097
G90	G1323	0.1097
G31	G1143	0.1097
G310	G3237	0.1097
G242	G575	0.1097
G140	G4033	0.1097
G278	G2478	0.1097
G273	G3923	0.1097
G263	G3889	0.1097
G139	G3734	0.1097
G161	G3163	0.1097
G244	G2771	0.1097
G31	G3059	0.1097
G33	G129	0.1097
G179	G2577	0.1097
G86	G1565	0.1097
G274	G4075	0.1097
G244	G2247	0.1097
G29	G3311	0.1097
G236	G579	0.1097
G121	G183	0.1097
G209	G2434	0.1097
G244	G2711	0.1097
G194	G1643	0.1097
G29	G2793	0.1097
G58	G1198	0.1097
G93	G3906	0.1097
G197	G2204	0.1097
G87	G999	0.1097
G298	G183	0.1097
G96	G2911	0.1097
G87	G3968	0.1097
G325	G1673	0.1097
G327	G3245	0.1097
G197	G4059	0.1097
G209	G4475	0.1097
G278	G3968	0.1097
G331	G4486	0.1097
G242	G3958	0.1097
G212	G3517	0.1096
G55	G3571	0.1096
G55	G598	0.1096
G1	G3573	0.1096
G212	G4347	0.1096
G75	G2538	0.1096
G75	G4033	0.1096
G172	G1124	0.1096
G1	G2351	0.1096
G141	G2019	0.1096
G113	G2022	0.1096
G124	G1844	0.1096
G172	G1234	0.1096
G24	G2977	0.1096
G213	G851	0.1096
G263	G2844	0.1096
G183	G2308	0.1096
G122	G26	0.1096
G183	G74	0.1096
G75	G1493	0.1096
G302	G3606	0.1096
G270	G1878	0.1096
G77	G2120	0.1096
G274	G3593	0.1096
G75	G810	0.1096
G323	G4183	0.1096
G74	G2383	0.1096
G323	G3394	0.1096
G263	G3670	0.1096
G302	G3868	0.1096
G23	G2605	0.1096
G90	G1925	0.1096
G202	G1193	0.1096
G202	G4373	0.1096
G29	G2420	0.1096
G155	G2241	0.1096
G260	G5	0.1096
G179	G4219	0.1096
G24	G3721	0.1096
G244	G2924	0.1096
G291	G1834	0.1096
G74	G3335	0.1096
G5	G260	0.1096
G75	G3068	0.1096
G90	G386	0.1096
G182	G3394	0.1096
G326	G3396	0.1096
G29	G1484	0.1096
G316	G1919	0.1096
G125	G2908	0.1096
G90	G3346	0.1096
G170	G3508	0.1096
G79	G327	0.1096
G29	G3168	0.1096
G202	G1986	0.1096
G87	G1134	0.1096
G263	G1065	0.1096
G327	G79	0.1096
G23	G2143	0.1096
G42	G1172	0.1096
G244	G3102	0.1096
G177	G2035	0.1096
G318	G3375	0.1096
G90	G1747	0.1096
G23	G2168	0.1096
G273	G751	0.1096
G242	G3985	0.1096
G122	G2973	0.1096
G244	G1794	0.1096
G37	G1813	0.1096
G122	G513	0.1096
G298	G2463	0.1096
G223	G1328	0.1096
G74	G183	0.1096
G26	G122	0.1096
G23	G2386	0.1096
G197	G1659	0.1096
G122	G1304	0.1096
G277	G2516	0.1096
G209	G3280	0.1096
G140	G1004	0.1096
G90	G2125	0.1096
G259	G1934	0.1096
G110	G1380	0.1096
G323	G1260	0.1095
G302	G2004	0.1095
G75	G433	0.1095
G56	G606	0.1095
G310	G4066	0.1095
G75	G2085	0.1095
G113	G3168	0.1095
G291	G3631	0.1095
G260	G2431	0.1095
G260	G3623	0.1095
G24	G3378	0.1095
G291	G2811	0.1095
G263	G4300	0.1095
G172	G3001	0.1095
G183	G1234	0.1095
G106	G2415	0.1095
G90	G3386	0.1095
G310	G627	0.1095
G83	G122	0.1095
G325	G3716	0.1095
G75	G3860	0.1095
G24	G3440	0.1095
G93	G4480	0.1095
G130	G1060	0.1095
G298	G3495	0.1095
G226	G2233	0.1095
G87	G2060	0.1095
G291	G1170	0.1095
G24	G3254	0.1095
G29	G3000	0.1095
G213	G1385	0.1095
G90	G1668	0.1095
G254	G3150	0.1095
G259	G810	0.1095
G244	G845	0.1095
G181	G1239	0.1095
G181	G3313	0.1095
G323	G516	0.1095
G209	G1914	0.1095
G321	G1281	0.1095
G213	G3356	0.1095
G87	G951	0.1095
G325	G951	0.1095
G165	G1813	0.1095
G96	G2022	0.1095
G223	G3826	0.1095
G93	G3254	0.1095
G106	G563	0.1095
G199	G1616	0.1095
G23	G1793	0.1095
G254	G2482	0.1095
G278	G2338	0.1095
G209	G3450	0.1095
G140	G2239	0.1095
G278	G1834	0.1095
G140	G3020	0.1095
G327	G3406	0.1095
G122	G83	0.1095
G87	G971	0.1095
G209	G716	0.1095
G331	G997	0.1095
G55	G770	0.1094
G1	G3152	0.1094
G1	G1651	0.1094
G113	G3322	0.1094
G1	G3178	0.1094
G55	G1809	0.1094
G1	G2247	0.1094
G1	G2192	0.1094
G1	G3217	0.1094
G3	G3641	0.1094
G113	G1559	0.1094
G75	G635	0.1094
G29	G1976	0.1094
G228	G2344	0.1094
G228	G3319	0.1094
G90	G1038	0.1094
G172	G3211	0.1094
G24	G1661	0.1094
G75	G1025	0.1094
G41	G410	0.1094
G139	G575	0.1094
G65	G3171	0.1094
G90	G394	0.1094
G291	G716	0.1094
G140	G341	0.1094
G325	G3413	0.1094
G245	G2811	0.1094
G52	G2973	0.1094
G3	G3990	0.1094
G90	G4344	0.1094
G181	G4393	0.1094
G302	G1759	0.1094
G325	G2080	0.1094
G31	G2452	0.1094
G223	G2390	0.1094
G125	G433	0.1094
G260	G1561	0.1094
G209	G1409	0.1094
G156	G825	0.1094
G318	G2160	0.1094
G291	G1773	0.1094
G140	G2928	0.1094
G206	G3016	0.1094
G24	G3193	0.1094
G37	G1360	0.1094
G87	G2251	0.1094
G244	G2403	0.1094
G277	G4324	0.1094
G242	G2436	0.1094
G259	G2904	0.1094
G188	G3054	0.1094
G23	G801	0.1094
G179	G1471	0.1094
G179	G2253	0.1094
G23	G3254	0.1094
G278	G1812	0.1094
G213	G3911	0.1094
G139	G4011	0.1094
G302	G3565	0.1094
G139	G960	0.1094
G278	G1135	0.1094
G179	G3381	0.1094
G87	G1984	0.1094
G209	G900	0.1094
G192	G2170	0.1094
G213	G2086	0.1094
G278	G2819	0.1094
G331	G3919	0.1094
G219	G3891	0.1094
G259	G1045	0.1094
G331	G2993	0.1094
G113	G4007	0.1093
G183	G1318	0.1093
G75	G2813	0.1093
G172	G2390	0.1093
G291	G4300	0.1093
G113	G2478	0.1093
G183	G3618	0.1093
G228	G2364	0.1093
G228	G3289	0.1093
G105	G1591	0.1093
G1	G1486	0.1093
G90	G1315	0.1093
G277	G1844	0.1093
G242	G410	0.1093
G325	G2478	0.1093
G260	G1154	0.1093
G179	G2844	0.1093
G5	G785	0.1093
G183	G2050	0.1093
G260	G1754	0.1093
G154	G534	0.1093
G172	G2187	0.1093
G312	G4489	0.1093
G90	G1124	0.1093
G161	G3302	0.1093
G124	G1608	0.1093
G274	G3911	0.1093
G258	G4163	0.1093
G3	G1445	0.1093
G75	G3923	0.1093
G93	G1291	0.1093
G199	G1297	0.1093
G298	G513	0.1093
G278	G1101	0.1093
G318	G1520	0.1093
G197	G4165	0.1093
G244	G3549	0.1093
G90	G2563	0.1093
G74	G3543	0.1093
G84	G4176	0.1093
G87	G3091	0.1093
G179	G2460	0.1093
G278	G585	0.1093
G122	G3023	0.1093
G31	G4160	0.1093
G242	G3526	0.1093
G242	G3549	0.1093
G202	G3178	0.1093
G87	G3206	0.1093
G124	G1099	0.1093
G263	G4095	0.1093
G179	G3277	0.1093
G199	G2285	0.1093
G29	G3738	0.1093
G56	G3774	0.1093
G154	G2844	0.1093
G93	G1006	0.1093
G93	G2554	0.1093
G87	G4045	0.1093
G197	G1127	0.1093
G318	G2259	0.1093
G156	G1902	0.1093
G268	G3293	0.1093
G278	G2285	0.1093
G278	G4440	0.1093
G87	G2911	0.1093
G259	G1140	0.1093
G209	G1784	0.1093
G242	G3802	0.1093
G23	G1295	0.1093
G93	G3329	0.1093
G197	G1598	0.1093
G318	G2975	0.1093
G197	G3721	0.1093
G209	G1546	0.1093
G209	G3273	0.1093
G318	G3698	0.1093
G179	G4031	0.1093
G23	G2717	0.1093
G259	G2783	0.1093
G318	G4018	0.1093
G302	G4396	0.1093
G242	G4360	0.1093
G331	G2798	0.1093
G254	G1815	0.1093
G268	G4047	0.1092
G1	G3139	0.1092
G106	G1143	0.1092
G55	G826	0.1092
G106	G2351	0.1092
G172	G4132	0.1092
G106	G2653	0.1092
G193	G1095	0.1092
G301	G2405	0.1092
G301	G3669	0.1092
G172	G3716	0.1092
G323	G3197	0.1092
G24	G690	0.1092
G84	G972	0.1092
G218	G3796	0.1092
G291	G1367	0.1092
G172	G1380	0.1092
G83	G2079	0.1092
G325	G4285	0.1092
G250	G604	0.1092
G291	G3676	0.1092
G325	G3485	0.1092
G199	G3456	0.1092
G291	G2177	0.1092
G165	G979	0.1092
G90	G2416	0.1092
G183	G1352	0.1092
G167	G1522	0.1092
G165	G87	0.1092
G291	G3818	0.1092
G140	G3557	0.1092
G318	G1460	0.1092
G235	G3594	0.1092
G235	G3618	0.1092
G325	G2186	0.1092
G263	G2771	0.1092
G274	G865	0.1092
G179	G2736	0.1092
G318	G386	0.1092
G87	G165	0.1092
G202	G3351	0.1092
G318	G3032	0.1092
G29	G2418	0.1092
G87	G730	0.1092
G87	G3312	0.1092
G87	G3805	0.1092
G197	G2329	0.1092
G209	G4423	0.1092
G302	G3167	0.1092
G237	G1368	0.1092
G242	G4332	0.1092
G124	G589	0.1092
G209	G3663	0.1092
G154	G713	0.1092
G23	G951	0.1092
G277	G3654	0.1092
G139	G1009	0.1092
G331	G635	0.1092
G75	G636	0.1091
G1	G654	0.1091
G77	G958	0.1091
G193	G2704	0.1091
G1	G4353	0.1091
G75	G3919	0.1091
G1	G1321	0.1091
G228	G1460	0.1091
G310	G1754	0.1091
G183	G3538	0.1091
G228	G3569	0.1091
G291	G3643	0.1091
G213	G1844	0.1091
G276	G657	0.1091
G277	G673	0.1091
G228	G3826	0.1091
G139	G3715	0.1091
G255	G2648	0.1091
G84	G2248	0.1091
G302	G254	0.1091
G5	G3541	0.1091
G291	G3566	0.1091
G325	G629	0.1091
G263	G788	0.1091
G87	G3335	0.1091
G209	G604	0.1091
G274	G3017	0.1091
G274	G3831	0.1091
G274	G3901	0.1091
G90	G890	0.1091
G90	G3911	0.1091
G202	G804	0.1091
G302	G992	0.1091
G302	G3247	0.1091
G325	G3886	0.1091
G242	G2307	0.1091
G274	G1168	0.1091
G41	G3398	0.1091
G242	G2357	0.1091
G74	G3549	0.1091
G212	G1180	0.1091
G278	G1481	0.1091
G96	G972	0.1091
G112	G1544	0.1091
G140	G2902	0.1091
G41	G4183	0.1091
G242	G932	0.1091
G140	G562	0.1091
G36	G3562	0.1091
G316	G337	0.1091
G73	G1143	0.1091
G87	G1402	0.1091
G87	G1626	0.1091
G217	G3222	0.1091
G242	G519	0.1091
G254	G302	0.1091
G254	G3366	0.1091
G26	G1942	0.1091
G140	G2993	0.1091
G235	G3967	0.1091
G154	G2573	0.1091
G318	G3399	0.1091
G209	G3690	0.1091
G237	G4281	0.1091
G139	G4314	0.1091
G318	G1038	0.1091
G209	G2146	0.1091
G209	G3193	0.1091
G254	G3957	0.1091
G254	G2074	0.1091
G113	G1260	0.109
G113	G1315	0.109
G75	G384	0.109
G55	G3342	0.109
G113	G611	0.109
G323	G4235	0.109
G75	G3152	0.109
G29	G3990	0.109
G260	G591	0.109
G55	G1471	0.109
G145	G583	0.109
G106	G3694	0.109
G161	G3965	0.109
G325	G23	0.109
G325	G426	0.109
G113	G4281	0.109
G17	G1350	0.109
G325	G505	0.109
G90	G3548	0.109
G5	G401	0.109
G310	G1527	0.109
G5	G883	0.109
G260	G3663	0.109
G31	G1465	0.109
G24	G3919	0.109
G274	G960	0.109
G274	G2121	0.109
G75	G3381	0.109
G265	G2165	0.109
G274	G4241	0.109
G183	G1813	0.109
G121	G798	0.109
G270	G461	0.109
G242	G140	0.109
G283	G179	0.109
G273	G5	0.109
G5	G273	0.109
G29	G505	0.109
G278	G2589	0.109
G325	G2300	0.109
G325	G4104	0.109
G202	G2993	0.109
G183	G4190	0.109
G84	G407	0.109
G263	G4473	0.109
G213	G2079	0.109
G90	G2648	0.109
G86	G179	0.109
G244	G401	0.109
G179	G86	0.109
G260	G3419	0.109
G90	G1354	0.109
G87	G733	0.109
G122	G1770	0.109
G263	G2226	0.109
G23	G3543	0.109
G213	G3593	0.109
G29	G4295	0.109
G197	G2792	0.109
G87	G1121	0.109
G87	G3907	0.109
G90	G4095	0.109
G331	G1861	0.109
G179	G283	0.109
G24	G407	0.109
G5	G496	0.109
G302	G2896	0.109
G23	G4416	0.109
G86	G4025	0.109
G282	G3857	0.109
G235	G1193	0.109
G93	G535	0.109
G213	G972	0.109
G213	G2309	0.109
G140	G1911	0.109
G96	G635	0.109
G316	G2289	0.109
G213	G798	0.109
G140	G242	0.109
G179	G3219	0.109
G197	G2364	0.109
G265	G2896	0.109
G139	G1127	0.109
G45	G4424	0.109
G278	G3219	0.109
G93	G3475	0.109
G156	G1371	0.109
G242	G755	0.109
G254	G3037	0.109
G86	G3211	0.109
G213	G1143	0.109
G23	G325	0.109
G23	G1305	0.109
G139	G1544	0.109
G244	G3534	0.109
G197	G2416	0.109
G209	G4160	0.109
G124	G2751	0.109
G242	G502	0.109
G213	G882	0.109
G124	G2859	0.109
G209	G3381	0.109
G331	G2765	0.109
G1	G3853	0.1089
G325	G3386	0.1089
G124	G1305	0.1089
G242	G2339	0.1089
G301	G4104	0.1089
G291	G3210	0.1089
G24	G3456	0.1089
G90	G1773	0.1089
G112	G3686	0.1089
G90	G3631	0.1089
G84	G223	0.1089
G24	G2853	0.1089
G276	G585	0.1089
G323	G785	0.1089
G84	G3964	0.1089
G183	G1587	0.1089
G325	G1443	0.1089
G228	G3178	0.1089
G183	G4238	0.1089
G121	G2243	0.1089
G90	G3670	0.1089
G121	G4391	0.1089
G291	G1277	0.1089
G325	G932	0.1089
G263	G1297	0.1089
G298	G1318	0.1089
G242	G2227	0.1089
G250	G341	0.1089
G24	G2644	0.1089
G75	G1780	0.1089
G75	G3809	0.1089
G87	G501	0.1089
G244	G3285	0.1089
G23	G2778	0.1089
G23	G2928	0.1089
G188	G1503	0.1089
G197	G336	0.1089
G179	G4322	0.1089
G121	G2726	0.1089
G223	G1749	0.1089
G223	G3543	0.1089
G199	G2470	0.1089
G323	G1820	0.1089
G274	G1471	0.1089
G274	G2771	0.1089
G140	G4219	0.1089
G199	G1559	0.1089
G302	G1327	0.1089
G263	G3715	0.1089
G274	G2405	0.1089
G244	G654	0.1089
G147	G809	0.1089
G244	G1065	0.1089
G154	G1731	0.1089
G87	G2284	0.1089
G90	G2063	0.1089
G235	G3303	0.1089
G235	G4154	0.1089
G242	G2017	0.1089
G302	G2343	0.1089
G87	G3993	0.1089
G24	G2171	0.1089
G19	G2138	0.1089
G23	G2982	0.1089
G139	G433	0.1089
G223	G84	0.1089
G250	G2797	0.1089
G325	G3832	0.1089
G23	G2622	0.1089
G23	G3724	0.1089
G302	G1874	0.1089
G23	G4378	0.1089
G331	G931	0.1089
G58	G3836	0.1089
G235	G407	0.1089
G209	G1994	0.1089
G139	G2516	0.1089
G331	G2544	0.1089
G331	G3318	0.1089
G254	G3494	0.1089
G254	G3398	0.1089
G331	G3178	0.1089
G305	G1784	0.1088
G55	G1784	0.1088
G325	G3990	0.1088
G291	G1421	0.1088
G75	G1124	0.1088
G75	G585	0.1088
G273	G982	0.1088
G270	G4467	0.1088
G55	G274	0.1088
G113	G1651	0.1088
G172	G1651	0.1088
G183	G426	0.1088
G228	G2811	0.1088
G141	G2810	0.1088
G263	G1540	0.1088
G302	G1315	0.1088
G183	G29	0.1088
G183	G2360	0.1088
G255	G2835	0.1088
G242	G2571	0.1088
G3	G1204	0.1088
G90	G1706	0.1088
G90	G2973	0.1088
G199	G3393	0.1088
G104	G343	0.1088
G291	G499	0.1088
G291	G1165	0.1088
G291	G2146	0.1088
G228	G2158	0.1088
G154	G2878	0.1088
G263	G2259	0.1088
G96	G566	0.1088
G75	G1486	0.1088
G156	G3148	0.1088
G321	G1695	0.1088
G130	G855	0.1088
G73	G2138	0.1088
G87	G569	0.1088
G87	G1503	0.1088
G223	G1138	0.1088
G199	G1741	0.1088
G17	G2980	0.1088
G93	G2828	0.1088
G327	G2779	0.1088
G90	G2146	0.1088
G274	G882	0.1088
G274	G1352	0.1088
G90	G2844	0.1088
G156	G579	0.1088
G145	G1608	0.1088
G29	G183	0.1088
G29	G3909	0.1088
G235	G4265	0.1088
G316	G4313	0.1088
G156	G641	0.1088
G145	G2423	0.1088
G154	G1630	0.1088
G278	G1864	0.1088
G274	G55	0.1088
G318	G3668	0.1088
G237	G614	0.1088
G87	G1540	0.1088
G139	G1934	0.1088
G209	G992	0.1088
G325	G636	0.1088
G331	G3961	0.1088
G223	G2938	0.1088
G242	G2923	0.1088
G235	G599	0.1088
G302	G3297	0.1088
G318	G4347	0.1088
G113	G2139	0.1087
G1	G2982	0.1087
G113	G3517	0.1087
G113	G4324	0.1087
G55	G3901	0.1087
G84	G2434	0.1087
G291	G2364	0.1087
G291	G2416	0.1087
G242	G1537	0.1087
G75	G2248	0.1087
G197	G4271	0.1087
G172	G2771	0.1087
G325	G675	0.1087
G325	G1661	0.1087
G24	G4195	0.1087
G29	G2213	0.1087
G310	G3678	0.1087
G139	G1829	0.1087
G325	G2308	0.1087
G3	G4011	0.1087
G260	G1972	0.1087
G274	G2928	0.1087
G260	G2544	0.1087
G87	G2155	0.1087
G89	G1910	0.1087
G55	G846	0.1087
G74	G982	0.1087
G75	G3113	0.1087
G41	G2996	0.1087
G74	G3762	0.1087
G298	G3456	0.1087
G278	G690	0.1087
G318	G2688	0.1087
G87	G705	0.1087
G87	G1603	0.1087
G83	G394	0.1087
G178	G36	0.1087
G179	G3558	0.1087
G291	G775	0.1087
G323	G2834	0.1087
G223	G1049	0.1087
G87	G3017	0.1087
G183	G2904	0.1087
G325	G1352	0.1087
G140	G636	0.1087
G140	G2156	0.1087
G29	G883	0.1087
G84	G336	0.1087
G250	G770	0.1087
G52	G2210	0.1087
G93	G1193	0.1087
G36	G178	0.1087
G263	G3178	0.1087
G90	G2866	0.1087
G274	G4295	0.1087
G41	G2165	0.1087
G90	G4295	0.1087
G87	G980	0.1087
G274	G3654	0.1087
G278	G1369	0.1087
G278	G1785	0.1087
G242	G2050	0.1087
G244	G3566	0.1087
G41	G2732	0.1087
G254	G1044	0.1087
G278	G1913	0.1087
G154	G3475	0.1087
G209	G1433	0.1087
G85	G1733	0.1087
G140	G3676	0.1087
G23	G1192	0.1087
G259	G2357	0.1087
G209	G1196	0.1087
G278	G1993	0.1087
G139	G1487	0.1087
G259	G943	0.1087
G302	G754	0.1087
G331	G2648	0.1087
G259	G754	0.1087
G193	G1927	0.1086
G87	G1613	0.1086
G172	G384	0.1086
G136	G909	0.1086
G141	G2084	0.1086
G113	G2308	0.1086
G183	G2509	0.1086
G139	G1621	0.1086
G206	G4151	0.1086
G141	G1025	0.1086
G75	G2050	0.1086
G183	G2322	0.1086
G301	G758	0.1086
G75	G2019	0.1086
G245	G213	0.1086
G84	G856	0.1086
G84	G3543	0.1086
G23	G1707	0.1086
G23	G2619	0.1086
G325	G244	0.1086
G3	G3908	0.1086
G75	G4024	0.1086
G16	G1036	0.1086
G156	G3694	0.1086
G259	G975	0.1086
G24	G2322	0.1086
G24	G3837	0.1086
G242	G4240	0.1086
G260	G3199	0.1086
G316	G3503	0.1086
G223	G979	0.1086
G223	G3342	0.1086
G291	G2190	0.1086
G74	G1661	0.1086
G254	G3014	0.1086
G302	G1095	0.1086
G93	G3154	0.1086
G181	G1892	0.1086
G156	G2815	0.1086
G325	G4027	0.1086
G73	G3961	0.1086
G235	G1460	0.1086
G179	G1277	0.1086
G244	G2648	0.1086
G302	G1354	0.1086
G302	G3274	0.1086
G242	G2644	0.1086
G260	G2882	0.1086
G26	G3129	0.1086
G321	G3211	0.1086
G29	G1380	0.1086
G202	G2082	0.1086
G310	G560	0.1086
G199	G1790	0.1086
G199	G2798	0.1086
G24	G550	0.1086
G263	G1813	0.1086
G318	G3981	0.1086
G213	G3791	0.1086
G140	G1849	0.1086
G140	G2452	0.1086
G244	G325	0.1086
G73	G2259	0.1086
G213	G4414	0.1086
G209	G387	0.1086
G258	G2938	0.1086
G213	G2829	0.1086
G235	G1493	0.1086
G90	G2108	0.1086
G213	G2259	0.1086
G87	G2080	0.1086
G140	G894	0.1086
G213	G245	0.1086
G16	G1166	0.1086
G209	G1730	0.1086
G213	G4467	0.1086
G209	G2085	0.1086
G235	G3720	0.1086
G242	G3725	0.1086
G213	G3909	0.1086
G90	G3725	0.1086
G197	G1151	0.1086
G331	G2057	0.1086
G331	G3720	0.1086
G305	G2902	0.1085
G1	G585	0.1085
G55	G4480	0.1085
G305	G1138	0.1085
G139	G2053	0.1085
G29	G2423	0.1085
G77	G1474	0.1085
G55	G4077	0.1085
G106	G4104	0.1085
G56	G2186	0.1085
G113	G3631	0.1085
G265	G4416	0.1085
G183	G1059	0.1085
G291	G2495	0.1085
G55	G1494	0.1085
G55	G3716	0.1085
G291	G550	0.1085
G75	G883	0.1085
G48	G1157	0.1085
G291	G2476	0.1085
G255	G3919	0.1085
G3	G3215	0.1085
G228	G3111	0.1085
G73	G2689	0.1085
G112	G2573	0.1085
G260	G511	0.1085
G181	G2016	0.1085
G130	G3633	0.1085
G291	G3215	0.1085
G258	G96	0.1085
G325	G3040	0.1085
G316	G1927	0.1085
G3	G350	0.1085
G90	G684	0.1085
G202	G4160	0.1085
G161	G1157	0.1085
G255	G2927	0.1085
G318	G4324	0.1085
G263	G753	0.1085
G326	G1922	0.1085
G90	G1335	0.1085
G170	G4348	0.1085
G23	G1606	0.1085
G291	G1838	0.1085
G242	G1392	0.1085
G242	G3450	0.1085
G85	G4195	0.1085
G29	G1154	0.1085
G5	G672	0.1085
G274	G603	0.1085
G170	G870	0.1085
G24	G762	0.1085
G45	G1956	0.1085
G96	G2637	0.1085
G242	G2726	0.1085
G3	G486	0.1085
G188	G2740	0.1085
G302	G500	0.1085
G259	G2358	0.1085
G29	G2672	0.1085
G23	G828	0.1085
G125	G1484	0.1085
G52	G556	0.1085
G282	G2290	0.1085
G197	G385	0.1085
G278	G556	0.1085
G274	G407	0.1085
G96	G258	0.1085
G96	G3257	0.1085
G139	G2434	0.1085
G139	G3517	0.1085
G209	G3791	0.1085
G87	G4075	0.1085
G140	G614	0.1085
G122	G4326	0.1085
G122	G2452	0.1085
G23	G2226	0.1085
G242	G1845	0.1085
G242	G2834	0.1085
G87	G3609	0.1085
G331	G1592	0.1085
G242	G791	0.1085
G242	G3113	0.1085
G87	G2923	0.1085
G192	G1048	0.1085
G278	G4116	0.1085
G325	G2386	0.1085
G37	G2132	0.1085
G140	G2247	0.1085
G331	G2890	0.1085
G278	G1092	0.1085
G318	G3167	0.1085
G244	G4117	0.1085
G331	G4285	0.1085
G90	G1886	0.1085
G140	G2186	0.1085
G209	G2675	0.1085
G197	G1886	0.1085
G55	G1184	0.1084
G113	G1465	0.1084
G305	G4295	0.1084
G331	G2109	0.1084
G84	G982	0.1084
G286	G982	0.1084
G274	G1707	0.1084
G270	G3541	0.1084
G228	G2390	0.1084
G228	G2902	0.1084
G172	G4160	0.1084
G75	G804	0.1084
G75	G1857	0.1084
G183	G675	0.1084
G75	G3724	0.1084
G141	G75	0.1084
G270	G627	0.1084
G228	G804	0.1084
G325	G830	0.1084
G325	G1373	0.1084
G228	G2086	0.1084
G183	G1950	0.1084
G172	G4075	0.1084
G90	G1220	0.1084
G75	G1467	0.1084
G24	G1481	0.1084
G3	G1192	0.1084
G242	G4195	0.1084
G291	G810	0.1084
G260	G3978	0.1084
G90	G23	0.1084
G5	G822	0.1084
G5	G1328	0.1084
G273	G1328	0.1084
G93	G2161	0.1084
G93	G2241	0.1084
G318	G4195	0.1084
G235	G1770	0.1084
G74	G55	0.1084
G250	G1184	0.1084
G217	G119	0.1084
G75	G141	0.1084
G112	G1784	0.1084
G325	G2420	0.1084
G325	G1822	0.1084
G1	G1224	0.1084
G93	G3420	0.1084
G23	G2908	0.1084
G263	G3826	0.1084
G170	G1255	0.1084
G87	G31	0.1084
G31	G87	0.1084
G86	G2116	0.1084
G31	G2726	0.1084
G23	G4238	0.1084
G74	G1598	0.1084
G29	G2577	0.1084
G156	G1838	0.1084
G24	G3558	0.1084
G29	G1837	0.1084
G202	G882	0.1084
G274	G3909	0.1084
G23	G90	0.1084
G119	G217	0.1084
G139	G4033	0.1084
G55	G74	0.1084
G209	G3517	0.1084
G298	G500	0.1084
G298	G514	0.1084
G90	G1934	0.1084
G328	G558	0.1084
G318	G3386	0.1084
G278	G1306	0.1084
G259	G513	0.1084
G244	G3114	0.1084
G209	G2321	0.1084
G87	G3763	0.1084
G277	G3020	0.1084
G139	G4248	0.1084
G277	G1986	0.1084
G145	G2515	0.1084
G209	G399	0.1084
G209	G2344	0.1084
G140	G990	0.1084
G331	G1065	0.1084
G259	G1613	0.1084
G55	G1023	0.1083
G291	G3686	0.1083
G106	G291	0.1083
G113	G1934	0.1083
G325	G2932	0.1083
G268	G3553	0.1083
G183	G1889	0.1083
G183	G4204	0.1083
G141	G3190	0.1083
G113	G3020	0.1083
G75	G879	0.1083
G113	G629	0.1083
G172	G4295	0.1083
G263	G4480	0.1083
G161	G202	0.1083
G113	G2911	0.1083
G121	G4491	0.1083
G223	G2079	0.1083
G152	G3136	0.1083
G41	G4201	0.1083
G183	G1521	0.1083
G113	G3381	0.1083
G323	G827	0.1083
G223	G982	0.1083
G75	G2158	0.1083
G75	G921	0.1083
G156	G761	0.1083
G263	G4486	0.1083
G199	G826	0.1083
G274	G3273	0.1083
G244	G4492	0.1083
G181	G936	0.1083
G199	G23	0.1083
G132	G1956	0.1083
G244	G2478	0.1083
G147	G4148	0.1083
G209	G2859	0.1083
G209	G3023	0.1083
G175	G2691	0.1083
G325	G1348	0.1083
G302	G3676	0.1083
G74	G569	0.1083
G226	G2647	0.1083
G23	G4163	0.1083
G170	G1942	0.1083
G156	G3220	0.1083
G112	G401	0.1083
G197	G1161	0.1083
G31	G2975	0.1083
G302	G499	0.1083
G302	G1119	0.1083
G140	G2399	0.1083
G23	G199	0.1083
G291	G106	0.1083
G254	G4200	0.1083
G274	G625	0.1083
G87	G1942	0.1083
G122	G384	0.1083
G5	G1652	0.1083
G140	G996	0.1083
G140	G1433	0.1083
G31	G575	0.1083
G302	G2256	0.1083
G161	G2718	0.1083
G302	G709	0.1083
G298	G1354	0.1083
G244	G3696	0.1083
G235	G4160	0.1083
G331	G472	0.1083
G254	G3420	0.1083
G125	G2528	0.1083
G87	G3113	0.1083
G282	G3495	0.1083
G154	G1192	0.1083
G23	G1423	0.1083
G139	G2794	0.1083
G139	G2902	0.1083
G140	G4066	0.1083
G202	G161	0.1083
G197	G384	0.1083
G188	G2821	0.1083
G29	G379	0.1083
G259	G1977	0.1083
G259	G3023	0.1083
G87	G2840	0.1083
G305	G1481	0.1082
G1	G3285	0.1082
G325	G1654	0.1082
G1	G1741	0.1082
G3	G1654	0.1082
G55	G2209	0.1082
G291	G3593	0.1082
G55	G2563	0.1082
G75	G2838	0.1082
G121	G4455	0.1082
G291	G3273	0.1082
G87	G209	0.1082
G302	G4300	0.1082
G255	G3901	0.1082
G113	G4311	0.1082
G274	G2159	0.1082
G255	G4265	0.1082
G263	G2853	0.1082
G74	G4103	0.1082
G260	G2463	0.1082
G84	G4223	0.1082
G260	G3953	0.1082
G23	G3867	0.1082
G147	G3009	0.1082
G278	G2485	0.1082
G242	G4487	0.1082
G263	G856	0.1082
G177	G1632	0.1082
G84	G3178	0.1082
G286	G3178	0.1082
G121	G1491	0.1082
G276	G3074	0.1082
G202	G1692	0.1082
G238	G2439	0.1082
G29	G1857	0.1082
G41	G2792	0.1082
G223	G3247	0.1082
G87	G3716	0.1082
G235	G1925	0.1082
G29	G2329	0.1082
G193	G3288	0.1082
G87	G3319	0.1082
G58	G4033	0.1082
G318	G3945	0.1082
G212	G1038	0.1082
G90	G4048	0.1082
G90	G4200	0.1082
G213	G1310	0.1082
G197	G2831	0.1082
G318	G2017	0.1082
G179	G2146	0.1082
G87	G1209	0.1082
G331	G2139	0.1082
G213	G3300	0.1082
G209	G826	0.1082
G199	G4488	0.1082
G318	G340	0.1082
G278	G490	0.1082
G213	G3152	0.1082
G242	G3805	0.1082
G242	G3476	0.1082
G90	G2792	0.1082
G125	G2911	0.1082
G213	G2648	0.1082
G209	G87	0.1082
G213	G4042	0.1082
G244	G1182	0.1082
G197	G4480	0.1082
G154	G896	0.1082
G318	G1429	0.1082
G213	G1780	0.1082
G254	G2677	0.1082
G325	G1323	0.1081
G106	G2927	0.1081
G55	G4414	0.1081
G167	G1239	0.1081
G260	G3356	0.1081
G172	G2478	0.1081
G113	G3139	0.1081
G172	G3300	0.1081
G113	G4148	0.1081
G1	G4126	0.1081
G55	G4254	0.1081
G106	G3388	0.1081
G281	G1484	0.1081
G325	G2934	0.1081
G172	G1009	0.1081
G113	G2850	0.1081
G274	G2079	0.1081
G122	G3553	0.1081
G244	G1384	0.1081
G5	G489	0.1081
G23	G3990	0.1081
G228	G4314	0.1081
G273	G2616	0.1081
G291	G3640	0.1081
G93	G1559	0.1081
G77	G3553	0.1081
G165	G2853	0.1081
G83	G4134	0.1081
G139	G3641	0.1081
G231	G520	0.1081
G113	G3763	0.1081
G90	G451	0.1081
G273	G4382	0.1081
G23	G2675	0.1081
G26	G3902	0.1081
G31	G1592	0.1081
G199	G1310	0.1081
G325	G2432	0.1081
G274	G1164	0.1081
G274	G1598	0.1081
G165	G2648	0.1081
G183	G1025	0.1081
G121	G3273	0.1081
G125	G1870	0.1081
G202	G3280	0.1081
G74	G2321	0.1081
G74	G3623	0.1081
G223	G1544	0.1081
G226	G2953	0.1081
G24	G4295	0.1081
G291	G3763	0.1081
G223	G804	0.1081
G179	G1857	0.1081
G199	G2085	0.1081
G122	G1318	0.1081
G302	G2798	0.1081
G242	G2797	0.1081
G74	G1972	0.1081
G74	G4466	0.1081
G209	G2213	0.1081
G223	G2648	0.1081
G199	G2993	0.1081
G139	G2213	0.1081
G87	G1521	0.1081
G277	G3742	0.1081
G73	G3440	0.1081
G286	G368	0.1081
G26	G2089	0.1081
G147	G990	0.1081
G277	G4344	0.1081
G226	G1861	0.1081
G41	G1474	0.1081
G154	G3570	0.1081
G242	G3138	0.1081
G302	G1271	0.1081
G244	G1816	0.1081
G73	G1787	0.1081
G331	G1552	0.1081
G209	G4189	0.1081
G316	G3209	0.1081
G139	G2360	0.1081
G209	G2177	0.1081
G331	G489	0.1081
G331	G4440	0.1081
G278	G1958	0.1081
G140	G2675	0.1081
G1	G3210	0.108
G291	G3734	0.108
G75	G3247	0.108
G75	G4414	0.108
G323	G3762	0.108
G56	G106	0.108
G90	G2053	0.108
G291	G3342	0.108
G302	G3414	0.108
G84	G705	0.108
G150	G3382	0.108
G106	G56	0.108
G84	G3289	0.108
G228	G569	0.108
G228	G3947	0.108
G183	G1692	0.108
G29	G2079	0.108
G141	G3809	0.108
G84	G2077	0.108
G84	G1474	0.108
G141	G2439	0.108
G238	G4290	0.108
G155	G4381	0.108
G75	G1004	0.108
G75	G1845	0.108
G1	G2230	0.108
G291	G1741	0.108
G93	G534	0.108
G291	G2975	0.108
G23	G947	0.108
G202	G2314	0.108
G155	G1291	0.108
G122	G2848	0.108
G41	G4402	0.108
G3	G1184	0.108
G171	G568	0.108
G291	G3309	0.108
G278	G1606	0.108
G90	G4285	0.108
G156	G1727	0.108
G101	G3486	0.108
G156	G4450	0.108
G242	G2765	0.108
G258	G2344	0.108
G188	G1585	0.108
G156	G2345	0.108
G209	G2844	0.108
G278	G348	0.108
G278	G3440	0.108
G45	G1957	0.108
G96	G3911	0.108
G244	G4042	0.108
G93	G2360	0.108
G318	G1900	0.108
G29	G2164	0.108
G179	G2841	0.108
G73	G2168	0.108
G235	G3152	0.108
G302	G2329	0.108
G179	G2226	0.108
G23	G1630	0.108
G318	G3566	0.108
G199	G1328	0.108
G90	G898	0.108
G90	G3608	0.108
G139	G4326	0.108
G209	G2890	0.108
G220	G3676	0.108
G209	G348	0.108
G209	G2476	0.108
G209	G3920	0.108
G302	G4039	0.108
G259	G979	0.108
G277	G2082	0.108
G278	G4212	0.108
G124	G3955	0.108
G331	G3059	0.108
G331	G3664	0.108
G1	G2648	0.1079
G172	G1220	0.1079
G113	G2509	0.1079
G1	G1328	0.1079
G1	G2405	0.1079
G1	G3886	0.1079
G113	G1481	0.1079
G113	G2716	0.1079
G106	G516	0.1079
G310	G2736	0.1079
G75	G2476	0.1079
G1	G1483	0.1079
G310	G827	0.1079
G228	G2077	0.1079
G228	G2579	0.1079
G270	G5	0.1079
G55	G1173	0.1079
G56	G1052	0.1079
G152	G341	0.1079
G3	G2226	0.1079
G183	G883	0.1079
G270	G2186	0.1079
G29	G2973	0.1079
G242	G4039	0.1079
G183	G1493	0.1079
G83	G3762	0.1079
G84	G2544	0.1079
G183	G3040	0.1079
G23	G2756	0.1079
G75	G4210	0.1079
G291	G3413	0.1079
G263	G3845	0.1079
G325	G2208	0.1079
G130	G29	0.1079
G155	G2622	0.1079
G87	G2317	0.1079
G312	G2168	0.1079
G132	G3821	0.1079
G260	G516	0.1079
G87	G517	0.1079
G302	G3091	0.1079
G321	G3389	0.1079
G27	G3337	0.1079
G235	G2537	0.1079
G291	G3182	0.1079
G308	G818	0.1079
G273	G1163	0.1079
G147	G2290	0.1079
G302	G1731	0.1079
G302	G3280	0.1079
G5	G270	0.1079
G139	G2844	0.1079
G29	G130	0.1079
G29	G500	0.1079
G74	G4066	0.1079
G323	G2882	0.1079
G188	G1172	0.1079
G327	G4243	0.1079
G87	G809	0.1079
G242	G3368	0.1079
G199	G2771	0.1079
G209	G871	0.1079
G154	G977	0.1079
G87	G2190	0.1079
G87	G1271	0.1079
G23	G2850	0.1079
G36	G702	0.1079
G139	G3289	0.1079
G278	G2420	0.1079
G41	G2441	0.1079
G244	G2199	0.1079
G242	G1248	0.1079
G96	G2582	0.1079
G259	G1199	0.1079
G244	G363	0.1079
G259	G2668	0.1079
G318	G2971	0.1079
G331	G3549	0.1079
G331	G1741	0.1079
G331	G716	0.1079
G331	G3040	0.1079
G106	G3210	0.1078
G278	G1008	0.1078
G246	G1536	0.1078
G183	G636	0.1078
G75	G1127	0.1078
G172	G2416	0.1078
G113	G3289	0.1078
G323	G4103	0.1078
G75	G2591	0.1078
G291	G3791	0.1078
G24	G1430	0.1078
G183	G4241	0.1078
G106	G751	0.1078
G325	G1659	0.1078
G323	G4163	0.1078
G90	G472	0.1078
G23	G3825	0.1078
G228	G4223	0.1078
G183	G1134	0.1078
G74	G3023	0.1078
G155	G3824	0.1078
G75	G778	0.1078
G245	G3762	0.1078
G135	G2741	0.1078
G291	G3485	0.1078
G172	G4172	0.1078
G89	G3674	0.1078
G199	G3409	0.1078
G130	G3831	0.1078
G197	G1983	0.1078
G228	G2082	0.1078
G214	G855	0.1078
G263	G4092	0.1078
G179	G598	0.1078
G113	G2675	0.1078
G274	G2321	0.1078
G274	G2643	0.1078
G24	G1523	0.1078
G52	G1220	0.1078
G291	G2076	0.1078
G214	G830	0.1078
G323	G3758	0.1078
G24	G4285	0.1078
G244	G3936	0.1078
G298	G2538	0.1078
G172	G1203	0.1078
G242	G1771	0.1078
G179	G1487	0.1078
G202	G3826	0.1078
G206	G4321	0.1078
G318	G2740	0.1078
G181	G2647	0.1078
G84	G2402	0.1078
G302	G1004	0.1078
G302	G3398	0.1078
G23	G501	0.1078
G302	G694	0.1078
G73	G3507	0.1078
G23	G3901	0.1078
G122	G4235	0.1078
G244	G827	0.1078
G243	G1628	0.1078
G5	G3237	0.1078
G37	G1944	0.1078
G209	G4480	0.1078
G156	G424	0.1078
G278	G3019	0.1078
G274	G423	0.1078
G90	G1402	0.1078
G140	G2210	0.1078
G213	G4026	0.1078
G278	G1587	0.1078
G278	G3097	0.1078
G213	G593	0.1078
G244	G1218	0.1078
G209	G2364	0.1078
G87	G3682	0.1078
G122	G2478	0.1078
G90	G2938	0.1078
G318	G3558	0.1078
G278	G885	0.1078
G197	G1639	0.1078
G209	G2259	0.1078
G139	G4292	0.1078
G259	G4453	0.1078
G139	G4473	0.1078
G331	G3690	0.1078
G213	G2402	0.1078
G331	G3696	0.1078
G331	G3715	0.1078
G3	G3830	0.1077
G106	G2797	0.1077
G1	G3495	0.1077
G55	G2022	0.1077
G113	G2838	0.1077
G106	G1022	0.1077
G228	G4026	0.1077
G172	G657	0.1077
G26	G495	0.1077
G55	G4447	0.1077
G75	G1463	0.1077
G245	G3316	0.1077
G113	G3676	0.1077
G291	G3837	0.1077
G31	G341	0.1077
G24	G1465	0.1077
G122	G277	0.1077
G113	G865	0.1077
G84	G4026	0.1077
G278	G3401	0.1077
G242	G318	0.1077
G73	G1654	0.1077
G325	G2828	0.1077
G274	G1465	0.1077
G325	G2322	0.1077
G26	G202	0.1077
G263	G3517	0.1077
G24	G387	0.1077
G235	G3990	0.1077
G291	G1913	0.1077
G112	G4300	0.1077
G83	G1497	0.1077
G202	G3300	0.1077
G242	G1523	0.1077
G242	G3075	0.1077
G183	G2955	0.1077
G250	G3414	0.1077
G183	G2192	0.1077
G203	G1405	0.1077
G260	G2686	0.1077
G181	G2487	0.1077
G5	G2770	0.1077
G5	G3678	0.1077
G258	G900	0.1077
G318	G1975	0.1077
G3	G3097	0.1077
G328	G4075	0.1077
G244	G2476	0.1077
G86	G4414	0.1077
G121	G1168	0.1077
G90	G2736	0.1077
G274	G258	0.1077
G223	G3901	0.1077
G258	G274	0.1077
G258	G4352	0.1077
G31	G1692	0.1077
G140	G4415	0.1077
G199	G1263	0.1077
G74	G4405	0.1077
G223	G2616	0.1077
G86	G1576	0.1077
G291	G3184	0.1077
G29	G853	0.1077
G24	G3909	0.1077
G278	G1199	0.1077
G278	G2378	0.1077
G312	G3512	0.1077
G139	G2163	0.1077
G153	G2449	0.1077
G235	G386	0.1077
G156	G392	0.1077
G278	G2527	0.1077
G326	G4352	0.1077
G87	G3513	0.1077
G244	G2029	0.1077
G140	G3526	0.1077
G140	G3549	0.1077
G209	G2258	0.1077
G235	G2544	0.1077
G132	G2590	0.1077
G58	G1638	0.1077
G96	G2463	0.1077
G277	G122	0.1077
G90	G4212	0.1077
G318	G242	0.1077
G202	G26	0.1077
G192	G4501	0.1077
G87	G758	0.1077
G87	G3395	0.1077
G242	G3657	0.1077
G87	G4018	0.1077
G235	G2402	0.1077
G331	G856	0.1077
G73	G4027	0.1077
G87	G2049	0.1077
G259	G3193	0.1077
G197	G374	0.1077
G318	G1613	0.1077
G305	G2838	0.1076
G305	G4265	0.1076
G113	G4480	0.1076
G106	G3784	0.1076
G294	G560	0.1076
G75	G3342	0.1076
G26	G3839	0.1076
G193	G410	0.1076
G1	G1816	0.1076
G276	G1460	0.1076
G75	G2022	0.1076
G291	G140	0.1076
G228	G1373	0.1076
G75	G785	0.1076
G1	G3923	0.1076
G75	G1084	0.1076
G56	G4461	0.1076
G44	G1124	0.1076
G255	G611	0.1076
G90	G3830	0.1076
G113	G3040	0.1076
G183	G657	0.1076
G75	G3001	0.1076
G265	G3316	0.1076
G84	G4189	0.1076
G274	G1497	0.1076
G302	G3593	0.1076
G90	G197	0.1076
G1	G2275	0.1076
G130	G3771	0.1076
G274	G1934	0.1076
G318	G2163	0.1076
G23	G1318	0.1076
G325	G3215	0.1076
G259	G2409	0.1076
G130	G2089	0.1076
G310	G1949	0.1076
G263	G2476	0.1076
G121	G1911	0.1076
G90	G3139	0.1076
G250	G1315	0.1076
G26	G4451	0.1076
G298	G3791	0.1076
G291	G3565	0.1076
G23	G898	0.1076
G226	G2268	0.1076
G258	G1196	0.1076
G242	G2284	0.1076
G263	G1913	0.1076
G156	G2192	0.1076
G73	G2902	0.1076
G87	G4471	0.1076
G325	G3501	0.1076
G242	G828	0.1076
G90	G2771	0.1076
G42	G4215	0.1076
G244	G4475	0.1076
G93	G3091	0.1076
G179	G1060	0.1076
G274	G2082	0.1076
G74	G3020	0.1076
G29	G3250	0.1076
G29	G3869	0.1076
G45	G2687	0.1076
G90	G1950	0.1076
G156	G2503	0.1076
G318	G2086	0.1076
G19	G3868	0.1076
G139	G3868	0.1076
G209	G1975	0.1076
G171	G1729	0.1076
G96	G4223	0.1076
G197	G90	0.1076
G244	G1027	0.1076
G140	G1730	0.1076
G29	G530	0.1076
G259	G1234	0.1076
G278	G730	0.1076
G254	G1343	0.1076
G122	G2344	0.1076
G24	G4485	0.1076
G140	G291	0.1076
G259	G4324	0.1076
G106	G2616	0.1075
G113	G3386	0.1075
G113	G3618	0.1075
G84	G3136	0.1075
G24	G3686	0.1075
G291	G4391	0.1075
G260	G2399	0.1075
G260	G4046	0.1075
G24	G4205	0.1075
G55	G2528	0.1075
G24	G636	0.1075
G228	G695	0.1075
G274	G1770	0.1075
G274	G2213	0.1075
G183	G1651	0.1075
G97	G2890	0.1075
G260	G4169	0.1075
G75	G3193	0.1075
G228	G1354	0.1075
G193	G1127	0.1075
G183	G827	0.1075
G291	G953	0.1075
G130	G684	0.1075
G197	G1119	0.1075
G97	G2648	0.1075
G217	G560	0.1075
G315	G2581	0.1075
G21	G1409	0.1075
G165	G4421	0.1075
G291	G1135	0.1075
G302	G972	0.1075
G199	G564	0.1075
G5	G1078	0.1075
G93	G2476	0.1075
G291	G325	0.1075
G87	G3371	0.1075
G323	G1515	0.1075
G323	G3978	0.1075
G169	G1359	0.1075
G235	G770	0.1075
G17	G784	0.1075
G325	G291	0.1075
G258	G1384	0.1075
G258	G3947	0.1075
G302	G900	0.1075
G99	G3710	0.1075
G263	G2251	0.1075
G74	G1474	0.1075
G121	G1785	0.1075
G244	G1995	0.1075
G156	G4321	0.1075
G90	G4466	0.1075
G86	G1857	0.1075
G244	G1445	0.1075
G242	G731	0.1075
G29	G603	0.1075
G199	G2616	0.1075
G31	G4223	0.1075
G29	G674	0.1075
G242	G3038	0.1075
G278	G785	0.1075
G323	G1624	0.1075
G298	G2180	0.1075
G242	G1030	0.1075
G242	G2662	0.1075
G302	G1402	0.1075
G244	G2418	0.1075
G209	G2637	0.1075
G23	G2877	0.1075
G235	G1009	0.1075
G331	G4388	0.1075
G122	G1972	0.1075
G220	G1986	0.1075
G278	G921	0.1075
G318	G1993	0.1075
G110	G3017	0.1075
G259	G2828	0.1075
G259	G3079	0.1075
G254	G4453	0.1075
G1	G4265	0.1074
G55	G4033	0.1074
G1	G3102	0.1074
G1	G2335	0.1074
G56	G752	0.1074
G19	G979	0.1074
G113	G1127	0.1074
G310	G3623	0.1074
G293	G4163	0.1074
G55	G1730	0.1074
G183	G1606	0.1074
G202	G2929	0.1074
G301	G825	0.1074
G113	G1168	0.1074
G24	G947	0.1074
G291	G4077	0.1074
G276	G2015	0.1074
G113	G3319	0.1074
G55	G629	0.1074
G183	G242	0.1074
G276	G1872	0.1074
G84	G4407	0.1074
G90	G3309	0.1074
G310	G3509	0.1074
G202	G4195	0.1074
G147	G2573	0.1074
G260	G3257	0.1074
G310	G606	0.1074
G75	G3392	0.1074
G206	G1712	0.1074
G323	G4405	0.1074
G183	G4447	0.1074
G87	G3378	0.1074
G130	G2637	0.1074
G121	G420	0.1074
G260	G4467	0.1074
G31	G4103	0.1074
G291	G3020	0.1074
G167	G3163	0.1074
G23	G2383	0.1074
G263	G451	0.1074
G3	G731	0.1074
G113	G846	0.1074
G302	G2509	0.1074
G282	G560	0.1074
G213	G3990	0.1074
G254	G2622	0.1074
G274	G74	0.1074
G43	G2742	0.1074
G5	G1209	0.1074
G90	G2184	0.1074
G87	G2763	0.1074
G5	G2549	0.1074
G199	G242	0.1074
G325	G662	0.1074
G156	G4151	0.1074
G235	G1101	0.1074
G202	G500	0.1074
G199	G2191	0.1074
G278	G890	0.1074
G90	G4473	0.1074
G263	G689	0.1074
G242	G199	0.1074
G242	G1199	0.1074
G154	G3092	0.1074
G26	G3831	0.1074
G29	G2068	0.1074
G87	G2866	0.1074
G74	G274	0.1074
G90	G629	0.1074
G90	G2516	0.1074
G321	G1664	0.1074
G213	G2434	0.1074
G298	G1147	0.1074
G138	G2388	0.1074
G87	G2684	0.1074
G87	G3856	0.1074
G202	G4075	0.1074
G244	G4095	0.1074
G93	G1135	0.1074
G250	G3300	0.1074
G318	G3880	0.1074
G73	G2339	0.1074
G235	G4169	0.1074
G213	G1560	0.1074
G298	G2627	0.1074
G121	G2186	0.1074
G242	G183	0.1074
G242	G1003	0.1074
G213	G635	0.1074
G26	G3654	0.1074
G244	G2905	0.1074
G278	G4067	0.1074
G244	G758	0.1074
G331	G4027	0.1074
G106	G982	0.1073
G212	G2591	0.1073
G77	G4103	0.1073
G106	G900	0.1073
G312	G3553	0.1073
G197	G360	0.1073
G55	G433	0.1073
G55	G4219	0.1073
G199	G1901	0.1073
G55	G1045	0.1073
G55	G3210	0.1073
G293	G798	0.1073
G302	G4213	0.1073
G291	G1422	0.1073
G325	G4195	0.1073
G139	G2331	0.1073
G183	G1392	0.1073
G255	G433	0.1073
G255	G2683	0.1073
G310	G2911	0.1073
G255	G3273	0.1073
G274	G3594	0.1073
G3	G4322	0.1073
G325	G258	0.1073
G255	G1147	0.1073
G3	G2731	0.1073
G121	G1870	0.1073
G90	G4219	0.1073
G244	G4487	0.1073
G298	G2139	0.1073
G274	G3285	0.1073
G29	G2165	0.1073
G84	G2798	0.1073
G130	G2200	0.1073
G274	G2476	0.1073
G31	G2416	0.1073
G53	G2974	0.1073
G36	G2072	0.1073
G183	G3609	0.1073
G260	G3230	0.1073
G223	G1934	0.1073
G209	G1861	0.1073
G236	G1040	0.1073
G206	G3536	0.1073
G278	G1745	0.1073
G242	G2024	0.1073
G265	G4373	0.1073
G87	G1369	0.1073
G87	G1972	0.1073
G156	G236	0.1073
G140	G2538	0.1073
G236	G156	0.1073
G203	G440	0.1073
G93	G517	0.1073
G87	G3165	0.1073
G325	G3763	0.1073
G23	G1474	0.1073
G323	G412	0.1073
G258	G325	0.1073
G147	G514	0.1073
G259	G3037	0.1073
G112	G3625	0.1073
G277	G394	0.1073
G154	G4313	0.1073
G199	G4048	0.1073
G298	G2329	0.1073
G277	G1474	0.1073
G122	G3424	0.1073
G274	G3584	0.1073
G179	G3552	0.1073
G23	G3824	0.1073
G74	G3818	0.1073
G73	G1140	0.1073
G73	G3059	0.1073
G318	G3718	0.1073
G154	G774	0.1073
G87	G898	0.1073
G331	G1870	0.1073
G140	G1065	0.1073
G52	G3584	0.1073
G213	G2582	0.1073
G139	G4176	0.1073
G305	G1544	0.1072
G305	G3420	0.1072
G305	G2850	0.1072
G325	G3316	0.1072
G55	G684	0.1072
G193	G3603	0.1072
G278	G673	0.1072
G56	G553	0.1072
G24	G375	0.1072
G55	G202	0.1072
G55	G2050	0.1072
G260	G1433	0.1072
G183	G4414	0.1072
G75	G1138	0.1072
G325	G4204	0.1072
G93	G3889	0.1072
G154	G3889	0.1072
G325	G2704	0.1072
G291	G2835	0.1072
G302	G3557	0.1072
G323	G958	0.1072
G172	G3909	0.1072
G310	G1144	0.1072
G90	G4415	0.1072
G156	G4330	0.1072
G302	G2160	0.1072
G302	G2683	0.1072
G188	G318	0.1072
G274	G4344	0.1072
G274	G4414	0.1072
G325	G2153	0.1072
G121	G2716	0.1072
G23	G2624	0.1072
G5	G2842	0.1072
G325	G1336	0.1072
G74	G2165	0.1072
G29	G1270	0.1072
G212	G375	0.1072
G138	G568	0.1072
G156	G2029	0.1072
G93	G3566	0.1072
G147	G3857	0.1072
G24	G2622	0.1072
G154	G517	0.1072
G121	G3853	0.1072
G209	G2932	0.1072
G242	G1585	0.1072
G235	G1297	0.1072
G235	G2390	0.1072
G140	G3791	0.1072
G318	G188	0.1072
G265	G1980	0.1072
G156	G4482	0.1072
G154	G943	0.1072
G223	G4475	0.1072
G202	G2418	0.1072
G258	G1352	0.1072
G244	G1165	0.1072
G278	G827	0.1072
G278	G2180	0.1072
G278	G3354	0.1072
G74	G1227	0.1072
G23	G2866	0.1072
G122	G2364	0.1072
G202	G55	0.1072
G278	G3541	0.1072
G140	G2736	0.1072
G244	G1321	0.1072
G96	G1942	0.1072
G85	G3319	0.1072
G259	G3087	0.1072
G29	G3969	0.1072
G209	G2643	0.1072
G302	G4322	0.1072
G209	G2669	0.1072
G242	G1375	0.1072
G139	G801	0.1072
G140	G3869	0.1072
G209	G3020	0.1072
G331	G3075	0.1072
G318	G1965	0.1072
G259	G4018	0.1072
G245	G202	0.1071
G136	G514	0.1071
G55	G960	0.1071
G55	G2853	0.1071
G106	G4095	0.1071
G291	G2079	0.1071
G56	G75	0.1071
G113	G96	0.1071
G1	G1515	0.1071
G1	G1845	0.1071
G155	G259	0.1071
G274	G3668	0.1071
G113	G1234	0.1071
G29	G3686	0.1071
G75	G1164	0.1071
G113	G274	0.1071
G1	G758	0.1071
G260	G3543	0.1071
G24	G1927	0.1071
G263	G982	0.1071
G325	G2024	0.1071
G270	G1206	0.1071
G325	G4409	0.1071
G75	G3696	0.1071
G291	G1559	0.1071
G223	G4480	0.1071
G3	G1180	0.1071
G302	G2813	0.1071
G302	G2853	0.1071
G228	G1004	0.1071
G228	G1845	0.1071
G29	G2134	0.1071
G75	G553	0.1071
G183	G1541	0.1071
G24	G410	0.1071
G24	G1234	0.1071
G318	G598	0.1071
G244	G3919	0.1071
G282	G4487	0.1071
G302	G242	0.1071
G171	G782	0.1071
G183	G1113	0.1071
G263	G2993	0.1071
G274	G827	0.1071
G274	G2251	0.1071
G75	G56	0.1071
G165	G2827	0.1071
G23	G1829	0.1071
G318	G1004	0.1071
G318	G2209	0.1071
G291	G1817	0.1071
G242	G302	0.1071
G242	G1657	0.1071
G242	G1972	0.1071
G254	G4190	0.1071
G302	G3001	0.1071
G124	G3977	0.1071
G278	G4405	0.1071
G242	G3348	0.1071
G244	G4295	0.1071
G209	G2538	0.1071
G259	G3690	0.1071
G87	G2702	0.1071
G274	G113	0.1071
G254	G3092	0.1071
G73	G1354	0.1071
G139	G1310	0.1071
G209	G451	0.1071
G87	G1681	0.1071
G87	G3705	0.1071
G209	G1626	0.1071
G259	G155	0.1071
G96	G113	0.1071
G202	G245	0.1071
G1	G1297	0.107
G55	G2707	0.107
G172	G2452	0.107
G106	G2549	0.107
G291	G3393	0.107
G325	G4296	0.107
G113	G695	0.107
G75	G242	0.107
G93	G2879	0.107
G183	G2862	0.107
G183	G3371	0.107
G202	G1184	0.107
G75	G1445	0.107
G56	G742	0.107
G161	G851	0.107
G75	G1741	0.107
G92	G2435	0.107
G55	G3513	0.107
G255	G979	0.107
G199	G2196	0.107
G202	G3132	0.107
G113	G575	0.107
G113	G2226	0.107
G106	G1676	0.107
G228	G635	0.107
G84	G788	0.107
G84	G1759	0.107
G75	G3040	0.107
G75	G3889	0.107
G242	G4009	0.107
G209	G1260	0.107
G84	G845	0.107
G287	G3733	0.107
G325	G1134	0.107
G55	G3246	0.107
G291	G3050	0.107
G263	G2683	0.107
G260	G2771	0.107
G323	G1378	0.107
G87	G442	0.107
G24	G1193	0.107
G325	G1140	0.107
G278	G3409	0.107
G228	G407	0.107
G155	G2740	0.107
G199	G1603	0.107
G202	G2259	0.107
G202	G2339	0.107
G202	G3346	0.107
G23	G1706	0.107
G147	G3017	0.107
G96	G1706	0.107
G244	G897	0.107
G259	G1500	0.107
G165	G2925	0.107
G223	G675	0.107
G199	G1546	0.107
G223	G2579	0.107
G58	G3386	0.107
G161	G26	0.107
G202	G4314	0.107
G243	G4186	0.107
G74	G958	0.107
G199	G1248	0.107
G87	G2339	0.107
G278	G593	0.107
G318	G2452	0.107
G213	G690	0.107
G274	G2850	0.107
G139	G3023	0.107
G26	G161	0.107
G223	G1445	0.107
G24	G3886	0.107
G282	G684	0.107
G156	G2251	0.107
G75	G2230	0.107
G74	G2248	0.107
G260	G2295	0.107
G87	G805	0.107
G87	G2827	0.107
G87	G2490	0.107
G140	G675	0.107
G140	G4163	0.107
G23	G2248	0.107
G29	G4172	0.107
G23	G4116	0.107
G86	G918	0.107
G90	G336	0.107
G87	G4226	0.107
G213	G830	0.107
G171	G2827	0.107
G254	G1049	0.107
G298	G575	0.107
G181	G350	0.107
G197	G2017	0.107
G302	G3710	0.107
G259	G1265	0.107
G90	G3968	0.107
G244	G4505	0.107
G179	G2653	0.107
G242	G75	0.107
G244	G4477	0.107
G209	G3947	0.107
G325	G2532	0.107
G154	G3398	0.107
G278	G800	0.107
G110	G1196	0.107
G331	G2616	0.107
G254	G776	0.107
G270	G2538	0.1069
G75	G3023	0.1069
G332	G891	0.1069
G55	G2066	0.1069
G305	G3178	0.1069
G55	G1049	0.1069
G55	G4204	0.1069
G1	G461	0.1069
G197	G915	0.1069
G75	G2853	0.1069
G1	G3909	0.1069
G24	G3990	0.1069
G183	G1552	0.1069
G183	G2505	0.1069
G106	G1820	0.1069
G106	G3809	0.1069
G5	G2538	0.1069
G273	G2538	0.1069
G1	G4060	0.1069
G113	G401	0.1069
G113	G1730	0.1069
G55	G1741	0.1069
G167	G2109	0.1069
G71	G1707	0.1069
G325	G1925	0.1069
G281	G614	0.1069
G141	G429	0.1069
G27	G3990	0.1069
G172	G1135	0.1069
G24	G2401	0.1069
G270	G310	0.1069
G260	G635	0.1069
G74	G2213	0.1069
G93	G716	0.1069
G90	G1559	0.1069
G130	G2633	0.1069
G310	G270	0.1069
G183	G3340	0.1069
G255	G3280	0.1069
G183	G1577	0.1069
G244	G2243	0.1069
G223	G4033	0.1069
G235	G2605	0.1069
G24	G3113	0.1069
G287	G2019	0.1069
G52	G1698	0.1069
G325	G778	0.1069
G263	G3947	0.1069
G170	G1484	0.1069
G31	G3549	0.1069
G244	G4000	0.1069
G298	G826	0.1069
G287	G1817	0.1069
G236	G1868	0.1069
G29	G2089	0.1069
G263	G3420	0.1069
G121	G2939	0.1069
G171	G2405	0.1069
G282	G996	0.1069
G282	G1433	0.1069
G5	G2836	0.1069
G73	G3754	0.1069
G16	G2233	0.1069
G87	G3354	0.1069
G242	G3331	0.1069
G271	G825	0.1069
G121	G1521	0.1069
G31	G2086	0.1069
G274	G1173	0.1069
G179	G953	0.1069
G58	G2434	0.1069
G58	G3594	0.1069
G278	G1978	0.1069
G242	G3724	0.1069
G165	G1281	0.1069
G325	G927	0.1069
G223	G2771	0.1069
G179	G3495	0.1069
G138	G3050	0.1069
G202	G537	0.1069
G244	G3738	0.1069
G188	G4312	0.1069
G122	G4344	0.1069
G171	G2389	0.1069
G213	G2563	0.1069
G235	G1217	0.1069
G213	G1196	0.1069
G209	G1598	0.1069
G213	G1378	0.1069
G154	G1481	0.1069
G318	G3193	0.1069
G254	G4378	0.1069
G23	G2171	0.1069
G213	G3715	0.1069
G331	G4295	0.1069
G136	G627	0.1068
G55	G2258	0.1068
G113	G4195	0.1068
G270	G3139	0.1068
G77	G3831	0.1068
G75	G598	0.1068
G106	G3148	0.1068
G113	G3831	0.1068
G55	G29	0.1068
G75	G845	0.1068
G84	G3670	0.1068
G55	G654	0.1068
G301	G4294	0.1068
G1	G588	0.1068
G75	G3354	0.1068
G214	G202	0.1068
G325	G3242	0.1068
G75	G4088	0.1068
G179	G3869	0.1068
G141	G1144	0.1068
G172	G599	0.1068
G113	G2063	0.1068
G291	G3111	0.1068
G291	G4066	0.1068
G260	G827	0.1068
G183	G3457	0.1068
G113	G1816	0.1068
G274	G3670	0.1068
G194	G4224	0.1068
G258	G2165	0.1068
G77	G4313	0.1068
G263	G979	0.1068
G147	G140	0.1068
G202	G2811	0.1068
G321	G682	0.1068
G29	G798	0.1068
G1	G3533	0.1068
G90	G1968	0.1068
G291	G2420	0.1068
G24	G3690	0.1068
G29	G3543	0.1068
G112	G433	0.1068
G179	G1760	0.1068
G188	G4489	0.1068
G291	G2582	0.1068
G291	G1321	0.1068
G325	G3861	0.1068
G278	G4391	0.1068
G197	G3150	0.1068
G183	G846	0.1068
G29	G569	0.1068
G226	G1049	0.1068
G24	G1793	0.1068
G274	G1950	0.1068
G87	G401	0.1068
G302	G1147	0.1068
G87	G3710	0.1068
G302	G3716	0.1068
G258	G3319	0.1068
G86	G3633	0.1068
G199	G4183	0.1068
G154	G1242	0.1068
G140	G1784	0.1068
G236	G2319	0.1068
G328	G4311	0.1068
G147	G3853	0.1068
G197	G1834	0.1068
G197	G2418	0.1068
G318	G3860	0.1068
G316	G3728	0.1068
G73	G695	0.1068
G282	G1196	0.1068
G278	G1950	0.1068
G242	G2896	0.1068
G122	G4046	0.1068
G37	G520	0.1068
G278	G3664	0.1068
G277	G1802	0.1068
G140	G147	0.1068
G96	G511	0.1068
G29	G55	0.1068
G325	G891	0.1068
G90	G3734	0.1068
G277	G4405	0.1068
G197	G3875	0.1068
G259	G4026	0.1068
G331	G2908	0.1068
G87	G3729	0.1068
G302	G3705	0.1068
G122	G2086	0.1068
G202	G214	0.1068
G140	G2911	0.1068
G122	G1009	0.1068
G259	G3280	0.1068
G331	G4165	0.1068
G1	G2321	0.1067
G1	G4148	0.1067
G141	G1234	0.1067
G24	G1537	0.1067
G75	G1049	0.1067
G113	G23	0.1067
G113	G2637	0.1067
G55	G801	0.1067
G106	G909	0.1067
G301	G2593	0.1067
G75	G348	0.1067
G325	G4301	0.1067
G315	G2848	0.1067
G113	G202	0.1067
G55	G1621	0.1067
G291	G3939	0.1067
G291	G2478	0.1067
G291	G3901	0.1067
G291	G4148	0.1067
G268	G374	0.1067
G3	G1045	0.1067
G75	G3566	0.1067
G31	G3136	0.1067
G84	G3945	0.1067
G179	G2982	0.1067
G75	G5	0.1067
G83	G982	0.1067
G84	G2616	0.1067
G236	G3067	0.1067
G325	G2180	0.1067
G263	G826	0.1067
G330	G3503	0.1067
G155	G3165	0.1067
G291	G2463	0.1067
G188	G2409	0.1067
G202	G2704	0.1067
G199	G3517	0.1067
G23	G2163	0.1067
G90	G3289	0.1067
G3	G3452	0.1067
G238	G3809	0.1067
G93	G2591	0.1067
G154	G2591	0.1067
G183	G755	0.1067
G242	G1101	0.1067
G165	G4248	0.1067
G24	G1829	0.1067
G140	G2571	0.1067
G244	G2060	0.1067
G263	G2051	0.1067
G301	G2992	0.1067
G318	G960	0.1067
G291	G2005	0.1067
G5	G75	0.1067
G258	G3206	0.1067
G156	G3465	0.1067
G5	G446	0.1067
G112	G1491	0.1067
G90	G1304	0.1067
G212	G1315	0.1067
G171	G2210	0.1067
G263	G500	0.1067
G223	G4248	0.1067
G86	G1382	0.1067
G29	G4238	0.1067
G24	G4378	0.1067
G96	G3139	0.1067
G132	G3650	0.1067
G154	G2360	0.1067
G242	G395	0.1067
G147	G4474	0.1067
G29	G3886	0.1067
G259	G4272	0.1067
G90	G943	0.1067
G122	G4324	0.1067
G73	G804	0.1067
G74	G1747	0.1067
G213	G4237	0.1067
G223	G575	0.1067
G202	G113	0.1067
G73	G3676	0.1067
G274	G1780	0.1067
G140	G2290	0.1067
G139	G611	0.1067
G235	G2975	0.1067
G235	G4111	0.1067
G209	G3939	0.1067
G199	G4086	0.1067
G209	G684	0.1067
G318	G3906	0.1067
G122	G2563	0.1067
G331	G877	0.1067
G278	G4027	0.1067
G23	G113	0.1067
G139	G2831	0.1067
G318	G1447	0.1067
G212	G3215	0.1066
G75	G1770	0.1066
G150	G2711	0.1066
G55	G3631	0.1066
G1	G2087	0.1066
G228	G2908	0.1066
G97	G3079	0.1066
G1	G75	0.1066
G172	G1857	0.1066
G55	G3625	0.1066
G56	G1575	0.1066
G3	G2256	0.1066
G1	G430	0.1066
G172	G3640	0.1066
G55	G862	0.1066
G17	G2563	0.1066
G228	G1546	0.1066
G106	G2569	0.1066
G1	G141	0.1066
G89	G1008	0.1066
G90	G1787	0.1066
G97	G1127	0.1066
G325	G1481	0.1066
G325	G4092	0.1066
G223	G341	0.1066
G104	G3195	0.1066
G55	G3654	0.1066
G291	G1598	0.1066
G24	G3868	0.1066
G260	G2736	0.1066
G228	G3663	0.1066
G291	G2563	0.1066
G260	G90	0.1066
G167	G1740	0.1066
G141	G1	0.1066
G75	G3217	0.1066
G141	G3694	0.1066
G228	G1165	0.1066
G124	G3623	0.1066
G130	G958	0.1066
G24	G2022	0.1066
G291	G2600	0.1066
G325	G1217	0.1066
G74	G984	0.1066
G5	G1336	0.1066
G223	G3791	0.1066
G312	G2053	0.1066
G84	G3889	0.1066
G75	G1144	0.1066
G325	G4272	0.1066
G223	G4077	0.1066
G188	G3274	0.1066
G282	G1706	0.1066
G121	G900	0.1066
G75	G1	0.1066
G298	G394	0.1066
G90	G365	0.1066
G287	G3217	0.1066
G213	G472	0.1066
G291	G2436	0.1066
G29	G785	0.1066
G29	G4169	0.1066
G202	G4475	0.1066
G140	G1099	0.1066
G90	G2829	0.1066
G278	G426	0.1066
G37	G1224	0.1066
G242	G4282	0.1066
G93	G2838	0.1066
G87	G4352	0.1066
G37	G3358	0.1066
G147	G827	0.1066
G42	G2289	0.1066
G147	G3280	0.1066
G16	G3561	0.1066
G302	G522	0.1066
G73	G3247	0.1066
G244	G2850	0.1066
G242	G3862	0.1066
G121	G610	0.1066
G259	G3274	0.1066
G171	G1535	0.1066
G90	G260	0.1066
G121	G775	0.1066
G183	G2049	0.1066
G87	G4104	0.1066
G298	G1380	0.1066
G209	G2416	0.1066
G282	G1942	0.1066
G265	G2432	0.1066
G278	G3340	0.1066
G124	G3805	0.1066
G140	G4471	0.1066
G93	G2573	0.1066
G179	G1025	0.1066
G220	G4382	0.1066
G139	G2086	0.1066
G140	G2733	0.1066
G331	G3889	0.1066
G77	G3618	0.1065
G113	G4300	0.1065
G155	G3668	0.1065
G113	G4219	0.1065
G56	G1679	0.1065
G56	G1820	0.1065
G75	G1373	0.1065
G218	G3654	0.1065
G310	G4042	0.1065
G212	G1745	0.1065
G130	G213	0.1065
G172	G2086	0.1065
G113	G4473	0.1065
G75	G3826	0.1065
G228	G489	0.1065
G55	G4048	0.1065
G55	G4200	0.1065
G106	G2888	0.1065
G113	G1577	0.1065
G291	G635	0.1065
G199	G2573	0.1065
G212	G3701	0.1065
G26	G2034	0.1065
G206	G3127	0.1065
G291	G3508	0.1065
G113	G1050	0.1065
G113	G1614	0.1065
G302	G598	0.1065
G24	G4326	0.1065
G274	G2853	0.1065
G75	G1321	0.1065
G228	G1328	0.1065
G263	G23	0.1065
G90	G3366	0.1065
G202	G1116	0.1065
G202	G2478	0.1065
G29	G585	0.1065
G199	G3791	0.1065
G206	G1817	0.1065
G90	G3919	0.1065
G260	G2164	0.1065
G260	G3886	0.1065
G102	G1706	0.1065
G5	G3148	0.1065
G43	G563	0.1065
G276	G1443	0.1065
G302	G695	0.1065
G199	G1373	0.1065
G5	G1321	0.1065
G217	G3746	0.1065
G278	G2692	0.1065
G259	G390	0.1065
G179	G3543	0.1065
G287	G2096	0.1065
G54	G1313	0.1065
G318	G1809	0.1065
G86	G2563	0.1065
G113	G2049	0.1065
G242	G1730	0.1065
G282	G2811	0.1065
G278	G870	0.1065
G87	G3143	0.1065
G74	G3625	0.1065
G58	G4011	0.1065
G213	G1975	0.1065
G223	G4473	0.1065
G202	G3861	0.1065
G213	G4388	0.1065
G179	G1565	0.1065
G278	G3102	0.1065
G90	G4322	0.1065
G96	G3206	0.1065
G23	G263	0.1065
G259	G1793	0.1065
G302	G3399	0.1065
G326	G514	0.1065
G244	G1050	0.1065
G213	G2476	0.1065
G23	G1493	0.1065
G213	G4154	0.1065
G16	G3099	0.1065
G122	G3901	0.1065
G16	G2223	0.1065
G213	G785	0.1065
G213	G4066	0.1065
G259	G3399	0.1065
G278	G1439	0.1065
G318	G3450	0.1065
G213	G130	0.1065
G197	G2431	0.1065
G331	G2478	0.1065
G213	G1348	0.1065
G1	G401	0.1064
G1	G3718	0.1064
G113	G566	0.1064
G139	G4434	0.1064
G136	G3796	0.1064
G1	G4045	0.1064
G1	G4104	0.1064
G55	G1234	0.1064
G193	G4416	0.1064
G260	G1497	0.1064
G270	G3573	0.1064
G106	G1508	0.1064
G172	G4183	0.1064
G223	G1654	0.1064
G228	G3911	0.1064
G75	G3020	0.1064
G228	G3718	0.1064
G19	G3553	0.1064
G183	G828	0.1064
G255	G4421	0.1064
G263	G598	0.1064
G84	G4154	0.1064
G113	G291	0.1064
G113	G3654	0.1064
G75	G3760	0.1064
G274	G4219	0.1064
G155	G3507	0.1064
G291	G603	0.1064
G323	G4467	0.1064
G155	G2289	0.1064
G295	G568	0.1064
G228	G1541	0.1064
G263	G348	0.1064
G155	G3110	0.1064
G302	G2297	0.1064
G183	G405	0.1064
G183	G1822	0.1064
G140	G3055	0.1064
G179	G1403	0.1064
G183	G3309	0.1064
G3	G2501	0.1064
G209	G375	0.1064
G318	G513	0.1064
G321	G236	0.1064
G223	G3919	0.1064
G312	G3732	0.1064
G5	G429	0.1064
G5	G2005	0.1064
G155	G2209	0.1064
G173	G2413	0.1064
G291	G113	0.1064
G236	G3722	0.1064
G5	G1206	0.1064
G183	G3763	0.1064
G242	G1418	0.1064
G41	G3641	0.1064
G122	G2383	0.1064
G154	G3375	0.1064
G170	G514	0.1064
G87	G2162	0.1064
G87	G3054	0.1064
G90	G3059	0.1064
G236	G321	0.1064
G242	G1950	0.1064
G90	G599	0.1064
G156	G833	0.1064
G331	G2977	0.1064
G242	G3143	0.1064
G202	G2302	0.1064
G199	G810	0.1064
G197	G2358	0.1064
G278	G4224	0.1064
G298	G2927	0.1064
G58	G4249	0.1064
G278	G1336	0.1064
G154	G1038	0.1064
G254	G535	0.1064
G139	G2077	0.1064
G197	G2262	0.1064
G73	G3677	0.1064
G122	G738	0.1064
G122	G3020	0.1064
G140	G1328	0.1064
G140	G2082	0.1064
G209	G870	0.1064
G318	G4242	0.1064
G318	G4486	0.1064
G209	G775	0.1064
G55	G1654	0.1063
G172	G2434	0.1063
G106	G1328	0.1063
G55	G4409	0.1063
G113	G992	0.1063
G246	G1543	0.1063
G172	G4414	0.1063
G291	G1698	0.1063
G291	G2138	0.1063
G291	G2973	0.1063
G75	G695	0.1063
G97	G384	0.1063
G113	G3485	0.1063
G183	G2716	0.1063
G310	G2335	0.1063
G270	G3760	0.1063
G325	G1603	0.1063
G24	G2573	0.1063
G83	G3990	0.1063
G167	G2778	0.1063
G172	G2013	0.1063
G161	G673	0.1063
G97	G2390	0.1063
G1	G2295	0.1063
G323	G2022	0.1063
G172	G1173	0.1063
G260	G1369	0.1063
G75	G1227	0.1063
G75	G2146	0.1063
G301	G3388	0.1063
G29	G4388	0.1063
G246	G945	0.1063
G291	G1986	0.1063
G260	G3219	0.1063
G90	G2160	0.1063
G90	G593	0.1063
G242	G442	0.1063
G86	G394	0.1063
G265	G3670	0.1063
G243	G2058	0.1063
G29	G3633	0.1063
G3	G3439	0.1063
G318	G1925	0.1063
G274	G2200	0.1063
G112	G972	0.1063
G259	G1745	0.1063
G236	G3669	0.1063
G278	G2386	0.1063
G24	G3040	0.1063
G302	G4223	0.1063
G5	G2762	0.1063
G254	G2611	0.1063
G242	G1089	0.1063
G74	G4398	0.1063
G274	G2247	0.1063
G235	G4132	0.1063
G17	G605	0.1063
G96	G1730	0.1063
G165	G2418	0.1063
G235	G804	0.1063
G154	G4347	0.1063
G37	G1352	0.1063
G235	G569	0.1063
G259	G1787	0.1063
G192	G1204	0.1063
G140	G4285	0.1063
G140	G953	0.1063
G226	G800	0.1063
G96	G629	0.1063
G140	G2544	0.1063
G209	G2077	0.1063
G318	G348	0.1063
G278	G2080	0.1063
G87	G1935	0.1063
G219	G398	0.1063
G87	G3557	0.1063
G197	G4347	0.1063
G331	G1458	0.1063
G197	G604	0.1063
G318	G2977	0.1063
G259	G3357	0.1063
G331	G791	0.1063
G13	G197	0.1062
G193	G2689	0.1062
G1	G1560	0.1062
G1	G4475	0.1062
G291	G3684	0.1062
G89	G1822	0.1062
G310	G4466	0.1062
G172	G1143	0.1062
G113	G4248	0.1062
G172	G4248	0.1062
G235	G2645	0.1062
G291	G2134	0.1062
G321	G3902	0.1062
G172	G3280	0.1062
G183	G1759	0.1062
G228	G4189	0.1062
G183	G505	0.1062
G183	G2828	0.1062
G172	G500	0.1062
G113	G1471	0.1062
G19	G3911	0.1062
G325	G298	0.1062
G325	G3569	0.1062
G310	G405	0.1062
G199	G947	0.1062
G113	G4048	0.1062
G274	G2225	0.1062
G271	G3217	0.1062
G242	G2624	0.1062
G5	G1528	0.1062
G5	G3394	0.1062
G3	G1934	0.1062
G291	G1464	0.1062
G71	G4324	0.1062
G3	G1553	0.1062
G197	G1773	0.1062
G165	G2579	0.1062
G244	G1552	0.1062
G188	G410	0.1062
G274	G1045	0.1062
G318	G3889	0.1062
G202	G2838	0.1062
G321	G1576	0.1062
G5	G4290	0.1062
G263	G4189	0.1062
G325	G699	0.1062
G165	G3111	0.1062
G231	G4031	0.1062
G318	G2165	0.1062
G29	G3690	0.1062
G182	G3505	0.1062
G263	G3280	0.1062
G24	G654	0.1062
G235	G3670	0.1062
G327	G3810	0.1062
G29	G4314	0.1062
G263	G2827	0.1062
G298	G3635	0.1062
G84	G1113	0.1062
G31	G3826	0.1062
G291	G3729	0.1062
G112	G1463	0.1062
G31	G2329	0.1062
G223	G3319	0.1062
G237	G1580	0.1062
G90	G644	0.1062
G179	G522	0.1062
G179	G3573	0.1062
G45	G2411	0.1062
G244	G2522	0.1062
G318	G992	0.1062
G298	G3020	0.1062
G278	G4447	0.1062
G223	G3889	0.1062
G29	G3565	0.1062
G74	G2082	0.1062
G254	G3346	0.1062
G298	G325	0.1062
G235	G997	0.1062
G302	G2938	0.1062
G124	G3986	0.1062
G122	G731	0.1062
G140	G1913	0.1062
G318	G943	0.1062
G318	G4148	0.1062
G110	G3161	0.1062
G331	G3019	0.1062
G110	G3403	0.1062
G197	G2004	0.1062
G259	G562	0.1062
G209	G662	0.1062
G331	G3941	0.1062
G197	G13	0.1062
G203	G3553	0.1061
G113	G3414	0.1061
G75	G3136	0.1061
G183	G3414	0.1061
G75	G3868	0.1061
G55	G2637	0.1061
G183	G213	0.1061
G212	G4007	0.1061
G291	G4103	0.1061
G325	G3409	0.1061
G55	G2527	0.1061
G183	G2852	0.1061
G1	G1878	0.1061
G193	G1119	0.1061
G113	G4042	0.1061
G291	G4414	0.1061
G1	G4333	0.1061
G183	G801	0.1061
G274	G4103	0.1061
G223	G1315	0.1061
G29	G1099	0.1061
G29	G4103	0.1061
G172	G732	0.1061
G113	G1813	0.1061
G113	G2834	0.1061
G231	G772	0.1061
G177	G384	0.1061
G312	G302	0.1061
G183	G544	0.1061
G183	G3967	0.1061
G112	G2139	0.1061
G121	G433	0.1061
G291	G3535	0.1061
G147	G4487	0.1061
G41	G2557	0.1061
G273	G2335	0.1061
G74	G880	0.1061
G71	G2165	0.1061
G75	G3182	0.1061
G242	G2143	0.1061
G242	G4381	0.1061
G155	G1927	0.1061
G278	G1341	0.1061
G154	G3641	0.1061
G298	G2159	0.1061
G241	G4435	0.1061
G132	G1632	0.1061
G228	G846	0.1061
G291	G1736	0.1061
G291	G2158	0.1061
G121	G2797	0.1061
G24	G2017	0.1061
G213	G2383	0.1061
G177	G1576	0.1061
G156	G1224	0.1061
G323	G1561	0.1061
G265	G2308	0.1061
G318	G278	0.1061
G278	G318	0.1061
G258	G500	0.1061
G199	G1138	0.1061
G274	G2256	0.1061
G170	G3250	0.1061
G226	G2196	0.1061
G235	G2022	0.1061
G124	G1023	0.1061
G318	G2063	0.1061
G188	G3482	0.1061
G213	G4046	0.1061
G58	G4322	0.1061
G87	G4382	0.1061
G242	G1617	0.1061
G242	G2208	0.1061
G90	G3659	0.1061
G209	G3197	0.1061
G325	G3558	0.1061
G139	G2509	0.1061
G213	G2022	0.1061
G213	G2633	0.1061
G302	G312	0.1061
G86	G405	0.1061
G179	G2686	0.1061
G23	G853	0.1061
G213	G845	0.1061
G73	G3658	0.1061
G139	G3300	0.1061
G179	G4287	0.1061
G23	G3444	0.1061
G219	G425	0.1061
G318	G2441	0.1061
G220	G2958	0.1061
G213	G183	0.1061
G331	G3280	0.1061
G87	G3725	0.1061
G1	G3593	0.106
G1	G2538	0.106
G106	G4265	0.106
G1	G1546	0.106
G55	G690	0.106
G139	G3830	0.106
G75	G2928	0.106
G55	G611	0.106
G183	G488	0.106
G55	G1147	0.106
G55	G3346	0.106
G141	G1165	0.106
G202	G3162	0.106
G301	G520	0.106
G238	G4268	0.106
G183	G1266	0.106
G90	G1914	0.106
G325	G4046	0.106
G130	G819	0.106
G331	G1099	0.106
G291	G3920	0.106
G75	G3050	0.106
G183	G953	0.106
G140	G2751	0.106
G260	G883	0.106
G69	G3466	0.106
G274	G404	0.106
G274	G598	0.106
G97	G3152	0.106
G75	G3552	0.106
G55	G4027	0.106
G278	G19	0.106
G90	G4033	0.106
G177	G4007	0.106
G228	G2631	0.106
G183	G629	0.106
G202	G1829	0.106
G238	G4126	0.106
G291	G3178	0.106
G16	G3643	0.106
G193	G896	0.106
G291	G3340	0.106
G325	G3524	0.106
G325	G3541	0.106
G255	G2771	0.106
G26	G2302	0.106
G323	G762	0.106
G100	G3148	0.106
G87	G593	0.106
G287	G2842	0.106
G263	G1484	0.106
G165	G263	0.106
G244	G4486	0.106
G154	G316	0.106
G154	G3154	0.106
G228	G3501	0.106
G29	G3206	0.106
G263	G165	0.106
G37	G1202	0.106
G90	G4134	0.106
G73	G2416	0.106
G209	G3484	0.106
G29	G1009	0.106
G87	G3254	0.106
G318	G1138	0.106
G197	G2747	0.106
G316	G154	0.106
G226	G4116	0.106
G223	G635	0.106
G112	G883	0.106
G318	G3721	0.106
G244	G514	0.106
G244	G4088	0.106
G179	G3053	0.106
G188	G4215	0.106
G235	G3361	0.106
G74	G2463	0.106
G263	G336	0.106
G179	G1493	0.106
G179	G1219	0.106
G58	G3452	0.106
G197	G1969	0.106
G318	G4183	0.106
G154	G340	0.106
G90	G2757	0.106
G87	G4024	0.106
G244	G1906	0.106
G302	G943	0.106
G171	G1813	0.106
G79	G3949	0.106
G90	G2954	0.106
G19	G278	0.106
G298	G2582	0.106
G277	G827	0.106
G140	G490	0.106
G278	G2757	0.106
G87	G2692	0.106
G87	G2346	0.106
G242	G1886	0.106
G122	G3097	0.106
G110	G3057	0.106
G154	G1447	0.106
G55	G3386	0.1059
G183	G1861	0.1059
G55	G2121	0.1059
G136	G3744	0.1059
G291	G2844	0.1059
G1	G4295	0.1059
G75	G2509	0.1059
G75	G3014	0.1059
G13	G4438	0.1059
G228	G3762	0.1059
G136	G1817	0.1059
G55	G900	0.1059
G331	G729	0.1059
G4	G2109	0.1059
G75	G4092	0.1059
G197	G1308	0.1059
G106	G1945	0.1059
G104	G3862	0.1059
G113	G1464	0.1059
G113	G3663	0.1059
G202	G472	0.1059
G161	G1051	0.1059
G55	G2068	0.1059
G284	G1086	0.1059
G183	G1474	0.1059
G228	G4265	0.1059
G55	G3861	0.1059
G87	G2932	0.1059
G325	G731	0.1059
G5	G3857	0.1059
G228	G2975	0.1059
G75	G3758	0.1059
G130	G2707	0.1059
G291	G2248	0.1059
G291	G3102	0.1059
G75	G825	0.1059
G74	G488	0.1059
G244	G2159	0.1059
G263	G4322	0.1059
G86	G2401	0.1059
G183	G3513	0.1059
G183	G3886	0.1059
G87	G3507	0.1059
G74	G4324	0.1059
G223	G513	0.1059
G154	G4200	0.1059
G90	G3210	0.1059
G130	G910	0.1059
G235	G2213	0.1059
G265	G1975	0.1059
G41	G302	0.1059
G140	G1429	0.1059
G259	G2878	0.1059
G263	G804	0.1059
G75	G412	0.1059
G90	G4112	0.1059
G291	G755	0.1059
G259	G2955	0.1059
G25	G3316	0.1059
G197	G3014	0.1059
G236	G2867	0.1059
G179	G4132	0.1059
G183	G2171	0.1059
G242	G3431	0.1059
G171	G2390	0.1059
G263	G761	0.1059
G84	G423	0.1059
G156	G2454	0.1059
G90	G1271	0.1059
G122	G1835	0.1059
G274	G3508	0.1059
G24	G3658	0.1059
G325	G429	0.1059
G325	G1540	0.1059
G87	G526	0.1059
G260	G1679	0.1059
G260	G1820	0.1059
G155	G743	0.1059
G254	G3318	0.1059
G242	G3514	0.1059
G302	G41	0.1059
G19	G3557	0.1059
G140	G3197	0.1059
G183	G927	0.1059
G197	G3113	0.1059
G171	G622	0.1059
G326	G4466	0.1059
G86	G1277	0.1059
G106	G3907	0.1059
G73	G2591	0.1059
G73	G3945	0.1059
G235	G3391	0.1059
G209	G2505	0.1059
G209	G3594	0.1059
G41	G407	0.1059
G90	G416	0.1059
G121	G2733	0.1059
G318	G1065	0.1059
G179	G2842	0.1059
G140	G3857	0.1059
G26	G3495	0.1059
G199	G1500	0.1059
G140	G3724	0.1059
G209	G3631	0.1059
G209	G3911	0.1059
G209	G3543	0.1059
G156	G2556	0.1059
G93	G2514	0.1059
G179	G1540	0.1059
G277	G2982	0.1059
G179	G921	0.1059
G139	G804	0.1059
G331	G2390	0.1059
G259	G3723	0.1059
G99	G3157	0.1059
G331	G3514	0.1059
G259	G2934	0.1059
G259	G4332	0.1059
G106	G3920	0.1058
G56	G2771	0.1058
G136	G3746	0.1058
G55	G1392	0.1058
G55	G3450	0.1058
G56	G4210	0.1058
G55	G2838	0.1058
G56	G2781	0.1058
G310	G1060	0.1058
G55	G1138	0.1058
G183	G2121	0.1058
G56	G1486	0.1058
G113	G785	0.1058
G172	G4169	0.1058
G141	G4353	0.1058
G270	G3758	0.1058
G255	G4388	0.1058
G113	G1487	0.1058
G75	G2086	0.1058
G260	G2210	0.1058
G260	G2643	0.1058
G310	G3392	0.1058
G84	G1045	0.1058
G222	G3066	0.1058
G213	G202	0.1058
G75	G3784	0.1058
G276	G4116	0.1058
G84	G4423	0.1058
G179	G139	0.1058
G165	G3868	0.1058
G242	G2953	0.1058
G263	G2138	0.1058
G326	G2830	0.1058
G238	G1515	0.1058
G202	G1124	0.1058
G325	G3346	0.1058
G323	G4398	0.1058
G259	G4205	0.1058
G183	G997	0.1058
G188	G4055	0.1058
G155	G3318	0.1058
G75	G2190	0.1058
G5	G3811	0.1058
G83	G1308	0.1058
G172	G3699	0.1058
G90	G1297	0.1058
G154	G2057	0.1058
G75	G1508	0.1058
G183	G2686	0.1058
G183	G1050	0.1058
G244	G1807	0.1058
G226	G992	0.1058
G193	G3624	0.1058
G242	G877	0.1058
G259	G1773	0.1058
G244	G3017	0.1058
G228	G1780	0.1058
G274	G635	0.1058
G291	G721	0.1058
G258	G1134	0.1058
G29	G3663	0.1058
G29	G4352	0.1058
G223	G695	0.1058
G161	G1961	0.1058
G179	G1445	0.1058
G29	G4281	0.1058
G278	G574	0.1058
G223	G2993	0.1058
G87	G475	0.1058
G244	G629	0.1058
G302	G3715	0.1058
G278	G1084	0.1058
G318	G4475	0.1058
G197	G1565	0.1058
G3	G3958	0.1058
G265	G1986	0.1058
G298	G4295	0.1058
G29	G2202	0.1058
G209	G2707	0.1058
G259	G992	0.1058
G259	G3491	0.1058
G140	G3168	0.1058
G122	G4160	0.1058
G57	G855	0.1058
G139	G179	0.1058
G302	G1934	0.1058
G278	G4024	0.1058
G202	G213	0.1058
G197	G3064	0.1058
G139	G3869	0.1058
G318	G2156	0.1058
G254	G3201	0.1058
G1	G2902	0.1057
G106	G828	0.1057
G1	G2019	0.1057
G113	G593	0.1057
G172	G4241	0.1057
G55	G828	0.1057
G55	G1445	0.1057
G55	G4183	0.1057
G228	G705	0.1057
G270	G514	0.1057
G106	G1679	0.1057
G213	G3491	0.1057
G97	G4033	0.1057
G24	G3557	0.1057
G325	G2692	0.1057
G24	G2163	0.1057
G56	G3555	0.1057
G26	G4173	0.1057
G323	G3210	0.1057
G291	G179	0.1057
G183	G2200	0.1057
G106	G4461	0.1057
G274	G384	0.1057
G270	G2748	0.1057
G255	G900	0.1057
G55	G2904	0.1057
G203	G1971	0.1057
G113	G1540	0.1057
G325	G24	0.1057
G292	G772	0.1057
G75	G4060	0.1057
G325	G514	0.1057
G255	G4042	0.1057
G172	G1780	0.1057
G323	G629	0.1057
G323	G853	0.1057
G287	G2084	0.1057
G87	G3867	0.1057
G29	G4260	0.1057
G244	G2399	0.1057
G90	G1054	0.1057
G255	G4295	0.1057
G302	G3845	0.1057
G84	G810	0.1057
G84	G3715	0.1057
G132	G1295	0.1057
G263	G2726	0.1057
G24	G3165	0.1057
G75	G4333	0.1057
G223	G2077	0.1057
G179	G4414	0.1057
G260	G4287	0.1057
G93	G3593	0.1057
G291	G3699	0.1057
G321	G3142	0.1057
G242	G3543	0.1057
G197	G1951	0.1057
G87	G1494	0.1057
G36	G521	0.1057
G244	G3718	0.1057
G277	G3762	0.1057
G24	G325	0.1057
G87	G1237	0.1057
G302	G3837	0.1057
G90	G3535	0.1057
G93	G2975	0.1057
G244	G1741	0.1057
G213	G4487	0.1057
G263	G2927	0.1057
G263	G4165	0.1057
G147	G3359	0.1057
G235	G1749	0.1057
G23	G2736	0.1057
G179	G2928	0.1057
G242	G3853	0.1057
G202	G407	0.1057
G99	G3782	0.1057
G23	G1862	0.1057
G23	G3165	0.1057
G316	G3254	0.1057
G298	G2975	0.1057
G278	G2017	0.1057
G223	G2247	0.1057
G331	G1770	0.1057
G235	G4268	0.1057
G213	G425	0.1057
G96	G522	0.1057
G179	G291	0.1057
G179	G1811	0.1057
G57	G879	0.1057
G331	G384	0.1057
G213	G753	0.1057
G23	G2080	0.1057
G235	G1617	0.1057
G197	G2360	0.1057
G278	G3217	0.1057
G139	G1546	0.1057
G223	G2653	0.1057
G213	G2248	0.1057
G209	G614	0.1057
G197	G568	0.1057
G318	G1135	0.1057
G213	G894	0.1057
G87	G794	0.1057
G139	G1304	0.1057
G302	G611	0.1057
G213	G2420	0.1057
G318	G1480	0.1057
G140	G2653	0.1057
G331	G2241	0.1057
G331	G4223	0.1057
G139	G416	0.1057
G77	G3414	0.1056
G136	G2686	0.1056
G55	G675	0.1056
G75	G960	0.1056
G113	G3285	0.1056
G301	G2827	0.1056
G84	G3571	0.1056
G331	G1901	0.1056
G228	G1265	0.1056
G172	G3964	0.1056
G1	G2186	0.1056
G75	G1154	0.1056
G325	G96	0.1056
G245	G2079	0.1056
G274	G3136	0.1056
G325	G3538	0.1056
G302	G2921	0.1056
G323	G2184	0.1056
G323	G2736	0.1056
G83	G2163	0.1056
G183	G202	0.1056
G121	G4487	0.1056
G75	G2223	0.1056
G24	G2297	0.1056
G202	G2416	0.1056
G274	G2852	0.1056
G90	G4272	0.1056
G278	G2139	0.1056
G172	G4287	0.1056
G242	G3393	0.1056
G165	G3543	0.1056
G302	G826	0.1056
G23	G2956	0.1056
G202	G1544	0.1056
G124	G4465	0.1056
G274	G830	0.1056
G75	G4112	0.1056
G258	G1491	0.1056
G172	G3763	0.1056
G138	G2420	0.1056
G161	G4393	0.1056
G270	G4153	0.1056
G273	G3250	0.1056
G291	G2955	0.1056
G24	G1494	0.1056
G263	G845	0.1056
G274	G614	0.1056
G87	G1901	0.1056
G90	G3381	0.1056
G74	G3919	0.1056
G325	G3500	0.1056
G124	G982	0.1056
G23	G442	0.1056
G199	G675	0.1056
G199	G2579	0.1056
G73	G1592	0.1056
G325	G3113	0.1056
G23	G1553	0.1056
G244	G147	0.1056
G147	G244	0.1056
G217	G3217	0.1056
G170	G2577	0.1056
G45	G2700	0.1056
G199	G1089	0.1056
G96	G2707	0.1056
G274	G2153	0.1056
G278	G1626	0.1056
G197	G1487	0.1056
G87	G3400	0.1056
G37	G1888	0.1056
G90	G2631	0.1056
G223	G1354	0.1056
G202	G183	0.1056
G235	G2184	0.1056
G235	G2209	0.1056
G87	G2389	0.1056
G140	G4486	0.1056
G147	G625	0.1056
G58	G3247	0.1056
G318	G2144	0.1056
G242	G2631	0.1056
G259	G399	0.1056
G274	G2819	0.1056
G242	G4302	0.1056
G278	G1471	0.1056
G197	G2390	0.1056
G87	G1976	0.1056
G154	G765	0.1056
G96	G325	0.1056
G125	G3552	0.1056
G302	G3023	0.1056
G140	G629	0.1056
G331	G2862	0.1056
G318	G1089	0.1056
G139	G3485	0.1056
G122	G2831	0.1056
G209	G2841	0.1056
G259	G3814	0.1056
G331	G1594	0.1056
G139	G2402	0.1056
G331	G1780	0.1056
G305	G2683	0.1055
G305	G3280	0.1055
G55	G3371	0.1055
G75	G3594	0.1055
G291	G690	0.1055
G172	G3837	0.1055
G228	G513	0.1055
G55	G2360	0.1055
G301	G231	0.1055
G75	G1263	0.1055
G75	G4248	0.1055
G130	G1891	0.1055
G55	G3696	0.1055
G89	G3553	0.1055
G113	G805	0.1055
G141	G1163	0.1055
G84	G992	0.1055
G203	G3754	0.1055
G281	G3059	0.1055
G165	G1870	0.1055
G263	G550	0.1055
G325	G828	0.1055
G75	G2702	0.1055
G24	G611	0.1055
G71	G2973	0.1055
G325	G263	0.1055
G52	G1976	0.1055
G75	G1170	0.1055
G3	G3661	0.1055
G29	G2683	0.1055
G87	G1292	0.1055
G265	G3914	0.1055
G265	G2077	0.1055
G265	G3111	0.1055
G205	G2090	0.1055
G223	G2165	0.1055
G90	G2633	0.1055
G5	G3666	0.1055
G90	G828	0.1055
G90	G1504	0.1055
G276	G3952	0.1055
G273	G606	0.1055
G231	G301	0.1055
G87	G3544	0.1055
G263	G862	0.1055
G87	G3641	0.1055
G209	G2383	0.1055
G274	G654	0.1055
G258	G1380	0.1055
G250	G3791	0.1055
G235	G4322	0.1055
G121	G1065	0.1055
G244	G4314	0.1055
G298	G3947	0.1055
G263	G325	0.1055
G258	G1004	0.1055
G258	G2420	0.1055
G147	G1942	0.1055
G220	G435	0.1055
G90	G2432	0.1055
G161	G1497	0.1055
G87	G825	0.1055
G235	G4467	0.1055
G90	G4027	0.1055
G242	G2300	0.1055
G140	G1651	0.1055
G29	G1477	0.1055
G29	G2938	0.1055
G73	G2896	0.1055
G318	G2862	0.1055
G171	G3211	0.1055
G325	G1429	0.1055
G278	G1054	0.1055
G318	G3732	0.1055
G23	G2653	0.1055
G58	G1879	0.1055
G259	G3734	0.1055
G55	G4235	0.1054
G1	G244	0.1054
G1	G2797	0.1054
G75	G1023	0.1054
G75	G4406	0.1054
G38	G2109	0.1054
G56	G1050	0.1054
G301	G3784	0.1054
G75	G3424	0.1054
G245	G3990	0.1054
G1	G606	0.1054
G203	G3088	0.1054
G106	G3763	0.1054
G260	G705	0.1054
G183	G96	0.1054
G228	G1809	0.1054
G1	G412	0.1054
G291	G4234	0.1054
G97	G2472	0.1054
G75	G2798	0.1054
G255	G3210	0.1054
G291	G1857	0.1054
G75	G2057	0.1054
G270	G672	0.1054
G3	G1135	0.1054
G302	G1592	0.1054
G255	G2736	0.1054
G315	G4173	0.1054
G228	G1986	0.1054
G228	G4295	0.1054
G84	G3718	0.1054
G183	G809	0.1054
G147	G420	0.1054
G318	G4205	0.1054
G287	G1126	0.1054
G55	G2675	0.1054
G183	G716	0.1054
G291	G4088	0.1054
G260	G853	0.1054
G84	G1354	0.1054
G75	G606	0.1054
G31	G433	0.1054
G287	G3208	0.1054
G154	G188	0.1054
G5	G2631	0.1054
G87	G73	0.1054
G274	G1367	0.1054
G3	G1346	0.1054
G199	G565	0.1054
G263	G526	0.1054
G179	G3289	0.1054
G140	G2079	0.1054
G282	G2973	0.1054
G244	G3845	0.1054
G197	G3824	0.1054
G278	G2121	0.1054
G318	G2813	0.1054
G274	G953	0.1054
G179	G3911	0.1054
G223	G3911	0.1054
G321	G1228	0.1054
G74	G2209	0.1054
G298	G1392	0.1054
G73	G1606	0.1054
G24	G3723	0.1054
G199	G1199	0.1054
G259	G2607	0.1054
G274	G2329	0.1054
G273	G1878	0.1054
G183	G3395	0.1054
G199	G4259	0.1054
G278	G517	0.1054
G278	G4409	0.1054
G302	G1852	0.1054
G242	G1147	0.1054
G242	G1494	0.1054
G73	G1045	0.1054
G223	G2544	0.1054
G87	G3541	0.1054
G250	G3342	0.1054
G209	G4491	0.1054
G57	G4459	0.1054
G90	G4116	0.1054
G188	G154	0.1054
G265	G1733	0.1054
G316	G1966	0.1054
G112	G2975	0.1054
G263	G4176	0.1054
G171	G768	0.1054
G73	G87	0.1054
G242	G2927	0.1054
G86	G3552	0.1054
G19	G877	0.1054
G96	G1227	0.1054
G278	G2834	0.1054
G96	G183	0.1054
G278	G2190	0.1054
G122	G2648	0.1054
G318	G2960	0.1054
G331	G972	0.1054
G244	G1	0.1054
G197	G1700	0.1054
G197	G3734	0.1054
G87	G2004	0.1054
G259	G4473	0.1054
G209	G2247	0.1054
G55	G3136	0.1053
G55	G213	0.1053
G276	G3631	0.1053
G279	G3487	0.1053
G75	G3456	0.1053
G113	G1975	0.1053
G301	G2251	0.1053
G183	G2573	0.1053
G141	G3067	0.1053
G106	G3760	0.1053
G75	G1925	0.1053
G124	G1891	0.1053
G74	G2424	0.1053
G5	G566	0.1053
G75	G489	0.1053
G75	G2835	0.1053
G155	G4269	0.1053
G155	G4324	0.1053
G270	G2600	0.1053
G260	G1265	0.1053
G155	G3677	0.1053
G75	G2528	0.1053
G29	G4300	0.1053
G154	G499	0.1053
G244	G209	0.1053
G145	G3771	0.1053
G3	G568	0.1053
G172	G3715	0.1053
G291	G753	0.1053
G291	G1484	0.1053
G90	G1468	0.1053
G260	G3277	0.1053
G75	G4165	0.1053
G312	G3275	0.1053
G226	G495	0.1053
G55	G1113	0.1053
G130	G3139	0.1053
G318	G2798	0.1053
G183	G2428	0.1053
G183	G2834	0.1053
G156	G4104	0.1053
G112	G1422	0.1053
G308	G1299	0.1053
G90	G1250	0.1053
G302	G644	0.1053
G5	G2834	0.1053
G199	G4077	0.1053
G213	G3414	0.1053
G24	G1651	0.1053
G310	G3858	0.1053
G29	G3635	0.1053
G36	G1658	0.1053
G274	G1263	0.1053
G316	G1764	0.1053
G23	G2537	0.1053
G84	G3677	0.1053
G250	G982	0.1053
G23	G1822	0.1053
G112	G451	0.1053
G263	G1741	0.1053
G23	G611	0.1053
G23	G1745	0.1053
G213	G4300	0.1053
G140	G3593	0.1053
G90	G1651	0.1053
G250	G2495	0.1053
G258	G3020	0.1053
G263	G4295	0.1053
G84	G2938	0.1053
G122	G3378	0.1053
G213	G2589	0.1053
G87	G1812	0.1053
G96	G3549	0.1053
G73	G2077	0.1053
G244	G1009	0.1053
G223	G2086	0.1053
G302	G1621	0.1053
G58	G1460	0.1053
G235	G2476	0.1053
G74	G522	0.1053
G244	G1173	0.1053
G254	G1323	0.1053
G45	G3071	0.1053
G213	G3919	0.1053
G106	G3544	0.1053
G213	G2452	0.1053
G213	G4241	0.1053
G90	G4059	0.1053
G179	G625	0.1053
G242	G3513	0.1053
G213	G900	0.1053
G23	G3475	0.1053
G23	G3886	0.1053
G302	G3661	0.1053
G278	G4226	0.1053
G331	G2263	0.1053
G213	G556	0.1053
G209	G244	0.1053
G73	G4378	0.1053
G259	G2204	0.1053
G213	G3059	0.1053
G213	G575	0.1053
G213	G629	0.1053
G331	G1911	0.1053
G140	G1025	0.1053
G213	G55	0.1053
G1	G451	0.1052
G106	G2648	0.1052
G136	G1515	0.1052
G183	G341	0.1052
G306	G1972	0.1052
G1	G4223	0.1052
G260	G3414	0.1052
G1	G1913	0.1052
G1	G4042	0.1052
G56	G5	0.1052
G136	G1561	0.1052
G55	G4459	0.1052
G1	G3715	0.1052
G310	G2691	0.1052
G255	G3456	0.1052
G106	G921	0.1052
G113	G828	0.1052
G5	G2674	0.1052
G277	G3487	0.1052
G172	G4254	0.1052
G75	G2285	0.1052
G75	G4223	0.1052
G270	G3678	0.1052
G139	G1523	0.1052
G260	G4421	0.1052
G276	G1465	0.1052
G84	G3911	0.1052
G75	G1986	0.1052
G19	G2297	0.1052
G274	G1870	0.1052
G291	G3625	0.1052
G323	G2826	0.1052
G323	G3257	0.1052
G265	G1770	0.1052
G52	G3734	0.1052
G41	G3754	0.1052
G258	G705	0.1052
G75	G3818	0.1052
G23	G3643	0.1052
G278	G122	0.1052
G209	G2751	0.1052
G274	G96	0.1052
G202	G2996	0.1052
G242	G2878	0.1052
G3	G877	0.1052
G203	G1585	0.1052
G302	G1392	0.1052
G183	G1468	0.1052
G259	G2537	0.1052
G223	G2509	0.1052
G201	G2050	0.1052
G130	G738	0.1052
G130	G3020	0.1052
G258	G1164	0.1052
G258	G1598	0.1052
G291	G1816	0.1052
G202	G2648	0.1052
G291	G2549	0.1052
G280	G2897	0.1052
G244	G1766	0.1052
G121	G1143	0.1052
G199	G4486	0.1052
G87	G1012	0.1052
G90	G2877	0.1052
G318	G2902	0.1052
G325	G3737	0.1052
G177	G2854	0.1052
G242	G3359	0.1052
G23	G3371	0.1052
G331	G2997	0.1052
G209	G1880	0.1052
G209	G3684	0.1052
G260	G2567	0.1052
G23	G2184	0.1052
G302	G2878	0.1052
G124	G3163	0.1052
G24	G1822	0.1052
G85	G4326	0.1052
G331	G572	0.1052
G154	G4234	0.1052
G23	G2339	0.1052
G316	G2358	0.1052
G5	G56	0.1052
G5	G2790	0.1052
G318	G1829	0.1052
G242	G3050	0.1052
G87	G1306	0.1052
G96	G274	0.1052
G242	G2622	0.1052
G87	G870	0.1052
G278	G474	0.1052
G278	G1793	0.1052
G265	G1592	0.1052
G250	G4160	0.1052
G220	G1143	0.1052
G122	G278	0.1052
G250	G2259	0.1052
G188	G2514	0.1052
G29	G3584	0.1052
G278	G3512	0.1052
G139	G2579	0.1052
G235	G2896	0.1052
G244	G444	0.1052
G254	G2844	0.1052
G246	G1091	0.1052
G179	G2675	0.1052
G29	G1624	0.1052
G331	G695	0.1052
G278	G4134	0.1051
G89	G1983	0.1051
G136	G2019	0.1051
G106	G4281	0.1051
G301	G3067	0.1051
G270	G900	0.1051
G56	G1158	0.1051
G163	G284	0.1051
G19	G575	0.1051
G183	G4451	0.1051
G75	G1433	0.1051
G218	G3967	0.1051
G1	G1540	0.1051
G1	G3127	0.1051
G55	G3663	0.1051
G260	G2813	0.1051
G183	G1481	0.1051
G5	G4407	0.1051
G284	G2551	0.1051
G255	G1809	0.1051
G36	G1578	0.1051
G3	G3001	0.1051
G274	G1059	0.1051
G244	G3456	0.1051
G302	G1446	0.1051
G141	G1486	0.1051
G203	G4489	0.1051
G155	G2624	0.1051
G263	G2165	0.1051
G172	G1736	0.1051
G260	G1747	0.1051
G84	G4254	0.1051
G75	G1540	0.1051
G199	G2401	0.1051
G236	G1502	0.1051
G263	G992	0.1051
G263	G1809	0.1051
G112	G4491	0.1051
G302	G1265	0.1051
G79	G4277	0.1051
G203	G3723	0.1051
G84	G2662	0.1051
G130	G953	0.1051
G228	G1050	0.1051
G199	G2509	0.1051
G325	G1224	0.1051
G140	G1184	0.1051
G199	G2936	0.1051
G235	G3734	0.1051
G90	G3901	0.1051
G244	G3538	0.1051
G331	G3724	0.1051
G202	G801	0.1051
G183	G429	0.1051
G24	G2285	0.1051
G216	G284	0.1051
G86	G1204	0.1051
G244	G1491	0.1051
G31	G3247	0.1051
G284	G163	0.1051
G274	G2616	0.1051
G199	G3300	0.1051
G260	G1015	0.1051
G86	G2022	0.1051
G244	G3273	0.1051
G236	G3465	0.1051
G331	G1654	0.1051
G29	G3111	0.1051
G291	G1935	0.1051
G321	G590	0.1051
G321	G2823	0.1051
G165	G1227	0.1051
G121	G2771	0.1051
G179	G3111	0.1051
G284	G216	0.1051
G259	G2265	0.1051
G325	G3395	0.1051
G260	G1652	0.1051
G121	G2146	0.1051
G29	G3715	0.1051
G331	G1421	0.1051
G263	G2402	0.1051
G226	G3885	0.1051
G235	G1857	0.1051
G147	G2927	0.1051
G192	G1292	0.1051
G302	G2002	0.1051
G242	G1165	0.1051
G74	G3552	0.1051
G93	G340	0.1051
G242	G4378	0.1051
G209	G1809	0.1051
G209	G2022	0.1051
G277	G2089	0.1051
G58	G2648	0.1051
G122	G2982	0.1051
G302	G3836	0.1051
G331	G943	0.1051
G139	G3909	0.1051
G77	G4235	0.105
G1	G1491	0.105
G55	G3378	0.105
G106	G1785	0.105
G113	G636	0.105
G55	G1101	0.105
G183	G472	0.105
G265	G2339	0.105
G84	G2844	0.105
G136	G3501	0.105
G55	G2168	0.105
G90	G331	0.105
G183	G140	0.105
G200	G752	0.105
G75	G731	0.105
G90	G375	0.105
G260	G3424	0.105
G56	G1311	0.105
G183	G2060	0.105
G75	G1559	0.105
G228	G223	0.105
G31	G3661	0.105
G263	G3393	0.105
G206	G2867	0.105
G291	G3947	0.105
G80	G1978	0.105
G55	G3981	0.105
G183	G263	0.105
G29	G2980	0.105
G270	G3923	0.105
G58	G1654	0.105
G93	G1621	0.105
G302	G2159	0.105
G23	G209	0.105
G75	G336	0.105
G202	G1433	0.105
G228	G3715	0.105
G213	G2302	0.105
G31	G3594	0.105
G263	G3450	0.105
G327	G1183	0.105
G74	G513	0.105
G245	G4423	0.105
G294	G2202	0.105
G42	G4489	0.105
G291	G2593	0.105
G273	G3760	0.105
G112	G3791	0.105
G235	G4271	0.105
G263	G1668	0.105
G5	G3007	0.105
G325	G1834	0.105
G325	G2892	0.105
G318	G716	0.105
G263	G399	0.105
G90	G302	0.105
G206	G4343	0.105
G277	G26	0.105
G302	G90	0.105
G235	G85	0.105
G235	G4007	0.105
G84	G3565	0.105
G24	G716	0.105
G26	G277	0.105
G165	G3722	0.105
G139	G3235	0.105
G106	G3722	0.105
G298	G425	0.105
G85	G235	0.105
G254	G3165	0.105
G140	G2416	0.105
G278	G2241	0.105
G99	G3551	0.105
G242	G3327	0.105
G202	G423	0.105
G24	G3535	0.105
G263	G183	0.105
G106	G621	0.105
G90	G3860	0.105
G223	G2896	0.105
G209	G23	0.105
G223	G228	0.105
G139	G3152	0.105
G87	G3501	0.105
G278	G1170	0.105
G209	G2544	0.105
G318	G1113	0.105
G23	G4027	0.105
G90	G2934	0.105
G154	G1291	0.105
G140	G183	0.105
G139	G3020	0.105
G93	G3398	0.105
G331	G90	0.105
G331	G4224	0.105
G331	G3213	0.105
G305	G4406	0.1049
G305	G4421	0.1049
G139	G4047	0.1049
G106	G1913	0.1049
G106	G4042	0.1049
G106	G500	0.1049
G333	G4420	0.1049
G77	G2563	0.1049
G113	G3371	0.1049
G325	G1880	0.1049
G260	G404	0.1049
G323	G3593	0.1049
G75	G856	0.1049
G75	G2210	0.1049
G172	G87	0.1049
G172	G801	0.1049
G55	G1487	0.1049
G1	G1163	0.1049
G90	G341	0.1049
G172	G1237	0.1049
G106	G2425	0.1049
G55	G1617	0.1049
G55	G2208	0.1049
G270	G3479	0.1049
G55	G2582	0.1049
G310	G3217	0.1049
G29	G213	0.1049
G31	G3386	0.1049
G263	G2401	0.1049
G193	G743	0.1049
G223	G1880	0.1049
G325	G768	0.1049
G242	G3606	0.1049
G147	G213	0.1049
G147	G3409	0.1049
G271	G2087	0.1049
G172	G2418	0.1049
G113	G3981	0.1049
G140	G4455	0.1049
G140	G1323	0.1049
G245	G1659	0.1049
G29	G1292	0.1049
G167	G1359	0.1049
G24	G801	0.1049
G197	G1468	0.1049
G274	G3152	0.1049
G29	G4421	0.1049
G174	G101	0.1049
G121	G3549	0.1049
G112	G2509	0.1049
G308	G2257	0.1049
G46	G4444	0.1049
G17	G1194	0.1049
G112	G4026	0.1049
G31	G804	0.1049
G93	G316	0.1049
G177	G1223	0.1049
G101	G4207	0.1049
G197	G3507	0.1049
G250	G3593	0.1049
G73	G1127	0.1049
G325	G2202	0.1049
G121	G1368	0.1049
G37	G2992	0.1049
G90	G3676	0.1049
G86	G2736	0.1049
G242	G1598	0.1049
G325	G3246	0.1049
G316	G93	0.1049
G274	G629	0.1049
G223	G1147	0.1049
G188	G2339	0.1049
G223	G3346	0.1049
G156	G2411	0.1049
G298	G3945	0.1049
G154	G3718	0.1049
G73	G2704	0.1049
G121	G1986	0.1049
G154	G694	0.1049
G235	G3247	0.1049
G209	G4103	0.1049
G199	G1378	0.1049
G101	G174	0.1049
G87	G2516	0.1049
G278	G2436	0.1049
G5	G3555	0.1049
G96	G953	0.1049
G213	G3342	0.1049
G175	G3250	0.1049
G213	G675	0.1049
G259	G1809	0.1049
G87	G1874	0.1049
G254	G694	0.1049
G242	G1346	0.1049
G29	G4087	0.1049
G242	G2192	0.1049
G87	G172	0.1049
G213	G147	0.1049
G213	G1463	0.1049
G23	G2765	0.1049
G213	G1147	0.1049
G318	G503	0.1049
G278	G2958	0.1049
G331	G433	0.1049
G213	G29	0.1049
G259	G3715	0.1049
G209	G1668	0.1049
G278	G1540	0.1049
G244	G1817	0.1049
G213	G1747	0.1049
G139	G1237	0.1049
G213	G3886	0.1049
G302	G1733	0.1049
G124	G3331	0.1049
G331	G3909	0.1049
G1	G690	0.1048
G55	G3593	0.1048
G75	G2079	0.1048
G183	G209	0.1048
G75	G3670	0.1048
G75	G4007	0.1048
G75	G4011	0.1048
G106	G2686	0.1048
G106	G1816	0.1048
G97	G1770	0.1048
G55	G1559	0.1048
G260	G4388	0.1048
G56	G751	0.1048
G113	G1196	0.1048
G113	G3019	0.1048
G141	G4392	0.1048
G228	G1749	0.1048
G274	G3023	0.1048
G75	G3420	0.1048
G90	G4416	0.1048
G203	G4402	0.1048
G291	G1474	0.1048
G301	G3763	0.1048
G260	G1270	0.1048
G276	G1784	0.1048
G87	G2053	0.1048
G301	G1817	0.1048
G302	G2163	0.1048
G183	G1443	0.1048
G255	G1544	0.1048
G75	G3340	0.1048
G113	G2420	0.1048
G84	G900	0.1048
G75	G2867	0.1048
G52	G2213	0.1048
G310	G2954	0.1048
G183	G2516	0.1048
G291	G894	0.1048
G325	G3327	0.1048
G298	G3386	0.1048
G223	G3868	0.1048
G245	G1474	0.1048
G170	G3920	0.1048
G274	G4421	0.1048
G29	G1682	0.1048
G154	G733	0.1048
G112	G2159	0.1048
G223	G960	0.1048
G183	G1816	0.1048
G302	G2643	0.1048
G318	G2537	0.1048
G179	G1433	0.1048
G24	G4467	0.1048
G179	G960	0.1048
G242	G2707	0.1048
G3	G2934	0.1048
G104	G2072	0.1048
G192	G3235	0.1048
G273	G516	0.1048
G5	G2757	0.1048
G29	G3653	0.1048
G273	G1022	0.1048
G41	G2878	0.1048
G17	G2433	0.1048
G236	G924	0.1048
G236	G3211	0.1048
G318	G856	0.1048
G318	G3300	0.1048
G318	G3901	0.1048
G90	G1173	0.1048
G24	G2432	0.1048
G165	G3715	0.1048
G90	G1793	0.1048
G325	G4031	0.1048
G299	G558	0.1048
G302	G3663	0.1048
G274	G3696	0.1048
G274	G4382	0.1048
G205	G981	0.1048
G93	G440	0.1048
G244	G3059	0.1048
G316	G1900	0.1048
G316	G2482	0.1048
G298	G2939	0.1048
G52	G1255	0.1048
G259	G4402	0.1048
G242	G3097	0.1048
G263	G3565	0.1048
G58	G2452	0.1048
G258	G2418	0.1048
G37	G2414	0.1048
G282	G2982	0.1048
G138	G2831	0.1048
G179	G2927	0.1048
G5	G2415	0.1048
G273	G2415	0.1048
G242	G1209	0.1048
G122	G4241	0.1048
G179	G775	0.1048
G179	G2867	0.1048
G298	G2146	0.1048
G87	G416	0.1048
G73	G4088	0.1048
G223	G2418	0.1048
G147	G2186	0.1048
G140	G1493	0.1048
G325	G4503	0.1048
G331	G4423	0.1048
G209	G2329	0.1048
G209	G183	0.1048
G331	G3682	0.1048
G106	G4391	0.1047
G136	G1378	0.1047
G1	G1373	0.1047
G106	G883	0.1047
G106	G3102	0.1047
G136	G3392	0.1047
G55	G566	0.1047
G141	G3569	0.1047
G136	G2748	0.1047
G75	G3837	0.1047
G55	G883	0.1047
G193	G2339	0.1047
G84	G1023	0.1047
G19	G1910	0.1047
G3	G3420	0.1047
G75	G3111	0.1047
G87	G139	0.1047
G141	G964	0.1047
G291	G1463	0.1047
G3	G4234	0.1047
G260	G3690	0.1047
G97	G4421	0.1047
G274	G4487	0.1047
G130	G4075	0.1047
G130	G4344	0.1047
G75	G423	0.1047
G74	G2928	0.1047
G263	G1373	0.1047
G302	G486	0.1047
G274	G1560	0.1047
G29	G1968	0.1047
G44	G879	0.1047
G3	G4501	0.1047
G121	G125	0.1047
G90	G2732	0.1047
G84	G499	0.1047
G84	G4295	0.1047
G154	G1975	0.1047
G188	G2359	0.1047
G26	G488	0.1047
G5	G4104	0.1047
G29	G3273	0.1047
G121	G361	0.1047
G278	G568	0.1047
G90	G2835	0.1047
G312	G4416	0.1047
G90	G1439	0.1047
G188	G1405	0.1047
G23	G1740	0.1047
G244	G1168	0.1047
G244	G3947	0.1047
G331	G3401	0.1047
G29	G1084	0.1047
G199	G1147	0.1047
G140	G1552	0.1047
G244	G2544	0.1047
G17	G1207	0.1047
G1	G2700	0.1047
G242	G4248	0.1047
G96	G4344	0.1047
G74	G2089	0.1047
G255	G553	0.1047
G23	G731	0.1047
G318	G4160	0.1047
G93	G2952	0.1047
G263	G4353	0.1047
G86	G1833	0.1047
G125	G121	0.1047
G125	G1196	0.1047
G274	G405	0.1047
G274	G3720	0.1047
G122	G3335	0.1047
G242	G3340	0.1047
G274	G2653	0.1047
G202	G2938	0.1047
G73	G3826	0.1047
G140	G2616	0.1047
G302	G1993	0.1047
G278	G3392	0.1047
G96	G3552	0.1047
G278	G3659	0.1047
G36	G4345	0.1047
G197	G3901	0.1047
G139	G87	0.1047
G277	G3495	0.1047
G242	G2675	0.1047
G140	G1515	0.1047
G140	G3148	0.1047
G278	G3763	0.1047
G197	G1553	0.1047
G305	G1460	0.1046
G106	G1546	0.1046
G75	G1422	0.1046
G17	G394	0.1046
G310	G3000	0.1046
G172	G2811	0.1046
G75	G2060	0.1046
G122	G4356	0.1046
G113	G943	0.1046
G1	G2653	0.1046
G1	G3763	0.1046
G154	G1932	0.1046
G130	G4062	0.1046
G75	G2055	0.1046
G41	G2514	0.1046
G3	G3535	0.1046
G223	G3136	0.1046
G228	G862	0.1046
G199	G982	0.1046
G5	G3663	0.1046
G38	G1588	0.1046
G183	G3400	0.1046
G199	G420	0.1046
G29	G1265	0.1046
G24	G3152	0.1046
G183	G1581	0.1046
G183	G4104	0.1046
G87	G1192	0.1046
G42	G3914	0.1046
G90	G2308	0.1046
G282	G404	0.1046
G330	G1412	0.1046
G202	G3716	0.1046
G302	G2828	0.1046
G259	G3830	0.1046
G5	G825	0.1046
G242	G4077	0.1046
G298	G2908	0.1046
G244	G1749	0.1046
G202	G3111	0.1046
G5	G2190	0.1046
G263	G274	0.1046
G1	G2296	0.1046
G274	G263	0.1046
G302	G2616	0.1046
G41	G1523	0.1046
G191	G856	0.1046
G85	G4011	0.1046
G325	G1477	0.1046
G278	G3526	0.1046
G140	G1482	0.1046
G31	G1986	0.1046
G179	G3050	0.1046
G45	G2294	0.1046
G90	G1004	0.1046
G171	G3052	0.1046
G24	G4190	0.1046
G74	G3869	0.1046
G112	G3738	0.1046
G24	G3968	0.1046
G87	G2979	0.1046
G23	G494	0.1046
G226	G2532	0.1046
G263	G4031	0.1046
G242	G4226	0.1046
G209	G3839	0.1046
G259	G3659	0.1046
G325	G2826	0.1046
G318	G575	0.1046
G242	G2190	0.1046
G236	G1281	0.1046
G242	G1509	0.1046
G302	G3038	0.1046
G318	G898	0.1046
G197	G3535	0.1046
G220	G2896	0.1046
G23	G3409	0.1046
G278	G3068	0.1046
G259	G4486	0.1046
G106	G3456	0.1045
G1	G4487	0.1045
G1	G4219	0.1045
G1	G2811	0.1045
G55	G4324	0.1045
G310	G2399	0.1045
G113	G394	0.1045
G172	G2165	0.1045
G55	G505	0.1045
G97	G1421	0.1045
G75	G611	0.1045
G113	G3538	0.1045
G56	G2039	0.1045
G203	G733	0.1045
G278	G3529	0.1045
G325	G404	0.1045
G97	G4103	0.1045
G242	G3162	0.1045
G122	G855	0.1045
G183	G4322	0.1045
G255	G4199	0.1045
G183	G31	0.1045
G113	G2208	0.1045
G291	G695	0.1045
G183	G1785	0.1045
G223	G1421	0.1045
G3	G3219	0.1045
G124	G850	0.1045
G287	G4233	0.1045
G202	G666	0.1045
G234	G2591	0.1045
G228	G2338	0.1045
G93	G3606	0.1045
G183	G1747	0.1045
G31	G384	0.1045
G318	G2921	0.1045
G291	G4281	0.1045
G325	G1587	0.1045
G84	G1487	0.1045
G197	G4123	0.1045
G325	G1343	0.1045
G113	G4190	0.1045
G172	G4190	0.1045
G130	G1271	0.1045
G228	G3909	0.1045
G263	G2210	0.1045
G263	G4148	0.1045
G302	G1433	0.1045
G29	G3839	0.1045
G179	G4388	0.1045
G113	G758	0.1045
G113	G3395	0.1045
G74	G1265	0.1045
G74	G2134	0.1045
G90	G401	0.1045
G58	G4285	0.1045
G291	G662	0.1045
G291	G2485	0.1045
G223	G992	0.1045
G188	G3765	0.1045
G179	G4163	0.1045
G271	G2623	0.1045
G291	G4027	0.1045
G242	G3017	0.1045
G213	G3548	0.1045
G263	G2329	0.1045
G235	G1127	0.1045
G121	G827	0.1045
G121	G1255	0.1045
G121	G3508	0.1045
G259	G386	0.1045
G58	G4242	0.1045
G23	G1661	0.1045
G26	G684	0.1045
G24	G4272	0.1045
G259	G4048	0.1045
G90	G522	0.1045
G188	G4381	0.1045
G199	G1316	0.1045
G202	G3715	0.1045
G213	G2159	0.1045
G197	G1335	0.1045
G29	G610	0.1045
G16	G2444	0.1045
G244	G3094	0.1045
G213	G1460	0.1045
G140	G2077	0.1045
G140	G4344	0.1045
G37	G392	0.1045
G202	G3213	0.1045
G24	G3830	0.1045
G73	G2085	0.1045
G213	G2204	0.1045
G331	G2573	0.1045
G90	G698	0.1045
G37	G1281	0.1045
G278	G3050	0.1045
G31	G183	0.1045
G242	G1336	0.1045
G26	G1499	0.1045
G90	G2819	0.1045
G213	G489	0.1045
G213	G1668	0.1045
G302	G2478	0.1045
G122	G3361	0.1045
G278	G2477	0.1045
G154	G3698	0.1045
G188	G4453	0.1045
G213	G1733	0.1045
G220	G1328	0.1045
G318	G3995	0.1045
G318	G1481	0.1045
G331	G4272	0.1045
G318	G1675	0.1045
G305	G3273	0.1044
G167	G1305	0.1044
G1	G635	0.1044
G325	G1180	0.1044
G1	G415	0.1044
G260	G2213	0.1044
G310	G4163	0.1044
G1	G1227	0.1044
G84	G1770	0.1044
G75	G562	0.1044
G172	G3901	0.1044
G183	G1764	0.1044
G228	G2416	0.1044
G113	G1692	0.1044
G55	G879	0.1044
G291	G1925	0.1044
G56	G3039	0.1044
G183	G2704	0.1044
G183	G3839	0.1044
G228	G2838	0.1044
G228	G3549	0.1044
G203	G3366	0.1044
G97	G1460	0.1044
G333	G1900	0.1044
G141	G1540	0.1044
G38	G1385	0.1044
G172	G522	0.1044
G172	G3535	0.1044
G323	G4423	0.1044
G55	G1541	0.1044
G113	G1165	0.1044
G172	G1227	0.1044
G199	G2844	0.1044
G260	G1504	0.1044
G274	G2066	0.1044
G199	G1465	0.1044
G65	G3089	0.1044
G153	G1465	0.1044
G202	G611	0.1044
G155	G1201	0.1044
G113	G3211	0.1044
G310	G2748	0.1044
G183	G674	0.1044
G207	G4033	0.1044
G258	G3510	0.1044
G24	G1834	0.1044
G97	G2086	0.1044
G263	G2161	0.1044
G223	G2538	0.1044
G205	G4202	0.1044
G291	G918	0.1044
G291	G1336	0.1044
G202	G4154	0.1044
G155	G2704	0.1044
G323	G2082	0.1044
G199	G2902	0.1044
G228	G1540	0.1044
G242	G235	0.1044
G87	G4496	0.1044
G84	G3869	0.1044
G73	G1465	0.1044
G235	G58	0.1044
G274	G2085	0.1044
G87	G3440	0.1044
G147	G3549	0.1044
G199	G3719	0.1044
G183	G4112	0.1044
G130	G1986	0.1044
G217	G3148	0.1044
G263	G1354	0.1044
G130	G490	0.1044
G140	G598	0.1044
G206	G2843	0.1044
G197	G700	0.1044
G96	G2204	0.1044
G199	G1647	0.1044
G209	G2139	0.1044
G263	G3566	0.1044
G23	G2022	0.1044
G179	G2089	0.1044
G58	G3517	0.1044
G278	G1692	0.1044
G37	G2153	0.1044
G73	G2476	0.1044
G58	G235	0.1044
G235	G242	0.1044
G132	G3790	0.1044
G277	G2160	0.1044
G223	G2662	0.1044
G223	G4088	0.1044
G93	G806	0.1044
G87	G3332	0.1044
G58	G3837	0.1044
G226	G2139	0.1044
G58	G3332	0.1044
G259	G3369	0.1044
G244	G990	0.1044
G42	G1391	0.1044
G244	G3148	0.1044
G122	G2396	0.1044
G87	G843	0.1044
G125	G1380	0.1044
G93	G2343	0.1044
G331	G1764	0.1044
G235	G2226	0.1044
G259	G3571	0.1044
G140	G514	0.1044
G302	G4232	0.1044
G213	G1004	0.1044
G318	G1445	0.1044
G213	G3213	0.1044
G327	G1578	0.1044
G278	G1763	0.1044
G331	G499	0.1044
G106	G3945	0.1043
G56	G3405	0.1043
G106	G3308	0.1043
G172	G3558	0.1043
G183	G3734	0.1043
G106	G5	0.1043
G183	G690	0.1043
G172	G1292	0.1043
G228	G4033	0.1043
G75	G992	0.1043
G75	G1491	0.1043
G276	G2143	0.1043
G90	G2879	0.1043
G141	G2867	0.1043
G291	G826	0.1043
G84	G1784	0.1043
G273	G2399	0.1043
G291	G1433	0.1043
G277	G2969	0.1043
G113	G2050	0.1043
G183	G2168	0.1043
G228	G87	0.1043
G301	G412	0.1043
G113	G3513	0.1043
G113	G3886	0.1043
G228	G1913	0.1043
G260	G3354	0.1043
G298	G1315	0.1043
G24	G4077	0.1043
G274	G3009	0.1043
G171	G2844	0.1043
G291	G879	0.1043
G260	G4314	0.1043
G310	G1348	0.1043
G29	G984	0.1043
G75	G2493	0.1043
G165	G2452	0.1043
G282	G2213	0.1043
G244	G960	0.1043
G223	G2537	0.1043
G188	G4496	0.1043
G24	G2599	0.1043
G278	G3393	0.1043
G263	G2828	0.1043
G29	G2643	0.1043
G135	G2749	0.1043
G298	G1975	0.1043
G197	G4312	0.1043
G318	G4312	0.1043
G302	G2331	0.1043
G258	G3433	0.1043
G74	G4326	0.1043
G291	G338	0.1043
G291	G2402	0.1043
G154	G992	0.1043
G177	G4482	0.1043
G3	G3050	0.1043
G93	G1745	0.1043
G242	G593	0.1043
G223	G2811	0.1043
G325	G2757	0.1043
G23	G3450	0.1043
G282	G2637	0.1043
G298	G1544	0.1043
G37	G3016	0.1043
G73	G2683	0.1043
G86	G4348	0.1043
G86	G4405	0.1043
G274	G1493	0.1043
G318	G1546	0.1043
G86	G3625	0.1043
G250	G3014	0.1043
G106	G1695	0.1043
G93	G2844	0.1043
G202	G3720	0.1043
G5	G106	0.1043
G258	G1813	0.1043
G302	G3906	0.1043
G93	G1998	0.1043
G55	G4405	0.1043
G87	G3941	0.1043
G23	G453	0.1043
G23	G603	0.1043
G23	G3853	0.1043
G63	G2340	0.1043
G298	G474	0.1043
G274	G1025	0.1043
G223	G810	0.1043
G223	G2256	0.1043
G259	G2085	0.1043
G87	G228	0.1043
G87	G1614	0.1043
G41	G504	0.1043
G316	G2178	0.1043
G223	G3720	0.1043
G223	G3909	0.1043
G199	G2678	0.1043
G209	G788	0.1043
G197	G4011	0.1043
G278	G2752	0.1043
G154	G1003	0.1043
G58	G3097	0.1043
G87	G2439	0.1043
G16	G1420	0.1043
G154	G1459	0.1043
G259	G1874	0.1043
G331	G3659	0.1043
G277	G2709	0.1042
G1	G960	0.1042
G1	G2364	0.1042
G1	G3289	0.1042
G136	G3900	0.1042
G1	G3300	0.1042
G270	G4487	0.1042
G106	G2939	0.1042
G106	G652	0.1042
G1	G3625	0.1042
G1	G1065	0.1042
G1	G3524	0.1042
G1	G3340	0.1042
G260	G2973	0.1042
G325	G277	0.1042
G113	G4486	0.1042
G255	G982	0.1042
G270	G2335	0.1042
G106	G3041	0.1042
G255	G4406	0.1042
G113	G1271	0.1042
G113	G1494	0.1042
G113	G3716	0.1042
G183	G585	0.1042
G24	G1318	0.1042
G202	G601	0.1042
G5	G3424	0.1042
G260	G2184	0.1042
G75	G1913	0.1042
G260	G453	0.1042
G206	G2029	0.1042
G183	G4405	0.1042
G93	G336	0.1042
G55	G1050	0.1042
G84	G3569	0.1042
G219	G2740	0.1042
G250	G1654	0.1042
G321	G391	0.1042
G276	G2184	0.1042
G16	G1239	0.1042
G302	G2495	0.1042
G287	G380	0.1042
G325	G2251	0.1042
G325	G3319	0.1042
G325	G3508	0.1042
G5	G2972	0.1042
G325	G1913	0.1042
G260	G629	0.1042
G84	G3420	0.1042
G238	G1679	0.1042
G83	G4047	0.1042
G278	G3641	0.1042
G42	G93	0.1042
G140	G1318	0.1042
G318	G2853	0.1042
G90	G900	0.1042
G291	G3465	0.1042
G87	G3649	0.1042
G165	G1121	0.1042
G165	G2329	0.1042
G298	G2707	0.1042
G209	G3055	0.1042
G179	G2829	0.1042
G187	G3810	0.1042
G318	G316	0.1042
G278	G2284	0.1042
G278	G2716	0.1042
G226	G826	0.1042
G273	G1820	0.1042
G130	G591	0.1042
G316	G318	0.1042
G125	G3911	0.1042
G282	G1661	0.1042
G112	G4265	0.1042
G236	G2251	0.1042
G29	G2771	0.1042
G242	G4405	0.1042
G96	G2321	0.1042
G96	G3543	0.1042
G121	G809	0.1042
G93	G42	0.1042
G93	G2548	0.1042
G325	G3729	0.1042
G318	G2085	0.1042
G278	G4199	0.1042
G244	G3178	0.1042
G209	G566	0.1042
G116	G1910	0.1042
G139	G598	0.1042
G87	G778	0.1042
G179	G1617	0.1042
G97	G2153	0.1042
G302	G3698	0.1042
G96	G3020	0.1042
G23	G894	0.1042
G259	G1092	0.1042
G57	G3111	0.1042
G161	G2848	0.1042
G139	G4062	0.1042
G331	G4033	0.1042
G122	G1504	0.1042
G96	G4075	0.1042
G331	G501	0.1042
G181	G486	0.1042
G179	G412	0.1042
G259	G2673	0.1042
G277	G325	0.1042
G139	G3535	0.1042
G124	G2936	0.1042
G106	G3289	0.1041
G75	G3571	0.1041
G77	G2364	0.1041
G55	G3791	0.1041
G291	G3023	0.1041
G97	G2844	0.1041
G113	G684	0.1041
G113	G1759	0.1041
G270	G2982	0.1041
G1	G3746	0.1041
G273	G566	0.1041
G113	G1199	0.1041
G55	G399	0.1041
G310	G1255	0.1041
G38	G2122	0.1041
G310	G514	0.1041
G310	G3495	0.1041
G141	G1467	0.1041
G97	G4324	0.1041
G93	G2798	0.1041
G106	G1	0.1041
G141	G2549	0.1041
G323	G4414	0.1041
G212	G1124	0.1041
G55	G3860	0.1041
G1	G106	0.1041
G231	G1902	0.1041
G291	G1012	0.1041
G228	G2993	0.1041
G273	G401	0.1041
G183	G3724	0.1041
G202	G2138	0.1041
G97	G3901	0.1041
G291	G4285	0.1041
G141	G758	0.1041
G141	G1817	0.1041
G75	G3677	0.1041
G202	G2683	0.1041
G274	G4204	0.1041
G242	G3378	0.1041
G310	G2675	0.1041
G89	G1736	0.1041
G315	G3449	0.1041
G73	G1184	0.1041
G278	G2155	0.1041
G155	G1140	0.1041
G325	G1617	0.1041
G260	G1328	0.1041
G84	G654	0.1041
G291	G2389	0.1041
G242	G2877	0.1041
G202	G3803	0.1041
G197	G4299	0.1041
G302	G1809	0.1041
G188	G2624	0.1041
G323	G699	0.1041
G179	G2416	0.1041
G223	G3289	0.1041
G274	G4248	0.1041
G325	G1541	0.1041
G255	G3696	0.1041
G84	G1845	0.1041
G171	G4116	0.1041
G223	G3631	0.1041
G75	G2569	0.1041
G90	G3019	0.1041
G87	G1504	0.1041
G87	G2563	0.1041
G302	G1851	0.1041
G36	G1246	0.1041
G29	G1948	0.1041
G202	G2896	0.1041
G213	G3902	0.1041
G5	G2748	0.1041
G90	G2972	0.1041
G85	G2165	0.1041
G213	G591	0.1041
G217	G1817	0.1041
G93	G3558	0.1041
G274	G2600	0.1041
G37	G3669	0.1041
G29	G2098	0.1041
G298	G1785	0.1041
G140	G2707	0.1041
G265	G3911	0.1041
G321	G2901	0.1041
G213	G1265	0.1041
G213	G2364	0.1041
G318	G2256	0.1041
G199	G1135	0.1041
G298	G4042	0.1041
G298	G4363	0.1041
G171	G3934	0.1041
G209	G3289	0.1041
G213	G1546	0.1041
G37	G2815	0.1041
G209	G2370	0.1041
G147	G1527	0.1041
G213	G2644	0.1041
G23	G599	0.1041
G122	G1730	0.1041
G140	G2975	0.1041
G325	G3226	0.1041
G209	G1463	0.1041
G192	G515	0.1041
G19	G879	0.1041
G331	G1198	0.1041
G278	G758	0.1041
G331	G3676	0.1041
G259	G2166	0.1041
G331	G1173	0.1041
G305	G636	0.104
G305	G826	0.104
G305	G675	0.104
G1	G4486	0.104
G305	G2993	0.104
G55	G1934	0.104
G3	G3981	0.104
G84	G4235	0.104
G183	G1124	0.104
G5	G1995	0.104
G113	G657	0.104
G172	G4501	0.104
G167	G3313	0.104
G55	G1378	0.104
G301	G3127	0.104
G113	G879	0.104
G113	G1862	0.104
G122	G3828	0.104
G84	G1049	0.104
G84	G2683	0.104
G223	G3990	0.104
G172	G1065	0.104
G172	G1493	0.104
G223	G3414	0.104
G278	G3990	0.104
G325	G2838	0.104
G183	G879	0.104
G183	G1862	0.104
G183	G1902	0.104
G291	G556	0.104
G291	G1212	0.104
G291	G1754	0.104
G244	G1465	0.104
G243	G4279	0.104
G24	G4322	0.104
G310	G4318	0.104
G29	G433	0.104
G75	G338	0.104
G75	G2096	0.104
G75	G3309	0.104
G31	G4033	0.104
G263	G3285	0.104
G202	G3901	0.104
G274	G3538	0.104
G183	G1845	0.104
G90	G4326	0.104
G278	G277	0.104
G321	G3086	0.104
G333	G1620	0.104
G141	G2230	0.104
G93	G3110	0.104
G24	G1445	0.104
G263	G3152	0.104
G23	G1552	0.104
G244	G1546	0.104
G87	G3863	0.104
G201	G1925	0.104
G31	G1668	0.104
G24	G1787	0.104
G250	G2928	0.104
G325	G1838	0.104
G197	G896	0.104
G318	G2579	0.104
G90	G3054	0.104
G74	G1271	0.104
G263	G499	0.104
G23	G1120	0.104
G291	G412	0.104
G154	G2548	0.104
G179	G3634	0.104
G298	G845	0.104
G112	G3947	0.104
G29	G2516	0.104
G209	G3563	0.104
G242	G4398	0.104
G24	G1468	0.104
G58	G427	0.104
G58	G1101	0.104
G121	G3413	0.104
G291	G4333	0.104
G23	G410	0.104
G316	G4201	0.104
G24	G3309	0.104
G86	G3050	0.104
G5	G1311	0.104
G140	G856	0.104
G140	G4234	0.104
G45	G3437	0.104
G112	G811	0.104
G277	G278	0.104
G73	G2265	0.104
G24	G1553	0.104
G29	G3211	0.104
G29	G3465	0.104
G242	G2405	0.104
G220	G3947	0.104
G122	G3300	0.104
G213	G2726	0.104
G139	G3247	0.104
G277	G3383	0.104
G298	G775	0.104
G298	G3552	0.104
G278	G1209	0.104
G278	G2570	0.104
G93	G774	0.104
G179	G3699	0.104
G213	G4295	0.104
G139	G2248	0.104
G188	G896	0.104
G242	G1291	0.104
G213	G2432	0.104
G209	G4281	0.104
G331	G3869	0.104
G113	G690	0.1039
G106	G1065	0.1039
G13	G2262	0.1039
G1	G4088	0.1039
G55	G4407	0.1039
G155	G1429	0.1039
G293	G4423	0.1039
G113	G2707	0.1039
G1	G4433	0.1039
G228	G3517	0.1039
G291	G3762	0.1039
G228	G1127	0.1039
G113	G505	0.1039
G203	G2053	0.1039
G323	G4219	0.1039
G55	G2057	0.1039
G75	G2982	0.1039
G52	G1707	0.1039
G139	G2063	0.1039
G55	G2420	0.1039
G33	G4109	0.1039
G83	G2383	0.1039
G84	G1544	0.1039
G321	G1322	0.1039
G84	G731	0.1039
G202	G1975	0.1039
G113	G3860	0.1039
G325	G121	0.1039
G5	G2136	0.1039
G234	G3959	0.1039
G183	G1343	0.1039
G260	G2330	0.1039
G84	G1138	0.1039
G326	G3123	0.1039
G301	G2246	0.1039
G84	G3676	0.1039
G274	G996	0.1039
G271	G964	0.1039
G5	G2771	0.1039
G197	G3309	0.1039
G318	G3309	0.1039
G74	G2589	0.1039
G112	G2495	0.1039
G263	G4421	0.1039
G244	G2090	0.1039
G223	G705	0.1039
G90	G856	0.1039
G276	G1301	0.1039
G90	G2709	0.1039
G244	G3621	0.1039
G302	G2811	0.1039
G42	G3765	0.1039
G244	G4163	0.1039
G326	G4391	0.1039
G179	G4026	0.1039
G223	G4026	0.1039
G274	G3718	0.1039
G145	G537	0.1039
G122	G3588	0.1039
G278	G1553	0.1039
G165	G1587	0.1039
G52	G278	0.1039
G273	G1561	0.1039
G5	G3774	0.1039
G254	G472	0.1039
G5	G3576	0.1039
G156	G2428	0.1039
G263	G772	0.1039
G278	G52	0.1039
G278	G3802	0.1039
G73	G1310	0.1039
G29	G1277	0.1039
G24	G1004	0.1039
G23	G3549	0.1039
G90	G2463	0.1039
G250	G960	0.1039
G129	G2788	0.1039
G325	G2882	0.1039
G278	G1503	0.1039
G31	G4281	0.1039
G179	G870	0.1039
G179	G1994	0.1039
G223	G4314	0.1039
G96	G3433	0.1039
G23	G1147	0.1039
G181	G1157	0.1039
G197	G1063	0.1039
G121	G325	0.1039
G291	G2018	0.1039
G122	G2121	0.1039
G181	G3099	0.1039
G24	G599	0.1039
G316	G535	0.1039
G298	G522	0.1039
G122	G1292	0.1039
G106	G2940	0.1039
G140	G1445	0.1039
G140	G4183	0.1039
G132	G1799	0.1039
G235	G2086	0.1039
G90	G4503	0.1039
G58	G4501	0.1039
G331	G2401	0.1039
G197	G1845	0.1039
G58	G4473	0.1039
G139	G1443	0.1039
G140	G3392	0.1039
G209	G3985	0.1039
G209	G4254	0.1039
G209	G3853	0.1039
G331	G4409	0.1039
G87	G1958	0.1039
G139	G1217	0.1039
G139	G4295	0.1039
G209	G3552	0.1039
G306	G1421	0.1038
G5	G1260	0.1038
G106	G4486	0.1038
G270	G4388	0.1038
G113	G1552	0.1038
G55	G1292	0.1038
G106	G599	0.1038
G136	G1163	0.1038
G172	G2683	0.1038
G56	G2653	0.1038
G193	G2168	0.1038
G330	G694	0.1038
G97	G2383	0.1038
G31	G331	0.1038
G242	G2929	0.1038
G113	G29	0.1038
G56	G2790	0.1038
G278	G604	0.1038
G325	G3289	0.1038
G29	G2605	0.1038
G130	G404	0.1038
G274	G2139	0.1038
G5	G3139	0.1038
G97	G1310	0.1038
G41	G1787	0.1038
G24	G1220	0.1038
G228	G3102	0.1038
G105	G1849	0.1038
G291	G1263	0.1038
G228	G4399	0.1038
G245	G2538	0.1038
G298	G2726	0.1038
G263	G3791	0.1038
G121	G140	0.1038
G278	G472	0.1038
G202	G979	0.1038
G258	G4204	0.1038
G293	G1348	0.1038
G226	G3195	0.1038
G183	G762	0.1038
G183	G2600	0.1038
G291	G575	0.1038
G291	G1617	0.1038
G238	G516	0.1038
G5	G3738	0.1038
G155	G1793	0.1038
G75	G1561	0.1038
G325	G2068	0.1038
G274	G3845	0.1038
G260	G3869	0.1038
G84	G2771	0.1038
G5	G762	0.1038
G199	G3014	0.1038
G90	G2241	0.1038
G5	G323	0.1038
G112	G1124	0.1038
G259	G1124	0.1038
G310	G1624	0.1038
G323	G5	0.1038
G29	G2835	0.1038
G274	G1234	0.1038
G325	G2477	0.1038
G183	G1540	0.1038
G183	G3465	0.1038
G83	G3302	0.1038
G87	G3361	0.1038
G165	G1902	0.1038
G165	G2086	0.1038
G31	G695	0.1038
G147	G2443	0.1038
G255	G2770	0.1038
G321	G933	0.1038
G199	G2322	0.1038
G278	G562	0.1038
G278	G1204	0.1038
G291	G473	0.1038
G291	G921	0.1038
G147	G753	0.1038
G24	G1598	0.1038
G156	G2005	0.1038
G5	G409	0.1038
G202	G2927	0.1038
G156	G3182	0.1038
G179	G3640	0.1038
G235	G1829	0.1038
G39	G4396	0.1038
G302	G1630	0.1038
G209	G4301	0.1038
G192	G3558	0.1038
G45	G2868	0.1038
G298	G2344	0.1038
G282	G4066	0.1038
G161	G1036	0.1038
G244	G775	0.1038
G125	G1121	0.1038
G242	G1227	0.1038
G242	G2146	0.1038
G97	G3500	0.1038
G197	G2213	0.1038
G90	G4067	0.1038
G29	G113	0.1038
G29	G2653	0.1038
G302	G3966	0.1038
G140	G121	0.1038
G86	G3381	0.1038
G318	G2077	0.1038
G23	G1165	0.1038
G23	G1227	0.1038
G140	G2248	0.1038
G282	G2082	0.1038
G87	G2441	0.1038
G87	G3003	0.1038
G244	G1256	0.1038
G235	G1879	0.1038
G235	G2082	0.1038
G235	G3886	0.1038
G209	G2248	0.1038
G140	G2582	0.1038
G110	G1164	0.1038
G139	G1121	0.1038
G197	G3716	0.1038
G331	G31	0.1038
G110	G3853	0.1038
G197	G4254	0.1038
G77	G3990	0.1037
G1	G4344	0.1037
G1	G900	0.1037
G172	G1770	0.1037
G310	G1220	0.1037
G1	G2259	0.1037
G1	G2544	0.1037
G1	G3168	0.1037
G141	G4265	0.1037
G331	G1239	0.1037
G212	G1263	0.1037
G55	G856	0.1037
G242	G2645	0.1037
G131	G625	0.1037
G3	G2711	0.1037
G172	G1546	0.1037
G106	G430	0.1037
G270	G2019	0.1037
G310	G2577	0.1037
G3	G3715	0.1037
G265	G2315	0.1037
G291	G1265	0.1037
G260	G798	0.1037
G84	G2258	0.1037
G113	G827	0.1037
G113	G2251	0.1037
G172	G2344	0.1037
G291	G562	0.1037
G75	G3102	0.1037
G183	G425	0.1037
G3	G4421	0.1037
G241	G1654	0.1037
G24	G1592	0.1037
G141	G2942	0.1037
G333	G1016	0.1037
G183	G2180	0.1037
G291	G3019	0.1037
G93	G1180	0.1037
G263	G2159	0.1037
G331	G4300	0.1037
G75	G325	0.1037
G75	G2842	0.1037
G5	G1651	0.1037
G183	G1295	0.1037
G183	G3772	0.1037
G265	G1193	0.1037
G57	G728	0.1037
G228	G2256	0.1037
G165	G2077	0.1037
G223	G4301	0.1037
G202	G505	0.1037
G139	G550	0.1037
G298	G598	0.1037
G274	G2591	0.1037
G244	G451	0.1037
G238	G376	0.1037
G291	G1500	0.1037
G302	G3514	0.1037
G270	G3208	0.1037
G298	G705	0.1037
G172	G2346	0.1037
G213	G2844	0.1037
G263	G2344	0.1037
G121	G4466	0.1037
G213	G1770	0.1037
G213	G3386	0.1037
G213	G3571	0.1037
G316	G1884	0.1037
G274	G4473	0.1037
G318	G472	0.1037
G282	G972	0.1037
G302	G1443	0.1037
G302	G4034	0.1037
G325	G75	0.1037
G325	G1439	0.1037
G29	G913	0.1037
G99	G924	0.1037
G202	G1140	0.1037
G213	G3132	0.1037
G260	G3501	0.1037
G213	G4406	0.1037
G213	G1059	0.1037
G242	G953	0.1037
G90	G2208	0.1037
G213	G3517	0.1037
G209	G1099	0.1037
G209	G1872	0.1037
G235	G1661	0.1037
G235	G2077	0.1037
G302	G2057	0.1037
G24	G2752	0.1037
G192	G2401	0.1037
G87	G629	0.1037
G5	G1529	0.1037
G29	G1813	0.1037
G197	G1439	0.1037
G260	G3164	0.1037
G244	G599	0.1037
G244	G1328	0.1037
G274	G3213	0.1037
G235	G3718	0.1037
G93	G3658	0.1037
G302	G2418	0.1037
G179	G2389	0.1037
G278	G4045	0.1037
G242	G2872	0.1037
G235	G1065	0.1037
G140	G603	0.1037
G140	G4314	0.1037
G156	G1281	0.1037
G278	G2004	0.1037
G96	G423	0.1037
G278	G429	0.1037
G318	G3209	0.1037
G331	G551	0.1037
G259	G2661	0.1037
G19	G1487	0.1037
G140	G1527	0.1037
G122	G2082	0.1037
G139	G2082	0.1037
G259	G1008	0.1037
G106	G862	0.1036
G55	G4132	0.1036
G270	G4233	0.1036
G106	G1541	0.1036
G183	G1099	0.1036
G228	G3791	0.1036
G75	G3017	0.1036
G75	G4234	0.1036
G316	G2004	0.1036
G310	G3257	0.1036
G293	G2939	0.1036
G260	G4340	0.1036
G1	G1820	0.1036
G255	G513	0.1036
G55	G3001	0.1036
G1	G1144	0.1036
G183	G4233	0.1036
G228	G1147	0.1036
G228	G3716	0.1036
G87	G2571	0.1036
G113	G2338	0.1036
G75	G3178	0.1036
G84	G1749	0.1036
G270	G446	0.1036
G202	G2434	0.1036
G202	G1127	0.1036
G245	G3618	0.1036
G325	G1369	0.1036
G83	G4103	0.1036
G197	G1764	0.1036
G325	G3318	0.1036
G278	G1965	0.1036
G31	G598	0.1036
G263	G611	0.1036
G183	G1617	0.1036
G260	G654	0.1036
G87	G4391	0.1036
G325	G3907	0.1036
G24	G2184	0.1036
G298	G213	0.1036
G238	G672	0.1036
G263	G1544	0.1036
G228	G882	0.1036
G302	G4026	0.1036
G302	G4326	0.1036
G75	G3041	0.1036
G29	G3332	0.1036
G202	G1983	0.1036
G202	G4416	0.1036
G188	G3867	0.1036
G260	G2418	0.1036
G4	G1166	0.1036
G102	G73	0.1036
G86	G4260	0.1036
G29	G1668	0.1036
G260	G606	0.1036
G74	G4344	0.1036
G87	G4233	0.1036
G291	G2819	0.1036
G124	G4238	0.1036
G29	G3354	0.1036
G179	G1638	0.1036
G172	G1879	0.1036
G273	G2186	0.1036
G87	G768	0.1036
G112	G3549	0.1036
G323	G970	0.1036
G90	G2953	0.1036
G1	G2882	0.1036
G158	G4273	0.1036
G130	G4311	0.1036
G58	G384	0.1036
G199	G2436	0.1036
G24	G2076	0.1036
G156	G2117	0.1036
G302	G1522	0.1036
G24	G891	0.1036
G139	G770	0.1036
G199	G4042	0.1036
G73	G102	0.1036
G58	G1925	0.1036
G90	G4382	0.1036
G278	G718	0.1036
G277	G972	0.1036
G302	G599	0.1036
G302	G2082	0.1036
G86	G2226	0.1036
G213	G585	0.1036
G213	G298	0.1036
G250	G3945	0.1036
G112	G2927	0.1036
G242	G2706	0.1036
G23	G2684	0.1036
G302	G2904	0.1036
G278	G519	0.1036
G122	G4421	0.1036
G331	G442	0.1036
G316	G1391	0.1036
G93	G3698	0.1036
G192	G4169	0.1036
G23	G4018	0.1036
G140	G4095	0.1036
G93	G604	0.1036
G213	G3359	0.1036
G213	G3889	0.1036
G278	G3657	0.1036
G213	G3476	0.1036
G209	G500	0.1036
G209	G4238	0.1036
G244	G1763	0.1036
G254	G2673	0.1036
G331	G4176	0.1036
G183	G4356	0.1035
G1	G3571	0.1035
G136	G4042	0.1035
G1	G3569	0.1035
G1	G4421	0.1035
G260	G3975	0.1035
G56	G1328	0.1035
G56	G3392	0.1035
G48	G4393	0.1035
G55	G4486	0.1035
G291	G1220	0.1035
G278	G1673	0.1035
G202	G915	0.1035
G97	G3762	0.1035
G155	G21	0.1035
G55	G997	0.1035
G75	G3690	0.1035
G325	G1889	0.1035
G235	G4411	0.1035
G212	G3283	0.1035
G97	G3670	0.1035
G325	G387	0.1035
G323	G585	0.1035
G55	G1165	0.1035
G301	G3041	0.1035
G97	G2364	0.1035
G106	G1052	0.1035
G24	G1552	0.1035
G291	G943	0.1035
G113	G762	0.1035
G228	G879	0.1035
G228	G4254	0.1035
G97	G4160	0.1035
G202	G1310	0.1035
G245	G394	0.1035
G298	G636	0.1035
G291	G2143	0.1035
G242	G3110	0.1035
G112	G3593	0.1035
G223	G2138	0.1035
G325	G809	0.1035
G325	G3533	0.1035
G165	G731	0.1035
G294	G3796	0.1035
G165	G4189	0.1035
G291	G3869	0.1035
G325	G2896	0.1035
G276	G3945	0.1035
G84	G3001	0.1035
G5	G2151	0.1035
G258	G3549	0.1035
G29	G731	0.1035
G29	G3229	0.1035
G325	G990	0.1035
G325	G1515	0.1035
G263	G657	0.1035
G263	G4285	0.1035
G287	G1306	0.1035
G246	G1061	0.1035
G90	G3945	0.1035
G121	G3945	0.1035
G316	G2878	0.1035
G274	G883	0.1035
G274	G3690	0.1035
G165	G399	0.1035
G236	G3545	0.1035
G113	G927	0.1035
G130	G1860	0.1035
G199	G2591	0.1035
G263	G3168	0.1035
G23	G2934	0.1035
G90	G3075	0.1035
G140	G1059	0.1035
G312	G2866	0.1035
G278	G3129	0.1035
G140	G3594	0.1035
G235	G2902	0.1035
G202	G2146	0.1035
G202	G2247	0.1035
G23	G1193	0.1035
G263	G3040	0.1035
G153	G4281	0.1035
G220	G1460	0.1035
G278	G2191	0.1035
G318	G2548	0.1035
G278	G4416	0.1035
G25	G1571	0.1035
G326	G1168	0.1035
G179	G443	0.1035
G73	G2838	0.1035
G302	G340	0.1035
G278	G3508	0.1035
G326	G1368	0.1035
G139	G3618	0.1035
G277	G4423	0.1035
G58	G3569	0.1035
G331	G3892	0.1035
G39	G507	0.1035
G29	G1015	0.1035
G326	G1942	0.1035
G302	G3209	0.1035
G96	G1380	0.1035
G151	G3913	0.1035
G58	G3947	0.1035
G58	G4298	0.1035
G93	G3399	0.1035
G21	G155	0.1035
G242	G800	0.1035
G318	G4365	0.1035
G332	G1421	0.1034
G55	G2213	0.1034
G75	G2605	0.1034
G77	G394	0.1034
G56	G500	0.1034
G55	G2908	0.1034
G305	G2927	0.1034
G56	G2570	0.1034
G1	G853	0.1034
G325	G3557	0.1034
G139	G453	0.1034
G55	G2644	0.1034
G218	G1380	0.1034
G199	G753	0.1034
G301	G1813	0.1034
G1	G2190	0.1034
G55	G1354	0.1034
G104	G4393	0.1034
G1	G3182	0.1034
G199	G3686	0.1034
G172	G1304	0.1034
G242	G3475	0.1034
G139	G1834	0.1034
G55	G1380	0.1034
G55	G1942	0.1034
G310	G4474	0.1034
G48	G36	0.1034
G244	G2830	0.1034
G202	G1927	0.1034
G276	G3393	0.1034
G155	G154	0.1034
G323	G1857	0.1034
G5	G2736	0.1034
G183	G1464	0.1034
G183	G4352	0.1034
G176	G855	0.1034
G325	G3964	0.1034
G197	G2879	0.1034
G75	G2256	0.1034
G258	G1220	0.1034
G5	G953	0.1034
G41	G1458	0.1034
G183	G4272	0.1034
G202	G1474	0.1034
G202	G4421	0.1034
G274	G1266	0.1034
G223	G4219	0.1034
G153	G3456	0.1034
G183	G2958	0.1034
G24	G2191	0.1034
G80	G4311	0.1034
G197	G1391	0.1034
G223	G4132	0.1034
G177	G3733	0.1034
G130	G2463	0.1034
G183	G2186	0.1034
G242	G890	0.1034
G121	G1147	0.1034
G298	G1433	0.1034
G298	G1934	0.1034
G274	G399	0.1034
G223	G1474	0.1034
G223	G1546	0.1034
G318	G3919	0.1034
G87	G3640	0.1034
G263	G654	0.1034
G263	G1493	0.1034
G90	G1378	0.1034
G202	G3529	0.1034
G139	G2079	0.1034
G155	G4378	0.1034
G302	G2177	0.1034
G23	G1743	0.1034
G255	G2186	0.1034
G199	G3280	0.1034
G308	G538	0.1034
G244	G2975	0.1034
G140	G4046	0.1034
G302	G1986	0.1034
G24	G423	0.1034
G24	G1500	0.1034
G5	G4468	0.1034
G278	G2339	0.1034
G242	G879	0.1034
G171	G2361	0.1034
G259	G2485	0.1034
G161	G3862	0.1034
G121	G1813	0.1034
G154	G1354	0.1034
G199	G1621	0.1034
G302	G3860	0.1034
G235	G1234	0.1034
G278	G1458	0.1034
G87	G2420	0.1034
G87	G2834	0.1034
G36	G48	0.1034
G179	G2164	0.1034
G282	G2463	0.1034
G154	G155	0.1034
G73	G3420	0.1034
G244	G3381	0.1034
G140	G4466	0.1034
G23	G3340	0.1034
G298	G3715	0.1034
G154	G4089	0.1034
G331	G1706	0.1034
G74	G3565	0.1034
G57	G805	0.1034
G139	G1857	0.1034
G139	G4265	0.1034
G139	G1143	0.1034
G41	G4205	0.1034
G278	G3150	0.1034
G140	G625	0.1034
G259	G3450	0.1034
G58	G407	0.1034
G305	G2434	0.1033
G1	G4406	0.1033
G106	G1373	0.1033
G136	G1084	0.1033
G136	G3168	0.1033
G106	G4183	0.1033
G305	G1741	0.1033
G193	G1764	0.1033
G330	G3553	0.1033
G75	G1870	0.1033
G56	G2907	0.1033
G332	G3337	0.1033
G106	G825	0.1033
G305	G1736	0.1033
G228	G4007	0.1033
G325	G3233	0.1033
G148	G1837	0.1033
G75	G4423	0.1033
G254	G3553	0.1033
G310	G608	0.1033
G228	G788	0.1033
G301	G1838	0.1033
G274	G2571	0.1033
G172	G3168	0.1033
G263	G3734	0.1033
G183	G489	0.1033
G17	G3327	0.1033
G55	G2063	0.1033
G84	G23	0.1033
G1	G3580	0.1033
G277	G2002	0.1033
G29	G4296	0.1033
G255	G3543	0.1033
G90	G488	0.1033
G90	G4195	0.1033
G31	G3378	0.1033
G302	G3762	0.1033
G291	G4467	0.1033
G287	G2448	0.1033
G270	G2882	0.1033
G323	G3354	0.1033
G90	G1764	0.1033
G155	G1172	0.1033
G183	G3215	0.1033
G291	G3907	0.1033
G325	G3910	0.1033
G273	G3900	0.1033
G325	G3097	0.1033
G235	G4009	0.1033
G202	G3247	0.1033
G274	G2204	0.1033
G90	G2794	0.1033
G310	G1817	0.1033
G112	G2066	0.1033
G228	G183	0.1033
G130	G608	0.1033
G226	G3945	0.1033
G183	G228	0.1033
G183	G1614	0.1033
G100	G981	0.1033
G301	G156	0.1033
G112	G1460	0.1033
G3	G656	0.1033
G250	G3571	0.1033
G298	G960	0.1033
G31	G3300	0.1033
G244	G3300	0.1033
G74	G830	0.1033
G273	G1158	0.1033
G140	G4480	0.1033
G87	G3379	0.1033
G135	G652	0.1033
G291	G1439	0.1033
G73	G3517	0.1033
G5	G4060	0.1033
G4	G1420	0.1033
G5	G430	0.1033
G5	G964	0.1033
G121	G2180	0.1033
G274	G1521	0.1033
G302	G879	0.1033
G23	G644	0.1033
G301	G1902	0.1033
G223	G828	0.1033
G179	G2015	0.1033
G154	G2975	0.1033
G298	G2443	0.1033
G112	G1668	0.1033
G270	G874	0.1033
G96	G4459	0.1033
G165	G1004	0.1033
G122	G3902	0.1033
G192	G384	0.1033
G99	G1371	0.1033
G235	G2704	0.1033
G311	G2913	0.1033
G179	G2993	0.1033
G179	G3663	0.1033
G23	G2644	0.1033
G86	G1635	0.1033
G156	G301	0.1033
G87	G1787	0.1033
G236	G3782	0.1033
G121	G816	0.1033
G90	G1336	0.1033
G161	G3902	0.1033
G179	G2329	0.1033
G110	G636	0.1033
G87	G3893	0.1033
G147	G3696	0.1033
G244	G3715	0.1033
G258	G3381	0.1033
G235	G2259	0.1033
G235	G4405	0.1033
G161	G4237	0.1033
G244	G1568	0.1033
G212	G1049	0.1033
G209	G3591	0.1033
G209	G2204	0.1033
G282	G629	0.1033
G318	G3322	0.1033
G242	G3007	0.1033
G242	G1151	0.1033
G23	G84	0.1033
G23	G3512	0.1033
G140	G556	0.1033
G23	G741	0.1033
G23	G423	0.1033
G278	G3809	0.1033
G331	G2811	0.1033
G192	G4158	0.1033
G140	G2418	0.1033
G140	G4176	0.1033
G242	G4365	0.1033
G278	G3103	0.1033
G331	G522	0.1033
G97	G3553	0.1032
G1	G1544	0.1032
G1	G87	0.1032
G1	G1263	0.1032
G1	G2726	0.1032
G106	G2850	0.1032
G113	G2589	0.1032
G113	G2973	0.1032
G136	G75	0.1032
G245	G3771	0.1032
G56	G2867	0.1032
G84	G3023	0.1032
G131	G2842	0.1032
G301	G1165	0.1032
G301	G2389	0.1032
G75	G2184	0.1032
G3	G3594	0.1032
G245	G3588	0.1032
G80	G3510	0.1032
G332	G2551	0.1032
G87	G534	0.1032
G260	G4265	0.1032
G310	G775	0.1032
G183	G302	0.1032
G172	G2146	0.1032
G260	G657	0.1032
G263	G420	0.1032
G75	G716	0.1032
G75	G1621	0.1032
G121	G3409	0.1032
G25	G2031	0.1032
G255	G2644	0.1032
G99	G384	0.1032
G255	G828	0.1032
G75	G4116	0.1032
G255	G1651	0.1032
G274	G2416	0.1032
G228	G2927	0.1032
G291	G3784	0.1032
G238	G75	0.1032
G84	G3168	0.1032
G130	G1730	0.1032
G97	G4254	0.1032
G75	G238	0.1032
G255	G1378	0.1032
G323	G2208	0.1032
G263	G1367	0.1032
G326	G4246	0.1032
G3	G801	0.1032
G202	G4189	0.1032
G29	G278	0.1032
G147	G2683	0.1032
G87	G3321	0.1032
G223	G1925	0.1032
G121	G1266	0.1032
G90	G3247	0.1032
G310	G1652	0.1032
G24	G337	0.1032
G223	G3510	0.1032
G258	G1494	0.1032
G181	G850	0.1032
G165	G4475	0.1032
G29	G2648	0.1032
G265	G628	0.1032
G250	G1023	0.1032
G254	G1159	0.1032
G242	G2431	0.1032
G260	G1348	0.1032
G277	G3233	0.1032
G17	G1717	0.1032
G298	G675	0.1032
G298	G1809	0.1032
G222	G1825	0.1032
G75	G136	0.1032
G213	G1465	0.1032
G87	G1535	0.1032
G23	G3802	0.1032
G90	G894	0.1032
G3	G3028	0.1032
G106	G1073	0.1032
G112	G828	0.1032
G263	G2600	0.1032
G87	G3573	0.1032
G318	G1335	0.1032
G213	G1784	0.1032
G244	G772	0.1032
G244	G2528	0.1032
G235	G856	0.1032
G235	G3300	0.1032
G179	G4467	0.1032
G23	G2852	0.1032
G278	G29	0.1032
G318	G3663	0.1032
G197	G4313	0.1032
G140	G1491	0.1032
G197	G3909	0.1032
G302	G183	0.1032
G278	G3457	0.1032
G179	G668	0.1032
G179	G1227	0.1032
G213	G4148	0.1032
G213	G2184	0.1032
G302	G1659	0.1032
G122	G4414	0.1032
G244	G3565	0.1032
G213	G1978	0.1032
G242	G3312	0.1032
G259	G3040	0.1032
G23	G2432	0.1032
G259	G2307	0.1032
G244	G964	0.1032
G139	G1474	0.1032
G209	G4265	0.1032
G140	G1471	0.1032
G140	G4088	0.1032
G213	G4473	0.1032
G278	G1838	0.1032
G278	G3737	0.1032
G213	G1065	0.1032
G87	G1	0.1032
G235	G1050	0.1032
G23	G1113	0.1032
G213	G1227	0.1032
G278	G3729	0.1032
G139	G1227	0.1032
G331	G2285	0.1032
G213	G2653	0.1032
G110	G2146	0.1032
G331	G1986	0.1032
G331	G3954	0.1032
G213	G2675	0.1032
G139	G3565	0.1032
G106	G3285	0.1031
G106	G1544	0.1031
G55	G1465	0.1031
G141	G1292	0.1031
G77	G3197	0.1031
G136	G2039	0.1031
G106	G1515	0.1031
G305	G3677	0.1031
G228	G2538	0.1031
G113	G4234	0.1031
G55	G3206	0.1031
G286	G3762	0.1031
G75	G2322	0.1031
G1	G921	0.1031
G55	G1493	0.1031
G203	G3765	0.1031
G183	G4459	0.1031
G106	G1311	0.1031
G155	G254	0.1031
G206	G156	0.1031
G75	G2463	0.1031
G179	G3565	0.1031
G112	G1315	0.1031
G75	G4048	0.1031
G55	G416	0.1031
G310	G2733	0.1031
G55	G3609	0.1031
G263	G513	0.1031
G223	G1301	0.1031
G24	G3450	0.1031
G202	G1265	0.1031
G278	G2763	0.1031
G318	G3571	0.1031
G175	G1591	0.1031
G112	G1023	0.1031
G321	G2023	0.1031
G321	G4298	0.1031
G183	G291	0.1031
G139	G900	0.1031
G291	G625	0.1031
G291	G2702	0.1031
G287	G3427	0.1031
G291	G183	0.1031
G271	G2288	0.1031
G323	G2686	0.1031
G90	G4409	0.1031
G87	G1193	0.1031
G23	G124	0.1031
G29	G1168	0.1031
G19	G341	0.1031
G328	G3887	0.1031
G263	G3102	0.1031
G179	G3802	0.1031
G223	G3802	0.1031
G87	G3433	0.1031
G318	G3342	0.1031
G325	G3609	0.1031
G244	G4160	0.1031
G124	G23	0.1031
G199	G828	0.1031
G165	G2153	0.1031
G171	G3190	0.1031
G259	G4154	0.1031
G213	G1608	0.1031
G235	G2364	0.1031
G302	G977	0.1031
G96	G4260	0.1031
G156	G206	0.1031
G298	G1198	0.1031
G16	G1398	0.1031
G5	G1486	0.1031
G73	G1193	0.1031
G308	G3595	0.1031
G74	G2528	0.1031
G282	G953	0.1031
G26	G1196	0.1031
G199	G4095	0.1031
G29	G1541	0.1031
G212	G2537	0.1031
G212	G3594	0.1031
G86	G1837	0.1031
G58	G2732	0.1031
G24	G2673	0.1031
G121	G1527	0.1031
G197	G1828	0.1031
G228	G2755	0.1031
G242	G3941	0.1031
G87	G891	0.1031
G325	G1976	0.1031
G254	G155	0.1031
G192	G1938	0.1031
G156	G4156	0.1031
G298	G4311	0.1031
G277	G1950	0.1031
G259	G1297	0.1031
G96	G3654	0.1031
G244	G1917	0.1031
G161	G1384	0.1031
G242	G3572	0.1031
G139	G3716	0.1031
G197	G3193	0.1031
G331	G644	0.1031
G235	G4176	0.1031
G122	G522	0.1031
G259	G2862	0.1031
G124	G808	0.1031
G139	G882	0.1031
G1	G2605	0.103
G1	G4235	0.103
G1	G972	0.103
G1	G4077	0.103
G279	G3491	0.103
G1	G981	0.103
G1	G1443	0.103
G56	G597	0.103
G141	G1443	0.103
G141	G2648	0.103
G293	G3831	0.103
G228	G1392	0.103
G90	G4492	0.103
G3	G2902	0.103
G55	G2177	0.103
G255	G2401	0.103
G302	G1914	0.103
G255	G3791	0.103
G23	G2879	0.103
G274	G2844	0.103
G84	G611	0.103
G286	G1265	0.103
G183	G731	0.103
G302	G1353	0.103
G291	G1120	0.103
G260	G3549	0.103
G228	G801	0.103
G286	G451	0.103
G183	G3433	0.103
G84	G675	0.103
G84	G3247	0.103
G83	G505	0.103
G84	G1546	0.103
G278	G3283	0.103
G172	G2405	0.103
G3	G900	0.103
G277	G3529	0.103
G58	G3038	0.103
G84	G2191	0.103
G24	G877	0.103
G274	G1784	0.103
G80	G4352	0.103
G325	G1255	0.103
G199	G2495	0.103
G260	G1612	0.103
G323	G1084	0.103
G24	G2792	0.103
G93	G770	0.103
G202	G3911	0.103
G274	G4026	0.103
G279	G3822	0.103
G258	G3450	0.103
G31	G1460	0.103
G31	G2853	0.103
G244	G2908	0.103
G37	G3347	0.103
G161	G4173	0.103
G287	G1909	0.103
G263	G242	0.103
G112	G513	0.103
G165	G2726	0.103
G238	G1817	0.103
G93	G992	0.103
G244	G788	0.103
G154	G1745	0.103
G260	G2549	0.103
G318	G2445	0.103
G235	G550	0.103
G3	G3952	0.103
G312	G694	0.103
G23	G405	0.103
G5	G4210	0.103
G165	G3907	0.103
G37	G4321	0.103
G112	G3332	0.103
G93	G755	0.103
G29	G2248	0.103
G136	G4153	0.103
G270	G217	0.103
G26	G2637	0.103
G217	G270	0.103
G298	G2633	0.103
G287	G3501	0.103
G325	G1113	0.103
G73	G979	0.103
G90	G2852	0.103
G90	G511	0.103
G31	G4314	0.103
G129	G351	0.103
G223	G2248	0.103
G17	G608	0.103
G220	G1265	0.103
G242	G263	0.103
G87	G987	0.103
G87	G3524	0.103
G90	G4148	0.103
G244	G1380	0.103
G136	G618	0.103
G37	G906	0.103
G312	G2599	0.103
G73	G900	0.103
G197	G505	0.103
G93	G1263	0.103
G213	G1499	0.103
G254	G3271	0.103
G197	G2208	0.103
G29	G3230	0.103
G29	G4176	0.103
G192	G3837	0.103
G179	G3250	0.103
G223	G3715	0.103
G87	G1795	0.103
G278	G629	0.103
G278	G1217	0.103
G278	G2345	0.103
G278	G3824	0.103
G140	G1494	0.103
G154	G2514	0.103
G302	G504	0.103
G259	G698	0.103
G29	G3419	0.103
G74	G2202	0.103
G110	G1544	0.103
G209	G1950	0.103
G209	G3420	0.103
G259	G2416	0.103
G235	G2653	0.103
G202	G3736	0.103
G58	G1169	0.103
G259	G1700	0.103
G113	G3990	0.1029
G56	G3900	0.1029
G106	G1741	0.1029
G55	G3839	0.1029
G75	G4322	0.1029
G1	G1209	0.1029
G141	G2771	0.1029
G19	G3661	0.1029
G228	G960	0.1029
G172	G804	0.1029
G90	G3686	0.1029
G260	G2509	0.1029
G293	G2527	0.1029
G325	G568	0.1029
G113	G4066	0.1029
G201	G3517	0.1029
G274	G1318	0.1029
G104	G181	0.1029
G97	G1433	0.1029
G281	G2239	0.1029
G260	G569	0.1029
G228	G1464	0.1029
G97	G3300	0.1029
G255	G3549	0.1029
G113	G4104	0.1029
G154	G2921	0.1029
G310	G1478	0.1029
G86	G659	0.1029
G302	G3309	0.1029
G276	G3226	0.1029
G228	G3001	0.1029
G75	G2192	0.1029
G302	G4324	0.1029
G228	G2247	0.1029
G112	G4480	0.1029
G255	G2993	0.1029
G244	G1870	0.1029
G31	G1975	0.1029
G147	G3047	0.1029
G130	G1598	0.1029
G90	G2485	0.1029
G75	G662	0.1029
G325	G544	0.1029
G260	G1227	0.1029
G236	G1729	0.1029
G287	G3877	0.1029
G325	G575	0.1029
G325	G3954	0.1029
G274	G2478	0.1029
G29	G4407	0.1029
G287	G3883	0.1029
G89	G574	0.1029
G121	G3911	0.1029
G325	G2098	0.1029
G255	G1380	0.1029
G284	G3171	0.1029
G73	G4271	0.1029
G112	G4388	0.1029
G199	G765	0.1029
G179	G2364	0.1029
G255	G3715	0.1029
G179	G278	0.1029
G223	G1373	0.1029
G295	G3229	0.1029
G93	G1743	0.1029
G291	G2904	0.1029
G235	G2434	0.1029
G259	G1468	0.1029
G52	G2022	0.1029
G31	G2259	0.1029
G244	G2259	0.1029
G5	G2874	0.1029
G273	G2874	0.1029
G242	G3379	0.1029
G273	G3809	0.1029
G183	G758	0.1029
G171	G2828	0.1029
G154	G3416	0.1029
G161	G2233	0.1029
G278	G179	0.1029
G263	G3193	0.1029
G86	G3168	0.1029
G282	G3000	0.1029
G236	G2635	0.1029
G302	G3512	0.1029
G323	G612	0.1029
G242	G3541	0.1029
G132	G3172	0.1029
G86	G3532	0.1029
G87	G2958	0.1029
G147	G1209	0.1029
G23	G3535	0.1029
G199	G3860	0.1029
G139	G2165	0.1029
G199	G2845	0.1029
G179	G1515	0.1029
G90	G4232	0.1029
G202	G3588	0.1029
G26	G1380	0.1029
G181	G104	0.1029
G93	G1630	0.1029
G197	G2643	0.1029
G244	G4027	0.1029
G331	G4011	0.1029
G278	G1736	0.1029
G242	G1113	0.1029
G188	G3494	0.1029
G121	G3858	0.1029
G278	G2971	0.1029
G139	G879	0.1029
G140	G2351	0.1029
G147	G3858	0.1029
G316	G3397	0.1029
G93	G2967	0.1029
G331	G750	0.1029
G331	G879	0.1029
G259	G1673	0.1029
G318	G2369	0.1029
G197	G4332	0.1029
G306	G2383	0.1028
G1	G1099	0.1028
G306	G3762	0.1028
G106	G4148	0.1028
G75	G1421	0.1028
G183	G3990	0.1028
G13	G3814	0.1028
G106	G372	0.1028
G84	G1184	0.1028
G172	G3289	0.1028
G141	G3663	0.1028
G228	G566	0.1028
G228	G598	0.1028
G235	G3553	0.1028
G113	G2060	0.1028
G139	G1479	0.1028
G55	G953	0.1028
G310	G3277	0.1028
G136	G3103	0.1028
G24	G2605	0.1028
G89	G2434	0.1028
G310	G2463	0.1028
G183	G4234	0.1028
G228	G2591	0.1028
G325	G2732	0.1028
G3	G3718	0.1028
G310	G1336	0.1028
G113	G1493	0.1028
G278	G2024	0.1028
G271	G287	0.1028
G223	G2605	0.1028
G141	G3763	0.1028
G291	G828	0.1028
G258	G819	0.1028
G310	G1158	0.1028
G310	G2190	0.1028
G5	G2741	0.1028
G291	G2360	0.1028
G291	G3206	0.1028
G263	G2434	0.1028
G263	G3618	0.1028
G87	G1757	0.1028
G87	G3409	0.1028
G179	G636	0.1028
G223	G3386	0.1028
G172	G1467	0.1028
G130	G3129	0.1028
G55	G2171	0.1028
G270	G2288	0.1028
G4	G1130	0.1028
G227	G494	0.1028
G263	G1045	0.1028
G213	G1707	0.1028
G75	G3830	0.1028
G226	G856	0.1028
G24	G828	0.1028
G199	G2416	0.1028
G154	G3118	0.1028
G5	G3978	0.1028
G99	G834	0.1028
G234	G1884	0.1028
G325	G1402	0.1028
G87	G112	0.1028
G302	G4189	0.1028
G298	G2165	0.1028
G183	G3830	0.1028
G217	G3576	0.1028
G210	G2753	0.1028
G90	G953	0.1028
G90	G1443	0.1028
G145	G3233	0.1028
G171	G2452	0.1028
G302	G635	0.1028
G73	G1460	0.1028
G236	G1987	0.1028
G84	G3213	0.1028
G213	G1099	0.1028
G29	G2508	0.1028
G287	G271	0.1028
G302	G1487	0.1028
G93	G348	0.1028
G154	G348	0.1028
G271	G1165	0.1028
G213	G384	0.1028
G325	G2143	0.1028
G77	G4480	0.1028
G112	G87	0.1028
G112	G2736	0.1028
G86	G1950	0.1028
G74	G2344	0.1028
G31	G1009	0.1028
G5	G2425	0.1028
G147	G2850	0.1028
G132	G3220	0.1028
G179	G4254	0.1028
G277	G2121	0.1028
G23	G1463	0.1028
G213	G1127	0.1028
G41	G3431	0.1028
G235	G1405	0.1028
G235	G1546	0.1028
G87	G622	0.1028
G179	G767	0.1028
G179	G2528	0.1028
G140	G3901	0.1028
G197	G367	0.1028
G121	G3552	0.1028
G213	G3424	0.1028
G73	G4466	0.1028
G31	G2432	0.1028
G179	G674	0.1028
G277	G1497	0.1028
G19	G3961	0.1028
G220	G2168	0.1028
G213	G788	0.1028
G220	G900	0.1028
G220	G4265	0.1028
G298	G2896	0.1028
G213	G2168	0.1028
G73	G2850	0.1028
G213	G4248	0.1028
G302	G568	0.1028
G302	G4298	0.1028
G23	G2405	0.1028
G139	G3802	0.1028
G318	G1971	0.1028
G278	G3861	0.1028
G213	G2436	0.1028
G26	G775	0.1028
G298	G1926	0.1028
G140	G3178	0.1028
G197	G900	0.1028
G57	G2420	0.1028
G213	G2771	0.1028
G213	G499	0.1028
G213	G2226	0.1028
G23	G3150	0.1028
G278	G3804	0.1028
G213	G1336	0.1028
G213	G2911	0.1028
G318	G3088	0.1028
G213	G3199	0.1028
G213	G407	0.1028
G254	G2573	0.1028
G139	G918	0.1028
G139	G1275	0.1028
G278	G3580	0.1028
G213	G3565	0.1028
G213	G2938	0.1028
G259	G1509	0.1028
G259	G3061	0.1028
G325	G4356	0.1027
G212	G1138	0.1027
G113	G341	0.1027
G75	G1914	0.1027
G1	G4466	0.1027
G305	G2771	0.1027
G19	G731	0.1027
G1	G500	0.1027
G1	G2463	0.1027
G1	G4231	0.1027
G77	G2053	0.1027
G113	G2813	0.1027
G172	G2908	0.1027
G1	G1173	0.1027
G1	G3696	0.1027
G1	G3869	0.1027
G113	G3450	0.1027
G260	G488	0.1027
G55	G244	0.1027
G55	G943	0.1027
G75	G2460	0.1027
G75	G2811	0.1027
G75	G3802	0.1027
G113	G2563	0.1027
G301	G1816	0.1027
G263	G1315	0.1027
G84	G960	0.1027
G310	G3413	0.1027
G291	G2890	0.1027
G56	G1676	0.1027
G281	G121	0.1027
G228	G3721	0.1027
G56	G2415	0.1027
G75	G499	0.1027
G75	G2208	0.1027
G286	G2811	0.1027
G165	G3594	0.1027
G24	G1889	0.1027
G24	G3507	0.1027
G115	G210	0.1027
G202	G1460	0.1027
G310	G1025	0.1027
G155	G3377	0.1027
G331	G2505	0.1027
G260	G1084	0.1027
G71	G4033	0.1027
G135	G87	0.1027
G260	G3400	0.1027
G31	G550	0.1027
G263	G2390	0.1027
G202	G4241	0.1027
G310	G412	0.1027
G74	G1706	0.1027
G113	G921	0.1027
G172	G1935	0.1027
G99	G2380	0.1027
G228	G3552	0.1027
G242	G1706	0.1027
G75	G1878	0.1027
G41	G2289	0.1027
G330	G1951	0.1027
G112	G2434	0.1027
G23	G2196	0.1027
G90	G1367	0.1027
G121	G2478	0.1027
G112	G2165	0.1027
G202	G2089	0.1027
G5	G3818	0.1027
G29	G4160	0.1027
G274	G2527	0.1027
G274	G2544	0.1027
G5	G586	0.1027
G179	G2210	0.1027
G179	G3623	0.1027
G179	G3831	0.1027
G244	G1978	0.1027
G276	G3143	0.1027
G183	G4031	0.1027
G323	G446	0.1027
G250	G598	0.1027
G93	G3386	0.1027
G284	G3848	0.1027
G179	G2953	0.1027
G278	G2053	0.1027
G130	G2582	0.1027
G220	G1124	0.1027
G24	G3906	0.1027
G90	G3495	0.1027
G156	G4273	0.1027
G90	G1598	0.1027
G73	G1544	0.1027
G274	G599	0.1027
G291	G2346	0.1027
G93	G2093	0.1027
G291	G3081	0.1027
G291	G927	0.1027
G318	G2544	0.1027
G278	G3977	0.1027
G199	G499	0.1027
G241	G818	0.1027
G154	G997	0.1027
G87	G2593	0.1027
G209	G1127	0.1027
G87	G135	0.1027
G23	G3020	0.1027
G23	G3168	0.1027
G199	G3696	0.1027
G29	G2402	0.1027
G140	G3152	0.1027
G122	G1310	0.1027
G278	G3967	0.1027
G237	G3920	0.1027
G121	G281	0.1027
G210	G115	0.1027
G235	G3254	0.1027
G220	G2265	0.1027
G192	G558	0.1027
G93	G1038	0.1027
G278	G1275	0.1027
G58	G828	0.1027
G318	G2828	0.1027
G244	G55	0.1027
G90	G4301	0.1027
G87	G3025	0.1027
G93	G1925	0.1027
G302	G1889	0.1027
G209	G1009	0.1027
G331	G4154	0.1027
G139	G2208	0.1027
G259	G3674	0.1027
G209	G882	0.1027
G331	G3215	0.1027
G318	G3572	0.1027
G106	G1184	0.1026
G305	G1199	0.1026
G97	G1654	0.1026
G77	G2160	0.1026
G56	G2019	0.1026
G55	G4007	0.1026
G106	G654	0.1026
G106	G3219	0.1026
G228	G982	0.1026
G106	G1955	0.1026
G136	G1679	0.1026
G136	G1820	0.1026
G323	G2079	0.1026
G106	G1209	0.1026
G333	G1951	0.1026
G305	G1816	0.1026
G55	G695	0.1026
G294	G4204	0.1026
G172	G2579	0.1026
G228	G57	0.1026
G291	G3868	0.1026
G1	G2005	0.1026
G293	G4066	0.1026
G183	G2794	0.1026
G331	G3369	0.1026
G310	G2528	0.1026
G24	G3386	0.1026
G141	G2351	0.1026
G228	G1544	0.1026
G228	G2633	0.1026
G323	G2399	0.1026
G291	G505	0.1026
G90	G3557	0.1026
G260	G2797	0.1026
G263	G3593	0.1026
G202	G4033	0.1026
G55	G1170	0.1026
G202	G513	0.1026
G199	G2156	0.1026
G200	G3555	0.1026
G29	G1059	0.1026
G238	G2867	0.1026
G318	G1315	0.1026
G179	G4235	0.1026
G75	G4353	0.1026
G302	G601	0.1026
G156	G1944	0.1026
G84	G3111	0.1026
G202	G965	0.1026
G238	G2549	0.1026
G24	G3088	0.1026
G84	G1862	0.1026
G75	G429	0.1026
G75	G2005	0.1026
G199	G931	0.1026
G325	G997	0.1026
G37	G2683	0.1026
G325	G2850	0.1026
G323	G511	0.1026
G263	G4163	0.1026
G291	G928	0.1026
G172	G1474	0.1026
G231	G1321	0.1026
G84	G4088	0.1026
G97	G1009	0.1026
G124	G3304	0.1026
G42	G792	0.1026
G244	G1297	0.1026
G244	G2902	0.1026
G84	G4095	0.1026
G199	G4322	0.1026
G130	G4465	0.1026
G254	G4296	0.1026
G31	G675	0.1026
G301	G3220	0.1026
G199	G856	0.1026
G302	G1198	0.1026
G165	G4254	0.1026
G223	G2838	0.1026
G291	G1508	0.1026
G291	G2186	0.1026
G90	G3102	0.1026
G86	G1598	0.1026
G86	G3000	0.1026
G83	G2563	0.1026
G3	G668	0.1026
G5	G2995	0.1026
G217	G2949	0.1026
G312	G407	0.1026
G24	G1204	0.1026
G199	G785	0.1026
G199	G2241	0.1026
G199	G3718	0.1026
G29	G1833	0.1026
G259	G3092	0.1026
G199	G2468	0.1026
G202	G4165	0.1026
G250	G1460	0.1026
G274	G490	0.1026
G3	G2967	0.1026
G45	G1511	0.1026
G99	G2940	0.1026
G298	G3625	0.1026
G24	G2653	0.1026
G278	G3254	0.1026
G244	G610	0.1026
G29	G3217	0.1026
G244	G4104	0.1026
G140	G3709	0.1026
G74	G775	0.1026
G139	G3837	0.1026
G250	G2285	0.1026
G302	G1089	0.1026
G197	G3050	0.1026
G139	G4501	0.1026
G209	G3257	0.1026
G259	G3558	0.1026
G57	G228	0.1026
G139	G2329	0.1026
G331	G1983	0.1026
G209	G2911	0.1026
G331	G336	0.1026
G325	G673	0.1025
G1	G826	0.1025
G1	G1809	0.1025
G106	G3663	0.1025
G75	G3762	0.1025
G141	G900	0.1025
G55	G1297	0.1025
G310	G3017	0.1025
G75	G2165	0.1025
G270	G2094	0.1025
G183	G3322	0.1025
G183	G3868	0.1025
G56	G3041	0.1025
G75	G4407	0.1025
G106	G606	0.1025
G55	G785	0.1025
G106	G4294	0.1025
G3	G2177	0.1025
G141	G1845	0.1025
G183	G2890	0.1025
G56	G1624	0.1025
G75	G3977	0.1025
G213	G1891	0.1025
G325	G1204	0.1025
G172	G1471	0.1025
G141	G672	0.1025
G325	G3920	0.1025
G3	G1101	0.1025
G5	G4265	0.1025
G274	G488	0.1025
G90	G2024	0.1025
G113	G84	0.1025
G172	G1336	0.1025
G183	G2251	0.1025
G24	G2934	0.1025
G278	G4415	0.1025
G274	G1127	0.1025
G274	G2258	0.1025
G310	G430	0.1025
G310	G2039	0.1025
G301	G1909	0.1025
G222	G4126	0.1025
G265	G384	0.1025
G172	G3436	0.1025
G258	G1911	0.1025
G291	G1306	0.1025
G291	G2082	0.1025
G24	G1585	0.1025
G145	G161	0.1025
G278	G250	0.1025
G278	G880	0.1025
G244	G355	0.1025
G29	G1474	0.1025
G29	G3569	0.1025
G282	G2538	0.1025
G155	G3254	0.1025
G140	G3386	0.1025
G84	G2432	0.1025
G179	G4241	0.1025
G325	G2351	0.1025
G104	G3856	0.1025
G73	G513	0.1025
G112	G3139	0.1025
G165	G3539	0.1025
G291	G3804	0.1025
G84	G113	0.1025
G235	G2620	0.1025
G265	G2999	0.1025
G87	G1398	0.1025
G259	G2554	0.1025
G140	G4322	0.1025
G161	G145	0.1025
G263	G3677	0.1025
G179	G3049	0.1025
G96	G1484	0.1025
G250	G278	0.1025
G73	G1983	0.1025
G242	G3059	0.1025
G282	G556	0.1025
G165	G2938	0.1025
G199	G2955	0.1025
G29	G2733	0.1025
G259	G3329	0.1025
G202	G3246	0.1025
G73	G1458	0.1025
G197	G3503	0.1025
G179	G4172	0.1025
G302	G801	0.1025
G235	G2084	0.1025
G258	G2675	0.1025
G140	G1368	0.1025
G122	G804	0.1025
G37	G2640	0.1025
G199	G1679	0.1025
G219	G2730	0.1025
G318	G4176	0.1025
G29	G2288	0.1025
G259	G1880	0.1025
G197	G2108	0.1025
G58	G2061	0.1025
G325	G3529	0.1024
G305	G2476	0.1024
G167	G1844	0.1024
G155	G375	0.1024
G1	G2248	0.1024
G106	G514	0.1024
G106	G1173	0.1024
G106	G2631	0.1024
G1	G4095	0.1024
G293	G4344	0.1024
G193	G3092	0.1024
G325	G1038	0.1024
G113	G1474	0.1024
G113	G3569	0.1024
G323	G3618	0.1024
G113	G801	0.1024
G113	G1263	0.1024
G113	G2736	0.1024
G172	G2736	0.1024
G273	G3791	0.1024
G75	G4249	0.1024
G179	G2402	0.1024
G136	G3164	0.1024
G106	G3068	0.1024
G203	G337	0.1024
G291	G2919	0.1024
G260	G2633	0.1024
G84	G1433	0.1024
G238	G654	0.1024
G1	G3388	0.1024
G245	G4103	0.1024
G90	G338	0.1024
G203	G2036	0.1024
G75	G2063	0.1024
G75	G2082	0.1024
G75	G2405	0.1024
G274	G3517	0.1024
G274	G3618	0.1024
G325	G2200	0.1024
G291	G2982	0.1024
G90	G433	0.1024
G278	G3606	0.1024
G263	G972	0.1024
G263	G1265	0.1024
G263	G4077	0.1024
G231	G372	0.1024
G165	G1809	0.1024
G202	G4423	0.1024
G29	G2390	0.1024
G199	G2263	0.1024
G199	G3009	0.1024
G258	G3538	0.1024
G302	G3919	0.1024
G226	G4238	0.1024
G310	G4333	0.1024
G199	G2683	0.1024
G254	G2024	0.1024
G183	G698	0.1024
G325	G2763	0.1024
G165	G2259	0.1024
G318	G4048	0.1024
G199	G1622	0.1024
G87	G2709	0.1024
G282	G4324	0.1024
G3	G1635	0.1024
G86	G1293	0.1024
G31	G1544	0.1024
G83	G2633	0.1024
G263	G3485	0.1024
G274	G3724	0.1024
G302	G2726	0.1024
G147	G1164	0.1024
G292	G2145	0.1024
G327	G4178	0.1024
G202	G1343	0.1024
G87	G3636	0.1024
G112	G2838	0.1024
G46	G864	0.1024
G258	G2463	0.1024
G171	G731	0.1024
G282	G3017	0.1024
G86	G3257	0.1024
G29	G3178	0.1024
G74	G1304	0.1024
G213	G3618	0.1024
G188	G2289	0.1024
G223	G2344	0.1024
G23	G1692	0.1024
G73	G3901	0.1024
G202	G1541	0.1024
G121	G3250	0.1024
G199	G3178	0.1024
G302	G2063	0.1024
G213	G3210	0.1024
G244	G2405	0.1024
G274	G3211	0.1024
G26	G3020	0.1024
G154	G2252	0.1024
G220	G845	0.1024
G226	G3845	0.1024
G254	G4407	0.1024
G147	G2351	0.1024
G213	G4486	0.1024
G29	G2698	0.1024
G93	G4486	0.1024
G298	G3654	0.1024
G278	G2529	0.1024
G202	G4198	0.1024
G213	G1304	0.1024
G140	G654	0.1024
G122	G3513	0.1024
G259	G741	0.1024
G106	G636	0.1023
G1	G2213	0.1023
G305	G1297	0.1023
G1	G4391	0.1023
G56	G2616	0.1023
G106	G2259	0.1023
G226	G1891	0.1023
G291	G3414	0.1023
G106	G3715	0.1023
G323	G2605	0.1023
G75	G1101	0.1023
G55	G3514	0.1023
G75	G1292	0.1023
G203	G3862	0.1023
G56	G1508	0.1023
G113	G953	0.1023
G55	G2850	0.1023
G228	G2478	0.1023
G265	G302	0.1023
G301	G3182	0.1023
G323	G4407	0.1023
G113	G622	0.1023
G203	G1619	0.1023
G97	G2077	0.1023
G55	G3309	0.1023
G55	G3381	0.1023
G24	G3961	0.1023
G199	G3028	0.1023
G156	G3049	0.1023
G242	G1301	0.1023
G112	G3571	0.1023
G270	G2439	0.1023
G228	G855	0.1023
G183	G2208	0.1023
G183	G3001	0.1023
G291	G2831	0.1023
G223	G1023	0.1023
G331	G3063	0.1023
G292	G3187	0.1023
G199	G754	0.1023
G260	G1173	0.1023
G244	G3791	0.1023
G223	G1706	0.1023
G223	G2973	0.1023
G217	G461	0.1023
G291	G674	0.1023
G87	G486	0.1023
G87	G4046	0.1023
G29	G298	0.1023
G31	G611	0.1023
G52	G2159	0.1023
G188	G3507	0.1023
G302	G3901	0.1023
G176	G1608	0.1023
G172	G3729	0.1023
G183	G416	0.1023
G24	G3054	0.1023
G242	G2204	0.1023
G291	G1020	0.1023
G291	G3705	0.1023
G112	G2161	0.1023
G291	G430	0.1023
G90	G2436	0.1023
G90	G4066	0.1023
G321	G2420	0.1023
G263	G2850	0.1023
G250	G2138	0.1023
G177	G2496	0.1023
G23	G3569	0.1023
G244	G4467	0.1023
G112	G1147	0.1023
G291	G2770	0.1023
G96	G3273	0.1023
G325	G4418	0.1023
G302	G2829	0.1023
G298	G29	0.1023
G112	G3280	0.1023
G90	G4047	0.1023
G244	G2146	0.1023
G331	G1965	0.1023
G7	G2483	0.1023
G19	G3517	0.1023
G139	G3594	0.1023
G24	G4112	0.1023
G96	G2527	0.1023
G23	G2050	0.1023
G106	G3782	0.1023
G58	G788	0.1023
G318	G1009	0.1023
G16	G1253	0.1023
G326	G3135	0.1023
G259	G960	0.1023
G331	G871	0.1023
G331	G2369	0.1023
G302	G1430	0.1023
G302	G1883	0.1023
G19	G3543	0.1023
G87	G3190	0.1023
G278	G2351	0.1023
G302	G265	0.1023
G316	G2960	0.1023
G139	G3634	0.1023
G19	G3640	0.1023
G235	G698	0.1023
G235	G3113	0.1023
G331	G2060	0.1023
G122	G1565	0.1023
G23	G2971	0.1023
G23	G3856	0.1023
G259	G1291	0.1023
G331	G753	0.1023
G331	G1445	0.1023
G139	G2418	0.1023
G197	G3401	0.1023
G331	G2418	0.1023
G305	G1465	0.1022
G305	G4407	0.1022
G1	G4233	0.1022
G136	G1328	0.1022
G106	G4475	0.1022
G141	G1546	0.1022
G24	G4252	0.1022
G325	G1914	0.1022
G1	G522	0.1022
G1	G1009	0.1022
G55	G1759	0.1022
G332	G4146	0.1022
G1	G2834	0.1022
G1	G3148	0.1022
G75	G1045	0.1022
G218	G2146	0.1022
G172	G943	0.1022
G84	G384	0.1022
G29	G1323	0.1022
G172	G2285	0.1022
G183	G265	0.1022
G3	G3503	0.1022
G310	G490	0.1022
G26	G1844	0.1022
G75	G3143	0.1022
G41	G4416	0.1022
G291	G1785	0.1022
G270	G1163	0.1022
G260	G1060	0.1022
G113	G1822	0.1022
G244	G3393	0.1022
G193	G1639	0.1022
G282	G3588	0.1022
G135	G982	0.1022
G24	G1659	0.1022
G202	G2902	0.1022
G87	G140	0.1022
G231	G2405	0.1022
G172	G75	0.1022
G294	G627	0.1022
G75	G172	0.1022
G274	G1809	0.1022
G274	G2579	0.1022
G291	G2015	0.1022
G5	G490	0.1022
G90	G2284	0.1022
G36	G1157	0.1022
G260	G1845	0.1022
G5	G599	0.1022
G90	G3804	0.1022
G291	G3654	0.1022
G321	G3907	0.1022
G310	G3694	0.1022
G37	G3717	0.1022
G161	G2278	0.1022
G165	G3485	0.1022
G84	G599	0.1022
G258	G4160	0.1022
G226	G1443	0.1022
G226	G4095	0.1022
G177	G801	0.1022
G130	G3495	0.1022
G86	G3129	0.1022
G86	G3831	0.1022
G139	G1736	0.1022
G183	G921	0.1022
G183	G3584	0.1022
G96	G2908	0.1022
G130	G3953	0.1022
G274	G2239	0.1022
G152	G1595	0.1022
G223	G4421	0.1022
G199	G489	0.1022
G87	G244	0.1022
G154	G3668	0.1022
G244	G87	0.1022
G260	G3809	0.1022
G177	G4401	0.1022
G156	G3545	0.1022
G199	G2259	0.1022
G87	G4066	0.1022
G121	G4042	0.1022
G287	G964	0.1022
G263	G406	0.1022
G263	G1173	0.1022
G263	G1621	0.1022
G263	G4122	0.1022
G235	G1968	0.1022
G223	G2360	0.1022
G140	G2852	0.1022
G274	G3340	0.1022
G298	G1668	0.1022
G29	G2631	0.1022
G188	G3147	0.1022
G325	G2015	0.1022
G16	G3302	0.1022
G125	G2648	0.1022
G87	G1030	0.1022
G325	G1030	0.1022
G259	G1458	0.1022
G24	G3345	0.1022
G323	G1529	0.1022
G199	G716	0.1022
G199	G3889	0.1022
G87	G625	0.1022
G4	G4412	0.1022
G199	G3813	0.1022
G278	G4281	0.1022
G263	G4112	0.1022
G140	G87	0.1022
G29	G2819	0.1022
G85	G3111	0.1022
G179	G2351	0.1022
G254	G2975	0.1022
G278	G3475	0.1022
G318	G3513	0.1022
G265	G183	0.1022
G209	G3831	0.1022
G197	G407	0.1022
G244	G2653	0.1022
G87	G3150	0.1022
G23	G1209	0.1022
G220	G2975	0.1022
G254	G3376	0.1022
G209	G1255	0.1022
G326	G2186	0.1022
G244	G3694	0.1022
G302	G1445	0.1022
G23	G2703	0.1022
G140	G412	0.1022
G331	G3860	0.1022
G268	G4134	0.1021
G212	G1127	0.1021
G228	G1654	0.1021
G305	G87	0.1021
G113	G2844	0.1021
G305	G635	0.1021
G155	G2314	0.1021
G178	G3954	0.1021
G296	G880	0.1021
G113	G1124	0.1021
G56	G1321	0.1021
G55	G3803	0.1021
G113	G4459	0.1021
G183	G2813	0.1021
G310	G3724	0.1021
G39	G2289	0.1021
G293	G1378	0.1021
G84	G3791	0.1021
G273	G3289	0.1021
G56	G1652	0.1021
G26	G3994	0.1021
G310	G1942	0.1021
G75	G4254	0.1021
G106	G2295	0.1021
G84	G1292	0.1021
G90	G2514	0.1021
G228	G828	0.1021
G55	G2405	0.1021
G199	G1184	0.1021
G199	G3055	0.1021
G121	G2412	0.1021
G113	G2516	0.1021
G270	G3796	0.1021
G325	G2168	0.1021
G84	G242	0.1021
G112	G1180	0.1021
G259	G1180	0.1021
G325	G1692	0.1021
G228	G4111	0.1021
G310	G429	0.1021
G228	G3495	0.1021
G274	G3791	0.1021
G183	G3573	0.1021
G291	G1354	0.1021
G291	G2050	0.1021
G26	G2725	0.1021
G26	G537	0.1021
G200	G4461	0.1021
G263	G4326	0.1021
G302	G2611	0.1021
G202	G2077	0.1021
G274	G1392	0.1021
G321	G3067	0.1021
G4	G2306	0.1021
G156	G2306	0.1021
G31	G3919	0.1021
G274	G4154	0.1021
G183	G1500	0.1021
G183	G4172	0.1021
G260	G2770	0.1021
G260	G3720	0.1021
G17	G86	0.1021
G302	G2624	0.1021
G31	G3543	0.1021
G83	G3831	0.1021
G31	G3901	0.1021
G265	G910	0.1021
G291	G4176	0.1021
G263	G579	0.1021
G263	G1443	0.1021
G29	G1504	0.1021
G5	G993	0.1021
G73	G3594	0.1021
G265	G1491	0.1021
G24	G862	0.1021
G90	G3271	0.1021
G165	G1009	0.1021
G102	G2478	0.1021
G41	G2611	0.1021
G302	G1741	0.1021
G23	G4414	0.1021
G287	G526	0.1021
G282	G4423	0.1021
G282	G3623	0.1021
G236	G3907	0.1021
G258	G629	0.1021
G254	G2161	0.1021
G96	G2811	0.1021
G87	G4363	0.1021
G87	G4447	0.1021
G24	G1201	0.1021
G165	G2428	0.1021
G171	G1867	0.1021
G93	G2847	0.1021
G147	G3797	0.1021
G140	G1049	0.1021
G178	G4009	0.1021
G242	G3917	0.1021
G318	G3716	0.1021
G86	G17	0.1021
G226	G2223	0.1021
G223	G2329	0.1021
G154	G3535	0.1021
G298	G3420	0.1021
G235	G526	0.1021
G31	G2256	0.1021
G235	G3716	0.1021
G170	G2733	0.1021
G69	G2436	0.1021
G154	G3954	0.1021
G90	G2752	0.1021
G258	G3465	0.1021
G29	G2190	0.1021
G259	G2622	0.1021
G52	G3413	0.1021
G112	G4095	0.1021
G242	G84	0.1021
G171	G1275	0.1021
G110	G1706	0.1021
G259	G635	0.1021
G140	G2436	0.1021
G244	G3497	0.1021
G278	G4378	0.1021
G124	G1133	0.1021
G325	G871	0.1021
G90	G1291	0.1021
G263	G927	0.1021
G318	G3535	0.1021
G209	G4066	0.1021
G87	G305	0.1021
G140	G3849	0.1021
G87	G1979	0.1021
G259	G2977	0.1021
G305	G4077	0.102
G305	G1749	0.102
G233	G122	0.102
G1	G4407	0.102
G1	G2022	0.102
G106	G657	0.102
G1	G489	0.102
G197	G3477	0.102
G1	G1143	0.102
G245	G1260	0.102
G183	G1180	0.102
G75	G3393	0.102
G75	G3593	0.102
G141	G3152	0.102
G310	G4204	0.102
G183	G404	0.102
G183	G3766	0.102
G55	G1504	0.102
G310	G2870	0.102
G291	G4487	0.102
G172	G179	0.102
G270	G2463	0.102
G263	G1914	0.102
G325	G1552	0.102
G172	G3718	0.102
G183	G3424	0.102
G323	G394	0.102
G274	G1184	0.102
G97	G2490	0.102
G238	G1378	0.102
G270	G3430	0.102
G291	G2022	0.102
G26	G673	0.102
G204	G1308	0.102
G97	G3919	0.102
G302	G1301	0.102
G155	G1391	0.102
G183	G785	0.102
G90	G213	0.102
G97	G2811	0.102
G90	G2904	0.102
G84	G2726	0.102
G84	G3947	0.102
G220	G3668	0.102
G3	G3297	0.102
G183	G2068	0.102
G188	G3754	0.102
G260	G3495	0.102
G84	G2993	0.102
G24	G348	0.102
G323	G1277	0.102
G5	G415	0.102
G242	G566	0.102
G177	G2452	0.102
G172	G1773	0.102
G4	G2047	0.102
G236	G2827	0.102
G171	G4033	0.102
G25	G937	0.102
G202	G719	0.102
G90	G992	0.102
G228	G2402	0.102
G75	G3436	0.102
G318	G2159	0.102
G179	G2902	0.102
G90	G405	0.102
G29	G900	0.102
G29	G4265	0.102
G135	G1483	0.102
G96	G513	0.102
G302	G2548	0.102
G86	G505	0.102
G86	G3786	0.102
G147	G845	0.102
G244	G1294	0.102
G213	G4480	0.102
G278	G3538	0.102
G5	G2781	0.102
G263	G3907	0.102
G244	G2200	0.102
G74	G2736	0.102
G273	G2836	0.102
G23	G3271	0.102
G29	G4025	0.102
G298	G4189	0.102
G277	G1220	0.102
G213	G598	0.102
G90	G997	0.102
G177	G515	0.102
G122	G4103	0.102
G244	G2086	0.102
G244	G3676	0.102
G85	G1292	0.102
G244	G1789	0.102
G236	G563	0.102
G236	G2198	0.102
G16	G2800	0.102
G258	G3715	0.102
G29	G2600	0.102
G298	G3019	0.102
G112	G2993	0.102
G282	G2563	0.102
G325	G2346	0.102
G199	G4165	0.102
G29	G1050	0.102
G156	G2621	0.102
G122	G233	0.102
G87	G3500	0.102
G244	G2582	0.102
G259	G340	0.102
G23	G1380	0.102
G316	G3376	0.102
G213	G3633	0.102
G318	G2247	0.102
G154	G3906	0.102
G122	G958	0.102
G213	G657	0.102
G213	G1445	0.102
G213	G1504	0.102
G235	G1140	0.102
G213	G90	0.102
G177	G2211	0.102
G179	G172	0.102
G140	G3059	0.102
G213	G4254	0.102
G278	G2549	0.102
G23	G3563	0.102
G326	G909	0.102
G87	G4302	0.102
G197	G2158	0.102
G139	G2993	0.102
G318	G3246	0.102
G87	G2018	0.102
G197	G1729	0.102
G122	G3869	0.102
G331	G785	0.102
G202	G3449	0.102
G331	G3535	0.102
G218	G3902	0.1019
G75	G1318	0.1019
G75	G3734	0.1019
G106	G2600	0.1019
G1	G490	0.1019
G274	G1654	0.1019
G172	G1310	0.1019
G172	G2902	0.1019
G130	G495	0.1019
G1	G183	0.1019
G301	G928	0.1019
G113	G1911	0.1019
G302	G3975	0.1019
G276	G2890	0.1019
G291	G3618	0.1019
G38	G2233	0.1019
G56	G412	0.1019
G1	G238	0.1019
G1	G2819	0.1019
G55	G1862	0.1019
G155	G3162	0.1019
G260	G3285	0.1019
G113	G2527	0.1019
G172	G2544	0.1019
G141	G1737	0.1019
G113	G1521	0.1019
G325	G1035	0.1019
G242	G453	0.1019
G29	G3548	0.1019
G323	G3635	0.1019
G55	G1581	0.1019
G55	G2958	0.1019
G183	G3257	0.1019
G183	G3318	0.1019
G301	G2425	0.1019
G291	G4348	0.1019
G46	G1934	0.1019
G263	G4219	0.1019
G152	G1301	0.1019
G244	G4406	0.1019
G263	G2908	0.1019
G245	G705	0.1019
G274	G3197	0.1019
G29	G2979	0.1019
G318	G2213	0.1019
G41	G3824	0.1019
G228	G2600	0.1019
G29	G3919	0.1019
G93	G3804	0.1019
G291	G236	0.1019
G202	G517	0.1019
G276	G981	0.1019
G260	G3760	0.1019
G5	G3250	0.1019
G24	G1271	0.1019
G255	G1986	0.1019
G291	G3148	0.1019
G199	G3285	0.1019
G321	G4111	0.1019
G5	G3929	0.1019
G298	G433	0.1019
G206	G4433	0.1019
G147	G1622	0.1019
G325	G2389	0.1019
G321	G1471	0.1019
G316	G3291	0.1019
G325	G885	0.1019
G183	G1838	0.1019
G282	G984	0.1019
G236	G291	0.1019
G258	G1147	0.1019
G238	G1	0.1019
G202	G2344	0.1019
G29	G90	0.1019
G85	G384	0.1019
G130	G2146	0.1019
G41	G4467	0.1019
G90	G29	0.1019
G90	G1154	0.1019
G274	G932	0.1019
G24	G3824	0.1019
G140	G404	0.1019
G332	G3848	0.1019
G258	G1733	0.1019
G312	G3880	0.1019
G242	G1892	0.1019
G179	G1164	0.1019
G132	G3260	0.1019
G199	G4285	0.1019
G318	G1759	0.1019
G235	G1760	0.1019
G37	G3211	0.1019
G165	G1621	0.1019
G17	G2388	0.1019
G77	G3345	0.1019
G302	G4447	0.1019
G5	G1144	0.1019
G274	G716	0.1019
G183	G1	0.1019
G212	G770	0.1019
G106	G2827	0.1019
G90	G3359	0.1019
G93	G3636	0.1019
G93	G3728	0.1019
G121	G2631	0.1019
G223	G3420	0.1019
G5	G3928	0.1019
G125	G1143	0.1019
G23	G4248	0.1019
G132	G2117	0.1019
G331	G3927	0.1019
G74	G1277	0.1019
G58	G979	0.1019
G58	G1433	0.1019
G171	G1635	0.1019
G90	G4226	0.1019
G325	G988	0.1019
G258	G2653	0.1019
G122	G4132	0.1019
G277	G845	0.1019
G86	G467	0.1019
G27	G3698	0.1019
G154	G3399	0.1019
G244	G4031	0.1019
G192	G1576	0.1019
G73	G2958	0.1019
G278	G2673	0.1019
G87	G4332	0.1019
G75	G1654	0.1018
G3	G2053	0.1018
G1	G1460	0.1018
G122	G583	0.1018
G136	G4467	0.1018
G106	G87	0.1018
G106	G1263	0.1018
G75	G4480	0.1018
G19	G4134	0.1018
G136	G646	0.1018
G77	G2321	0.1018
G301	G3544	0.1018
G113	G3009	0.1018
G172	G3670	0.1018
G325	G2605	0.1018
G106	G1845	0.1018
G3	G2585	0.1018
G141	G3758	0.1018
G84	G3868	0.1018
G113	G3346	0.1018
G244	G3686	0.1018
G302	G3316	0.1018
G199	G341	0.1018
G75	G3625	0.1018
G84	G2416	0.1018
G106	G1624	0.1018
G276	G4406	0.1018
G58	G1673	0.1018
G270	G909	0.1018
G145	G1844	0.1018
G31	G265	0.1018
G172	G3886	0.1018
G90	G1806	0.1018
G87	G4271	0.1018
G183	G2162	0.1018
G75	G1515	0.1018
G5	G1890	0.1018
G5	G2544	0.1018
G75	G2955	0.1018
G302	G550	0.1018
G323	G4223	0.1018
G26	G2308	0.1018
G29	G586	0.1018
G242	G1405	0.1018
G291	G2013	0.1018
G258	G394	0.1018
G74	G3902	0.1018
G113	G2904	0.1018
G244	G1460	0.1018
G90	G1392	0.1018
G89	G2155	0.1018
G258	G3247	0.1018
G206	G393	0.1018
G298	G420	0.1018
G87	G3439	0.1018
G140	G2859	0.1018
G140	G3023	0.1018
G29	G3017	0.1018
G179	G394	0.1018
G130	G827	0.1018
G90	G112	0.1018
G278	G2979	0.1018
G260	G2187	0.1018
G258	G1668	0.1018
G5	G3199	0.1018
G122	G3316	0.1018
G223	G1392	0.1018
G223	G3450	0.1018
G237	G4352	0.1018
G254	G4415	0.1018
G90	G1484	0.1018
G179	G433	0.1018
G5	G1483	0.1018
G325	G416	0.1018
G289	G1519	0.1018
G112	G298	0.1018
G312	G1731	0.1018
G238	G4158	0.1018
G316	G268	0.1018
G262	G1761	0.1018
G268	G316	0.1018
G298	G112	0.1018
G236	G1867	0.1018
G188	G4240	0.1018
G90	G3020	0.1018
G3	G3401	0.1018
G325	G1935	0.1018
G278	G551	0.1018
G140	G3670	0.1018
G37	G567	0.1018
G197	G4190	0.1018
G318	G4190	0.1018
G139	G636	0.1018
G199	G3663	0.1018
G87	G932	0.1018
G90	G865	0.1018
G147	G1378	0.1018
G244	G1378	0.1018
G31	G3853	0.1018
G99	G3907	0.1018
G254	G1971	0.1018
G197	G4476	0.1018
G112	G90	0.1018
G138	G4501	0.1018
G274	G2432	0.1018
G244	G728	0.1018
G31	G3178	0.1018
G85	G4234	0.1018
G112	G4467	0.1018
G197	G2877	0.1018
G209	G2401	0.1018
G254	G1193	0.1018
G179	G1986	0.1018
G223	G1986	0.1018
G179	G4295	0.1018
G96	G2180	0.1018
G24	G2971	0.1018
G263	G1439	0.1018
G278	G514	0.1018
G237	G4000	0.1018
G179	G3715	0.1018
G16	G2306	0.1018
G331	G2703	0.1018
G73	G4473	0.1018
G147	G627	0.1018
G112	G3696	0.1018
G250	G2616	0.1018
G139	G3424	0.1018
G179	G2582	0.1018
G179	G4392	0.1018
G58	G1147	0.1018
G87	G2184	0.1018
G265	G31	0.1018
G171	G3545	0.1018
G209	G4421	0.1018
G116	G1307	0.1018
G318	G4011	0.1018
G87	G1401	0.1018
G259	G2923	0.1018
G41	G1700	0.1018
G302	G2441	0.1018
G139	G1234	0.1018
G125	G3211	0.1018
G331	G1491	0.1018
G331	G3247	0.1018
G93	G1459	0.1018
G93	G2977	0.1018
G87	G106	0.1018
G1	G2134	0.1017
G1	G1749	0.1017
G106	G1651	0.1017
G12	G116	0.1017
G325	G375	0.1017
G1	G827	0.1017
G1	G3280	0.1017
G5	G2079	0.1017
G1	G325	0.1017
G1	G2082	0.1017
G279	G4213	0.1017
G183	G4415	0.1017
G97	G2079	0.1017
G1	G3007	0.1017
G1	G3190	0.1017
G56	G1945	0.1017
G263	G1180	0.1017
G325	G1124	0.1017
G75	G569	0.1017
G75	G801	0.1017
G228	G1560	0.1017
G228	G4163	0.1017
G97	G3517	0.1017
G165	G636	0.1017
G292	G1048	0.1017
G55	G3040	0.1017
G302	G1429	0.1017
G199	G375	0.1017
G294	G3281	0.1017
G75	G3853	0.1017
G5	G2811	0.1017
G183	G401	0.1017
G183	G1271	0.1017
G183	G3716	0.1017
G141	G1679	0.1017
G172	G674	0.1017
G75	G2338	0.1017
G127	G2980	0.1017
G278	G3316	0.1017
G170	G1706	0.1017
G58	G3335	0.1017
G172	G775	0.1017
G113	G2958	0.1017
G238	G3479	0.1017
G228	G2208	0.1017
G183	G511	0.1017
G325	G1535	0.1017
G183	G4045	0.1017
G291	G2662	0.1017
G260	G4295	0.1017
G286	G3420	0.1017
G5	G654	0.1017
G199	G3594	0.1017
G38	G1303	0.1017
G325	G1277	0.1017
G325	G3967	0.1017
G255	G4475	0.1017
G177	G1829	0.1017
G236	G2998	0.1017
G287	G3533	0.1017
G278	G891	0.1017
G278	G1883	0.1017
G26	G3477	0.1017
G112	G1925	0.1017
G140	G2932	0.1017
G199	G451	0.1017
G24	G4402	0.1017
G112	G3285	0.1017
G170	G121	0.1017
G274	G2089	0.1017
G24	G1378	0.1017
G260	G2757	0.1017
G41	G3837	0.1017
G171	G4322	0.1017
G235	G3517	0.1017
G291	G4287	0.1017
G209	G1421	0.1017
G223	G3514	0.1017
G24	G416	0.1017
G278	G4092	0.1017
G263	G1587	0.1017
G121	G170	0.1017
G321	G2131	0.1017
G244	G2290	0.1017
G183	G3501	0.1017
G274	G3907	0.1017
G258	G1009	0.1017
G130	G3654	0.1017
G26	G2508	0.1017
G24	G3696	0.1017
G52	G2378	0.1017
G138	G731	0.1017
G165	G2389	0.1017
G223	G1559	0.1017
G263	G3993	0.1017
G86	G2982	0.1017
G140	G2090	0.1017
G57	G2508	0.1017
G87	G2998	0.1017
G179	G1587	0.1017
G325	G1	0.1017
G23	G337	0.1017
G217	G4233	0.1017
G26	G2527	0.1017
G235	G2563	0.1017
G197	G2460	0.1017
G90	G3312	0.1017
G259	G1971	0.1017
G125	G522	0.1017
G254	G788	0.1017
G302	G2226	0.1017
G209	G2452	0.1017
G140	G3826	0.1017
G41	G3023	0.1017
G278	G2428	0.1017
G86	G3688	0.1017
G86	G3796	0.1017
G244	G1953	0.1017
G209	G3485	0.1017
G140	G2529	0.1017
G277	G1328	0.1017
G199	G3694	0.1017
G87	G754	0.1017
G87	G2540	0.1017
G140	G2402	0.1017
G93	G1124	0.1017
G116	G12	0.1017
G331	G1343	0.1017
G259	G3725	0.1017
G325	G2645	0.1016
G212	G1784	0.1016
G75	G3386	0.1016
G106	G2019	0.1016
G106	G3178	0.1016
G113	G1870	0.1016
G172	G4219	0.1016
G106	G3193	0.1016
G168	G1328	0.1016
G141	G1378	0.1016
G77	G2527	0.1016
G183	G2401	0.1016
G270	G3168	0.1016
G260	G972	0.1016
G270	G2927	0.1016
G228	G4421	0.1016
G325	G2794	0.1016
G325	G3837	0.1016
G29	G3734	0.1016
G323	G2820	0.1016
G302	G1003	0.1016
G24	G1698	0.1016
G199	G713	0.1016
G97	G1367	0.1016
G125	G2830	0.1016
G101	G3740	0.1016
G199	G1038	0.1016
G130	G3017	0.1016
G75	G183	0.1016
G302	G3618	0.1016
G24	G318	0.1016
G265	G213	0.1016
G235	G3023	0.1016
G228	G1879	0.1016
G213	G3686	0.1016
G238	G1561	0.1016
G260	G1135	0.1016
G260	G2247	0.1016
G105	G1368	0.1016
G5	G1678	0.1016
G97	G4314	0.1016
G26	G3233	0.1016
G274	G3242	0.1016
G274	G3543	0.1016
G260	G325	0.1016
G179	G3791	0.1016
G121	G278	0.1016
G244	G608	0.1016
G298	G2953	0.1016
G3	G4169	0.1016
G302	G1560	0.1016
G84	G1621	0.1016
G323	G3869	0.1016
G242	G2908	0.1016
G5	G1845	0.1016
G5	G3232	0.1016
G228	G3565	0.1016
G29	G784	0.1016
G263	G1234	0.1016
G282	G140	0.1016
G325	G260	0.1016
G183	G75	0.1016
G183	G1439	0.1016
G287	G625	0.1016
G96	G4324	0.1016
G181	G1908	0.1016
G171	G3512	0.1016
G209	G2468	0.1016
G140	G213	0.1016
G93	G2487	0.1016
G29	G2616	0.1016
G93	G2923	0.1016
G154	G2093	0.1016
G139	G1184	0.1016
G112	G2022	0.1016
G258	G4475	0.1016
G291	G3041	0.1016
G328	G4154	0.1016
G177	G3642	0.1016
G165	G4095	0.1016
G29	G3169	0.1016
G316	G2093	0.1016
G85	G2416	0.1016
G213	G140	0.1016
G124	G3342	0.1016
G87	G652	0.1016
G242	G2939	0.1016
G213	G615	0.1016
G212	G1023	0.1016
G302	G1173	0.1016
G140	G282	0.1016
G140	G1392	0.1016
G278	G121	0.1016
G318	G2648	0.1016
G202	G336	0.1016
G140	G1749	0.1016
G140	G2321	0.1016
G181	G986	0.1016
G73	G2726	0.1016
G318	G24	0.1016
G235	G2648	0.1016
G226	G2751	0.1016
G202	G4356	0.1016
G209	G877	0.1016
G213	G265	0.1016
G213	G386	0.1016
G254	G2265	0.1016
G23	G865	0.1016
G223	G1004	0.1016
G263	G2938	0.1016
G165	G3763	0.1016
G110	G2538	0.1016
G278	G1224	0.1016
G254	G1006	0.1016
G213	G1598	0.1016
G213	G1857	0.1016
G278	G3007	0.1016
G87	G3226	0.1016
G65	G4483	0.1016
G298	G2418	0.1016
G73	G3475	0.1016
G213	G1487	0.1016
G125	G1321	0.1016
G209	G1147	0.1016
G112	G4027	0.1016
G213	G2329	0.1016
G213	G3457	0.1016
G213	G2662	0.1016
G242	G3185	0.1016
G197	G2605	0.1016
G140	G3565	0.1016
G331	G2631	0.1016
G331	G810	0.1016
G1	G788	0.1015
G155	G666	0.1015
G172	G2168	0.1015
G203	G3557	0.1015
G56	G778	0.1015
G56	G1515	0.1015
G193	G259	0.1015
G193	G2053	0.1015
G197	G666	0.1015
G263	G3686	0.1015
G106	G4060	0.1015
G55	G1443	0.1015
G56	G1144	0.1015
G56	G3501	0.1015
G203	G1343	0.1015
G106	G4318	0.1015
G228	G3424	0.1015
G84	G4033	0.1015
G172	G1445	0.1015
G291	G125	0.1015
G260	G1491	0.1015
G260	G3332	0.1015
G75	G1464	0.1015
G155	G3867	0.1015
G238	G1864	0.1015
G323	G1234	0.1015
G301	G3347	0.1015
G238	G1328	0.1015
G325	G3857	0.1015
G106	G2049	0.1015
G260	G3020	0.1015
G260	G3168	0.1015
G273	G3676	0.1015
G187	G936	0.1015
G90	G1606	0.1015
G87	G2024	0.1015
G140	G2468	0.1015
G242	G501	0.1015
G202	G1749	0.1015
G202	G3129	0.1015
G203	G2960	0.1015
G74	G423	0.1015
G183	G2420	0.1015
G270	G3164	0.1015
G260	G4104	0.1015
G291	G885	0.1015
G291	G4353	0.1015
G90	G3514	0.1015
G316	G4496	0.1015
G73	G1927	0.1015
G179	G3919	0.1015
G199	G890	0.1015
G199	G3952	0.1015
G295	G52	0.1015
G291	G365	0.1015
G291	G1806	0.1015
G4	G1029	0.1015
G203	G2219	0.1015
G93	G2869	0.1015
G228	G921	0.1015
G93	G3271	0.1015
G170	G1079	0.1015
G132	G3987	0.1015
G302	G4285	0.1015
G23	G2134	0.1015
G254	G1544	0.1015
G183	G1773	0.1015
G86	G1270	0.1015
G147	G401	0.1015
G323	G606	0.1015
G140	G384	0.1015
G165	G862	0.1015
G165	G3059	0.1015
G29	G2086	0.1015
G179	G2116	0.1015
G278	G1682	0.1015
G244	G635	0.1015
G274	G514	0.1015
G274	G2662	0.1015
G274	G4088	0.1015
G57	G2348	0.1015
G291	G871	0.1015
G52	G295	0.1015
G52	G2736	0.1015
G75	G4461	0.1015
G318	G4265	0.1015
G197	G2736	0.1015
G331	G2986	0.1015
G37	G4482	0.1015
G93	G4234	0.1015
G199	G4246	0.1015
G263	G3860	0.1015
G86	G3907	0.1015
G258	G2911	0.1015
G58	G2390	0.1015
G171	G3168	0.1015
G104	G3184	0.1015
G78	G1039	0.1015
G244	G2911	0.1015
G244	G3760	0.1015
G209	G2147	0.1015
G90	G3981	0.1015
G58	G2184	0.1015
G242	G1328	0.1015
G96	G500	0.1015
G302	G4011	0.1015
G259	G1805	0.1015
G179	G2158	0.1015
G298	G1541	0.1015
G199	G4019	0.1015
G125	G291	0.1015
G171	G3381	0.1015
G85	G2896	0.1015
G140	G1747	0.1015
G197	G2285	0.1015
G278	G662	0.1015
G259	G193	0.1015
G331	G2643	0.1015
G209	G665	0.1015
G122	G1217	0.1015
G122	G2226	0.1015
G213	G2958	0.1015
G139	G1617	0.1015
G139	G3001	0.1015
G331	G883	0.1015
G244	G2415	0.1015
G140	G4027	0.1015
G55	G3990	0.1014
G122	G2893	0.1014
G48	G2340	0.1014
G213	G4415	0.1014
G305	G1577	0.1014
G1	G514	0.1014
G1	G862	0.1014
G77	G1343	0.1014
G270	G3000	0.1014
G228	G2434	0.1014
G1	G2867	0.1014
G130	G3588	0.1014
G1	G627	0.1014
G325	G4451	0.1014
G255	G420	0.1014
G106	G2675	0.1014
G323	G2813	0.1014
G80	G4204	0.1014
G3	G58	0.1014
G270	G405	0.1014
G270	G4392	0.1014
G113	G2177	0.1014
G318	G3975	0.1014
G291	G1759	0.1014
G141	G2061	0.1014
G291	G2838	0.1014
G183	G4285	0.1014
G172	G2631	0.1014
G172	G4045	0.1014
G75	G629	0.1014
G236	G731	0.1014
G121	G277	0.1014
G310	G4126	0.1014
G3	G2386	0.1014
G48	G1113	0.1014
G167	G1398	0.1014
G75	G1209	0.1014
G199	G3593	0.1014
G325	G2285	0.1014
G286	G1138	0.1014
G179	G3902	0.1014
G183	G2338	0.1014
G274	G979	0.1014
G273	G2771	0.1014
G121	G4046	0.1014
G171	G3977	0.1014
G265	G3485	0.1014
G93	G3200	0.1014
G113	G1113	0.1014
G110	G2740	0.1014
G75	G1820	0.1014
G121	G3300	0.1014
G244	G2077	0.1014
G52	G2364	0.1014
G274	G1785	0.1014
G24	G3020	0.1014
G122	G1421	0.1014
G271	G2137	0.1014
G271	G2296	0.1014
G93	G1908	0.1014
G156	G2131	0.1014
G298	G3017	0.1014
G3	G1879	0.1014
G138	G3908	0.1014
G278	G2633	0.1014
G220	G3791	0.1014
G242	G753	0.1014
G121	G514	0.1014
G121	G862	0.1014
G37	G1371	0.1014
G121	G1471	0.1014
G112	G3718	0.1014
G153	G2090	0.1014
G263	G3869	0.1014
G278	G3857	0.1014
G85	G2452	0.1014
G74	G3168	0.1014
G31	G1065	0.1014
G179	G1378	0.1014
G223	G2798	0.1014
G73	G3361	0.1014
G316	G2339	0.1014
G132	G2133	0.1014
G291	G3694	0.1014
G139	G2973	0.1014
G278	G3165	0.1014
G179	G1942	0.1014
G237	G1849	0.1014
G291	G3074	0.1014
G69	G3370	0.1014
G87	G1352	0.1014
G282	G522	0.1014
G73	G2344	0.1014
G73	G3037	0.1014
G199	G3720	0.1014
G199	G1434	0.1014
G87	G429	0.1014
G250	G1651	0.1014
G33	G528	0.1014
G74	G4176	0.1014
G277	G121	0.1014
G220	G3319	0.1014
G254	G4313	0.1014
G244	G2938	0.1014
G58	G3	0.1014
G331	G585	0.1014
G197	G2689	0.1014
G197	G3038	0.1014
G110	G425	0.1014
G87	G4485	0.1014
G197	G3725	0.1014
G55	G4356	0.1013
G333	G3553	0.1013
G1	G1318	0.1013
G332	G2383	0.1013
G113	G2213	0.1013
G84	G3414	0.1013
G23	G3553	0.1013
G260	G1976	0.1013
G150	G2845	0.1013
G55	G3273	0.1013
G286	G2079	0.1013
G106	G3746	0.1013
G113	G4414	0.1013
G291	G1101	0.1013
G259	G3038	0.1013
G291	G2852	0.1013
G24	G2497	0.1013
G113	G3206	0.1013
G155	G1675	0.1013
G24	G2139	0.1013
G167	G161	0.1013
G325	G1392	0.1013
G41	G1764	0.1013
G24	G197	0.1013
G75	G2850	0.1013
G106	G3555	0.1013
G24	G1870	0.1013
G5	G900	0.1013
G273	G900	0.1013
G274	G4491	0.1013
G183	G4398	0.1013
G104	G2016	0.1013
G3	G1403	0.1013
G161	G3529	0.1013
G116	G844	0.1013
G75	G1135	0.1013
G172	G882	0.1013
G112	G770	0.1013
G112	G3456	0.1013
G228	G3696	0.1013
G228	G3869	0.1013
G238	G2757	0.1013
G263	G1491	0.1013
G263	G1560	0.1013
G291	G490	0.1013
G99	G3510	0.1013
G260	G3696	0.1013
G260	G3715	0.1013
G179	G1101	0.1013
G121	G326	0.1013
G5	G372	0.1013
G228	G1158	0.1013
G188	G1884	0.1013
G152	G2683	0.1013
G263	G4249	0.1013
G26	G1497	0.1013
G282	G1530	0.1013
G292	G625	0.1013
G191	G1127	0.1013
G161	G2782	0.1013
G140	G1770	0.1013
G321	G1877	0.1013
G74	G3837	0.1013
G242	G154	0.1013
G3	G604	0.1013
G258	G87	0.1013
G258	G1168	0.1013
G223	G4407	0.1013
G302	G1199	0.1013
G1	G1869	0.1013
G179	G3762	0.1013
G331	G2090	0.1013
G156	G4001	0.1013
G132	G903	0.1013
G242	G3332	0.1013
G223	G2828	0.1013
G199	G845	0.1013
G147	G1484	0.1013
G84	G416	0.1013
G161	G848	0.1013
G199	G1369	0.1013
G217	G415	0.1013
G87	G258	0.1013
G74	G1154	0.1013
G154	G242	0.1013
G235	G1045	0.1013
G235	G3837	0.1013
G274	G1165	0.1013
G237	G1757	0.1013
G86	G4467	0.1013
G140	G4419	0.1013
G250	G2902	0.1013
G90	G3832	0.1013
G212	G2495	0.1013
G278	G768	0.1013
G318	G1769	0.1013
G278	G2051	0.1013
G278	G3636	0.1013
G191	G3977	0.1013
G89	G1883	0.1013
G326	G121	0.1013
G122	G3670	0.1013
G323	G2295	0.1013
G37	G2635	0.1013
G85	G3569	0.1013
G125	G2939	0.1013
G330	G2729	0.1013
G220	G1491	0.1013
G85	G2168	0.1013
G29	G3720	0.1013
G23	G2017	0.1013
G31	G2958	0.1013
G242	G490	0.1013
G199	G601	0.1013
G199	G3534	0.1013
G171	G1227	0.1013
G139	G1322	0.1013
G209	G426	0.1013
G209	G2732	0.1013
G199	G336	0.1013
G197	G24	0.1013
G161	G167	0.1013
G23	G2146	0.1013
G223	G1050	0.1013
G242	G4024	0.1013
G122	G4248	0.1013
G73	G2247	0.1013
G154	G3209	0.1013
G122	G4169	0.1013
G244	G2445	0.1013
G179	G1348	0.1013
G242	G951	0.1013
G278	G1508	0.1013
G278	G1935	0.1013
G197	G1692	0.1013
G140	G1218	0.1013
G58	G1845	0.1013
G302	G1965	0.1013
G209	G4200	0.1013
G192	G1105	0.1013
G318	G713	0.1013
G318	G1459	0.1013
G318	G1946	0.1013
G331	G2076	0.1013
G305	G3456	0.1012
G113	G3668	0.1012
G55	G1315	0.1012
G55	G1318	0.1012
G55	G4300	0.1012
G172	G139	0.1012
G172	G1184	0.1012
G13	G1829	0.1012
G199	G3643	0.1012
G55	G1059	0.1012
G323	G3686	0.1012
G183	G3316	0.1012
G106	G1378	0.1012
G106	G1994	0.1012
G13	G2673	0.1012
G55	G235	0.1012
G106	G4088	0.1012
G305	G3566	0.1012
G1	G1487	0.1012
G56	G3760	0.1012
G325	G3588	0.1012
G1	G2338	0.1012
G291	G4235	0.1012
G172	G3424	0.1012
G1	G291	0.1012
G203	G2297	0.1012
G183	G4391	0.1012
G106	G2039	0.1012
G84	G3593	0.1012
G228	G1433	0.1012
G55	G3168	0.1012
G75	G3964	0.1012
G213	G673	0.1012
G106	G141	0.1012
G260	G3919	0.1012
G66	G1947	0.1012
G260	G278	0.1012
G55	G575	0.1012
G75	G2826	0.1012
G212	G1613	0.1012
G84	G1934	0.1012
G302	G472	0.1012
G141	G4126	0.1012
G231	G37	0.1012
G113	G1140	0.1012
G139	G2877	0.1012
G141	G921	0.1012
G325	G348	0.1012
G242	G3055	0.1012
G244	G3571	0.1012
G167	G1465	0.1012
G5	G828	0.1012
G103	G1409	0.1012
G238	G3758	0.1012
G291	G3277	0.1012
G154	G2838	0.1012
G206	G2454	0.1012
G323	G883	0.1012
G89	G4347	0.1012
G202	G2258	0.1012
G193	G3966	0.1012
G291	G4352	0.1012
G24	G585	0.1012
G5	G2180	0.1012
G250	G1135	0.1012
G141	G106	0.1012
G75	G1806	0.1012
G238	G3049	0.1012
G302	G235	0.1012
G274	G2716	0.1012
G29	G1297	0.1012
G23	G975	0.1012
G238	G921	0.1012
G183	G4311	0.1012
G260	G699	0.1012
G326	G140	0.1012
G291	G2040	0.1012
G165	G3690	0.1012
G213	G1184	0.1012
G213	G3619	0.1012
G228	G2819	0.1012
G130	G1292	0.1012
G291	G423	0.1012
G298	G2509	0.1012
G298	G2852	0.1012
G42	G2053	0.1012
G244	G4459	0.1012
G318	G2458	0.1012
G250	G3456	0.1012
G263	G1154	0.1012
G263	G3544	0.1012
G3	G1565	0.1012
G87	G3416	0.1012
G3	G1375	0.1012
G73	G1975	0.1012
G298	G3538	0.1012
G36	G4366	0.1012
G29	G2180	0.1012
G152	G3945	0.1012
G202	G3059	0.1012
G121	G3676	0.1012
G86	G569	0.1012
G242	G1164	0.1012
G58	G4301	0.1012
G282	G3129	0.1012
G213	G4033	0.1012
G45	G2100	0.1012
G96	G4421	0.1012
G254	G733	0.1012
G74	G1950	0.1012
G24	G4353	0.1012
G90	G575	0.1012
G321	G1473	0.1012
G223	G3280	0.1012
G298	G2259	0.1012
G209	G3393	0.1012
G291	G1	0.1012
G140	G798	0.1012
G156	G406	0.1012
G273	G4333	0.1012
G140	G326	0.1012
G318	G1439	0.1012
G197	G3178	0.1012
G106	G1502	0.1012
G140	G788	0.1012
G140	G1759	0.1012
G140	G3845	0.1012
G213	G979	0.1012
G45	G1475	0.1012
G282	G1255	0.1012
G282	G2344	0.1012
G235	G302	0.1012
G213	G2077	0.1012
G213	G3247	0.1012
G37	G231	0.1012
G24	G3657	0.1012
G302	G3981	0.1012
G205	G2841	0.1012
G125	G862	0.1012
G298	G3413	0.1012
G278	G2153	0.1012
G278	G4122	0.1012
G140	G4473	0.1012
G278	G260	0.1012
G318	G1402	0.1012
G282	G699	0.1012
G259	G4183	0.1012
G140	G3573	0.1012
G243	G847	0.1012
G139	G489	0.1012
G23	G1816	0.1012
G93	G4254	0.1012
G220	G2432	0.1012
G259	G845	0.1012
G209	G2684	0.1012
G235	G55	0.1012
G209	G3340	0.1012
G116	G3369	0.1012
G154	G1675	0.1012
G139	G172	0.1012
G139	G2653	0.1012
G259	G1886	0.1012
G150	G600	0.1011
G113	G3686	0.1011
G106	G2579	0.1011
G77	G1099	0.1011
G3	G2645	0.1011
G3	G336	0.1011
G150	G3188	0.1011
G228	G3456	0.1011
G55	G23	0.1011
G55	G2732	0.1011
G75	G2794	0.1011
G24	G2053	0.1011
G75	G1367	0.1011
G113	G2835	0.1011
G255	G1422	0.1011
G238	G4183	0.1011
G278	G4252	0.1011
G113	G121	0.1011
G171	G1654	0.1011
G75	G1147	0.1011
G56	G2876	0.1011
G273	G3210	0.1011
G5	G4423	0.1011
G242	G2317	0.1011
G228	G3690	0.1011
G84	G4234	0.1011
G41	G3309	0.1011
G1	G1624	0.1011
G90	G3356	0.1011
G202	G3517	0.1011
G310	G3381	0.1011
G301	G751	0.1011
G301	G4468	0.1011
G287	G461	0.1011
G246	G971	0.1011
G84	G828	0.1011
G203	G2289	0.1011
G183	G474	0.1011
G255	G883	0.1011
G121	G1922	0.1011
G318	G810	0.1011
G263	G2134	0.1011
G302	G2263	0.1011
G291	G3573	0.1011
G84	G399	0.1011
G84	G3319	0.1011
G258	G1433	0.1011
G291	G805	0.1011
G80	G500	0.1011
G323	G2253	0.1011
G179	G2973	0.1011
G172	G4112	0.1011
G242	G2611	0.1011
G318	G1465	0.1011
G147	G972	0.1011
G31	G2134	0.1011
G274	G2308	0.1011
G130	G2527	0.1011
G130	G3257	0.1011
G121	G2060	0.1011
G202	G410	0.1011
G183	G1806	0.1011
G52	G1603	0.1011
G223	G1433	0.1011
G135	G2268	0.1011
G25	G1029	0.1011
G24	G2050	0.1011
G154	G1045	0.1011
G278	G591	0.1011
G140	G1023	0.1011
G140	G4406	0.1011
G291	G1025	0.1011
G147	G4265	0.1011
G17	G2508	0.1011
G99	G3722	0.1011
G139	G877	0.1011
G199	G4160	0.1011
G87	G2051	0.1011
G73	G2165	0.1011
G263	G894	0.1011
G259	G3375	0.1011
G31	G2648	0.1011
G323	G1348	0.1011
G29	G2831	0.1011
G29	G3535	0.1011
G199	G1006	0.1011
G291	G3226	0.1011
G23	G3440	0.1011
G316	G3440	0.1011
G121	G474	0.1011
G212	G4480	0.1011
G263	G4200	0.1011
G58	G1127	0.1011
G199	G1913	0.1011
G235	G2811	0.1011
G147	G2463	0.1011
G29	G1461	0.1011
G325	G2288	0.1011
G331	G1429	0.1011
G278	G3640	0.1011
G170	G3381	0.1011
G274	G3818	0.1011
G277	G593	0.1011
G199	G700	0.1011
G161	G1922	0.1011
G139	G1124	0.1011
G5	G1052	0.1011
G58	G2476	0.1011
G235	G3111	0.1011
G5	G4461	0.1011
G179	G4433	0.1011
G121	G113	0.1011
G220	G2259	0.1011
G326	G816	0.1011
G154	G4242	0.1011
G41	G4480	0.1011
G125	G1004	0.1011
G209	G361	0.1011
G192	G917	0.1011
G278	G1352	0.1011
G179	G3688	0.1011
G209	G4249	0.1011
G140	G3524	0.1011
G244	G2091	0.1011
G331	G562	0.1011
G213	G2335	0.1011
G93	G3732	0.1011
G331	G1759	0.1011
G244	G2721	0.1011
G318	G562	0.1011
G23	G55	0.1011
G213	G778	0.1011
G213	G4165	0.1011
G259	G4234	0.1011
G213	G1328	0.1011
G213	G3513	0.1011
G209	G4088	0.1011
G197	G4205	0.1011
G139	G855	0.1011
G139	G2896	0.1011
G245	G3619	0.101
G1	G1497	0.101
G310	G982	0.101
G1	G2476	0.101
G8	G700	0.101
G213	G4340	0.101
G1	G1445	0.101
G1	G2563	0.101
G136	G2842	0.101
G228	G1421	0.101
G291	G209	0.101
G136	G4060	0.101
G56	G1209	0.101
G223	G1260	0.101
G3	G1138	0.101
G113	G2704	0.101
G56	G4318	0.101
G97	G3571	0.101
G292	G1909	0.101
G141	G3760	0.101
G270	G3340	0.101
G293	G3625	0.101
G263	G2079	0.101
G58	G2645	0.101
G231	G4030	0.101
G55	G3193	0.101
G270	G646	0.101
G3	G1691	0.101
G5	G2184	0.101
G260	G401	0.101
G112	G1914	0.101
G259	G2252	0.101
G259	G3740	0.101
G228	G3676	0.101
G223	G472	0.101
G318	G2879	0.101
G183	G4440	0.101
G312	G1619	0.101
G258	G2538	0.101
G172	G3677	0.101
G231	G928	0.101
G202	G2390	0.101
G274	G73	0.101
G274	G394	0.101
G75	G1500	0.101
G242	G2711	0.101
G199	G3322	0.101
G236	G1587	0.101
G260	G2631	0.101
G5	G629	0.101
G93	G4200	0.101
G23	G3507	0.101
G75	G516	0.101
G274	G1661	0.101
G318	G2024	0.101
G156	G454	0.101
G323	G2600	0.101
G4	G2223	0.101
G156	G3127	0.101
G191	G3517	0.101
G287	G1165	0.101
G84	G2247	0.101
G298	G1784	0.101
G31	G3911	0.101
G24	G3836	0.101
G84	G2063	0.101
G84	G2082	0.101
G125	G4391	0.101
G112	G2683	0.101
G41	G3553	0.101
G84	G3552	0.101
G161	G1385	0.101
G171	G1292	0.101
G270	G618	0.101
G87	G410	0.101
G31	G1410	0.101
G263	G1487	0.101
G85	G2401	0.101
G171	G2077	0.101
G44	G4311	0.101
G291	G3657	0.101
G223	G1668	0.101
G223	G3964	0.101
G192	G4260	0.101
G212	G1880	0.101
G139	G2932	0.101
G235	G1310	0.101
G291	G3501	0.101
G199	G399	0.101
G171	G4137	0.101
G154	G3200	0.101
G254	G1335	0.101
G242	G3102	0.101
G179	G3020	0.101
G179	G3168	0.101
G298	G3826	0.101
G74	G1471	0.101
G274	G3677	0.101
G235	G3817	0.101
G139	G1497	0.101
G179	G3524	0.101
G29	G4311	0.101
G278	G1910	0.101
G330	G1600	0.101
G122	G611	0.101
G122	G2134	0.101
G73	G274	0.101
G278	G511	0.101
G278	G3524	0.101
G278	G3533	0.101
G140	G1168	0.101
G278	G1756	0.101
G331	G2112	0.101
G235	G3168	0.101
G235	G4475	0.101
G250	G1443	0.101
G139	G1392	0.101
G45	G2606	0.101
G277	G3947	0.101
G110	G1870	0.101
G74	G2402	0.101
G302	G1976	0.101
G220	G2993	0.101
G209	G2209	0.101
G29	G3763	0.101
G90	G4388	0.101
G58	G656	0.101
G87	G3167	0.101
G244	G4488	0.101
G179	G2186	0.101
G331	G1553	0.101
G140	G928	0.101
G140	G1165	0.101
G140	G1441	0.101
G140	G3715	0.101
G331	G494	0.101
G278	G4031	0.101
G139	G1565	0.101
G209	G291	0.101
G209	G2582	0.101
G23	G486	0.101
G55	G3766	0.1009
G56	G514	0.1009
G136	G2570	0.1009
G218	G3569	0.1009
G55	G2813	0.1009
G1	G3900	0.1009
G183	G3548	0.1009
G228	G2973	0.1009
G122	G3302	0.1009
G1	G993	0.1009
G228	G2794	0.1009
G113	G31	0.1009
G281	G2478	0.1009
G48	G2016	0.1009
G1	G739	0.1009
G139	G3860	0.1009
G74	G375	0.1009
G172	G2993	0.1009
G75	G3640	0.1009
G183	G386	0.1009
G183	G3569	0.1009
G1	G3395	0.1009
G238	G2771	0.1009
G1	G751	0.1009
G121	G3456	0.1009
G90	G4271	0.1009
G302	G982	0.1009
G323	G3000	0.1009
G155	G4489	0.1009
G325	G401	0.1009
G325	G3433	0.1009
G209	G4143	0.1009
G75	G3869	0.1009
G310	G2005	0.1009
G263	G3558	0.1009
G292	G29	0.1009
G212	G1447	0.1009
G273	G4352	0.1009
G242	G1250	0.1009
G179	G982	0.1009
G250	G1430	0.1009
G172	G407	0.1009
G121	G4388	0.1009
G244	G931	0.1009
G147	G2159	0.1009
G302	G960	0.1009
G223	G420	0.1009
G188	G1159	0.1009
G223	G3762	0.1009
G170	G2386	0.1009
G310	G3501	0.1009
G228	G1813	0.1009
G3	G1857	0.1009
G202	G2476	0.1009
G188	G3291	0.1009
G235	G3571	0.1009
G24	G2797	0.1009
G75	G1022	0.1009
G302	G2161	0.1009
G263	G4216	0.1009
G260	G1515	0.1009
G23	G2066	0.1009
G112	G3009	0.1009
G54	G654	0.1009
G4	G3805	0.1009
G3	G754	0.1009
G89	G2004	0.1009
G238	G3923	0.1009
G72	G2089	0.1009
G291	G2351	0.1009
G242	G591	0.1009
G242	G2134	0.1009
G323	G3311	0.1009
G179	G3837	0.1009
G73	G4033	0.1009
G29	G2870	0.1009
G263	G4223	0.1009
G274	G1255	0.1009
G274	G2180	0.1009
G24	G3059	0.1009
G93	G788	0.1009
G228	G1817	0.1009
G325	G1561	0.1009
G287	G4060	0.1009
G87	G337	0.1009
G202	G499	0.1009
G202	G2226	0.1009
G298	G2476	0.1009
G138	G505	0.1009
G96	G2077	0.1009
G73	G3919	0.1009
G140	G705	0.1009
G23	G4409	0.1009
G101	G2868	0.1009
G259	G1851	0.1009
G308	G1713	0.1009
G242	G3226	0.1009
G209	G1220	0.1009
G179	G1729	0.1009
G85	G3802	0.1009
G29	G292	0.1009
G242	G1793	0.1009
G178	G3949	0.1009
G263	G2819	0.1009
G199	G1842	0.1009
G199	G3622	0.1009
G87	G1281	0.1009
G244	G2513	0.1009
G87	G1423	0.1009
G87	G1025	0.1009
G87	G3723	0.1009
G29	G1780	0.1009
G154	G2394	0.1009
G31	G113	0.1009
G318	G2639	0.1009
G122	G4405	0.1009
G235	G3696	0.1009
G235	G3869	0.1009
G220	G3178	0.1009
G73	G2418	0.1009
G73	G4176	0.1009
G139	G2975	0.1009
G277	G2402	0.1009
G209	G2063	0.1009
G326	G3858	0.1009
G87	G1886	0.1009
G259	G2645	0.1009
G106	G4406	0.1008
G1	G404	0.1008
G55	G3316	0.1008
G56	G883	0.1008
G106	G753	0.1008
G136	G3106	0.1008
G193	G4496	0.1008
G305	G2329	0.1008
G218	G2736	0.1008
G55	G355	0.1008
G55	G451	0.1008
G55	G2828	0.1008
G183	G3393	0.1008
G75	G2364	0.1008
G270	G3625	0.1008
G172	G3273	0.1008
G310	G2436	0.1008
G141	G1328	0.1008
G113	G302	0.1008
G172	G1369	0.1008
G172	G2616	0.1008
G228	G2060	0.1008
G83	G3622	0.1008
G141	G3479	0.1008
G292	G156	0.1008
G301	G921	0.1008
G292	G3016	0.1008
G228	G4285	0.1008
G139	G1432	0.1008
G172	G575	0.1008
G228	G1651	0.1008
G286	G4423	0.1008
G89	G2645	0.1008
G84	G2209	0.1008
G263	G1706	0.1008
G172	G1565	0.1008
G24	G3335	0.1008
G124	G4072	0.1008
G250	G3975	0.1008
G325	G682	0.1008
G325	G2436	0.1008
G292	G1754	0.1008
G323	G3625	0.1008
G154	G4480	0.1008
G325	G879	0.1008
G192	G423	0.1008
G260	G862	0.1008
G260	G2253	0.1008
G93	G2688	0.1008
G291	G3541	0.1008
G24	G3569	0.1008
G318	G3631	0.1008
G312	G1829	0.1008
G24	G2835	0.1008
G310	G758	0.1008
G310	G2882	0.1008
G55	G3395	0.1008
G263	G4234	0.1008
G29	G3911	0.1008
G242	G980	0.1008
G226	G1560	0.1008
G132	G2298	0.1008
G274	G695	0.1008
G274	G981	0.1008
G242	G3440	0.1008
G29	G3233	0.1008
G242	G2460	0.1008
G172	G1566	0.1008
G260	G407	0.1008
G203	G2792	0.1008
G31	G1749	0.1008
G244	G3901	0.1008
G29	G804	0.1008
G29	G2378	0.1008
G291	G782	0.1008
G318	G2509	0.1008
G75	G1575	0.1008
G52	G1433	0.1008
G170	G1382	0.1008
G58	G1770	0.1008
G179	G1809	0.1008
G291	G4210	0.1008
G312	G337	0.1008
G312	G2554	0.1008
G202	G3853	0.1008
G235	G433	0.1008
G235	G513	0.1008
G235	G2490	0.1008
G5	G3744	0.1008
G5	G4126	0.1008
G165	G522	0.1008
G29	G1464	0.1008
G29	G2993	0.1008
G80	G2653	0.1008
G199	G1668	0.1008
G263	G1812	0.1008
G263	G3358	0.1008
G90	G1754	0.1008
G83	G2616	0.1008
G183	G4212	0.1008
G197	G399	0.1008
G318	G399	0.1008
G179	G1012	0.1008
G236	G391	0.1008
G254	G501	0.1008
G179	G1464	0.1008
G223	G4223	0.1008
G86	G3822	0.1008
G87	G689	0.1008
G302	G3909	0.1008
G140	G671	0.1008
G58	G1164	0.1008
G140	G2732	0.1008
G154	G770	0.1008
G154	G3072	0.1008
G140	G1560	0.1008
G140	G3247	0.1008
G45	G3220	0.1008
G87	G918	0.1008
G74	G629	0.1008
G31	G3696	0.1008
G132	G2496	0.1008
G220	G3549	0.1008
G273	G3164	0.1008
G90	G3698	0.1008
G241	G1237	0.1008
G209	G2902	0.1008
G302	G113	0.1008
G147	G2733	0.1008
G244	G4456	0.1008
G235	G1343	0.1008
G298	G1004	0.1008
G278	G2357	0.1008
G154	G791	0.1008
G156	G292	0.1008
G302	G4347	0.1008
G139	G1270	0.1008
G23	G730	0.1008
G125	G825	0.1008
G325	G1756	0.1008
G325	G3438	0.1008
G96	G1352	0.1008
G197	G3608	0.1008
G209	G785	0.1008
G259	G826	0.1008
G278	G2439	0.1008
G209	G3040	0.1008
G331	G3634	0.1008
G254	G1054	0.1008
G265	G2049	0.1008
G305	G4189	0.1007
G1	G3947	0.1007
G113	G1099	0.1007
G106	G522	0.1007
G106	G3900	0.1007
G113	G3868	0.1007
G305	G3193	0.1007
G1	G652	0.1007
G291	G2605	0.1007
G1	G1864	0.1007
G260	G3571	0.1007
G77	G83	0.1007
G84	G1315	0.1007
G75	G2908	0.1007
G1	G2080	0.1007
G75	G2386	0.1007
G1	G3678	0.1007
G55	G657	0.1007
G281	G125	0.1007
G276	G3571	0.1007
G293	G1950	0.1007
G183	G1373	0.1007
G325	G996	0.1007
G270	G825	0.1007
G113	G997	0.1007
G245	G2163	0.1007
G326	G4455	0.1007
G260	G804	0.1007
G282	G3686	0.1007
G55	G1402	0.1007
G310	G4433	0.1007
G172	G2247	0.1007
G228	G3280	0.1007
G154	G716	0.1007
G270	G1348	0.1007
G112	G3684	0.1007
G238	G4392	0.1007
G75	G882	0.1007
G24	G644	0.1007
G282	G1768	0.1007
G258	G910	0.1007
G89	G3802	0.1007
G244	G1784	0.1007
G260	G3738	0.1007
G223	G1422	0.1007
G291	G2896	0.1007
G291	G4045	0.1007
G199	G1127	0.1007
G265	G2538	0.1007
G112	G1706	0.1007
G244	G1049	0.1007
G245	G2633	0.1007
G93	G1335	0.1007
G87	G426	0.1007
G244	G593	0.1007
G206	G3897	0.1007
G179	G2794	0.1007
G197	G1167	0.1007
G84	G2256	0.1007
G26	G2417	0.1007
G84	G3860	0.1007
G41	G1291	0.1007
G177	G380	0.1007
G130	G3950	0.1007
G112	G1481	0.1007
G287	G1085	0.1007
G326	G4419	0.1007
G23	G2794	0.1007
G228	G4031	0.1007
G121	G1651	0.1007
G37	G2939	0.1007
G122	G2079	0.1007
G291	G2184	0.1007
G130	G2206	0.1007
G122	G3734	0.1007
G3	G1275	0.1007
G318	G4423	0.1007
G254	G743	0.1007
G24	G2877	0.1007
G273	G2954	0.1007
G326	G3017	0.1007
G87	G1212	0.1007
G87	G3846	0.1007
G242	G3624	0.1007
G125	G4459	0.1007
G58	G1422	0.1007
G106	G2815	0.1007
G147	G1368	0.1007
G42	G1432	0.1007
G31	G3676	0.1007
G154	G2847	0.1007
G274	G1621	0.1007
G259	G2482	0.1007
G278	G401	0.1007
G96	G958	0.1007
G235	G3543	0.1007
G154	G4322	0.1007
G125	G4248	0.1007
G57	G731	0.1007
G24	G1439	0.1007
G223	G3059	0.1007
G274	G336	0.1007
G96	G608	0.1007
G325	G1341	0.1007
G90	G4311	0.1007
G331	G2213	0.1007
G139	G4007	0.1007
G203	G1556	0.1007
G278	G1729	0.1007
G223	G2146	0.1007
G87	G3007	0.1007
G213	G2478	0.1007
G213	G2643	0.1007
G235	G843	0.1007
G235	G1304	0.1007
G235	G4223	0.1007
G112	G2247	0.1007
G122	G1661	0.1007
G122	G2671	0.1007
G121	G1025	0.1007
G3	G1801	0.1007
G220	G828	0.1007
G242	G423	0.1007
G139	G788	0.1007
G19	G1759	0.1007
G139	G1759	0.1007
G235	G1986	0.1007
G318	G3720	0.1007
G199	G797	0.1007
G83	G77	0.1007
G213	G2798	0.1007
G125	G281	0.1007
G235	G1712	0.1007
G139	G3663	0.1007
G325	G1278	0.1007
G209	G475	0.1007
G213	G2418	0.1007
G106	G3136	0.1006
G106	G4407	0.1006
G77	G690	0.1006
G213	G2024	0.1006
G55	G3961	0.1006
G106	G4295	0.1006
G270	G2321	0.1006
G301	G3485	0.1006
G172	G1784	0.1006
G172	G4007	0.1006
G55	G3424	0.1006
G193	G3914	0.1006
G55	G4326	0.1006
G228	G4195	0.1006
G325	G1301	0.1006
G228	G1497	0.1006
G200	G597	0.1006
G113	G2321	0.1006
G113	G3017	0.1006
G201	G2591	0.1006
G75	G1661	0.1006
G3	G1789	0.1006
G276	G2452	0.1006
G183	G1925	0.1006
G310	G3461	0.1006
G24	G4009	0.1006
G172	G1668	0.1006
G113	G3964	0.1006
G24	G534	0.1006
G56	G2425	0.1006
G260	G2390	0.1006
G55	G865	0.1006
G310	G4281	0.1006
G106	G1317	0.1006
G1	G2675	0.1006
G286	G3197	0.1006
G238	G3663	0.1006
G87	G4009	0.1006
G310	G3758	0.1006
G155	G318	0.1006
G274	G1023	0.1006
G83	G2516	0.1006
G5	G2797	0.1006
G83	G3079	0.1006
G325	G3000	0.1006
G172	G2082	0.1006
G228	G3853	0.1006
G298	G3023	0.1006
G121	G566	0.1006
G276	G3392	0.1006
G24	G3289	0.1006
G274	G2979	0.1006
G203	G3507	0.1006
G242	G1327	0.1006
G287	G3103	0.1006
G263	G1433	0.1006
G3	G2280	0.1006
G3	G3786	0.1006
G242	G2359	0.1006
G165	G3300	0.1006
G274	G1373	0.1006
G29	G2862	0.1006
G29	G4026	0.1006
G312	G644	0.1006
G302	G1481	0.1006
G156	G3533	0.1006
G74	G2852	0.1006
G90	G2711	0.1006
G260	G3311	0.1006
G37	G1909	0.1006
G278	G1520	0.1006
G130	G4042	0.1006
G90	G2443	0.1006
G202	G2999	0.1006
G323	G1614	0.1006
G147	G2838	0.1006
G5	G3230	0.1006
G121	G3709	0.1006
G183	G999	0.1006
G199	G981	0.1006
G87	G1978	0.1006
G278	G3856	0.1006
G325	G4024	0.1006
G84	G1170	0.1006
G75	G2876	0.1006
G24	G575	0.1006
G24	G853	0.1006
G165	G1065	0.1006
G265	G3361	0.1006
G299	G2753	0.1006
G202	G1787	0.1006
G250	G2434	0.1006
G121	G4475	0.1006
G140	G2979	0.1006
G274	G3524	0.1006
G302	G4363	0.1006
G19	G636	0.1006
G263	G2057	0.1006
G171	G429	0.1006
G271	G2882	0.1006
G298	G804	0.1006
G29	G2627	0.1006
G199	G652	0.1006
G202	G3677	0.1006
G202	G3909	0.1006
G291	G2986	0.1006
G154	G1862	0.1006
G23	G1369	0.1006
G298	G3102	0.1006
G87	G2153	0.1006
G278	G4352	0.1006
G242	G3573	0.1006
G209	G1101	0.1006
G89	G3558	0.1006
G5	G3217	0.1006
G244	G625	0.1006
G31	G1004	0.1006
G147	G1515	0.1006
G323	G3164	0.1006
G278	G1350	0.1006
G58	G845	0.1006
G235	G2050	0.1006
G85	G3826	0.1006
G90	G1700	0.1006
G58	G1234	0.1006
G318	G4363	0.1006
G220	G1196	0.1006
G318	G155	0.1006
G274	G4031	0.1006
G124	G3684	0.1006
G58	G3663	0.1006
G179	G430	0.1006
G242	G4287	0.1006
G197	G1263	0.1006
G331	G4163	0.1006
G209	G1354	0.1006
G274	G1763	0.1006
G16	G2936	0.1006
G139	G1065	0.1006
G242	G1341	0.1006
G331	G1913	0.1006
G331	G2927	0.1006
G331	G2402	0.1006
G305	G1049	0.1005
G306	G3618	0.1005
G305	G451	0.1005
G55	G2844	0.1005
G1	G2716	0.1005
G56	G2436	0.1005
G1	G953	0.1005
G305	G4281	0.1005
G113	G1422	0.1005
G172	G1497	0.1005
G276	G1004	0.1005
G193	G1193	0.1005
G55	G3569	0.1005
G310	G3920	0.1005
G291	G4480	0.1005
G155	G3136	0.1005
G293	G2321	0.1005
G172	G1829	0.1005
G131	G2686	0.1005
G228	G4219	0.1005
G55	G4248	0.1005
G281	G2134	0.1005
G260	G1698	0.1005
G212	G350	0.1005
G75	G2726	0.1005
G87	G572	0.1005
G228	G4248	0.1005
G84	G451	0.1005
G113	G2068	0.1005
G244	G3136	0.1005
G31	G3606	0.1005
G286	G2476	0.1005
G130	G4204	0.1005
G156	G217	0.1005
G255	G2838	0.1005
G202	G4007	0.1005
G302	G2409	0.1005
G236	G526	0.1005
G87	G2369	0.1005
G183	G3524	0.1005
G260	G1565	0.1005
G302	G2258	0.1005
G278	G2156	0.1005
G276	G1373	0.1005
G129	G1588	0.1005
G90	G611	0.1005
G90	G1745	0.1005
G244	G2813	0.1005
G244	G2853	0.1005
G31	G2908	0.1005
G112	G420	0.1005
G140	G3760	0.1005
G238	G1878	0.1005
G138	G384	0.1005
G254	G4205	0.1005
G183	G4340	0.1005
G139	G3193	0.1005
G39	G4420	0.1005
G202	G2085	0.1005
G302	G2308	0.1005
G260	G481	0.1005
G231	G430	0.1005
G278	G3507	0.1005
G263	G3718	0.1005
G259	G2902	0.1005
G282	G2813	0.1005
G258	G924	0.1005
G5	G2907	0.1005
G112	G4163	0.1005
G89	G3572	0.1005
G161	G850	0.1005
G325	G921	0.1005
G223	G1263	0.1005
G318	G4421	0.1005
G112	G1164	0.1005
G96	G3623	0.1005
G29	G862	0.1005
G29	G2662	0.1005
G242	G3716	0.1005
G90	G3541	0.1005
G250	G1049	0.1005
G250	G2683	0.1005
G298	G2736	0.1005
G242	G1278	0.1005
G242	G3625	0.1005
G74	G512	0.1005
G274	G2389	0.1005
G106	G2251	0.1005
G31	G1942	0.1005
G209	G404	0.1005
G74	G1864	0.1005
G268	G2239	0.1005
G278	G2162	0.1005
G223	G499	0.1005
G223	G2226	0.1005
G318	G1049	0.1005
G197	G3618	0.1005
G93	G997	0.1005
G24	G685	0.1005
G259	G1822	0.1005
G259	G3110	0.1005
G96	G2982	0.1005
G179	G1441	0.1005
G217	G156	0.1005
G87	G3287	0.1005
G250	G4475	0.1005
G326	G3228	0.1005
G244	G1780	0.1005
G73	G2402	0.1005
G242	G3501	0.1005
G331	G2209	0.1005
G235	G3213	0.1005
G140	G882	0.1005
G259	G1976	0.1005
G139	G522	0.1005
G235	G2061	0.1005
G125	G4031	0.1005
G154	G1124	0.1005
G209	G3696	0.1005
G209	G3715	0.1005
G209	G990	0.1005
G331	G862	0.1005
G331	G1140	0.1005
G331	G2955	0.1005
G212	G3032	0.1004
G305	G3718	0.1004
G106	G1942	0.1004
G106	G2247	0.1004
G310	G4260	0.1004
G1	G3219	0.1004
G1	G1955	0.1004
G16	G583	0.1004
G113	G2890	0.1004
G113	G2644	0.1004
G155	G4496	0.1004
G106	G3969	0.1004
G183	G1035	0.1004
G113	G1134	0.1004
G325	G1760	0.1004
G325	G3335	0.1004
G75	G953	0.1004
G228	G2476	0.1004
G141	G825	0.1004
G323	G1968	0.1004
G106	G794	0.1004
G1	G3068	0.1004
G135	G3525	0.1004
G112	G1323	0.1004
G97	G1934	0.1004
G55	G291	0.1004
G291	G614	0.1004
G263	G4491	0.1004
G260	G3857	0.1004
G24	G427	0.1004
G3	G1760	0.1004
G25	G2800	0.1004
G171	G1113	0.1004
G238	G1574	0.1004
G238	G3190	0.1004
G140	G375	0.1004
G301	G3717	0.1004
G242	G4296	0.1004
G84	G1559	0.1004
G255	G3663	0.1004
G93	G804	0.1004
G238	G3127	0.1004
G260	G3950	0.1004
G5	G3784	0.1004
G242	G1883	0.1004
G255	G3168	0.1004
G323	G1747	0.1004
G287	G1812	0.1004
G302	G2390	0.1004
G274	G856	0.1004
G245	G3831	0.1004
G213	G341	0.1004
G223	G1124	0.1004
G165	G2635	0.1004
G287	G3541	0.1004
G122	G1707	0.1004
G258	G4459	0.1004
G228	G336	0.1004
G202	G4265	0.1004
G302	G1491	0.1004
G177	G1295	0.1004
G318	G1706	0.1004
G84	G2896	0.1004
G74	G4046	0.1004
G235	G4480	0.1004
G298	G1754	0.1004
G223	G972	0.1004
G223	G2364	0.1004
G325	G3392	0.1004
G213	G1315	0.1004
G29	G2116	0.1004
G274	G3857	0.1004
G24	G395	0.1004
G254	G4055	0.1004
G183	G662	0.1004
G89	G3868	0.1004
G84	G1004	0.1004
G197	G4489	0.1004
G321	G1865	0.1004
G238	G1486	0.1004
G86	G4373	0.1004
G202	G3020	0.1004
G73	G1784	0.1004
G199	G1198	0.1004
G96	G2134	0.1004
G112	G4192	0.1004
G244	G3690	0.1004
G291	G55	0.1004
G57	G2908	0.1004
G316	G733	0.1004
G282	G4414	0.1004
G217	G2900	0.1004
G116	G1765	0.1004
G236	G768	0.1004
G244	G2251	0.1004
G318	G4154	0.1004
G263	G1227	0.1004
G235	G1035	0.1004
G242	G2409	0.1004
G37	G1930	0.1004
G199	G1354	0.1004
G274	G4165	0.1004
G244	G522	0.1004
G244	G1521	0.1004
G31	G2850	0.1004
G122	G4033	0.1004
G298	G2616	0.1004
G298	G4466	0.1004
G112	G3102	0.1004
G278	G1196	0.1004
G331	G2844	0.1004
G199	G671	0.1004
G302	G2146	0.1004
G154	G806	0.1004
G265	G3853	0.1004
G250	G1560	0.1004
G274	G4172	0.1004
G325	G798	0.1004
G199	G3193	0.1004
G29	G882	0.1004
G87	G3807	0.1004
G87	G1201	0.1004
G87	G2867	0.1004
G302	G1598	0.1004
G154	G1714	0.1004
G139	G2364	0.1004
G179	G1845	0.1004
G179	G2428	0.1004
G29	G4287	0.1004
G326	G928	0.1004
G140	G1950	0.1004
G110	G960	0.1004
G90	G2673	0.1004
G121	G2675	0.1004
G223	G1780	0.1004
G331	G4092	0.1004
G318	G3856	0.1004
G318	G1914	0.1004
G19	G453	0.1004
G87	G3121	0.1004
G87	G2125	0.1004
G331	G4473	0.1004
G209	G1025	0.1004
G331	G999	0.1004
G139	G2709	0.1003
G1	G3686	0.1003
G106	G420	0.1003
G305	G1124	0.1003
G305	G3791	0.1003
G1	G420	0.1003
G56	G3210	0.1003
G1	G1049	0.1003
G106	G3017	0.1003
G106	G3273	0.1003
G55	G1099	0.1003
G55	G2238	0.1003
G155	G604	0.1003
G113	G1301	0.1003
G136	G2927	0.1003
G305	G1913	0.1003
G77	G684	0.1003
G172	G433	0.1003
G55	G585	0.1003
G106	G405	0.1003
G56	G3796	0.1003
G284	G2291	0.1003
G106	G1996	0.1003
G106	G2418	0.1003
G323	G1324	0.1003
G197	G2341	0.1003
G212	G1209	0.1003
G75	G3911	0.1003
G56	G3809	0.1003
G193	G3824	0.1003
G89	G3663	0.1003
G5	G404	0.1003
G278	G4411	0.1003
G84	G2928	0.1003
G87	G3825	0.1003
G84	G1497	0.1003
G212	G3439	0.1003
G84	G1975	0.1003
G291	G1292	0.1003
G56	G496	0.1003
G122	G830	0.1003
G183	G3129	0.1003
G270	G4060	0.1003
G172	G2256	0.1003
G172	G3869	0.1003
G302	G1773	0.1003
G258	G384	0.1003
G4	G652	0.1003
G263	G4324	0.1003
G291	G3544	0.1003
G238	G2842	0.1003
G223	G636	0.1003
G37	G384	0.1003
G260	G3320	0.1003
G323	G1369	0.1003
G80	G2200	0.1003
G113	G228	0.1003
G223	G1038	0.1003
G223	G1099	0.1003
G55	G1935	0.1003
G23	G3557	0.1003
G23	G3606	0.1003
G122	G1654	0.1003
G161	G3195	0.1003
G271	G1025	0.1003
G228	G325	0.1003
G228	G2405	0.1003
G202	G2643	0.1003
G202	G3543	0.1003
G170	G3939	0.1003
G90	G2862	0.1003
G90	G3424	0.1003
G260	G599	0.1003
G155	G4240	0.1003
G206	G758	0.1003
G263	G3945	0.1003
G83	G1659	0.1003
G31	G2716	0.1003
G273	G3148	0.1003
G265	G705	0.1003
G104	G1740	0.1003
G291	G3669	0.1003
G202	G90	0.1003
G228	G113	0.1003
G325	G228	0.1003
G325	G825	0.1003
G29	G1972	0.1003
G29	G3718	0.1003
G254	G4195	0.1003
G213	G3734	0.1003
G87	G1857	0.1003
G155	G698	0.1003
G140	G3393	0.1003
G161	G4198	0.1003
G298	G278	0.1003
G325	G3705	0.1003
G122	G2213	0.1003
G223	G845	0.1003
G278	G298	0.1003
G287	G1540	0.1003
G202	G1065	0.1003
G171	G1401	0.1003
G41	G1900	0.1003
G90	G202	0.1003
G242	G3091	0.1003
G263	G1986	0.1003
G156	G1257	0.1003
G282	G2022	0.1003
G179	G4169	0.1003
G310	G2867	0.1003
G24	G1681	0.1003
G46	G3850	0.1003
G46	G4003	0.1003
G85	G1745	0.1003
G87	G3050	0.1003
G74	G827	0.1003
G277	G2908	0.1003
G259	G4103	0.1003
G235	G1474	0.1003
G156	G3876	0.1003
G74	G1009	0.1003
G46	G3021	0.1003
G278	G2826	0.1003
G213	G611	0.1003
G171	G3325	0.1003
G316	G3037	0.1003
G23	G3354	0.1003
G235	G2089	0.1003
G16	G2574	0.1003
G244	G825	0.1003
G298	G1173	0.1003
G254	G2554	0.1003
G213	G4265	0.1003
G254	G1731	0.1003
G93	G1445	0.1003
G242	G3199	0.1003
G326	G3250	0.1003
G125	G2405	0.1003
G209	G2322	0.1003
G93	G3659	0.1003
G244	G2675	0.1003
G213	G2696	0.1003
G259	G3322	0.1003
G188	G1063	0.1003
G331	G1367	0.1003
G254	G1805	0.1003
G209	G654	0.1003
G209	G1065	0.1003
G302	G2501	0.1003
G331	G3346	0.1003
G213	G3818	0.1003
G213	G4024	0.1003
G106	G4388	0.1002
G305	G2579	0.1002
G75	G3686	0.1002
G305	G900	0.1002
G1	G4423	0.1002
G306	G4423	0.1002
G242	G2314	0.1002
G222	G982	0.1002
G55	G2138	0.1002
G1	G785	0.1002
G305	G500	0.1002
G305	G4238	0.1002
G113	G3766	0.1002
G55	G394	0.1002
G305	G1173	0.1002
G1	G4238	0.1002
G113	G2121	0.1002
G112	G1260	0.1002
G172	G2204	0.1002
G136	G3923	0.1002
G263	G1707	0.1002
G113	G242	0.1002
G106	G1025	0.1002
G172	G2828	0.1002
G179	G1654	0.1002
G301	G3536	0.1002
G48	G2264	0.1002
G291	G1045	0.1002
G242	G4142	0.1002
G141	G993	0.1002
G29	G2383	0.1002
G231	G2939	0.1002
G228	G3067	0.1002
G48	G178	0.1002
G75	G2684	0.1002
G3	G3664	0.1002
G298	G3588	0.1002
G172	G3860	0.1002
G75	G2080	0.1002
G155	G896	0.1002
G183	G24	0.1002
G181	G733	0.1002
G312	G2585	0.1002
G308	G4111	0.1002
G74	G277	0.1002
G260	G4161	0.1002
G3	G3569	0.1002
G291	G1565	0.1002
G323	G3457	0.1002
G153	G1380	0.1002
G31	G3961	0.1002
G113	G1935	0.1002
G140	G1421	0.1002
G217	G3237	0.1002
G154	G3503	0.1002
G177	G2077	0.1002
G263	G2308	0.1002
G270	G2448	0.1002
G74	G2121	0.1002
G228	G825	0.1002
G23	G4195	0.1002
G31	G2902	0.1002
G179	G705	0.1002
G165	G4160	0.1002
G130	G1345	0.1002
G130	G4352	0.1002
G121	G3139	0.1002
G202	G3947	0.1002
G318	G1870	0.1002
G197	G2315	0.1002
G152	G787	0.1002
G179	G798	0.1002
G223	G3424	0.1002
G24	G3168	0.1002
G156	G885	0.1002
G242	G2637	0.1002
G263	G1138	0.1002
G298	G611	0.1002
G298	G4077	0.1002
G274	G3102	0.1002
G179	G3129	0.1002
G274	G3257	0.1002
G130	G2636	0.1002
G258	G4223	0.1002
G202	G2329	0.1002
G242	G2308	0.1002
G140	G2589	0.1002
G87	G1196	0.1002
G298	G1911	0.1002
G206	G2992	0.1002
G298	G3139	0.1002
G42	G1851	0.1002
G140	G1870	0.1002
G323	G1878	0.1002
G250	G1784	0.1002
G258	G1065	0.1002
G124	G1443	0.1002
G325	G3657	0.1002
G125	G4000	0.1002
G254	G3981	0.1002
G318	G1822	0.1002
G121	G500	0.1002
G90	G2662	0.1002
G282	G958	0.1002
G112	G785	0.1002
G259	G3728	0.1002
G190	G2411	0.1002
G24	G183	0.1002
G263	G810	0.1002
G278	G1384	0.1002
G318	G2726	0.1002
G178	G48	0.1002
G37	G3500	0.1002
G245	G2082	0.1002
G100	G2842	0.1002
G325	G758	0.1002
G197	G3436	0.1002
G244	G1493	0.1002
G287	G2503	0.1002
G244	G1549	0.1002
G139	G2138	0.1002
G273	G1624	0.1002
G265	G1009	0.1002
G179	G2019	0.1002
G96	G1950	0.1002
G242	G3634	0.1002
G122	G2803	0.1002
G277	G3139	0.1002
G73	G3075	0.1002
G278	G3359	0.1002
G242	G4504	0.1002
G87	G644	0.1002
G87	G3832	0.1002
G223	G4048	0.1002
G99	G1281	0.1002
G295	G2576	0.1002
G17	G3072	0.1002
G277	G74	0.1002
G277	G2835	0.1002
G121	G3774	0.1002
G258	G1780	0.1002
G302	G2935	0.1002
G277	G1484	0.1002
G331	G3118	0.1002
G57	G862	0.1002
G57	G1471	0.1002
G278	G825	0.1002
G278	G3805	0.1002
G235	G519	0.1002
G242	G113	0.1002
G242	G2757	0.1002
G140	G2631	0.1002
G73	G3720	0.1002
G122	G3050	0.1002
G235	G3565	0.1002
G209	G1521	0.1002
G259	G1089	0.1002
G209	G755	0.1002
G1	G1421	0.1001
G325	G1008	0.1001
G1	G4300	0.1001
G56	G2683	0.1001
G106	G3845	0.1001
G260	G3686	0.1001
G242	G259	0.1001
G106	G2842	0.1001
G228	G4406	0.1001
G172	G387	0.1001
G245	G161	0.1001
G113	G298	0.1001
G113	G4344	0.1001
G97	G1318	0.1001
G228	G2258	0.1001
G139	G3275	0.1001
G97	G982	0.1001
G113	G2322	0.1001
G19	G3674	0.1001
G75	G3273	0.1001
G260	G1460	0.1001
G141	G5	0.1001
G172	G2360	0.1001
G75	G3636	0.1001
G80	G2683	0.1001
G1	G1945	0.1001
G218	G2351	0.1001
G41	G2339	0.1001
G270	G372	0.1001
G200	G4318	0.1001
G283	G3519	0.1001
G97	G2902	0.1001
G274	G770	0.1001
G302	G3684	0.1001
G312	G1428	0.1001
G55	G1813	0.1001
G55	G1845	0.1001
G55	G2955	0.1001
G183	G2563	0.1001
G301	G3501	0.1001
G231	G2251	0.1001
G246	G1782	0.1001
G228	G2544	0.1001
G188	G4416	0.1001
G183	G1154	0.1001
G278	G4296	0.1001
G242	G472	0.1001
G259	G534	0.1001
G301	G3897	0.1001
G23	G2557	0.1001
G90	G3868	0.1001
G24	G1054	0.1001
G183	G622	0.1001
G260	G3178	0.1001
G84	G4473	0.1001
G312	G2219	0.1001
G121	G2683	0.1001
G183	G778	0.1001
G291	G1217	0.1001
G325	G1521	0.1001
G291	G3954	0.1001
G112	G2112	0.1001
G323	G3541	0.1001
G84	G2177	0.1001
G286	G2975	0.1001
G302	G4077	0.1001
G298	G4491	0.1001
G274	G788	0.1001
G325	G689	0.1001
G325	G805	0.1001
G325	G2019	0.1001
G310	G4061	0.1001
G90	G1834	0.1001
G5	G2600	0.1001
G156	G2640	0.1001
G84	G2057	0.1001
G171	G1130	0.1001
G202	G1357	0.1001
G263	G883	0.1001
G263	G1147	0.1001
G263	G3690	0.1001
G90	G1063	0.1001
G112	G1265	0.1001
G97	G3715	0.1001
G179	G2452	0.1001
G179	G4407	0.1001
G132	G669	0.1001
G199	G1749	0.1001
G242	G3723	0.1001
G302	G2644	0.1001
G258	G2089	0.1001
G42	G188	0.1001
G244	G981	0.1001
G244	G4189	0.1001
G242	G2852	0.1001
G202	G2050	0.1001
G278	G1968	0.1001
G93	G1023	0.1001
G3	G3180	0.1001
G26	G920	0.1001
G242	G3303	0.1001
G5	G739	0.1001
G5	G1348	0.1001
G188	G42	0.1001
G179	G943	0.1001
G179	G1463	0.1001
G179	G4160	0.1001
G112	G845	0.1001
G235	G979	0.1001
G140	G1127	0.1001
G5	G141	0.1001
G170	G490	0.1001
G274	G3193	0.1001
G298	G4160	0.1001
G278	G1612	0.1001
G139	G604	0.1001
G139	G1592	0.1001
G124	G2732	0.1001
G179	G603	0.1001
G298	G3280	0.1001
G74	G1065	0.1001
G112	G1378	0.1001
G112	G4042	0.1001
G93	G1934	0.1001
G139	G3606	0.1001
G199	G821	0.1001
G199	G2225	0.1001
G278	G3134	0.1001
G325	G3103	0.1001
G258	G423	0.1001
G86	G2098	0.1001
G86	G2146	0.1001
G74	G2927	0.1001
G172	G1733	0.1001
G26	G4208	0.1001
G278	G689	0.1001
G140	G657	0.1001
G140	G1089	0.1001
G106	G579	0.1001
G254	G3386	0.1001
G29	G819	0.1001
G90	G1714	0.1001
G85	G879	0.1001
G244	G3894	0.1001
G244	G4252	0.1001
G125	G1227	0.1001
G278	G906	0.1001
G87	G3392	0.1001
G244	G619	0.1001
G154	G2156	0.1001
G179	G662	0.1001
G179	G4210	0.1001
G298	G882	0.1001
G254	G1140	0.1001
G202	G1051	0.1001
G161	G245	0.1001
G298	G113	0.1001
G58	G1493	0.1001
G259	G242	0.1001
G318	G3557	0.1001
G87	G4230	0.1001
G139	G500	0.1001
G331	G1234	0.1001
G23	G3859	0.1001
G259	G341	0.1001
G23	G1958	0.1001
G331	G3193	0.1001
G209	G2186	0.1001
G331	G2938	0.1001
G305	G979	0.1
G1	G3919	0.1
G141	G2401	0.1
G55	G2155	0.1
G1	G3549	0.1
G106	G3718	0.1
G1	G1857	0.1
G1	G3000	0.1
G106	G843	0.1
G106	G2993	0.1
G75	G4235	0.1
G77	G4344	0.1
G75	G420	0.1
G55	G3510	0.1
G325	G3055	0.1
G188	G2004	0.1
G193	G2996	0.1
G55	G3139	0.1
G270	G4183	0.1
G228	G4301	0.1
G84	G3378	0.1
G183	G1101	0.1
G332	G2167	0.1
G301	G567	0.1
G141	G2600	0.1
G228	G979	0.1
G3	G1430	0.1
G154	G604	0.1
G306	G2711	0.1
G310	G443	0.1
G3	G3734	0.1
G155	G4201	0.1
G74	G3686	0.1
G172	G3354	0.1
G112	G3668	0.1
G122	G1385	0.1
G206	G3883	0.1
G281	G4466	0.1
G228	G1668	0.1
G310	G610	0.1
G310	G2600	0.1
G310	G2927	0.1
G172	G2662	0.1
G5	G1857	0.1
G193	G4180	0.1
G172	G1275	0.1
G29	G2928	0.1
G323	G1271	0.1
G234	G733	0.1
G183	G603	0.1
G199	G4301	0.1
G75	G1816	0.1
G113	G4126	0.1
G228	G4382	0.1
G238	G2061	0.1
G321	G2089	0.1
G165	G1546	0.1
G112	G566	0.1
G202	G2209	0.1
G277	G3316	0.1
G24	G4248	0.1
G326	G1706	0.1
G291	G2686	0.1
G323	G625	0.1
G292	G1515	0.1
G80	G2420	0.1
G291	G838	0.1
G274	G2797	0.1
G258	G4248	0.1
G287	G3479	0.1
G29	G1147	0.1
G156	G1582	0.1
G121	G2200	0.1
G183	G1348	0.1
G274	G1741	0.1
G302	G2648	0.1
G96	G2683	0.1
G112	G4148	0.1
G24	G2631	0.1
G278	G1030	0.1
G165	G2226	0.1
G199	G3873	0.1
G298	G2838	0.1
G73	G1392	0.1
G274	G853	0.1
G274	G2226	0.1
G242	G3277	0.1
G87	G2841	0.1
G197	G465	0.1
G243	G4382	0.1
G140	G2364	0.1
G119	G3148	0.1
G122	G566	0.1
G140	G2862	0.1
G161	G2980	0.1
G140	G3538	0.1
G276	G1050	0.1
G263	G3720	0.1
G96	G4110	0.1
G83	G3953	0.1
G223	G997	0.1
G258	G1541	0.1
G172	G3319	0.1
G121	G3654	0.1
G298	G1487	0.1
G197	G1370	0.1
G197	G3397	0.1
G179	G3040	0.1
G326	G3797	0.1
G244	G813	0.1
G312	G3624	0.1
G170	G3688	0.1
G139	G2683	0.1
G23	G2463	0.1
G302	G1007	0.1
G278	G1888	0.1
G209	G1481	0.1
G265	G1879	0.1
G23	G3392	0.1
G302	G1639	0.1
G85	G4314	0.1
G29	G2954	0.1
G147	G3774	0.1
G23	G3370	0.1
G73	G3715	0.1
G29	G2320	0.1
G278	G3584	0.1
G23	G2935	0.1
G331	G1359	0.1
G122	G3909	0.1
G331	G3968	0.1
G7	G892	0.1
G305	G1023	0.0999
G55	G3734	0.0999
G305	G2085	0.0999
G284	G891	0.0999
G89	G4134	0.0999
G75	G4103	0.0999
G113	G2066	0.0999
G113	G4388	0.0999
G332	G1659	0.0999
G310	G3210	0.0999
G106	G3696	0.0999
G1	G3566	0.0999
G56	G3666	0.0999
G228	G2401	0.0999
G213	G495	0.0999
G55	G401	0.0999
G55	G1692	0.0999
G212	G1346	0.0999
G1	G2454	0.0999
G75	G3901	0.0999
G75	G4148	0.0999
G130	G537	0.0999
G1	G3565	0.0999
G80	G57	0.0999
G263	G1421	0.0999
G56	G4468	0.0999
G77	G2082	0.0999
G291	G3450	0.0999
G3	G2204	0.0999
G206	G1025	0.0999
G23	G1537	0.0999
G141	G3666	0.0999
G17	G1304	0.0999
G294	G1345	0.0999
G75	G3327	0.0999
G75	G4471	0.0999
G310	G323	0.0999
G242	G1503	0.0999
G172	G4095	0.0999
G75	G461	0.0999
G172	G1845	0.0999
G274	G1552	0.0999
G321	G558	0.0999
G155	G1185	0.0999
G260	G2329	0.0999
G147	G566	0.0999
G5	G4042	0.0999
G135	G1487	0.0999
G156	G310	0.0999
G139	G2828	0.0999
G100	G2090	0.0999
G274	G2390	0.0999
G238	G993	0.0999
G238	G2810	0.0999
G75	G3565	0.0999
G202	G1759	0.0999
G121	G1482	0.0999
G197	G499	0.0999
G23	G896	0.0999
G242	G3491	0.0999
G130	G4466	0.0999
G93	G2322	0.0999
G183	G791	0.0999
G188	G1185	0.0999
G130	G3327	0.0999
G74	G4002	0.0999
G235	G975	0.0999
G112	G3197	0.0999
G238	G412	0.0999
G139	G871	0.0999
G302	G4216	0.0999
G217	G1084	0.0999
G263	G2360	0.0999
G263	G2939	0.0999
G263	G3206	0.0999
G96	G984	0.0999
G188	G93	0.0999
G138	G880	0.0999
G244	G804	0.0999
G171	G3837	0.0999
G177	G2702	0.0999
G26	G4062	0.0999
G165	G1734	0.0999
G179	G2835	0.0999
G29	G3280	0.0999
G263	G1427	0.0999
G90	G1741	0.0999
G31	G1196	0.0999
G274	G544	0.0999
G242	G1639	0.0999
G323	G310	0.0999
G93	G188	0.0999
G154	G3091	0.0999
G188	G2358	0.0999
G325	G3809	0.0999
G213	G880	0.0999
G330	G2772	0.0999
G86	G2527	0.0999
G318	G845	0.0999
G24	G1857	0.0999
G302	G2771	0.0999
G161	G560	0.0999
G202	G2958	0.0999
G235	G1544	0.0999
G58	G1760	0.0999
G58	G2165	0.0999
G277	G2165	0.0999
G87	G2208	0.0999
G87	G3539	0.0999
G323	G3340	0.0999
G282	G1494	0.0999
G57	G505	0.0999
G278	G682	0.0999
G90	G2256	0.0999
G140	G4423	0.0999
G302	G4272	0.0999
G96	G1196	0.0999
G209	G1603	0.0999
G213	G1661	0.0999
G170	G429	0.0999
G278	G2831	0.0999
G154	G4385	0.0999
G25	G3279	0.0999
G132	G4041	0.0999
G171	G2226	0.0999
G310	G156	0.0999
G217	G983	0.0999
G302	G3032	0.0999
G244	G2005	0.0999
G199	G3806	0.0999
G73	G500	0.0999
G213	G2290	0.0999
G213	G3690	0.0999
G179	G2418	0.0999
G278	G2300	0.0999
G278	G2867	0.0999
G213	G2360	0.0999
G213	G3826	0.0999
G259	G755	0.0999
G209	G401	0.0999
G242	G2819	0.0999
G291	G2703	0.0999
G278	G3465	0.0999
G57	G80	0.0999
G192	G364	0.0999
G96	G2418	0.0999
G213	G3178	0.0999
G209	G862	0.0999
G209	G629	0.0999
G69	G1679	0.0999
G235	G2938	0.0999
G154	G2617	0.0999
G318	G1373	0.0999
G110	G3059	0.0999
G110	G3891	0.0999
G259	G1481	0.0999
G331	G1822	0.0999
G106	G3393	0.0998
G136	G900	0.0998
G113	G1914	0.0998
G113	G3316	0.0998
G106	G199	0.0998
G197	G2302	0.0998
G155	G4271	0.0998
G113	G2401	0.0998
G228	G770	0.0998
G183	G1592	0.0998
G183	G2495	0.0998
G332	G2291	0.0998
G150	G601	0.0998
G56	G4060	0.0998
G106	G481	0.0998
G113	G1373	0.0998
G56	G1022	0.0998
G106	G429	0.0998
G291	G2538	0.0998
G113	G489	0.0998
G75	G3514	0.0998
G113	G1443	0.0998
G3	G788	0.0998
G274	G1315	0.0998
G228	G1367	0.0998
G228	G3901	0.0998
G141	G3217	0.0998
G97	G3558	0.0998
G325	G2160	0.0998
G271	G2084	0.0998
G56	G2888	0.0998
G3	G1784	0.0998
G90	G2822	0.0998
G255	G3911	0.0998
G24	G2532	0.0998
G188	G2866	0.0998
G75	G3219	0.0998
G147	G2156	0.0998
G83	G4235	0.0998
G310	G2087	0.0998
G74	G1318	0.0998
G74	G3734	0.0998
G139	G1242	0.0998
G84	G4183	0.0998
G165	G2416	0.0998
G165	G3289	0.0998
G263	G2509	0.0998
G181	G1740	0.0998
G29	G1760	0.0998
G260	G3541	0.0998
G113	G1439	0.0998
G183	G2877	0.0998
G291	G415	0.0998
G31	G1124	0.0998
G80	G1471	0.0998
G84	G453	0.0998
G84	G3853	0.0998
G193	G3503	0.0998
G171	G652	0.0998
G238	G3404	0.0998
G287	G3524	0.0998
G84	G2528	0.0998
G244	G1265	0.0998
G147	G2134	0.0998
G244	G4419	0.0998
G274	G1474	0.0998
G325	G4045	0.0998
G325	G4122	0.0998
G286	G499	0.0998
G37	G2405	0.0998
G278	G2324	0.0998
G84	G1165	0.0998
G84	G2146	0.0998
G255	G3476	0.0998
G84	G2405	0.0998
G236	G2593	0.0998
G41	G3603	0.0998
G274	G4348	0.0998
G274	G4405	0.0998
G238	G1575	0.0998
G90	G3491	0.0998
G321	G406	0.0998
G258	G2200	0.0998
G202	G4473	0.0998
G325	G3804	0.0998
G242	G1908	0.0998
G29	G3394	0.0998
G178	G887	0.0998
G291	G2923	0.0998
G274	G3772	0.0998
G90	G2017	0.0998
G5	G921	0.0998
G273	G4318	0.0998
G130	G2911	0.0998
G140	G3517	0.0998
G37	G471	0.0998
G24	G519	0.0998
G177	G697	0.0998
G29	G3900	0.0998
G294	G3164	0.0998
G331	G564	0.0998
G156	G1795	0.0998
G31	G1354	0.0998
G325	G1771	0.0998
G57	G435	0.0998
G97	G4001	0.0998
G302	G1565	0.0998
G31	G2662	0.0998
G147	G3495	0.0998
G147	G4080	0.0998
G205	G614	0.0998
G74	G1350	0.0998
G278	G1535	0.0998
G318	G2344	0.0998
G147	G2247	0.0998
G242	G2232	0.0998
G121	G2582	0.0998
G140	G4189	0.0998
G318	G3715	0.0998
G179	G2600	0.0998
G140	G2644	0.0998
G41	G1976	0.0998
G156	G4412	0.0998
G17	G4025	0.0998
G274	G2186	0.0998
G242	G2702	0.0998
G237	G3279	0.0998
G282	G490	0.0998
G282	G2146	0.0998
G58	G785	0.0998
G73	G1986	0.0998
G87	G430	0.0998
G87	G846	0.0998
G87	G3812	0.0998
G192	G569	0.0998
G23	G1845	0.0998
G125	G2428	0.0998
G244	G2186	0.0998
G331	G3197	0.0998
G318	G3664	0.0998
G244	G3501	0.0998
G154	G3167	0.0998
G209	G2982	0.0998
G199	G106	0.0998
G259	G770	0.0998
G139	G3215	0.0998
G140	G1508	0.0998
G110	G1004	0.0998
G183	G2645	0.0997
G242	G666	0.0997
G1	G348	0.0997
G1	G845	0.0997
G183	G1323	0.0997
G310	G566	0.0997
G1	G4285	0.0997
G106	G772	0.0997
G106	G2528	0.0997
G1	G2084	0.0997
G1	G629	0.0997
G193	G93	0.0997
G139	G3014	0.0997
G3	G882	0.0997
G1	G1004	0.0997
G136	G758	0.0997
G172	G1544	0.0997
G84	G4480	0.0997
G301	G2600	0.0997
G141	G1864	0.0997
G122	G1051	0.0997
G3	G3032	0.0997
G201	G1127	0.0997
G228	G1292	0.0997
G270	G4281	0.0997
G24	G2571	0.0997
G1	G113	0.0997
G1	G2061	0.0997
G222	G3663	0.0997
G77	G260	0.0997
G228	G1598	0.0997
G323	G2210	0.0997
G75	G2329	0.0997
G202	G2359	0.0997
G218	G2039	0.0997
G93	G4048	0.0997
G244	G4083	0.0997
G310	G3311	0.0997
G55	G4311	0.0997
G291	G244	0.0997
G90	G550	0.0997
G331	G1754	0.0997
G276	G3285	0.0997
G57	G4130	0.0997
G75	G4172	0.0997
G263	G3424	0.0997
G263	G4026	0.0997
G310	G4267	0.0997
G244	G3197	0.0997
G274	G3247	0.0997
G183	G3993	0.0997
G179	G1870	0.0997
G321	G258	0.0997
G90	G2716	0.0997
G254	G534	0.0997
G17	G1478	0.0997
G291	G1441	0.0997
G250	G2844	0.0997
G5	G1955	0.0997
G5	G3886	0.0997
G39	G2689	0.0997
G93	G2926	0.0997
G284	G3328	0.0997
G90	G74	0.0997
G89	G1481	0.0997
G258	G4030	0.0997
G223	G1045	0.0997
G321	G2419	0.0997
G199	G1759	0.0997
G113	G1	0.0997
G130	G2662	0.0997
G287	G2686	0.0997
G26	G705	0.0997
G156	G2230	0.0997
G74	G2633	0.0997
G57	G1497	0.0997
G298	G585	0.0997
G130	G2627	0.0997
G183	G1935	0.0997
G287	G825	0.0997
G24	G2662	0.0997
G302	G3728	0.0997
G244	G1263	0.0997
G271	G3191	0.0997
G282	G593	0.0997
G228	G758	0.0997
G139	G1198	0.0997
G29	G4475	0.0997
G260	G77	0.0997
G37	G2102	0.0997
G278	G425	0.0997
G74	G90	0.0997
G258	G321	0.0997
G258	G4295	0.0997
G179	G2852	0.0997
G23	G3273	0.0997
G291	G3395	0.0997
G220	G1310	0.0997
G220	G2902	0.0997
G171	G4399	0.0997
G199	G2850	0.0997
G199	G3535	0.0997
G130	G1015	0.0997
G139	G1220	0.0997
G170	G405	0.0997
G244	G3873	0.0997
G209	G2532	0.0997
G121	G625	0.0997
G254	G2838	0.0997
G199	G1173	0.0997
G145	G3839	0.0997
G236	G1473	0.0997
G87	G2428	0.0997
G316	G2866	0.0997
G244	G291	0.0997
G298	G3059	0.0997
G73	G4223	0.0997
G73	G4440	0.0997
G278	G2262	0.0997
G86	G625	0.0997
G90	G3609	0.0997
G197	G2765	0.0997
G93	G1429	0.0997
G209	G890	0.0997
G197	G575	0.0997
G29	G1878	0.0997
G147	G909	0.0997
G179	G429	0.0997
G277	G556	0.0997
G277	G1255	0.0997
G58	G3319	0.0997
G58	G3354	0.0997
G318	G774	0.0997
G87	G2792	0.0997
G122	G635	0.0997
G19	G1143	0.0997
G277	G2463	0.0997
G302	G2586	0.0997
G302	G4510	0.0997
G209	G978	0.0997
G209	G1754	0.0997
G93	G193	0.0997
G331	G1709	0.0997
G242	G1675	0.0997
G331	G654	0.0997
G331	G1834	0.0997
G139	G2938	0.0997
G55	G3771	0.0996
G106	G585	0.0996
G106	G979	0.0996
G56	G900	0.0996
G305	G3485	0.0996
G305	G4254	0.0996
G56	G2631	0.0996
G172	G3762	0.0996
G136	G2087	0.0996
G5	G1421	0.0996
G38	G495	0.0996
G75	G1265	0.0996
G39	G2315	0.0996
G325	G3378	0.0996
G238	G3569	0.0996
G323	G4415	0.0996
G193	G1966	0.0996
G24	G3055	0.0996
G1	G310	0.0996
G1	G1348	0.0996
G310	G1380	0.0996
G56	G3026	0.0996
G106	G1575	0.0996
G172	G932	0.0996
G172	G2982	0.0996
G172	G4475	0.0996
G286	G2902	0.0996
G84	G3285	0.0996
G228	G4183	0.0996
G55	G1328	0.0996
G276	G2436	0.0996
G113	G1617	0.0996
G172	G1617	0.0996
G172	G2516	0.0996
G263	G140	0.0996
G277	G3861	0.0996
G172	G2911	0.0996
G55	G1540	0.0996
G260	G4473	0.0996
G292	G3544	0.0996
G208	G1879	0.0996
G5	G2285	0.0996
G75	G3654	0.0996
G223	G690	0.0996
G292	G3625	0.0996
G113	G1321	0.0996
G172	G3381	0.0996
G83	G202	0.0996
G134	G1826	0.0996
G291	G3143	0.0996
G55	G1773	0.0996
G55	G4190	0.0996
G93	G2057	0.0996
G202	G2579	0.0996
G125	G614	0.0996
G199	G442	0.0996
G3	G2050	0.0996
G121	G2090	0.0996
G90	G3285	0.0996
G113	G3830	0.0996
G172	G3830	0.0996
G86	G2979	0.0996
G228	G1822	0.0996
G298	G384	0.0996
G183	G1402	0.0996
G263	G3514	0.0996
G278	G3766	0.0996
G310	G1	0.0996
G113	G3501	0.0996
G282	G566	0.0996
G90	G3569	0.0996
G37	G3920	0.0996
G36	G4020	0.0996
G140	G1880	0.0996
G302	G3549	0.0996
G298	G1889	0.0996
G77	G242	0.0996
G147	G3139	0.0996
G58	G1430	0.0996
G93	G3715	0.0996
G291	G4321	0.0996
G244	G4233	0.0996
G282	G4046	0.0996
G298	G3210	0.0996
G179	G4189	0.0996
G183	G3436	0.0996
G121	G2344	0.0996
G3	G3091	0.0996
G86	G1234	0.0996
G33	G3185	0.0996
G268	G1580	0.0996
G90	G3914	0.0996
G223	G4285	0.0996
G274	G475	0.0996
G254	G3860	0.0996
G37	G825	0.0996
G29	G1493	0.0996
G242	G77	0.0996
G110	G3311	0.0996
G302	G4295	0.0996
G202	G3654	0.0996
G242	G3392	0.0996
G26	G1978	0.0996
G86	G603	0.0996
G86	G1378	0.0996
G278	G2727	0.0996
G250	G4026	0.0996
G242	G3134	0.0996
G87	G415	0.0996
G74	G1587	0.0996
G27	G2866	0.0996
G274	G2834	0.0996
G140	G2637	0.0996
G155	G2689	0.0996
G31	G4295	0.0996
G179	G3358	0.0996
G179	G3457	0.0996
G179	G4025	0.0996
G302	G4438	0.0996
G85	G3361	0.0996
G278	G932	0.0996
G254	G2923	0.0996
G171	G1833	0.0996
G274	G2733	0.0996
G265	G575	0.0996
G86	G1275	0.0996
G199	G3114	0.0996
G258	G3211	0.0996
G45	G4370	0.0996
G125	G772	0.0996
G23	G2528	0.0996
G331	G2276	0.0996
G202	G83	0.0996
G282	G514	0.0996
G278	G622	0.0996
G181	G1925	0.0996
G74	G3909	0.0996
G235	G4313	0.0996
G140	G263	0.0996
G331	G898	0.0996
G87	G1111	0.0996
G122	G1271	0.0996
G122	G2259	0.0996
G87	G3836	0.0996
G209	G2241	0.0996
G259	G348	0.0996
G331	G3538	0.0996
G242	G4212	0.0996
G140	G825	0.0996
G331	G3091	0.0996
G209	G2153	0.0996
G259	G4347	0.0996
G259	G3276	0.0996
G154	G4365	0.0996
G139	G2420	0.0996
G265	G4134	0.0995
G106	G4219	0.0995
G1	G433	0.0995
G55	G472	0.0995
G202	G3553	0.0995
G141	G3558	0.0995
G77	G1220	0.0995
G306	G2811	0.0995
G1	G3945	0.0995
G162	G2866	0.0995
G1	G3857	0.0995
G3	G2904	0.0995
G106	G3420	0.0995
G1	G2939	0.0995
G183	G2605	0.0995
G265	G1787	0.0995
G136	G606	0.0995
G245	G1385	0.0995
G228	G4103	0.0995
G75	G451	0.0995
G106	G1355	0.0995
G55	G753	0.0995
G197	G1116	0.0995
G106	G1561	0.0995
G291	G1552	0.0995
G325	G3766	0.0995
G75	G2828	0.0995
G112	G331	0.0995
G141	G2405	0.0995
G75	G2563	0.0995
G228	G3845	0.0995
G24	G3548	0.0995
G97	G513	0.0995
G310	G2824	0.0995
G5	G4163	0.0995
G292	G526	0.0995
G130	G984	0.0995
G93	G1861	0.0995
G260	G459	0.0995
G228	G3485	0.0995
G203	G3824	0.0995
G206	G3148	0.0995
G321	G2204	0.0995
G75	G2896	0.0995
G3	G1322	0.0995
G154	G3136	0.0995
G255	G1164	0.0995
G312	G1764	0.0995
G312	G1951	0.0995
G178	G1148	0.0995
G84	G4248	0.0995
G165	G1049	0.0995
G165	G2683	0.0995
G3	G2452	0.0995
G93	G3136	0.0995
G90	G2537	0.0995
G84	G90	0.0995
G182	G2370	0.0995
G228	G4095	0.0995
G87	G4282	0.0995
G97	G2259	0.0995
G191	G1038	0.0995
G24	G1952	0.0995
G31	G1784	0.0995
G238	G606	0.0995
G260	G2338	0.0995
G287	G1084	0.0995
G179	G2538	0.0995
G325	G130	0.0995
G75	G3705	0.0995
G213	G1323	0.0995
G231	G825	0.0995
G255	G474	0.0995
G179	G4145	0.0995
G121	G4284	0.0995
G121	G4344	0.0995
G155	G2178	0.0995
G112	G960	0.0995
G3	G3663	0.0995
G223	G1297	0.0995
G24	G2554	0.0995
G255	G2247	0.0995
G263	G801	0.0995
G263	G1143	0.0995
G29	G3803	0.0995
G274	G4183	0.0995
G242	G3371	0.0995
G27	G733	0.0995
G121	G401	0.0995
G312	G3346	0.0995
G223	G1491	0.0995
G171	G1984	0.0995
G315	G2306	0.0995
G87	G2358	0.0995
G263	G1121	0.0995
G130	G325	0.0995
G24	G1135	0.0995
G5	G1945	0.0995
G29	G3505	0.0995
G58	G550	0.0995
G87	G395	0.0995
G121	G1009	0.0995
G90	G2850	0.0995
G156	G526	0.0995
G4	G1440	0.0995
G244	G4473	0.0995
G58	G2324	0.0995
G85	G3510	0.0995
G139	G3378	0.0995
G199	G3168	0.0995
G199	G4475	0.0995
G325	G2762	0.0995
G235	G2643	0.0995
G129	G1890	0.0995
G154	G1430	0.0995
G323	G2567	0.0995
G213	G960	0.0995
G298	G2717	0.0995
G90	G84	0.0995
G328	G4373	0.0995
G199	G654	0.0995
G199	G809	0.0995
G140	G2579	0.0995
G213	G3450	0.0995
G276	G3127	0.0995
G220	G2838	0.0995
G250	G695	0.0995
G278	G2696	0.0995
G179	G1165	0.0995
G179	G3193	0.0995
G235	G1154	0.0995
G171	G3215	0.0995
G52	G490	0.0995
G274	G4112	0.0995
G23	G1787	0.0995
G263	G4190	0.0995
G87	G1158	0.0995
G90	G1429	0.0995
G326	G1078	0.0995
G199	G3682	0.0995
G96	G2600	0.0995
G235	G3001	0.0995
G326	G2351	0.0995
G213	G3676	0.0995
G213	G603	0.0995
G192	G3097	0.0995
G213	G1493	0.0995
G213	G4281	0.0995
G199	G758	0.0995
G331	G112	0.0995
G331	G3802	0.0995
G318	G3802	0.0995
G213	G3696	0.0995
G122	G4382	0.0995
G213	G423	0.0995
G259	G2794	0.0995
G213	G1170	0.0995
G331	G599	0.0995
G331	G3475	0.0995
G163	G2291	0.0994
G106	G1310	0.0994
G106	G2902	0.0994
G136	G4066	0.0994
G270	G982	0.0994
G75	G341	0.0994
G305	G695	0.0994
G113	G1180	0.0994
G199	G2109	0.0994
G291	G3975	0.0994
G305	G2648	0.0994
G242	G1116	0.0994
G302	G1260	0.0994
G17	G488	0.0994
G305	G2247	0.0994
G106	G610	0.0994
G310	G4344	0.0994
G136	G964	0.0994
G172	G1297	0.0994
G1	G3193	0.0994
G56	G1540	0.0994
G301	G415	0.0994
G1	G1960	0.0994
G1	G2911	0.0994
G1	G3941	0.0994
G93	G2004	0.0994
G323	G3356	0.0994
G270	G4042	0.0994
G228	G611	0.0994
G228	G972	0.0994
G56	G141	0.0994
G183	G890	0.0994
G90	G4434	0.0994
G75	G2360	0.0994
G277	G2893	0.0994
G113	G3535	0.0994
G26	G1891	0.0994
G3	G1681	0.0994
G310	G260	0.0994
G291	G4249	0.0994
G203	G1016	0.0994
G231	G2162	0.0994
G270	G2757	0.0994
G5	G1234	0.0994
G105	G3920	0.0994
G273	G785	0.0994
G75	G4200	0.0994
G263	G1870	0.0994
G310	G2549	0.0994
G179	G1318	0.0994
G3	G3023	0.0994
G31	G4406	0.0994
G181	G3118	0.0994
G75	G1669	0.0994
G228	G4165	0.0994
G141	G56	0.0994
G55	G4039	0.0994
G165	G1749	0.0994
G165	G2478	0.0994
G302	G2740	0.0994
G140	G1914	0.0994
G44	G635	0.0994
G260	G3476	0.0994
G278	G1927	0.0994
G5	G2055	0.0994
G24	G1147	0.0994
G90	G1971	0.0994
G325	G255	0.0994
G325	G610	0.0994
G323	G1328	0.0994
G203	G3856	0.0994
G43	G1821	0.0994
G24	G3856	0.0994
G321	G2670	0.0994
G154	G2256	0.0994
G116	G4366	0.0994
G156	G1680	0.0994
G255	G325	0.0994
G325	G3311	0.0994
G325	G4226	0.0994
G325	G4311	0.0994
G139	G341	0.0994
G130	G2528	0.0994
G244	G2838	0.0994
G90	G3040	0.0994
G139	G1914	0.0994
G139	G3491	0.0994
G74	G3242	0.0994
G244	G4342	0.0994
G325	G1816	0.0994
G130	G2446	0.0994
G183	G964	0.0994
G179	G3908	0.0994
G87	G4381	0.0994
G263	G1772	0.0994
G274	G1487	0.0994
G260	G310	0.0994
G260	G2938	0.0994
G74	G3194	0.0994
G179	G3000	0.0994
G276	G415	0.0994
G250	G3517	0.0994
G265	G3543	0.0994
G121	G3168	0.0994
G235	G611	0.0994
G235	G1265	0.0994
G113	G4461	0.0994
G263	G622	0.0994
G171	G2635	0.0994
G93	G3416	0.0994
G57	G979	0.0994
G156	G4294	0.0994
G274	G2631	0.0994
G274	G3889	0.0994
G112	G4285	0.0994
G86	G1255	0.0994
G278	G2636	0.0994
G273	G758	0.0994
G39	G2846	0.0994
G73	G1546	0.0994
G277	G4046	0.0994
G86	G2084	0.0994
G86	G3049	0.0994
G165	G336	0.0994
G274	G3500	0.0994
G156	G449	0.0994
G156	G2064	0.0994
G278	G1304	0.0994
G318	G2993	0.0994
G263	G825	0.0994
G302	G2955	0.0994
G325	G2917	0.0994
G139	G1784	0.0994
G58	G2077	0.0994
G277	G4163	0.0994
G73	G2648	0.0994
G242	G2012	0.0994
G122	G1322	0.0994
G277	G2811	0.0994
G197	G3025	0.0994
G73	G2248	0.0994
G122	G1659	0.0994
G58	G2829	0.0994
G263	G4027	0.0994
G326	G4281	0.0994
G29	G662	0.0994
G220	G1484	0.0994
G1	G899	0.0994
G52	G3217	0.0994
G254	G453	0.0994
G192	G526	0.0994
G182	G2295	0.0994
G318	G568	0.0994
G197	G1203	0.0994
G331	G3424	0.0994
G278	G4126	0.0994
G147	G4291	0.0994
G331	G4282	0.0994
G73	G3150	0.0994
G328	G3782	0.0994
G90	G3185	0.0994
G242	G366	0.0994
G209	G1050	0.0994
G209	G4172	0.0994
G197	G3868	0.0994
G331	G338	0.0994
G106	G1465	0.0993
G84	G1260	0.0993
G113	G2605	0.0993
G200	G199	0.0993
G55	G2401	0.0993
G75	G690	0.0993
G228	G2079	0.0993
G270	G2210	0.0993
G263	G1537	0.0993
G77	G785	0.0993
G270	G2616	0.0993
G77	G4223	0.0993
G55	G1651	0.0993
G310	G2939	0.0993
G55	G3485	0.0993
G172	G883	0.0993
G202	G534	0.0993
G255	G2159	0.0993
G223	G3668	0.0993
G236	G1101	0.0993
G141	G2686	0.0993
G84	G4011	0.0993
G5	G69	0.0993
G84	G2509	0.0993
G260	G1759	0.0993
G75	G3508	0.0993
G236	G2416	0.0993
G305	G927	0.0993
G31	G1184	0.0993
G228	G1263	0.0993
G236	G2386	0.0993
G172	G805	0.0993
G113	G2827	0.0993
G84	G4163	0.0993
G75	G3059	0.0993
G55	G228	0.0993
G325	G1857	0.0993
G222	G3886	0.0993
G281	G3495	0.0993
G130	G798	0.0993
G65	G328	0.0993
G23	G318	0.0993
G274	G4391	0.0993
G139	G3914	0.0993
G242	G2792	0.0993
G302	G1422	0.0993
G107	G5	0.0993
G291	G1902	0.0993
G260	G1994	0.0993
G113	G791	0.0993
G291	G2841	0.0993
G31	G140	0.0993
G177	G3306	0.0993
G75	G3682	0.0993
G75	G4176	0.0993
G274	G4322	0.0993
G112	G3762	0.0993
G31	G960	0.0993
G24	G517	0.0993
G202	G2053	0.0993
G244	G3875	0.0993
G182	G3509	0.0993
G140	G1315	0.0993
G274	G4486	0.0993
G183	G2351	0.0993
G4	G3986	0.0993
G165	G1143	0.0993
G191	G1784	0.0993
G102	G3670	0.0993
G96	G3762	0.0993
G202	G1484	0.0993
G154	G1439	0.0993
G223	G1204	0.0993
G179	G2386	0.0993
G73	G566	0.0993
G73	G598	0.0993
G259	G4176	0.0993
G29	G87	0.0993
G4	G1727	0.0993
G228	G55	0.0993
G90	G1445	0.0993
G129	G3052	0.0993
G274	G3663	0.0993
G5	G107	0.0993
G21	G140	0.0993
G312	G2289	0.0993
G258	G3625	0.0993
G323	G1015	0.0993
G323	G4126	0.0993
G202	G894	0.0993
G23	G1392	0.0993
G69	G4077	0.0993
G87	G29	0.0993
G80	G846	0.0993
G42	G1966	0.0993
G147	G2436	0.0993
G244	G4066	0.0993
G140	G21	0.0993
G278	G1193	0.0993
G278	G1595	0.0993
G278	G2308	0.0993
G325	G2171	0.0993
G228	G1821	0.0993
G170	G3524	0.0993
G170	G4281	0.0993
G323	G2939	0.0993
G140	G2853	0.0993
G328	G4451	0.0993
G244	G2798	0.0993
G318	G23	0.0993
G202	G1004	0.0993
G199	G3188	0.0993
G236	G4031	0.0993
G99	G563	0.0993
G73	G517	0.0993
G73	G4154	0.0993
G125	G4466	0.0993
G312	G1327	0.0993
G29	G2842	0.0993
G19	G598	0.0993
G132	G3307	0.0993
G203	G2689	0.0993
G278	G710	0.0993
G278	G3327	0.0993
G223	G3001	0.0993
G87	G906	0.0993
G87	G2586	0.0993
G57	G1143	0.0993
G96	G827	0.0993
G96	G2344	0.0993
G124	G2797	0.0993
G193	G3283	0.0993
G140	G31	0.0993
G140	G1234	0.0993
G156	G3187	0.0993
G140	G883	0.0993
G140	G4405	0.0993
G5	G2149	0.0993
G161	G3913	0.0993
G250	G3718	0.0993
G139	G4322	0.0993
G125	G1173	0.0993
G212	G3631	0.0993
G139	G4241	0.0993
G96	G2627	0.0993
G328	G65	0.0993
G318	G3869	0.0993
G244	G1838	0.0993
G242	G1170	0.0993
G254	G1852	0.0993
G58	G843	0.0993
G277	G4223	0.0993
G199	G2255	0.0993
G220	G1009	0.0993
G69	G5	0.0993
G326	G2733	0.0993
G199	G3144	0.0993
G122	G4254	0.0993
G277	G1942	0.0993
G122	G4314	0.0993
G278	G1984	0.0993
G278	G2202	0.0993
G58	G2896	0.0993
G199	G200	0.0993
G140	G775	0.0993
G331	G3947	0.0993
G73	G1780	0.0993
G209	G625	0.0993
G140	G758	0.0993
G140	G1817	0.0993
G209	G2938	0.0993
G259	G1925	0.0993
G259	G3937	0.0993
G136	G2736	0.0992
G136	G3857	0.0992
G305	G788	0.0992
G1	G2643	0.0992
G1	G4189	0.0992
G55	G420	0.0992
G1	G4160	0.0992
G106	G4254	0.0992
G270	G972	0.0992
G1	G1212	0.0992
G172	G550	0.0992
G106	G1380	0.0992
G136	G2202	0.0992
G113	G2732	0.0992
G172	G4092	0.0992
G136	G376	0.0992
G55	G1263	0.0992
G141	G500	0.0992
G228	G2853	0.0992
G293	G1730	0.0992
G1	G3381	0.0992
G75	G386	0.0992
G106	G2995	0.0992
G106	G3182	0.0992
G310	G3508	0.0992
G323	G2364	0.0992
G201	G979	0.0992
G291	G2643	0.0992
G172	G2329	0.0992
G113	G3907	0.0992
G75	G1295	0.0992
G90	G1880	0.0992
G89	G1892	0.0992
G302	G2213	0.0992
G260	G845	0.0992
G165	G4033	0.0992
G260	G1143	0.0992
G69	G1354	0.0992
G156	G2843	0.0992
G244	G982	0.0992
G3	G2390	0.0992
G84	G3721	0.0992
G113	G1581	0.0992
G29	G3322	0.0992
G87	G2112	0.0992
G255	G1143	0.0992
G139	G348	0.0992
G167	G1915	0.0992
G75	G4075	0.0992
G5	G4037	0.0992
G291	G4238	0.0992
G325	G4363	0.0992
G260	G2226	0.0992
G97	G2344	0.0992
G325	G772	0.0992
G75	G1483	0.0992
G302	G2794	0.0992
G273	G2631	0.0992
G96	G982	0.0992
G318	G384	0.0992
G242	G3397	0.0992
G258	G4154	0.0992
G52	G4388	0.0992
G26	G1706	0.0992
G127	G913	0.0992
G96	G880	0.0992
G37	G3395	0.0992
G265	G972	0.0992
G90	G1199	0.0992
G260	G3565	0.0992
G179	G1373	0.0992
G87	G179	0.0992
G302	G1248	0.0992
G258	G29	0.0992
G83	G3152	0.0992
G107	G751	0.0992
G93	G1915	0.0992
G298	G2204	0.0992
G90	G2357	0.0992
G29	G258	0.0992
G90	G4440	0.0992
G276	G4485	0.0992
G100	G3143	0.0992
G302	G399	0.0992
G74	G4160	0.0992
G301	G833	0.0992
G75	G3555	0.0992
G179	G87	0.0992
G179	G3947	0.0992
G179	G4248	0.0992
G72	G3776	0.0992
G298	G2829	0.0992
G52	G1598	0.0992
G175	G3394	0.0992
G73	G1829	0.0992
G73	G3154	0.0992
G118	G2609	0.0992
G323	G3501	0.0992
G323	G4188	0.0992
G218	G1110	0.0992
G122	G880	0.0992
G74	G1378	0.0992
G140	G2386	0.0992
G96	G1494	0.0992
G73	G1199	0.0992
G316	G2554	0.0992
G23	G3111	0.0992
G74	G1942	0.0992
G199	G1959	0.0992
G325	G3026	0.0992
G258	G1281	0.0992
G29	G2351	0.0992
G331	G3079	0.0992
G242	G2600	0.0992
G154	G2138	0.0992
G278	G3066	0.0992
G55	G738	0.0992
G73	G1913	0.0992
G316	G1630	0.0992
G125	G2892	0.0992
G220	G1065	0.0992
G278	G2129	0.0992
G235	G1775	0.0992
G242	G1508	0.0992
G278	G1348	0.0992
G259	G1883	0.0992
G192	G933	0.0992
G209	G490	0.0992
G209	G1135	0.0992
G58	G3113	0.0992
G93	G2617	0.0992
G318	G4510	0.0992
G199	G2230	0.0992
G197	G2934	0.0992
G106	G1315	0.0991
G1	G1315	0.0991
G106	G981	0.0991
G172	G3902	0.0991
G55	G1124	0.0991
G56	G2927	0.0991
G106	G1165	0.0991
G286	G1421	0.0991
G56	G2549	0.0991
G24	G4142	0.0991
G167	G3477	0.0991
G55	G2835	0.0991
G130	G719	0.0991
G200	G5	0.0991
G242	G4416	0.0991
G75	G1638	0.0991
G260	G3289	0.0991
G55	G1140	0.0991
G193	G1343	0.0991
G56	G2295	0.0991
G183	G3242	0.0991
G130	G488	0.0991
G325	G1292	0.0991
G89	G2401	0.0991
G106	G4468	0.0991
G274	G3734	0.0991
G325	G1829	0.0991
G323	G1661	0.0991
G55	G84	0.0991
G154	G3283	0.0991
G106	G4004	0.0991
G1	G2288	0.0991
G203	G4313	0.0991
G325	G2108	0.0991
G325	G3635	0.0991
G270	G3744	0.0991
G274	G3762	0.0991
G5	G1271	0.0991
G291	G29	0.0991
G179	G2213	0.0991
G263	G4388	0.0991
G265	G1432	0.0991
G24	G2862	0.0991
G276	G2399	0.0991
G90	G2763	0.0991
G310	G672	0.0991
G260	G2344	0.0991
G258	G2134	0.0991
G147	G513	0.0991
G89	G1654	0.0991
G57	G139	0.0991
G170	G1849	0.0991
G260	G3193	0.0991
G312	G385	0.0991
G291	G762	0.0991
G75	G2935	0.0991
G75	G4027	0.0991
G90	G3839	0.0991
G312	G2607	0.0991
G310	G2288	0.0991
G24	G1504	0.0991
G294	G2039	0.0991
G24	G2482	0.0991
G24	G3377	0.0991
G291	G372	0.0991
G73	G4103	0.0991
G97	G2226	0.0991
G223	G611	0.0991
G228	G2549	0.0991
G41	G2747	0.0991
G316	G4269	0.0991
G90	G1781	0.0991
G274	G1384	0.0991
G130	G1302	0.0991
G95	G539	0.0991
G278	G3306	0.0991
G140	G4103	0.0991
G154	G1049	0.0991
G156	G2801	0.0991
G130	G1942	0.0991
G236	G1715	0.0991
G77	G1402	0.0991
G263	G4254	0.0991
G58	G4480	0.0991
G41	G1193	0.0991
G213	G770	0.0991
G26	G1058	0.0991
G274	G1354	0.0991
G274	G3420	0.0991
G260	G1508	0.0991
G260	G2186	0.0991
G298	G3911	0.0991
G255	G2493	0.0991
G277	G2928	0.0991
G271	G2411	0.0991
G23	G2478	0.0991
G202	G3889	0.0991
G274	G3566	0.0991
G291	G3068	0.0991
G259	G4481	0.0991
G84	G55	0.0991
G58	G3670	0.0991
G73	G2579	0.0991
G90	G2928	0.0991
G202	G1217	0.0991
G171	G4348	0.0991
G183	G3103	0.0991
G121	G4095	0.0991
G223	G879	0.0991
G223	G1741	0.0991
G223	G3676	0.0991
G316	G2548	0.0991
G83	G4198	0.0991
G254	G3154	0.0991
G298	G3718	0.0991
G5	G200	0.0991
G318	G1443	0.0991
G140	G1373	0.0991
G24	G4067	0.0991
G263	G882	0.0991
G140	G1120	0.0991
G140	G3831	0.0991
G29	G291	0.0991
G125	G2251	0.0991
G90	G1541	0.0991
G90	G2686	0.0991
G318	G1708	0.0991
G139	G57	0.0991
G19	G1127	0.0991
G179	G3340	0.0991
G263	G2904	0.0991
G124	G3099	0.0991
G312	G3723	0.0991
G213	G731	0.0991
G122	G2321	0.0991
G87	G4347	0.0991
G90	G970	0.0991
G122	G913	0.0991
G331	G3558	0.0991
G140	G3797	0.0991
G278	G3500	0.0991
G139	G2829	0.0991
G7	G3123	0.0991
G140	G2528	0.0991
G97	G2220	0.0991
G90	G1480	0.0991
G318	G900	0.0991
G110	G1809	0.0991
G254	G1327	0.0991
G110	G3945	0.0991
G99	G581	0.0991
G209	G2057	0.0991
G209	G3413	0.0991
G122	G918	0.0991
G213	G3381	0.0991
G213	G2733	0.0991
G23	G502	0.0991
G305	G982	0.099
G1	G4103	0.099
G1	G2159	0.099
G150	G3123	0.099
G1	G4388	0.099
G3	G1773	0.099
G1	G3845	0.099
G106	G1234	0.099
G172	G1318	0.099
G38	G2848	0.099
G55	G2973	0.099
G305	G4088	0.099
G305	G1621	0.099
G1	G4314	0.099
G56	G3232	0.099
G23	G2314	0.099
G310	G2022	0.099
G113	G2204	0.099
G172	G425	0.099
G172	G3661	0.099
G106	G1020	0.099
G106	G1838	0.099
G292	G1220	0.099
G323	G1497	0.099
G301	G2867	0.099
G55	G453	0.099
G55	G1913	0.099
G286	G1460	0.099
G301	G429	0.099
G172	G3676	0.099
G245	G2822	0.099
G260	G1560	0.099
G183	G958	0.099
G260	G3569	0.099
G281	G1196	0.099
G223	G1914	0.099
G141	G2653	0.099
G222	G3541	0.099
G84	G1373	0.099
G141	G739	0.099
G155	G4216	0.099
G130	G1433	0.099
G44	G2838	0.099
G75	G372	0.099
G291	G263	0.099
G291	G2251	0.099
G260	G932	0.099
G312	G2315	0.099
G37	G3670	0.099
G27	G4242	0.099
G263	G1292	0.099
G171	G2122	0.099
G171	G3856	0.099
G75	G2402	0.099
G112	G1465	0.099
G250	G1914	0.099
G258	G4260	0.099
G154	G1092	0.099
G93	G1822	0.099
G93	G1971	0.099
G74	G1460	0.099
G183	G2394	0.099
G183	G3217	0.099
G75	G1773	0.099
G260	G3552	0.099
G298	G3594	0.099
G298	G4324	0.099
G165	G2051	0.099
G259	G2458	0.099
G302	G3674	0.099
G42	G154	0.099
G226	G3977	0.099
G29	G718	0.099
G301	G2198	0.099
G57	G819	0.099
G228	G1113	0.099
G90	G1503	0.099
G179	G3901	0.099
G122	G2844	0.099
G5	G3127	0.099
G86	G731	0.099
G17	G2409	0.099
G325	G2190	0.099
G183	G3809	0.099
G75	G3026	0.099
G165	G3495	0.099
G23	G1771	0.099
G87	G2089	0.099
G41	G4215	0.099
G323	G2202	0.099
G244	G3485	0.099
G244	G3653	0.099
G235	G2160	0.099
G242	G3964	0.099
G260	G3923	0.099
G154	G42	0.099
G139	G3079	0.099
G197	G2711	0.099
G87	G3271	0.099
G29	G2226	0.099
G302	G654	0.099
G217	G1656	0.099
G263	G291	0.099
G23	G3716	0.099
G258	G2432	0.099
G274	G2686	0.099
G58	G1320	0.099
G4	G1721	0.099
G318	G2248	0.099
G237	G4449	0.099
G140	G4000	0.099
G58	G2731	0.099
G87	G1955	0.099
G242	G3444	0.099
G244	G2432	0.099
G263	G3211	0.099
G29	G407	0.099
G278	G1565	0.099
G58	G3633	0.099
G199	G1468	0.099
G199	G2770	0.099
G199	G3677	0.099
G302	G3424	0.099
G124	G2223	0.099
G86	G2576	0.099
G110	G3009	0.099
G265	G2958	0.099
G139	G4163	0.099
G223	G2158	0.099
G235	G3889	0.099
G29	G3395	0.099
G188	G1639	0.099
G161	G2451	0.099
G259	G4421	0.099
G19	G1443	0.099
G16	G1866	0.099
G331	G3543	0.099
G202	G591	0.099
G197	G1736	0.099
G325	G2156	0.099
G219	G840	0.099
G139	G499	0.099
G23	G4365	0.099
G56	G4388	0.0989
G106	G1049	0.0989
G106	G2399	0.0989
G3	G3889	0.0989
G305	G2259	0.0989
G55	G488	0.0989
G310	G2225	0.0989
G75	G3684	0.0989
G270	G2399	0.0989
G274	G1440	0.0989
G203	G2163	0.0989
G97	G1707	0.0989
G305	G3715	0.0989
G136	G1206	0.0989
G56	G2223	0.0989
G301	G1913	0.0989
G136	G1878	0.0989
G155	G4300	0.0989
G193	G3072	0.0989
G97	G3734	0.0989
G31	G1654	0.0989
G260	G4219	0.0989
G270	G522	0.0989
G310	G1950	0.0989
G199	G2505	0.0989
G131	G3809	0.0989
G172	G29	0.0989
G323	G2683	0.0989
G5	G585	0.0989
G1	G2954	0.0989
G255	G2509	0.0989
G52	G3686	0.0989
G1	G4212	0.0989
G291	G4423	0.0989
G172	G2975	0.0989
G3	G4301	0.0989
G291	G2209	0.0989
G291	G3549	0.0989
G260	G2835	0.0989
G228	G785	0.0989
G97	G3837	0.0989
G83	G3619	0.0989
G255	G4163	0.0989
G255	G3569	0.0989
G202	G433	0.0989
G29	G4459	0.0989
G279	G4158	0.0989
G236	G3964	0.0989
G29	G880	0.0989
G242	G3165	0.0989
G223	G4235	0.0989
G258	G3670	0.0989
G156	G2720	0.0989
G255	G4160	0.0989
G286	G3690	0.0989
G165	G2902	0.0989
G3	G1151	0.0989
G75	G3007	0.0989
G255	G2616	0.0989
G255	G3718	0.0989
G260	G3811	0.0989
G208	G4108	0.0989
G278	G3028	0.0989
G24	G2996	0.0989
G276	G3939	0.0989
G245	G1433	0.0989
G5	G4080	0.0989
G139	G331	0.0989
G96	G1318	0.0989
G156	G2162	0.0989
G104	G3099	0.0989
G177	G3821	0.0989
G84	G24	0.0989
G323	G654	0.0989
G250	G1180	0.0989
G222	G921	0.0989
G325	G475	0.0989
G286	G4088	0.0989
G278	G4451	0.0989
G23	G2392	0.0989
G31	G2390	0.0989
G244	G2794	0.0989
G156	G393	0.0989
G139	G4347	0.0989
G165	G943	0.0989
G3	G4214	0.0989
G87	G896	0.0989
G325	G2485	0.0989
G202	G87	0.0989
G87	G318	0.0989
G226	G3571	0.0989
G31	G1491	0.0989
G190	G1909	0.0989
G156	G415	0.0989
G31	G4189	0.0989
G106	G171	0.0989
G242	G3682	0.0989
G106	G1169	0.0989
G23	G4326	0.0989
G16	G856	0.0989
G263	G4370	0.0989
G4	G800	0.0989
G5	G970	0.0989
G226	G3136	0.0989
G24	G84	0.0989
G292	G1878	0.0989
G323	G2874	0.0989
G235	G1433	0.0989
G171	G106	0.0989
G242	G1484	0.0989
G87	G202	0.0989
G24	G2834	0.0989
G90	G1103	0.0989
G171	G1303	0.0989
G165	G3389	0.0989
G165	G3993	0.0989
G31	G4475	0.0989
G223	G3111	0.0989
G220	G2683	0.0989
G318	G87	0.0989
G318	G3947	0.0989
G102	G1196	0.0989
G242	G1464	0.0989
G295	G1350	0.0989
G331	G139	0.0989
G331	G4366	0.0989
G73	G3514	0.0989
G223	G3853	0.0989
G291	G1341	0.0989
G74	G511	0.0989
G209	G513	0.0989
G179	G3215	0.0989
G245	G4176	0.0989
G96	G761	0.0989
G124	G451	0.0989
G302	G423	0.0989
G302	G1500	0.0989
G31	G1541	0.0989
G244	G2958	0.0989
G278	G2019	0.0989
G29	G172	0.0989
G29	G2757	0.0989
G302	G3624	0.0989
G274	G1348	0.0989
G235	G1733	0.0989
G87	G3127	0.0989
G58	G657	0.0989
G125	G1165	0.0989
G277	G953	0.0989
G58	G1443	0.0989
G73	G3566	0.0989
G277	G3257	0.0989
G197	G4322	0.0989
G318	G4322	0.0989
G96	G2420	0.0989
G318	G3312	0.0989
G23	G2192	0.0989
G154	G3213	0.0989
G331	G1192	0.0989
G277	G522	0.0989
G140	G778	0.0989
G122	G4475	0.0989
G23	G2819	0.0989
G209	G1741	0.0989
G209	G2086	0.0989
G209	G2798	0.0989
G139	G3059	0.0989
G318	G1911	0.0989
G209	G4104	0.0989
G87	G820	0.0989
G19	G3720	0.0989
G139	G3720	0.0989
G331	G1135	0.0989
G139	G1780	0.0989
G331	G2752	0.0989
G197	G3185	0.0989
G1	G3791	0.0988
G106	G4249	0.0988
G172	G2213	0.0988
G305	G474	0.0988
G122	G202	0.0988
G77	G4163	0.0988
G270	G4163	0.0988
G270	G4344	0.0988
G301	G2616	0.0988
G113	G1764	0.0988
G329	G1119	0.0988
G183	G3684	0.0988
G202	G374	0.0988
G106	G3669	0.0988
G139	G2317	0.0988
G55	G731	0.0988
G279	G4062	0.0988
G113	G1266	0.0988
G5	G4406	0.0988
G273	G4406	0.0988
G75	G4241	0.0988
G171	G4411	0.0988
G55	G302	0.0988
G55	G1972	0.0988
G301	G2454	0.0988
G276	G636	0.0988
G17	G953	0.0988
G228	G4154	0.0988
G3	G1908	0.0988
G274	G3386	0.0988
G242	G1323	0.0988
G236	G1025	0.0988
G24	G250	0.0988
G75	G2084	0.0988
G75	G2831	0.0988
G75	G3900	0.0988
G270	G75	0.0988
G323	G1270	0.0988
G228	G2050	0.0988
G273	G828	0.0988
G75	G490	0.0988
G183	G556	0.0988
G183	G2239	0.0988
G271	G1568	0.0988
G37	G1706	0.0988
G90	G2589	0.0988
G74	G690	0.0988
G42	G2409	0.0988
G113	G1352	0.0988
G172	G3199	0.0988
G125	G209	0.0988
G97	G87	0.0988
G55	G4112	0.0988
G86	G488	0.0988
G263	G562	0.0988
G222	G238	0.0988
G318	G1428	0.0988
G113	G1838	0.0988
G165	G2476	0.0988
G238	G222	0.0988
G74	G433	0.0988
G254	G499	0.0988
G260	G2516	0.0988
G244	G73	0.0988
G147	G2165	0.0988
G244	G2165	0.0988
G274	G2060	0.0988
G179	G2417	0.0988
G90	G2161	0.0988
G89	G1198	0.0988
G122	G3990	0.0988
G265	G1606	0.0988
G291	G1328	0.0988
G291	G1955	0.0988
G291	G3392	0.0988
G125	G404	0.0988
G52	G568	0.0988
G97	G3215	0.0988
G77	G3503	0.0988
G179	G2683	0.0988
G26	G1220	0.0988
G321	G2556	0.0988
G75	G270	0.0988
G75	G4031	0.0988
G292	G2702	0.0988
G139	G3990	0.0988
G86	G2204	0.0988
G86	G2707	0.0988
G261	G572	0.0988
G74	G3210	0.0988
G325	G1811	0.0988
G258	G2736	0.0988
G323	G3909	0.0988
G80	G4075	0.0988
G29	G2259	0.0988
G282	G394	0.0988
G93	G979	0.0988
G223	G3526	0.0988
G84	G3113	0.0988
G274	G3676	0.0988
G87	G1168	0.0988
G87	G1384	0.0988
G52	G3017	0.0988
G112	G4234	0.0988
G42	G2482	0.0988
G244	G4183	0.0988
G55	G2049	0.0988
G242	G2443	0.0988
G93	G386	0.0988
G156	G567	0.0988
G197	G2591	0.0988
G29	G3772	0.0988
G202	G3566	0.0988
G202	G4095	0.0988
G236	G2653	0.0988
G165	G2247	0.0988
G199	G4473	0.0988
G140	G1265	0.0988
G140	G4077	0.0988
G86	G3327	0.0988
G122	G598	0.0988
G112	G2436	0.0988
G140	G4026	0.0988
G69	G2443	0.0988
G209	G2066	0.0988
G318	G3728	0.0988
G90	G1165	0.0988
G323	G3237	0.0988
G197	G2452	0.0988
G318	G3491	0.0988
G242	G710	0.0988
G106	G2153	0.0988
G122	G4011	0.0988
G263	G1468	0.0988
G23	G2939	0.0988
G125	G3485	0.0988
G87	G97	0.0988
G220	G2077	0.0988
G73	G244	0.0988
G73	G3721	0.0988
G235	G1143	0.0988
G318	G3616	0.0988
G86	G1227	0.0988
G201	G2864	0.0988
G326	G1440	0.0988
G254	G2772	0.0988
G57	G635	0.0988
G179	G2911	0.0988
G199	G2957	0.0988
G121	G429	0.0988
G139	G1433	0.0988
G209	G125	0.0988
G140	G2089	0.0988
G106	G1473	0.0988
G244	G4176	0.0988
G86	G3173	0.0988
G140	G4254	0.0988
G302	G55	0.0988
G302	G685	0.0988
G325	G759	0.0988
G244	G3774	0.0988
G263	G1988	0.0988
G250	G24	0.0988
G57	G575	0.0988
G57	G2208	0.0988
G242	G2549	0.0988
G73	G2256	0.0988
G19	G3964	0.0988
G199	G4190	0.0988
G220	G3059	0.0988
G121	G758	0.0988
G202	G1028	0.0988
G302	G1480	0.0988
G209	G2717	0.0988
G209	G3019	0.0988
G93	G1248	0.0988
G110	G3139	0.0988
G209	G2527	0.0988
G259	G3136	0.0988
G318	G2171	0.0988
G202	G1763	0.0988
G58	G810	0.0988
G140	G3909	0.0988
G179	G2503	0.0988
G331	G3572	0.0988
G277	G4176	0.0988
G139	G599	0.0988
G202	G122	0.0988
G331	G2432	0.0988
G73	G2049	0.0988
G89	G2709	0.0987
G19	G1983	0.0987
G106	G3791	0.0987
G106	G826	0.0987
G55	G3023	0.0987
G329	G1116	0.0987
G3	G4340	0.0987
G55	G1220	0.0987
G193	G1619	0.0987
G106	G3853	0.0987
G1	G3257	0.0987
G310	G705	0.0987
G310	G2852	0.0987
G228	G3571	0.0987
G141	G1857	0.0987
G79	G3954	0.0987
G75	G140	0.0987
G75	G1706	0.0987
G75	G2138	0.0987
G325	G472	0.0987
G325	G2571	0.0987
G255	G1184	0.0987
G113	G3424	0.0987
G113	G4326	0.0987
G219	G254	0.0987
G1	G3860	0.0987
G310	G1730	0.0987
G222	G3569	0.0987
G1	G228	0.0987
G75	G1911	0.0987
G213	G3442	0.0987
G106	G2781	0.0987
G301	G291	0.0987
G228	G3342	0.0987
G1	G271	0.0987
G155	G2929	0.0987
G84	G1925	0.0987
G260	G2460	0.0987
G286	G4407	0.0987
G274	G213	0.0987
G238	G3541	0.0987
G325	G2820	0.0987
G75	G2068	0.0987
G153	G972	0.0987
G292	G1978	0.0987
G80	G3964	0.0987
G124	G537	0.0987
G228	G2329	0.0987
G183	G453	0.0987
G291	G274	0.0987
G310	G75	0.0987
G274	G3961	0.0987
G291	G932	0.0987
G200	G1052	0.0987
G263	G3289	0.0987
G112	G1038	0.0987
G112	G4103	0.0987
G235	G1184	0.0987
G179	G4301	0.0987
G228	G291	0.0987
G113	G4112	0.0987
G112	G598	0.0987
G41	G1140	0.0987
G41	G3037	0.0987
G183	G4226	0.0987
G75	G310	0.0987
G75	G2995	0.0987
G31	G1392	0.0987
G31	G3450	0.0987
G193	G1191	0.0987
G291	G2529	0.0987
G90	G505	0.0987
G258	G845	0.0987
G259	G235	0.0987
G57	G2155	0.0987
G202	G3718	0.0987
G207	G4241	0.0987
G87	G3242	0.0987
G87	G3831	0.0987
G291	G228	0.0987
G147	G112	0.0987
G42	G2607	0.0987
G271	G1	0.0987
G278	G73	0.0987
G140	G4296	0.0987
G112	G3919	0.0987
G24	G2472	0.0987
G241	G1520	0.0987
G291	G1430	0.0987
G77	G1976	0.0987
G93	G1045	0.0987
G325	G1170	0.0987
G147	G199	0.0987
G31	G1164	0.0987
G235	G427	0.0987
G235	G1784	0.0987
G24	G865	0.0987
G24	G2262	0.0987
G287	G2162	0.0987
G237	G1702	0.0987
G235	G2813	0.0987
G179	G3633	0.0987
G29	G1255	0.0987
G199	G147	0.0987
G202	G2771	0.0987
G102	G3783	0.0987
G121	G2086	0.0987
G90	G1030	0.0987
G325	G2935	0.0987
G302	G2050	0.0987
G263	G415	0.0987
G263	G1380	0.0987
G156	G1165	0.0987
G223	G1494	0.0987
G179	G2259	0.0987
G179	G2727	0.0987
G58	G3868	0.0987
G199	G3075	0.0987
G274	G499	0.0987
G228	G1	0.0987
G112	G147	0.0987
G52	G1463	0.0987
G84	G2171	0.0987
G73	G278	0.0987
G29	G805	0.0987
G86	G1948	0.0987
G291	G301	0.0987
G291	G800	0.0987
G291	G2439	0.0987
G179	G3280	0.0987
G235	G259	0.0987
G24	G1806	0.0987
G263	G1845	0.0987
G263	G2955	0.0987
G291	G794	0.0987
G274	G291	0.0987
G5	G974	0.0987
G213	G2399	0.0987
G177	G3142	0.0987
G250	G1373	0.0987
G223	G522	0.0987
G140	G684	0.0987
G87	G3337	0.0987
G197	G1433	0.0987
G147	G1328	0.0987
G244	G2082	0.0987
G147	G3392	0.0987
G259	G1327	0.0987
G213	G2579	0.0987
G274	G3465	0.0987
G19	G2509	0.0987
G86	G3250	0.0987
G197	G1242	0.0987
G29	G3609	0.0987
G29	G4024	0.0987
G209	G979	0.0987
G31	G882	0.0987
G298	G3738	0.0987
G234	G3439	0.0987
G90	G2171	0.0987
G213	G883	0.0987
G213	G1271	0.0987
G213	G274	0.0987
G197	G1638	0.0987
G318	G3023	0.0987
G282	G2733	0.0987
G147	G1817	0.0987
G235	G4075	0.0987
G23	G1984	0.0987
G139	G2344	0.0987
G139	G3280	0.0987
G213	G2631	0.0987
G179	G758	0.0987
G254	G219	0.0987
G213	G2164	0.0987
G57	G2653	0.0987
G209	G4295	0.0987
G209	G3219	0.0987
G140	G75	0.0987
G140	G662	0.0987
G259	G474	0.0987
G259	G3476	0.0987
G41	G2709	0.0986
G106	G3919	0.0986
G77	G3079	0.0986
G106	G1164	0.0986
G305	G1445	0.0986
G305	G1354	0.0986
G56	G3784	0.0986
G56	G4281	0.0986
G183	G4009	0.0986
G75	G1099	0.0986
G291	G1914	0.0986
G265	G3765	0.0986
G106	G4433	0.0986
G106	G627	0.0986
G263	G843	0.0986
G97	G770	0.0986
G260	G3517	0.0986
G200	G1209	0.0986
G136	G4333	0.0986
G193	G1172	0.0986
G183	G1204	0.0986
G172	G3019	0.0986
G200	G2907	0.0986
G75	G3716	0.0986
G218	G405	0.0986
G141	G1568	0.0986
G167	G3195	0.0986
G106	G3039	0.0986
G291	G1491	0.0986
G291	G1661	0.0986
G113	G1733	0.0986
G75	G1354	0.0986
G273	G684	0.0986
G245	G4235	0.0986
G106	G1363	0.0986
G1	G301	0.0986
G228	G1494	0.0986
G165	G384	0.0986
G301	G983	0.0986
G90	G1465	0.0986
G310	G3818	0.0986
G188	G337	0.0986
G274	G2434	0.0986
G172	G1004	0.0986
G153	G4238	0.0986
G301	G1	0.0986
G281	G1942	0.0986
G258	G513	0.0986
G84	G657	0.0986
G75	G2040	0.0986
G75	G2529	0.0986
G183	G4224	0.0986
G244	G566	0.0986
G244	G598	0.0986
G147	G3766	0.0986
G323	G4254	0.0986
G41	G1391	0.0986
G302	G1520	0.0986
G228	G1173	0.0986
G228	G3889	0.0986
G242	G1401	0.0986
G183	G3954	0.0986
G325	G202	0.0986
G325	G4471	0.0986
G276	G4092	0.0986
G274	G2090	0.0986
G29	G3335	0.0986
G287	G1212	0.0986
G84	G3280	0.0986
G212	G604	0.0986
G24	G3375	0.0986
G291	G2827	0.0986
G80	G3059	0.0986
G231	G3500	0.0986
G278	G2276	0.0986
G31	G523	0.0986
G263	G2022	0.0986
G263	G2811	0.0986
G31	G972	0.0986
G31	G1265	0.0986
G83	G2364	0.0986
G29	G3247	0.0986
G90	G3845	0.0986
G278	G1552	0.0986
G318	G3618	0.0986
G183	G3113	0.0986
G73	G1023	0.0986
G135	G2902	0.0986
G179	G1934	0.0986
G23	G733	0.0986
G29	G3433	0.0986
G170	G883	0.0986
G242	G1968	0.0986
G90	G83	0.0986
G3	G1248	0.0986
G90	G2797	0.0986
G121	G4160	0.0986
G259	G338	0.0986
G129	G1202	0.0986
G223	G2890	0.0986
G318	G972	0.0986
G165	G4314	0.0986
G291	G4060	0.0986
G310	G880	0.0986
G291	G3812	0.0986
G122	G3548	0.0986
G263	G997	0.0986
G187	G965	0.0986
G154	G1741	0.0986
G83	G90	0.0986
G83	G953	0.0986
G321	G2026	0.0986
G312	G1633	0.0986
G29	G3400	0.0986
G316	G1193	0.0986
G90	G2528	0.0986
G223	G569	0.0986
G165	G2256	0.0986
G19	G770	0.0986
G321	G3465	0.0986
G202	G325	0.0986
G77	G1553	0.0986
G263	G4048	0.0986
G277	G2258	0.0986
G73	G1749	0.0986
G73	G2478	0.0986
G73	G2709	0.0986
G242	G3836	0.0986
G274	G810	0.0986
G326	G3857	0.0986
G326	G4338	0.0986
G265	G3826	0.0986
G331	G713	0.0986
G132	G2606	0.0986
G7	G2093	0.0986
G226	G1305	0.0986
G140	G981	0.0986
G242	G2684	0.0986
G73	G635	0.0986
G278	G1521	0.0986
G58	G1546	0.0986
G318	G2401	0.0986
G318	G3359	0.0986
G129	G3929	0.0986
G93	G4388	0.0986
G244	G1540	0.0986
G74	G3381	0.0986
G171	G2428	0.0986
G165	G3729	0.0986
G139	G1749	0.0986
G41	G3297	0.0986
G209	G2591	0.0986
G259	G4407	0.0986
G259	G1023	0.0986
G179	G3796	0.0986
G87	G1714	0.0986
G140	G3566	0.0986
G242	G812	0.0986
G326	G3774	0.0986
G154	G4039	0.0986
G259	G2639	0.0986
G197	G2986	0.0986
G73	G1113	0.0986
G73	G2171	0.0986
G213	G3720	0.0986
G213	G4075	0.0986
G139	G3889	0.0986
G213	G336	0.0986
G140	G3584	0.0986
G106	G1422	0.0985
G106	G3009	0.0985
G55	G139	0.0985
G1	G2322	0.0985
G1	G828	0.0985
G1	G2085	0.0985
G238	G982	0.0985
G106	G3168	0.0985
G77	G1433	0.0985
G1	G2162	0.0985
G1	G3420	0.0985
G183	G2932	0.0985
G141	G4285	0.0985
G179	G2645	0.0985
G260	G4300	0.0985
G55	G3845	0.0985
G270	G3857	0.0985
G84	G2383	0.0985
G323	G4303	0.0985
G71	G1537	0.0985
G75	G1481	0.0985
G56	G921	0.0985
G301	G2927	0.0985
G193	G3346	0.0985
G263	G341	0.0985
G301	G1845	0.0985
G301	G2702	0.0985
G310	G4467	0.0985
G3	G1770	0.0985
G321	G384	0.0985
G242	G2557	0.0985
G301	G2653	0.0985
G325	G890	0.0985
G292	G2210	0.0985
G24	G3092	0.0985
G75	G1729	0.0985
G141	G2039	0.0985
G143	G2298	0.0985
G90	G3456	0.0985
G97	G1809	0.0985
G97	G2579	0.0985
G55	G4353	0.0985
G291	G2191	0.0985
G291	G4030	0.0985
G260	G1494	0.0985
G274	G3766	0.0985
G228	G1741	0.0985
G97	G2476	0.0985
G302	G4406	0.0985
G291	G3067	0.0985
G291	G3634	0.0985
G238	G3893	0.0985
G278	G139	0.0985
G278	G2977	0.0985
G278	G3588	0.0985
G201	G2416	0.0985
G121	G2538	0.0985
G145	G394	0.0985
G244	G3593	0.0985
G172	G1468	0.0985
G177	G3670	0.0985
G52	G4235	0.0985
G87	G2589	0.0985
G318	G4300	0.0985
G112	G3393	0.0985
G263	G278	0.0985
G48	G2072	0.0985
G287	G2405	0.0985
G75	G909	0.0985
G278	G488	0.0985
G318	G1592	0.0985
G86	G705	0.0985
G5	G1165	0.0985
G217	G1679	0.0985
G202	G3152	0.0985
G331	G291	0.0985
G282	G488	0.0985
G255	G4095	0.0985
G325	G84	0.0985
G96	G819	0.0985
G84	G1227	0.0985
G244	G3911	0.0985
G24	G3102	0.0985
G74	G3450	0.0985
G84	G325	0.0985
G84	G3886	0.0985
G156	G372	0.0985
G130	G628	0.0985
G263	G3428	0.0985
G147	G2736	0.0985
G55	G784	0.0985
G170	G1635	0.0985
G274	G1733	0.0985
G274	G1913	0.0985
G170	G4042	0.0985
G242	G1781	0.0985
G74	G804	0.0985
G258	G1587	0.0985
G140	G3618	0.0985
G199	G883	0.0985
G73	G972	0.0985
G73	G1265	0.0985
G19	G2079	0.0985
G24	G2927	0.0985
G201	G1375	0.0985
G90	G1295	0.0985
G220	G1606	0.0985
G242	G569	0.0985
G250	G4388	0.0985
G179	G1382	0.0985
G188	G1851	0.0985
G179	G2939	0.0985
G298	G1978	0.0985
G238	G2230	0.0985
G282	G2835	0.0985
G29	G1173	0.0985
G87	G772	0.0985
G16	G1422	0.0985
G45	G1245	0.0985
G85	G2077	0.0985
G291	G331	0.0985
G139	G2538	0.0985
G104	G3805	0.0985
G274	G2192	0.0985
G278	G263	0.0985
G254	G3375	0.0985
G110	G4235	0.0985
G19	G2434	0.0985
G154	G2441	0.0985
G23	G2462	0.0985
G140	G2378	0.0985
G58	G900	0.0985
G58	G1857	0.0985
G298	G1227	0.0985
G244	G2402	0.0985
G199	G1256	0.0985
G139	G1204	0.0985
G96	G805	0.0985
G110	G513	0.0985
G277	G2736	0.0985
G139	G278	0.0985
G331	G2973	0.0985
G250	G2544	0.0985
G16	G3885	0.0985
G209	G3526	0.0985
G326	G2911	0.0985
G86	G1025	0.0985
G179	G2005	0.0985
G298	G4075	0.0985
G277	G2344	0.0985
G235	G2247	0.0985
G242	G1946	0.0985
G235	G810	0.0985
G331	G3439	0.0985
G139	G3718	0.0985
G139	G4169	0.0985
G140	G1813	0.0985
G147	G3694	0.0985
G209	G699	0.0985
G209	G1822	0.0985
G259	G2682	0.0985
G139	G55	0.0985
G305	G1552	0.0984
G113	G3975	0.0984
G55	G3414	0.0984
G56	G4265	0.0984
G305	G1263	0.0984
G212	G2765	0.0984
G136	G2463	0.0984
G56	G1378	0.0984
G56	G4042	0.0984
G155	G1409	0.0984
G75	G1220	0.0984
G106	G3405	0.0984
G77	G489	0.0984
G106	G3893	0.0984
G69	G2161	0.0984
G291	G3548	0.0984
G172	G1934	0.0984
G1	G762	0.0984
G141	G4473	0.0984
G228	G1706	0.0984
G228	G2138	0.0984
G56	G1483	0.0984
G301	G4295	0.0984
G55	G1857	0.0984
G141	G1812	0.0984
G260	G2066	0.0984
G293	G489	0.0984
G172	G1129	0.0984
G113	G2460	0.0984
G222	G2811	0.0984
G113	G3802	0.0984
G172	G3802	0.0984
G87	G2997	0.0984
G236	G384	0.0984
G172	G2797	0.0984
G140	G1260	0.0984
G5	G2509	0.0984
G291	G2399	0.0984
G55	G1864	0.0984
G106	G3989	0.0984
G218	G3381	0.0984
G17	G2527	0.0984
G212	G3180	0.0984
G260	G3300	0.0984
G228	G1164	0.0984
G228	G1857	0.0984
G197	G719	0.0984
G84	G1297	0.0984
G228	G1445	0.0984
G55	G3993	0.0984
G238	G4231	0.0984
G1	G794	0.0984
G279	G1969	0.0984
G258	G2928	0.0984
G135	G4223	0.0984
G325	G4249	0.0984
G200	G496	0.0984
G113	G80	0.0984
G273	G121	0.0984
G183	G1084	0.0984
G310	G3127	0.0984
G24	G1292	0.0984
G260	G879	0.0984
G323	G1154	0.0984
G130	G2508	0.0984
G302	G2973	0.0984
G226	G690	0.0984
G203	G1044	0.0984
G154	G4055	0.0984
G113	G3309	0.0984
G3	G1914	0.0984
G298	G4235	0.0984
G155	G4190	0.0984
G238	G3666	0.0984
G231	G2593	0.0984
G75	G1158	0.0984
G75	G1736	0.0984
G199	G3859	0.0984
G321	G1944	0.0984
G77	G4183	0.0984
G260	G3491	0.0984
G228	G2420	0.0984
G147	G1603	0.0984
G199	G1440	0.0984
G223	G1975	0.0984
G291	G2505	0.0984
G52	G427	0.0984
G310	G4468	0.0984
G139	G1638	0.0984
G3	G1373	0.0984
G140	G3684	0.0984
G276	G883	0.0984
G250	G1770	0.0984
G273	G2686	0.0984
G5	G3946	0.0984
G5	G4433	0.0984
G242	G3289	0.0984
G96	G2589	0.0984
G312	G1983	0.0984
G3	G2831	0.0984
G73	G2434	0.0984
G121	G883	0.0984
G90	G3716	0.0984
G143	G1519	0.0984
G325	G1321	0.0984
G154	G3085	0.0984
G112	G3845	0.0984
G124	G3945	0.0984
G182	G3900	0.0984
G23	G3210	0.0984
G80	G113	0.0984
G75	G1311	0.0984
G165	G1380	0.0984
G171	G3908	0.0984
G282	G1849	0.0984
G29	G1487	0.0984
G202	G3824	0.0984
G202	G4295	0.0984
G323	G2953	0.0984
G244	G2248	0.0984
G278	G3375	0.0984
G235	G1392	0.0984
G124	G2444	0.0984
G171	G801	0.0984
G298	G753	0.0984
G26	G1730	0.0984
G24	G730	0.0984
G278	G4348	0.0984
G250	G3424	0.0984
G165	G3677	0.0984
G183	G1341	0.0984
G170	G625	0.0984
G170	G1515	0.0984
G274	G2428	0.0984
G263	G3500	0.0984
G93	G1354	0.0984
G121	G273	0.0984
G121	G990	0.0984
G74	G1217	0.0984
G282	G1950	0.0984
G298	G862	0.0984
G263	G1025	0.0984
G24	G1773	0.0984
G96	G1733	0.0984
G223	G2405	0.0984
G24	G1329	0.0984
G24	G1092	0.0984
G154	G1429	0.0984
G87	G481	0.0984
G140	G2094	0.0984
G235	G3050	0.0984
G90	G846	0.0984
G140	G3625	0.0984
G29	G1163	0.0984
G87	G827	0.0984
G24	G1341	0.0984
G254	G1787	0.0984
G23	G4335	0.0984
G318	G2402	0.0984
G23	G3312	0.0984
G29	G4061	0.0984
G209	G1138	0.0984
G29	G1652	0.0984
G125	G3688	0.0984
G140	G3500	0.0984
G179	G2346	0.0984
G179	G3388	0.0984
G209	G2600	0.0984
G209	G4165	0.0984
G277	G3565	0.0984
G122	G4176	0.0984
G259	G1911	0.0984
G331	G1500	0.0984
G259	G2125	0.0984
G331	G1993	0.0984
G259	G3185	0.0984
G1	G566	0.0983
G1	G598	0.0983
G270	G4300	0.0983
G1	G1310	0.0983
G106	G3724	0.0983
G193	G254	0.0983
G193	G1951	0.0983
G56	G3696	0.0983
G228	G4235	0.0983
G323	G3023	0.0983
G245	G277	0.0983
G55	G242	0.0983
G19	G1892	0.0983
G77	G90	0.0983
G155	G2156	0.0983
G19	G2416	0.0983
G228	G4391	0.0983
G203	G318	0.0983
G113	G731	0.0983
G172	G1270	0.0983
G260	G568	0.0983
G75	G3549	0.0983
G213	G3828	0.0983
G325	G1764	0.0983
G156	G404	0.0983
G270	G2631	0.0983
G302	G341	0.0983
G113	G2200	0.0983
G83	G583	0.0983
G228	G4423	0.0983
G75	G4501	0.0983
G179	G1707	0.0983
G165	G1318	0.0983
G238	G3822	0.0983
G89	G943	0.0983
G276	G1698	0.0983
G274	G3233	0.0983
G183	G526	0.0983
G301	G2675	0.0983
G270	G2549	0.0983
G84	G2890	0.0983
G228	G4268	0.0983
G255	G3300	0.0983
G90	G975	0.0983
G276	G3219	0.0983
G84	G2828	0.0983
G41	G3475	0.0983
G55	G3113	0.0983
G179	G2932	0.0983
G265	G390	0.0983
G24	G4489	0.0983
G286	G845	0.0983
G226	G1780	0.0983
G238	G5	0.0983
G238	G1845	0.0983
G228	G4088	0.0983
G140	G1790	0.0983
G255	G753	0.0983
G271	G2448	0.0983
G165	G3919	0.0983
G263	G387	0.0983
G273	G2144	0.0983
G242	G975	0.0983
G183	G475	0.0983
G183	G689	0.0983
G183	G2019	0.0983
G255	G635	0.0983
G276	G562	0.0983
G170	G2134	0.0983
G260	G514	0.0983
G260	G4238	0.0983
G84	G1464	0.0983
G135	G2227	0.0983
G213	G2820	0.0983
G216	G3328	0.0983
G31	G4391	0.0983
G202	G1491	0.0983
G202	G1809	0.0983
G199	G2215	0.0983
G5	G2672	0.0983
G325	G1350	0.0983
G87	G1726	0.0983
G263	G1911	0.0983
G130	G1494	0.0983
G203	G2201	0.0983
G71	G4326	0.0983
G228	G3720	0.0983
G228	G4392	0.0983
G241	G2155	0.0983
G99	G2389	0.0983
G73	G4480	0.0983
G246	G2983	0.0983
G223	G2794	0.0983
G183	G2158	0.0983
G201	G1198	0.0983
G236	G3893	0.0983
G244	G3139	0.0983
G260	G2402	0.0983
G24	G3676	0.0983
G16	G2302	0.0983
G244	G465	0.0983
G301	G1149	0.0983
G58	G2213	0.0983
G223	G1809	0.0983
G179	G2579	0.0983
G199	G1418	0.0983
G77	G2639	0.0983
G90	G2358	0.0983
G171	G1204	0.0983
G29	G2121	0.0983
G145	G213	0.0983
G73	G3791	0.0983
G244	G565	0.0983
G5	G238	0.0983
G234	G181	0.0983
G213	G4303	0.0983
G238	G3694	0.0983
G263	G3143	0.0983
G121	G978	0.0983
G37	G2251	0.0983
G121	G3280	0.0983
G181	G234	0.0983
G273	G2970	0.0983
G42	G3728	0.0983
G147	G4466	0.0983
G58	G3762	0.0983
G274	G3400	0.0983
G213	G145	0.0983
G179	G2563	0.0983
G179	G4501	0.0983
G132	G3071	0.0983
G112	G1645	0.0983
G259	G3091	0.0983
G318	G1523	0.0983
G211	G1426	0.0983
G202	G810	0.0983
G199	G3632	0.0983
G323	G4212	0.0983
G226	G2159	0.0983
G226	G2826	0.0983
G235	G3901	0.0983
G213	G1889	0.0983
G29	G3308	0.0983
G260	G1949	0.0983
G89	G3701	0.0983
G199	G1065	0.0983
G140	G1661	0.0983
G140	G1682	0.0983
G140	G1809	0.0983
G154	G1708	0.0983
G265	G2975	0.0983
G220	G3300	0.0983
G73	G2482	0.0983
G258	G407	0.0983
G235	G1147	0.0983
G282	G4467	0.0983
G154	G2260	0.0983
G139	G2908	0.0983
G90	G791	0.0983
G121	G1816	0.0983
G235	G3653	0.0983
G87	G4311	0.0983
G209	G2090	0.0983
G179	G4188	0.0983
G244	G3677	0.0983
G199	G4104	0.0983
G213	G2591	0.0983
G145	G4140	0.0983
G213	G4183	0.0983
G235	G2771	0.0983
G223	G2402	0.0983
G140	G932	0.0983
G96	G2927	0.0983
G278	G1811	0.0983
G254	G4295	0.0983
G90	G77	0.0983
G139	G4409	0.0983
G212	G3091	0.0983
G209	G3857	0.0983
G291	G3028	0.0983
G209	G3935	0.0983
G318	G203	0.0983
G277	G245	0.0983
G242	G55	0.0983
G259	G3359	0.0983
G87	G2166	0.0983
G192	G4111	0.0983
G197	G3413	0.0983
G192	G1565	0.0983
G331	G4192	0.0983
G259	G3547	0.0983
G318	G1780	0.0983
G73	G3213	0.0983
G242	G1958	0.0983
G254	G193	0.0983
G139	G810	0.0983
G331	G3565	0.0983
G306	G1260	0.0982
G302	G4134	0.0982
G75	G3990	0.0982
G305	G3901	0.0982
G77	G3593	0.0982
G1	G2591	0.0982
G1	G569	0.0982
G75	G1301	0.0982
G293	G2589	0.0982
G228	G2844	0.0982
G106	G3535	0.0982
G183	G2383	0.0982
G23	G1116	0.0982
G56	G2958	0.0982
G276	G87	0.0982
G55	G992	0.0982
G55	G1661	0.0982
G183	G1647	0.0982
G1	G372	0.0982
G1	G2029	0.0982
G1	G405	0.0982
G131	G2087	0.0982
G291	G4324	0.0982
G106	G3774	0.0982
G1	G3682	0.0982
G171	G3643	0.0982
G172	G1978	0.0982
G301	G4108	0.0982
G161	G1239	0.0982
G260	G1310	0.0982
G113	G258	0.0982
G172	G2248	0.0982
G222	G2248	0.0982
G106	G301	0.0982
G1	G409	0.0982
G293	G2335	0.0982
G131	G376	0.0982
G80	G3210	0.0982
G155	G1619	0.0982
G172	G894	0.0982
G75	G2177	0.0982
G291	G981	0.0982
G263	G4179	0.0982
G183	G3935	0.0982
G333	G2866	0.0982
G31	G3548	0.0982
G112	G3023	0.0982
G298	G1180	0.0982
G238	G2600	0.0982
G74	G1770	0.0982
G97	G4189	0.0982
G179	G4300	0.0982
G203	G2624	0.0982
G112	G1880	0.0982
G113	G3861	0.0982
G113	G4353	0.0982
G301	G106	0.0982
G154	G3422	0.0982
G274	G2509	0.0982
G238	G3217	0.0982
G258	G1297	0.0982
G223	G550	0.0982
G179	G1220	0.0982
G177	G1322	0.0982
G260	G4095	0.0982
G75	G1020	0.0982
G154	G1335	0.0982
G223	G2258	0.0982
G323	G1227	0.0982
G323	G2098	0.0982
G161	G632	0.0982
G3	G2018	0.0982
G93	G2434	0.0982
G302	G2890	0.0982
G325	G519	0.0982
G147	G593	0.0982
G24	G3111	0.0982
G228	G3211	0.0982
G263	G4248	0.0982
G255	G2146	0.0982
G244	G934	0.0982
G89	G341	0.0982
G93	G2256	0.0982
G84	G3696	0.0982
G286	G3869	0.0982
G274	G2563	0.0982
G165	G3826	0.0982
G156	G2842	0.0982
G258	G2259	0.0982
G244	G2209	0.0982
G276	G1255	0.0982
G29	G1196	0.0982
G140	G2495	0.0982
G263	G4467	0.0982
G171	G391	0.0982
G201	G2731	0.0982
G255	G1050	0.0982
G26	G96	0.0982
G220	G4301	0.0982
G242	G644	0.0982
G286	G3682	0.0982
G298	G3247	0.0982
G44	G1541	0.0982
G96	G26	0.0982
G96	G355	0.0982
G179	G1154	0.0982
G164	G540	0.0982
G291	G3246	0.0982
G177	G4111	0.0982
G277	G1059	0.0982
G29	G3907	0.0982
G87	G2180	0.0982
G291	G3969	0.0982
G183	G2439	0.0982
G183	G3729	0.0982
G282	G3920	0.0982
G156	G3934	0.0982
G244	G1902	0.0982
G277	G3618	0.0982
G85	G2390	0.0982
G112	G2085	0.0982
G112	G4183	0.0982
G278	G2599	0.0982
G85	G1204	0.0982
G177	G668	0.0982
G112	G3663	0.0982
G29	G1261	0.0982
G24	G3682	0.0982
G242	G1913	0.0982
G179	G1030	0.0982
G223	G1140	0.0982
G24	G3287	0.0982
G58	G4132	0.0982
G96	G3111	0.0982
G19	G1784	0.0982
G139	G2417	0.0982
G90	G4353	0.0982
G58	G4414	0.0982
G325	G3580	0.0982
G73	G4034	0.0982
G250	G900	0.0982
G220	G1978	0.0982
G235	G3663	0.0982
G258	G113	0.0982
G74	G2834	0.0982
G122	G4163	0.0982
G291	G2230	0.0982
G179	G1834	0.0982
G199	G1222	0.0982
G242	G2432	0.0982
G318	G1892	0.0982
G318	G2360	0.0982
G242	G825	0.0982
G235	G2516	0.0982
G89	G731	0.0982
G318	G4192	0.0982
G85	G2226	0.0982
G213	G1741	0.0982
G23	G1170	0.0982
G274	G927	0.0982
G302	G1879	0.0982
G254	G460	0.0982
G154	G3606	0.0982
G213	G2247	0.0982
G213	G810	0.0982
G139	G4095	0.0982
G213	G3430	0.0982
G325	G4332	0.0982
G139	G2247	0.0982
G87	G276	0.0982
G140	G1780	0.0982
G291	G1260	0.0981
G77	G982	0.0981
G56	G828	0.0981
G56	G4183	0.0981
G106	G489	0.0981
G270	G2852	0.0981
G199	G2778	0.0981
G212	G1354	0.0981
G77	G3129	0.0981
G75	G4487	0.0981
G172	G1101	0.0981
G113	G1606	0.0981
G113	G4391	0.0981
G235	G1008	0.0981
G218	G2089	0.0981
G106	G1004	0.0981
G113	G3510	0.0981
G228	G550	0.0981
G228	G1422	0.0981
G56	G3127	0.0981
G310	G86	0.0981
G77	G245	0.0981
G17	G3837	0.0981
G75	G675	0.0981
G200	G3929	0.0981
G310	G838	0.0981
G310	G4398	0.0981
G331	G690	0.0981
G277	G1080	0.0981
G236	G3558	0.0981
G270	G287	0.0981
G172	G2792	0.0981
G56	G3103	0.0981
G274	G2932	0.0981
G183	G223	0.0981
G271	G3170	0.0981
G24	G2066	0.0981
G238	G2335	0.0981
G274	G277	0.0981
G165	G433	0.0981
G301	G1821	0.0981
G165	G960	0.0981
G177	G4033	0.0981
G325	G1504	0.0981
G202	G235	0.0981
G274	G1606	0.0981
G135	G804	0.0981
G183	G1812	0.0981
G260	G870	0.0981
G260	G3772	0.0981
G172	G481	0.0981
G164	G132	0.0981
G74	G3593	0.0981
G238	G3818	0.0981
G44	G828	0.0981
G75	G3981	0.0981
G228	G2432	0.0981
G154	G2085	0.0981
G93	G4112	0.0981
G274	G3631	0.0981
G274	G4260	0.0981
G58	G2853	0.0981
G73	G3606	0.0981
G223	G2532	0.0981
G154	G2434	0.0981
G4	G3524	0.0981
G197	G1619	0.0981
G321	G3081	0.0981
G74	G3197	0.0981
G260	G2080	0.0981
G29	G3300	0.0981
G332	G3423	0.0981
G209	G2619	0.0981
G179	G2165	0.0981
G291	G2428	0.0981
G212	G1305	0.0981
G260	G3007	0.0981
G5	G3575	0.0981
G278	G2417	0.0981
G292	G775	0.0981
G292	G4104	0.0981
G179	G2204	0.0981
G202	G635	0.0981
G102	G2683	0.0981
G5	G1122	0.0981
G86	G684	0.0981
G37	G3301	0.0981
G74	G2643	0.0981
G74	G3300	0.0981
G74	G3901	0.0981
G298	G2090	0.0981
G263	G2248	0.0981
G263	G2544	0.0981
G5	G3682	0.0981
G37	G1445	0.0981
G325	G791	0.0981
G265	G278	0.0981
G87	G2599	0.0981
G86	G1638	0.0981
G203	G2926	0.0981
G258	G3280	0.0981
G244	G1234	0.0981
G325	G2733	0.0981
G179	G4265	0.0981
G199	G1445	0.0981
G73	G1049	0.0981
G298	G2811	0.0981
G263	G3495	0.0981
G3	G812	0.0981
G278	G265	0.0981
G318	G1474	0.0981
G278	G3920	0.0981
G220	G433	0.0981
G139	G3571	0.0981
G155	G4148	0.0981
G84	G3246	0.0981
G220	G2165	0.0981
G37	G1939	0.0981
G287	G270	0.0981
G165	G3500	0.0981
G90	G1639	0.0981
G265	G2086	0.0981
G263	G1312	0.0981
G23	G2051	0.0981
G23	G3636	0.0981
G258	G2428	0.0981
G87	G3329	0.0981
G278	G1563	0.0981
G191	G3168	0.0981
G254	G3440	0.0981
G90	G2586	0.0981
G154	G1263	0.0981
G132	G164	0.0981
G199	G2057	0.0981
G217	G3900	0.0981
G242	G4159	0.0981
G122	G2160	0.0981
G37	G1245	0.0981
G37	G3101	0.0981
G199	G599	0.0981
G73	G1559	0.0981
G278	G4238	0.0981
G140	G3331	0.0981
G182	G2954	0.0981
G171	G4122	0.0981
G87	G2497	0.0981
G58	G2116	0.0981
G235	G202	0.0981
G199	G4116	0.0981
G96	G4281	0.0981
G58	G1463	0.0981
G23	G2178	0.0981
G223	G183	0.0981
G139	G4407	0.0981
G23	G1166	0.0981
G278	G2765	0.0981
G245	G77	0.0981
G209	G1474	0.0981
G244	G1025	0.0981
G302	G4075	0.0981
G223	G3565	0.0981
G277	G274	0.0981
G23	G1201	0.0981
G23	G1402	0.0981
G302	G3276	0.0981
G199	G2186	0.0981
G278	G1816	0.0981
G86	G310	0.0981
G87	G3995	0.0981
G90	G2286	0.0981
G58	G767	0.0981
G122	G1862	0.0981
G73	G882	0.0981
G302	G1191	0.0981
G122	G1733	0.0981
G93	G3283	0.0981
G197	G1464	0.0981
G197	G1812	0.0981
G96	G2675	0.0981
G209	G1813	0.0981
G259	G1192	0.0981
G331	G3853	0.0981
G331	G407	0.0981
G331	G4190	0.0981
G106	G1460	0.098
G1	G1265	0.098
G84	G2751	0.098
G1	G2210	0.098
G106	G2726	0.098
G106	G635	0.098
G106	G3485	0.098
G306	G83	0.098
G305	G2975	0.098
G77	G1659	0.098
G77	G2637	0.098
G77	G3837	0.098
G113	G1220	0.098
G1	G2975	0.098
G17	G1220	0.098
G1	G1493	0.098
G1	G4281	0.098
G270	G4466	0.098
G255	G1318	0.098
G276	G856	0.098
G136	G141	0.098
G106	G993	0.098
G55	G2736	0.098
G56	G2954	0.098
G260	G427	0.098
G260	G4011	0.098
G106	G739	0.098
G55	G24	0.098
G228	G1491	0.098
G55	G3097	0.098
G273	G2683	0.098
G3	G2472	0.098
G44	G566	0.098
G301	G4210	0.098
G55	G855	0.098
G31	G1421	0.098
G260	G242	0.098
G90	G122	0.098
G3	G1892	0.098
G3	G2507	0.098
G245	G982	0.098
G274	G4480	0.098
G183	G3964	0.098
G141	G1561	0.098
G84	G1560	0.098
G228	G121	0.098
G48	G3099	0.098
G255	G2060	0.098
G286	G4421	0.098
G331	G1147	0.098
G310	G4172	0.098
G223	G2383	0.098
G84	G489	0.098
G286	G2591	0.098
G31	G982	0.098
G72	G2165	0.098
G84	G2797	0.098
G293	G3818	0.098
G155	G3346	0.098
G75	G2420	0.098
G75	G2834	0.098
G55	G172	0.098
G228	G629	0.098
G228	G1617	0.098
G155	G3075	0.098
G236	G3977	0.098
G274	G4326	0.098
G291	G1522	0.098
G254	G4340	0.098
G4	G3774	0.098
G3	G1904	0.098
G89	G3514	0.098
G5	G1065	0.098
G161	G521	0.098
G24	G3674	0.098
G325	G1833	0.098
G141	G136	0.098
G172	G55	0.098
G77	G2472	0.098
G130	G4398	0.098
G106	G1587	0.098
G83	G1433	0.098
G238	G1820	0.098
G274	G958	0.098
G243	G971	0.098
G238	G2320	0.098
G96	G1059	0.098
G183	G1170	0.098
G147	G2060	0.098
G260	G3113	0.098
G112	G2090	0.098
G112	G2794	0.098
G41	G2711	0.098
G100	G2717	0.098
G75	G800	0.098
G244	G2835	0.098
G209	G1184	0.098
G235	G1764	0.098
G90	G1464	0.098
G331	G375	0.098
G170	G4025	0.098
G156	G2288	0.098
G129	G1033	0.098
G223	G801	0.098
G179	G1143	0.098
G302	G3487	0.098
G96	G3017	0.098
G29	G514	0.098
G74	G1060	0.098
G179	G3102	0.098
G182	G4247	0.098
G69	G2184	0.098
G57	G1809	0.098
G263	G599	0.098
G263	G833	0.098
G263	G2082	0.098
G263	G4272	0.098
G197	G1900	0.098
G325	G2439	0.098
G31	G475	0.098
G29	G2405	0.098
G122	G568	0.098
G298	G879	0.098
G298	G2086	0.098
G298	G4254	0.098
G217	G2978	0.098
G235	G1692	0.098
G278	G3166	0.098
G199	G1672	0.098
G199	G3484	0.098
G223	G4295	0.098
G199	G1969	0.098
G121	G228	0.098
G24	G55	0.098
G112	G1986	0.098
G110	G3393	0.098
G302	G4507	0.098
G244	G1209	0.098
G242	G778	0.098
G139	G4077	0.098
G73	G1741	0.098
G179	G3413	0.098
G278	G2684	0.098
G73	G4314	0.098
G140	G635	0.098
G24	G3681	0.098
G274	G4190	0.098
G242	G260	0.098
G242	G2529	0.098
G242	G4104	0.098
G199	G4477	0.098
G140	G1563	0.098
G23	G762	0.098
G278	G1515	0.098
G122	G90	0.098
G244	G1434	0.098
G244	G4476	0.098
G179	G3809	0.098
G265	G2938	0.098
G209	G1464	0.098
G209	G2285	0.098
G83	G306	0.098
G93	G3431	0.098
G331	G2669	0.098
G259	G451	0.098
G140	G3552	0.098
G110	G1668	0.098
G23	G4039	0.098
G331	G2360	0.098
G209	G810	0.098
G122	G3818	0.098
G139	G3552	0.098
G331	G1004	0.098
G259	G1457	0.0979
G136	G3017	0.0979
G106	G2416	0.0979
G106	G3300	0.0979
G113	G2383	0.0979
G305	G2241	0.0979
G87	G2645	0.0979
G106	G415	0.0979
G106	G1864	0.0979
G55	G2704	0.0979
G284	G1659	0.0979
G106	G2911	0.0979
G1	G1306	0.0979
G199	G331	0.0979
G207	G1654	0.0979
G250	G2771	0.0979
G136	G2288	0.0979
G121	G3686	0.0979
G213	G2969	0.0979
G213	G3663	0.0979
G260	G2852	0.0979
G39	G3553	0.0979
G193	G1140	0.0979
G55	G1343	0.0979
G310	G1350	0.0979
G55	G4238	0.0979
G325	G1058	0.0979
G281	G1168	0.0979
G71	G2844	0.0979
G177	G1770	0.0979
G273	G2811	0.0979
G302	G2573	0.0979
G113	G3219	0.0979
G183	G682	0.0979
G183	G3075	0.0979
G260	G1443	0.0979
G61	G2811	0.0979
G75	G762	0.0979
G310	G993	0.0979
G112	G3136	0.0979
G113	G260	0.0979
G113	G2686	0.0979
G276	G341	0.0979
G156	G1130	0.0979
G75	G2582	0.0979
G3	G386	0.0979
G228	G1227	0.0979
G161	G2302	0.0979
G228	G3193	0.0979
G147	G433	0.0979
G183	G1888	0.0979
G234	G3517	0.0979
G310	G409	0.0979
G278	G3233	0.0979
G291	G2338	0.0979
G87	G4415	0.0979
G122	G1802	0.0979
G245	G3129	0.0979
G179	G568	0.0979
G255	G3535	0.0979
G325	G2684	0.0979
G291	G519	0.0979
G291	G778	0.0979
G3	G1965	0.0979
G258	G2022	0.0979
G73	G770	0.0979
G87	G2110	0.0979
G87	G2299	0.0979
G318	G3868	0.0979
G23	G2538	0.0979
G84	G1173	0.0979
G84	G2631	0.0979
G236	G4158	0.0979
G21	G2156	0.0979
G223	G1745	0.0979
G24	G1154	0.0979
G228	G416	0.0979
G120	G4281	0.0979
G263	G943	0.0979
G263	G2797	0.0979
G236	G2940	0.0979
G84	G4200	0.0979
G274	G569	0.0979
G245	G1585	0.0979
G165	G3102	0.0979
G121	G1012	0.0979
G258	G753	0.0979
G265	G2918	0.0979
G154	G3914	0.0979
G234	G242	0.0979
G213	G3136	0.0979
G154	G1743	0.0979
G298	G4199	0.0979
G277	G2163	0.0979
G29	G138	0.0979
G156	G622	0.0979
G156	G1212	0.0979
G84	G4075	0.0979
G242	G684	0.0979
G260	G113	0.0979
G75	G751	0.0979
G277	G690	0.0979
G46	G1496	0.0979
G277	G4303	0.0979
G41	G806	0.0979
G139	G1421	0.0979
G156	G1085	0.0979
G130	G674	0.0979
G235	G898	0.0979
G31	G1147	0.0979
G42	G2339	0.0979
G301	G392	0.0979
G177	G538	0.0979
G138	G29	0.0979
G87	G1563	0.0979
G213	G4301	0.0979
G202	G1173	0.0979
G242	G234	0.0979
G90	G3457	0.0979
G165	G2927	0.0979
G165	G4165	0.0979
G147	G395	0.0979
G147	G1255	0.0979
G31	G3280	0.0979
G244	G3354	0.0979
G124	G2015	0.0979
G278	G883	0.0979
G302	G3693	0.0979
G263	G2146	0.0979
G258	G2153	0.0979
G213	G3047	0.0979
[truncated: 1,334,078 more chars]
