# Supplementary material for: RulNet: A Web-Oriented Platform for Regulatory Network Inference, Application to Wheat –Omics Data
Source: PLoS One. 2015 May 19;10(5):e0127127. doi: 10.1371/journal.pone.0127127 (PMC4437996; doi:10.1371/journal.pone.0127127)
Supplement: S2 Dataset — (TXT) [file pone.0127127.s002.txt]

G143	G35	0.1704
G35	G143	0.1704
G16	G687	0.1606
G84	G545	0.1547
G27	G2	0.149
G2	G27	0.149
G109	G1406	0.1475
G35	G227	0.1461
G141	G755	0.1409
G136	G1119	0.1408
G187	G1254	0.1408
G126	G672	0.1403
G134	G1119	0.1398
G176	G367	0.139
G134	G136	0.1375
G136	G134	0.1375
G122	G1191	0.1364
G84	G534	0.1349
G84	G427	0.1349
G120	G813	0.1341
G134	G448	0.1335
G120	G930	0.1334
G120	G1580	0.1331
G84	G252	0.1324
G58	G1423	0.1323
G136	G1092	0.1319
G97	G1093	0.1315
G131	G1639	0.1311
G136	G448	0.1308
G110	G1313	0.1307
G100	G673	0.1297
G84	G1624	0.1293
G99	G1389	0.1292
G158	G1434	0.1286
G134	G426	0.1281
G110	G1625	0.1277
G62	G360	0.1276
G136	G273	0.1258
G119	G809	0.1258
G100	G1102	0.125
G84	G590	0.1247
G108	G1313	0.1242
G115	G407	0.1242
G187	G791	0.1238
G134	G1092	0.1234
G141	G323	0.1229
G188	G938	0.1229
G187	G925	0.1228
G131	G973	0.1227
G121	G1639	0.1224
G49	G978	0.1223
G134	G1324	0.1222
G97	G813	0.1222
G136	G1300	0.122
G57	G27	0.1219
G27	G57	0.1219
G176	G228	0.1215
G26	G741	0.1215
G35	G1494	0.1215
G195	G897	0.1213
G84	G1462	0.1212
G108	G827	0.1211
G110	G566	0.1207
G100	G604	0.1207
G136	G1324	0.1206
G110	G682	0.1206
G97	G930	0.1206
G120	G627	0.1205
G189	G627	0.1203
G176	G1368	0.1203
G3	G720	0.1203
G188	G136	0.1197
G136	G188	0.1197
G121	G131	0.1194
G131	G121	0.1194
G110	G229	0.1192
G136	G339	0.1192
G131	G272	0.1185
G97	G1311	0.1184
G189	G930	0.1184
G158	G1082	0.1183
G115	G665	0.1183
G16	G1380	0.1177
G121	G973	0.1176
G3	G1641	0.1175
G143	G1327	0.1173
G58	G1577	0.1167
G136	G1508	0.1166
G188	G1119	0.1165
G143	G1494	0.1165
G121	G569	0.1164
G97	G831	0.1159
G120	G257	0.1158
G141	G1506	0.1152
G110	G96	0.115
G97	G1580	0.115
G189	G813	0.115
G96	G110	0.115
G134	G273	0.1149
G115	G378	0.1145
G120	G945	0.114
G97	G627	0.1137
G189	G97	0.1137
G97	G189	0.1137
G129	G1618	0.1137
G134	G1300	0.1136
G110	G918	0.1135
G84	G1275	0.1134
G147	G177	0.1133
G121	G1215	0.1133
G177	G147	0.1133
G134	G1508	0.1131
G141	G720	0.1129
G178	G1313	0.1128
G120	G831	0.1128
G134	G1542	0.1126
G120	G1611	0.1125
G35	G1327	0.1125
G84	G1449	0.1124
G120	G1093	0.1123
G134	G339	0.112
G189	G1093	0.1119
G158	G383	0.1117
G158	G696	0.1115
G189	G1311	0.1113
G143	G326	0.1113
G48	G1006	0.1111
G188	G273	0.111
G84	G569	0.1109
G108	G1625	0.1106
G176	G1558	0.1106
G84	G1616	0.1106
G110	G1074	0.1104
G92	G1525	0.1104
G155	G351	0.1103
G176	G940	0.1103
G10	G121	0.1102
G121	G10	0.1102
G10	G498	0.1101
G120	G97	0.11
G97	G120	0.11
G188	G1092	0.1099
G110	G1445	0.1099
G136	G129	0.1097
G34	G545	0.1097
G129	G136	0.1097
G19	G733	0.1097
G181	G1313	0.1096
G48	G1391	0.1095
G129	G1572	0.1094
G122	G755	0.1093
G110	G632	0.1093
G136	G318	0.1092
G108	G682	0.109
G194	G563	0.109
G108	G1589	0.109
G10	G569	0.1089
G108	G110	0.1088
G110	G108	0.1088
G131	G1215	0.1088
G188	G134	0.1087
G134	G188	0.1087
G83	G1627	0.1087
G119	G1318	0.1085
G119	G911	0.1084
G110	G1388	0.1083
G84	G892	0.1082
G97	G1592	0.1081
G171	G637	0.1081
G78	G1098	0.1081
G110	G781	0.1081
G120	G1443	0.108
G112	G439	0.1079
G122	G1288	0.1078
G120	G921	0.1078
G84	G881	0.1078
G189	G1580	0.1078
G150	G509	0.1076
G120	G547	0.1075
G97	G921	0.1075
G188	G1300	0.1074
G136	G1089	0.1074
G120	G1311	0.1072
G3	G1325	0.1072
G126	G1050	0.1072
G188	G339	0.1071
G121	G391	0.1071
G10	G131	0.107
G178	G229	0.107
G131	G10	0.107
G108	G566	0.1068
G158	G1136	0.1068
G90	G816	0.1068
G34	G1624	0.1067
G188	G1508	0.1065
G44	G368	0.1065
G120	G501	0.1065
G108	G229	0.1064
G84	G1377	0.1062
G136	G1562	0.1062
G134	G66	0.1061
G66	G134	0.1061
G108	G1329	0.106
G97	G210	0.106
G119	G641	0.106
G34	G1639	0.106
G183	G522	0.1059
G92	G865	0.1057
G117	G1095	0.1057
G84	G1322	0.1057
G141	G1642	0.1056
G136	G1572	0.1056
G97	G234	0.1056
G97	G945	0.1056
G92	G1060	0.1055
G156	G590	0.1054
G16	G1440	0.1054
G120	G189	0.1053
G189	G120	0.1053
G84	G121	0.1051
G151	G761	0.1051
G171	G389	0.1051
G121	G84	0.1051
G121	G1048	0.105
G35	G326	0.1049
G115	G1173	0.1049
G80	G813	0.1048
G141	G914	0.1048
G189	G880	0.1047
G131	G34	0.1046
G34	G131	0.1046
G131	G569	0.1045
G121	G272	0.1044
G97	G313	0.1044
G84	G1349	0.1044
G134	G318	0.1044
G4	G1136	0.1043
G181	G1625	0.1043
G120	G1225	0.1042
G10	G973	0.1041
G122	G1641	0.1041
G84	G372	0.1041
G97	G1567	0.1041
G194	G1405	0.1041
G136	G426	0.104
G78	G619	0.104
G98	G710	0.1039
G90	G35	0.1039
G35	G90	0.1039
G134	G1442	0.1038
G143	G227	0.1038
G96	G1625	0.1038
G90	G1494	0.1037
G92	G738	0.1034
G108	G1280	0.1033
G141	G1288	0.1032
G108	G632	0.1032
G178	G505	0.1032
G92	G1287	0.1032
G90	G227	0.1031
G134	G1025	0.103
G144	G942	0.103
G134	G773	0.1029
G66	G1168	0.1029
G97	G547	0.1029
G97	G257	0.1029
G84	G34	0.1028
G34	G84	0.1028
G141	G646	0.1028
G178	G1625	0.1026
G156	G427	0.1026
G189	G831	0.1026
G84	G524	0.1026
G44	G1493	0.1025
G178	G682	0.1024
G136	G1442	0.1023
G118	G792	0.1023
G108	G181	0.1022
G176	G423	0.1022
G181	G108	0.1022
G80	G1580	0.1021
G188	G448	0.1021
G48	G1488	0.1021
G96	G1313	0.1021
G84	G1543	0.102
G10	G1639	0.1019
G122	G323	0.1019
G84	G284	0.1019
G8	G582	0.1018
G131	G498	0.1018
G144	G570	0.1017
G84	G973	0.1016
G141	G1187	0.1016
G110	G567	0.1015
G78	G689	0.1014
G44	G947	0.1014
G73	G458	0.1013
G84	G662	0.1013
G176	G1330	0.1012
G178	G1074	0.1011
G110	G1280	0.1011
G136	G1542	0.1011
G96	G229	0.1011
G84	G10	0.101
G10	G84	0.101
G26	G647	0.1009
G136	G1500	0.1008
G66	G426	0.1007
G108	G1074	0.1007
G120	G1552	0.1007
G4	G1082	0.1006
G171	G635	0.1006
G188	G318	0.1005
G131	G1543	0.1005
G156	G534	0.1004
G141	G1536	0.1004
G98	G531	0.1003
G187	G1352	0.1002
G108	G1445	0.1002
G178	G110	0.1
G119	G1152	0.1
G110	G178	0.1
G4	G1434	0.0999
G4	G158	0.0999
G158	G4	0.0999
G115	G1638	0.0999
G189	G313	0.0998
G97	G1225	0.0998
G156	G985	0.0997
G121	G129	0.0997
G129	G121	0.0997
G129	G752	0.0996
G33	G1249	0.0995
G136	G752	0.0995
G136	G242	0.0995
G156	G524	0.0994
G115	G1128	0.0994
G80	G930	0.0993
G134	G1089	0.099
G171	G1037	0.0989
G84	G736	0.0988
G84	G139	0.0988
G139	G84	0.0988
G139	G252	0.0988
G10	G1543	0.0987
G191	G289	0.0987
G188	G1562	0.0987
G120	G210	0.0987
G121	G1543	0.0987
G120	G1592	0.0986
G97	G601	0.0986
G143	G770	0.0984
G80	G257	0.0983
G99	G126	0.0983
G194	G818	0.0983
G126	G99	0.0983
G110	G1329	0.0982
G120	G653	0.0982
G108	G918	0.0982
G120	G396	0.0981
G44	G486	0.098
G83	G885	0.098
G127	G353	0.098
G178	G566	0.0979
G120	G1177	0.0979
G98	G1515	0.0979
G80	G1093	0.0978
G120	G1567	0.0978
G131	G391	0.0977
G120	G529	0.0976
G121	G1304	0.0976
G120	G571	0.0975
G178	G918	0.0974
G156	G1322	0.0974
G34	G1449	0.0973
G121	G498	0.0972
G27	G663	0.0972
G16	G1281	0.0972
G92	G1141	0.0972
G66	G1119	0.0971
G62	G494	0.0971
G178	G108	0.097
G78	G1001	0.097
G108	G178	0.097
G181	G229	0.097
G84	G1639	0.0969
G80	G120	0.0967
G34	G1462	0.0967
G120	G80	0.0967
G110	G181	0.0965
G181	G110	0.0965
G35	G770	0.0964
G193	G1093	0.0964
G84	G493	0.0963
G171	G661	0.0963
G34	G881	0.0963
G189	G1225	0.0963
G96	G632	0.0963
G121	G34	0.0962
G34	G121	0.0962
G34	G939	0.0962
G156	G252	0.0961
G134	G752	0.0961
G189	G1592	0.0961
G134	G242	0.0961
G178	G1388	0.096
G188	G1324	0.096
G181	G682	0.096
G120	G958	0.0959
G84	G131	0.0958
G131	G84	0.0958
G34	G427	0.0958
G136	G677	0.0957
G84	G225	0.0957
G193	G831	0.0957
G189	G257	0.0957
G187	G263	0.0957
G34	G534	0.0957
G96	G1074	0.0957
G96	G918	0.0956
G24	G1256	0.0955
G120	G601	0.0955
G108	G1388	0.0955
G139	G176	0.0955
G176	G139	0.0955
G120	G1197	0.0954
G139	G534	0.0954
G80	G1443	0.0953
G108	G654	0.0953
G3	G1536	0.0953
G34	G252	0.0953
G120	G313	0.0952
G181	G918	0.0952
G97	G1552	0.0951
G34	G1543	0.0951
G88	G1093	0.095
G120	G337	0.095
G122	G162	0.095
G66	G1092	0.095
G162	G122	0.095
G134	G1500	0.0949
G27	G1070	0.0949
G120	G332	0.0948
G84	G599	0.0948
G189	G234	0.0948
G122	G141	0.0948
G141	G122	0.0948
G88	G930	0.0947
G109	G608	0.0947
G88	G813	0.0946
G92	G619	0.0946
G184	G1080	0.0946
G120	G487	0.0945
G72	G1352	0.0945
G84	G1284	0.0944
G78	G1157	0.0944
G34	G695	0.0944
G193	G1311	0.0944
G143	G989	0.0943
G66	G773	0.0943
G78	G65	0.0943
G120	G579	0.0943
G65	G78	0.0943
G110	G654	0.0942
G189	G921	0.0942
G8	G346	0.0941
G134	G938	0.094
G181	G632	0.094
G156	G1624	0.0939
G136	G1618	0.0938
G131	G695	0.0938
G120	G494	0.0938
G84	G454	0.0937
G16	G1378	0.0937
G144	G250	0.0937
G30	G395	0.0937
G99	G1441	0.0937
G188	G1489	0.0936
G136	G938	0.0936
G65	G1098	0.0936
G84	G782	0.0936
G73	G961	0.0935
G134	G941	0.0935
G96	G566	0.0934
G16	G1229	0.0933
G32	G1169	0.0932
G141	G1641	0.0932
G122	G482	0.0932
G129	G448	0.0932
G139	G427	0.0931
G178	G781	0.093
G8	G1395	0.093
G4	G383	0.0929
G34	G569	0.0929
G120	G468	0.0928
G156	G84	0.0927
G131	G534	0.0927
G84	G156	0.0927
G136	G1025	0.0926
G156	G1462	0.0926
G122	G720	0.0926
G78	G1520	0.0926
G187	G72	0.0926
G72	G187	0.0926
G108	G135	0.0925
G48	G442	0.0925
G136	G726	0.0925
G135	G108	0.0925
G10	G391	0.0924
G95	G1106	0.0924
G134	G1148	0.0924
G98	G440	0.0924
G153	G534	0.0924
G15	G1373	0.0923
G131	G515	0.0923
G16	G1113	0.0923
G171	G916	0.0923
G97	G487	0.0923
G96	G682	0.0923
G84	G367	0.0922
G143	G267	0.0922
G193	G813	0.0921
G97	G880	0.092
G97	G193	0.092
G193	G97	0.092
G189	G1567	0.092
G189	G547	0.092
G139	G545	0.092
G68	G83	0.0919
G187	G1036	0.0919
G83	G68	0.0919
G98	G1167	0.0918
G96	G781	0.0918
G99	G1489	0.0917
G84	G844	0.0917
G132	G1584	0.0916
G192	G161	0.0916
G161	G192	0.0916
G92	G1098	0.0915
G120	G1186	0.0915
G34	G973	0.0915
G134	G129	0.0914
G171	G409	0.0914
G129	G134	0.0914
G84	G228	0.0913
G101	G747	0.0913
G129	G1119	0.0913
G10	G1215	0.0912
G36	G195	0.0912
G195	G36	0.0912
G121	G1401	0.0911
G134	G677	0.0911
G120	G1101	0.0911
G194	G991	0.091
G181	G1074	0.091
G17	G33	0.0909
G121	G388	0.0909
G34	G1275	0.0909
G92	G436	0.0909
G33	G17	0.0909
G135	G1313	0.0909
G10	G863	0.0908
G178	G1445	0.0908
G108	G567	0.0908
G194	G1465	0.0908
G171	G1002	0.0908
G136	G1489	0.0908
G97	G396	0.0908
G69	G893	0.0907
G4	G696	0.0907
G117	G1311	0.0907
G131	G1304	0.0906
G119	G349	0.0906
G34	G1215	0.0906
G97	G1222	0.0905
G129	G1048	0.0905
G10	G1048	0.0904
G4	G1341	0.0904
G122	G1536	0.0904
G122	G3	0.0904
G162	G1641	0.0904
G189	G1443	0.0904
G3	G122	0.0904
G10	G1312	0.0904
G84	G498	0.0903
G10	G299	0.0903
G188	G1572	0.0903
G48	G1366	0.0903
G108	G781	0.0903
G121	G222	0.0903
G35	G822	0.0903
G96	G1388	0.0903
G85	G134	0.0902
G121	G955	0.0902
G134	G85	0.0902
G134	G1562	0.0902
G194	G255	0.0901
G189	G210	0.0901
G189	G601	0.0901
G188	G1442	0.09
G68	G885	0.09
G188	G726	0.09
G153	G427	0.09
G176	G1235	0.09
G188	G1089	0.0899
G48	G1411	0.0899
G84	G1215	0.0898
G48	G1529	0.0898
G143	G822	0.0897
G181	G566	0.0897
G80	G1311	0.0896
G120	G113	0.0896
G113	G120	0.0896
G121	G217	0.0895
G121	G545	0.0895
G139	G1275	0.0893
G34	G1377	0.0893
G66	G448	0.0893
G91	G822	0.0892
G84	G1009	0.0892
G129	G1639	0.0892
G91	G1506	0.0891
G48	G1120	0.089
G121	G454	0.089
G141	G482	0.089
G3	G1148	0.089
G183	G450	0.089
G131	G955	0.089
G182	G1452	0.0889
G84	G153	0.0889
G78	G1046	0.0889
G153	G84	0.0889
G97	G1197	0.0889
G134	G321	0.0888
G35	G816	0.0888
G8	G937	0.0887
G108	G1604	0.0887
G188	G129	0.0886
G80	G921	0.0886
G189	G945	0.0886
G189	G653	0.0886
G97	G1611	0.0886
G129	G188	0.0886
G156	G337	0.0885
G131	G354	0.0885
G131	G1048	0.0885
G153	G252	0.0885
G178	G632	0.0884
G131	G1401	0.0884
G139	G1160	0.0884
G120	G1008	0.0884
G136	G66	0.0883
G134	G1487	0.0883
G97	G529	0.0883
G181	G1329	0.0883
G66	G136	0.0883
G110	G753	0.0882
G139	G1462	0.0881
G139	G590	0.0881
G2	G1070	0.088
G131	G217	0.088
G122	G1494	0.088
G97	G1308	0.088
G158	G1097	0.088
G120	G234	0.0879
G84	G176	0.0879
G84	G268	0.0879
G176	G84	0.0879
G181	G1589	0.0878
G131	G863	0.0878
G3	G482	0.0878
G92	G1039	0.0878
G10	G272	0.0877
G84	G939	0.0877
G16	G526	0.0877
G189	G487	0.0877
G136	G773	0.0876
G150	G1201	0.0876
G91	G1325	0.0876
G129	G1551	0.0876
G48	G296	0.0875
G121	G863	0.0875
G96	G135	0.0875
G135	G96	0.0875
G181	G781	0.0875
G121	G534	0.0874
G32	G730	0.0874
G134	G1489	0.0874
G97	G1186	0.0874
G181	G1388	0.0874
G97	G898	0.0873
G156	G545	0.0872
G34	G272	0.0872
G3	G323	0.0872
G66	G1300	0.0872
G129	G569	0.0872
G80	G1225	0.0871
G176	G782	0.0871
G88	G1311	0.087
G188	G1542	0.087
G80	G547	0.087
G97	G653	0.087
G113	G813	0.087
G34	G590	0.087
G178	G1280	0.0869
G10	G955	0.0869
G131	G1624	0.0869
G139	G985	0.0869
G35	G267	0.0868
G84	G272	0.0867
G65	G619	0.0867
G193	G930	0.0867
G88	G1580	0.0865
G88	G120	0.0865
G35	G1113	0.0865
G121	G939	0.0865
G121	G1640	0.0865
G84	G337	0.0865
G97	G1443	0.0865
G120	G88	0.0865
G97	G571	0.0865
G189	G1177	0.0864
G97	G904	0.0864
G34	G1246	0.0863
G131	G1640	0.0863
G181	G1280	0.0863
G96	G1445	0.0863
G99	G1041	0.0862
G97	G494	0.0862
G110	G379	0.0861
G189	G1018	0.0861
G134	G1572	0.0861
G121	G812	0.0861
G189	G529	0.0861
G187	G1578	0.0861
G115	G598	0.0861
G136	G321	0.086
G99	G672	0.086
G117	G487	0.086
G139	G1616	0.086
G120	G880	0.0859
G48	G1251	0.0859
G32	G424	0.0859
G66	G1542	0.0859
G80	G653	0.0858
G189	G337	0.0858
G120	G954	0.0858
G97	G501	0.0858
G171	G1436	0.0858
G12	G1243	0.0857
G88	G1126	0.0857
G84	G614	0.0857
G78	G1526	0.0857
G10	G217	0.0856
G21	G830	0.0856
G48	G1178	0.0856
G153	G590	0.0856
G27	G492	0.0855
G134	G1618	0.0855
G48	G518	0.0855
G72	G1254	0.0855
G121	G236	0.0855
G156	G139	0.0854
G136	G750	0.0854
G139	G156	0.0854
G12	G497	0.0853
G35	G795	0.0853
G3	G1191	0.0853
G129	G1215	0.0853
G84	G1048	0.0852
G129	G938	0.0852
G122	G1506	0.0851
G126	G1389	0.0851
G156	G1616	0.085
G153	G1462	0.085
G88	G97	0.0849
G80	G612	0.0849
G10	G222	0.0849
G154	G1155	0.0849
G121	G1462	0.0849
G97	G88	0.0849
G80	G189	0.0848
G84	G890	0.0848
G149	G1338	0.0848
G181	G135	0.0848
G135	G181	0.0848
G189	G80	0.0848
G187	G1050	0.0848
G80	G1611	0.0847
G143	G90	0.0847
G78	G92	0.0847
G92	G78	0.0847
G90	G143	0.0847
G83	G591	0.0847
G187	G213	0.0847
G80	G97	0.0846
G80	G601	0.0846
G91	G255	0.0846
G187	G672	0.0846
G136	G1373	0.0846
G131	G939	0.0846
G97	G80	0.0846
G84	G863	0.0845
G120	G1335	0.0844
G80	G627	0.0843
G95	G402	0.0843
G1	G1130	0.0843
G167	G446	0.0843
G88	G603	0.0842
G97	G337	0.0842
G122	G1642	0.0842
G131	G129	0.0842
G39	G813	0.0842
G84	G985	0.0842
G135	G1388	0.0842
G189	G958	0.0842
G129	G131	0.0842
G84	G955	0.0841
G176	G372	0.0841
G143	G816	0.0841
G80	G1567	0.084
G156	G220	0.084
G131	G454	0.084
G131	G222	0.084
G129	G1324	0.084
G182	G1303	0.0839
G84	G261	0.0839
G143	G1288	0.0839
G189	G898	0.0839
G131	G299	0.0839
G120	G1147	0.0839
G10	G1401	0.0838
G188	G677	0.0838
G119	G1199	0.0837
G136	G1563	0.0837
G92	G689	0.0837
G27	G1278	0.0837
G97	G468	0.0837
G16	G770	0.0836
G188	G242	0.0836
G120	G612	0.0836
G122	G143	0.0836
G85	G426	0.0836
G143	G122	0.0836
G84	G651	0.0836
G129	G339	0.0836
G15	G1025	0.0835
G144	G1189	0.0834
G141	G1057	0.0834
G97	G300	0.0833
G193	G487	0.0833
G91	G122	0.0833
G122	G91	0.0833
G117	G1093	0.0833
G178	G181	0.0832
G97	G1018	0.0832
G91	G482	0.0832
G48	G698	0.0832
G143	G1148	0.0832
G122	G785	0.0832
G181	G178	0.0832
G10	G1304	0.0831
G121	G515	0.0831
G91	G1288	0.0831
G181	G96	0.0831
G96	G181	0.0831
G66	G1508	0.0831
G58	G1536	0.0831
G44	G314	0.083
G150	G1275	0.083
G131	G1462	0.083
G120	G542	0.083
G136	G1487	0.083
G97	G117	0.083
G117	G97	0.083
G113	G1580	0.083
G66	G339	0.083
G131	G892	0.0829
G113	G1177	0.0829
G135	G1074	0.0829
G80	G468	0.0828
G92	G65	0.0828
G65	G92	0.0828
G139	G1624	0.0828
G129	G391	0.0828
G121	G1624	0.0828
G108	G96	0.0827
G42	G1245	0.0827
G121	G354	0.0827
G129	G1267	0.0827
G96	G108	0.0827
G178	G96	0.0826
G80	G529	0.0826
G84	G418	0.0826
G117	G930	0.0826
G34	G1616	0.0826
G96	G178	0.0826
G10	G454	0.0825
G121	G695	0.0825
G58	G366	0.0825
G189	G501	0.0824
G121	G427	0.0824
G84	G354	0.0823
G84	G1246	0.0823
G84	G391	0.0823
G171	G826	0.0823
G65	G1001	0.0823
G3	G1506	0.0823
G171	G1133	0.0823
G141	G194	0.0822
G48	G462	0.0822
G194	G141	0.0822
G135	G566	0.0822
G115	G1410	0.0822
G139	G524	0.0822
G117	G234	0.0821
G34	G1304	0.0821
G35	G853	0.082
G194	G1283	0.082
G27	G1489	0.082
G136	G625	0.082
G35	G502	0.082
G115	G1340	0.0819
G3	G1288	0.0819
G34	G391	0.0819
G120	G386	0.0819
G10	G1232	0.0818
G141	G3	0.0818
G139	G782	0.0818
G3	G141	0.0818
G88	G1225	0.0817
G178	G753	0.0817
G49	G1373	0.0817
G192	G626	0.0817
G80	G1101	0.0817
G84	G1402	0.0817
G34	G662	0.0817
G113	G930	0.0817
G129	G273	0.0817
G139	G1322	0.0817
G88	G257	0.0816
G84	G1232	0.0816
G80	G831	0.0816
G110	G277	0.0816
G193	G1592	0.0816
G115	G649	0.0816
G176	G1055	0.0815
G129	G1300	0.0815
G129	G1508	0.0815
G91	G307	0.0814
G153	G1624	0.0814
G176	G1428	0.0814
G3	G510	0.0814
G84	G771	0.0813
G136	G1479	0.0813
G163	G311	0.0813
G121	G299	0.0813
G129	G677	0.0813
G3	G427	0.0813
G188	G933	0.0812
G120	G1218	0.0811
G156	G511	0.0811
G131	G890	0.0811
G34	G515	0.0811
G66	G941	0.0811
G34	G875	0.0811
G3	G1624	0.0811
G10	G354	0.081
G84	G1244	0.081
G80	G501	0.081
G182	G993	0.081
G182	G1053	0.081
G121	G771	0.081
G58	G1165	0.081
G88	G831	0.0809
G80	G234	0.0809
G120	G1460	0.0809
G131	G545	0.0809
G171	G920	0.0809
G97	G819	0.0809
G110	G1589	0.0808
G141	G1148	0.0808
G171	G347	0.0808
G136	G941	0.0808
G139	G228	0.0808
G99	G85	0.0808
G85	G99	0.0808
G181	G379	0.0808
G91	G1642	0.0807
G8	G180	0.0807
G131	G1295	0.0807
G68	G1627	0.0807
G180	G8	0.0807
G153	G545	0.0807
G136	G399	0.0806
G120	G660	0.0806
G131	G1349	0.0806
G135	G1589	0.0806
G44	G994	0.0806
G187	G1416	0.0806
G126	G1254	0.0806
G35	G989	0.0805
G108	G277	0.0805
G80	G210	0.0805
G2	G663	0.0805
G35	G1191	0.0805
G122	G35	0.0805
G158	G1341	0.0805
G141	G903	0.0805
G189	G542	0.0805
G189	G1552	0.0805
G35	G122	0.0805
G4	G1097	0.0805
G26	G623	0.0805
G6	G1102	0.0804
G10	G939	0.0804
G8	G400	0.0804
G34	G1349	0.0804
G181	G1445	0.0804
G88	G571	0.0803
G75	G957	0.0803
G2	G1582	0.0803
G171	G764	0.0803
G34	G1401	0.0803
G120	G757	0.0803
G134	G401	0.0803
G88	G921	0.0802
G80	G487	0.0802
G188	G1487	0.0802
G97	G332	0.0802
G121	G725	0.0802
G66	G1324	0.0802
G97	G958	0.0802
G135	G1329	0.0802
G189	G1611	0.0802
G101	G1555	0.0802
G80	G1186	0.0801
G182	G1475	0.0801
G3	G755	0.0801
G48	G1553	0.0801
G117	G813	0.0801
G3	G317	0.0801
G80	G1197	0.08
G34	G890	0.08
G92	G1046	0.08
G44	G617	0.08
G97	G1101	0.08
G188	G1373	0.0799
G134	G834	0.0799
G97	G1177	0.0799
G34	G1295	0.0799
G135	G682	0.0799
G135	G1625	0.0799
G80	G880	0.0798
G15	G1542	0.0798
G80	G1552	0.0798
G108	G753	0.0798
G129	G973	0.0798
G88	G1443	0.0797
G136	G1484	0.0797
G194	G1325	0.0797
G48	G355	0.0797
G120	G1308	0.0797
G39	G1093	0.0797
G34	G268	0.0797
G120	G1222	0.0797
G15	G339	0.0797
G80	G945	0.0796
G55	G1254	0.0796
G136	G1148	0.0796
G91	G618	0.0796
G65	G689	0.0796
G84	G555	0.0796
G113	G1567	0.0796
G10	G628	0.0795
G136	G834	0.0795
G182	G787	0.0794
G120	G819	0.0794
G150	G1538	0.0794
G34	G1244	0.0794
G129	G1543	0.0794
G16	G950	0.0793
G84	G1304	0.0793
G119	G1638	0.0793
G189	G332	0.0793
G176	G1449	0.0793
G97	G1008	0.0793
G48	G1535	0.0793
G15	G1258	0.0792
G84	G1160	0.0792
G72	G925	0.0792
G193	G529	0.0792
G91	G325	0.0792
G66	G273	0.0792
G95	G199	0.0791
G193	G313	0.0791
G65	G1520	0.0791
G6	G673	0.079
G108	G379	0.079
G4	G259	0.079
G110	G135	0.079
G135	G110	0.079
G188	G1148	0.0789
G187	G126	0.0789
G35	G1506	0.0789
G126	G187	0.0789
G189	G1186	0.0789
G189	G1335	0.0789
G189	G468	0.0789
G101	G1080	0.0788
G181	G567	0.0788
G176	G418	0.0788
G129	G1092	0.0788
G84	G1640	0.0787
G110	G527	0.0787
G39	G930	0.0787
G117	G1592	0.0787
G150	G979	0.0787
G34	G493	0.0787
G84	G220	0.0787
G122	G646	0.0787
G129	G318	0.0787
G83	G909	0.0787
G88	G468	0.0786
G139	G1291	0.0786
G97	G603	0.0786
G189	G396	0.0786
G129	G1089	0.0786
G10	G534	0.0785
G156	G844	0.0785
G108	G969	0.0785
G80	G1608	0.0785
G141	G818	0.0784
G84	G222	0.0784
G110	G747	0.0784
G66	G1148	0.0784
G39	G120	0.0784
G120	G39	0.0784
G129	G625	0.0784
G120	G667	0.0784
G15	G273	0.0784
G97	G579	0.0784
G5	G1089	0.0784
G48	G88	0.0783
G35	G1233	0.0783
G35	G1288	0.0783
G88	G48	0.0783
G121	G590	0.0783
G136	G431	0.0782
G8	G843	0.0782
G171	G576	0.0782
G72	G672	0.0782
G180	G1395	0.0782
G188	G752	0.0781
G10	G236	0.0781
G139	G1368	0.0781
G143	G1506	0.0781
G15	G1092	0.0781
G10	G34	0.078
G11	G1533	0.078
G80	G396	0.078
G122	G1148	0.078
G97	G1126	0.078
G176	G284	0.078
G35	G932	0.078
G34	G10	0.078
G120	G429	0.0779
G73	G1453	0.0779
G120	G603	0.0779
G143	G1191	0.0779
G16	G502	0.0779
G34	G736	0.0779
G139	G599	0.0779
G139	G284	0.0779
G120	G1608	0.0779
G84	G812	0.0778
G88	G1611	0.0778
G91	G720	0.0778
G171	G1270	0.0778
G134	G1563	0.0778
G193	G257	0.0778
G113	G1093	0.0778
G134	G726	0.0778
G6	G604	0.0777
G108	G747	0.0777
G10	G1640	0.0777
G84	G1051	0.0777
G72	G922	0.0777
G180	G346	0.0777
G117	G831	0.0777
G8	G205	0.0777
G96	G567	0.0777
G92	G1526	0.0777
G110	G1156	0.0777
G3	G252	0.0777
G131	G1377	0.0776
G84	G839	0.0776
G141	G822	0.0776
G134	G915	0.0776
G139	G736	0.0776
G96	G1280	0.0776
G55	G187	0.0775
G93	G917	0.0775
G131	G614	0.0775
G95	G470	0.0775
G176	G545	0.0775
G187	G55	0.0775
G188	G1618	0.0774
G88	G627	0.0774
G153	G139	0.0774
G34	G498	0.0774
G139	G153	0.0774
G34	G1640	0.0774
G10	G129	0.0773
G176	G1284	0.0773
G117	G257	0.0773
G121	G593	0.0773
G129	G10	0.0773
G120	G1247	0.0772
G142	G1549	0.0772
G97	G113	0.0771
G117	G313	0.0771
G193	G210	0.0771
G121	G1232	0.0771
G65	G901	0.0771
G113	G97	0.0771
G79	G1496	0.077
G88	G210	0.077
G88	G501	0.077
G97	G817	0.077
G194	G1392	0.077
G91	G1148	0.077
G97	G532	0.077
G110	G1632	0.077
G178	G654	0.0769
G80	G494	0.0769
G119	G374	0.0769
G34	G1048	0.0769
G80	G1592	0.0768
G188	G5	0.0768
G84	G725	0.0768
G88	G547	0.0768
G84	G628	0.0768
G194	G1301	0.0768
G193	G396	0.0768
G117	G627	0.0768
G91	G646	0.0768
G48	G1088	0.0768
G129	G1304	0.0768
G66	G318	0.0768
G5	G188	0.0768
G176	G592	0.0767
G84	G1368	0.0767
G58	G714	0.0767
G10	G771	0.0766
G136	G1497	0.0766
G162	G755	0.0766
G120	G728	0.0766
G121	G252	0.0766
G188	G1025	0.0765
G88	G1567	0.0765
G34	G1497	0.0765
G31	G128	0.0765
G139	G594	0.0765
G128	G31	0.0765
G84	G784	0.0765
G97	G542	0.0765
G121	G1377	0.0765
G195	G823	0.0765
G117	G601	0.0765
G34	G236	0.0765
G134	G999	0.0765
G72	G126	0.0764
G181	G747	0.0764
G34	G354	0.0764
G126	G925	0.0764
G126	G72	0.0764
G96	G1156	0.0764
G194	G430	0.0763
G120	G655	0.0763
G139	G695	0.0763
G131	G388	0.0763
G97	G386	0.0763
G84	G129	0.0762
G178	G567	0.0762
G178	G1156	0.0762
G134	G1373	0.0762
G97	G1335	0.0762
G129	G84	0.0762
G139	G367	0.0761
G192	G1036	0.0761
G121	G1295	0.0761
G134	G625	0.0761
G193	G1580	0.0761
G3	G1292	0.0761
G139	G940	0.0761
G189	G579	0.0761
G187	G922	0.076
G141	G1325	0.076
G113	G1225	0.076
G15	G1562	0.076
G188	G1563	0.0759
G55	G791	0.0759
G2	G326	0.0759
G51	G1615	0.0759
G34	G771	0.0759
G194	G934	0.0758
G91	G3	0.0758
G97	G409	0.0758
G3	G91	0.0758
G188	G426	0.0757
G84	G217	0.0757
G10	G725	0.0757
G171	G530	0.0757
G134	G1261	0.0757
G187	G1408	0.0757
G120	G740	0.0757
G2	G1415	0.0757
G121	G1616	0.0757
G110	G218	0.0756
G80	G579	0.0756
G84	G1250	0.0756
G171	G1222	0.0756
G100	G774	0.0755
G189	G1197	0.0755
G189	G571	0.0755
G136	G1261	0.0754
G95	G1431	0.0754
G141	G1233	0.0754
G153	G1402	0.0754
G117	G1580	0.0754
G3	G545	0.0754
G153	G1322	0.0754
G10	G593	0.0753
G136	G15	0.0753
G136	G933	0.0753
G150	G255	0.0753
G15	G136	0.0753
G162	G1191	0.0753
G34	G222	0.0753
G129	G1084	0.0753
G17	G1249	0.0752
G93	G1143	0.0752
G80	G958	0.0752
G10	G1244	0.0752
G182	G1365	0.0752
G121	G1246	0.0752
G121	G493	0.0752
G3	G1631	0.0751
G134	G1484	0.0751
G84	G236	0.0751
G141	G1191	0.0751
G129	G399	0.0751
G135	G229	0.0751
G135	G1280	0.0751
G176	G427	0.0751
G120	G193	0.075
G121	G628	0.075
G150	G541	0.075
G176	G1117	0.075
G193	G120	0.075
G137	G813	0.0749
G178	G1329	0.0749
G156	G1250	0.0749
G120	G300	0.0749
G193	G921	0.0749
G153	G1616	0.0749
G189	G819	0.0749
G10	G1246	0.0748
G111	G381	0.0748
G134	G399	0.0748
G39	G1580	0.0748
G131	G1246	0.0748
G171	G1049	0.0748
G34	G454	0.0748
G160	G1491	0.0747
G131	G284	0.0747
G71	G1420	0.0747
G188	G66	0.0746
G134	G750	0.0746
G136	G5	0.0746
G139	G890	0.0746
G5	G136	0.0746
G66	G188	0.0746
G156	G1401	0.0745
G156	G1275	0.0745
G156	G312	0.0745
G91	G1641	0.0745
G194	G1033	0.0745
G72	G1578	0.0745
G35	G272	0.0745
G143	G863	0.0744
G141	G1327	0.0744
G34	G129	0.0744
G187	G362	0.0744
G129	G34	0.0744
G122	G1582	0.0743
G134	G1479	0.0743
G97	G612	0.0743
G136	G656	0.0743
G3	G646	0.0743
G80	G313	0.0742
G118	G1480	0.0742
G84	G3	0.0742
G108	G1632	0.0742
G62	G1164	0.0742
G135	G1164	0.0742
G113	G831	0.0742
G3	G84	0.0742
G84	G299	0.0741
G34	G1402	0.0741
G85	G408	0.0741
G35	G1102	0.0741
G57	G2	0.074
G10	G1462	0.074
G88	G189	0.074
G156	G284	0.074
G156	G555	0.074
G182	G609	0.074
G122	G1266	0.074
G84	G523	0.074
G176	G1059	0.074
G189	G603	0.074
G16	G1368	0.074
G15	G1119	0.074
G189	G494	0.074
G153	G524	0.074
G189	G88	0.074
G2	G57	0.074
G137	G1093	0.0739
G84	G1401	0.0739
G97	G1149	0.0739
G53	G560	0.0739
G143	G1113	0.0739
G131	G1511	0.0738
G141	G682	0.0738
G156	G892	0.0738
G88	G1335	0.0738
G135	G654	0.0738
G141	G1388	0.0737
G100	G1594	0.0737
G193	G627	0.0737
G189	G193	0.0737
G189	G1218	0.0737
G193	G189	0.0737
G115	G1282	0.0736
G91	G1327	0.0736
G84	G695	0.0736
G48	G1184	0.0736
G115	G1438	0.0736
G141	G229	0.0735
G52	G74	0.0735
G136	G915	0.0735
G74	G52	0.0735
G131	G881	0.0735
G126	G811	0.0735
G121	G1244	0.0735
G156	G784	0.0734
G189	G1460	0.0734
G131	G1449	0.0734
G120	G898	0.0734
G131	G1153	0.0734
G180	G843	0.0734
G3	G822	0.0734
G189	G1308	0.0734
G3	G534	0.0734
G188	G1551	0.0733
G134	G1497	0.0733
G120	G1556	0.0733
G80	G667	0.0733
G156	G1354	0.0732
G188	G1500	0.0732
G39	G257	0.0732
G85	G1025	0.0732
G117	G210	0.0732
G131	G1232	0.0732
G101	G1313	0.0732
G178	G135	0.0731
G69	G1506	0.0731
G121	G801	0.0731
G35	G1641	0.0731
G189	G904	0.0731
G97	G1556	0.0731
G99	G1254	0.0731
G3	G1233	0.0731
G48	G1576	0.0731
G135	G567	0.0731
G135	G178	0.0731
G88	G396	0.073
G80	G332	0.073
G97	G1460	0.073
G39	G921	0.073
G120	G1554	0.073
G97	G1023	0.073
G44	G575	0.073
G34	G863	0.073
G6	G100	0.0729
G178	G1589	0.0729
G44	G514	0.0729
G88	G386	0.0729
G129	G454	0.0729
G19	G1472	0.0729
G100	G6	0.0729
G1	G291	0.0728
G34	G367	0.0728
G143	G323	0.0728
G181	G527	0.0728
G92	G1001	0.0728
G80	G386	0.0728
G193	G547	0.0728
G88	G1147	0.0727
G122	G822	0.0727
G80	G571	0.0727
G35	G398	0.0727
G34	G892	0.0727
G134	G240	0.0726
G10	G1084	0.0726
G126	G791	0.0726
G119	G1142	0.0726
G115	G374	0.0726
G135	G918	0.0726
G91	G323	0.0725
G66	G1025	0.0725
G121	G881	0.0725
G35	G1148	0.0725
G97	G967	0.0725
G15	G448	0.0725
G72	G358	0.0725
G193	G1443	0.0725
G35	G391	0.0725
G10	G515	0.0724
G49	G675	0.0724
G143	G1542	0.0724
G121	G1449	0.0724
G194	G1288	0.0724
G97	G206	0.0724
G84	G940	0.0724
G153	G892	0.0724
G88	G193	0.0723
G139	G1051	0.0723
G39	G1611	0.0723
G129	G388	0.0723
G193	G88	0.0723
G10	G1153	0.0722
G35	G475	0.0722
G16	G1489	0.0722
G150	G1449	0.0722
G88	G1101	0.0722
G121	G892	0.0722
G187	G811	0.0722
G187	G216	0.0722
G193	G601	0.0722
G97	G1147	0.0722
G133	G691	0.0721
G91	G1536	0.0721
G189	G117	0.0721
G152	G1639	0.0721
G117	G189	0.0721
G3	G1605	0.0721
G3	G325	0.0721
G88	G1552	0.072
G155	G1064	0.072
G12	G1214	0.072
G34	G284	0.072
G85	G1635	0.072
G3	G524	0.072
G129	G1562	0.072
G156	G153	0.0719
G120	G1018	0.0719
G80	G1008	0.0719
G143	G272	0.0719
G176	G1129	0.0719
G129	G1442	0.0719
G153	G156	0.0719
G113	G494	0.0719
G39	G189	0.0718
G181	G827	0.0718
G12	G681	0.0718
G189	G39	0.0718
G113	G1443	0.0718
G136	G417	0.0718
G10	G695	0.0717
G80	G1177	0.0717
G99	G1113	0.0717
G121	G1065	0.0717
G193	G532	0.0717
G80	G1147	0.0717
G195	G1520	0.0717
G126	G594	0.0717
G3	G590	0.0717
G137	G1443	0.0716
G88	G80	0.0716
G129	G426	0.0716
G134	G1551	0.0716
G80	G88	0.0716
G180	G582	0.0716
G131	G812	0.0716
G129	G242	0.0716
G5	G1572	0.0716
G5	G1300	0.0716
G34	G955	0.0716
G68	G1271	0.0715
G121	G1349	0.0715
G97	G1507	0.0715
G51	G1460	0.0715
G129	G1245	0.0715
G193	G1567	0.0715
G85	G321	0.0715
G131	G236	0.0715
G151	G338	0.0714
G131	G1417	0.0714
G129	G1477	0.0714
G129	G863	0.0714
G10	G1624	0.0713
G10	G995	0.0713
G92	G1157	0.0713
G176	G465	0.0713
G178	G888	0.0713
G135	G1449	0.0713
G139	G1402	0.0713
G129	G1563	0.0713
G84	G561	0.0712
G156	G599	0.0712
G99	G1203	0.0712
G2	G1278	0.0712
G158	G259	0.0712
G117	G526	0.0712
G48	G1557	0.0712
G121	G1084	0.0712
G95	G1124	0.0711
G84	G602	0.0711
G88	G494	0.0711
G156	G651	0.0711
G182	G38	0.0711
G68	G1269	0.0711
G19	G1406	0.0711
G139	G1117	0.0711
G139	G892	0.0711
G38	G182	0.0711
G176	G979	0.0711
G188	G773	0.071
G188	G765	0.071
G68	G976	0.071
G84	G593	0.071
G131	G801	0.071
G3	G255	0.071
G119	G1496	0.071
G153	G540	0.071
G182	G742	0.071
G66	G1089	0.071
G131	G771	0.071
G135	G632	0.071
G10	G1065	0.0709
G131	G1065	0.0709
G97	G1218	0.0709
G189	G1008	0.0709
G137	G120	0.0708
G99	G16	0.0708
G131	G1312	0.0708
G120	G855	0.0708
G92	G1520	0.0708
G139	G261	0.0708
G16	G99	0.0708
G35	G720	0.0708
G90	G502	0.0708
G163	G927	0.0708
G108	G218	0.0708
G120	G137	0.0708
G110	G411	0.0707
G182	G634	0.0707
G34	G614	0.0707
G88	G1018	0.0706
G141	G566	0.0706
G189	G429	0.0706
G66	G938	0.0706
G88	G757	0.0706
G136	G1267	0.0706
G143	G755	0.0706
G134	G15	0.0706
G92	G1386	0.0706
G126	G734	0.0706
G15	G134	0.0706
G127	G260	0.0706
G96	G753	0.0706
G188	G1497	0.0705
G10	G812	0.0705
G88	G601	0.0705
G91	G1191	0.0705
G139	G424	0.0705
G122	G1126	0.0705
G137	G1225	0.0704
G121	G1153	0.0704
G126	G1266	0.0704
G115	G297	0.0704
G113	G1611	0.0704
G110	G959	0.0703
G135	G277	0.0703
G129	G903	0.0703
G131	G493	0.0703
G97	G655	0.0703
G181	G277	0.0703
G195	G1400	0.0703
G182	G1409	0.0703
G108	G1156	0.0703
G97	G637	0.0702
G139	G220	0.0702
G189	G1101	0.0702
G44	G1193	0.0701
G28	G365	0.0701
G126	G1441	0.0701
G139	G1215	0.0701
G120	G1111	0.0701
G144	G551	0.0701
G44	G1005	0.0701
G156	G1215	0.07
G189	G300	0.07
G189	G113	0.07
G129	G272	0.07
G193	G1552	0.07
G113	G189	0.07
G113	G921	0.07
G139	G372	0.07
G137	G257	0.0699
G35	G1536	0.0699
G5	G254	0.0699
G176	G685	0.0699
G187	G500	0.0699
G32	G888	0.0699
G3	G540	0.0699
G115	G373	0.0699
G194	G1404	0.0699
G137	G501	0.0698
G80	G1566	0.0698
G188	G750	0.0698
G120	G1566	0.0698
G157	G406	0.0698
G168	G385	0.0698
G80	G954	0.0698
G91	G141	0.0698
G169	G1240	0.0698
G71	G460	0.0698
G141	G91	0.0698
G181	G753	0.0698
G131	G271	0.0697
G193	G1225	0.0697
G129	G1500	0.0697
G97	G757	0.0697
G135	G1445	0.0697
G141	G563	0.0696
G88	G1186	0.0696
G88	G819	0.0696
G189	G612	0.0696
G115	G1574	0.0696
G162	G720	0.0696
G135	G848	0.0696
G131	G628	0.0696
G101	G543	0.0696
G156	G34	0.0695
G43	G1003	0.0695
G141	G1405	0.0695
G120	G1023	0.0695
G176	G1160	0.0695
G27	G1044	0.0695
G129	G299	0.0695
G72	G791	0.0695
G65	G1157	0.0695
G176	G252	0.0695
G34	G156	0.0695
G10	G545	0.0694
G90	G475	0.0694
G27	G1373	0.0694
G10	G890	0.0694
G91	G35	0.0694
G39	G831	0.0694
G35	G255	0.0694
G180	G400	0.0694
G34	G225	0.0694
G131	G725	0.0694
G193	G501	0.0694
G35	G91	0.0694
G34	G1322	0.0694
G137	G930	0.0693
G189	G1507	0.0693
G15	G915	0.0693
G126	G984	0.0693
G188	G417	0.0693
G10	G271	0.0692
G73	G836	0.0692
G120	G1479	0.0692
G134	G765	0.0692
G152	G1605	0.0692
G88	G1391	0.0692
G113	G501	0.0692
G3	G337	0.0692
G188	G1479	0.0691
G39	G97	0.0691
G153	G1275	0.0691
G2	G1327	0.0691
G121	G1417	0.0691
G194	G682	0.0691
G171	G1058	0.0691
G97	G39	0.0691
G122	G1102	0.0691
G129	G1489	0.0691
G80	G898	0.069
G120	G1605	0.069
G105	G630	0.069
G97	G1605	0.069
G129	G1497	0.069
G84	G1117	0.069
G153	G34	0.069
G39	G1443	0.069
G34	G153	0.069
G189	G1247	0.069
G34	G388	0.069
G62	G1457	0.069
G101	G1625	0.069
G189	G386	0.069
G178	G747	0.0689
G141	G918	0.0689
G35	G1607	0.0689
G136	G765	0.0689
G80	G1335	0.0689
G83	G1271	0.0689
G18	G512	0.0689
G34	G217	0.0689
G113	G1308	0.0689
G113	G547	0.0689
G113	G1552	0.0689
G176	G1462	0.0689
G35	G1489	0.0688
G108	G527	0.0688
G120	G532	0.0688
G136	G1382	0.0688
G120	G1591	0.0688
G96	G654	0.0688
G84	G424	0.0687
G88	G1008	0.0687
G131	G427	0.0687
G83	G247	0.0687
G136	G1551	0.0687
G162	G899	0.0687
G122	G1589	0.0687
G143	G618	0.0687
G122	G673	0.0687
G96	G1329	0.0687
G121	G1209	0.0687
G188	G834	0.0686
G10	G1572	0.0686
G188	G399	0.0686
G143	G1489	0.0686
G84	G1497	0.0686
G5	G715	0.0686
G44	G638	0.0685
G153	G1025	0.0685
G176	G1375	0.0685
G90	G1191	0.0685
G169	G895	0.0685
G68	G909	0.0685
G150	G1509	0.0684
G34	G1065	0.0684
G96	G379	0.0684
G162	G1288	0.0684
G153	G220	0.0684
G188	G1258	0.0683
G88	G579	0.0683
G136	G254	0.0683
G80	G757	0.0683
G49	G817	0.0683
G39	G571	0.0683
G113	G627	0.0683
G43	G1384	0.0683
G49	G1412	0.0682
G35	G863	0.0682
G35	G1582	0.0682
G141	G781	0.0682
G42	G121	0.0682
G121	G42	0.0682
G176	G850	0.0682
G129	G915	0.0682
G90	G1351	0.0682
G113	G603	0.0682
G84	G254	0.0681
G21	G1339	0.0681
G141	G991	0.0681
G121	G1312	0.0681
G131	G1275	0.0681
G35	G808	0.0681
G131	G1160	0.0681
G150	G611	0.0681
G189	G655	0.0681
G84	G1558	0.0681
G143	G795	0.0681
G32	G206	0.0681
G129	G955	0.0681
G84	G1295	0.068
G88	G945	0.068
G84	G438	0.068
G149	G197	0.068
G194	G283	0.068
G34	G685	0.068
G66	G321	0.068
G150	G1602	0.068
G193	G234	0.068
G136	G404	0.068
G96	G527	0.068
G3	G1441	0.068
G141	G604	0.068
G178	G1632	0.0679
G102	G173	0.0679
G80	G1218	0.0679
G141	G1494	0.0679
G173	G102	0.0679
G181	G654	0.0679
G34	G372	0.0679
G3	G1322	0.0679
G120	G1149	0.0678
G91	G664	0.0678
G189	G1479	0.0678
G121	G1219	0.0678
G162	G323	0.0678
G39	G1567	0.0678
G131	G736	0.0678
G178	G277	0.0678
G15	G1089	0.0678
G15	G1300	0.0678
G120	G1545	0.0678
G80	G337	0.0677
G193	G1023	0.0677
G90	G1607	0.0677
G187	G707	0.0677
G176	G1402	0.0677
G92	G341	0.0677
G118	G1634	0.0676
G41	G684	0.0676
G195	G1544	0.0676
G27	G933	0.0676
G110	G1449	0.0676
G135	G1499	0.0676
G129	G1542	0.0676
G5	G1119	0.0676
G3	G1462	0.0676
G137	G1567	0.0675
G178	G527	0.0675
G188	G15	0.0675
G189	G532	0.0675
G121	G284	0.0675
G136	G739	0.0675
G189	G660	0.0675
G69	G628	0.0675
G44	G954	0.0675
G191	G962	0.0675
G15	G188	0.0675
G35	G673	0.0675
G97	G607	0.0674
G120	G1164	0.0674
G121	G1245	0.0674
G38	G1452	0.0674
G153	G493	0.0674
G85	G1484	0.0674
G189	G954	0.0674
G189	G728	0.0674
G189	G1147	0.0674
G156	G3	0.0673
G108	G411	0.0673
G34	G139	0.0673
G139	G34	0.0673
G65	G1046	0.0673
G113	G210	0.0673
G36	G823	0.0673
G91	G914	0.0673
G131	G593	0.0673
G3	G156	0.0673
G27	G474	0.0672
G189	G1637	0.0672
G39	G627	0.0672
G143	G1233	0.0672
G84	G1209	0.0672
G35	G515	0.0672
G15	G1324	0.0672
G113	G945	0.0672
G12	G1567	0.0672
G117	G542	0.0672
G90	G746	0.0672
G141	G1102	0.0672
G139	G1558	0.0672
G97	G728	0.0672
G85	G448	0.0672
G10	G493	0.0671
G109	G19	0.0671
G84	G1245	0.0671
G97	G1566	0.0671
G120	G861	0.0671
G84	G1326	0.0671
G84	G405	0.0671
G162	G1536	0.0671
G119	G769	0.0671
G139	G1009	0.0671
G34	G424	0.0671
G153	G985	0.0671
G3	G1327	0.0671
G34	G766	0.0671
G176	G1624	0.0671
G19	G109	0.0671
G137	G1611	0.067
G181	G934	0.067
G99	G1357	0.067
G187	G425	0.067
G5	G339	0.067
G137	G1580	0.0669
G66	G240	0.0669
G3	G227	0.0669
G80	G819	0.0669
G134	G933	0.0669
G120	G472	0.0669
G176	G493	0.0669
G193	G653	0.0669
G176	G1614	0.0669
G122	G604	0.0669
G129	G1232	0.0669
G99	G448	0.0669
G144	G249	0.0668
G141	G1313	0.0668
G108	G1449	0.0668
G88	G1197	0.0668
G67	G755	0.0668
G84	G1145	0.0668
G120	G206	0.0668
G34	G1284	0.0668
G152	G35	0.0668
G101	G727	0.0668
G5	G643	0.0668
G187	G391	0.0668
G90	G326	0.0668
G35	G152	0.0668
G126	G1397	0.0668
G141	G673	0.0668
G152	G1222	0.0668
G10	G427	0.0667
G10	G1295	0.0667
G188	G321	0.0667
G188	G903	0.0667
G27	G15	0.0667
G188	G625	0.0667
G188	G941	0.0667
G188	G1304	0.0667
G120	G1507	0.0667
G15	G27	0.0667
G89	G67	0.0667
G67	G89	0.0667
G10	G1209	0.0667
G117	G1567	0.0667
G176	G590	0.0667
G143	G1566	0.0666
G139	G1235	0.0666
G182	G572	0.0666
G111	G548	0.0666
G51	G418	0.0666
G105	G1121	0.0666
G121	G1275	0.0666
G39	G1225	0.0666
G171	G1295	0.0666
G66	G1489	0.0666
G97	G1095	0.0666
G126	G213	0.0666
G194	G229	0.0666
G110	G1083	0.0666
G101	G229	0.0666
G88	G542	0.0665
G16	G933	0.0665
G168	G254	0.0665
G39	G1311	0.0665
G120	G1307	0.0665
G113	G313	0.0665
G193	G117	0.0665
G65	G262	0.0665
G117	G193	0.0665
G71	G990	0.0665
G150	G881	0.0665
G193	G1608	0.0665
G137	G468	0.0664
G156	G1449	0.0664
G10	G881	0.0664
G150	G1377	0.0664
G22	G276	0.0664
G156	G506	0.0664
G150	G473	0.0664
G34	G1428	0.0664
G88	G1006	0.0664
G150	G1550	0.0664
G3	G1558	0.0664
G129	G492	0.0663
G143	G1586	0.0663
G141	G567	0.0663
G10	G736	0.0663
G80	G660	0.0663
G13	G1443	0.0663
G141	G1074	0.0663
G74	G193	0.0663
G110	G101	0.0663
G113	G529	0.0663
G39	G1335	0.0663
G101	G110	0.0663
G193	G74	0.0663
G137	G386	0.0662
G10	G1349	0.0662
G99	G404	0.0662
G80	G542	0.0662
G100	G1641	0.0662
G39	G547	0.0662
G84	G1330	0.0662
G97	G1554	0.0662
G88	G1182	0.0662
G161	G249	0.0662
G97	G1247	0.0662
G118	G1529	0.0662
G91	G1057	0.0662
G10	G541	0.0661
G141	G775	0.0661
G136	G903	0.0661
G188	G1543	0.0661
G150	G1378	0.0661
G35	G271	0.0661
G3	G1330	0.0661
G35	G688	0.0661
G181	G1156	0.0661
G92	G508	0.0661
G10	G1377	0.066
G88	G1177	0.066
G84	G541	0.066
G80	G1111	0.066
G66	G834	0.066
G62	G1599	0.066
G139	G131	0.066
G96	G218	0.066
G131	G139	0.066
G193	G1611	0.066
G88	G1023	0.0659
G88	G1308	0.0659
G194	G231	0.0659
G105	G861	0.0659
G35	G323	0.0659
G97	G389	0.0659
G97	G1385	0.0659
G91	G864	0.0659
G122	G1187	0.0659
G78	G1386	0.0659
G68	G591	0.0659
G101	G354	0.0659
G5	G752	0.0659
G66	G404	0.0659
G82	G804	0.0659
G19	G418	0.0659
G88	G529	0.0658
G141	G1280	0.0658
G2	G267	0.0658
G135	G210	0.0658
G44	G1569	0.0658
G119	G1104	0.0658
G78	G865	0.0658
G3	G1402	0.0658
G101	G682	0.0658
G113	G257	0.0658
G121	G1322	0.0658
G10	G892	0.0657
G88	G728	0.0657
G84	G1084	0.0657
G3	G1413	0.0657
G113	G1218	0.0657
G34	G509	0.0657
G194	G1492	0.0657
G85	G1609	0.0657
G117	G1552	0.0657
G101	G781	0.0657
G66	G1562	0.0657
G137	G1552	0.0656
G67	G1193	0.0656
G127	G1362	0.0656
G39	G542	0.0656
G112	G1554	0.0656
G150	G561	0.0656
G121	G829	0.0656
G27	G751	0.0656
G129	G1487	0.0656
G189	G1608	0.0656
G144	G595	0.0655
G141	G162	0.0655
G139	G418	0.0655
G194	G566	0.0655
G143	G1580	0.0655
G162	G141	0.0655
G38	G1053	0.0655
G57	G1321	0.0655
G106	G10	0.0654
G141	G1625	0.0654
G134	G739	0.0654
G171	G1334	0.0654
G117	G880	0.0654
G10	G106	0.0654
G143	G388	0.0654
G162	G482	0.0654
G99	G254	0.0654
G115	G708	0.0654
G97	G1608	0.0654
G84	G828	0.0653
G49	G380	0.0653
G139	G272	0.0653
G84	G1354	0.0653
G139	G1377	0.0653
G150	G1639	0.0653
G39	G601	0.0653
G3	G1479	0.0653
G39	G954	0.0653
G10	G1233	0.0652
G10	G801	0.0652
G100	G2	0.0652
G2	G393	0.0652
G97	G861	0.0652
G39	G210	0.0652
G168	G1447	0.0652
G126	G1352	0.0652
G171	G562	0.0652
G2	G100	0.0652
G131	G1244	0.0652
G84	G515	0.0651
G5	G1585	0.0651
G16	G597	0.0651
G120	G1024	0.0651
G1	G1427	0.0651
G91	G317	0.0651
G150	G663	0.0651
G39	G819	0.0651
G193	G1095	0.0651
G34	G524	0.0651
G72	G1634	0.065
G88	G958	0.065
G110	G421	0.065
G120	G642	0.065
G134	G254	0.065
G72	G1416	0.065
G88	G1484	0.065
G84	G540	0.065
G62	G176	0.065
G48	G1103	0.065
G176	G62	0.065
G66	G915	0.065
G39	G1186	0.065
G115	G1137	0.065
G118	G363	0.065
G15	G1508	0.065
G5	G1324	0.065
G65	G1526	0.065
G136	G1543	0.065
G101	G1445	0.065
G189	G757	0.065
G135	G781	0.065
G80	G1018	0.0649
G157	G1126	0.0649
G80	G113	0.0649
G43	G499	0.0649
G12	G529	0.0649
G150	G503	0.0649
G195	G538	0.0649
G129	G939	0.0649
G176	G534	0.0649
G72	G1050	0.0649
G113	G80	0.0649
G80	G655	0.0648
G181	G785	0.0648
G35	G785	0.0648
G96	G1536	0.0648
G176	G985	0.0648
G85	G254	0.0648
G15	G318	0.0648
G5	G273	0.0648
G15	G726	0.0648
G120	G458	0.0647
G189	G1126	0.0647
G90	G932	0.0647
G91	G143	0.0647
G36	G648	0.0647
G143	G91	0.0647
G135	G379	0.0647
G117	G921	0.0647
G34	G782	0.0647
G35	G1639	0.0647
G189	G1222	0.0647
G97	G954	0.0647
G35	G604	0.0647
G137	G189	0.0646
G137	G1197	0.0646
G143	G1296	0.0646
G88	G1592	0.0646
G121	G254	0.0646
G84	G312	0.0646
G139	G1449	0.0646
G97	G660	0.0646
G80	G728	0.0646
G121	G541	0.0646
G129	G1401	0.0646
G35	G1580	0.0646
G117	G396	0.0646
G62	G1579	0.0646
G112	G1293	0.0646
G26	G1299	0.0646
G129	G726	0.0646
G189	G137	0.0646
G137	G97	0.0645
G157	G238	0.0645
G121	G828	0.0645
G58	G887	0.0645
G129	G68	0.0645
G176	G1326	0.0645
G68	G129	0.0645
G101	G566	0.0645
G117	G547	0.0645
G57	G1116	0.0645
G19	G473	0.0645
G97	G667	0.0645
G97	G137	0.0645
G141	G492	0.0644
G88	G1218	0.0644
G55	G1352	0.0644
G10	G760	0.0644
G171	G1311	0.0644
G113	G1311	0.0644
G193	G1218	0.0644
G117	G904	0.0644
G66	G1442	0.0644
G5	G860	0.0644
G27	G1245	0.0644
G34	G812	0.0644
G194	G1388	0.0644
G88	G234	0.0643
G1	G96	0.0643
G122	G1640	0.0643
G194	G712	0.0643
G36	G239	0.0643
G3	G1266	0.0643
G5	G677	0.0643
G35	G1503	0.0643
G126	G348	0.0643
G143	G1102	0.0643
G49	G926	0.0643
G88	G1488	0.0643
G96	G1	0.0643
G120	G987	0.0643
G137	G113	0.0642
G137	G601	0.0642
G137	G1101	0.0642
G156	G881	0.0642
G120	G507	0.0642
G33	G623	0.0642
G134	G1382	0.0642
G143	G502	0.0642
G12	G813	0.0642
G19	G1238	0.0642
G5	G1092	0.0642
G113	G137	0.0642
G10	G254	0.0641
G88	G667	0.0641
G83	G689	0.0641
G3	G1642	0.0641
G12	G210	0.0641
G34	G628	0.0641
G180	G205	0.0641
G99	G1542	0.0641
G188	G254	0.064
G42	G129	0.064
G181	G1611	0.064
G15	G129	0.064
G34	G1245	0.064
G189	G1133	0.064
G87	G539	0.064
G35	G755	0.064
G150	G493	0.064
G110	G1021	0.064
G79	G241	0.064
G129	G15	0.064
G129	G42	0.064
G39	G1101	0.064
G88	G332	0.0639
G10	G284	0.0639
G84	G1291	0.0639
G108	G959	0.0639
G139	G1284	0.0639
G176	G1349	0.0639
G135	G549	0.0639
G195	G1306	0.0639
G32	G475	0.0639
G136	G1132	0.0639
G39	G1197	0.0639
G171	G814	0.0639
G121	G68	0.0638
G120	G588	0.0638
G91	G1233	0.0638
G34	G228	0.0638
G121	G890	0.0638
G121	G602	0.0638
G83	G1454	0.0638
G34	G299	0.0638
G118	G449	0.0638
G39	G667	0.0638
G68	G121	0.0638
G85	G401	0.0638
G131	G1084	0.0638
G84	G1312	0.0637
G10	G602	0.0637
G155	G842	0.0637
G51	G1056	0.0637
G97	G576	0.0637
G3	G1449	0.0637
G139	G881	0.0637
G38	G1365	0.0637
G34	G935	0.0637
G126	G1634	0.0636
G156	G1009	0.0636
G4	G752	0.0636
G156	G1330	0.0636
G157	G1268	0.0636
G134	G431	0.0636
G131	G35	0.0636
G119	G598	0.0636
G194	G567	0.0636
G117	G898	0.0636
G35	G131	0.0636
G118	G1006	0.0636
G88	G313	0.0635
G188	G1484	0.0635
G63	G176	0.0635
G141	G632	0.0635
G65	G1126	0.0635
G8	G974	0.0635
G167	G815	0.0635
G78	G738	0.0635
G34	G725	0.0635
G176	G63	0.0635
G113	G1008	0.0635
G113	G579	0.0635
G129	G236	0.0635
G137	G921	0.0634
G144	G966	0.0634
G156	G782	0.0634
G117	G1149	0.0634
G122	G1292	0.0634
G129	G1449	0.0634
G189	G1023	0.0634
G135	G747	0.0634
G120	G1004	0.0634
G161	G1036	0.0634
G78	G262	0.0634
G122	G326	0.0634
G97	G171	0.0634
G193	G603	0.0634
G187	G1196	0.0634
G84	G1428	0.0634
G171	G97	0.0634
G117	G612	0.0634
G135	G505	0.0634
G78	G1141	0.0634
G32	G295	0.0634
G189	G667	0.0634
G178	G379	0.0633
G1	G1363	0.0633
G5	G350	0.0633
G12	G1205	0.0633
G39	G653	0.0633
G136	G1304	0.0633
G10	G1195	0.0633
G181	G1632	0.0633
G113	G954	0.0633
G48	G118	0.0632
G49	G1192	0.0632
G120	G1194	0.0632
G131	G1258	0.0632
G171	G580	0.0632
G152	G503	0.0632
G136	G1601	0.0632
G66	G1500	0.0632
G84	G875	0.0632
G85	G1107	0.0632
G150	G1543	0.0632
G118	G48	0.0632
G88	G612	0.0631
G143	G2	0.0631
G109	G1381	0.0631
G108	G1513	0.0631
G168	G1597	0.0631
G2	G1642	0.0631
G15	G834	0.0631
G34	G1618	0.0631
G2	G143	0.0631
G121	G473	0.0631
G192	G294	0.0631
G3	G1461	0.0631
G96	G1450	0.0631
G97	G1024	0.0631
G126	G1358	0.0631
G99	G1050	0.0631
G101	G1417	0.0631
G129	G503	0.0631
G34	G1232	0.0631
G42	G34	0.063
G100	G141	0.063
G88	G1608	0.063
G42	G424	0.063
G193	G1037	0.063
G119	G1109	0.063
G34	G1129	0.063
G88	G860	0.063
G35	G1059	0.063
G126	G949	0.063
G188	G1084	0.063
G141	G100	0.063
G34	G42	0.063
G34	G220	0.063
G129	G222	0.063
G113	G1101	0.063
G106	G121	0.0629
G188	G1382	0.0629
G27	G1544	0.0629
G100	G1536	0.0629
G120	G1637	0.0629
G21	G1607	0.0629
G42	G1477	0.0629
G91	G1278	0.0629
G120	G117	0.0629
G121	G736	0.0629
G91	G1494	0.0629
G153	G881	0.0629
G66	G242	0.0629
G193	G1222	0.0629
G117	G120	0.0629
G97	G675	0.0629
G121	G106	0.0629
G106	G1543	0.0628
G156	G736	0.0628
G44	G1223	0.0628
G18	G842	0.0628
G12	G831	0.0628
G100	G1271	0.0628
G152	G271	0.0628
G194	G1074	0.0628
G131	G784	0.0628
G58	G533	0.0628
G183	G27	0.0627
G141	G110	0.0627
G80	G1556	0.0627
G140	G342	0.0627
G105	G1383	0.0627
G121	G995	0.0627
G49	G1418	0.0627
G121	G424	0.0627
G91	G1137	0.0627
G99	G426	0.0627
G131	G473	0.0627
G135	G827	0.0627
G27	G810	0.0627
G176	G644	0.0627
G38	G1475	0.0627
G110	G141	0.0627
G27	G183	0.0627
G84	G473	0.0626
G194	G310	0.0626
G16	G348	0.0626
G80	G603	0.0626
G156	G372	0.0626
G134	G5	0.0626
G187	G99	0.0626
G49	G988	0.0626
G84	G760	0.0626
G188	G569	0.0626
G135	G313	0.0626
G99	G187	0.0626
G113	G396	0.0626
G5	G134	0.0626
G92	G220	0.0626
G84	G511	0.0626
G85	G1119	0.0626
G178	G1449	0.0625
G70	G1416	0.0625
G122	G90	0.0625
G129	G254	0.0625
G121	G1332	0.0625
G117	G529	0.0625
G90	G122	0.0625
G142	G1544	0.0625
G118	G321	0.0625
G84	G1065	0.0624
G88	G113	0.0624
G88	G880	0.0624
G188	G431	0.0624
G35	G1378	0.0624
G178	G141	0.0624
G141	G178	0.0624
G58	G922	0.0624
G99	G1025	0.0624
G129	G1479	0.0624
G171	G900	0.0624
G10	G1417	0.0624
G194	G755	0.0624
G176	G369	0.0624
G99	G1609	0.0624
G113	G601	0.0624
G129	G1244	0.0624
G113	G88	0.0624
G108	G421	0.0623
G42	G27	0.0623
G152	G919	0.0623
G121	G287	0.0623
G59	G1022	0.0623
G186	G1002	0.0623
G136	G1258	0.0623
G141	G1383	0.0623
G5	G1381	0.0623
G141	G325	0.0623
G34	G503	0.0623
G101	G632	0.0623
G27	G42	0.0623
G88	G660	0.0622
G156	G1284	0.0622
G141	G108	0.0622
G136	G240	0.0622
G119	G1055	0.0622
G188	G1132	0.0622
G119	G1294	0.0622
G153	G1148	0.0622
G97	G1201	0.0622
G97	G1037	0.0622
G181	G218	0.0622
G153	G599	0.0622
G189	G1556	0.0622
G108	G141	0.0622
G137	G954	0.0621
G137	G1147	0.0621
G63	G249	0.0621
G156	G540	0.0621
G150	G1624	0.0621
G97	G1294	0.0621
G81	G1380	0.0621
G35	G1550	0.0621
G188	G656	0.0621
G35	G1264	0.0621
G193	G898	0.0621
G34	G1417	0.0621
G152	G1126	0.0621
G39	G958	0.0621
G88	G1507	0.062
G80	G193	0.062
G80	G472	0.062
G195	G836	0.062
G153	G1051	0.062
G171	G996	0.062
G162	G1076	0.062
G91	G989	0.062
G79	G1579	0.062
G143	G391	0.062
G153	G651	0.062
G39	G468	0.062
G193	G80	0.062
G85	G1092	0.0619
G156	G542	0.0619
G189	G1149	0.0619
G87	G237	0.0619
G80	G1222	0.0619
G135	G1460	0.0619
G171	G357	0.0619
G43	G883	0.0619
G39	G1552	0.0619
G55	G1050	0.0619
G189	G1095	0.0619
G42	G569	0.0619
G96	G1632	0.0619
G117	G1186	0.0619
G101	G1074	0.0619
G3	G220	0.0619
G34	G1115	0.0619
G121	G1572	0.0618
G193	G945	0.0618
G58	G664	0.0618
G182	G622	0.0618
G178	G599	0.0618
G42	G1048	0.0618
G79	G367	0.0618
G106	G1048	0.0617
G106	G569	0.0617
G84	G801	0.0617
G193	G1018	0.0617
G120	G1126	0.0617
G49	G1382	0.0617
G88	G355	0.0617
G62	G1080	0.0617
G141	G510	0.0617
G195	G267	0.0617
G108	G1611	0.0616
G112	G1309	0.0616
G139	G1349	0.0616
G97	G706	0.0616
G96	G932	0.0616
G129	G498	0.0616
G117	G1218	0.0616
G195	G1150	0.0616
G117	G1225	0.0616
G90	G1102	0.0616
G3	G914	0.0616
G137	G1186	0.0615
G10	G1449	0.0615
G84	G1235	0.0615
G123	G141	0.0615
G121	G1233	0.0615
G60	G423	0.0615
G134	G937	0.0615
G129	G1025	0.0615
G97	G1472	0.0615
G122	G1325	0.0615
G129	G534	0.0615
G66	G1261	0.0615
G39	G501	0.0615
G65	G1386	0.0615
G176	G1377	0.0615
G195	G1010	0.0615
G27	G1642	0.0615
G153	G555	0.0615
G152	G812	0.0615
G90	G688	0.0615
G187	G1132	0.0615
G141	G123	0.0615
G113	G571	0.0615
G19	G367	0.0615
G136	G85	0.0614
G134	G1264	0.0614
G12	G687	0.0614
G44	G1482	0.0614
G109	G966	0.0614
G79	G176	0.0614
G121	G225	0.0614
G134	G153	0.0614
G57	G1070	0.0614
G141	G317	0.0614
G181	G1211	0.0614
G39	G579	0.0614
G176	G79	0.0614
G38	G993	0.0614
G153	G134	0.0614
G35	G1304	0.0614
G85	G136	0.0614
G48	G972	0.0614
G14	G133	0.0613
G11	G438	0.0613
G88	G1222	0.0613
G88	G954	0.0613
G67	G411	0.0613
G176	G649	0.0613
G120	G1622	0.0613
G131	G424	0.0613
G180	G974	0.0613
G122	G618	0.0613
G66	G625	0.0613
G176	G881	0.0613
G15	G1442	0.0613
G118	G212	0.0613
G133	G14	0.0613
G99	G1092	0.0613
G137	G1335	0.0612
G164	G1611	0.0612
G188	G404	0.0612
G100	G755	0.0612
G80	G39	0.0612
G122	G903	0.0612
G193	G332	0.0612
G39	G655	0.0612
G141	G1276	0.0612
G162	G785	0.0612
G12	G930	0.0612
G139	G1330	0.0612
G39	G80	0.0612
G3	G284	0.0612
G195	G354	0.0612
G88	G1366	0.0612
G189	G1424	0.0612
G193	G468	0.0612
G137	G571	0.0611
G156	G1051	0.0611
G10	G829	0.0611
G100	G323	0.0611
G141	G1404	0.0611
G136	G401	0.0611
G91	G1292	0.0611
G129	G5	0.0611
G131	G731	0.0611
G72	G1036	0.0611
G150	G935	0.0611
G5	G129	0.0611
G115	G1472	0.0611
G195	G527	0.0611
G189	G1089	0.0611
G153	G1542	0.0611
G143	G604	0.0611
G113	G468	0.0611
G137	G1311	0.061
G157	G887	0.061
G69	G976	0.061
G189	G507	0.061
G42	G801	0.061
G135	G421	0.061
G141	G887	0.061
G91	G755	0.061
G72	G213	0.061
G121	G271	0.061
G162	G316	0.061
G5	G1633	0.061
G15	G242	0.061
G150	G1641	0.061
G176	G847	0.061
G96	G719	0.061
G129	G1332	0.061
G117	G1443	0.061
G113	G1222	0.061
G121	G760	0.061
G101	G918	0.061
G106	G84	0.0609
G141	G181	0.0609
G16	G1241	0.0609
G68	G247	0.0609
G16	G35	0.0609
G35	G16	0.0609
G149	G876	0.0609
G84	G106	0.0609
G57	G210	0.0609
G194	G918	0.0609
G99	G1116	0.0609
G121	G1115	0.0609
G113	G1197	0.0609
G99	G1119	0.0609
G181	G141	0.0609
G88	G639	0.0608
G49	G836	0.0608
G144	G1283	0.0608
G24	G283	0.0608
G65	G1094	0.0608
G83	G1303	0.0608
G194	G325	0.0608
G32	G1630	0.0608
G187	G873	0.0608
G150	G377	0.0608
G12	G1552	0.0608
G39	G386	0.0608
G156	G1160	0.0607
G24	G559	0.0607
G188	G863	0.0607
G110	G323	0.0607
G39	G1177	0.0607
G144	G36	0.0607
G190	G259	0.0607
G117	G864	0.0607
G96	G277	0.0607
G27	G1063	0.0607
G119	G1410	0.0607
G36	G144	0.0607
G118	G1178	0.0607
G101	G1388	0.0607
G150	G809	0.0607
G113	G1608	0.0607
G176	G760	0.0607
G137	G80	0.0606
G158	G1496	0.0606
G131	G1402	0.0606
G99	G249	0.0606
G128	G526	0.0606
G110	G827	0.0606
G194	G1370	0.0606
G15	G1148	0.0606
G153	G1449	0.0606
G120	G576	0.0606
G189	G1605	0.0606
G194	G1313	0.0606
G129	G354	0.0606
G39	G1222	0.0606
G167	G1130	0.0606
G176	G1478	0.0606
G141	G814	0.0606
G80	G137	0.0606
G117	G958	0.0606
G27	G1415	0.0606
G16	G616	0.0605
G84	G1233	0.0605
G79	G554	0.0605
G80	G1622	0.0605
G72	G707	0.0605
G131	G1233	0.0605
G40	G1469	0.0605
G193	G300	0.0605
G192	G249	0.0605
G181	G1380	0.0605
G139	G784	0.0605
G139	G926	0.0605
G135	G1021	0.0605
G178	G411	0.0604
G88	G300	0.0604
G143	G900	0.0604
G24	G1554	0.0604
G79	G62	0.0604
G84	G1115	0.0604
G162	G239	0.0604
G34	G731	0.0604
G62	G79	0.0604
G129	G1373	0.0604
G152	G1197	0.0604
G35	G1586	0.0603
G10	G828	0.0603
G105	G1070	0.0603
G10	G1284	0.0603
G134	G903	0.0603
G97	G694	0.0603
G5	G750	0.0603
G171	G1592	0.0603
G15	G1382	0.0603
G99	G791	0.0603
G189	G458	0.0603
G193	G1126	0.0603
G35	G162	0.0603
G84	G369	0.0603
G97	G1622	0.0603
G97	G1049	0.0603
G182	G1568	0.0603
G187	G1358	0.0603
G143	G1059	0.0603
G193	G1308	0.0603
G34	G848	0.0603
G162	G35	0.0603
G19	G1624	0.0603
G34	G1330	0.0603
G129	G890	0.0603
G35	G973	0.0603
G129	G812	0.0603
G153	G337	0.0603
G48	G847	0.0603
G135	G753	0.0603
G156	G268	0.0602
G153	G426	0.0602
G16	G336	0.0602
G39	G880	0.0602
G143	G1536	0.0602
G193	G337	0.0602
G49	G1550	0.0602
G66	G5	0.0602
G34	G1051	0.0602
G2	G1177	0.0602
G176	G331	0.0602
G126	G922	0.0602
G153	G844	0.0602
G3	G903	0.0602
G150	G751	0.0602
G5	G66	0.0602
G78	G1060	0.0602
G126	G321	0.0602
G19	G1056	0.0602
G121	G875	0.0602
G118	G1113	0.0602
G40	G1423	0.0601
G62	G817	0.0601
G77	G1565	0.0601
G121	G731	0.0601
G153	G569	0.0601
G176	G1639	0.0601
G8	G591	0.0601
G79	G1129	0.0601
G100	G155	0.0601
G155	G100	0.0601
G171	G706	0.0601
G194	G1625	0.0601
G195	G924	0.0601
G113	G386	0.0601
G137	G210	0.06
G137	G494	0.06
G156	G1377	0.06
G110	G455	0.06
G108	G1288	0.06
G39	G898	0.06
G112	G713	0.06
G15	G1381	0.06
G91	G903	0.06
G5	G1264	0.06
G73	G142	0.06
G161	G570	0.06
G176	G1215	0.06
G193	G904	0.06
G35	G482	0.06
G12	G1218	0.06
G15	G1500	0.06
G142	G73	0.06
G122	G510	0.06
G121	G372	0.06
G137	G627	0.0599
G10	G561	0.0599
G10	G424	0.0599
G39	G313	0.0599
G120	G1081	0.0599
G120	G1518	0.0599
G121	G561	0.0599
G101	G639	0.0599
G72	G1626	0.0599
G113	G1018	0.0599
G150	G1246	0.0599
G150	G225	0.0599
G92	G806	0.0599
G34	G418	0.0599
G131	G503	0.0599
G91	G1594	0.0599
G115	G640	0.0599
G195	G268	0.0599
G34	G985	0.0599
G26	G1511	0.0599
G12	G257	0.0599
G115	G825	0.0599
G85	G933	0.0599
G129	G771	0.0599
G129	G593	0.0599
G106	G973	0.0598
G137	G547	0.0598
G2	G1135	0.0598
G150	G545	0.0598
G92	G1121	0.0598
G115	G940	0.0598
G131	G326	0.0598
G150	G1331	0.0598
G171	G1468	0.0598
G181	G421	0.0598
G72	G1358	0.0598
G85	G1498	0.0598
G193	G1186	0.0598
G162	G625	0.0598
G120	G478	0.0598
G42	G1115	0.0598
G60	G465	0.0597
G143	G1559	0.0597
G141	G1445	0.0597
G105	G475	0.0597
G141	G1461	0.0597
G156	G1558	0.0597
G134	G796	0.0597
G43	G56	0.0597
G96	G72	0.0597
G193	G206	0.0597
G72	G96	0.0597
G56	G43	0.0597
G90	G768	0.0597
G118	G1585	0.0597
G129	G881	0.0597
G135	G411	0.0597
G135	G880	0.0597
G3	G1383	0.0597
G85	G249	0.0597
G4	G1264	0.0596
G30	G624	0.0596
G80	G1247	0.0596
G16	G1466	0.0596
G153	G1160	0.0596
G129	G695	0.0596
G160	G8	0.0596
G134	G404	0.0596
G34	G599	0.0596
G8	G160	0.0596
G83	G1001	0.0596
G181	G505	0.0596
G3	G225	0.0596
G194	G1187	0.0596
G121	G1402	0.0595
G126	G1582	0.0595
G80	G904	0.0595
G143	G1582	0.0595
G121	G367	0.0595
G143	G1607	0.0595
G131	G1546	0.0595
G121	G1258	0.0595
G131	G152	0.0595
G162	G611	0.0595
G187	G1642	0.0595
G62	G902	0.0595
G152	G131	0.0595
G118	G296	0.0595
G2	G518	0.0595
G106	G863	0.0594
G10	G875	0.0594
G80	G429	0.0594
G49	G464	0.0594
G39	G1592	0.0594
G63	G1044	0.0594
G2	G841	0.0594
G2	G336	0.0594
G134	G869	0.0594
G97	G661	0.0594
G99	G1416	0.0594
G113	G1472	0.0594
G131	G829	0.0594
G139	G493	0.0594
G115	G982	0.0594
G152	G1304	0.0594
G27	G1582	0.0594
G5	G448	0.0594
G121	G524	0.0594
G134	G417	0.0594
G67	G474	0.0593
G84	G935	0.0593
G121	G261	0.0593
G97	G1637	0.0593
G122	G810	0.0593
G5	G938	0.0593
G193	G880	0.0593
G135	G969	0.0593
G129	G773	0.0593
G62	G210	0.0593
G131	G1140	0.0593
G35	G1605	0.0593
G39	G1008	0.0593
G153	G782	0.0593
G35	G317	0.0593
G171	G1093	0.0593
G32	G368	0.0593
G194	G781	0.0593
G181	G1083	0.0593
G88	G507	0.0592
G147	G636	0.0592
G188	G796	0.0592
G80	G206	0.0592
G150	G1381	0.0592
G49	G307	0.0592
G38	G1303	0.0592
G141	G1243	0.0592
G129	G834	0.0592
G171	G1344	0.0592
G96	G827	0.0592
G121	G1117	0.0592
G118	G336	0.0592
G27	G267	0.0592
G137	G757	0.0591
G164	G257	0.0591
G83	G1631	0.0591
G161	G1548	0.0591
G35	G2	0.0591
G10	G1219	0.0591
G80	G300	0.0591
G87	G768	0.0591
G2	G35	0.0591
G110	G1513	0.0591
G48	G212	0.0591
G131	G1245	0.0591
G42	G731	0.0591
G97	G920	0.0591
G122	G1605	0.0591
G34	G1117	0.0591
G90	G462	0.0591
G120	G1424	0.0591
G136	G569	0.0591
G182	G1277	0.0591
G113	G757	0.0591
G1	G3	0.059
G2	G1373	0.059
G99	G348	0.059
G80	G1399	0.059
G97	G429	0.059
G51	G992	0.059
G16	G550	0.059
G2	G1233	0.059
G96	G411	0.059
G12	G576	0.059
G88	G65	0.059
G99	G1618	0.059
G83	G1269	0.059
G150	G323	0.059
G129	G765	0.059
G85	G798	0.059
G65	G88	0.059
G113	G332	0.059
G80	G1545	0.059
G176	G1616	0.059
G3	G393	0.059
G85	G869	0.059
G108	G698	0.059
G3	G1	0.059
G98	G1406	0.0589
G2	G475	0.0589
G150	G681	0.0589
G156	G228	0.0589
G51	G940	0.0589
G79	G778	0.0589
G2	G1309	0.0589
G34	G1158	0.0589
G44	G208	0.0589
G67	G1635	0.0589
G129	G1624	0.0589
G69	G1621	0.0589
G72	G1551	0.0589
G142	G1081	0.0589
G153	G1368	0.0589
G143	G1190	0.0589
G139	G662	0.0589
G131	G1219	0.0589
G119	G502	0.0589
G58	G507	0.0589
G96	G261	0.0589
G118	G337	0.0589
G62	G861	0.0589
G153	G1330	0.0589
G96	G775	0.0589
G10	G1168	0.0589
G80	G987	0.0589
G135	G1624	0.0589
G3	G1616	0.0589
G34	G651	0.0589
G112	G879	0.0589
G193	G571	0.0589
G164	G1545	0.0588
G188	G1261	0.0588
G156	G1402	0.0588
G52	G479	0.0588
G68	G272	0.0588
G131	G343	0.0588
G153	G938	0.0588
G130	G1400	0.0588
G143	G720	0.0588
G189	G1385	0.0588
G178	G1516	0.0588
G139	G914	0.0588
G92	G1484	0.0588
G152	G354	0.0588
G121	G662	0.0588
G36	G1189	0.0588
G192	G1253	0.0588
G117	G1222	0.0588
G136	G858	0.0588
G143	G853	0.0587
G15	G543	0.0587
G98	G608	0.0587
G174	G1257	0.0587
G146	G556	0.0587
G30	G326	0.0587
G15	G565	0.0587
G176	G1516	0.0587
G120	G967	0.0587
G99	G715	0.0587
G35	G928	0.0587
G35	G1368	0.0587
G129	G892	0.0587
G115	G642	0.0587
G44	G328	0.0587
G27	G1263	0.0587
G115	G838	0.0587
G141	G1558	0.0587
G57	G1350	0.0587
G34	G337	0.0587
G100	G589	0.0587
G135	G1443	0.0587
G188	G401	0.0586
G84	G829	0.0586
G84	G1572	0.0586
G108	G1283	0.0586
G178	G194	0.0586
G80	G117	0.0586
G80	G1126	0.0586
G155	G1375	0.0586
G121	G685	0.0586
G2	G1263	0.0586
G141	G35	0.0586
G194	G1211	0.0586
G36	G429	0.0586
G16	G1494	0.0586
G143	G1638	0.0586
G150	G34	0.0586
G79	G1199	0.0586
G108	G1021	0.0586
G187	G1306	0.0586
G3	G808	0.0586
G131	G697	0.0586
G58	G411	0.0586
G35	G141	0.0586
G34	G150	0.0586
G162	G354	0.0586
G12	G1093	0.0586
G85	G380	0.0586
G194	G178	0.0586
G117	G80	0.0586
G137	G1177	0.0585
G141	G934	0.0585
G97	G267	0.0585
G164	G1101	0.0585
G88	G653	0.0585
G188	G1232	0.0585
G159	G693	0.0585
G44	G384	0.0585
G139	G1059	0.0585
G176	G1510	0.0585
G110	G977	0.0585
G66	G1487	0.0585
G113	G234	0.0585
G113	G612	0.0585
G91	G1102	0.0585
G169	G836	0.0585
G139	G1447	0.0585
G27	G285	0.0585
G5	G288	0.0585
G3	G542	0.0585
G99	G1324	0.0585
G118	G1088	0.0585
G13	G921	0.0584
G81	G267	0.0584
G99	G743	0.0584
G88	G655	0.0584
G122	G1461	0.0584
G181	G255	0.0584
G51	G607	0.0584
G97	G588	0.0584
G189	G389	0.0584
G91	G1370	0.0584
G120	G904	0.0584
G97	G764	0.0584
G128	G671	0.0584
G181	G1370	0.0584
G66	G677	0.0584
G139	G844	0.0584
G120	G389	0.0584
G96	G1462	0.0584
G194	G1280	0.0584
G39	G494	0.0584
G3	G599	0.0584
G65	G738	0.0584
G39	G728	0.0584
G131	G252	0.0584
G164	G120	0.0583
G129	G630	0.0583
G27	G1192	0.0583
G53	G1044	0.0583
G120	G135	0.0583
G88	G39	0.0583
G162	G438	0.0583
G194	G1138	0.0583
G121	G35	0.0583
G55	G1578	0.0583
G129	G240	0.0583
G153	G695	0.0583
G143	G1187	0.0583
G58	G239	0.0583
G35	G1325	0.0583
G129	G935	0.0583
G39	G88	0.0583
G35	G121	0.0583
G85	G331	0.0583
G135	G120	0.0583
G120	G164	0.0583
G49	G661	0.0583
G57	G1424	0.0583
G178	G421	0.0582
G16	G495	0.0582
G133	G433	0.0582
G84	G388	0.0582
G108	G101	0.0582
G194	G1550	0.0582
G119	G1079	0.0582
G83	G790	0.0582
G80	G740	0.0582
G92	G262	0.0582
G35	G1310	0.0582
G72	G216	0.0582
G129	G217	0.0582
G36	G443	0.0582
G65	G865	0.0582
G58	G893	0.0582
G129	G725	0.0582
G39	G1147	0.0582
G101	G108	0.0582
G5	G290	0.0582
G66	G726	0.0582
G84	G685	0.0581
G10	G1245	0.0581
G15	G49	0.0581
G13	G930	0.0581
G84	G271	0.0581
G176	G19	0.0581
G49	G15	0.0581
G84	G42	0.0581
G98	G109	0.0581
G112	G1450	0.0581
G143	G808	0.0581
G96	G1589	0.0581
G97	G1518	0.0581
G155	G900	0.0581
G136	G796	0.0581
G84	G1417	0.0581
G117	G337	0.0581
G122	G765	0.0581
G136	G863	0.0581
G36	G900	0.0581
G161	G392	0.0581
G92	G258	0.0581
G19	G176	0.0581
G42	G84	0.0581
G109	G98	0.0581
G113	G667	0.0581
G51	G649	0.058
G80	G1554	0.058
G2	G1063	0.058
G162	G150	0.058
G176	G1626	0.058
G188	G1601	0.058
G36	G1380	0.058
G117	G1126	0.058
G16	G1389	0.058
G150	G162	0.058
G79	G228	0.058
G117	G603	0.058
G109	G249	0.058
G139	G555	0.058
G85	G764	0.058
G135	G310	0.058
G5	G1508	0.058
G88	G429	0.0579
G156	G662	0.0579
G112	G1372	0.0579
G49	G108	0.0579
G68	G1127	0.0579
G188	G939	0.0579
G187	G298	0.0579
G79	G856	0.0579
G92	G370	0.0579
G171	G1200	0.0579
G56	G8	0.0579
G35	G801	0.0579
G176	G662	0.0579
G8	G56	0.0579
G126	G748	0.0579
G120	G1569	0.0579
G126	G391	0.0579
G195	G892	0.0579
G118	G355	0.0579
G135	G653	0.0579
G58	G1166	0.0579
G19	G1485	0.0579
G49	G1165	0.0579
G108	G49	0.0579
G90	G604	0.0579
G84	G995	0.0578
G134	G99	0.0578
G66	G85	0.0578
G1	G1536	0.0578
G39	G332	0.0578
G122	G808	0.0578
G120	G1399	0.0578
G91	G1465	0.0578
G157	G60	0.0578
G193	G661	0.0578
G189	G1554	0.0578
G88	G987	0.0578
G60	G157	0.0578
G109	G447	0.0578
G3	G1494	0.0578
G85	G66	0.0578
G113	G1186	0.0578
G99	G134	0.0578
G35	G1543	0.0578
G106	G391	0.0577
G137	G88	0.0577
G84	G287	0.0577
G156	G261	0.0577
G29	G1599	0.0577
G16	G874	0.0577
G10	G188	0.0577
G169	G1506	0.0577
G66	G1484	0.0577
G35	G3	0.0577
G12	G1311	0.0577
G194	G618	0.0577
G135	G455	0.0577
G162	G1506	0.0577
G188	G10	0.0577
G3	G35	0.0577
G162	G928	0.0577
G155	G1102	0.0577
G88	G137	0.0577
G129	G825	0.0577
G150	G1640	0.0577
G129	G1132	0.0577
G71	G936	0.0577
G136	G1084	0.0577
G129	G1115	0.0577
G81	G392	0.0576
G139	G392	0.0576
G137	G1608	0.0576
G13	G612	0.0576
G10	G473	0.0576
G51	G176	0.0576
G189	G1566	0.0576
G35	G1534	0.0576
G67	G1550	0.0576
G134	G1537	0.0576
G188	G955	0.0576
G90	G1288	0.0576
G100	G122	0.0576
G162	G1294	0.0576
G129	G1381	0.0576
G42	G131	0.0576
G131	G825	0.0576
G129	G611	0.0576
G129	G995	0.0576
G131	G42	0.0576
G88	G698	0.0576
G122	G100	0.0576
G135	G1024	0.0576
G176	G51	0.0576
G106	G1209	0.0575
G88	G898	0.0575
G119	G150	0.0575
G55	G72	0.0575
G101	G1342	0.0575
G35	G900	0.0575
G122	G1233	0.0575
G97	G928	0.0575
G122	G1327	0.0575
G119	G1137	0.0575
G139	G405	0.0575
G176	G755	0.0575
G62	G588	0.0575
G110	G194	0.0575
G194	G110	0.0575
G34	G1269	0.0575
G152	G1258	0.0575
G57	G224	0.0575
G3	G234	0.0575
G27	G1635	0.0575
G113	G542	0.0575
G153	G1119	0.0575
G5	G1489	0.0575
G195	G1104	0.0575
G150	G119	0.0575
G72	G55	0.0575
G78	G1287	0.0575
G135	G1611	0.0575
G106	G1304	0.0574
G189	G766	0.0574
G136	G99	0.0574
G194	G822	0.0574
G188	G271	0.0574
G4	G783	0.0574
G99	G1484	0.0574
G153	G1543	0.0574
G193	G637	0.0574
G107	G564	0.0574
G3	G803	0.0574
G125	G1582	0.0574
G90	G720	0.0574
G171	G451	0.0574
G143	G1589	0.0574
G2	G822	0.0574
G178	G1394	0.0574
G143	G141	0.0574
G93	G8	0.0574
G120	G2	0.0574
G8	G93	0.0574
G2	G120	0.0574
G113	G487	0.0574
G141	G143	0.0574
G35	G1126	0.0574
G5	G823	0.0574
G125	G683	0.0574
G153	G372	0.0574
G48	G202	0.0574
G150	G1261	0.0574
G12	G1222	0.0574
G99	G136	0.0574
G88	G206	0.0573
G189	G1546	0.0573
G100	G1288	0.0573
G121	G1238	0.0573
G150	G1153	0.0573
G3	G664	0.0573
G131	G1399	0.0573
G150	G1401	0.0573
G162	G514	0.0573
G12	G1058	0.0573
G34	G1235	0.0573
G36	G897	0.0573
G193	G494	0.0573
G97	G740	0.0573
G117	G819	0.0573
G139	G511	0.0573
G5	G318	0.0573
G97	G987	0.0573
G2	G1296	0.0572
G153	G1631	0.0572
G164	G386	0.0572
G84	G1332	0.0572
G156	G766	0.0572
G139	G839	0.0572
G112	G512	0.0572
G15	G796	0.0572
G30	G100	0.0572
G97	G1399	0.0572
G100	G30	0.0572
G3	G844	0.0572
G92	G1094	0.0572
G90	G800	0.0572
G27	G1190	0.0572
G5	G1562	0.0572
G72	G500	0.0572
G18	G1634	0.0571
G13	G674	0.0571
G188	G1267	0.0571
G10	G388	0.0571
G110	G969	0.0571
G101	G836	0.0571
G136	G1086	0.0571
G35	G1104	0.0571
G152	G695	0.0571
G7	G327	0.0571
G142	G842	0.0571
G109	G605	0.0571
G143	G1325	0.0571
G121	G1326	0.0571
G18	G1554	0.0571
G57	G1607	0.0571
G34	G825	0.0571
G96	G1268	0.0571
G195	G643	0.0571
G155	G604	0.0571
G39	G757	0.0571
G100	G383	0.0571
G135	G813	0.0571
G178	G959	0.057
G141	G654	0.057
G156	G1117	0.057
G24	G1309	0.057
G55	G1036	0.057
G21	G912	0.057
G120	G637	0.057
G109	G1245	0.057
G131	G1616	0.057
G79	G1510	0.057
G195	G1596	0.057
G66	G443	0.057
G139	G268	0.057
G35	G1190	0.057
G109	G1192	0.057
G42	G222	0.057
G143	G812	0.057
G117	G653	0.057
G122	G1222	0.057
G39	G1608	0.057
G85	G746	0.057
G35	G1232	0.057
G85	G273	0.057
G131	G1209	0.057
G106	G129	0.0569
G106	G955	0.0569
G106	G236	0.0569
G156	G438	0.0569
G1	G540	0.0569
G2	G989	0.0569
G131	G875	0.0569
G156	G614	0.0569
G156	G1639	0.0569
G80	G532	0.0569
G56	G12	0.0569
G120	G409	0.0569
G143	G765	0.0569
G97	G916	0.0569
G15	G644	0.0569
G80	G675	0.0569
G189	G1622	0.0569
G39	G396	0.0569
G96	G323	0.0569
G78	G258	0.0569
G15	G1572	0.0569
G97	G472	0.0569
G121	G1284	0.0569
G12	G56	0.0569
G19	G555	0.0569
G10	G1012	0.0569
G121	G220	0.0569
G85	G1300	0.0569
G129	G106	0.0569
G137	G1222	0.0568
G156	G121	0.0568
G182	G286	0.0568
G84	G1478	0.0568
G154	G772	0.0568
G134	G565	0.0568
G120	G1472	0.0568
G89	G498	0.0568
G34	G1154	0.0568
G80	G1095	0.0568
G15	G1564	0.0568
G34	G1472	0.0568
G176	G1275	0.0568
G129	G1349	0.0568
G181	G775	0.0568
G121	G697	0.0568
G153	G784	0.0568
G119	G1476	0.0568
G113	G206	0.0568
G35	G738	0.0568
G135	G332	0.0568
G121	G156	0.0568
G137	G655	0.0567
G156	G890	0.0567
G84	G1219	0.0567
G164	G468	0.0567
G67	G1599	0.0567
G95	G750	0.0567
G120	G1372	0.0567
G29	G1044	0.0567
G139	G503	0.0567
G120	G415	0.0567
G52	G1612	0.0567
G195	G984	0.0567
G57	G731	0.0567
G125	G184	0.0567
G189	G366	0.0567
G129	G1616	0.0567
G35	G687	0.0567
G44	G158	0.0567
G147	G1016	0.0567
G134	G1132	0.0567
G158	G44	0.0567
G182	G226	0.0567
G118	G1473	0.0567
G184	G125	0.0567
G35	G564	0.0567
G35	G388	0.0567
G19	G1349	0.0567
G38	G787	0.0567
G106	G498	0.0566
G80	G1460	0.0566
G10	G1275	0.0566
G120	G607	0.0566
G4	G1381	0.0566
G194	G376	0.0566
G51	G1614	0.0566
G180	G937	0.0566
G112	G592	0.0566
G34	G1312	0.0566
G119	G512	0.0566
G136	G890	0.0566
G189	G206	0.0566
G171	G488	0.0566
G15	G404	0.0566
G150	G1288	0.0566
G195	G1471	0.0566
G35	G618	0.0566
G58	G1301	0.0566
G153	G1250	0.0566
G48	G1378	0.0565
G13	G813	0.0565
G129	G1117	0.0565
G2	G1378	0.0565
G105	G1323	0.0565
G141	G1070	0.0565
G187	G1599	0.0565
G90	G822	0.0565
G143	G1641	0.0565
G143	G1642	0.0565
G8	G1181	0.0565
G88	G1424	0.0565
G34	G1626	0.0565
G101	G527	0.0565
G55	G1132	0.0565
G27	G664	0.0565
G143	G1268	0.0565
G43	G1403	0.0565
G10	G1616	0.0565
G143	G646	0.0565
G3	G618	0.0565
G34	G593	0.0565
G137	G958	0.0564
G137	G819	0.0564
G9	G636	0.0564
G136	G492	0.0564
G141	G747	0.0564
G34	G1012	0.0564
G10	G1238	0.0564
G131	G636	0.0564
G46	G554	0.0564
G143	G1550	0.0564
G8	G285	0.0564
G51	G1238	0.0564
G34	G241	0.0564
G66	G401	0.0564
G70	G81	0.0564
G66	G752	0.0564
G40	G554	0.0564
G5	G235	0.0564
G78	G928	0.0564
G129	G515	0.0564
G151	G311	0.0564
G113	G880	0.0564
G42	G1215	0.0564
G152	G631	0.0564
G135	G1592	0.0564
G152	G973	0.0564
G81	G70	0.0564
G42	G1029	0.0564
G99	G1300	0.0564
G48	G1319	0.0564
G106	G131	0.0563
G164	G945	0.0563
G164	G813	0.0563
G141	G1329	0.0563
G188	G915	0.0563
G171	G827	0.0563
G109	G1441	0.0563
G39	G487	0.0563
G135	G255	0.0563
G88	G588	0.0563
G162	G789	0.0563
G129	G343	0.0563
G34	G3	0.0563
G153	G614	0.0563
G141	G1292	0.0563
G154	G53	0.0563
G152	G1551	0.0563
G153	G336	0.0563
G121	G614	0.0563
G81	G995	0.0563
G190	G1341	0.0563
G78	G436	0.0563
G34	G1009	0.0563
G101	G473	0.0563
G99	G922	0.0563
G35	G254	0.0563
G35	G768	0.0563
G3	G34	0.0563
G99	G925	0.0563
G53	G154	0.0563
G62	G1458	0.0563
G97	G1455	0.0563
G152	G1455	0.0563
G131	G106	0.0563
G106	G1232	0.0562
G137	G945	0.0562
G188	G240	0.0562
G88	G487	0.0562
G190	G335	0.0562
G15	G1172	0.0562
G6	G589	0.0562
G122	G227	0.0562
G156	G1246	0.0562
G35	G393	0.0562
G48	G108	0.0562
G160	G1195	0.0562
G110	G1380	0.0562
G42	G1453	0.0562
G188	G1215	0.0562
G26	G798	0.0562
G194	G1477	0.0562
G90	G1641	0.0562
G39	G1218	0.0562
G178	G549	0.0562
G150	G354	0.0562
G119	G1108	0.0562
G3	G1275	0.0562
G32	G724	0.0562
G5	G1498	0.0562
G35	G903	0.0562
G171	G1433	0.0562
G176	G1497	0.0562
G62	G1507	0.0562
G169	G371	0.0562
G195	G806	0.0562
G27	G731	0.0562
G139	G1428	0.0562
G142	G1285	0.0562
G176	G1172	0.0562
G90	G673	0.0562
G3	G651	0.0562
G129	G1640	0.0562
G108	G48	0.0562
G85	G1324	0.0562
G49	G392	0.0561
G141	G1283	0.0561
G143	G512	0.0561
G156	G940	0.0561
G188	G658	0.0561
G10	G1332	0.0561
G87	G286	0.0561
G53	G1538	0.0561
G67	G1289	0.0561
G129	G878	0.0561
G84	G188	0.0561
G142	G350	0.0561
G152	G934	0.0561
G121	G152	0.0561
G194	G181	0.0561
G5	G1148	0.0561
G4	G1493	0.0561
G99	G240	0.0561
G85	G1201	0.0561
G90	G733	0.0561
G188	G1244	0.0561
G176	G550	0.0561
G101	G1288	0.0561
G34	G540	0.0561
G188	G84	0.0561
G155	G673	0.0561
G32	G344	0.0561
G90	G618	0.0561
G181	G194	0.0561
G152	G121	0.0561
G35	G646	0.0561
G106	G1640	0.056
G106	G1084	0.056
G44	G475	0.056
G1	G1423	0.056
G158	G599	0.056
G158	G1397	0.056
G39	G1507	0.056
G134	G1267	0.056
G96	G747	0.056
G108	G1624	0.056
G152	G880	0.056
G142	G1585	0.056
G189	G1307	0.056
G187	G903	0.056
G73	G216	0.056
G88	G1529	0.056
G136	G939	0.056
G187	G686	0.056
G134	G1601	0.056
G19	G469	0.056
G88	G1184	0.056
G3	G985	0.056
G70	G49	0.0559
G142	G1631	0.0559
G1	G1597	0.0559
G115	G1255	0.0559
G122	G316	0.0559
G35	G1016	0.0559
G38	G348	0.0559
G15	G1086	0.0559
G153	G736	0.0559
G99	G938	0.0559
G129	G1462	0.0559
G168	G1241	0.0559
G180	G591	0.0559
G49	G70	0.0559
G65	G1141	0.0559
G135	G241	0.0559
G96	G977	0.0559
G72	G766	0.0559
G113	G655	0.0559
G152	G1543	0.0559
G34	G1209	0.0559
G134	G492	0.0558
G178	G413	0.0558
G108	G255	0.0558
G13	G257	0.0558
G164	G987	0.0558
G156	G1413	0.0558
G39	G234	0.0558
G105	G1120	0.0558
G42	G973	0.0558
G176	G1044	0.0558
G34	G561	0.0558
G150	G725	0.0558
G117	G1152	0.0558
G27	G1302	0.0558
G35	G454	0.0558
G58	G1021	0.0558
G108	G1083	0.0558
G3	G989	0.0558
G83	G258	0.0558
G106	G1332	0.0557
G57	G492	0.0557
G156	G695	0.0557
G2	G295	0.0557
G51	G288	0.0557
G121	G1497	0.0557
G121	G1267	0.0557
G189	G694	0.0557
G55	G216	0.0557
G189	G639	0.0557
G189	G415	0.0557
G48	G1451	0.0557
G42	G1639	0.0557
G135	G218	0.0557
G35	G1160	0.0557
G131	G828	0.0557
G131	G1572	0.0557
G97	G985	0.0557
G15	G625	0.0557
G3	G1076	0.0557
G99	G886	0.0557
G72	G1369	0.0557
G169	G1058	0.0557
G101	G404	0.0557
G176	G1135	0.0557
G189	G1111	0.0557
G126	G320	0.0557
G129	G493	0.0557
G131	G1332	0.0557
G142	G1532	0.0557
G153	G448	0.0557
G34	G1084	0.0557
G40	G1496	0.0556
G40	G1609	0.0556
G15	G933	0.0556
G97	G900	0.0556
G18	G540	0.0556
G13	G1093	0.0556
G178	G1021	0.0556
G35	G1440	0.0556
G80	G985	0.0556
G80	G1308	0.0556
G146	G1530	0.0556
G150	G886	0.0556
G168	G139	0.0556
G119	G1577	0.0556
G39	G603	0.0556
G193	G389	0.0556
G193	G409	0.0556
G101	G96	0.0556
G49	G1484	0.0556
G195	G1342	0.0556
G135	G720	0.0556
G193	G849	0.0556
G118	G1540	0.0556
G83	G1117	0.0556
G62	G1063	0.0556
G88	G1545	0.0556
G96	G101	0.0556
G35	G649	0.0556
G186	G950	0.0556
G139	G168	0.0556
G115	G349	0.0556
G131	G1115	0.0556
G113	G1147	0.0556
G6	G1288	0.0555
G88	G1556	0.0555
G110	G1283	0.0555
G68	G471	0.0555
G24	G85	0.0555
G1	G167	0.0555
G1	G1162	0.0555
G22	G161	0.0555
G101	G502	0.0555
G186	G590	0.0555
G150	G812	0.0555
G118	G1614	0.0555
G139	G1135	0.0555
G73	G533	0.0555
G171	G1567	0.0555
G161	G22	0.0555
G12	G601	0.0555
G32	G828	0.0555
G36	G1090	0.0555
G194	G632	0.0555
G121	G782	0.0555
G167	G1	0.0555
G85	G24	0.0555
G96	G1083	0.0555
G164	G80	0.0554
G141	G227	0.0554
G80	G458	0.0554
G30	G532	0.0554
G176	G1291	0.0554
G158	G434	0.0554
G188	G121	0.0554
G158	G1007	0.0554
G42	G953	0.0554
G129	G1148	0.0554
G142	G913	0.0554
G96	G421	0.0554
G139	G471	0.0554
G134	G1136	0.0554
G35	G613	0.0554
G135	G540	0.0554
G131	G509	0.0554
G5	G625	0.0554
G80	G164	0.0554
G121	G188	0.0554
G58	G947	0.0554
G48	G953	0.0553
G164	G921	0.0553
G164	G1111	0.0553
G10	G1160	0.0553
G15	G938	0.0553
G139	G644	0.0553
G142	G836	0.0553
G85	G1450	0.0553
G166	G109	0.0553
G48	G1317	0.0553
G5	G642	0.0553
G161	G610	0.0553
G40	G895	0.0553
G161	G626	0.0553
G150	G1011	0.0553
G22	G829	0.0553
G66	G801	0.0553
G84	G1043	0.0553
G193	G612	0.0553
G58	G914	0.0553
G34	G1354	0.0553
G188	G800	0.0553
G109	G166	0.0553
G143	G673	0.0553
G115	G1152	0.0553
G109	G1515	0.0553
G131	G590	0.0553
G106	G1215	0.0552
G178	G101	0.0552
G139	G812	0.0552
G35	G295	0.0552
G13	G655	0.0552
G134	G803	0.0552
G158	G1264	0.0552
G4	G1323	0.0552
G146	G1477	0.0552
G2	G861	0.0552
G131	G1343	0.0552
G181	G1513	0.0552
G162	G1450	0.0552
G131	G1150	0.0552
G12	G487	0.0552
G34	G1201	0.0552
G161	G1180	0.0552
G5	G1040	0.0552
G55	G925	0.0552
G5	G399	0.0552
G144	G127	0.0552
G127	G144	0.0552
G62	G1623	0.0552
G139	G1570	0.0552
G183	G494	0.0552
G193	G1197	0.0552
G101	G178	0.0552
G5	G492	0.0551
G80	G1605	0.0551
G58	G1255	0.0551
G194	G389	0.0551
G176	G607	0.0551
G87	G1192	0.0551
G83	G1046	0.0551
G90	G795	0.0551
G131	G1601	0.0551
G143	G455	0.0551
G120	G1002	0.0551
G32	G664	0.0551
G136	G271	0.0551
G129	G1498	0.0551
G131	G143	0.0551
G5	G416	0.0551
G35	G1507	0.0551
G84	G766	0.0551
G143	G131	0.0551
G62	G1083	0.0551
G55	G425	0.0551
G84	G510	0.0551
G193	G958	0.0551
G135	G1580	0.0551
G113	G958	0.0551
G35	G1215	0.0551
G35	G628	0.0551
G35	G616	0.055
G84	G1153	0.055
G126	G329	0.055
G52	G1204	0.055
G88	G967	0.055
G84	G509	0.055
G168	G1145	0.055
G176	G1599	0.055
G171	G724	0.055
G147	G473	0.055
G155	G1554	0.055
G87	G495	0.055
G96	G1516	0.055
G16	G412	0.055
G139	G1354	0.055
G62	G713	0.055
G90	G649	0.055
G19	G1536	0.055
G112	G1548	0.0549
G88	G1605	0.0549
G183	G663	0.0549
G42	G255	0.0549
G99	G869	0.0549
G2	G1044	0.0549
G193	G1149	0.0549
G82	G1385	0.0549
G112	G937	0.0549
G38	G286	0.0549
G142	G1294	0.0549
G3	G878	0.0549
G101	G261	0.0549
G34	G176	0.0549
G176	G34	0.0549
G134	G1304	0.0549
G134	G1434	0.0549
G141	G1330	0.0549
G113	G898	0.0549
G142	G1043	0.0549
G121	G540	0.0549
G141	G1203	0.0549
G35	G1258	0.0549
G139	G651	0.0549
G32	G577	0.0549
G34	G760	0.0549
G106	G299	0.0548
G164	G819	0.0548
G62	G1381	0.0548
G51	G456	0.0548
G150	G588	0.0548
G74	G479	0.0548
G113	G1460	0.0548
G189	G1518	0.0548
G83	G272	0.0548
G105	G1589	0.0548
G22	G995	0.0548
G131	G1509	0.0548
G3	G1640	0.0548
G34	G1343	0.0548
G121	G503	0.0548
G118	G1159	0.0548
G169	G976	0.0548
G143	G1368	0.0548
G113	G1605	0.0548
G139	G369	0.0548
G162	G1201	0.0548
G193	G1247	0.0548
G129	G829	0.0548
G66	G1563	0.0548
G150	G1325	0.0548
G43	G1331	0.0548
G35	G812	0.0548
G19	G394	0.0548
G97	G1424	0.0548
G182	G1355	0.0548
G122	G914	0.0548
G137	G529	0.0547
G137	G542	0.0547
G10	G1402	0.0547
G178	G218	0.0547
G178	G563	0.0547
G1	G1416	0.0547
G88	G1111	0.0547
G62	G1244	0.0547
G139	G126	0.0547
G85	G1546	0.0547
G97	G827	0.0547
G131	G287	0.0547
G73	G350	0.0547
G143	G1104	0.0547
G120	G1385	0.0547
G194	G135	0.0547
G60	G141	0.0547
G194	G775	0.0547
G51	G894	0.0547
G78	G370	0.0547
G135	G1148	0.0547
G153	G662	0.0547
G115	G176	0.0547
G169	G607	0.0547
G176	G115	0.0547
G3	G343	0.0547
G129	G801	0.0547
G97	G1351	0.0547
G126	G139	0.0547
G5	G933	0.0547
G134	G656	0.0547
G99	G321	0.0547
G141	G60	0.0547
G135	G194	0.0547
G195	G890	0.0547
G176	G464	0.0547
G53	G790	0.0546
G100	G35	0.0546
G79	G940	0.0546
G39	G945	0.0546
G67	G78	0.0546
G129	G1264	0.0546
G2	G713	0.0546
G16	G1299	0.0546
G58	G1273	0.0546
G58	G1211	0.0546
G34	G645	0.0546
G81	G1586	0.0546
G57	G827	0.0546
G58	G483	0.0546
G78	G67	0.0546
G35	G100	0.0546
G135	G1541	0.0546
G19	G635	0.0546
G80	G607	0.0545
G164	G571	0.0545
G164	G478	0.0545
G60	G768	0.0545
G121	G1490	0.0545
G88	G1247	0.0545
G156	G225	0.0545
G136	G1188	0.0545
G80	G1004	0.0545
G44	G730	0.0545
G157	G1248	0.0545
G144	G1323	0.0545
G161	G914	0.0545
G90	G1536	0.0545
G134	G441	0.0545
G34	G35	0.0545
G143	G482	0.0545
G153	G225	0.0545
G153	G1168	0.0545
G134	G1082	0.0545
G35	G34	0.0545
G19	G685	0.0545
G39	G1424	0.0545
G85	G1542	0.0545
G181	G249	0.0544
G164	G1186	0.0544
G15	G2	0.0544
G2	G15	0.0544
G120	G533	0.0544
G44	G1055	0.0544
G119	G1011	0.0544
G39	G588	0.0544
G188	G1448	0.0544
G134	G434	0.0544
G3	G1577	0.0544
G189	G406	0.0544
G183	G285	0.0544
G100	G482	0.0544
G189	G808	0.0544
G83	G1386	0.0544
G130	G1554	0.0544
G176	G261	0.0544
G2	G1580	0.0544
G18	G629	0.0544
G162	G1642	0.0544
G99	G291	0.0544
G118	G899	0.0544
G105	G453	0.0544
G109	G1075	0.0544
G121	G1330	0.0544
G85	G447	0.0544
G3	G799	0.0544
G35	G746	0.0544
G68	G391	0.0544
G176	G524	0.0544
G137	G667	0.0543
G184	G577	0.0543
G53	G399	0.0543
G162	G1116	0.0543
G156	G493	0.0543
G146	G850	0.0543
G87	G957	0.0543
G15	G1203	0.0543
G70	G1396	0.0543
G162	G1523	0.0543
G35	G1484	0.0543
G8	G388	0.0543
G120	G1415	0.0543
G194	G887	0.0543
G143	G1126	0.0543
G141	G889	0.0543
G129	G1635	0.0543
G92	G496	0.0543
G85	G998	0.0543
G150	G934	0.0543
G96	G959	0.0543
G135	G1288	0.0543
G85	G315	0.0543
G139	G315	0.0543
G135	G845	0.0543
G101	G599	0.0543
G108	G1473	0.0543
G108	G945	0.0543
G131	G651	0.0543
G99	G339	0.0543
G10	G1498	0.0542
G157	G768	0.0542
G168	G605	0.0542
G31	G526	0.0542
G190	G1641	0.0542
G125	G512	0.0542
G117	G3	0.0542
G39	G529	0.0542
G139	G614	0.0542
G115	G423	0.0542
G195	G1440	0.0542
G129	G643	0.0542
G72	G1614	0.0542
G126	G1292	0.0542
G2	G501	0.0542
G3	G117	0.0542
G78	G1525	0.0542
G3	G1137	0.0542
G39	G1262	0.0542
G48	G306	0.0542
G137	G603	0.0541
G137	G728	0.0541
G99	G1373	0.0541
G181	G1544	0.0541
G10	G685	0.0541
G99	G1192	0.0541
G21	G643	0.0541
G143	G393	0.0541
G119	G1391	0.0541
G90	G1158	0.0541
G56	G1554	0.0541
G168	G471	0.0541
G110	G1333	0.0541
G184	G1556	0.0541
G89	G533	0.0541
G97	G639	0.0541
G41	G64	0.0541
G136	G869	0.0541
G152	G1507	0.0541
G78	G806	0.0541
G184	G385	0.0541
G15	G677	0.0541
G108	G1642	0.0541
G34	G356	0.0541
G120	G963	0.0541
G193	G1556	0.0541
G99	G1040	0.0541
G64	G41	0.0541
G3	G1269	0.0541
G35	G865	0.0541
G162	G933	0.0541
G126	G562	0.0541
G176	G875	0.0541
G162	G673	0.0541
G121	G337	0.0541
G106	G222	0.054
G99	G1631	0.054
G156	G176	0.054
G177	G607	0.054
G84	G136	0.054
G125	G878	0.054
G67	G1164	0.054
G89	G66	0.054
G3	G230	0.054
G150	G1364	0.054
G136	G630	0.054
G63	G1469	0.054
G121	G143	0.054
G147	G412	0.054
G153	G1524	0.054
G187	G1473	0.054
G62	G1498	0.054
G79	G543	0.054
G152	G326	0.054
G3	G1310	0.054
G3	G1377	0.054
G26	G758	0.054
G88	G442	0.054
G34	G602	0.054
G143	G121	0.054
G27	G713	0.054
G66	G89	0.054
G136	G84	0.054
G176	G156	0.054
G137	G579	0.0539
G178	G969	0.0539
G152	G227	0.0539
G4	G1007	0.0539
G131	G251	0.0539
G121	G1551	0.0539
G55	G949	0.0539
G152	G861	0.0539
G176	G614	0.0539
G27	G255	0.0539
G134	G1258	0.0539
G139	G348	0.0539
G62	G595	0.0539
G32	G314	0.0539
G85	G1415	0.0539
G109	G1170	0.0539
G135	G945	0.0539
G27	G385	0.0539
G119	G709	0.0539
G62	G954	0.0539
G44	G1496	0.0538
G150	G427	0.0538
G158	G588	0.0538
G83	G977	0.0538
G127	G1516	0.0538
G60	G176	0.0538
G92	G1599	0.0538
G189	G1294	0.0538
G162	G727	0.0538
G87	G903	0.0538
G189	G588	0.0538
G187	G615	0.0538
G143	G785	0.0538
G91	G1333	0.0538
G189	G1201	0.0538
G162	G3	0.0538
G178	G1083	0.0538
G84	G1269	0.0538
G121	G843	0.0538
G3	G162	0.0538
G39	G963	0.0538
G135	G1604	0.0538
G176	G405	0.0538
G84	G447	0.0538
G66	G1572	0.0538
G193	G655	0.0538
G115	G1360	0.0538
G97	G1133	0.0538
G176	G60	0.0538
G34	G511	0.0538
G193	G386	0.0538
G106	G217	0.0537
G183	G474	0.0537
G119	G636	0.0537
G24	G1011	0.0537
G15	G995	0.0537
G10	G825	0.0537
G13	G1186	0.0537
G188	G299	0.0537
G129	G750	0.0537
G49	G364	0.0537
G193	G415	0.0537
G119	G475	0.0537
G22	G1598	0.0537
G150	G1306	0.0537
G12	G234	0.0537
G142	G1580	0.0537
G195	G1393	0.0537
G195	G1507	0.0537
G10	G1117	0.0537
G58	G439	0.0537
G34	G1332	0.0537
G58	G1350	0.0537
G55	G500	0.0537
G143	G667	0.0537
G19	G1235	0.0537
G75	G1381	0.0536
G178	G1283	0.0536
G84	G150	0.0536
G156	G1540	0.0536
G120	G1201	0.0536
G110	G439	0.0536
G58	G1339	0.0536
G153	G1215	0.0536
G153	G1377	0.0536
G108	G194	0.0536
G62	G406	0.0536
G58	G469	0.0536
G16	G1580	0.0536
G152	G498	0.0536
G152	G1295	0.0536
G78	G1456	0.0536
G141	G1586	0.0536
G83	G1098	0.0536
G115	G773	0.0536
G32	G744	0.0536
G194	G108	0.0536
G126	G964	0.0536
G101	G1280	0.0536
G35	G1391	0.0536
G131	G220	0.0536
G3	G1250	0.0536
G150	G84	0.0536
G15	G417	0.0536
G136	G906	0.0536
G129	G1209	0.0536
G80	G1637	0.0535
G141	G1301	0.0535
G148	G1546	0.0535
G95	G1444	0.0535
G157	G186	0.0535
G120	G900	0.0535
G98	G113	0.0535
G150	G1171	0.0535
G46	G1453	0.0535
G108	G1211	0.0535
G169	G684	0.0535
G84	G1123	0.0535
G136	G380	0.0535
G141	G1266	0.0535
G189	G1024	0.0535
G113	G1023	0.0535
G122	G1351	0.0535
G186	G678	0.0535
G189	G985	0.0535
G99	G811	0.0535
G129	G473	0.0535
G27	G841	0.0535
G99	G405	0.0535
G181	G989	0.0535
G139	G337	0.0535
G113	G98	0.0535
G35	G1222	0.0535
G129	G425	0.0535
G186	G157	0.0535
G153	G511	0.0535
G137	G653	0.0534
G13	G313	0.0534
G99	G495	0.0534
G85	G1631	0.0534
G123	G1506	0.0534
G55	G1196	0.0534
G142	G1469	0.0534
G96	G540	0.0534
G122	G1158	0.0534
G27	G1327	0.0534
G131	G1497	0.0534
G194	G1333	0.0534
G105	G66	0.0534
G188	G628	0.0534
G157	G1487	0.0534
G69	G736	0.0534
G193	G357	0.0534
G181	G969	0.0534
G109	G203	0.0534
G131	G995	0.0534
G26	G610	0.0534
G193	G576	0.0534
G22	G616	0.0534
G121	G935	0.0534
G155	G388	0.0534
G131	G1489	0.0534
G152	G454	0.0534
G118	G957	0.0534
G80	G478	0.0534
G85	G1040	0.0534
G62	G543	0.0534
G152	G967	0.0534
G135	G1168	0.0534
G195	G334	0.0534
G66	G105	0.0534
G129	G290	0.0534
G62	G715	0.0534
G3	G372	0.0534
G131	G760	0.0534
G137	G612	0.0533
G164	G1443	0.0533
G91	G227	0.0533
G126	G1534	0.0533
G80	G1507	0.0533
G60	G1028	0.0533
G27	G630	0.0533
G188	G874	0.0533
G42	G1349	0.0533
G3	G1638	0.0533
G5	G1580	0.0533
G153	G3	0.0533
G72	G1196	0.0533
G120	G661	0.0533
G158	G1633	0.0533
G186	G1459	0.0533
G122	G746	0.0533
G19	G28	0.0533
G58	G1041	0.0533
G140	G676	0.0533
G42	G1561	0.0533
G169	G413	0.0533
G113	G660	0.0533
G121	G599	0.0533
G195	G1605	0.0533
G72	G750	0.0533
G28	G19	0.0533
G3	G153	0.0533
G68	G699	0.0533
G57	G745	0.0533
G126	G392	0.0533
G118	G1391	0.0533
G48	G1241	0.0532
G158	G1117	0.0532
G9	G1055	0.0532
G142	G1548	0.0532
G28	G1159	0.0532
G120	G1294	0.0532
G108	G210	0.0532
G157	G1595	0.0532
G46	G681	0.0532
G10	G42	0.0532
G189	G1372	0.0532
G100	G720	0.0532
G16	G830	0.0532
G18	G856	0.0532
G2	G595	0.0532
G101	G32	0.0532
G42	G1379	0.0532
G117	G694	0.0532
G122	G502	0.0532
G35	G592	0.0532
G141	G1441	0.0532
G63	G367	0.0532
G195	G1559	0.0532
G176	G268	0.0532
G176	G526	0.0532
G93	G89	0.0532
G189	G1194	0.0532
G141	G1189	0.0532
G89	G93	0.0532
G150	G235	0.0532
G32	G101	0.0532
G15	G1082	0.0532
G10	G784	0.0532
G35	G325	0.0532
G3	G1194	0.0532
G181	G1021	0.0532
G42	G10	0.0532
G65	G1287	0.0532
G178	G1288	0.0531
G80	G861	0.0531
G189	G1298	0.0531
G15	G290	0.0531
G15	G1192	0.0531
G15	G426	0.0531
G129	G784	0.0531
G190	G712	0.0531
G194	G1010	0.0531
G10	G1546	0.0531
G53	G952	0.0531
G97	G1081	0.0531
G178	G827	0.0531
G193	G660	0.0531
G48	G1357	0.0531
G143	G932	0.0531
G135	G287	0.0531
G26	G1303	0.0531
G8	G70	0.0531
G150	G822	0.0531
G36	G332	0.0531
G155	G112	0.0531
G35	G1617	0.0531
G80	G1424	0.0531
G112	G155	0.0531
G169	G1068	0.0531
G79	G1281	0.0531
G70	G8	0.0531
G68	G498	0.0531
G131	G817	0.0531
G171	G547	0.0531
G2	G729	0.0531
G3	G259	0.0531
G68	G1215	0.0531
G100	G543	0.053
G137	G1008	0.053
G141	G1589	0.053
G136	G1631	0.053
G24	G150	0.053
G10	G1489	0.053
G120	G366	0.053
G153	G287	0.053
G91	G1392	0.053
G195	G227	0.053
G195	G540	0.053
G141	G255	0.053
G70	G1194	0.053
G35	G1158	0.053
G108	G1519	0.053
G150	G534	0.053
G60	G18	0.053
G79	G203	0.053
G188	G222	0.053
G105	G393	0.053
G105	G442	0.053
G42	G863	0.053
G69	G64	0.053
G143	G800	0.053
G129	G1295	0.053
G64	G69	0.053
G187	G1540	0.053
G113	G1331	0.053
G99	G411	0.053
G79	G314	0.053
G135	G950	0.053
G135	G612	0.053
G18	G60	0.053
G109	G495	0.053
G101	G294	0.053
G57	G495	0.053
G150	G24	0.053
G2	G474	0.0529
G99	G49	0.0529
G54	G1266	0.0529
G75	G1251	0.0529
G10	G1258	0.0529
G21	G613	0.0529
G10	G136	0.0529
G16	G237	0.0529
G143	G1158	0.0529
G110	G1519	0.0529
G103	G75	0.0529
G110	G775	0.0529
G72	G1206	0.0529
G189	G928	0.0529
G139	G1639	0.0529
G49	G99	0.0529
G194	G1329	0.0529
G35	G714	0.0529
G118	G1014	0.0529
G85	G595	0.0529
G115	G685	0.0529
G122	G317	0.0529
G122	G904	0.0529
G194	G1196	0.0529
G57	G1164	0.0529
G147	G515	0.0529
G5	G1118	0.0529
G85	G1381	0.0529
G48	G840	0.0529
G97	G1111	0.0529
G122	G516	0.0529
G19	G423	0.0529
G75	G103	0.0529
G131	G315	0.0529
G99	G369	0.0529
G126	G1609	0.0529
G5	G1136	0.0529
G35	G1060	0.0529
G5	G1082	0.0529
G92	G901	0.0529
G131	G1250	0.0529
G136	G10	0.0529
G58	G597	0.0529
G27	G628	0.0529
G19	G910	0.0529
G88	G1535	0.0529
G113	G728	0.0529
G141	G96	0.0528
G141	G1392	0.0528
G100	G343	0.0528
G66	G99	0.0528
G10	G290	0.0528
G100	G1336	0.0528
G188	G1639	0.0528
G158	G1381	0.0528
G80	G1591	0.0528
G144	G1055	0.0528
G34	G431	0.0528
G44	G32	0.0528
G171	G1432	0.0528
G171	G1599	0.0528
G120	G362	0.0528
G136	G611	0.0528
G97	G1310	0.0528
G122	G1383	0.0528
G136	G631	0.0528
G110	G1164	0.0528
G72	G902	0.0528
G35	G934	0.0528
G162	G1353	0.0528
G101	G418	0.0528
G168	G628	0.0528
G101	G736	0.0528
G142	G612	0.0528
G58	G1035	0.0528
G58	G543	0.0528
G32	G44	0.0528
G99	G66	0.0528
G129	G628	0.0528
G62	G501	0.0528
G131	G1322	0.0528
G96	G141	0.0528
G176	G1631	0.0527
G163	G1416	0.0527
G10	G731	0.0527
G70	G780	0.0527
G156	G1123	0.0527
G56	G1243	0.0527
G13	G494	0.0527
G168	G475	0.0527
G43	G568	0.0527
G188	G973	0.0527
G110	G1611	0.0527
G39	G612	0.0527
G131	G1389	0.0527
G78	G513	0.0527
G34	G1551	0.0527
G129	G1453	0.0527
G118	G754	0.0527
G85	G1618	0.0527
G5	G1175	0.0527
G19	G1075	0.0527
G142	G244	0.0527
G36	G1520	0.0527
G108	G1120	0.0527
G27	G1177	0.0527
G193	G675	0.0527
G85	G1347	0.0527
G134	G858	0.0527
G62	G953	0.0526
G164	G1591	0.0526
G13	G1479	0.0526
G27	G1172	0.0526
G190	G977	0.0526
G188	G1381	0.0526
G70	G836	0.0526
G157	G590	0.0526
G55	G263	0.0526
G129	G427	0.0526
G130	G588	0.0526
G49	G377	0.0526
G160	G533	0.0526
G173	G1104	0.0526
G91	G1394	0.0526
G112	G1400	0.0526
G12	G1585	0.0526
G121	G326	0.0526
G190	G483	0.0526
G101	G1490	0.0526
G34	G1381	0.0526
G32	G1412	0.0526
G101	G829	0.0526
G51	G367	0.0526
G129	G1233	0.0526
G90	G785	0.0526
G152	G1246	0.0526
G101	G888	0.0526
G126	G469	0.0526
G134	G1341	0.0526
G141	G1156	0.0526
G96	G505	0.0526
G130	G112	0.0526
G112	G130	0.0526
G126	G1196	0.0526
G143	G1391	0.0526
G35	G1413	0.0526
G131	G541	0.0526
G108	G212	0.0526
G118	G912	0.0526
G35	G1525	0.0526
G122	G1455	0.0526
G3	G782	0.0526
G19	G1627	0.0526
G78	G1039	0.0526
G137	G234	0.0525
G106	G760	0.0525
G164	G930	0.0525
G13	G1580	0.0525
G13	G603	0.0525
G156	G424	0.0525
G88	G904	0.0525
G131	G687	0.0525
G129	G367	0.0525
G5	G99	0.0525
G34	G523	0.0525
G134	G1086	0.0525
G188	G391	0.0525
G28	G88	0.0525
G190	G482	0.0525
G97	G1479	0.0525
G97	G292	0.0525
G15	G1551	0.0525
G122	G864	0.0525
G131	G1267	0.0525
G178	G1164	0.0525
G67	G1320	0.0525
G181	G959	0.0525
G181	G1604	0.0525
G79	G514	0.0525
G78	G1635	0.0525
G99	G850	0.0525
G135	G1333	0.0525
G171	G904	0.0525
G5	G888	0.0525
G99	G5	0.0525
G3	G1187	0.0525
G35	G1351	0.0525
G19	G421	0.0525
G72	G1394	0.0525
G35	G263	0.0525
G99	G213	0.0525
G78	G901	0.0525
G136	G955	0.0525
G5	G242	0.0525
G88	G28	0.0525
G34	G1558	0.0525
G118	G770	0.0525
G62	G597	0.0525
G189	G740	0.0525
G152	G955	0.0525
G129	G656	0.0525
G135	G257	0.0525
G144	G19	0.0524
G24	G1297	0.0524
G164	G501	0.0524
G137	G987	0.0524
G108	G1634	0.0524
G156	G539	0.0524
G24	G688	0.0524
G11	G66	0.0524
G183	G707	0.0524
G193	G406	0.0524
G131	G662	0.0524
G136	G1635	0.0524
G16	G883	0.0524
G15	G1380	0.0524
G135	G1513	0.0524
G171	G1185	0.0524
G168	G1584	0.0524
G150	G631	0.0524
G140	G1104	0.0524
G34	G1368	0.0524
G195	G810	0.0524
G194	G1089	0.0524
G5	G441	0.0524
G91	G516	0.0524
G150	G391	0.0524
G96	G616	0.0524
G115	G367	0.0524
G34	G1250	0.0524
G66	G11	0.0524
G22	G253	0.0524
G19	G144	0.0524
G137	G831	0.0523
G164	G1580	0.0523
G144	G874	0.0523
G164	G547	0.0523
G171	G1061	0.0523
G80	G507	0.0523
G80	G1023	0.0523
G178	G1255	0.0523
G18	G663	0.0523
G129	G27	0.0523
G134	G882	0.0523
G194	G592	0.0523
G193	G1007	0.0523
G13	G819	0.0523
G189	G1498	0.0523
G67	G66	0.0523
G127	G1627	0.0523
G119	G514	0.0523
G140	G1471	0.0523
G129	G1626	0.0523
G177	G1317	0.0523
G143	G592	0.0523
G143	G903	0.0523
G129	G1484	0.0523
G120	G985	0.0523
G189	G765	0.0523
G113	G1343	0.0523
G181	G385	0.0523
G119	G1027	0.0523
G150	G1642	0.0523
G131	G599	0.0523
G171	G210	0.0523
G126	G1597	0.0523
G126	G475	0.0523
G187	G967	0.0523
G27	G129	0.0523
G97	G692	0.0523
G66	G67	0.0523
G35	G1366	0.0523
G88	G1576	0.0523
G113	G819	0.0523
G34	G1631	0.0522
G10	G418	0.0522
G13	G542	0.0522
G13	G120	0.0522
G115	G857	0.0522
G35	G1357	0.0522
G49	G1516	0.0522
G8	G113	0.0522
G111	G1065	0.0522
G136	G899	0.0522
G119	G1173	0.0522
G2	G285	0.0522
G122	G1076	0.0522
G105	G853	0.0522
G109	G720	0.0522
G136	G1634	0.0522
G42	G829	0.0522
G188	G304	0.0522
G117	G1507	0.0522
G193	G635	0.0522
G135	G1370	0.0522
G101	G1111	0.0522
G10	G1115	0.0522
G178	G1446	0.0522
G72	G1108	0.0522
G189	G472	0.0522
G62	G1035	0.0522
G34	G1328	0.0522
G176	G1536	0.0522
G62	G603	0.0522
G85	G1261	0.0522
G143	G1222	0.0522
G115	G1178	0.0522
G113	G8	0.0522
G120	G13	0.0522
G88	G1411	0.0522
G62	G368	0.0522
G72	G425	0.0522
G81	G1634	0.0521
G88	G337	0.0521
G108	G489	0.0521
G84	G697	0.0521
G75	G1546	0.0521
G90	G1342	0.0521
G105	G385	0.0521
G66	G1497	0.0521
G36	G792	0.0521
G134	G1230	0.0521
G147	G1044	0.0521
G91	G948	0.0521
G168	G1489	0.0521
G8	G121	0.0521
G3	G298	0.0521
G143	G234	0.0521
G194	G1122	0.0521
G153	G284	0.0521
G57	G234	0.0521
G178	G1301	0.0521
G142	G1470	0.0521
G162	G1223	0.0521
G121	G8	0.0521
G85	G583	0.0521
G132	G1083	0.0521
G129	G791	0.0521
G150	G512	0.0521
G44	G1290	0.0521
G109	G946	0.0521
G176	G926	0.0521
G193	G579	0.0521
G96	G1021	0.0521
G153	G1092	0.0521
G42	G236	0.0521
G42	G822	0.052
G49	G350	0.052
G80	G855	0.052
G89	G411	0.052
G152	G1624	0.052
G163	G495	0.052
G192	G610	0.052
G150	G1349	0.052
G136	G1118	0.052
G186	G712	0.052
G85	G902	0.052
G110	G1288	0.052
G35	G1638	0.052
G143	G515	0.052
G35	G1642	0.052
G143	G1310	0.052
G121	G268	0.052
G35	G212	0.052
G147	G812	0.052
G112	G22	0.052
G22	G112	0.052
G150	G1235	0.052
G131	G1354	0.052
G122	G681	0.052
G106	G1639	0.0519
G129	G1012	0.0519
G164	G1225	0.0519
G84	G1498	0.0519
G164	G494	0.0519
G156	G272	0.0519
G156	G1349	0.0519
G162	G1061	0.0519
G4	G588	0.0519
G4	G1449	0.0519
G33	G1342	0.0519
G10	G935	0.0519
G176	G292	0.0519
G150	G628	0.0519
G188	G131	0.0519
G144	G532	0.0519
G158	G376	0.0519
G90	G323	0.0519
G60	G1496	0.0519
G78	G323	0.0519
G129	G1070	0.0519
G157	G241	0.0519
G97	G1288	0.0519
G122	G475	0.0519
G184	G1343	0.0519
G105	G945	0.0519
G136	G560	0.0519
G122	G212	0.0519
G150	G892	0.0519
G195	G342	0.0519
G129	G1017	0.0519
G44	G519	0.0519
G152	G1190	0.0519
G113	G1507	0.0519
G121	G1489	0.0519
G189	G855	0.0519
G189	G796	0.0519
G49	G594	0.0519
G66	G933	0.0519
G32	G603	0.0519
G96	G1149	0.0519
G35	G1589	0.0519
G101	G1329	0.0519
G66	G1219	0.0519
G176	G744	0.0519
G115	G237	0.0519
G126	G1540	0.0519
G150	G754	0.0519
G131	G188	0.0519
G137	G1308	0.0518
G10	G261	0.0518
G16	G290	0.0518
G34	G1614	0.0518
G28	G1522	0.0518
G148	G390	0.0518
G160	G178	0.0518
G153	G1401	0.0518
G13	G80	0.0518
G34	G1017	0.0518
G146	G1418	0.0518
G195	G1011	0.0518
G63	G285	0.0518
G101	G1640	0.0518
G59	G70	0.0518
G144	G216	0.0518
G131	G1168	0.0518
G117	G1385	0.0518
G136	G299	0.0518
G15	G1618	0.0518
G80	G13	0.0518
G121	G1354	0.0518
G70	G59	0.0518
G79	G334	0.0518
G136	G1232	0.0518
G12	G1225	0.0518
G65	G1060	0.0518
G3	G374	0.0518
G142	G1443	0.0518
G178	G160	0.0518
G113	G1335	0.0518
G19	G335	0.0518
G106	G771	0.0517
G139	G1631	0.0517
G163	G203	0.0517
G141	G1043	0.0517
G40	G58	0.0517
G91	G663	0.0517
G98	G96	0.0517
G28	G893	0.0517
G41	G193	0.0517
G82	G303	0.0517
G131	G1551	0.0517
G144	G964	0.0517
G114	G130	0.0517
G49	G1023	0.0517
G36	G1559	0.0517
G130	G1594	0.0517
G143	G271	0.0517
G34	G1399	0.0517
G129	G739	0.0517
G136	G1215	0.0517
G72	G719	0.0517
G130	G114	0.0517
G5	G1584	0.0517
G193	G41	0.0517
G42	G1543	0.0517
G58	G40	0.0517
G108	G1006	0.0517
G96	G98	0.0517
G135	G1552	0.0517
G117	G1335	0.0517
G84	G1238	0.0516
G84	G1089	0.0516
G194	G1458	0.0516
G122	G1070	0.0516
G122	G1264	0.0516
G6	G517	0.0516
G110	G1537	0.0516
G2	G806	0.0516
G136	G1017	0.0516
G72	G1017	0.0516
G49	G344	0.0516
G2	G385	0.0516
G90	G1199	0.0516
G189	G864	0.0516
G121	G1379	0.0516
G113	G792	0.0516
G143	G255	0.0516
G129	G1312	0.0516
G34	G1238	0.0516
G180	G1572	0.0516
G84	G1413	0.0516
G81	G785	0.0516
G3	G1051	0.0516
G141	G691	0.0516
G118	G1594	0.0516
G142	G1261	0.0516
G15	G1487	0.0516
G27	G861	0.0516
G2	G1102	0.0516
G34	G1586	0.0516
G65	G321	0.0516
G187	G621	0.0516
G126	G1559	0.0516
G96	G1116	0.0516
G189	G1455	0.0516
G134	G1543	0.0516
G85	G1103	0.0516
G176	G1232	0.0516
G182	G324	0.0516
G162	G339	0.0516
G135	G1156	0.0516
G129	G1631	0.0515
G36	G874	0.0515
G143	G995	0.0515
G10	G1399	0.0515
G39	G429	0.0515
G27	G1203	0.0515
G2	G878	0.0515
G164	G980	0.0515
G194	G747	0.0515
G20	G631	0.0515
G121	G1160	0.0515
G13	G954	0.0515
G193	G507	0.0515
G58	G1546	0.0515
G98	G1189	0.0515
G16	G765	0.0515
G13	G1335	0.0515
G108	G413	0.0515
G18	G1450	0.0515
G65	G83	0.0515
G135	G934	0.0515
G34	G1160	0.0515
G66	G1537	0.0515
G141	G1076	0.0515
G10	G747	0.0515
G143	G1177	0.0515
G53	G859	0.0515
G126	G263	0.0515
G2	G810	0.0515
G126	G1041	0.0515
G3	G806	0.0515
G131	G602	0.0515
G115	G1023	0.0515
G5	G1281	0.0515
G115	G1238	0.0515
G99	G1540	0.0515
G126	G496	0.0515
G83	G65	0.0515
G35	G1594	0.0515
G5	G636	0.0515
G32	G1493	0.0515
G162	G1222	0.0515
G137	G396	0.0514
G152	G1609	0.0514
G162	G492	0.0514
G82	G1298	0.0514
G3	G267	0.0514
G27	G1268	0.0514
G156	G850	0.0514
G88	G1622	0.0514
G24	G1372	0.0514
G44	G1264	0.0514
G188	G354	0.0514
G117	G1414	0.0514
G66	G1618	0.0514
G136	G1381	0.0514
G91	G1479	0.0514
G150	G272	0.0514
G101	G1513	0.0514
G4	G1516	0.0514
G55	G1416	0.0514
G72	G263	0.0514
G57	G1028	0.0514
G136	G860	0.0514
G85	G791	0.0514
G153	G176	0.0514
G153	G268	0.0514
G96	G1513	0.0514
G35	G695	0.0514
G136	G658	0.0514
G34	G1267	0.0514
G58	G514	0.0514
G152	G34	0.0514
G34	G152	0.0514
G101	G569	0.0514
G113	G1150	0.0514
G176	G153	0.0514
G168	G524	0.0514
G63	G335	0.0514
G57	G1571	0.0514
G120	G692	0.0514
G79	G627	0.0514
G121	G784	0.0514
G136	G222	0.0514
G99	G380	0.0514
G171	G1455	0.0514
G99	G534	0.0514
G19	G503	0.0514
G73	G495	0.0513
G141	G827	0.0513
G131	G540	0.0513
G10	G152	0.0513
G91	G150	0.0513
G120	G244	0.0513
G171	G1566	0.0513
G171	G940	0.0513
G181	G1342	0.0513
G93	G988	0.0513
G105	G1623	0.0513
G189	G1086	0.0513
G109	G1028	0.0513
G44	G1530	0.0513
G36	G720	0.0513
G97	G864	0.0513
G171	G693	0.0513
G96	G1449	0.0513
G153	G1417	0.0513
G60	G193	0.0513
G2	G372	0.0513
G181	G1333	0.0513
G150	G1017	0.0513
G117	G780	0.0513
G193	G1049	0.0513
G178	G325	0.0513
G97	G1415	0.0513
G65	G561	0.0513
G193	G542	0.0513
G38	G1418	0.0513
G143	G649	0.0513
G143	G1534	0.0513
G97	G1591	0.0513
G119	G1141	0.0513
G152	G1556	0.0513
G142	G904	0.0513
G129	G271	0.0513
G193	G60	0.0513
G19	G695	0.0513
G101	G654	0.0513
G118	G1120	0.0513
G162	G603	0.0513
G195	G388	0.0513
G134	G425	0.0513
G42	G1244	0.0513
G150	G91	0.0513
G152	G10	0.0513
G152	G569	0.0513
G137	G1218	0.0512
G30	G1480	0.0512
G35	G1542	0.0512
G164	G396	0.0512
G15	G1457	0.0512
G130	G1440	0.0512
G88	G458	0.0512
G117	G1320	0.0512
G89	G1061	0.0512
G156	G523	0.0512
G147	G1018	0.0512
G108	G1380	0.0512
G55	G672	0.0512
G44	G58	0.0512
G183	G253	0.0512
G193	G694	0.0512
G13	G468	0.0512
G193	G1002	0.0512
G4	G223	0.0512
G78	G969	0.0512
G112	G1581	0.0512
G62	G1165	0.0512
G184	G1007	0.0512
G117	G458	0.0512
G117	G576	0.0512
G118	G1514	0.0512
G121	G509	0.0512
G89	G1048	0.0512
G150	G131	0.0512
G131	G150	0.0512
G150	G477	0.0512
G109	G274	0.0512
G117	G985	0.0512
G99	G1440	0.0512
G126	G873	0.0512
G117	G1247	0.0512
G118	G1347	0.0512
G99	G1121	0.0512
G58	G44	0.0512
G99	G1500	0.0512
G193	G1101	0.0512
G15	G512	0.0511
G134	G1631	0.0511
G46	G230	0.0511
G114	G1007	0.0511
G136	G1264	0.0511
G33	G876	0.0511
G83	G976	0.0511
G59	G294	0.0511
G29	G1471	0.0511
G125	G1263	0.0511
G91	G5	0.0511
G87	G204	0.0511
G134	G1118	0.0511
G181	G1449	0.0511
G135	G780	0.0511
G18	G176	0.0511
G48	G658	0.0511
G121	G150	0.0511
G16	G329	0.0511
G182	G1228	0.0511
G113	G1423	0.0511
G153	G1316	0.0511
G184	G1182	0.0511
G121	G844	0.0511
G187	G1048	0.0511
G139	G1127	0.0511
G32	G1080	0.0511
G176	G1238	0.0511
G150	G697	0.0511
G176	G18	0.0511
G150	G121	0.0511
G79	G432	0.0511
G1	G1260	0.0511
G99	G1260	0.0511
G101	G541	0.0511
G3	G1351	0.0511
G5	G91	0.0511
G62	G1584	0.0511
G188	G906	0.0511
G129	G1029	0.0511
G137	G332	0.051
G54	G1296	0.051
G6	G774	0.051
G158	G295	0.051
G156	G598	0.051
G148	G663	0.051
G149	G1261	0.051
G13	G1591	0.051
G164	G1147	0.051
G164	G1424	0.051
G157	G203	0.051
G13	G601	0.051
G13	G1225	0.051
G188	G823	0.051
G136	G1449	0.051
G100	G162	0.051
G172	G407	0.051
G156	G315	0.051
G178	G818	0.051
G155	G695	0.051
G176	G1488	0.051
G114	G413	0.051
G53	G231	0.051
G53	G1358	0.051
G70	G245	0.051
G15	G5	0.051
G134	G560	0.051
G91	G283	0.051
G15	G431	0.051
G79	G1386	0.051
G131	G914	0.051
G193	G996	0.051
G123	G24	0.051
G5	G841	0.051
G88	G518	0.051
G121	G136	0.051
G187	G1444	0.051
G177	G1016	0.051
G176	G1269	0.051
G136	G121	0.051
G131	G363	0.051
G92	G483	0.051
G24	G123	0.051
G15	G1434	0.051
G136	G1048	0.051
G143	G263	0.051
G36	G1378	0.051
G135	G988	0.051
G5	G15	0.051
G19	G239	0.051
G194	G1445	0.051
G126	G1536	0.051
G181	G779	0.051
G121	G318	0.051
G162	G100	0.051
G5	G726	0.051
G120	G1030	0.051
G195	G1496	0.0509
G6	G1594	0.0509
G5	G474	0.0509
G30	G678	0.0509
G21	G1323	0.0509
G108	G1148	0.0509
G157	G839	0.0509
G39	G337	0.0509
G97	G1158	0.0509
G155	G244	0.0509
G122	G878	0.0509
G153	G99	0.0509
G60	G1309	0.0509
G62	G727	0.0509
G67	G794	0.0509
G42	G1616	0.0509
G91	G1173	0.0509
G35	G615	0.0509
G119	G337	0.0509
G62	G789	0.0509
G7	G1016	0.0509
G141	G201	0.0509
G168	G783	0.0509
G53	G745	0.0509
G61	G444	0.0509
G101	G218	0.0509
G91	G796	0.0509
G66	G1382	0.0509
G13	G1101	0.0509
G187	G1551	0.0509
G188	G771	0.0509
G96	G969	0.0509
G143	G945	0.0509
G49	G552	0.0509
G139	G1246	0.0509
G143	G1399	0.0509
G57	G1278	0.0509
G113	G739	0.0509
G113	G1243	0.0509
G57	G254	0.0509
G129	G1258	0.0509
G101	G1007	0.0509
G99	G153	0.0509
G131	G766	0.0509
G189	G464	0.0509
G136	G1244	0.0509
G19	G274	0.0509
G109	G531	0.0509
G95	G1224	0.0509
G137	G1018	0.0508
G2	G492	0.0508
G117	G1634	0.0508
G141	G135	0.0508
G171	G1116	0.0508
G10	G1267	0.0508
G30	G1283	0.0508
G185	G435	0.0508
G190	G539	0.0508
G87	G109	0.0508
G73	G503	0.0508
G77	G394	0.0508
G108	G540	0.0508
G194	G1513	0.0508
G120	G694	0.0508
G158	G540	0.0508
G39	G1554	0.0508
G120	G903	0.0508
G120	G12	0.0508
G139	G1145	0.0508
G169	G1190	0.0508
G30	G155	0.0508
G34	G135	0.0508
G135	G34	0.0508
G176	G1383	0.0508
G97	G366	0.0508
G99	G401	0.0508
G110	G779	0.0508
G92	G1413	0.0508
G155	G30	0.0508
G91	G510	0.0508
G12	G120	0.0508
G126	G1281	0.0508
G169	G1526	0.0508
G34	G555	0.0508
G118	G442	0.0508
G118	G310	0.0508
G162	G1567	0.0508
G117	G1611	0.0508
G109	G87	0.0508
G142	G793	0.0508
G135	G141	0.0508
G92	G528	0.0508
G106	G1572	0.0507
G156	G561	0.0507
G73	G1172	0.0507
G49	G1602	0.0507
G10	G35	0.0507
G73	G1561	0.0507
G2	G1489	0.0507
G115	G1548	0.0507
G64	G118	0.0507
G131	G1158	0.0507
G188	G454	0.0507
G13	G571	0.0507
G168	G1390	0.0507
G178	G991	0.0507
G35	G1070	0.0507
G194	G358	0.0507
G122	G806	0.0507
G72	G811	0.0507
G58	G343	0.0507
G73	G1509	0.0507
G84	G1524	0.0507
G150	G1559	0.0507
G134	G890	0.0507
G72	G1220	0.0507
G193	G1399	0.0507
G189	G1004	0.0507
G96	G1476	0.0507
G119	G1360	0.0507
G109	G864	0.0507
G3	G752	0.0507
G115	G496	0.0507
G143	G1525	0.0507
G34	G271	0.0507
G27	G1349	0.0507
G101	G697	0.0507
G19	G1096	0.0507
G35	G1251	0.0507
G118	G64	0.0507
G162	G1508	0.0507
G118	G453	0.0507
G35	G10	0.0507
G35	G569	0.0507
G129	G760	0.0507
G38	G1409	0.0507
G106	G388	0.0506
G81	G745	0.0506
G164	G653	0.0506
G56	G607	0.0506
G15	G743	0.0506
G35	G630	0.0506
G15	G1453	0.0506
G141	G1021	0.0506
G97	G507	0.0506
G84	G1536	0.0506
G142	G1348	0.0506
G66	G135	0.0506
G97	G1164	0.0506
G35	G664	0.0506
G101	G684	0.0506
G162	G1264	0.0506
G129	G1537	0.0506
G169	G663	0.0506
G85	G1070	0.0506
G118	G1498	0.0506
G83	G1452	0.0506
G12	G1580	0.0506
G171	G529	0.0506
G135	G1325	0.0506
G96	G1333	0.0506
G150	G1506	0.0506
G152	G393	0.0506
G35	G1187	0.0506
G85	G752	0.0506
G5	G380	0.0506
G96	G1452	0.0506
G135	G66	0.0506
G96	G1546	0.0506
G19	G1202	0.0506
G121	G766	0.0506
G19	G1623	0.0506
G34	G1455	0.0506
G90	G1488	0.0506
G85	G339	0.0506
G106	G593	0.0505
G27	G989	0.0505
G137	G478	0.0505
G49	G1457	0.0505
G34	G438	0.0505
G130	G1372	0.0505
G34	G1291	0.0505
G10	G1328	0.0505
G10	G1373	0.0505
G100	G1233	0.0505
G121	G438	0.0505
G80	G1024	0.0505
G158	G507	0.0505
G82	G886	0.0505
G68	G790	0.0505
G156	G122	0.0505
G43	G1615	0.0505
G26	G664	0.0505
G129	G1188	0.0505
G108	G563	0.0505
G58	G1079	0.0505
G153	G121	0.0505
G43	G8	0.0505
G157	G878	0.0505
G143	G212	0.0505
G168	G1116	0.0505
G12	G1554	0.0505
G150	G931	0.0505
G147	G131	0.0505
G180	G1031	0.0505
G142	G950	0.0505
G92	G473	0.0505
G118	G1221	0.0505
G42	G628	0.0505
G131	G1127	0.0505
G62	G253	0.0505
G99	G1133	0.0505
G118	G550	0.0505
G92	G1456	0.0505
G121	G153	0.0505
G3	G881	0.0505
G3	G1126	0.0505
G49	G1503	0.0505
G131	G147	0.0505
G115	G394	0.0505
G115	G641	0.0505
G8	G43	0.0505
G34	G1132	0.0505
G122	G156	0.0505
G36	G570	0.0505
G106	G1295	0.0504
G6	G35	0.0504
G164	G1093	0.0504
G49	G290	0.0504
G41	G1506	0.0504
G164	G728	0.0504
G156	G808	0.0504
G4	G1148	0.0504
G4	G748	0.0504
G157	G465	0.0504
G189	G607	0.0504
G113	G817	0.0504
G51	G1154	0.0504
G4	G482	0.0504
G100	G842	0.0504
G153	G354	0.0504
G134	G1353	0.0504
G135	G1342	0.0504
G27	G822	0.0504
G123	G12	0.0504
G126	G399	0.0504
G189	G944	0.0504
G98	G286	0.0504
G186	G846	0.0504
G44	G1434	0.0504
G16	G369	0.0504
G79	G1539	0.0504
G114	G151	0.0504
G176	G695	0.0504
G35	G1266	0.0504
G42	G812	0.0504
G62	G841	0.0504
G151	G8	0.0504
G97	G1194	0.0504
G8	G151	0.0504
G151	G114	0.0504
G195	G801	0.0504
G117	G206	0.0504
G34	G1572	0.0504
G66	G1373	0.0504
G79	G556	0.0504
G115	G1236	0.0504
G118	G680	0.0504
G134	G696	0.0504
G68	G299	0.0504
G5	G1442	0.0504
G110	G991	0.0504
G12	G123	0.0504
G88	G955	0.0504
G5	G656	0.0504
G176	G1322	0.0504
G35	G6	0.0504
G90	G543	0.0503
G79	G793	0.0503
G120	G1476	0.0503
G80	G1372	0.0503
G22	G649	0.0503
G76	G19	0.0503
G84	G731	0.0503
G51	G432	0.0503
G13	G210	0.0503
G74	G364	0.0503
G131	G438	0.0503
G39	G113	0.0503
G122	G1280	0.0503
G79	G776	0.0503
G153	G424	0.0503
G184	G605	0.0503
G13	G1424	0.0503
G34	G861	0.0503
G81	G842	0.0503
G51	G181	0.0503
G8	G1572	0.0503
G118	G429	0.0503
G66	G399	0.0503
G16	G419	0.0503
G66	G1118	0.0503
G195	G1129	0.0503
G131	G853	0.0503
G193	G991	0.0503
G34	G903	0.0503
G142	G1129	0.0503
G57	G639	0.0503
G190	G384	0.0503
G36	G250	0.0503
G142	G546	0.0503
G153	G1354	0.0503
G99	G1466	0.0503
G88	G1451	0.0503
G19	G76	0.0503
G100	G646	0.0503
G91	G863	0.0503
G36	G1496	0.0503
G156	G1101	0.0503
G101	G373	0.0503
G101	G907	0.0503
G181	G51	0.0503
G113	G39	0.0503
G36	G812	0.0503
G150	G1244	0.0503
G164	G1592	0.0502
G164	G1554	0.0502
G91	G474	0.0502
G195	G1609	0.0502
G127	G1582	0.0502
G52	G998	0.0502
G16	G326	0.0502
G41	G755	0.0502
G194	G1589	0.0502
G121	G523	0.0502
G84	G290	0.0502
G98	G308	0.0502
G108	G455	0.0502
G29	G624	0.0502
G108	G1333	0.0502
G118	G1488	0.0502
G8	G129	0.0502
G136	G565	0.0502
G4	G216	0.0502
G137	G1117	0.0502
G156	G516	0.0502
G113	G934	0.0502
G99	G687	0.0502
G75	G1174	0.0502
G19	G1558	0.0502
G144	G635	0.0502
G66	G254	0.0502
G194	G869	0.0502
G129	G861	0.0502
G100	G143	0.0502
G121	G825	0.0502
G117	G532	0.0502
G109	G549	0.0502
G143	G1629	0.0502
G16	G1330	0.0502
G139	G1619	0.0502
G152	G823	0.0502
G183	G46	0.0502
G66	G245	0.0502
G162	G409	0.0502
G43	G667	0.0502
G46	G183	0.0502
G176	G1242	0.0502
G92	G371	0.0502
G162	G869	0.0502
G143	G100	0.0502
G99	G1451	0.0502
G27	G1219	0.0502
G121	G651	0.0502
G129	G8	0.0502
G3	G1057	0.0502
G89	G474	0.0501
G22	G1548	0.0501
G156	G367	0.0501
G13	G234	0.0501
G80	G1479	0.0501
G118	G554	0.0501
G82	G375	0.0501
G188	G890	0.0501
G40	G62	0.0501
G155	G624	0.0501
G99	G292	0.0501
G136	G1353	0.0501
G79	G911	0.0501
G194	G653	0.0501
G142	G720	0.0501
G141	G1492	0.0501
G194	G848	0.0501
G139	G850	0.0501
G144	G849	0.0501
G131	G1453	0.0501
G72	G1208	0.0501
G79	G1081	0.0501
G121	G1399	0.0501
G81	G96	0.0501
G90	G455	0.0501
G97	G996	0.0501
G34	G1326	0.0501
G143	G613	0.0501
G109	G408	0.0501
G195	G1135	0.0501
G108	G505	0.0501
G32	G473	0.0501
G96	G81	0.0501
G3	G244	0.0501
G143	G1152	0.0501
G117	G1410	0.0501
G126	G405	0.0501
G195	G1378	0.0501
G3	G555	0.0501
G62	G40	0.0501
G27	G1350	0.0501
G135	G547	0.0501
G188	G99	0.05
G120	G1546	0.05
G33	G919	0.05
G126	G16	0.05
G157	G964	0.05
G15	G659	0.05
G156	G1524	0.05
G139	G438	0.05
G15	G99	0.05
G67	G1098	0.05
G73	G720	0.05
G193	G1642	0.05
G130	G377	0.05
G80	G967	0.05
G100	G864	0.05
G168	G1540	0.05
G8	G81	0.05
G15	G434	0.05
G79	G1626	0.05
G65	G887	0.05
G67	G1168	0.05
G97	G357	0.05
G134	G1633	0.05
G24	G1104	0.05
G193	G1507	0.05
G89	G1320	0.05
G161	G1326	0.05
G15	G321	0.05
G150	G782	0.05
G88	G1339	0.05
G80	G1455	0.05
G142	G443	0.05
G22	G1554	0.05
G41	G1008	0.05
G32	G79	0.05
G152	G849	0.05
G176	G1134	0.05
G39	G1111	0.05
G176	G1120	0.05
G96	G1087	0.05
G161	G294	0.05
G78	G1126	0.05
G16	G126	0.05
G131	G844	0.05
G131	G1391	0.05
G79	G32	0.05
G177	G812	0.05
G119	G865	0.05
G109	G1485	0.05
G181	G196	0.05
G181	G624	0.05
G162	G1190	0.05
G27	G595	0.05
G141	G1341	0.05
G129	G486	0.05
G135	G325	0.05
G88	G1251	0.05
G113	G653	0.05
G99	G15	0.05
G81	G8	0.05
G85	G335	0.05
G99	G188	0.05
G139	G1511	0.0499
G88	G1024	0.0499
G156	G131	0.0499
G140	G150	0.0499
G164	G1335	0.0499
G123	G1642	0.0499
G87	G1416	0.0499
G168	G1078	0.0499
G131	G523	0.0499
G47	G789	0.0499
G33	G1472	0.0499
G2	G842	0.0499
G194	G210	0.0499
G118	G687	0.0499
G171	G1412	0.0499
G83	G1326	0.0499
G110	G1470	0.0499
G136	G153	0.0499
G5	G1597	0.0499
G4	G134	0.0499
G110	G719	0.0499
G70	G432	0.0499
G152	G1302	0.0499
G163	G151	0.0499
G129	G841	0.0499
G131	G225	0.0499
G91	G1107	0.0499
G143	G518	0.0499
G177	G143	0.0499
G150	G326	0.0499
G5	G1160	0.0499
G190	G486	0.0499
G72	G931	0.0499
G152	G267	0.0499
G101	G953	0.0499
G62	G1407	0.0499
G194	G759	0.0499
G151	G163	0.0499
G38	G609	0.0499
G34	G1548	0.0499
G62	G680	0.0499
G143	G177	0.0499
G143	G1304	0.0499
G134	G4	0.0499
G153	G136	0.0499
G108	G310	0.0499
G117	G1197	0.0499
G150	G140	0.0499
G131	G156	0.0499
G134	G1097	0.0499
G84	G1490	0.0498
G6	G1271	0.0498
G178	G1513	0.0498
G10	G1509	0.0498
G99	G1191	0.0498
G164	G579	0.0498
G49	G295	0.0498
G171	G817	0.0498
G188	G869	0.0498
G10	G697	0.0498
G3	G150	0.0498
G35	G803	0.0498
G51	G274	0.0498
G150	G1065	0.0498
G173	G602	0.0498
G143	G928	0.0498
G177	G948	0.0498
G118	G1358	0.0498
G152	G272	0.0498
G5	G839	0.0498
G147	G1639	0.0498
G134	G1639	0.0498
G121	G1548	0.0498
G183	G63	0.0498
G152	G739	0.0498
G150	G3	0.0498
G136	G1328	0.0498
G3	G1201	0.0498
G153	G1561	0.0498
G63	G183	0.0498
G34	G616	0.0498
G57	G1356	0.0498
G188	G1115	0.0498
G57	G1582	0.0498
G152	G939	0.0498
G91	G604	0.0498
G88	G1557	0.0498
G181	G991	0.0498
G35	G1488	0.0498
G27	G512	0.0497
G13	G189	0.0497
G69	G1273	0.0497
G18	G259	0.0497
G84	G1629	0.0497
G89	G1245	0.0497
G84	G964	0.0497
G131	G1310	0.0497
G84	G850	0.0497
G16	G1327	0.0497
G181	G489	0.0497
G15	G752	0.0497
G121	G1413	0.0497
G84	G423	0.0497
G28	G217	0.0497
G101	G1601	0.0497
G91	G1540	0.0497
G62	G1018	0.0497
G110	G413	0.0497
G112	G1268	0.0497
G139	G842	0.0497
G168	G1357	0.0497
G39	G1556	0.0497
G109	G1416	0.0497
G30	G127	0.0497
G101	G480	0.0497
G39	G1247	0.0497
G96	G1496	0.0497
G16	G816	0.0497
G139	G1269	0.0497
G135	G952	0.0497
G131	G1373	0.0497
G35	G1217	0.0497
G21	G793	0.0497
G142	G1554	0.0497
G90	G271	0.0497
G127	G30	0.0497
G119	G1178	0.0497
G131	G1284	0.0497
G35	G955	0.0497
G189	G13	0.0497
G137	G898	0.0496
G156	G1631	0.0496
G84	G1631	0.0496
G96	G743	0.0496
G126	G503	0.0496
G80	G1385	0.0496
G164	G667	0.0496
G88	G472	0.0496
G55	G888	0.0496
G120	G375	0.0496
G105	G256	0.0496
G127	G1283	0.0496
G189	G310	0.0496
G42	G1129	0.0496
G24	G1437	0.0496
G85	G940	0.0496
G120	G764	0.0496
G5	G954	0.0496
G156	G510	0.0496
G178	G1405	0.0496
G152	G421	0.0496
G5	G1025	0.0496
G115	G887	0.0496
G109	G186	0.0496
G121	G677	0.0496
G10	G1029	0.0496
G34	G752	0.0496
G91	G1187	0.0496
G111	G63	0.0496
G131	G336	0.0496
G91	G326	0.0496
G3	G614	0.0496
G109	G224	0.0496
G22	G1033	0.0496
G35	G880	0.0496
G62	G500	0.0496
G62	G1590	0.0496
G186	G109	0.0496
G2	G1441	0.0496
G176	G1140	0.0496
G35	G1189	0.0496
G169	G520	0.0496
G101	G602	0.0496
G3	G641	0.0496
G63	G111	0.0496
G5	G338	0.0496
G143	G1263	0.0496
G142	G910	0.0496
G99	G941	0.0496
G27	G829	0.0496
G85	G398	0.0496
G85	G941	0.0496
G58	G1085	0.0496
G90	G395	0.0496
G193	G1147	0.0496
G13	G627	0.0495
G80	G588	0.0495
G190	G1339	0.0495
G168	G1148	0.0495
G157	G1041	0.0495
G13	G1611	0.0495
G16	G288	0.0495
G109	G1272	0.0495
G27	G540	0.0495
G129	G1377	0.0495
G21	G853	0.0495
G39	G1126	0.0495
G184	G1044	0.0495
G117	G1018	0.0495
G6	G221	0.0495
G142	G902	0.0495
G110	G727	0.0495
G60	G1586	0.0495
G143	G377	0.0495
G143	G880	0.0495
G153	G515	0.0495
G136	G1639	0.0495
G85	G389	0.0495
G139	G1316	0.0495
G33	G155	0.0495
G62	G514	0.0495
G66	G890	0.0495
G115	G1317	0.0495
G155	G33	0.0495
G143	G317	0.0495
G136	G290	0.0495
G42	G1640	0.0495
G96	G438	0.0495
G58	G556	0.0495
G101	G1192	0.0495
G32	G404	0.0495
G131	G1488	0.0495
G135	G875	0.0495
G27	G1332	0.0495
G120	G980	0.0495
G49	G800	0.0495
G162	G318	0.0495
G48	G965	0.0495
G137	G1126	0.0494
G98	G577	0.0494
G182	G1634	0.0494
G99	G779	0.0494
G27	G1258	0.0494
G10	G903	0.0494
G93	G1113	0.0494
G95	G242	0.0494
G95	G1020	0.0494
G120	G765	0.0494
G194	G1473	0.0494
G60	G755	0.0494
G136	G882	0.0494
G161	G507	0.0494
G141	G1613	0.0494
G190	G357	0.0494
G79	G1533	0.0494
G2	G377	0.0494
G85	G846	0.0494
G190	G361	0.0494
G147	G1605	0.0494
G122	G724	0.0494
G153	G228	0.0494
G4	G486	0.0494
G171	G292	0.0494
G141	G984	0.0494
G134	G631	0.0494
G49	G684	0.0494
G97	G765	0.0494
G85	G822	0.0494
G97	G739	0.0494
G152	G892	0.0494
G79	G713	0.0494
G150	G973	0.0494
G96	G785	0.0494
G5	G1149	0.0494
G27	G806	0.0494
G176	G561	0.0494
G96	G1034	0.0494
G143	G739	0.0494
G62	G1554	0.0494
G27	G522	0.0494
G3	G784	0.0494
G126	G1299	0.0494
G150	G1554	0.0494
G113	G1424	0.0494
G10	G540	0.0493
G137	G1545	0.0493
G112	G1382	0.0493
G58	G1631	0.0493
G130	G900	0.0493
G105	G938	0.0493
G156	G1191	0.0493
G136	G235	0.0493
G15	G1476	0.0493
G101	G1530	0.0493
G30	G502	0.0493
G120	G1393	0.0493
G192	G1326	0.0493
G91	G613	0.0493
G175	G1242	0.0493
G193	G1233	0.0493
G81	G1416	0.0493
G194	G932	0.0493
G117	G79	0.0493
G70	G1430	0.0493
G110	G533	0.0493
G78	G1094	0.0493
G189	G465	0.0493
G83	G1094	0.0493
G35	G1629	0.0493
G15	G505	0.0493
G79	G117	0.0493
G91	G924	0.0493
G34	G1347	0.0493
G35	G1268	0.0493
G35	G698	0.0493
G90	G477	0.0493
G152	G1093	0.0493
G115	G1391	0.0493
G72	G391	0.0493
G171	G675	0.0493
G99	G278	0.0493
G3	G1095	0.0493
G39	G987	0.0493
G106	G34	0.0492
G137	G880	0.0492
G137	G1111	0.0492
G84	G1343	0.0492
G44	G230	0.0492
G35	G995	0.0492
G43	G262	0.0492
G100	G1350	0.0492
G84	G1258	0.0492
G5	G1382	0.0492
G105	G108	0.0492
G146	G514	0.0492
G172	G1638	0.0492
G89	G261	0.0492
G89	G458	0.0492
G10	G1089	0.0492
G68	G1361	0.0492
G178	G1601	0.0492
G131	G1618	0.0492
G4	G1633	0.0492
G33	G1550	0.0492
G9	G745	0.0492
G49	G366	0.0492
G19	G166	0.0492
G105	G319	0.0492
G140	G1538	0.0492
G184	G639	0.0492
G150	G1551	0.0492
G5	G1638	0.0492
G2	G283	0.0492
G18	G1109	0.0492
G181	G455	0.0492
G136	G34	0.0492
G136	G441	0.0492
G152	G1349	0.0492
G153	G1326	0.0492
G181	G1325	0.0492
G105	G1447	0.0492
G152	G1150	0.0492
G96	G348	0.0492
G34	G326	0.0492
G158	G100	0.0492
G100	G158	0.0492
G136	G391	0.0492
G195	G775	0.0492
G117	G472	0.0492
G34	G136	0.0492
G2	G1611	0.0492
G152	G391	0.0492
G44	G1104	0.0492
G27	G823	0.0492
G3	G1378	0.0492
G166	G19	0.0492
G108	G105	0.0492
G135	G1405	0.0492
G5	G383	0.0492
G34	G106	0.0492
G106	G188	0.0491
G79	G770	0.0491
G61	G1548	0.0491
G164	G627	0.0491
G17	G861	0.0491
G161	G979	0.0491
G2	G770	0.0491
G105	G1192	0.0491
G84	G326	0.0491
G129	G73	0.0491
G156	G569	0.0491
G164	G757	0.0491
G188	G1086	0.0491
G119	G765	0.0491
G130	G1193	0.0491
G97	G1372	0.0491
G183	G839	0.0491
G148	G1370	0.0491
G117	G836	0.0491
G11	G521	0.0491
G122	G1329	0.0491
G168	G88	0.0491
G67	G561	0.0491
G95	G311	0.0491
G28	G869	0.0491
G169	G613	0.0491
G3	G1626	0.0491
G8	G829	0.0491
G58	G619	0.0491
G91	G997	0.0491
G178	G1155	0.0491
G112	G18	0.0491
G8	G1125	0.0491
G117	G300	0.0491
G62	G814	0.0491
G147	G913	0.0491
G73	G988	0.0491
G42	G602	0.0491
G131	G594	0.0491
G115	G1497	0.0491
G118	G1497	0.0491
G97	G1004	0.0491
G143	G738	0.0491
G97	G12	0.0491
G12	G97	0.0491
G176	G1317	0.0491
G73	G129	0.0491
G119	G1547	0.0491
G66	G241	0.0491
G139	G1527	0.0491
G109	G950	0.0491
G187	G1195	0.0491
G141	G989	0.0491
G18	G112	0.0491
G65	G1584	0.0491
G88	G168	0.0491
G35	G1508	0.0491
G188	G106	0.0491
G19	G1172	0.0491
G65	G1039	0.0491
G27	G1321	0.0491
G106	G454	0.049
G137	G429	0.049
G40	G1255	0.049
G27	G1012	0.049
G52	G364	0.049
G78	G675	0.049
G80	G637	0.049
G80	G694	0.049
G44	G789	0.049
G10	G326	0.049
G39	G1018	0.049
G168	G1412	0.049
G12	G1149	0.049
G120	G421	0.049
G131	G68	0.049
G38	G1109	0.049
G68	G1117	0.049
G194	G970	0.049
G155	G439	0.049
G142	G313	0.049
G66	G431	0.049
G164	G1030	0.049
G113	G694	0.049
G129	G1428	0.049
G35	G912	0.049
G96	G887	0.049
G135	G964	0.049
G42	G391	0.049
G85	G1307	0.049
G119	G627	0.049
G181	G533	0.049
G2	G547	0.049
G90	G1152	0.049
G19	G861	0.049
G85	G1327	0.049
G108	G1421	0.049
G39	G740	0.049
G85	G950	0.049
G68	G131	0.049
G90	G286	0.049
G135	G818	0.049
G150	G349	0.049
G3	G875	0.049
G84	G474	0.0489
G174	G1544	0.0489
G24	G1609	0.0489
G155	G1631	0.0489
G160	G543	0.0489
G151	G540	0.0489
G107	G259	0.0489
G141	G1211	0.0489
G79	G1282	0.0489
G189	G817	0.0489
G39	G1372	0.0489
G156	G405	0.0489
G126	G765	0.0489
G91	G878	0.0489
G61	G1614	0.0489
G10	G509	0.0489
G119	G1530	0.0489
G70	G841	0.0489
G121	G1428	0.0489
G67	G1133	0.0489
G190	G1571	0.0489
G32	G343	0.0489
G34	G287	0.0489
G131	G254	0.0489
G48	G995	0.0489
G83	G610	0.0489
G34	G261	0.0489
G141	G886	0.0489
G35	G1108	0.0489
G100	G326	0.0489
G96	G685	0.0489
G5	G834	0.0489
G35	G421	0.0489
G79	G1349	0.0489
G194	G890	0.0489
G118	G406	0.0489
G109	G350	0.0489
G183	G2	0.0489
G101	G1470	0.0489
G152	G1072	0.0489
G115	G1267	0.0489
G2	G183	0.0489
G118	G1303	0.0489
G34	G791	0.0489
G5	G631	0.0489
G88	G699	0.0489
G117	G1556	0.0489
G42	G771	0.0489
G126	G971	0.0489
G153	G1300	0.0489
G150	G930	0.0489
G57	G1584	0.0489
G35	G771	0.0489
G85	G1508	0.0489
G42	G1209	0.0489
G5	G49	0.0488
G79	G1634	0.0488
G10	G1453	0.0488
G161	G1282	0.0488
G93	G135	0.0488
G122	G1113	0.0488
G87	G715	0.0488
G16	G227	0.0488
G73	G58	0.0488
G122	G664	0.0488
G49	G1630	0.0488
G44	G1524	0.0488
G16	G792	0.0488
G139	G591	0.0488
G98	G1485	0.0488
G157	G253	0.0488
G188	G1328	0.0488
G120	G286	0.0488
G123	G1554	0.0488
G12	G620	0.0488
G89	G473	0.0488
G184	G1283	0.0488
G98	G81	0.0488
G1	G1302	0.0488
G101	G1056	0.0488
G110	G1187	0.0488
G97	G759	0.0488
G189	G409	0.0488
G99	G354	0.0488
G2	G1506	0.0488
G113	G861	0.0488
G125	G731	0.0488
G123	G70	0.0488
G97	G635	0.0488
G90	G864	0.0488
G90	G482	0.0488
G142	G951	0.0488
G141	G729	0.0488
G193	G12	0.0488
G12	G193	0.0488
G131	G1548	0.0488
G150	G1548	0.0488
G16	G1360	0.0488
G193	G706	0.0488
G189	G674	0.0488
G162	G561	0.0488
G140	G466	0.0488
G3	G769	0.0488
G70	G123	0.0488
G35	G299	0.0488
G5	G1373	0.0488
G58	G73	0.0488
G110	G1492	0.0488
G49	G5	0.0488
G152	G1601	0.0488
G81	G98	0.0488
G135	G93	0.0488
G127	G19	0.0487
G87	G628	0.0487
G91	G1548	0.0487
G5	G1378	0.0487
G88	G1081	0.0487
G88	G1518	0.0487
G172	G1282	0.0487
G130	G35	0.0487
G188	G1349	0.0487
G82	G822	0.0487
G15	G581	0.0487
G81	G900	0.0487
G177	G899	0.0487
G110	G255	0.0487
G182	G788	0.0487
G105	G795	0.0487
G134	G1188	0.0487
G4	G841	0.0487
G30	G1632	0.0487
G72	G150	0.0487
G89	G825	0.0487
G125	G934	0.0487
G98	G1056	0.0487
G24	G409	0.0487
G48	G1323	0.0487
G136	G937	0.0487
G141	G147	0.0487
G187	G1206	0.0487
G117	G1199	0.0487
G193	G1472	0.0487
G15	G1244	0.0487
G119	G896	0.0487
G43	G151	0.0487
G83	G512	0.0487
G34	G1087	0.0487
G134	G665	0.0487
G10	G318	0.0487
G19	G1523	0.0487
G108	G337	0.0487
G108	G605	0.0487
G194	G842	0.0487
G36	G1306	0.0487
G62	G639	0.0487
G156	G266	0.0487
G35	G130	0.0487
G58	G1278	0.0487
G96	G596	0.0487
G65	G1456	0.0487
G150	G72	0.0487
G105	G581	0.0487
G184	G1415	0.0487
G162	G1609	0.0487
G90	G442	0.0487
G85	G1086	0.0487
G147	G141	0.0487
G151	G43	0.0487
G68	G915	0.0487
G171	G813	0.0487
G90	G863	0.0487
G152	G628	0.0487
G32	G954	0.0487
G193	G1335	0.0487
G109	G710	0.0487
G19	G127	0.0487
G106	G1244	0.0486
G137	G967	0.0486
G90	G1480	0.0486
G67	G675	0.0486
G135	G1544	0.0486
G10	G1201	0.0486
G16	G1192	0.0486
G88	G849	0.0486
G16	G404	0.0486
G112	G1272	0.0486
G108	G1342	0.0486
G88	G1554	0.0486
G130	G1460	0.0486
G63	G1599	0.0486
G148	G1577	0.0486
G69	G320	0.0486
G173	G1538	0.0486
G38	G1405	0.0486
G18	G1055	0.0486
G87	G5	0.0486
G128	G286	0.0486
G3	G335	0.0486
G70	G1444	0.0486
G70	G1595	0.0486
G1	G543	0.0486
G100	G300	0.0486
G121	G752	0.0486
G113	G429	0.0486
G36	G162	0.0486
G101	G379	0.0486
G186	G773	0.0486
G153	G834	0.0486
G74	G155	0.0486
G168	G317	0.0486
G60	G1560	0.0486
G143	G864	0.0486
G168	G828	0.0486
G79	G1497	0.0486
G108	G977	0.0486
G125	G1065	0.0486
G49	G1107	0.0486
G49	G1208	0.0486
G181	G210	0.0486
G32	G514	0.0486
G135	G337	0.0486
G67	G1122	0.0486
G121	G1089	0.0486
G96	G358	0.0486
G135	G1081	0.0486
G184	G698	0.0486
G162	G36	0.0486
G162	G1563	0.0486
G36	G775	0.0486
G155	G74	0.0486
G108	G442	0.0486
G110	G1405	0.0486
G126	G359	0.0486
G176	G1418	0.0486
G5	G87	0.0486
G84	G266	0.0486
G53	G636	0.0485
G171	G1107	0.0485
G144	G1407	0.0485
G188	G882	0.0485
G11	G605	0.0485
G105	G1207	0.0485
G188	G441	0.0485
G99	G1430	0.0485
G65	G894	0.0485
G46	G613	0.0485
G189	G856	0.0485
G182	G83	0.0485
G161	G1260	0.0485
G121	G496	0.0485
G136	G1537	0.0485
G85	G409	0.0485
G35	G1566	0.0485
G120	G1549	0.0485
G189	G1081	0.0485
G84	G1059	0.0485
G16	G1221	0.0485
G90	G3	0.0485
G119	G1641	0.0485
G122	G239	0.0485
G29	G950	0.0485
G48	G1182	0.0485
G121	G1168	0.0485
G150	G1478	0.0485
G171	G1472	0.0485
G156	G875	0.0485
G175	G686	0.0485
G193	G995	0.0485
G44	G556	0.0485
G157	G495	0.0485
G139	G121	0.0485
G64	G829	0.0485
G157	G477	0.0485
G72	G914	0.0485
G139	G1524	0.0485
G150	G367	0.0485
G119	G283	0.0485
G141	G774	0.0485
G86	G1174	0.0485
G117	G945	0.0485
G65	G12	0.0485
G122	G658	0.0485
G12	G65	0.0485
G121	G139	0.0485
G189	G1401	0.0485
G129	G1399	0.0485
G49	G254	0.0485
G3	G90	0.0485
G129	G602	0.0485
G58	G486	0.0485
G99	G783	0.0485
G83	G182	0.0485
G129	G417	0.0485
G29	G1480	0.0484
G164	G1552	0.0484
G118	G1357	0.0484
G88	G117	0.0484
G80	G1164	0.0484
G125	G429	0.0484
G149	G181	0.0484
G100	G1461	0.0484
G108	G373	0.0484
G182	G348	0.0484
G135	G1364	0.0484
G4	G254	0.0484
G122	G1207	0.0484
G158	G291	0.0484
G73	G135	0.0484
G141	G1207	0.0484
G54	G203	0.0484
G47	G394	0.0484
G47	G838	0.0484
G101	G1036	0.0484
G92	G922	0.0484
G136	G1498	0.0484
G26	G544	0.0484
G155	G129	0.0484
G169	G1447	0.0484
G10	G273	0.0484
G130	G283	0.0484
G174	G63	0.0484
G110	G1536	0.0484
G72	G1477	0.0484
G184	G594	0.0484
G131	G418	0.0484
G3	G1349	0.0484
G171	G1305	0.0484
G82	G1089	0.0484
G176	G839	0.0484
G162	G1585	0.0484
G125	G978	0.0484
G42	G697	0.0484
G85	G1148	0.0484
G100	G105	0.0484
G121	G1563	0.0484
G108	G818	0.0484
G136	G1434	0.0484
G105	G100	0.0484
G162	G1327	0.0484
G3	G849	0.0484
G34	G784	0.0484
G136	G628	0.0484
G118	G738	0.0484
G63	G174	0.0484
G135	G73	0.0484
G129	G155	0.0484
G12	G1443	0.0484
G135	G1218	0.0484
G5	G1500	0.0484
G35	G939	0.0484
G85	G625	0.0484
G181	G149	0.0484
G80	G1030	0.0484
G117	G88	0.0484
G137	G472	0.0483
G190	G492	0.0483
G164	G210	0.0483
G190	G267	0.0483
G13	G898	0.0483
G174	G845	0.0483
G120	G817	0.0483
G12	G1291	0.0483
G13	G97	0.0483
G156	G864	0.0483
G123	G755	0.0483
G190	G1070	0.0483
G44	G162	0.0483
G188	G739	0.0483
G75	G1539	0.0483
G154	G222	0.0483
G26	G1035	0.0483
G120	G62	0.0483
G81	G1566	0.0483
G112	G637	0.0483
G139	G256	0.0483
G182	G745	0.0483
G156	G91	0.0483
G86	G937	0.0483
G108	G1081	0.0483
G63	G352	0.0483
G172	G1587	0.0483
G83	G774	0.0483
G142	G897	0.0483
G8	G1546	0.0483
G12	G1023	0.0483
G188	G1048	0.0483
G5	G407	0.0483
G92	G1078	0.0483
G1	G597	0.0483
G85	G588	0.0483
G129	G35	0.0483
G105	G315	0.0483
G136	G454	0.0483
G5	G684	0.0483
G150	G152	0.0483
G57	G1044	0.0483
G3	G1215	0.0483
G118	G462	0.0483
G62	G1201	0.0483
G79	G708	0.0483
G35	G129	0.0483
G178	G242	0.0483
G99	G684	0.0483
G195	G1550	0.0483
G68	G518	0.0483
G195	G212	0.0483
G72	G952	0.0483
G152	G150	0.0483
G113	G1415	0.0483
G3	G768	0.0483
G27	G518	0.0483
G85	G1521	0.0483
G58	G573	0.0483
G58	G367	0.0483
G135	G1632	0.0483
G150	G1104	0.0483
G91	G156	0.0483
G62	G120	0.0483
G162	G44	0.0483
G85	G578	0.0483
G97	G13	0.0483
G27	G1232	0.0483
G6	G1494	0.0482
G54	G1342	0.0482
G132	G62	0.0482
G10	G225	0.0482
G3	G1061	0.0482
G47	G913	0.0482
G79	G1558	0.0482
G74	G998	0.0482
G109	G672	0.0482
G27	G1233	0.0482
G2	G1641	0.0482
G56	G497	0.0482
G189	G637	0.0482
G188	G42	0.0482
G194	G1316	0.0482
G84	G347	0.0482
G135	G856	0.0482
G97	G362	0.0482
G97	G1307	0.0482
G176	G723	0.0482
G176	G1380	0.0482
G187	G611	0.0482
G150	G828	0.0482
G34	G1150	0.0482
G15	G1346	0.0482
G12	G904	0.0482
G99	G1051	0.0482
G117	G1402	0.0482
G162	G281	0.0482
G161	G573	0.0482
G171	G1218	0.0482
G97	G1058	0.0482
G167	G597	0.0482
G147	G1455	0.0482
G91	G673	0.0482
G27	G1307	0.0482
G101	G1421	0.0482
G171	G257	0.0482
G42	G188	0.0482
G62	G1591	0.0482
G38	G622	0.0482
G35	G1287	0.0482
G62	G132	0.0482
G51	G475	0.0481
G16	G745	0.0481
G15	G692	0.0481
G155	G1248	0.0481
G22	G371	0.0481
G123	G323	0.0481
G75	G1353	0.0481
G15	G1378	0.0481
G8	G350	0.0481
G64	G1342	0.0481
G91	G27	0.0481
G13	G924	0.0481
G153	G85	0.0481
G74	G1204	0.0481
G64	G406	0.0481
G15	G554	0.0481
G59	G713	0.0481
G15	G1550	0.0481
G144	G239	0.0481
G134	G1381	0.0481
G1	G497	0.0481
G193	G366	0.0481
G59	G1532	0.0481
G78	G1121	0.0481
G136	G1509	0.0481
G144	G1623	0.0481
G110	G1325	0.0481
G58	G1389	0.0481
G136	G1149	0.0481
G181	G373	0.0481
G152	G724	0.0481
G147	G1295	0.0481
G159	G668	0.0481
G126	G538	0.0481
G139	G475	0.0481
G129	G1129	0.0481
G62	G1081	0.0481
G34	G864	0.0481
G96	G455	0.0481
G171	G234	0.0481
G176	G599	0.0481
G114	G9	0.0481
G9	G114	0.0481
G152	G424	0.0481
G135	G1108	0.0481
G117	G1049	0.0481
G152	G1489	0.0481
G108	G1301	0.0481
G96	G1491	0.0481
G108	G355	0.0481
G85	G153	0.0481
G27	G91	0.0481
G152	G771	0.0481
G5	G1601	0.0481
G19	G1351	0.0481
G85	G688	0.0481
G150	G989	0.0481
G106	G939	0.048
G164	G472	0.048
G146	G922	0.048
G164	G954	0.048
G188	G35	0.048
G19	G1480	0.048
G126	G1233	0.048
G2	G1440	0.048
G13	G958	0.048
G10	G1324	0.048
G53	G842	0.048
G95	G1218	0.048
G140	G1159	0.048
G100	G1044	0.048
G69	G1498	0.048
G59	G241	0.048
G10	G1508	0.048
G86	G723	0.048
G159	G1175	0.048
G153	G418	0.048
G48	G66	0.048
G139	G1080	0.048
G120	G506	0.048
G83	G639	0.048
G92	G58	0.048
G131	G677	0.048
G131	G1451	0.048
G176	G1444	0.048
G181	G867	0.048
G81	G916	0.048
G176	G1411	0.048
G5	G1310	0.048
G134	G1448	0.048
G58	G92	0.048
G101	G380	0.048
G5	G1267	0.048
G42	G290	0.048
G150	G1215	0.048
G108	G991	0.048
G118	G483	0.048
G135	G627	0.048
G195	G1415	0.048
G66	G48	0.048
G193	G1008	0.048
G91	G1492	0.048
G58	G1235	0.048
G35	G188	0.048
G27	G450	0.048
G100	G517	0.048
G6	G323	0.0479
G164	G1566	0.0479
G99	G616	0.0479
G188	G822	0.0479
G80	G135	0.0479
G130	G1582	0.0479
G76	G150	0.0479
G88	G1307	0.0479
G70	G768	0.0479
G157	G1001	0.0479
G84	G1324	0.0479
G84	G1489	0.0479
G70	G1642	0.0479
G72	G230	0.0479
G33	G861	0.0479
G1	G1238	0.0479
G130	G465	0.0479
G121	G1017	0.0479
G147	G1311	0.0479
G32	G608	0.0479
G128	G380	0.0479
G28	G169	0.0479
G126	G663	0.0479
G171	G982	0.0479
G9	G278	0.0479
G119	G415	0.0479
G119	G1217	0.0479
G55	G967	0.0479
G129	G321	0.0479
G72	G903	0.0479
G15	G377	0.0479
G84	G1421	0.0479
G189	G119	0.0479
G34	G405	0.0479
G150	G736	0.0479
G129	G1118	0.0479
G101	G641	0.0479
G58	G415	0.0479
G186	G1041	0.0479
G12	G603	0.0479
G91	G374	0.0479
G105	G391	0.0479
G97	G552	0.0479
G122	G552	0.0479
G85	G720	0.0479
G117	G1177	0.0479
G101	G890	0.0479
G36	G800	0.0479
G119	G189	0.0479
G27	G644	0.0479
G129	G933	0.0479
G195	G1257	0.0479
G181	G863	0.0479
G113	G967	0.0479
G88	G509	0.0479
G142	G977	0.0479
G169	G28	0.0479
G19	G1019	0.0479
G99	G828	0.0479
G110	G1404	0.0479
G3	G516	0.0479
G142	G1569	0.0479
G150	G76	0.0479
G135	G991	0.0479
G129	G1284	0.0479
G135	G80	0.0479
G6	G143	0.0478
G178	G255	0.0478
G63	G19	0.0478
G13	G301	0.0478
G53	G664	0.0478
G156	G1368	0.0478
G188	G611	0.0478
G82	G1516	0.0478
G131	G1490	0.0478
G49	G874	0.0478
G153	G561	0.0478
G121	G1201	0.0478
G158	G1336	0.0478
G98	G1559	0.0478
G44	G399	0.0478
G42	G1392	0.0478
G136	G434	0.0478
G117	G323	0.0478
G73	G618	0.0478
G76	G984	0.0478
G97	G406	0.0478
G133	G314	0.0478
G3	G1368	0.0478
G137	G928	0.0478
G3	G1342	0.0478
G193	G916	0.0478
G92	G623	0.0478
G150	G1633	0.0478
G85	G451	0.0478
G153	G1246	0.0478
G18	G1352	0.0478
G26	G1559	0.0478
G143	G677	0.0478
G169	G904	0.0478
G72	G362	0.0478
G58	G1597	0.0478
G36	G416	0.0478
G101	G438	0.0478
G35	G677	0.0478
G36	G727	0.0478
G126	G231	0.0478
G2	G494	0.0478
G108	G1399	0.0478
G181	G1218	0.0478
G19	G63	0.0478
G143	G6	0.0478
G106	G602	0.0477
G144	G512	0.0477
G81	G770	0.0477
G4	G1061	0.0477
G164	G1177	0.0477
G111	G1430	0.0477
G153	G812	0.0477
G164	G1197	0.0477
G157	G836	0.0477
G2	G1192	0.0477
G4	G640	0.0477
G50	G1385	0.0477
G83	G1219	0.0477
G188	G1246	0.0477
G193	G1460	0.0477
G34	G839	0.0477
G176	G768	0.0477
G154	G495	0.0477
G51	G847	0.0477
G150	G532	0.0477
G119	G611	0.0477
G63	G1550	0.0477
G126	G1580	0.0477
G36	G320	0.0477
G186	G762	0.0477
G101	G514	0.0477
G32	G1416	0.0477
G33	G1206	0.0477
G142	G1518	0.0477
G129	G1389	0.0477
G92	G1211	0.0477
G150	G1372	0.0477
G193	G1586	0.0477
G124	G1102	0.0477
G136	G131	0.0477
G2	G1594	0.0477
G113	G245	0.0477
G160	G47	0.0477
G34	G267	0.0477
G181	G1288	0.0477
G47	G160	0.0477
G113	G853	0.0477
G109	G968	0.0477
G178	G971	0.0477
G178	G1168	0.0477
G62	G1111	0.0477
G131	G136	0.0477
G135	G487	0.0477
G99	G677	0.0477
G109	G1404	0.0477
G3	G941	0.0477
G162	G486	0.0477
G27	G973	0.0477
G152	G494	0.0477
G152	G1232	0.0477
G19	G340	0.0477
G131	G318	0.0477
G19	G686	0.0477
G19	G710	0.0477
G106	G1246	0.0476
G121	G474	0.0476
G90	G1192	0.0476
G131	G227	0.0476
G124	G323	0.0476
G10	G1150	0.0476
G176	G900	0.0476
G36	G438	0.0476
G151	G937	0.0476
G60	G109	0.0476
G66	G750	0.0476
G77	G635	0.0476
G151	G1035	0.0476
G39	G1023	0.0476
G60	G1380	0.0476
G1	G81	0.0476
G181	G1460	0.0476
G90	G1638	0.0476
G120	G1310	0.0476
G8	G573	0.0476
G139	G1543	0.0476
G93	G73	0.0476
G136	G561	0.0476
G18	G640	0.0476
G15	G1407	0.0476
G84	G1604	0.0476
G109	G298	0.0476
G62	G1044	0.0476
G3	G1618	0.0476
G156	G1443	0.0476
G195	G456	0.0476
G64	G193	0.0476
G39	G1591	0.0476
G72	G1630	0.0476
G122	G774	0.0476
G90	G321	0.0476
G81	G1281	0.0476
G193	G797	0.0476
G16	G254	0.0476
G35	G1017	0.0476
G35	G1349	0.0476
G189	G1399	0.0476
G131	G1578	0.0476
G136	G1136	0.0476
G162	G502	0.0476
G133	G1061	0.0476
G117	G1399	0.0476
G141	G1534	0.0476
G121	G1508	0.0476
G122	G989	0.0476
G150	G581	0.0476
G19	G1086	0.0476
G19	G1193	0.0476
G131	G1527	0.0476
G193	G64	0.0476
G99	G874	0.0476
G135	G921	0.0476
G73	G93	0.0476
G97	G1569	0.0476
G81	G1	0.0476
G131	G604	0.0476
G109	G60	0.0476
G187	G682	0.0476
G19	G269	0.0476
G135	G958	0.0476
G189	G987	0.0476
G137	G1605	0.0475
G2	G1544	0.0475
G8	G540	0.0475
G75	G150	0.0475
G149	G934	0.0475
G84	G1509	0.0475
G64	G1061	0.0475
G157	G135	0.0475
G49	G1378	0.0475
G60	G1536	0.0475
G13	G39	0.0475
G13	G1552	0.0475
G139	G454	0.0475
G157	G515	0.0475
G34	G1127	0.0475
G168	G808	0.0475
G15	G1188	0.0475
G121	G1343	0.0475
G67	G850	0.0475
G97	G1540	0.0475
G143	G1449	0.0475
G15	G1233	0.0475
G98	G181	0.0475
G176	G216	0.0475
G143	G1329	0.0475
G122	G1479	0.0475
G172	G1077	0.0475
G96	G1477	0.0475
G53	G83	0.0475
G178	G688	0.0475
G89	G1350	0.0475
G22	G392	0.0475
G105	G915	0.0475
G69	G193	0.0475
G193	G1622	0.0475
G152	G1540	0.0475
G55	G1561	0.0475
G35	G1400	0.0475
G176	G515	0.0475
G108	G1599	0.0475
G62	G217	0.0475
G62	G1472	0.0475
G176	G555	0.0475
G176	G1392	0.0475
G88	G1120	0.0475
G101	G567	0.0475
G99	G752	0.0475
G35	G1120	0.0475
G117	G1308	0.0475
G58	G851	0.0475
G62	G635	0.0475
G42	G1232	0.0475
G99	G244	0.0475
G58	G1621	0.0475
G58	G1131	0.0475
G193	G69	0.0475
G19	G919	0.0475
G171	G601	0.0475
G83	G53	0.0475
G85	G677	0.0475
G57	G933	0.0475
G79	G306	0.0475
G58	G564	0.0475
G99	G259	0.0475
G68	G1089	0.0475
G108	G1391	0.0475
G181	G98	0.0475
G36	G942	0.0475
G35	G1119	0.0475
G39	G13	0.0475
G85	G1489	0.0475
G135	G157	0.0475
G150	G75	0.0475
G106	G812	0.0474
G137	G206	0.0474
G188	G85	0.0474
G99	G1457	0.0474
G53	G1043	0.0474
G154	G798	0.0474
G30	G741	0.0474
G84	G677	0.0474
G132	G5	0.0474
G105	G878	0.0474
G84	G503	0.0474
G136	G822	0.0474
G10	G150	0.0474
G156	G369	0.0474
G184	G894	0.0474
G193	G429	0.0474
G33	G1283	0.0474
G60	G842	0.0474
G172	G685	0.0474
G70	G1239	0.0474
G153	G890	0.0474
G159	G408	0.0474
G34	G1070	0.0474
G2	G1479	0.0474
G171	G310	0.0474
G88	G1095	0.0474
G105	G254	0.0474
G78	G203	0.0474
G114	G193	0.0474
G122	G1580	0.0474
G152	G1037	0.0474
G120	G1188	0.0474
G130	G329	0.0474
G119	G1080	0.0474
G169	G1503	0.0474
G89	G464	0.0474
G3	G785	0.0474
G35	G399	0.0474
G35	G733	0.0474
G152	G661	0.0474
G99	G834	0.0474
G139	G1622	0.0474
G135	G203	0.0474
G115	G1614	0.0474
G129	G228	0.0474
G2	G1383	0.0474
G83	G634	0.0474
G36	G888	0.0474
G27	G354	0.0474
G129	G697	0.0474
G158	G604	0.0474
G193	G114	0.0474
G150	G771	0.0474
G150	G10	0.0474
G5	G132	0.0474
G85	G188	0.0474
G106	G136	0.0473
G122	G543	0.0473
G107	G1309	0.0473
G27	G1296	0.0473
G143	G793	0.0473
G136	G1117	0.0473
G42	G938	0.0473
G148	G1199	0.0473
G93	G230	0.0473
G137	G320	0.0473
G188	G34	0.0473
G93	G1272	0.0473
G150	G642	0.0473
G89	G995	0.0473
G155	G1109	0.0473
G121	G1498	0.0473
G172	G1550	0.0473
G142	G135	0.0473
G64	G117	0.0473
G91	G377	0.0473
G88	G675	0.0473
G56	G552	0.0473
G91	G1550	0.0473
G120	G944	0.0473
G57	G836	0.0473
G5	G1618	0.0473
G150	G443	0.0473
G186	G720	0.0473
G3	G1294	0.0473
G135	G715	0.0473
G15	G1149	0.0473
G34	G1509	0.0473
G109	G1196	0.0473
G189	G739	0.0473
G19	G87	0.0473
G40	G367	0.0473
G85	G816	0.0473
G150	G271	0.0473
G193	G1177	0.0473
G32	G416	0.0473
G42	G2	0.0473
G189	G329	0.0473
G143	G564	0.0473
G2	G42	0.0473
G195	G854	0.0473
G135	G142	0.0473
G166	G836	0.0473
G72	G1452	0.0473
G150	G939	0.0473
G87	G19	0.0473
G131	G1366	0.0473
G195	G1519	0.0473
G19	G1597	0.0473
G3	G329	0.0473
G36	G1198	0.0473
G181	G1198	0.0473
G150	G627	0.0473
G62	G1125	0.0473
G117	G64	0.0473
G34	G188	0.0473
G136	G106	0.0473
G143	G543	0.0472
G137	G1424	0.0472
G19	G150	0.0472
G88	G861	0.0472
G132	G360	0.0472
G84	G35	0.0472
G33	G899	0.0472
G80	G1549	0.0472
G80	G852	0.0472
G147	G251	0.0472
G110	G1638	0.0472
G120	G620	0.0472
G44	G239	0.0472
G33	G1432	0.0472
G60	G1243	0.0472
G122	G827	0.0472
G160	G1412	0.0472
G47	G1035	0.0472
G108	G385	0.0472
G67	G1047	0.0472
G71	G1249	0.0472
G180	G1504	0.0472
G122	G598	0.0472
G73	G864	0.0472
G120	G562	0.0472
G141	G810	0.0472
G157	G371	0.0472
G88	G740	0.0472
G38	G1619	0.0472
G155	G36	0.0472
G35	G598	0.0472
G26	G292	0.0472
G101	G416	0.0472
G184	G475	0.0472
G141	G1017	0.0472
G34	G801	0.0472
G176	G1423	0.0472
G49	G372	0.0472
G184	G1539	0.0472
G78	G1217	0.0472
G129	G1275	0.0472
G121	G312	0.0472
G136	G973	0.0472
G169	G841	0.0472
G83	G161	0.0472
G96	G1390	0.0472
G134	G1444	0.0472
G18	G1177	0.0472
G42	G194	0.0472
G134	G863	0.0472
G161	G83	0.0472
G98	G8	0.0472
G8	G98	0.0472
G194	G42	0.0472
G90	G535	0.0472
G142	G486	0.0472
G118	G303	0.0472
G195	G497	0.0472
G143	G1093	0.0472
G150	G365	0.0472
G36	G155	0.0472
G195	G454	0.0472
G113	G1111	0.0472
G12	G1095	0.0472
G68	G388	0.0472
G62	G508	0.0472
G193	G757	0.0472
G143	G1543	0.0472
G150	G19	0.0472
G35	G84	0.0472
G137	G458	0.0471
G137	G487	0.0471
G24	G492	0.0471
G44	G1631	0.0471
G8	G875	0.0471
G141	G379	0.0471
G178	G1380	0.0471
G88	G1393	0.0471
G126	G1357	0.0471
G49	G1241	0.0471
G80	G1472	0.0471
G88	G1194	0.0471
G182	G610	0.0471
G184	G1524	0.0471
G80	G1307	0.0471
G160	G899	0.0471
G67	G389	0.0471
G129	G545	0.0471
G186	G1118	0.0471
G141	G878	0.0471
G2	G865	0.0471
G114	G326	0.0471
G188	G602	0.0471
G158	G399	0.0471
G90	G912	0.0471
G121	G1451	0.0471
G42	G454	0.0471
G79	G982	0.0471
G131	G267	0.0471
G101	G1193	0.0471
G89	G46	0.0471
G58	G1038	0.0471
G152	G677	0.0471
G136	G746	0.0471
G169	G1379	0.0471
G32	G1539	0.0471
G90	G1120	0.0471
G195	G880	0.0471
G65	G860	0.0471
G150	G1076	0.0471
G131	G1421	0.0471
G62	G945	0.0471
G3	G1354	0.0471
G46	G89	0.0471
G120	G1095	0.0471
G195	G363	0.0471
G195	G1620	0.0471
G184	G1089	0.0471
G153	G1500	0.0471
G152	G1332	0.0471
G101	G315	0.0471
G99	G331	0.0471
G162	G1102	0.0471
G85	G999	0.0471
G117	G468	0.0471
G97	G1545	0.0471
G106	G829	0.047
G5	G1297	0.047
G127	G249	0.047
G189	G1476	0.047
G164	G601	0.047
G141	G1333	0.047
G178	G1333	0.047
G35	G404	0.047
G163	G109	0.047
G9	G723	0.047
G67	G1157	0.047
G120	G502	0.047
G157	G65	0.047
G89	G1550	0.047
G135	G1519	0.047
G2	G1592	0.047
G134	G1349	0.047
G168	G1191	0.047
G44	G1477	0.047
G110	G1390	0.047
G129	G714	0.047
G153	G261	0.047
G42	G1246	0.047
G48	G245	0.047
G190	G362	0.047
G189	G1310	0.047
G189	G1393	0.047
G39	G206	0.047
G60	G940	0.047
G70	G855	0.047
G155	G352	0.047
G63	G181	0.047
G136	G1208	0.047
G84	G318	0.047
G78	G83	0.047
G195	G798	0.047
G99	G1358	0.047
G119	G1311	0.047
G97	G1468	0.047
G142	G1524	0.047
G97	G1295	0.047
G59	G53	0.047
G183	G843	0.047
G115	G1361	0.047
G108	G375	0.047
G195	G1506	0.047
G66	G512	0.047
G65	G436	0.047
G186	G393	0.047
G193	G171	0.047
G22	G1174	0.047
G36	G947	0.047
G3	G312	0.047
G15	G66	0.047
G83	G78	0.047
G66	G15	0.047
G42	G939	0.047
G171	G193	0.047
G171	G930	0.047
G176	G1187	0.047
G143	G973	0.047
G126	G1109	0.047
G2	G813	0.047
G143	G746	0.047
G53	G59	0.047
G181	G63	0.047
G48	G955	0.047
G136	G771	0.047
G4	G947	0.047
G108	G978	0.047
G162	G1089	0.047
G65	G157	0.047
G109	G163	0.047
G137	G1591	0.0469
G10	G1490	0.0469
G87	G380	0.0469
G10	G1631	0.0469
G15	G1579	0.0469
G15	G380	0.0469
G172	G1613	0.0469
G97	G1546	0.0469
G82	G1273	0.0469
G164	G1608	0.0469
G73	G829	0.0469
G188	G326	0.0469
G188	G631	0.0469
G141	G1158	0.0469
G122	G567	0.0469
G64	G684	0.0469
G15	G799	0.0469
G11	G1120	0.0469
G96	G565	0.0469
G97	G1641	0.0469
G30	G774	0.0469
G84	G273	0.0469
G39	G1307	0.0469
G162	G1348	0.0469
G35	G1618	0.0469
G114	G271	0.0469
G150	G129	0.0469
G91	G848	0.0469
G142	G1592	0.0469
G193	G764	0.0469
G134	G798	0.0469
G194	G317	0.0469
G79	G841	0.0469
G97	G1281	0.0469
G79	G1524	0.0469
G35	G752	0.0469
G129	G1238	0.0469
G185	G494	0.0469
G121	G1324	0.0469
G121	G1373	0.0469
G34	G473	0.0469
G135	G1585	0.0469
G3	G268	0.0469
G96	G439	0.0469
G147	G391	0.0469
G126	G500	0.0469
G34	G1546	0.0469
G171	G563	0.0469
G176	G855	0.0469
G62	G1580	0.0469
G176	G447	0.0469
G62	G831	0.0469
G129	G150	0.0469
G91	G1232	0.0469
G152	G257	0.0469
G19	G1431	0.0469
G134	G305	0.0469
G2	G1147	0.0469
G38	G226	0.0469
G193	G667	0.0469
G119	G1039	0.0469
G78	G1608	0.0469
G137	G313	0.0468
G164	G1024	0.0468
G84	G1614	0.0468
G13	G1507	0.0468
G97	G597	0.0468
G73	G1282	0.0468
G120	G1113	0.0468
G84	G1149	0.0468
G49	G743	0.0468
G58	G675	0.0468
G195	G1469	0.0468
G99	G237	0.0468
G121	G108	0.0468
G30	G1010	0.0468
G35	G817	0.0468
G110	G934	0.0468
G39	G1164	0.0468
G153	G1245	0.0468
G90	G256	0.0468
G153	G1640	0.0468
G8	G995	0.0468
G99	G1577	0.0468
G195	G118	0.0468
G100	G212	0.0468
G117	G827	0.0468
G129	G795	0.0468
G64	G867	0.0468
G108	G1470	0.0468
G119	G1007	0.0468
G63	G1245	0.0468
G69	G498	0.0468
G156	G655	0.0468
G86	G113	0.0468
G105	G1627	0.0468
G181	G411	0.0468
G53	G803	0.0468
G129	G685	0.0468
G66	G937	0.0468
G2	G627	0.0468
G3	G598	0.0468
G3	G1284	0.0468
G5	G707	0.0468
G90	G1605	0.0468
G129	G1149	0.0468
G10	G844	0.0468
G90	G518	0.0468
G87	G70	0.0468
G34	G953	0.0468
G119	G799	0.0468
G147	G1093	0.0468
G70	G87	0.0468
G108	G1573	0.0468
G2	G359	0.0468
G139	G504	0.0468
G96	G413	0.0468
G108	G245	0.0468
G118	G195	0.0468
G90	G1371	0.0468
G19	G1507	0.0468
G5	G1447	0.0468
G195	G438	0.0468
G113	G86	0.0468
G113	G1247	0.0468
G58	G1526	0.0468
G135	G1591	0.0468
G135	G1285	0.0468
G108	G121	0.0468
G108	G692	0.0467
G119	G1634	0.0467
G148	G348	0.0467
G141	G1465	0.0467
G157	G1028	0.0467
G90	G1357	0.0467
G53	G323	0.0467
G79	G438	0.0467
G88	G1351	0.0467
G80	G944	0.0467
G51	G115	0.0467
G67	G619	0.0467
G90	G1233	0.0467
G4	G1017	0.0467
G108	G1537	0.0467
G137	G790	0.0467
G123	G1412	0.0467
G152	G1566	0.0467
G153	G829	0.0467
G88	G285	0.0467
G47	G551	0.0467
G139	G1640	0.0467
G59	G1579	0.0467
G100	G1019	0.0467
G29	G1469	0.0467
G147	G645	0.0467
G183	G1168	0.0467
G143	G475	0.0467
G131	G1238	0.0467
G81	G1309	0.0467
G16	G234	0.0467
G35	G1329	0.0467
G85	G608	0.0467
G139	G10	0.0467
G121	G1487	0.0467
G134	G658	0.0467
G124	G100	0.0467
G115	G811	0.0467
G88	G478	0.0467
G115	G1454	0.0467
G147	G503	0.0467
G57	G751	0.0467
G131	G1487	0.0467
G189	G1415	0.0467
G122	G1152	0.0467
G10	G139	0.0467
G113	G845	0.0467
G157	G87	0.0467
G60	G70	0.0467
G70	G60	0.0467
G99	G320	0.0467
G87	G157	0.0467
G102	G467	0.0467
G126	G526	0.0467
G113	G237	0.0467
G189	G967	0.0467
G113	G1068	0.0467
G158	G1493	0.0467
G100	G124	0.0467
G65	G1525	0.0467
G119	G1060	0.0467
G195	G910	0.0467
G34	G1089	0.0467
G101	G725	0.0467
G68	G791	0.0467
G134	G222	0.0467
G150	G955	0.0467
G143	G1232	0.0467
G136	G1284	0.0467
G3	G636	0.0467
G91	G1335	0.0467
G115	G51	0.0467
G35	G1557	0.0467
G153	G339	0.0467
G101	G1156	0.0467
G188	G49	0.0466
G88	G1460	0.0466
G35	G474	0.0466
G176	G1480	0.0466
G178	G1148	0.0466
G99	G1378	0.0466
G67	G727	0.0466
G87	G720	0.0466
G130	G1055	0.0466
G101	G812	0.0466
G60	G203	0.0466
G93	G751	0.0466
G176	G1391	0.0466
G121	G343	0.0466
G62	G1406	0.0466
G66	G803	0.0466
G159	G375	0.0466
G86	G1450	0.0466
G44	G1011	0.0466
G117	G1566	0.0466
G131	G1201	0.0466
G152	G251	0.0466
G89	G1316	0.0466
G152	G343	0.0466
G100	G1266	0.0466
G136	G1349	0.0466
G117	G507	0.0466
G117	G1536	0.0466
G127	G415	0.0466
G11	G1227	0.0466
G3	G938	0.0466
G184	G944	0.0466
G169	G856	0.0466
G96	G1283	0.0466
G112	G1457	0.0466
G97	G1393	0.0466
G142	G465	0.0466
G110	G1117	0.0466
G91	G1605	0.0466
G24	G1415	0.0466
G97	G415	0.0466
G117	G1044	0.0466
G97	G78	0.0466
G97	G1436	0.0466
G184	G1386	0.0466
G13	G667	0.0466
G66	G385	0.0466
G181	G1476	0.0466
G88	G272	0.0466
G72	G594	0.0466
G176	G1310	0.0466
G129	G385	0.0466
G155	G1519	0.0466
G3	G239	0.0466
G3	G886	0.0466
G3	G1124	0.0466
G153	G1413	0.0466
G91	G398	0.0466
G62	G1023	0.0466
G129	G1582	0.0466
G83	G1394	0.0466
G195	G841	0.0466
G178	G1604	0.0466
G34	G1258	0.0466
G181	G1491	0.0466
G34	G940	0.0466
G68	G727	0.0466
G186	G1028	0.0466
G78	G97	0.0466
G181	G977	0.0466
G110	G818	0.0466
G176	G1023	0.0466
G90	G1391	0.0466
G32	G616	0.0466
G152	G1048	0.0466
G27	G1584	0.0466
G49	G188	0.0466
G121	G511	0.0466
G135	G1545	0.0466
G30	G933	0.0465
G176	G475	0.0465
G164	G206	0.0465
G164	G97	0.0465
G156	G1536	0.0465
G56	G108	0.0465
G81	G573	0.0465
G89	G1342	0.0465
G121	G1158	0.0465
G111	G1412	0.0465
G141	G335	0.0465
G54	G1506	0.0465
G188	G259	0.0465
G173	G1540	0.0465
G32	G1533	0.0465
G192	G807	0.0465
G87	G78	0.0465
G171	G313	0.0465
G66	G1201	0.0465
G150	G1484	0.0465
G193	G1518	0.0465
G62	G822	0.0465
G85	G176	0.0465
G49	G1635	0.0465
G100	G1191	0.0465
G51	G713	0.0465
G195	G1470	0.0465
G136	G1477	0.0465
G66	G1086	0.0465
G119	G1076	0.0465
G194	G1536	0.0465
G36	G342	0.0465
G91	G1127	0.0465
G120	G1455	0.0465
G131	G1538	0.0465
G101	G1496	0.0465
G136	G228	0.0465
G193	G141	0.0465
G184	G1123	0.0465
G78	G1194	0.0465
G85	G351	0.0465
G129	G431	0.0465
G2	G1310	0.0465
G79	G360	0.0465
G4	G1051	0.0465
G81	G389	0.0465
G153	G369	0.0465
G139	G1540	0.0465
G5	G1370	0.0465
G178	G951	0.0465
G16	G1404	0.0465
G162	G864	0.0465
G152	G881	0.0465
G3	G1393	0.0465
G135	G1239	0.0465
G85	G834	0.0465
G3	G456	0.0465
G48	G49	0.0465
G49	G48	0.0465
G115	G847	0.0465
G176	G85	0.0465
G141	G193	0.0465
G194	G1601	0.0465
G189	G1122	0.0465
G5	G1364	0.0465
G108	G1208	0.0465
G65	G1093	0.0465
G3	G398	0.0465
G129	G541	0.0465
G72	G1132	0.0465
G136	G721	0.0465
G78	G87	0.0465
G176	G1615	0.0465
G142	G1186	0.0465
G152	G1244	0.0465
G108	G56	0.0465
G62	G1335	0.0465
G68	G1543	0.0465
G97	G164	0.0465
G84	G1201	0.0464
G178	G455	0.0464
G178	G727	0.0464
G133	G588	0.0464
G84	G152	0.0464
G188	G1233	0.0464
G151	G1405	0.0464
G178	G1211	0.0464
G173	G685	0.0464
G179	G1320	0.0464
G146	G399	0.0464
G112	G244	0.0464
G99	G765	0.0464
G156	G904	0.0464
G110	G72	0.0464
G136	G1201	0.0464
G28	G1340	0.0464
G63	G685	0.0464
G100	G1109	0.0464
G67	G254	0.0464
G136	G1233	0.0464
G162	G607	0.0464
G34	G1389	0.0464
G152	G181	0.0464
G152	G1010	0.0464
G24	G713	0.0464
G148	G32	0.0464
G157	G380	0.0464
G1	G573	0.0464
G53	G141	0.0464
G153	G1349	0.0464
G33	G473	0.0464
G169	G1233	0.0464
G143	G1266	0.0464
G177	G473	0.0464
G134	G1634	0.0464
G3	G850	0.0464
G141	G1019	0.0464
G176	G736	0.0464
G43	G114	0.0464
G181	G964	0.0464
G140	G1415	0.0464
G42	G503	0.0464
G5	G1551	0.0464
G162	G1055	0.0464
G131	G442	0.0464
G101	G184	0.0464
G141	G900	0.0464
G117	G1269	0.0464
G184	G101	0.0464
G15	G1460	0.0464
G153	G1541	0.0464
G3	G283	0.0464
G44	G972	0.0464
G90	G738	0.0464
G90	G1268	0.0464
G134	G939	0.0464
G26	G1581	0.0464
G181	G829	0.0464
G114	G43	0.0464
G176	G708	0.0464
G160	G1284	0.0464
G85	G1641	0.0464
G181	G152	0.0464
G34	G697	0.0464
G150	G284	0.0464
G3	G766	0.0464
G36	G673	0.0464
G78	G813	0.0464
G141	G53	0.0464
G32	G148	0.0464
G72	G110	0.0464
G2	G567	0.0464
G35	G1411	0.0464
G152	G84	0.0464
G48	G1579	0.0463
G127	G636	0.0463
G158	G766	0.0463
G62	G1012	0.0463
G112	G540	0.0463
G54	G1407	0.0463
G137	G164	0.0463
G87	G894	0.0463
G133	G1417	0.0463
G101	G1570	0.0463
G39	G1637	0.0463
G67	G1520	0.0463
G63	G85	0.0463
G123	G1385	0.0463
G182	G312	0.0463
G172	G1154	0.0463
G100	G1642	0.0463
G188	G217	0.0463
G44	G1129	0.0463
G120	G1288	0.0463
G129	G803	0.0463
G150	G406	0.0463
G152	G1449	0.0463
G175	G1503	0.0463
G63	G806	0.0463
G72	G241	0.0463
G140	G1305	0.0463
G119	G465	0.0463
G66	G1516	0.0463
G16	G1605	0.0463
G122	G712	0.0463
G67	G988	0.0463
G164	G137	0.0463
G195	G291	0.0463
G48	G630	0.0463
G90	G1148	0.0463
G110	G888	0.0463
G121	G336	0.0463
G156	G1093	0.0463
G121	G418	0.0463
G151	G495	0.0463
G150	G243	0.0463
G65	G370	0.0463
G69	G131	0.0463
G110	G505	0.0463
G115	G263	0.0463
G139	G730	0.0463
G91	G1476	0.0463
G143	G1107	0.0463
G143	G1120	0.0463
G68	G511	0.0463
G83	G18	0.0463
G188	G721	0.0463
G34	G336	0.0463
G96	G514	0.0463
G96	G1510	0.0463
G143	G865	0.0463
G13	G987	0.0463
G18	G83	0.0463
G141	G618	0.0463
G99	G1340	0.0463
G195	G409	0.0463
G78	G831	0.0463
G3	G1589	0.0463
G122	G571	0.0463
G85	G63	0.0463
G113	G400	0.0463
G99	G1261	0.0463
G131	G69	0.0463
G195	G679	0.0463
G121	G1029	0.0463
G3	G1341	0.0463
G153	G1508	0.0463
G19	G1189	0.0463
G85	G1341	0.0463
G153	G273	0.0463
G135	G1225	0.0463
G66	G999	0.0463
G117	G1101	0.0463
G3	G511	0.0463
G46	G1548	0.0462
G7	G1342	0.0462
G88	G1201	0.0462
G112	G649	0.0462
G186	G1406	0.0462
G88	G739	0.0462
G161	G371	0.0462
G138	G629	0.0462
G152	G817	0.0462
G28	G1490	0.0462
G120	G878	0.0462
G109	G480	0.0462
G53	G1506	0.0462
G98	G1380	0.0462
G157	G262	0.0462
G134	G407	0.0462
G1	G348	0.0462
G108	G1370	0.0462
G99	G978	0.0462
G34	G776	0.0462
G134	G1581	0.0462
G34	G342	0.0462
G36	G1510	0.0462
G42	G1316	0.0462
G161	G1339	0.0462
G66	G751	0.0462
G38	G543	0.0462
G2	G1307	0.0462
G12	G1037	0.0462
G121	G228	0.0462
G80	G1569	0.0462
G83	G560	0.0462
G171	G645	0.0462
G129	G1153	0.0462
G129	G1509	0.0462
G15	G259	0.0462
G3	G662	0.0462
G155	G38	0.0462
G171	G219	0.0462
G171	G1465	0.0462
G58	G458	0.0462
G194	G347	0.0462
G160	G93	0.0462
G18	G627	0.0462
G176	G1535	0.0462
G93	G160	0.0462
G150	G1278	0.0462
G179	G356	0.0462
G10	G1354	0.0462
G38	G155	0.0462
G153	G939	0.0462
G62	G838	0.0462
G18	G1174	0.0462
G58	G418	0.0462
G19	G1497	0.0462
G126	G912	0.0462
G19	G1109	0.0462
G131	G1197	0.0462
G117	G501	0.0462
G108	G331	0.0462
G108	G1357	0.0462
G150	G1415	0.0462
G162	G396	0.0462
G19	G424	0.0462
G150	G569	0.0462
G35	G395	0.0462
G129	G947	0.0462
G152	G386	0.0462
G134	G906	0.0462
G137	G1556	0.0461
G6	G646	0.0461
G16	G1297	0.0461
G10	G287	0.0461
G164	G963	0.0461
G121	G630	0.0461
G10	G1326	0.0461
G134	G227	0.0461
G146	G678	0.0461
G111	G1460	0.0461
G90	G1582	0.0461
G28	G1126	0.0461
G157	G350	0.0461
G10	G228	0.0461
G49	G608	0.0461
G52	G837	0.0461
G99	G1233	0.0461
G68	G1292	0.0461
G150	G523	0.0461
G143	G108	0.0461
G120	G406	0.0461
G120	G918	0.0461
G110	G1450	0.0461
G153	G1516	0.0461
G183	G1309	0.0461
G134	G291	0.0461
G30	G415	0.0461
G22	G1044	0.0461
G30	G1486	0.0461
G119	G1583	0.0461
G161	G615	0.0461
G53	G203	0.0461
G139	G1109	0.0461
G11	G718	0.0461
G79	G1001	0.0461
G110	G785	0.0461
G110	G1149	0.0461
G12	G532	0.0461
G144	G1627	0.0461
G187	G1389	0.0461
G143	G1134	0.0461
G39	G855	0.0461
G3	G795	0.0461
G130	G483	0.0461
G120	G1049	0.0461
G121	G1546	0.0461
G101	G135	0.0461
G159	G890	0.0461
G142	G434	0.0461
G183	G1172	0.0461
G35	G455	0.0461
G67	G495	0.0461
G2	G930	0.0461
G90	G608	0.0461
G100	G193	0.0461
G5	G644	0.0461
G96	G1096	0.0461
G90	G1126	0.0461
G35	G1302	0.0461
G101	G1360	0.0461
G68	G1453	0.0461
G110	G1226	0.0461
G30	G175	0.0461
G105	G48	0.0461
G131	G998	0.0461
G118	G1011	0.0461
G175	G30	0.0461
G48	G105	0.0461
G32	G447	0.0461
G135	G101	0.0461
G112	G582	0.0461
G35	G1399	0.0461
G129	G941	0.0461
G72	G1572	0.0461
G143	G688	0.0461
G193	G100	0.0461
G57	G1621	0.0461
G2	G1008	0.0461
G152	G813	0.0461
G193	G1133	0.0461
G108	G143	0.0461
G118	G1100	0.0461
G139	G1241	0.0461
G188	G858	0.0461
G176	G541	0.0461
G122	G1057	0.0461
G99	G273	0.0461
G99	G318	0.0461
G62	G386	0.0461
G137	G1622	0.046
G136	G474	0.046
G120	G1297	0.046
G79	G1476	0.046
G144	G1459	0.046
G171	G1248	0.046
G27	G979	0.046
G182	G1220	0.046
G140	G195	0.046
G51	G1206	0.046
G105	G291	0.046
G2	G1283	0.046
G109	G126	0.046
G12	G1294	0.046
G9	G321	0.046
G194	G277	0.046
G48	G1484	0.046
G131	G839	0.046
G120	G1037	0.046
G151	G143	0.046
G97	G642	0.046
G184	G603	0.046
G97	G1076	0.046
G48	G700	0.046
G152	G109	0.046
G152	G1343	0.046
G73	G899	0.046
G15	G1498	0.046
G150	G1376	0.046
G97	G1549	0.046
G16	G1413	0.046
G15	G1118	0.046
G189	G1281	0.046
G73	G117	0.046
G15	G560	0.046
G15	G782	0.046
G97	G1334	0.046
G65	G1484	0.046
G113	G1592	0.046
G139	G1326	0.046
G42	G1572	0.046
G90	G272	0.046
G142	G1165	0.046
G62	G1086	0.046
G66	G153	0.046
G35	G534	0.046
G73	G241	0.046
G64	G1615	0.046
G91	G890	0.046
G181	G36	0.046
G36	G181	0.046
G5	G1605	0.046
G16	G1443	0.046
G33	G71	0.046
G184	G1208	0.046
G110	G1301	0.046
G126	G967	0.046
G126	G109	0.046
G129	G284	0.046
G35	G774	0.046
G152	G493	0.046
G152	G921	0.046
G153	G66	0.046
G34	G979	0.046
G71	G33	0.046
G117	G73	0.046
G135	G660	0.046
G109	G152	0.046
G101	G1301	0.046
G19	G532	0.046
G100	G1232	0.046
G131	G1508	0.046
G90	G1016	0.046
G90	G1251	0.046
G12	G1197	0.046
G143	G151	0.046
G195	G602	0.046
G195	G140	0.046
G85	G966	0.046
G19	G881	0.046
G63	G1092	0.046
G108	G1366	0.046
G3	G1197	0.046
G136	G1115	0.046
G189	G478	0.046
G62	G1101	0.046
G8	G853	0.0459
G53	G1634	0.0459
G164	G898	0.0459
G17	G623	0.0459
G69	G540	0.0459
G137	G259	0.0459
G80	G1518	0.0459
G156	G270	0.0459
G133	G748	0.0459
G21	G1477	0.0459
G103	G1546	0.0459
G51	G251	0.0459
G51	G1510	0.0459
G105	G827	0.0459
G157	G1098	0.0459
G52	G264	0.0459
G180	G751	0.0459
G154	G803	0.0459
G1	G274	0.0459
G169	G664	0.0459
G46	G376	0.0459
G121	G1453	0.0459
G70	G1619	0.0459
G131	G261	0.0459
G148	G627	0.0459
G121	G538	0.0459
G102	G1459	0.0459
G32	G748	0.0459
G193	G292	0.0459
G120	G283	0.0459
G155	G1295	0.0459
G39	G1152	0.0459
G109	G734	0.0459
G42	G736	0.0459
G42	G1227	0.0459
G66	G129	0.0459
G153	G864	0.0459
G12	G506	0.0459
G93	G49	0.0459
G119	G90	0.0459
G111	G86	0.0459
G176	G1009	0.0459
G181	G592	0.0459
G186	G1538	0.0459
G89	G1262	0.0459
G181	G880	0.0459
G90	G119	0.0459
G131	G1328	0.0459
G184	G718	0.0459
G139	G817	0.0459
G134	G1376	0.0459
G109	G1621	0.0459
G129	G66	0.0459
G81	G1028	0.0459
G3	G1421	0.0459
G118	G853	0.0459
G86	G111	0.0459
G161	G1012	0.0459
G49	G93	0.0459
G118	G295	0.0459
G18	G1558	0.0459
G139	G1250	0.0459
G58	G1033	0.0459
G134	G383	0.0459
G48	G719	0.0459
G117	G1455	0.0459
G193	G819	0.0459
G115	G709	0.0459
G19	G1121	0.0459
G111	G467	0.0458
G48	G770	0.0458
G144	G1480	0.0458
G105	G1373	0.0458
G3	G492	0.0458
G122	G1631	0.0458
G62	G1192	0.0458
G16	G1135	0.0458
G58	G1609	0.0458
G152	G581	0.0458
G143	G1258	0.0458
G193	G672	0.0458
G84	G979	0.0458
G178	G1116	0.0458
G9	G176	0.0458
G136	G664	0.0458
G70	G615	0.0458
G105	G375	0.0458
G140	G1583	0.0458
G150	G176	0.0458
G66	G1264	0.0458
G77	G838	0.0458
G139	G522	0.0458
G136	G35	0.0458
G108	G888	0.0458
G147	G323	0.0458
G131	G1017	0.0458
G150	G1129	0.0458
G176	G203	0.0458
G183	G1457	0.0458
G194	G323	0.0458
G144	G285	0.0458
G120	G849	0.0458
G13	G728	0.0458
G13	G757	0.0458
G19	G1016	0.0458
G85	G938	0.0458
G32	G1482	0.0458
G124	G636	0.0458
G26	G1549	0.0458
G121	G1051	0.0458
G27	G1264	0.0458
G147	G97	0.0458
G126	G1025	0.0458
G186	G1031	0.0458
G66	G405	0.0458
G150	G217	0.0458
G162	G300	0.0458
G101	G181	0.0458
G62	G405	0.0458
G78	G576	0.0458
G181	G101	0.0458
G181	G1034	0.0458
G96	G629	0.0458
G141	G326	0.0458
G121	G581	0.0458
G85	G1369	0.0458
G161	G1174	0.0458
G19	G1081	0.0458
G90	G1525	0.0458
G58	G274	0.0458
G58	G1363	0.0458
G97	G147	0.0458
G27	G418	0.0458
G129	G1136	0.0458
G84	G1564	0.0458
G35	G136	0.0458
G176	G150	0.0458
G176	G9	0.0458
G99	G1508	0.0458
G97	G478	0.0458
G32	G617	0.0458
G108	G743	0.0457
G137	G39	0.0457
G13	G1294	0.0457
G164	G1218	0.0457
G10	G1506	0.0457
G144	G1406	0.0457
G77	G320	0.0457
G4	G434	0.0457
G183	G287	0.0457
G33	G1010	0.0457
G47	G1278	0.0457
G157	G1432	0.0457
G188	G284	0.0457
G188	G881	0.0457
G131	G367	0.0457
G168	G886	0.0457
G110	G373	0.0457
G62	G1049	0.0457
G85	G227	0.0457
G127	G1165	0.0457
G192	G1339	0.0457
G119	G1536	0.0457
G79	G607	0.0457
G168	G1462	0.0457
G39	G1605	0.0457
G97	G1498	0.0457
G59	G36	0.0457
G125	G964	0.0457
G171	G1585	0.0457
G189	G1472	0.0457
G100	G853	0.0457
G3	G431	0.0457
G136	G643	0.0457
G131	G561	0.0457
G150	G1291	0.0457
G195	G1348	0.0457
G75	G1130	0.0457
G130	G1177	0.0457
G117	G5	0.0457
G73	G1503	0.0457
G189	G903	0.0457
G73	G187	0.0457
G4	G1132	0.0457
G113	G1393	0.0457
G122	G152	0.0457
G15	G216	0.0457
G36	G59	0.0457
G150	G625	0.0457
G188	G425	0.0457
G129	G1246	0.0457
G5	G117	0.0457
G15	G829	0.0457
G84	G1357	0.0457
G101	G1263	0.0457
G12	G542	0.0457
G78	G204	0.0457
G79	G1554	0.0457
G171	G1581	0.0457
G152	G122	0.0457
G176	G1315	0.0457
G19	G313	0.0457
G187	G73	0.0457
G64	G311	0.0457
G187	G1033	0.0457
G68	G1415	0.0457
G129	G1448	0.0457
G129	G1548	0.0457
G91	G578	0.0457
G72	G542	0.0457
G169	G259	0.0457
G150	G1150	0.0457
G62	G1501	0.0457
G89	G569	0.0457
G19	G1295	0.0457
G35	G1048	0.0457
G162	G692	0.0457
G91	G1545	0.0457
G39	G137	0.0457
G124	G1542	0.0456
G108	G1544	0.0456
G160	G348	0.0456
G10	G68	0.0456
G146	G1126	0.0456
G141	G1370	0.0456
G19	G1028	0.0456
G1	G919	0.0456
G16	G863	0.0456
G21	G1348	0.0456
G188	G1245	0.0456
G56	G970	0.0456
G136	G503	0.0456
G15	G1440	0.0456
G87	G1157	0.0456
G153	G367	0.0456
G121	G1618	0.0456
G100	G792	0.0456
G77	G713	0.0456
G37	G255	0.0456
G93	G1358	0.0456
G91	G407	0.0456
G22	G1326	0.0456
G157	G88	0.0456
G178	G1624	0.0456
G121	G1509	0.0456
G24	G1471	0.0456
G87	G968	0.0456
G12	G841	0.0456
G161	G808	0.0456
G193	G113	0.0456
G3	G1637	0.0456
G131	G645	0.0456
G12	G1605	0.0456
G96	G162	0.0456
G46	G758	0.0456
G178	G511	0.0456
G162	G96	0.0456
G143	G630	0.0456
G35	G377	0.0456
G83	G952	0.0456
G65	G969	0.0456
G143	G860	0.0456
G161	G1470	0.0456
G92	G558	0.0456
G118	G1211	0.0456
G135	G867	0.0456
G190	G305	0.0456
G120	G1285	0.0456
G78	G234	0.0456
G3	G1574	0.0456
G129	G267	0.0456
G91	G1373	0.0456
G99	G1498	0.0456
G150	G449	0.0456
G108	G344	0.0456
G176	G554	0.0456
G119	G602	0.0456
G113	G193	0.0456
G135	G283	0.0456
G79	G486	0.0456
G162	G284	0.0456
G162	G731	0.0456
G5	G658	0.0456
G108	G874	0.0456
G99	G950	0.0456
G96	G770	0.0456
G135	G930	0.0456
G129	G509	0.0456
G195	G1072	0.0456
G5	G1434	0.0456
G115	G814	0.0456
G49	G1037	0.0456
G88	G157	0.0456
G136	G383	0.0456
G101	G778	0.0456
G129	G1569	0.0456
G186	G884	0.0456
G162	G604	0.0456
G68	G10	0.0456
G130	G2	0.0455
G146	G1546	0.0455
G146	G1599	0.0455
G19	G1511	0.0455
G43	G688	0.0455
G178	G1325	0.0455
G152	G1406	0.0455
G10	G336	0.0455
G174	G1442	0.0455
G88	G1501	0.0455
G164	G88	0.0455
G78	G1011	0.0455
G98	G928	0.0455
G100	G624	0.0455
G152	G195	0.0455
G39	G300	0.0455
G141	G1601	0.0455
G139	G1401	0.0455
G92	G713	0.0455
G161	G605	0.0455
G109	G394	0.0455
G91	G808	0.0455
G2	G398	0.0455
G131	G1428	0.0455
G182	G1519	0.0455
G157	G73	0.0455
G42	G1401	0.0455
G84	G1029	0.0455
G136	G823	0.0455
G147	G489	0.0455
G109	G465	0.0455
G161	G629	0.0455
G136	G825	0.0455
G3	G1173	0.0455
G176	G896	0.0455
G35	G1177	0.0455
G27	G639	0.0455
G158	G486	0.0455
G20	G54	0.0455
G58	G969	0.0455
G85	G605	0.0455
G121	G1561	0.0455
G108	G1592	0.0455
G113	G1126	0.0455
G27	G1479	0.0455
G117	G900	0.0455
G8	G1048	0.0455
G2	G130	0.0455
G85	G565	0.0455
G72	G621	0.0455
G62	G660	0.0455
G142	G216	0.0455
G152	G1218	0.0455
G158	G1102	0.0455
G88	G164	0.0455
G54	G20	0.0455
G19	G1055	0.0455
G121	G985	0.0455
G195	G152	0.0455
G85	G1295	0.0455
G152	G509	0.0455
G152	G547	0.0455
G152	G1215	0.0455
G34	G541	0.0455
G121	G273	0.0455
G176	G1364	0.0455
G120	G675	0.0455
G121	G555	0.0455
G73	G157	0.0455
G135	G1357	0.0455
G153	G875	0.0455
G105	G604	0.0455
G2	G1101	0.0455
G121	G1012	0.0454
G67	G692	0.0454
G126	G1440	0.0454
G143	G1378	0.0454
G184	G438	0.0454
G188	G1498	0.0454
G160	G1154	0.0454
G13	G653	0.0454
G100	G822	0.0454
G5	G725	0.0454
G156	G1441	0.0454
G30	G1273	0.0454
G82	G605	0.0454
G158	G343	0.0454
G194	G1254	0.0454
G156	G234	0.0454
G16	G1358	0.0454
G24	G300	0.0454
G80	G12	0.0454
G109	G1523	0.0454
G73	G897	0.0454
G68	G599	0.0454
G97	G162	0.0454
G173	G817	0.0454
G144	G514	0.0454
G89	G1168	0.0454
G5	G780	0.0454
G24	G362	0.0454
G82	G727	0.0454
G46	G361	0.0454
G143	G834	0.0454
G189	G1309	0.0454
G113	G1108	0.0454
G171	G532	0.0454
G5	G1449	0.0454
G129	G1597	0.0454
G180	G1316	0.0454
G97	G347	0.0454
G42	G498	0.0454
G18	G1309	0.0454
G81	G1585	0.0454
G90	G316	0.0454
G142	G316	0.0454
G171	G300	0.0454
G44	G1015	0.0454
G97	G319	0.0454
G122	G319	0.0454
G64	G1068	0.0454
G152	G1472	0.0454
G158	G1372	0.0454
G101	G1108	0.0454
G24	G542	0.0454
G119	G880	0.0454
G79	G1595	0.0454
G194	G1379	0.0454
G166	G744	0.0454
G13	G478	0.0454
G133	G44	0.0454
G122	G641	0.0454
G32	G208	0.0454
G16	G1503	0.0454
G141	G1582	0.0454
G195	G1454	0.0454
G89	G121	0.0454
G97	G855	0.0454
G83	G392	0.0454
G162	G1507	0.0454
G126	G1450	0.0454
G96	G399	0.0454
G72	G570	0.0454
G60	G155	0.0454
G150	G404	0.0454
G143	G1639	0.0454
G126	G1368	0.0454
G155	G60	0.0454
G34	G829	0.0454
G85	G937	0.0454
G58	G1559	0.0454
G121	G89	0.0454
G96	G533	0.0454
G35	G825	0.0454
G44	G133	0.0454
G5	G404	0.0454
G162	G97	0.0454
G118	G1337	0.0454
G2	G571	0.0454
G143	G1455	0.0454
G35	G1093	0.0454
G83	G819	0.0454
G12	G80	0.0454
G85	G1500	0.0454
G117	G571	0.0454
G162	G273	0.0454
G109	G1167	0.0454
G69	G474	0.0453
G77	G1255	0.0453
G160	G779	0.0453
G164	G655	0.0453
G164	G958	0.0453
G84	G1017	0.0453
G68	G367	0.0453
G66	G227	0.0453
G10	G768	0.0453
G143	G817	0.0453
G112	G663	0.0453
G84	G635	0.0453
G10	G438	0.0453
G111	G1120	0.0453
G36	G432	0.0453
G131	G255	0.0453
G73	G1126	0.0453
G127	G176	0.0453
G110	G1473	0.0453
G74	G948	0.0453
G124	G1382	0.0453
G126	G1406	0.0453
G112	G695	0.0453
G108	G1325	0.0453
G135	G615	0.0453
G10	G1300	0.0453
G84	G1508	0.0453
G27	G649	0.0453
G150	G695	0.0453
G70	G789	0.0453
G193	G684	0.0453
G193	G1081	0.0453
G193	G1164	0.0453
G22	G512	0.0453
G134	G1441	0.0453
G115	G1348	0.0453
G18	G1275	0.0453
G135	G1283	0.0453
G162	G822	0.0453
G187	G822	0.0453
G16	G1311	0.0453
G135	G1149	0.0453
G79	G1014	0.0453
G49	G189	0.0453
G147	G1413	0.0453
G183	G1034	0.0453
G92	G1041	0.0453
G105	G1065	0.0453
G102	G1153	0.0453
G119	G1538	0.0453
G1	G1125	0.0453
G96	G1326	0.0453
G18	G730	0.0453
G187	G178	0.0453
G120	G171	0.0453
G195	G343	0.0453
G88	G254	0.0453
G142	G639	0.0453
G184	G512	0.0453
G66	G759	0.0453
G65	G234	0.0453
G36	G605	0.0453
G119	G1503	0.0453
G142	G1311	0.0453
G144	G486	0.0453
G63	G1172	0.0453
G35	G436	0.0453
G161	G529	0.0453
G183	G112	0.0453
G178	G187	0.0453
G32	G951	0.0453
G34	G562	0.0453
G150	G602	0.0453
G112	G183	0.0453
G85	G773	0.0453
G99	G1635	0.0453
G187	G869	0.0453
G171	G120	0.0453
G189	G49	0.0453
G108	G511	0.0453
G150	G556	0.0453
G122	G402	0.0453
G176	G127	0.0453
G88	G1553	0.0453
G38	G742	0.0453
G117	G1608	0.0453
G162	G1543	0.0453
G4	G492	0.0452
G3	G1542	0.0452
G28	G348	0.0452
G35	G512	0.0452
G10	G1343	0.0452
G60	G607	0.0452
G46	G231	0.0452
G30	G1348	0.0452
G13	G472	0.0452
G43	G1589	0.0452
G13	G1111	0.0452
G105	G1264	0.0452
G53	G1642	0.0452
G21	G1583	0.0452
G136	G1327	0.0452
G164	G13	0.0452
G89	G1129	0.0452
G168	G720	0.0452
G134	G1173	0.0452
G120	G1211	0.0452
G105	G1484	0.0452
G4	G915	0.0452
G105	G1190	0.0452
G133	G994	0.0452
G188	G290	0.0452
G157	G269	0.0452
G110	G358	0.0452
G62	G1405	0.0452
G3	G1264	0.0452
G62	G1160	0.0452
G12	G864	0.0452
G143	G912	0.0452
G150	G1055	0.0452
G79	G1055	0.0452
G136	G498	0.0452
G117	G1220	0.0452
G36	G1129	0.0452
G152	G928	0.0452
G32	G1407	0.0452
G143	G1605	0.0452
G79	G217	0.0452
G79	G639	0.0452
G76	G803	0.0452
G91	G677	0.0452
G169	G932	0.0452
G63	G454	0.0452
G134	G456	0.0452
G96	G788	0.0452
G135	G532	0.0452
G136	G1448	0.0452
G155	G177	0.0452
G159	G688	0.0452
G19	G123	0.0452
G120	G1161	0.0452
G3	G1221	0.0452
G16	G477	0.0452
G194	G654	0.0452
G113	G1189	0.0452
G13	G164	0.0452
G57	G903	0.0452
G123	G19	0.0452
G121	G1269	0.0452
G99	G391	0.0452
G177	G155	0.0452
G143	G477	0.0452
G135	G1301	0.0452
G33	G942	0.0452
G143	G1060	0.0452
G176	G1357	0.0452
G35	G1263	0.0452
G136	G696	0.0452
G35	G967	0.0452
G83	G619	0.0452
G119	G1222	0.0452
G143	G579	0.0452
G19	G359	0.0452
G113	G1515	0.0452
G72	G1106	0.0452
G10	G590	0.0452
G164	G234	0.0451
G88	G1372	0.0451
G141	G1449	0.0451
G176	G636	0.0451
G84	G1551	0.0451
G10	G399	0.0451
G8	G768	0.0451
G98	G1566	0.0451
G163	G1062	0.0451
G24	G1044	0.0451
G60	G731	0.0451
G114	G496	0.0451
G134	G642	0.0451
G64	G792	0.0451
G159	G389	0.0451
G66	G1342	0.0451
G46	G1641	0.0451
G105	G1641	0.0451
G184	G255	0.0451
G189	G533	0.0451
G183	G644	0.0451
G113	G1149	0.0451
G134	G1133	0.0451
G134	G1498	0.0451
G83	G1450	0.0451
G168	G1301	0.0451
G8	G1401	0.0451
G35	G1079	0.0451
G189	G1076	0.0451
G122	G1394	0.0451
G120	G1590	0.0451
G18	G1220	0.0451
G178	G1492	0.0451
G79	G585	0.0451
G122	G432	0.0451
G122	G928	0.0451
G135	G811	0.0451
G27	G1392	0.0451
G171	G1023	0.0451
G152	G357	0.0451
G84	G1441	0.0451
G134	G380	0.0451
G8	G1373	0.0451
G122	G576	0.0451
G97	G944	0.0451
G90	G928	0.0451
G120	G639	0.0451
G70	G12	0.0451
G126	G850	0.0451
G34	G844	0.0451
G49	G1572	0.0451
G147	G408	0.0451
G183	G375	0.0451
G91	G1194	0.0451
G91	G542	0.0451
G57	G684	0.0451
G141	G1083	0.0451
G84	G926	0.0451
G152	G828	0.0451
G162	G1325	0.0451
G96	G1187	0.0451
G129	G1219	0.0451
G129	G1379	0.0451
G131	G242	0.0451
G135	G563	0.0451
G62	G1622	0.0451
G15	G1136	0.0451
G12	G70	0.0451
G88	G746	0.0451
G58	G1141	0.0451
G99	G860	0.0451
G68	G1639	0.0451
G27	G677	0.0451
G97	G673	0.0451
G195	G329	0.0451
G57	G1641	0.0451
G91	G728	0.0451
G27	G697	0.0451
G113	G710	0.0451
G137	G904	0.045
G163	G1272	0.045
G42	G630	0.045
G61	G714	0.045
G9	G836	0.045
G150	G1544	0.045
G10	G1291	0.045
G7	G613	0.045
G30	G1375	0.045
G47	G1044	0.045
G161	G649	0.045
G15	G823	0.045
G141	G150	0.045
G119	G122	0.045
G43	G78	0.045
G1	G1086	0.045
G4	G291	0.045
G80	G1281	0.045
G131	G938	0.045
G3	G1320	0.045
G122	G803	0.045
G108	G1278	0.045
G84	G241	0.045
G122	G1626	0.045
G112	G339	0.045
G143	G288	0.045
G4	G903	0.045
G139	G561	0.045
G122	G795	0.045
G105	G1518	0.045
G175	G513	0.045
G15	G1238	0.045
G29	G1324	0.045
G193	G530	0.045
G152	G1280	0.045
G121	G903	0.045
G36	G816	0.045
G153	G1284	0.045
G110	G385	0.045
G67	G245	0.045
G161	G1597	0.045
G142	G914	0.045
G49	G245	0.045
G88	G68	0.045
G68	G343	0.045
G155	G34	0.045
G159	G950	0.045
G62	G1617	0.045
G119	G689	0.045
G113	G1479	0.045
G12	G764	0.045
G36	G864	0.045
G181	G928	0.045
G96	G1289	0.045
G27	G1510	0.045
G83	G1168	0.045
G193	G1279	0.045
G66	G727	0.045
G3	G1340	0.045
G66	G860	0.045
G65	G1243	0.045
G122	G119	0.045
G152	G217	0.045
G90	G1451	0.045
G131	G935	0.045
G150	G1136	0.045
G68	G88	0.045
G85	G1554	0.045
G32	G869	0.045
G26	G467	0.045
G34	G967	0.045
G85	G1172	0.045
G58	G284	0.045
G34	G155	0.045
G10	G782	0.045
G85	G209	0.045
G150	G141	0.045
G108	G791	0.045
G5	G1132	0.045
G5	G1542	0.045
G85	G859	0.045
G113	G582	0.045
G113	G440	0.045
G78	G43	0.045
G183	G1545	0.045
G129	G1511	0.0449
G114	G1055	0.0449
G10	G1551	0.0449
G194	G150	0.0449
G164	G740	0.0449
G10	G677	0.0449
G9	G1450	0.0449
G84	G1548	0.0449
G88	G706	0.0449
G10	G503	0.0449
G52	G1463	0.0449
G194	G827	0.0449
G62	G1546	0.0449
G1	G988	0.0449
G58	G789	0.0449
G121	G1004	0.0449
G135	G822	0.0449
G18	G1516	0.0449
G63	G644	0.0449
G161	G1599	0.0449
G168	G991	0.0449
G48	G344	0.0449
G12	G1592	0.0449
G5	G747	0.0449
G167	G291	0.0449
G181	G429	0.0449
G152	G409	0.0449
G119	G1605	0.0449
G62	G654	0.0449
G34	G1145	0.0449
G88	G1275	0.0449
G72	G1459	0.0449
G109	G1109	0.0449
G32	G808	0.0449
G139	G196	0.0449
G129	G561	0.0449
G135	G385	0.0449
G183	G177	0.0449
G88	G1538	0.0449
G152	G1494	0.0449
G92	G912	0.0449
G36	G1538	0.0449
G105	G2	0.0449
G105	G1247	0.0449
G35	G892	0.0449
G2	G105	0.0449
G15	G806	0.0449
G109	G380	0.0449
G177	G183	0.0449
G183	G311	0.0449
G126	G1408	0.0449
G108	G1494	0.0449
G115	G1184	0.0449
G36	G1072	0.0449
G96	G636	0.0449
G142	G1225	0.0449
G90	G1366	0.0449
G136	G425	0.0449
G69	G569	0.0449
G134	G1244	0.0449
G72	G682	0.0449
G19	G825	0.0449
G3	G1093	0.0449
G150	G194	0.0449
G32	G947	0.0449
G162	G1562	0.0449
G106	G272	0.0448
G164	G332	0.0448
G99	G1561	0.0448
G10	G1497	0.0448
G188	G1188	0.0448
G156	G664	0.0448
G84	G1267	0.0448
G188	G1509	0.0448
G161	G85	0.0448
G136	G1624	0.0448
G140	G1028	0.0448
G10	G1487	0.0448
G63	G940	0.0448
G70	G238	0.0448
G158	G162	0.0448
G100	G1506	0.0448
G134	G235	0.0448
G143	G1016	0.0448
G136	G1597	0.0448
G39	G1393	0.0448
G46	G35	0.0448
G92	G678	0.0448
G33	G319	0.0448
G96	G836	0.0448
G39	G643	0.0448
G101	G1577	0.0448
G108	G1158	0.0448
G38	G788	0.0448
G108	G429	0.0448
G120	G996	0.0448
G49	G796	0.0448
G15	G254	0.0448
G66	G1063	0.0448
G58	G337	0.0448
G109	G984	0.0448
G175	G426	0.0448
G186	G203	0.0448
G125	G355	0.0448
G35	G834	0.0448
G113	G458	0.0448
G79	G362	0.0448
G68	G1454	0.0448
G117	G1377	0.0448
G65	G684	0.0448
G122	G234	0.0448
G151	G112	0.0448
G147	G921	0.0448
G146	G44	0.0448
G35	G1551	0.0448
G49	G426	0.0448
G58	G759	0.0448
G10	G1188	0.0448
G79	G1457	0.0448
G85	G291	0.0448
G129	G1538	0.0448
G162	G844	0.0448
G102	G649	0.0448
G190	G144	0.0448
G63	G305	0.0448
G96	G1301	0.0448
G49	G1278	0.0448
G67	G659	0.0448
G27	G377	0.0448
G143	G698	0.0448
G60	G1558	0.0448
G144	G190	0.0448
G38	G634	0.0448
G189	G349	0.0448
G15	G1489	0.0448
G193	G967	0.0448
G162	G1049	0.0448
G44	G146	0.0448
G5	G890	0.0448
G5	G979	0.0448
G101	G554	0.0448
G112	G151	0.0448
G19	G224	0.0448
G189	G809	0.0448
G85	G161	0.0448
G2	G579	0.0448
G35	G46	0.0448
G27	G871	0.0448
G162	G158	0.0448
G188	G793	0.0448
G90	G1411	0.0448
G106	G881	0.0447
G115	G953	0.0447
G54	G989	0.0447
G195	G1258	0.0447
G35	G1297	0.0447
G84	G903	0.0447
G60	G679	0.0447
G80	G533	0.0447
G13	G243	0.0447
G92	G1550	0.0447
G80	G1081	0.0447
G126	G1195	0.0447
G88	G1399	0.0447
G13	G1567	0.0447
G120	G827	0.0447
G58	G256	0.0447
G193	G57	0.0447
G175	G496	0.0447
G79	G976	0.0447
G13	G1197	0.0447
G87	G1635	0.0447
G110	G773	0.0447
G147	G1472	0.0447
G69	G995	0.0447
G109	G829	0.0447
G136	G272	0.0447
G81	G1642	0.0447
G105	G482	0.0447
G155	G231	0.0447
G51	G79	0.0447
G73	G684	0.0447
G122	G886	0.0447
G90	G1329	0.0447
G192	G1604	0.0447
G120	G1150	0.0447
G117	G1288	0.0447
G161	G885	0.0447
G78	G58	0.0447
G176	G1051	0.0447
G169	G801	0.0447
G131	G630	0.0447
G182	G60	0.0447
G18	G1496	0.0447
G85	G841	0.0447
G36	G608	0.0447
G85	G1412	0.0447
G152	G1191	0.0447
G26	G253	0.0447
G129	G1382	0.0447
G101	G272	0.0447
G178	G1096	0.0447
G12	G612	0.0447
G121	G1442	0.0447
G85	G1071	0.0447
G98	G582	0.0447
G85	G920	0.0447
G5	G263	0.0447
G171	G831	0.0447
G90	G1613	0.0447
G18	G940	0.0447
G189	G869	0.0447
G18	G1298	0.0447
G56	G123	0.0447
G58	G78	0.0447
G123	G56	0.0447
G162	G1486	0.0447
G131	G1324	0.0447
G5	G354	0.0447
G99	G773	0.0447
G87	G692	0.0447
G126	G1096	0.0447
G10	G799	0.0447
G142	G1104	0.0447
G113	G1122	0.0447
G135	G881	0.0447
G176	G894	0.0447
G49	G1447	0.0447
G60	G182	0.0447
G131	G782	0.0447
G79	G51	0.0447
G162	G1489	0.0447
G126	G828	0.0447
G19	G853	0.0447
G57	G193	0.0447
G150	G1284	0.0447
G129	G1197	0.0447
G193	G728	0.0447
G108	G1113	0.0447
G5	G696	0.0447
G2	G1545	0.0447
G18	G589	0.0447
G66	G417	0.0447
G158	G492	0.0446
G93	G1602	0.0446
G98	G19	0.0446
G54	G1579	0.0446
G51	G1579	0.0446
G10	G523	0.0446
G123	G150	0.0446
G178	G766	0.0446
G182	G72	0.0446
G19	G1041	0.0446
G194	G872	0.0446
G91	G1530	0.0446
G70	G549	0.0446
G188	G860	0.0446
G177	G1018	0.0446
G156	G1421	0.0446
G10	G1235	0.0446
G77	G1457	0.0446
G120	G443	0.0446
G100	G475	0.0446
G51	G605	0.0446
G117	G431	0.0446
G130	G1399	0.0446
G156	G674	0.0446
G72	G298	0.0446
G70	G113	0.0446
G139	G507	0.0446
G40	G1188	0.0446
G144	G85	0.0446
G100	G518	0.0446
G100	G1589	0.0446
G79	G433	0.0446
G139	G1177	0.0446
G60	G1330	0.0446
G190	G838	0.0446
G100	G1049	0.0446
G12	G1001	0.0446
G181	G1537	0.0446
G62	G1010	0.0446
G169	G389	0.0446
G46	G454	0.0446
G105	G504	0.0446
G117	G928	0.0446
G101	G385	0.0446
G41	G1480	0.0446
G171	G487	0.0446
G3	G1423	0.0446
G143	G254	0.0446
G99	G816	0.0446
G181	G848	0.0446
G100	G91	0.0446
G89	G375	0.0446
G74	G19	0.0446
G176	G1472	0.0446
G5	G1327	0.0446
G19	G507	0.0446
G120	G1581	0.0446
G87	G60	0.0446
G23	G974	0.0446
G169	G679	0.0446
G34	G1379	0.0446
G183	G501	0.0446
G109	G1306	0.0446
G19	G74	0.0446
G131	G688	0.0446
G131	G1561	0.0446
G150	G1392	0.0446
G60	G87	0.0446
G27	G1453	0.0446
G150	G1434	0.0446
G150	G1217	0.0446
G91	G100	0.0446
G115	G483	0.0446
G162	G1351	0.0446
G85	G144	0.0446
G19	G1035	0.0446
G58	G299	0.0446
G34	G346	0.0446
G113	G70	0.0446
G152	G1640	0.0446
G139	G1312	0.0446
G122	G383	0.0446
G72	G182	0.0446
G150	G123	0.0446
G181	G757	0.0446
G19	G98	0.0446
G68	G1084	0.0446
G48	G1099	0.0446
G6	G1536	0.0445
G36	G49	0.0445
G123	G278	0.0445
G178	G1254	0.0445
G36	G19	0.0445
G56	G1203	0.0445
G4	G1377	0.0445
G80	G642	0.0445
G188	G1537	0.0445
G88	G152	0.0445
G4	G642	0.0445
G136	G878	0.0445
G144	G1339	0.0445
G157	G1289	0.0445
G10	G1442	0.0445
G171	G1149	0.0445
G194	G1449	0.0445
G19	G968	0.0445
G68	G1326	0.0445
G160	G1035	0.0445
G184	G57	0.0445
G48	G1281	0.0445
G4	G1327	0.0445
G189	G244	0.0445
G13	G1569	0.0445
G162	G930	0.0445
G161	G856	0.0445
G2	G588	0.0445
G18	G1159	0.0445
G48	G932	0.0445
G98	G274	0.0445
G189	G861	0.0445
G9	G784	0.0445
G158	G482	0.0445
G135	G1254	0.0445
G115	G1075	0.0445
G124	G1413	0.0445
G155	G645	0.0445
G60	G614	0.0445
G150	G1462	0.0445
G131	G1629	0.0445
G65	G238	0.0445
G163	G64	0.0445
G101	G1086	0.0445
G79	G555	0.0445
G38	G948	0.0445
G79	G1392	0.0445
G64	G426	0.0445
G135	G498	0.0445
G62	G864	0.0445
G42	G493	0.0445
G96	G947	0.0445
G73	G1604	0.0445
G4	G1542	0.0445
G72	G1596	0.0445
G134	G259	0.0445
G101	G592	0.0445
G26	G1604	0.0445
G139	G1383	0.0445
G2	G829	0.0445
G97	G152	0.0445
G124	G1564	0.0445
G105	G472	0.0445
G66	G544	0.0445
G189	G12	0.0445
G78	G487	0.0445
G66	G259	0.0445
G109	G1281	0.0445
G12	G189	0.0445
G83	G382	0.0445
G126	G362	0.0445
G152	G97	0.0445
G117	G476	0.0445
G58	G277	0.0445
G58	G1238	0.0445
G135	G1211	0.0445
G131	G321	0.0445
G57	G184	0.0445
G90	G770	0.0445
G152	G725	0.0445
G152	G501	0.0445
G42	G955	0.0445
G134	G583	0.0445
G64	G163	0.0445
G27	G256	0.0445
G150	G1351	0.0445
G126	G1350	0.0445
G19	G36	0.0445
G189	G675	0.0445
G49	G36	0.0445
G35	G222	0.0445
G152	G88	0.0445
G90	G1535	0.0445
G106	G581	0.0444
G119	G554	0.0444
G2	G577	0.0444
G13	G660	0.0444
G143	G1440	0.0444
G42	G231	0.0444
G156	G1417	0.0444
G129	G1564	0.0444
G89	G1159	0.0444
G141	G679	0.0444
G194	G880	0.0444
G10	G367	0.0444
G24	G902	0.0444
G19	G1386	0.0444
G79	G649	0.0444
G84	G1442	0.0444
G34	G1364	0.0444
G150	G1282	0.0444
G93	G937	0.0444
G83	G1153	0.0444
G183	G1081	0.0444
G39	G642	0.0444
G84	G1119	0.0444
G177	G313	0.0444
G194	G613	0.0444
G122	G816	0.0444
G86	G1444	0.0444
G62	G1158	0.0444
G73	G406	0.0444
G120	G797	0.0444
G109	G135	0.0444
G184	G810	0.0444
G16	G409	0.0444
G53	G1135	0.0444
G79	G118	0.0444
G15	G957	0.0444
G101	G361	0.0444
G88	G109	0.0444
G3	G251	0.0444
G153	G498	0.0444
G102	G1175	0.0444
G176	G1450	0.0444
G90	G714	0.0444
G142	G1514	0.0444
G8	G197	0.0444
G35	G861	0.0444
G126	G1375	0.0444
G135	G1193	0.0444
G58	G748	0.0444
G58	G1059	0.0444
G48	G1353	0.0444
G90	G1368	0.0444
G66	G411	0.0444
G12	G332	0.0444
G119	G912	0.0444
G118	G79	0.0444
G120	G706	0.0444
G12	G1049	0.0444
G135	G109	0.0444
G135	G443	0.0444
G143	G152	0.0444
G89	G42	0.0444
G5	G1635	0.0444
G42	G1304	0.0444
G150	G1172	0.0444
G187	G1333	0.0444
G141	G799	0.0444
G152	G143	0.0444
G36	G1298	0.0444
G35	G1246	0.0444
G109	G88	0.0444
G115	G1056	0.0444
G5	G209	0.0444
G16	G1090	0.0444
G176	G1469	0.0444
G90	G1258	0.0444
G105	G673	0.0444
G42	G89	0.0444
G88	G462	0.0444
G178	G1544	0.0444
G109	G800	0.0444
G119	G646	0.0444
G19	G522	0.0444
G80	G980	0.0444
G129	G1455	0.0444
G108	G1488	0.0444
G162	G569	0.0444
G27	G1395	0.0444
G186	G1496	0.0443
G1	G875	0.0443
G13	G1637	0.0443
G113	G659	0.0443
G80	G244	0.0443
G157	G608	0.0443
G10	G538	0.0443
G59	G640	0.0443
G10	G874	0.0443
G60	G715	0.0443
G100	G251	0.0443
G90	G1484	0.0443
G193	G1566	0.0443
G30	G1109	0.0443
G193	G827	0.0443
G28	G1233	0.0443
G134	G1201	0.0443
G142	G1522	0.0443
G151	G78	0.0443
G79	G1153	0.0443
G59	G370	0.0443
G176	G890	0.0443
G72	G343	0.0443
G140	G755	0.0443
G190	G903	0.0443
G110	G1221	0.0443
G187	G663	0.0443
G161	G1416	0.0443
G86	G66	0.0443
G22	G629	0.0443
G79	G1155	0.0443
G142	G238	0.0443
G66	G1551	0.0443
G99	G878	0.0443
G136	G1230	0.0443
G126	G216	0.0443
G18	G864	0.0443
G85	G255	0.0443
G36	G1368	0.0443
G184	G695	0.0443
G46	G424	0.0443
G134	G228	0.0443
G113	G808	0.0443
G194	G1194	0.0443
G119	G348	0.0443
G136	G393	0.0443
G176	G654	0.0443
G42	G299	0.0443
G36	G713	0.0443
G78	G561	0.0443
G56	G175	0.0443
G58	G913	0.0443
G114	G157	0.0443
G117	G544	0.0443
G30	G190	0.0443
G134	G451	0.0443
G101	G1018	0.0443
G88	G336	0.0443
G105	G1006	0.0443
G108	G1002	0.0443
G136	G1082	0.0443
G38	G659	0.0443
G34	G1172	0.0443
G195	G486	0.0443
G157	G114	0.0443
G190	G30	0.0443
G175	G56	0.0443
G143	G1251	0.0443
G135	G614	0.0443
G156	G667	0.0443
G162	G799	0.0443
G142	G1125	0.0443
G5	G602	0.0443
G66	G86	0.0443
G195	G331	0.0443
G153	G1558	0.0443
G181	G531	0.0443
G160	G1395	0.0443
G109	G286	0.0443
G162	G1093	0.0443
G78	G151	0.0443
G39	G1030	0.0443
G1	G1609	0.0442
G16	G779	0.0442
G13	G1549	0.0442
G35	G1241	0.0442
G131	G1117	0.0442
G49	G933	0.0442
G4	G922	0.0442
G188	G272	0.0442
G157	G316	0.0442
G162	G227	0.0442
G80	G996	0.0442
G84	G1328	0.0442
G56	G957	0.0442
G189	G803	0.0442
G8	G96	0.0442
G19	G480	0.0442
G105	G1336	0.0442
G53	G666	0.0442
G101	G1188	0.0442
G41	G1586	0.0442
G66	G235	0.0442
G18	G244	0.0442
G63	G588	0.0442
G67	G1199	0.0442
G173	G81	0.0442
G55	G1306	0.0442
G139	G1405	0.0442
G110	G1604	0.0442
G26	G1014	0.0442
G101	G1201	0.0442
G12	G637	0.0442
G24	G1279	0.0442
G53	G1034	0.0442
G177	G1311	0.0442
G189	G1523	0.0442
G168	G874	0.0442
G125	G1514	0.0442
G134	G1325	0.0442
G100	G1187	0.0442
G33	G971	0.0442
G109	G1283	0.0442
G79	G748	0.0442
G67	G731	0.0442
G42	G881	0.0442
G85	G768	0.0442
G161	G471	0.0442
G113	G300	0.0442
G4	G519	0.0442
G42	G890	0.0442
G105	G122	0.0442
G134	G271	0.0442
G122	G729	0.0442
G97	G797	0.0442
G109	G308	0.0442
G79	G85	0.0442
G13	G1608	0.0442
G152	G473	0.0442
G68	G1380	0.0442
G79	G864	0.0442
G34	G823	0.0442
G34	G1189	0.0442
G85	G79	0.0442
G109	G595	0.0442
G151	G87	0.0442
G134	G935	0.0442
G108	G475	0.0442
G195	G241	0.0442
G195	G1401	0.0442
G84	G1116	0.0442
G189	G1591	0.0442
G34	G1072	0.0442
G193	G472	0.0442
G62	G418	0.0442
G87	G151	0.0442
G115	G1027	0.0442
G122	G105	0.0442
G97	G619	0.0442
G5	G829	0.0442
G117	G1058	0.0442
G162	G454	0.0442
G5	G444	0.0442
G150	G1430	0.0442
G81	G173	0.0442
G187	G577	0.0442
G162	G628	0.0442
G96	G8	0.0442
G129	G875	0.0442
G142	G954	0.0442
G150	G252	0.0442
G48	G711	0.0442
G135	G571	0.0442
G134	G1084	0.0442
G137	G1247	0.0441
G3	G2	0.0441
G129	G474	0.0441
G48	G404	0.0441
G46	G1255	0.0441
G157	G849	0.0441
G80	G1149	0.0441
G178	G1392	0.0441
G141	G1537	0.0441
G178	G1537	0.0441
G178	G1435	0.0441
G194	G1364	0.0441
G11	G118	0.0441
G84	G1399	0.0441
G44	G776	0.0441
G120	G663	0.0441
G191	G594	0.0441
G90	G900	0.0441
G43	G66	0.0441
G30	G623	0.0441
G123	G790	0.0441
G109	G817	0.0441
G140	G36	0.0441
G185	G848	0.0441
G114	G1496	0.0441
G155	G637	0.0441
G97	G244	0.0441
G158	G565	0.0441
G188	G1278	0.0441
G55	G99	0.0441
G68	G607	0.0441
G118	G664	0.0441
G112	G1109	0.0441
G53	G889	0.0441
G101	G685	0.0441
G75	G1458	0.0441
G41	G829	0.0441
G105	G139	0.0441
G11	G280	0.0441
G72	G431	0.0441
G16	G1205	0.0441
G66	G1007	0.0441
G51	G36	0.0441
G36	G1611	0.0441
G49	G88	0.0441
G152	G808	0.0441
G153	G1484	0.0441
G108	G325	0.0441
G79	G1263	0.0441
G73	G1618	0.0441
G97	G852	0.0441
G113	G637	0.0441
G147	G298	0.0441
G153	G1009	0.0441
G153	G953	0.0441
G92	G752	0.0441
G59	G464	0.0441
G10	G339	0.0441
G195	G142	0.0441
G192	G398	0.0441
G2	G3	0.0441
G36	G1269	0.0441
G162	G217	0.0441
G176	G919	0.0441
G83	G745	0.0441
G142	G195	0.0441
G99	G55	0.0441
G62	G319	0.0441
G156	G819	0.0441
G143	G454	0.0441
G96	G1503	0.0441
G128	G492	0.0441
G58	G1338	0.0441
G129	G1634	0.0441
G152	G930	0.0441
G27	G254	0.0441
G5	G783	0.0441
G32	G1208	0.0441
G99	G243	0.0441
G99	G342	0.0441
G99	G995	0.0441
G99	G1281	0.0441
G81	G388	0.0441
G189	G325	0.0441
G129	G1135	0.0441
G3	G627	0.0441
G3	G665	0.0441
G5	G1116	0.0441
G105	G1232	0.0441
G162	G890	0.0441
G88	G49	0.0441
G36	G51	0.0441
G142	G547	0.0441
G139	G105	0.0441
G19	G354	0.0441
G19	G1306	0.0441
G36	G140	0.0441
G79	G368	0.0441
G5	G628	0.0441
G126	G597	0.0441
G181	G1404	0.0441
G118	G11	0.0441
G176	G351	0.0441
G66	G43	0.0441
G35	G1535	0.0441
G27	G569	0.0441
G14	G691	0.044
G114	G1373	0.044
G79	G577	0.044
G4	G1117	0.044
G141	G430	0.044
G178	G430	0.044
G95	G816	0.044
G112	G1291	0.044
G120	G597	0.044
G134	G1107	0.044
G107	G354	0.044
G168	G99	0.044
G6	G383	0.044
G63	G1119	0.044
G183	G503	0.044
G143	G919	0.044
G35	G1559	0.044
G188	G1635	0.044
G27	G1550	0.044
G188	G380	0.044
G59	G1396	0.044
G10	G448	0.044
G79	G1127	0.044
G182	G119	0.044
G21	G277	0.044
G169	G340	0.044
G98	G231	0.044
G4	G677	0.044
G131	G752	0.044
G134	G1635	0.044
G105	G129	0.044
G113	G533	0.044
G119	G587	0.044
G100	G948	0.044
G109	G1010	0.044
G46	G181	0.044
G19	G938	0.044
G159	G1031	0.044
G12	G928	0.044
G85	G1081	0.044
G2	G945	0.044
G69	G1546	0.044
G32	G605	0.044
G100	G295	0.044
G143	G852	0.044
G134	G216	0.044
G119	G1191	0.044
G189	G1007	0.044
G173	G183	0.044
G34	G1149	0.044
G79	G662	0.044
G109	G1472	0.044
G171	G1024	0.044
G41	G1097	0.044
G139	G385	0.044
G123	G53	0.044
G11	G453	0.044
G148	G809	0.044
G79	G279	0.044
G153	G940	0.044
G126	G931	0.044
G5	G645	0.044
G121	G290	0.044
G135	G1549	0.044
G117	G1351	0.044
G158	G673	0.044
G53	G123	0.044
G183	G173	0.044
G66	G1082	0.044
G34	G1500	0.044
G131	G1641	0.044
G181	G46	0.044
G126	G1470	0.044
G129	G105	0.044
G90	G1178	0.044
G140	G477	0.044
G161	G1253	0.044
G121	G1558	0.044
G181	G710	0.044
G119	G182	0.044
G99	G168	0.044
G121	G1562	0.044
G106	G354	0.0439
G82	G1609	0.0439
G34	G492	0.0439
G164	G1247	0.0439
G36	G1544	0.0439
G156	G1288	0.0439
G13	G1218	0.0439
G119	G790	0.0439
G114	G65	0.0439
G13	G501	0.0439
G84	G448	0.0439
G67	G623	0.0439
G126	G438	0.0439
G147	G861	0.0439
G93	G66	0.0439
G70	G1079	0.0439
G183	G1278	0.0439
G84	G1300	0.0439
G172	G919	0.0439
G159	G1396	0.0439
G157	G101	0.0439
G156	G396	0.0439
G79	G688	0.0439
G153	G272	0.0439
G143	G473	0.0439
G134	G964	0.0439
G121	G1582	0.0439
G186	G1023	0.0439
G131	G399	0.0439
G32	G1254	0.0439
G68	G161	0.0439
G143	G1017	0.0439
G143	G1507	0.0439
G34	G1233	0.0439
G181	G1278	0.0439
G189	G1217	0.0439
G183	G627	0.0439
G129	G565	0.0439
G141	G212	0.0439
G161	G1344	0.0439
G117	G1023	0.0439
G90	G1362	0.0439
G51	G503	0.0439
G147	G308	0.0439
G122	G1177	0.0439
G143	G1217	0.0439
G189	G1351	0.0439
G101	G119	0.0439
G119	G101	0.0439
G119	G1081	0.0439
G84	G743	0.0439
G27	G794	0.0439
G108	G1096	0.0439
G32	G621	0.0439
G90	G317	0.0439
G90	G904	0.0439
G10	G1562	0.0439
G118	G202	0.0439
G96	G1288	0.0439
G5	G1399	0.0439
G12	G653	0.0439
G176	G593	0.0439
G62	G295	0.0439
G79	G1142	0.0439
G109	G585	0.0439
G109	G745	0.0439
G135	G831	0.0439
G35	G477	0.0439
G109	G1519	0.0439
G195	G493	0.0439
G161	G68	0.0439
G101	G157	0.0439
G35	G286	0.0439
G165	G278	0.0439
G66	G93	0.0439
G15	G721	0.0439
G190	G570	0.0439
G65	G114	0.0439
G139	G266	0.0439
G48	G253	0.0439
G65	G1608	0.0439
G35	G1115	0.0439
G106	G725	0.0438
G106	G628	0.0438
G137	G1004	0.0438
G6	G903	0.0438
G60	G495	0.0438
G183	G19	0.0438
G144	G869	0.0438
G154	G399	0.0438
G183	G540	0.0438
G80	G1294	0.0438
G52	G755	0.0438
G182	G1086	0.0438
G46	G899	0.0438
G10	G267	0.0438
G101	G545	0.0438
G84	G843	0.0438
G66	G1222	0.0438
G138	G223	0.0438
G153	G839	0.0438
G172	G1173	0.0438
G142	G1523	0.0438
G42	G861	0.0438
G42	G1626	0.0438
G26	G768	0.0438
G48	G603	0.0438
G10	G1563	0.0438
G5	G1056	0.0438
G105	G377	0.0438
G122	G238	0.0438
G150	G685	0.0438
G110	G693	0.0438
G169	G934	0.0438
G181	G1158	0.0438
G143	G162	0.0438
G49	G496	0.0438
G134	G899	0.0438
G101	G1062	0.0438
G136	G1245	0.0438
G39	G458	0.0438
G168	G518	0.0438
G140	G1399	0.0438
G10	G1455	0.0438
G35	G251	0.0438
G188	G509	0.0438
G97	G984	0.0438
G38	G629	0.0438
G49	G1589	0.0438
G190	G853	0.0438
G100	G36	0.0438
G84	G864	0.0438
G138	G1418	0.0438
G62	G1577	0.0438
G28	G1385	0.0438
G58	G590	0.0438
G67	G1530	0.0438
G62	G1353	0.0438
G195	G1323	0.0438
G34	G1498	0.0438
G110	G563	0.0438
G171	G408	0.0438
G97	G458	0.0438
G126	G1477	0.0438
G24	G12	0.0438
G57	G1148	0.0438
G68	G1310	0.0438
G99	G408	0.0438
G85	G952	0.0438
G195	G1245	0.0438
G117	G370	0.0438
G195	G399	0.0438
G195	G1453	0.0438
G62	G1400	0.0438
G126	G1094	0.0438
G85	G891	0.0438
G195	G435	0.0438
G68	G1399	0.0438
G112	G508	0.0438
G134	G1279	0.0438
G101	G863	0.0438
G195	G739	0.0438
G58	G895	0.0438
G162	G143	0.0438
G85	G369	0.0438
G12	G24	0.0438
G27	G336	0.0438
G19	G1302	0.0438
G36	G100	0.0438
G118	G1641	0.0438
G85	G259	0.0438
G19	G838	0.0438
G181	G818	0.0438
G108	G1251	0.0438
G88	G1030	0.0438
G85	G1373	0.0438
G194	G1558	0.0438
G158	G947	0.0438
G42	G760	0.0438
G68	G1557	0.0438
G19	G183	0.0438
G6	G1148	0.0437
G35	G543	0.0437
G48	G495	0.0437
G39	G1609	0.0437
G18	G979	0.0437
G122	G1548	0.0437
G62	G602	0.0437
G88	G1164	0.0437
G119	G1061	0.0437
G115	G19	0.0437
G80	G620	0.0437
G24	G1546	0.0437
G61	G599	0.0437
G141	G293	0.0437
G69	G1233	0.0437
G56	G1272	0.0437
G134	G664	0.0437
G84	G1561	0.0437
G4	G5	0.0437
G102	G713	0.0437
G108	G925	0.0437
G143	G1070	0.0437
G22	G1275	0.0437
G48	G68	0.0437
G184	G822	0.0437
G152	G1264	0.0437
G36	G251	0.0437
G156	G1218	0.0437
G48	G712	0.0437
G143	G522	0.0437
G78	G887	0.0437
G75	G533	0.0437
G153	G1618	0.0437
G33	G1452	0.0437
G161	G1639	0.0437
G15	G841	0.0437
G184	G375	0.0437
G36	G856	0.0437
G35	G1449	0.0437
G12	G113	0.0437
G119	G224	0.0437
G16	G664	0.0437
G85	G572	0.0437
G74	G60	0.0437
G84	G339	0.0437
G78	G1022	0.0437
G192	G378	0.0437
G152	G764	0.0437
G153	G217	0.0437
G193	G18	0.0437
G150	G953	0.0437
G143	G1503	0.0437
G58	G1300	0.0437
G10	G639	0.0437
G22	G1116	0.0437
G120	G674	0.0437
G20	G160	0.0437
G126	G272	0.0437
G176	G841	0.0437
G187	G1550	0.0437
G4	G44	0.0437
G54	G69	0.0437
G109	G1019	0.0437
G151	G157	0.0437
G19	G115	0.0437
G129	G1208	0.0437
G186	G1096	0.0437
G49	G725	0.0437
G58	G891	0.0437
G189	G1211	0.0437
G157	G151	0.0437
G162	G1230	0.0437
G44	G4	0.0437
G69	G54	0.0437
G159	G628	0.0437
G18	G193	0.0437
G160	G20	0.0437
G113	G12	0.0437
G184	G978	0.0437
G178	G828	0.0437
G58	G412	0.0437
G118	G585	0.0437
G60	G74	0.0437
G57	G249	0.0437
G49	G637	0.0437
G68	G48	0.0437
G121	G339	0.0437
G181	G516	0.0437
G121	G1250	0.0437
G152	G222	0.0437
G27	G863	0.0437
G19	G1570	0.0437
G58	G1493	0.0437
G5	G4	0.0437
G90	G1557	0.0437
G5	G955	0.0437
G97	G980	0.0437
G130	G543	0.0436
G1	G1634	0.0436
G21	G1480	0.0436
G17	G907	0.0436
G1	G1011	0.0436
G79	G808	0.0436
G73	G1471	0.0436
G10	G1451	0.0436
G19	G1585	0.0436
G41	G223	0.0436
G60	G1639	0.0436
G115	G230	0.0436
G39	G1479	0.0436
G63	G1516	0.0436
G164	G232	0.0436
G70	G1140	0.0436
G30	G733	0.0436
G98	G332	0.0436
G39	G660	0.0436
G6	G1550	0.0436
G91	G1076	0.0436
G137	G895	0.0436
G194	G1080	0.0436
G108	G533	0.0436
G127	G898	0.0436
G159	G592	0.0436
G143	G1394	0.0436
G39	G904	0.0436
G163	G659	0.0436
G100	G1494	0.0436
G155	G18	0.0436
G171	G1605	0.0436
G173	G1304	0.0436
G161	G117	0.0436
G168	G91	0.0436
G36	G482	0.0436
G44	G1136	0.0436
G191	G1348	0.0436
G32	G1457	0.0436
G142	G1303	0.0436
G135	G785	0.0436
G139	G523	0.0436
G34	G677	0.0436
G136	G1341	0.0436
G181	G1135	0.0436
G115	G937	0.0436
G62	G645	0.0436
G2	G1584	0.0436
G109	G231	0.0436
G96	G538	0.0436
G5	G944	0.0436
G188	G1284	0.0436
G42	G581	0.0436
G82	G577	0.0436
G117	G161	0.0436
G19	G792	0.0436
G68	G1538	0.0436
G99	G976	0.0436
G99	G1510	0.0436
G122	G396	0.0436
G142	G1320	0.0436
G5	G454	0.0436
G96	G454	0.0436
G101	G901	0.0436
G35	G921	0.0436
G91	G168	0.0436
G79	G994	0.0436
G36	G1615	0.0436
G152	G697	0.0436
G18	G155	0.0436
G85	G874	0.0436
G85	G1214	0.0436
G119	G1287	0.0436
G10	G252	0.0436
G150	G542	0.0436
G19	G1299	0.0436
G62	G1225	0.0436
G136	G1097	0.0436
G113	G987	0.0436
G100	G221	0.0436
G99	G1562	0.0436
G106	G448	0.0435
G164	G1479	0.0435
G176	G770	0.0435
G101	G1634	0.0435
G155	G267	0.0435
G16	G659	0.0435
G56	G1566	0.0435
G156	G418	0.0435
G114	G887	0.0435
G79	G480	0.0435
G11	G1329	0.0435
G119	G649	0.0435
G189	G661	0.0435
G58	G1434	0.0435
G97	G789	0.0435
G97	G899	0.0435
G24	G751	0.0435
G156	G898	0.0435
G41	G1496	0.0435
G108	G308	0.0435
G97	G323	0.0435
G147	G598	0.0435
G97	G940	0.0435
G160	G889	0.0435
G183	G695	0.0435
G167	G1260	0.0435
G118	G184	0.0435
G158	G1055	0.0435
G21	G932	0.0435
G97	G533	0.0435
G131	G1506	0.0435
G195	G1364	0.0435
G112	G276	0.0435
G21	G1469	0.0435
G131	G861	0.0435
G147	G1310	0.0435
G158	G514	0.0435
G10	G1601	0.0435
G66	G118	0.0435
G4	G441	0.0435
G125	G1323	0.0435
G136	G1133	0.0435
G97	G1086	0.0435
G30	G1242	0.0435
G100	G90	0.0435
G158	G1223	0.0435
G28	G1316	0.0435
G38	G645	0.0435
G122	G752	0.0435
G168	G1107	0.0435
G91	G512	0.0435
G97	G1165	0.0435
G150	G343	0.0435
G34	G1059	0.0435
G15	G399	0.0435
G193	G893	0.0435
G115	G316	0.0435
G15	G1267	0.0435
G168	G398	0.0435
G176	G1243	0.0435
G176	G1309	0.0435
G129	G689	0.0435
G4	G136	0.0435
G184	G139	0.0435
G4	G570	0.0435
G96	G1537	0.0435
G184	G118	0.0435
G129	G1605	0.0435
G118	G514	0.0435
G141	G245	0.0435
G47	G779	0.0435
G2	G549	0.0435
G184	G1120	0.0435
G139	G184	0.0435
G27	G1309	0.0435
G143	G658	0.0435
G172	G1620	0.0435
G135	G1446	0.0435
G181	G454	0.0435
G141	G658	0.0435
G118	G66	0.0435
G135	G413	0.0435
G150	G1305	0.0435
G118	G1281	0.0435
G118	G1627	0.0435
G113	G904	0.0435
G113	G1004	0.0435
G108	G611	0.0435
G176	G441	0.0435
G181	G1155	0.0435
G99	G1107	0.0435
G136	G4	0.0435
G189	G1297	0.0435
G108	G1405	0.0435
G35	G1373	0.0435
G189	G1318	0.0435
G3	G872	0.0435
G90	G100	0.0435
G194	G530	0.0435
G35	G1132	0.0435
G131	G1620	0.0435
G187	G1313	0.0435
G96	G710	0.0435
G115	G1411	0.0435
G91	G987	0.0435
G106	G801	0.0434
G164	G313	0.0434
G101	G1579	0.0434
G34	G1609	0.0434
G97	G1116	0.0434
G6	G1232	0.0434
G88	G1472	0.0434
G188	G1449	0.0434
G190	G1203	0.0434
G10	G1540	0.0434
G139	G725	0.0434
G140	G1035	0.0434
G53	G773	0.0434
G190	G1536	0.0434
G142	G302	0.0434
G49	G135	0.0434
G85	G293	0.0434
G186	G733	0.0434
G188	G498	0.0434
G93	G211	0.0434
G18	G1028	0.0434
G49	G238	0.0434
G186	G988	0.0434
G144	G888	0.0434
G112	G443	0.0434
G130	G443	0.0434
G1	G815	0.0434
G194	G96	0.0434
G120	G1108	0.0434
G3	G99	0.0434
G187	G1589	0.0434
G177	G1310	0.0434
G74	G1463	0.0434
G131	G808	0.0434
G157	G950	0.0434
G157	G1279	0.0434
G136	G1175	0.0434
G194	G1408	0.0434
G100	G576	0.0434
G121	G1316	0.0434
G115	G186	0.0434
G90	G623	0.0434
G90	G1506	0.0434
G88	G406	0.0434
G129	G621	0.0434
G156	G813	0.0434
G147	G762	0.0434
G66	G1289	0.0434
G168	G504	0.0434
G187	G1323	0.0434
G5	G842	0.0434
G92	G785	0.0434
G131	G860	0.0434
G112	G83	0.0434
G99	G3	0.0434
G58	G1484	0.0434
G141	G754	0.0434
G99	G1537	0.0434
G42	G1347	0.0434
G194	G1086	0.0434
G105	G1347	0.0434
G62	G695	0.0434
G48	G978	0.0434
G58	G319	0.0434
G186	G115	0.0434
G184	G660	0.0434
G89	G183	0.0434
G2	G91	0.0434
G108	G1243	0.0434
G34	G1219	0.0434
G120	G1270	0.0434
G129	G823	0.0434
G70	G681	0.0434
G56	G778	0.0434
G162	G253	0.0434
G162	G849	0.0434
G91	G2	0.0434
G131	G1235	0.0434
G121	G1043	0.0434
G183	G89	0.0434
G150	G1123	0.0434
G115	G1295	0.0434
G195	G727	0.0434
G195	G765	0.0434
G83	G112	0.0434
G115	G679	0.0434
G19	G1221	0.0434
G19	G1362	0.0434
G62	G930	0.0434
G88	G858	0.0434
G131	G1455	0.0434
G96	G194	0.0434
G78	G1093	0.0434
G150	G583	0.0434
G91	G656	0.0434
G85	G1572	0.0434
G135	G49	0.0434
G193	G740	0.0434
G115	G1576	0.0434
G162	G1092	0.0434
G187	G1625	0.0434
G137	G1294	0.0433
G137	G1592	0.0433
G164	G660	0.0433
G85	G492	0.0433
G35	G1328	0.0433
G30	G1309	0.0433
G88	G1294	0.0433
G148	G1364	0.0433
G105	G438	0.0433
G3	G1582	0.0433
G137	G796	0.0433
G80	G62	0.0433
G146	G814	0.0433
G77	G1010	0.0433
G143	G237	0.0433
G194	G615	0.0433
G133	G1042	0.0433
G100	G1294	0.0433
G149	G81	0.0433
G137	G1030	0.0433
G119	G878	0.0433
G108	G323	0.0433
G44	G752	0.0433
G60	G515	0.0433
G55	G1524	0.0433
G75	G554	0.0433
G10	G1119	0.0433
G155	G300	0.0433
G8	G439	0.0433
G176	G1379	0.0433
G153	G1076	0.0433
G130	G644	0.0433
G136	G385	0.0433
G180	G285	0.0433
G42	G354	0.0433
G83	G1140	0.0433
G55	G1369	0.0433
G143	G752	0.0433
G130	G119	0.0433
G181	G724	0.0433
G181	G1392	0.0433
G2	G1109	0.0433
G167	G348	0.0433
G134	G801	0.0433
G35	G976	0.0433
G162	G229	0.0433
G177	G336	0.0433
G162	G549	0.0433
G161	G789	0.0433
G85	G1188	0.0433
G119	G1423	0.0433
G139	G526	0.0433
G181	G1164	0.0433
G43	G123	0.0433
G90	G212	0.0433
G72	G1339	0.0433
G49	G73	0.0433
G32	G1381	0.0433
G79	G1315	0.0433
G151	G659	0.0433
G139	G236	0.0433
G19	G940	0.0433
G155	G193	0.0433
G129	G1254	0.0433
G85	G615	0.0433
G35	G1509	0.0433
G171	G1327	0.0433
G88	G1180	0.0433
G194	G292	0.0433
G109	G780	0.0433
G99	G1339	0.0433
G159	G1089	0.0433
G68	G875	0.0433
G105	G127	0.0433
G101	G217	0.0433
G139	G801	0.0433
G143	G1556	0.0433
G65	G210	0.0433
G122	G374	0.0433
G121	G1119	0.0433
G127	G105	0.0433
G134	G391	0.0433
G122	G472	0.0433
G73	G1085	0.0433
G88	G980	0.0433
G193	G155	0.0433
G55	G873	0.0433
G73	G49	0.0433
G122	G812	0.0433
G85	G1291	0.0433
G123	G43	0.0433
G131	G1396	0.0433
G129	G967	0.0433
G101	G895	0.0433
G119	G130	0.0433
G162	G921	0.0433
G27	G1607	0.0433
G27	G1491	0.0433
G126	G1347	0.0433
G176	G1113	0.0433
G35	G494	0.0433
G62	G1569	0.0433
G81	G149	0.0433
G96	G1492	0.0433
G62	G80	0.0433
G135	G667	0.0433
G75	G616	0.0432
G132	G380	0.0432
G137	G675	0.0432
G54	G267	0.0432
G15	G464	0.0432
G185	G1143	0.0432
G107	G343	0.0432
G20	G1506	0.0432
G108	G1254	0.0432
G67	G1524	0.0432
G89	G1570	0.0432
G19	G1339	0.0432
G2	G1534	0.0432
G128	G549	0.0432
G30	G825	0.0432
G120	G1380	0.0432
G157	G257	0.0432
G17	G310	0.0432
G68	G774	0.0432
G42	G751	0.0432
G159	G605	0.0432
G48	G1329	0.0432
G4	G399	0.0432
G53	G911	0.0432
G122	G1079	0.0432
G136	G291	0.0432
G117	G1626	0.0432
G183	G377	0.0432
G54	G1127	0.0432
G41	G855	0.0432
G110	G362	0.0432
G192	G864	0.0432
G30	G853	0.0432
G48	G254	0.0432
G119	G79	0.0432
G119	G839	0.0432
G135	G678	0.0432
G141	G753	0.0432
G118	G1149	0.0432
G64	G1279	0.0432
G48	G1473	0.0432
G48	G1589	0.0432
G130	G1020	0.0432
G157	G426	0.0432
G43	G175	0.0432
G91	G1126	0.0432
G35	G856	0.0432
G112	G1177	0.0432
G82	G186	0.0432
G84	G848	0.0432
G181	G644	0.0432
G129	G1310	0.0432
G70	G1572	0.0432
G65	G576	0.0432
G99	G896	0.0432
G5	G224	0.0432
G39	G274	0.0432
G39	G472	0.0432
G193	G838	0.0432
G143	G1230	0.0432
G121	G1328	0.0432
G122	G799	0.0432
G117	G765	0.0432
G193	G1351	0.0432
G3	G526	0.0432
G97	G65	0.0432
G118	G772	0.0432
G90	G853	0.0432
G131	G1347	0.0432
G79	G348	0.0432
G65	G97	0.0432
G15	G941	0.0432
G122	G1072	0.0432
G91	G978	0.0432
G12	G921	0.0432
G176	G1019	0.0432
G101	G359	0.0432
G36	G854	0.0432
G85	G925	0.0432
G2	G486	0.0432
G79	G119	0.0432
G19	G624	0.0432
G142	G817	0.0432
G109	G1298	0.0432
G119	G388	0.0432
G3	G1152	0.0432
G126	G1081	0.0432
G186	G82	0.0432
G175	G43	0.0432
G12	G1611	0.0432
G13	G1030	0.0432
G129	G1493	0.0432
G85	G1454	0.0432
G195	G577	0.0432
G106	G1267	0.0431
G14	G971	0.0431
G137	G1566	0.0431
G144	G1511	0.0431
G42	G1373	0.0431
G36	G1561	0.0431
G78	G1012	0.0431
G178	G489	0.0431
G150	G1298	0.0431
G99	G597	0.0431
G13	G831	0.0431
G10	G1316	0.0431
G15	G863	0.0431
G15	G630	0.0431
G2	G630	0.0431
G61	G406	0.0431
G154	G1062	0.0431
G193	G1028	0.0431
G58	G480	0.0431
G158	G566	0.0431
G134	G1638	0.0431
G193	G1342	0.0431
G185	G660	0.0431
G120	G229	0.0431
G46	G1284	0.0431
G101	G1589	0.0431
G160	G1571	0.0431
G121	G934	0.0431
G194	G72	0.0431
G84	G581	0.0431
G135	G791	0.0431
G59	G996	0.0431
G69	G272	0.0431
G41	G169	0.0431
G152	G827	0.0431
G125	G1630	0.0431
G121	G808	0.0431
G67	G262	0.0431
G42	G534	0.0431
G42	G1323	0.0431
G67	G1386	0.0431
G151	G991	0.0431
G76	G304	0.0431
G79	G1522	0.0431
G123	G833	0.0431
G35	G522	0.0431
G176	G1389	0.0431
G8	G1466	0.0431
G66	G1193	0.0431
G66	G1459	0.0431
G156	G1111	0.0431
G184	G369	0.0431
G101	G277	0.0431
G67	G521	0.0431
G134	G727	0.0431
G134	G1477	0.0431
G147	G498	0.0431
G100	G119	0.0431
G121	G497	0.0431
G100	G1120	0.0431
G115	G350	0.0431
G79	G239	0.0431
G96	G1086	0.0431
G66	G964	0.0431
G49	G1281	0.0431
G105	G295	0.0431
G140	G1560	0.0431
G6	G1211	0.0431
G85	G319	0.0431
G171	G945	0.0431
G118	G642	0.0431
G129	G796	0.0431
G152	G831	0.0431
G85	G945	0.0431
G139	G945	0.0431
G128	G70	0.0431
G3	G1333	0.0431
G29	G578	0.0431
G32	G630	0.0431
G60	G1102	0.0431
G91	G836	0.0431
G194	G889	0.0431
G129	G736	0.0431
G70	G128	0.0431
G156	G728	0.0431
G115	G949	0.0431
G181	G325	0.0431
G18	G349	0.0431
G62	G1346	0.0431
G32	G994	0.0431
G150	G997	0.0431
G162	G1401	0.0431
G176	G1581	0.0431
G169	G1502	0.0431
G119	G100	0.0431
G135	G803	0.0431
G150	G353	0.0431
G135	G878	0.0431
G81	G531	0.0431
G34	G1508	0.0431
G72	G194	0.0431
G169	G41	0.0431
G72	G873	0.0431
G68	G569	0.0431
G14	G433	0.043
G106	G271	0.043
G118	G1542	0.043
G81	G577	0.043
G98	G817	0.043
G88	G637	0.043
G110	G649	0.043
G147	G899	0.043
G171	G1414	0.043
G153	G672	0.043
G120	G830	0.043
G112	G1510	0.043
G53	G1283	0.043
G189	G663	0.043
G88	G1591	0.043
G188	G152	0.043
G191	G435	0.043
G133	G543	0.043
G110	G1148	0.043
G150	G887	0.043
G141	G1632	0.043
G152	G1342	0.043
G80	G1194	0.043
G108	G848	0.043
G47	G882	0.043
G78	G298	0.043
G64	G1035	0.043
G83	G72	0.043
G188	G816	0.043
G158	G1396	0.043
G34	G850	0.043
G2	G1453	0.043
G125	G1453	0.043
G144	G1223	0.043
G131	G903	0.043
G119	G842	0.043
G141	G842	0.043
G126	G768	0.043
G40	G274	0.043
G190	G661	0.043
G113	G1164	0.043
G16	G1180	0.043
G181	G313	0.043
G69	G1116	0.043
G119	G405	0.043
G72	G1292	0.043
G194	G719	0.043
G90	G1266	0.043
G101	G688	0.043
G153	G745	0.043
G24	G527	0.043
G152	G274	0.043
G99	G1044	0.043
G120	G1594	0.043
G141	G36	0.043
G108	G1484	0.043
G101	G1081	0.043
G126	G1432	0.043
G136	G602	0.043
G136	G1447	0.043
G36	G141	0.043
G117	G797	0.043
G153	G677	0.043
G129	G860	0.043
G189	G1361	0.043
G134	G513	0.043
G162	G1126	0.043
G70	G582	0.043
G96	G332	0.043
G90	G799	0.043
G183	G1262	0.043
G193	G1058	0.043
G68	G483	0.043
G121	G346	0.043
G194	G729	0.043
G122	G655	0.043
G15	G1563	0.043
G126	G1316	0.043
G72	G83	0.043
G113	G843	0.043
G119	G1128	0.043
G73	G582	0.043
G150	G1152	0.043
G68	G1366	0.043
G152	G188	0.043
G135	G1197	0.043
G95	G1073	0.043
G10	G474	0.0429
G123	G581	0.0429
G99	G1602	0.0429
G16	G1602	0.0429
G143	G1012	0.0429
G70	G227	0.0429
G164	G189	0.0429
G149	G1589	0.0429
G188	G1070	0.0429
G20	G1342	0.0429
G1	G714	0.0429
G74	G900	0.0429
G29	G1011	0.0429
G124	G1536	0.0429
G84	G953	0.0429
G69	G1539	0.0429
G136	G1377	0.0429
G134	G822	0.0429
G134	G343	0.0429
G143	G1570	0.0429
G117	G607	0.0429
G24	G377	0.0429
G97	G1280	0.0429
G49	G68	0.0429
G195	G58	0.0429
G97	G530	0.0429
G97	G902	0.0429
G190	G377	0.0429
G155	G176	0.0429
G67	G1245	0.0429
G166	G1506	0.0429
G33	G733	0.0429
G194	G607	0.0429
G29	G435	0.0429
G67	G447	0.0429
G42	G1190	0.0429
G73	G1047	0.0429
G135	G489	0.0429
G19	G649	0.0429
G129	G1641	0.0429
G28	G225	0.0429
G97	G1002	0.0429
G142	G1336	0.0429
G93	G426	0.0429
G152	G261	0.0429
G150	G964	0.0429
G187	G1509	0.0429
G131	G538	0.0429
G136	G284	0.0429
G156	G1312	0.0429
G66	G1230	0.0429
G32	G1339	0.0429
G192	G1249	0.0429
G187	G129	0.0429
G66	G1282	0.0429
G195	G514	0.0429
G156	G494	0.0429
G162	G639	0.0429
G108	G779	0.0429
G153	G1117	0.0429
G117	G1622	0.0429
G129	G187	0.0429
G184	G498	0.0429
G84	G315	0.0429
G90	G234	0.0429
G90	G1230	0.0429
G176	G899	0.0429
G184	G208	0.0429
G65	G930	0.0429
G121	G1235	0.0429
G88	G380	0.0429
G28	G121	0.0429
G102	G1072	0.0429
G13	G1545	0.0429
G73	G966	0.0429
G19	G755	0.0429
G121	G28	0.0429
G99	G1303	0.0429
G58	G195	0.0429
G58	G476	0.0429
G10	G1298	0.0429
G153	G1489	0.0429
G101	G1561	0.0429
G168	G955	0.0429
G118	G719	0.0429
G171	G1552	0.0429
G85	G907	0.0429
G176	G711	0.0429
G147	G1203	0.0429
G88	G1178	0.0429
G176	G155	0.0429
G68	G49	0.0429
G68	G812	0.0429
G68	G1006	0.0429
G78	G601	0.0429
G101	G936	0.0429
G162	G1244	0.0429
G105	G1097	0.0429
G189	G164	0.0429
G35	G914	0.0429
G130	G1586	0.0428
G126	G1373	0.0428
G156	G812	0.0428
G113	G1609	0.0428
G141	G1631	0.0428
G97	G1476	0.0428
G77	G823	0.0428
G44	G727	0.0428
G68	G1235	0.0428
G84	G1453	0.0428
G188	G695	0.0428
G1	G720	0.0428
G157	G780	0.0428
G107	G1118	0.0428
G16	G143	0.0428
G143	G16	0.0428
G110	G715	0.0428
G5	G1311	0.0428
G152	G1011	0.0428
G152	G1158	0.0428
G123	G423	0.0428
G161	G429	0.0428
G161	G1530	0.0428
G86	G792	0.0428
G48	G934	0.0428
G105	G1193	0.0428
G105	G1599	0.0428
G59	G332	0.0428
G99	G1402	0.0428
G49	G483	0.0428
G51	G1009	0.0428
G157	G1169	0.0428
G187	G1339	0.0428
G8	G1035	0.0428
G98	G1190	0.0428
G156	G1428	0.0428
G53	G1478	0.0428
G35	G938	0.0428
G99	G1494	0.0428
G8	G394	0.0428
G108	G727	0.0428
G78	G247	0.0428
G153	G235	0.0428
G96	G1481	0.0428
G156	G472	0.0428
G135	G1522	0.0428
G98	G1372	0.0428
G27	G1011	0.0428
G135	G836	0.0428
G162	G1339	0.0428
G62	G1533	0.0428
G186	G780	0.0428
G152	G637	0.0428
G180	G1583	0.0428
G35	G343	0.0428
G16	G624	0.0428
G176	G776	0.0428
G30	G1547	0.0428
G120	G739	0.0428
G57	G664	0.0428
G169	G429	0.0428
G93	G1217	0.0428
G92	G781	0.0428
G67	G1385	0.0428
G187	G623	0.0428
G109	G748	0.0428
G120	G1351	0.0428
G140	G1466	0.0428
G195	G489	0.0428
G2	G831	0.0428
G177	G904	0.0428
G152	G90	0.0428
G101	G561	0.0428
G187	G789	0.0428
G143	G729	0.0428
G89	G725	0.0428
G153	G523	0.0428
G184	G1582	0.0428
G161	G18	0.0428
G36	G837	0.0428
G162	G351	0.0428
G3	G695	0.0428
G18	G161	0.0428
G81	G833	0.0428
G183	G130	0.0428
G36	G593	0.0428
G181	G1068	0.0428
G90	G152	0.0428
G188	G1029	0.0428
G91	G349	0.0428
G88	G585	0.0428
G60	G673	0.0428
G130	G183	0.0428
G131	G1089	0.0428
G142	G1547	0.0428
G176	G1586	0.0428
G86	G278	0.0428
G157	G1185	0.0428
G26	G1328	0.0428
G161	G1517	0.0428
G81	G1166	0.0428
G152	G1567	0.0428
G60	G778	0.0428
G108	G530	0.0428
G35	G1103	0.0428
G68	G1391	0.0428
G90	G391	0.0428
G134	G1541	0.0428
G100	G1335	0.0428
G27	G843	0.0428
G18	G819	0.0428
G57	G278	0.0428
G121	G726	0.0428
G188	G1209	0.0428
G27	G1611	0.0428
G113	G1395	0.0428
G85	G1562	0.0428
G42	G492	0.0427
G148	G1433	0.0427
G156	G839	0.0427
G54	G1011	0.0427
G63	G1558	0.0427
G36	G73	0.0427
G56	G503	0.0427
G120	G293	0.0427
G87	G836	0.0427
G105	G503	0.0427
G121	G298	0.0427
G4	G1288	0.0427
G53	G201	0.0427
G4	G1551	0.0427
G99	G227	0.0427
G39	G637	0.0427
G120	G1498	0.0427
G46	G1642	0.0427
G9	G796	0.0427
G134	G1641	0.0427
G5	G576	0.0427
G144	G861	0.0427
G53	G1194	0.0427
G87	G1194	0.0427
G101	G1446	0.0427
G76	G755	0.0427
G120	G1343	0.0427
G100	G1134	0.0427
G158	G1323	0.0427
G105	G969	0.0427
G112	G1614	0.0427
G69	G1301	0.0427
G55	G362	0.0427
G33	G1603	0.0427
G181	G1148	0.0427
G117	G814	0.0427
G22	G385	0.0427
G192	G482	0.0427
G86	G893	0.0427
G47	G1021	0.0427
G128	G627	0.0427
G119	G1211	0.0427
G162	G887	0.0427
G118	G1510	0.0427
G181	G887	0.0427
G134	G768	0.0427
G194	G293	0.0427
G179	G685	0.0427
G143	G1383	0.0427
G39	G193	0.0427
G35	G1292	0.0427
G32	G1411	0.0427
G161	G951	0.0427
G176	G808	0.0427
G144	G315	0.0427
G125	G745	0.0427
G62	G747	0.0427
G85	G850	0.0427
G150	G340	0.0427
G43	G19	0.0427
G62	G1145	0.0427
G8	G112	0.0427
G79	G142	0.0427
G72	G1109	0.0427
G73	G36	0.0427
G179	G1041	0.0427
G181	G1499	0.0427
G18	G992	0.0427
G105	G1391	0.0427
G120	G1501	0.0427
G134	G559	0.0427
G142	G79	0.0427
G142	G660	0.0427
G118	G1124	0.0427
G187	G645	0.0427
G58	G1077	0.0427
G118	G400	0.0427
G38	G1519	0.0427
G112	G1016	0.0427
G5	G892	0.0427
G19	G563	0.0427
G78	G1049	0.0427
G115	G465	0.0427
G57	G405	0.0427
G57	G1370	0.0427
G65	G241	0.0427
G113	G1399	0.0427
G35	G1152	0.0427
G10	G726	0.0427
G96	G334	0.0427
G161	G349	0.0427
G162	G661	0.0427
G19	G43	0.0427
G101	G1485	0.0427
G135	G860	0.0427
G131	G581	0.0427
G108	G1168	0.0427
G178	G1532	0.0427
G112	G8	0.0427
G4	G1125	0.0427
G91	G1558	0.0427
G135	G1177	0.0427
G126	G750	0.0427
G193	G39	0.0427
G184	G681	0.0427
G72	G1130	0.0427
G176	G681	0.0427
G113	G531	0.0427
G91	G819	0.0427
G90	G1601	0.0427
G117	G1008	0.0427
G58	G1287	0.0427
G99	G1250	0.0427
G32	G1290	0.0427
G121	G205	0.0427
G113	G675	0.0427
G19	G1455	0.0427
G38	G1277	0.0427
G137	G533	0.0426
G108	G474	0.0426
G6	G864	0.0426
G62	G1496	0.0426
G17	G1342	0.0426
G16	G853	0.0426
G157	G299	0.0426
G90	G1378	0.0426
G188	G1264	0.0426
G162	G1548	0.0426
G10	G1129	0.0426
G81	G237	0.0426
G20	G1583	0.0426
G120	G808	0.0426
G157	G902	0.0426
G188	G561	0.0426
G124	G720	0.0426
G7	G1169	0.0426
G173	G919	0.0426
G151	G65	0.0426
G53	G755	0.0426
G53	G1165	0.0426
G156	G243	0.0426
G40	G1155	0.0426
G130	G1109	0.0426
G131	G799	0.0426
G172	G1597	0.0426
G19	G1192	0.0426
G182	G627	0.0426
G194	G218	0.0426
G77	G797	0.0426
G112	G300	0.0426
G157	G78	0.0426
G157	G117	0.0426
G157	G1149	0.0426
G3	G561	0.0426
G100	G903	0.0426
G15	G1450	0.0426
G11	G1529	0.0426
G19	G672	0.0426
G99	G1522	0.0426
G130	G258	0.0426
G27	G878	0.0426
G190	G774	0.0426
G131	G243	0.0426
G35	G375	0.0426
G169	G916	0.0426
G109	G62	0.0426
G122	G1441	0.0426
G105	G1135	0.0426
G97	G142	0.0426
G147	G904	0.0426
G1	G936	0.0426
G34	G1453	0.0426
G117	G911	0.0426
G122	G769	0.0426
G27	G1087	0.0426
G120	G916	0.0426
G99	G1543	0.0426
G97	G1150	0.0426
G176	G1081	0.0426
G152	G1334	0.0426
G62	G109	0.0426
G135	G959	0.0426
G152	G234	0.0426
G142	G348	0.0426
G119	G729	0.0426
G85	G316	0.0426
G126	G1513	0.0426
G5	G1019	0.0426
G169	G1133	0.0426
G76	G1155	0.0426
G193	G1194	0.0426
G16	G633	0.0426
G92	G361	0.0426
G161	G1249	0.0426
G19	G1432	0.0426
G142	G97	0.0426
G195	G874	0.0426
G195	G1136	0.0426
G131	G1300	0.0426
G135	G260	0.0426
G118	G953	0.0426
G91	G1318	0.0426
G162	G384	0.0426
G162	G935	0.0426
G152	G1508	0.0426
G3	G1567	0.0426
G78	G157	0.0426
G117	G157	0.0426
G65	G151	0.0426
G181	G1443	0.0426
G58	G346	0.0426
G19	G531	0.0426
G194	G1156	0.0426
G83	G705	0.0426
G38	G853	0.0425
G6	G1641	0.0425
G35	G1296	0.0425
G143	G1328	0.0425
G128	G628	0.0425
G88	G62	0.0425
G178	G887	0.0425
G95	G1339	0.0425
G119	G900	0.0425
G4	G1070	0.0425
G54	G1539	0.0425
G1	G339	0.0425
G4	G566	0.0425
G146	G1078	0.0425
G84	G625	0.0425
G194	G828	0.0425
G8	G751	0.0425
G92	G230	0.0425
G134	G795	0.0425
G10	G625	0.0425
G10	G1357	0.0425
G188	G630	0.0425
G35	G766	0.0425
G128	G1513	0.0425
G48	G1159	0.0425
G131	G1070	0.0425
G15	G1107	0.0425
G108	G887	0.0425
G107	G1182	0.0425
G84	G431	0.0425
G122	G775	0.0425
G68	G973	0.0425
G129	G99	0.0425
G48	G876	0.0425
G168	G785	0.0425
G89	G1263	0.0425
G143	G1264	0.0425
G91	G598	0.0425
G54	G893	0.0425
G5	G714	0.0425
G33	G347	0.0425
G9	G101	0.0425
G147	G1380	0.0425
G87	G1281	0.0425
G136	G999	0.0425
G115	G429	0.0425
G110	G348	0.0425
G67	G1316	0.0425
G193	G219	0.0425
G109	G244	0.0425
G35	G473	0.0425
G71	G1607	0.0425
G72	G1642	0.0425
G5	G738	0.0425
G27	G613	0.0425
G92	G421	0.0425
G78	G1047	0.0425
G183	G1181	0.0425
G178	G1404	0.0425
G147	G1642	0.0425
G91	G774	0.0425
G85	G1264	0.0425
G168	G698	0.0425
G86	G1211	0.0425
G101	G1543	0.0425
G62	G396	0.0425
G151	G1016	0.0425
G150	G293	0.0425
G131	G356	0.0425
G57	G598	0.0425
G141	G1077	0.0425
G117	G643	0.0425
G79	G785	0.0425
G153	G1269	0.0425
G4	G1366	0.0425
G1	G1262	0.0425
G136	G91	0.0425
G184	G1033	0.0425
G4	G1102	0.0425
G186	G254	0.0425
G99	G1381	0.0425
G18	G1268	0.0425
G195	G1062	0.0425
G176	G1485	0.0425
G85	G886	0.0425
G42	G105	0.0425
G131	G1448	0.0425
G181	G1369	0.0425
G185	G191	0.0425
G91	G602	0.0425
G191	G185	0.0425
G195	G512	0.0425
G187	G1587	0.0425
G105	G42	0.0425
G91	G136	0.0425
G91	G1089	0.0425
G99	G129	0.0425
G99	G540	0.0425
G99	G1521	0.0425
G35	G329	0.0425
G121	G1455	0.0425
G108	G1492	0.0425
G134	G745	0.0425
G34	G290	0.0425
G150	G1466	0.0425
G96	G863	0.0425
G118	G698	0.0425
G72	G1174	0.0425
G108	G299	0.0425
G79	G1493	0.0425
G101	G9	0.0425
G3	G499	0.0425
G62	G88	0.0425
G38	G1355	0.0425
G125	G989	0.0424
G163	G540	0.0424
G84	G1618	0.0424
G164	G1567	0.0424
G30	G817	0.0424
G146	G1127	0.0424
G51	G1558	0.0424
G27	G1378	0.0424
G16	G249	0.0424
G3	G1016	0.0424
G108	G934	0.0424
G108	G1036	0.0424
G130	G768	0.0424
G136	G803	0.0424
G55	G598	0.0424
G13	G396	0.0424
G79	G293	0.0424
G91	G1640	0.0424
G61	G982	0.0424
G13	G547	0.0424
G13	G963	0.0424
G84	G1563	0.0424
G11	G1603	0.0424
G93	G1478	0.0424
G105	G594	0.0424
G79	G1460	0.0424
G110	G261	0.0424
G110	G887	0.0424
G146	G1255	0.0424
G30	G90	0.0424
G49	G475	0.0424
G188	G746	0.0424
G157	G1435	0.0424
G91	G886	0.0424
G175	G1279	0.0424
G144	G694	0.0424
G71	G756	0.0424
G113	G856	0.0424
G134	G385	0.0424
G195	G1372	0.0424
G93	G1546	0.0424
G160	G1226	0.0424
G81	G1444	0.0424
G16	G932	0.0424
G188	G1332	0.0424
G40	G418	0.0424
G34	G1076	0.0424
G72	G1516	0.0424
G60	G583	0.0424
G85	G559	0.0424
G126	G358	0.0424
G108	G1618	0.0424
G150	G1533	0.0424
G62	G1411	0.0424
G119	G997	0.0424
G141	G1605	0.0424
G108	G836	0.0424
G139	G423	0.0424
G194	G1491	0.0424
G39	G674	0.0424
G142	G1217	0.0424
G72	G973	0.0424
G171	G1524	0.0424
G126	G298	0.0424
G18	G952	0.0424
G18	G1117	0.0424
G58	G1046	0.0424
G141	G1466	0.0424
G2	G241	0.0424
G169	G1018	0.0424
G3	G1550	0.0424
G135	G727	0.0424
G85	G1031	0.0424
G187	G1369	0.0424
G27	G801	0.0424
G113	G661	0.0424
G162	G992	0.0424
G162	G1024	0.0424
G88	G1357	0.0424
G57	G1149	0.0424
G177	G1093	0.0424
G58	G738	0.0424
G126	G1212	0.0424
G85	G1058	0.0424
G85	G1487	0.0424
G134	G628	0.0424
G150	G1071	0.0424
G150	G1465	0.0424
G19	G1108	0.0424
G142	G472	0.0424
G176	G766	0.0424
G5	G495	0.0424
G108	G1004	0.0424
G85	G860	0.0424
G30	G604	0.0424
G118	G625	0.0424
G35	G1006	0.0424
G5	G820	0.0424
G63	G1300	0.0424
G90	G30	0.0424
G19	G299	0.0424
G195	G1601	0.0424
G118	G1576	0.0424
G108	G1553	0.0424
G162	G726	0.0424
G99	G726	0.0424
G34	G1496	0.0423
G133	G766	0.0423
G69	G329	0.0423
G194	G1471	0.0423
G30	G1107	0.0423
G89	G1297	0.0423
G117	G1480	0.0423
G10	G251	0.0423
G13	G1164	0.0423
G84	G1506	0.0423
G88	G366	0.0423
G112	G1282	0.0423
G141	G218	0.0423
G69	G849	0.0423
G114	G1357	0.0423
G30	G664	0.0423
G84	G385	0.0423
G84	G1540	0.0423
G164	G1222	0.0423
G141	G1320	0.0423
G188	G1353	0.0423
G1	G685	0.0423
G87	G1098	0.0423
G18	G279	0.0423
G16	G1536	0.0423
G24	G624	0.0423
G91	G1638	0.0423
G2	G688	0.0423
G3	G1414	0.0423
G173	G1496	0.0423
G46	G856	0.0423
G100	G724	0.0423
G194	G640	0.0423
G5	G836	0.0423
G97	G598	0.0423
G84	G1516	0.0423
G12	G842	0.0423
G136	G841	0.0423
G189	G1164	0.0423
G53	G1582	0.0423
G84	G1455	0.0423
G143	G792	0.0423
G120	G1217	0.0423
G140	G449	0.0423
G172	G1056	0.0423
G28	G358	0.0423
G97	G1182	0.0423
G122	G1592	0.0423
G153	G1343	0.0423
G35	G1199	0.0423
G122	G880	0.0423
G164	G858	0.0423
G82	G915	0.0423
G181	G1309	0.0423
G113	G1078	0.0423
G84	G1138	0.0423
G139	G1044	0.0423
G66	G1047	0.0423
G119	G1038	0.0423
G29	G1337	0.0423
G113	G532	0.0423
G65	G1339	0.0423
G34	G1153	0.0423
G166	G560	0.0423
G15	G643	0.0423
G168	G829	0.0423
G122	G284	0.0423
G122	G945	0.0423
G66	G1245	0.0423
G186	G768	0.0423
G49	G686	0.0423
G11	G581	0.0423
G102	G1208	0.0423
G177	G97	0.0423
G74	G1612	0.0423
G189	G1316	0.0423
G142	G1476	0.0423
G168	G989	0.0423
G19	G795	0.0423
G150	G1154	0.0423
G178	G1358	0.0423
G128	G702	0.0423
G66	G454	0.0423
G161	G678	0.0423
G189	G1410	0.0423
G62	G1019	0.0423
G65	G921	0.0423
G36	G359	0.0423
G115	G769	0.0423
G153	G941	0.0423
G97	G177	0.0423
G119	G377	0.0423
G176	G838	0.0423
G87	G1406	0.0423
G166	G290	0.0423
G85	G1187	0.0423
G131	G673	0.0423
G155	G395	0.0423
G194	G1203	0.0423
G96	G779	0.0423
G126	G1378	0.0423
G19	G1258	0.0423
G79	G257	0.0423
G3	G1222	0.0423
G55	G737	0.0423
G48	G537	0.0423
G6	G1019	0.0422
G10	G1158	0.0422
G96	G474	0.0422
G90	G1561	0.0422
G120	G348	0.0422
G194	G636	0.0422
G88	G532	0.0422
G26	G1096	0.0422
G18	G1550	0.0422
G39	G1460	0.0422
G139	G919	0.0422
G176	G1104	0.0422
G16	G1203	0.0422
G30	G1379	0.0422
G4	G343	0.0422
G4	G507	0.0422
G147	G1149	0.0422
G188	G1118	0.0422
G75	G96	0.0422
G166	G1522	0.0422
G11	G1323	0.0422
G59	G1445	0.0422
G95	G1428	0.0422
G41	G893	0.0422
G69	G1339	0.0422
G138	G285	0.0422
G121	G861	0.0422
G132	G398	0.0422
G193	G620	0.0422
G57	G126	0.0422
G171	G406	0.0422
G12	G559	0.0422
G18	G1642	0.0422
G2	G1245	0.0422
G134	G63	0.0422
G46	G482	0.0422
G168	G1187	0.0422
G195	G792	0.0422
G136	G1633	0.0422
G105	G184	0.0422
G126	G57	0.0422
G87	G745	0.0422
G155	G336	0.0422
G119	G62	0.0422
G129	G1417	0.0422
G60	G1547	0.0422
G193	G1582	0.0422
G77	G1130	0.0422
G112	G627	0.0422
G24	G1581	0.0422
G147	G143	0.0422
G110	G438	0.0422
G12	G117	0.0422
G63	G731	0.0422
G150	G1295	0.0422
G2	G1400	0.0422
G12	G1307	0.0422
G62	G1055	0.0422
G101	G1149	0.0422
G175	G177	0.0422
G110	G1116	0.0422
G176	G844	0.0422
G143	G948	0.0422
G85	G1173	0.0422
G117	G1334	0.0422
G85	G867	0.0422
G158	G384	0.0422
G5	G1390	0.0422
G179	G1496	0.0422
G129	G1316	0.0422
G134	G1632	0.0422
G93	G28	0.0422
G153	G973	0.0422
G88	G950	0.0422
G191	G123	0.0422
G118	G319	0.0422
G19	G1007	0.0422
G19	G1010	0.0422
G85	G1397	0.0422
G62	G852	0.0422
G35	G1150	0.0422
G3	G1212	0.0422
G142	G332	0.0422
G147	G1127	0.0422
G62	G119	0.0422
G117	G12	0.0422
G123	G191	0.0422
G3	G765	0.0422
G135	G800	0.0422
G28	G93	0.0422
G118	G661	0.0422
G177	G175	0.0422
G143	G147	0.0422
G143	G1215	0.0422
G99	G1071	0.0422
G113	G472	0.0422
G73	G624	0.0422
G184	G105	0.0422
G63	G134	0.0422
G113	G1161	0.0422
G188	G760	0.0422
G83	G1475	0.0422
G99	G625	0.0422
G27	G1572	0.0422
G85	G1357	0.0422
G96	G75	0.0422
G193	G1424	0.0422
G181	G1405	0.0422
G150	G760	0.0422
G35	G318	0.0422
G5	G569	0.0422
G106	G1129	0.0421
G106	G995	0.0421
G188	G492	0.0421
G106	G1115	0.0421
G131	G474	0.0421
G97	G1457	0.0421
G88	G1546	0.0421
G6	G122	0.0421
G178	G822	0.0421
G77	G1406	0.0421
G141	G277	0.0421
G90	G1440	0.0421
G1	G1624	0.0421
G153	G438	0.0421
G19	G1513	0.0421
G133	G58	0.0421
G124	G1173	0.0421
G82	G934	0.0421
G147	G1339	0.0421
G55	G811	0.0421
G123	G984	0.0421
G80	G765	0.0421
G154	G1358	0.0421
G159	G1273	0.0421
G131	G795	0.0421
G57	G849	0.0421
G134	G1340	0.0421
G190	G559	0.0421
G59	G279	0.0421
G136	G1581	0.0421
G51	G1129	0.0421
G60	G1194	0.0421
G127	G1323	0.0421
G144	G1551	0.0421
G79	G507	0.0421
G74	G166	0.0421
G190	G1263	0.0421
G100	G512	0.0421
G5	G1024	0.0421
G146	G979	0.0421
G87	G860	0.0421
G83	G10	0.0421
G49	G1019	0.0421
G110	G848	0.0421
G186	G1394	0.0421
G16	G562	0.0421
G139	G270	0.0421
G168	G392	0.0421
G153	G358	0.0421
G136	G888	0.0421
G36	G1326	0.0421
G22	G36	0.0421
G21	G770	0.0421
G98	G770	0.0421
G1	G916	0.0421
G117	G1188	0.0421
G155	G264	0.0421
G68	G1624	0.0421
G42	G1172	0.0421
G150	G1520	0.0421
G92	G1217	0.0421
G46	G973	0.0421
G115	G451	0.0421
G62	G919	0.0421
G127	G1501	0.0421
G49	G789	0.0421
G195	G261	0.0421
G89	G33	0.0421
G121	G448	0.0421
G169	G680	0.0421
G99	G1130	0.0421
G129	G441	0.0421
G5	G874	0.0421
G19	G499	0.0421
G85	G1106	0.0421
G105	G1366	0.0421
G66	G477	0.0421
G33	G89	0.0421
G68	G476	0.0421
G66	G1350	0.0421
G10	G83	0.0421
G10	G315	0.0421
G48	G311	0.0421
G115	G310	0.0421
G36	G22	0.0421
G120	G1344	0.0421
G156	G1608	0.0421
G142	G584	0.0421
G58	G384	0.0421
G18	G1297	0.0421
G99	G1616	0.0421
G85	G1428	0.0421
G91	G571	0.0421
G72	G1048	0.0421
G153	G999	0.0421
G166	G74	0.0421
G109	G440	0.0421
G126	G1012	0.0421
G62	G1611	0.0421
G34	G1029	0.0421
G58	G133	0.0421
G19	G942	0.0421
G122	G6	0.0421
G106	G534	0.042
G137	G1460	0.042
G51	G49	0.042
G137	G660	0.042
G54	G1586	0.042
G2	G1012	0.042
G101	G1511	0.042
G160	G1266	0.042
G10	G1618	0.042
G77	G663	0.042
G84	G496	0.042
G162	G875	0.042
G173	G195	0.042
G84	G1316	0.042
G88	G852	0.042
G127	G1418	0.042
G16	G607	0.042
G112	G1153	0.042
G47	G751	0.042
G54	G1283	0.042
G108	G187	0.042
G53	G147	0.042
G146	G351	0.042
G183	G1007	0.042
G157	G109	0.042
G64	G320	0.042
G91	G1070	0.042
G43	G497	0.042
G96	G727	0.042
G90	G1350	0.042
G108	G1476	0.042
G19	G1609	0.042
G121	G1289	0.042
G22	G1292	0.042
G27	G1459	0.042
G38	G839	0.042
G10	G791	0.042
G108	G785	0.042
G108	G1149	0.042
G110	G416	0.042
G110	G919	0.042
G152	G316	0.042
G178	G58	0.042
G2	G300	0.042
G150	G1519	0.042
G152	G229	0.042
G118	G1522	0.042
G68	G1402	0.042
G33	G1035	0.042
G70	G79	0.042
G70	G643	0.042
G16	G514	0.042
G3	G1149	0.042
G162	G1533	0.042
G88	G590	0.042
G143	G1484	0.042
G150	G1476	0.042
G49	G611	0.042
G121	G1150	0.042
G142	G270	0.042
G126	G1217	0.042
G48	G1279	0.042
G131	G1605	0.042
G118	G1551	0.042
G36	G755	0.042
G142	G489	0.042
G171	G1188	0.042
G189	G1040	0.042
G87	G15	0.042
G27	G1613	0.042
G194	G101	0.042
G9	G49	0.042
G15	G611	0.042
G186	G576	0.042
G113	G1310	0.042
G178	G1145	0.042
G186	G1208	0.042
G48	G310	0.042
G188	G932	0.042
G189	G1049	0.042
G195	G695	0.042
G126	G914	0.042
G58	G560	0.042
G68	G1012	0.042
G99	G1479	0.042
G186	G295	0.042
G36	G527	0.042
G24	G130	0.042
G189	G1152	0.042
G171	G1351	0.042
G176	G1245	0.042
G58	G178	0.042
G58	G1535	0.042
G82	G33	0.042
G98	G346	0.042
G35	G1578	0.042
G40	G63	0.042
G150	G308	0.042
G36	G1175	0.042
G79	G1379	0.042
G63	G40	0.042
G68	G354	0.042
G181	G890	0.042
G36	G1291	0.042
G33	G82	0.042
G62	G1288	0.042
G99	G1212	0.042
G130	G24	0.042
G2	G646	0.042
G5	G393	0.042
G85	G542	0.042
G85	G219	0.042
G153	G1378	0.042
G27	G1477	0.042
G139	G766	0.042
G122	G1093	0.042
G101	G194	0.042
G90	G1060	0.042
G15	G87	0.042
G49	G9	0.042
G34	G1300	0.042
G35	G655	0.042
G79	G70	0.042
G105	G425	0.042
G152	G1008	0.042
G79	G809	0.042
G109	G157	0.042
G147	G53	0.042
G181	G530	0.042
G187	G108	0.042
G27	G335	0.042
G195	G173	0.042
G152	G468	0.042
G49	G51	0.042
G106	G890	0.0419
G137	G507	0.0419
G106	G42	0.0419
G26	G1457	0.0419
G69	G267	0.0419
G15	G1328	0.0419
G159	G1298	0.0419
G164	G924	0.0419
G141	G283	0.0419
G151	G1055	0.0419
G121	G27	0.0419
G120	G766	0.0419
G156	G1479	0.0419
G41	G1642	0.0419
G121	G938	0.0419
G143	G336	0.0419
G175	G134	0.0419
G28	G298	0.0419
G139	G1233	0.0419
G31	G460	0.0419
G144	G1264	0.0419
G75	G982	0.0419
G110	G799	0.0419
G138	G1056	0.0419
G51	G695	0.0419
G122	G343	0.0419
G84	G539	0.0419
G100	G808	0.0419
G188	G829	0.0419
G5	G429	0.0419
G16	G292	0.0419
G16	G822	0.0419
G48	G475	0.0419
G73	G914	0.0419
G55	G363	0.0419
G89	G189	0.0419
G11	G1131	0.0419
G119	G1273	0.0419
G53	G971	0.0419
G142	G359	0.0419
G155	G629	0.0419
G18	G79	0.0419
G110	G596	0.0419
G161	G694	0.0419
G121	G1149	0.0419
G79	G720	0.0419
G22	G1278	0.0419
G160	G1572	0.0419
G44	G241	0.0419
G5	G1273	0.0419
G63	G1035	0.0419
G155	G332	0.0419
G148	G398	0.0419
G134	G630	0.0419
G27	G750	0.0419
G99	G1070	0.0419
G3	G1346	0.0419
G176	G792	0.0419
G141	G1134	0.0419
G141	G1272	0.0419
G141	G1394	0.0419
G126	G822	0.0419
G66	G1441	0.0419
G60	G745	0.0419
G79	G230	0.0419
G32	G914	0.0419
G58	G421	0.0419
G58	G1003	0.0419
G51	G1298	0.0419
G129	G511	0.0419
G131	G1413	0.0419
G96	G1239	0.0419
G117	G389	0.0419
G62	G301	0.0419
G141	G796	0.0419
G65	G1022	0.0419
G96	G1499	0.0419
G39	G349	0.0419
G99	G920	0.0419
G56	G60	0.0419
G44	G636	0.0419
G32	G395	0.0419
G135	G1381	0.0419
G96	G1238	0.0419
G176	G629	0.0419
G119	G724	0.0419
G68	G1605	0.0419
G187	G1441	0.0419
G150	G1347	0.0419
G91	G674	0.0419
G70	G67	0.0419
G30	G673	0.0419
G35	G234	0.0419
G67	G70	0.0419
G96	G1451	0.0419
G113	G1554	0.0419
G2	G1088	0.0419
G126	G1604	0.0419
G79	G18	0.0419
G184	G1447	0.0419
G135	G1322	0.0419
G141	G388	0.0419
G60	G56	0.0419
G150	G1195	0.0419
G186	G577	0.0419
G12	G1157	0.0419
G118	G448	0.0419
G189	G89	0.0419
G135	G427	0.0419
G85	G636	0.0419
G113	G1455	0.0419
G152	G571	0.0419
G88	G202	0.0419
G134	G569	0.0419
G27	G121	0.0419
G134	G175	0.0419
G115	G1488	0.0419
G27	G1008	0.0419
G115	G571	0.0419
G120	G858	0.0419
G88	G593	0.0419
G42	G106	0.0419
G60	G1524	0.0418
G162	G1631	0.0418
G148	G150	0.0418
G188	G1624	0.0418
G13	G639	0.0418
G125	G1117	0.0418
G177	G817	0.0418
G148	G615	0.0418
G88	G360	0.0418
G123	G134	0.0418
G1	G298	0.0418
G16	G976	0.0418
G89	G134	0.0418
G158	G251	0.0418
G188	G1149	0.0418
G87	G316	0.0418
G87	G751	0.0418
G110	G1036	0.0418
G156	G848	0.0418
G174	G285	0.0418
G156	G677	0.0418
G143	G827	0.0418
G5	G426	0.0418
G188	G825	0.0418
G193	G1294	0.0418
G64	G96	0.0418
G63	G732	0.0418
G69	G1059	0.0418
G21	G845	0.0418
G98	G1627	0.0418
G134	G1459	0.0418
G183	G1201	0.0418
G124	G714	0.0418
G5	G57	0.0418
G124	G774	0.0418
G147	G928	0.0418
G98	G1170	0.0418
G2	G1244	0.0418
G66	G1159	0.0418
G101	G791	0.0418
G88	G1569	0.0418
G58	G1208	0.0418
G127	G964	0.0418
G119	G58	0.0418
G141	G364	0.0418
G119	G1309	0.0418
G111	G930	0.0418
G64	G953	0.0418
G126	G1490	0.0418
G183	G267	0.0418
G136	G354	0.0418
G143	G1509	0.0418
G134	G860	0.0418
G129	G808	0.0418
G152	G1266	0.0418
G26	G644	0.0418
G11	G1006	0.0418
G89	G63	0.0418
G31	G671	0.0418
G63	G828	0.0418
G121	G1347	0.0418
G79	G285	0.0418
G117	G506	0.0418
G117	G1262	0.0418
G129	G1309	0.0418
G110	G766	0.0418
G1	G70	0.0418
G15	G1278	0.0418
G151	G64	0.0418
G151	G582	0.0418
G67	G38	0.0418
G172	G63	0.0418
G100	G177	0.0418
G57	G5	0.0418
G162	G385	0.0418
G184	G915	0.0418
G19	G1273	0.0418
G13	G980	0.0418
G58	G119	0.0418
G3	G523	0.0418
G85	G1458	0.0418
G177	G100	0.0418
G63	G172	0.0418
G152	G288	0.0418
G38	G67	0.0418
G8	G710	0.0418
G194	G1242	0.0418
G117	G1581	0.0418
G195	G283	0.0418
G143	G1111	0.0418
G64	G151	0.0418
G113	G1556	0.0418
G118	G1206	0.0418
G70	G1	0.0418
G63	G89	0.0418
G68	G1572	0.0418
G195	G1268	0.0418
G34	G1563	0.0418
G101	G1632	0.0418
G195	G1491	0.0418
G135	G1556	0.0418
G3	G1594	0.0418
G36	G1102	0.0418
G131	G273	0.0418
G135	G1567	0.0418
G139	G453	0.0418
G115	G1130	0.0418
G96	G64	0.0418
G91	G530	0.0418
G135	G584	0.0418
G135	G1093	0.0418
G120	G1045	0.0418
G134	G89	0.0418
G155	G236	0.0418
G39	G1545	0.0418
G134	G123	0.0418
G150	G148	0.0418
G106	G1324	0.0417
G48	G543	0.0417
G60	G950	0.0417
G69	G770	0.0417
G184	G1609	0.0417
G46	G995	0.0417
G152	G19	0.0417
G146	G1185	0.0417
G156	G1642	0.0417
G114	G639	0.0417
G188	G434	0.0417
G108	G822	0.0417
G13	G1308	0.0417
G135	G1255	0.0417
G16	G1245	0.0417
G188	G899	0.0417
G77	G1454	0.0417
G138	G1513	0.0417
G41	G1233	0.0417
G52	G975	0.0417
G136	G1564	0.0417
G98	G861	0.0417
G5	G372	0.0417
G133	G1476	0.0417
G86	G1638	0.0417
G2	G1143	0.0417
G80	G1589	0.0417
G84	G1373	0.0417
G1	G1087	0.0417
G42	G1154	0.0417
G131	G316	0.0417
G133	G971	0.0417
G51	G640	0.0417
G4	G1118	0.0417
G161	G1346	0.0417
G4	G540	0.0417
G54	G1469	0.0417
G75	G948	0.0417
G121	G1310	0.0417
G44	G754	0.0417
G176	G3	0.0417
G184	G1242	0.0417
G80	G1501	0.0417
G55	G922	0.0417
G140	G251	0.0417
G16	G1509	0.0417
G16	G1524	0.0417
G117	G1577	0.0417
G39	G1024	0.0417
G33	G1413	0.0417
G8	G1595	0.0417
G130	G592	0.0417
G32	G850	0.0417
G156	G547	0.0417
G34	G694	0.0417
G56	G388	0.0417
G101	G1380	0.0417
G122	G1617	0.0417
G100	G1554	0.0417
G63	G1168	0.0417
G177	G1413	0.0417
G140	G283	0.0417
G161	G1635	0.0417
G97	G1185	0.0417
G84	G1325	0.0417
G168	G84	0.0417
G168	G1121	0.0417
G3	G176	0.0417
G5	G662	0.0417
G189	G576	0.0417
G35	G532	0.0417
G42	G979	0.0417
G189	G1571	0.0417
G115	G1081	0.0417
G63	G321	0.0417
G79	G1053	0.0417
G87	G1184	0.0417
G34	G1123	0.0417
G193	G739	0.0417
G117	G57	0.0417
G78	G1311	0.0417
G38	G1021	0.0417
G162	G276	0.0417
G15	G1634	0.0417
G40	G1231	0.0417
G150	G1353	0.0417
G35	G218	0.0417
G175	G49	0.0417
G65	G529	0.0417
G68	G192	0.0417
G57	G117	0.0417
G57	G256	0.0417
G169	G225	0.0417
G5	G385	0.0417
G99	G319	0.0417
G195	G689	0.0417
G47	G55	0.0417
G122	G542	0.0417
G85	G992	0.0417
G157	G175	0.0417
G109	G1457	0.0417
G162	G995	0.0417
G168	G1366	0.0417
G150	G806	0.0417
G35	G498	0.0417
G134	G1144	0.0417
G195	G1118	0.0417
G122	G1594	0.0417
G27	G607	0.0417
G175	G157	0.0417
G85	G864	0.0417
G128	G1443	0.0417
G49	G1360	0.0417
G62	G797	0.0417
G55	G47	0.0417
G115	G1529	0.0417
G3	G774	0.0417
G79	G1532	0.0417
G178	G1570	0.0417
G134	G988	0.0417
G134	G1168	0.0417
G192	G68	0.0417
G58	G1243	0.0417
G13	G858	0.0417
G49	G175	0.0417
G194	G536	0.0417
G27	G283	0.0417
G58	G593	0.0417
G84	G168	0.0417
G101	G855	0.0417
G58	G828	0.0417
G38	G1228	0.0417
G99	G382	0.0417
G143	G494	0.0417
G19	G152	0.0417
G143	G1488	0.0417
G119	G778	0.0417
G99	G1006	0.0417
G178	G873	0.0417
G99	G524	0.0417
G117	G1424	0.0417
G78	G508	0.0417
G181	G670	0.0417
G49	G953	0.0416
G152	G474	0.0416
G48	G1440	0.0416
G89	G1440	0.0416
G166	G825	0.0416
G21	G899	0.0416
G50	G1540	0.0416
G17	G562	0.0416
G17	G915	0.0416
G46	G803	0.0416
G174	G320	0.0416
G190	G878	0.0416
G111	G1513	0.0416
G119	G1460	0.0416
G183	G62	0.0416
G15	G1264	0.0416
G28	G684	0.0416
G181	G1519	0.0416
G105	G68	0.0416
G69	G801	0.0416
G122	G1346	0.0416
G100	G1381	0.0416
G86	G662	0.0416
G132	G1116	0.0416
G54	G976	0.0416
G105	G1551	0.0416
G181	G1044	0.0416
G87	G643	0.0416
G188	G935	0.0416
G12	G790	0.0416
G12	G1444	0.0416
G118	G829	0.0416
G131	G431	0.0416
G120	G920	0.0416
G62	G940	0.0416
G100	G1126	0.0416
G98	G1586	0.0416
G81	G439	0.0416
G79	G1336	0.0416
G80	G597	0.0416
G159	G1150	0.0416
G91	G1617	0.0416
G72	G1007	0.0416
G113	G1514	0.0416
G27	G1143	0.0416
G195	G1002	0.0416
G81	G1505	0.0416
G57	G1158	0.0416
G172	G758	0.0416
G142	G1472	0.0416
G13	G1147	0.0416
G2	G1554	0.0416
G12	G944	0.0416
G77	G335	0.0416
G72	G261	0.0416
G133	G1493	0.0416
G109	G217	0.0416
G101	G1143	0.0416
G195	G685	0.0416
G96	G223	0.0416
G3	G714	0.0416
G58	G747	0.0416
G181	G1187	0.0416
G83	G1330	0.0416
G117	G332	0.0416
G176	G348	0.0416
G194	G1368	0.0416
G136	G263	0.0416
G195	G1189	0.0416
G76	G525	0.0416
G120	G1139	0.0416
G109	G764	0.0416
G96	G893	0.0416
G187	G1208	0.0416
G23	G400	0.0416
G113	G1400	0.0416
G101	G1394	0.0416
G66	G731	0.0416
G69	G346	0.0416
G67	G464	0.0416
G42	G1332	0.0416
G129	G1195	0.0416
G58	G799	0.0416
G169	G602	0.0416
G109	G1351	0.0416
G157	G576	0.0416
G35	G658	0.0416
G35	G800	0.0416
G152	G863	0.0416
G180	G1048	0.0416
G3	G603	0.0416
G79	G1615	0.0416
G85	G441	0.0416
G78	G1567	0.0416
G143	G1366	0.0416
G193	G311	0.0416
G36	G933	0.0416
G108	G1404	0.0416
G62	G288	0.0416
G108	G933	0.0416
G68	G105	0.0416
G62	G183	0.0416
G90	G460	0.0416
G131	G1029	0.0416
G39	G232	0.0416
G19	G286	0.0416
G19	G509	0.0416
G3	G604	0.0416
G27	G1424	0.0416
G189	G1030	0.0416
G106	G843	0.0415
G4	G1496	0.0415
G137	G1507	0.0415
G44	G492	0.0415
G118	G989	0.0415
G6	G1191	0.0415
G57	G1489	0.0415
G164	G880	0.0415
G191	G1282	0.0415
G90	G1297	0.0415
G144	G1579	0.0415
G111	G675	0.0415
G137	G740	0.0415
G115	G659	0.0415
G84	G1273	0.0415
G17	G526	0.0415
G15	G1298	0.0415
G26	G1570	0.0415
G156	G1637	0.0415
G49	G849	0.0415
G188	G407	0.0415
G161	G438	0.0415
G43	G443	0.0415
G4	G1025	0.0415
G156	G973	0.0415
G47	G1513	0.0415
G146	G689	0.0415
G87	G590	0.0415
G58	G727	0.0415
G27	G410	0.0415
G54	G1272	0.0415
G105	G1160	0.0415
G81	G1530	0.0415
G189	G872	0.0415
G11	G1571	0.0415
G154	G952	0.0415
G60	G1444	0.0415
G4	G443	0.0415
G143	G665	0.0415
G146	G441	0.0415
G85	G849	0.0415
G158	G1281	0.0415
G8	G587	0.0415
G108	G1559	0.0415
G100	G984	0.0415
G43	G12	0.0415
G16	G1248	0.0415
G36	G1011	0.0415
G161	G1275	0.0415
G34	G407	0.0415
G70	G187	0.0415
G136	G1617	0.0415
G101	G406	0.0415
G127	G66	0.0415
G22	G1514	0.0415
G162	G1143	0.0415
G3	G1613	0.0415
G65	G1343	0.0415
G177	G487	0.0415
G136	G727	0.0415
G127	G774	0.0415
G46	G498	0.0415
G81	G1087	0.0415
G181	G1129	0.0415
G60	G445	0.0415
G109	G1432	0.0415
G135	G527	0.0415
G9	G130	0.0415
G101	G1390	0.0415
G91	G1354	0.0415
G171	G1126	0.0415
G135	G323	0.0415
G16	G954	0.0415
G126	G798	0.0415
G91	G665	0.0415
G96	G1394	0.0415
G99	G460	0.0415
G99	G1450	0.0415
G110	G325	0.0415
G5	G431	0.0415
G144	G927	0.0415
G152	G284	0.0415
G3	G321	0.0415
G3	G626	0.0415
G3	G864	0.0415
G135	G1230	0.0415
G8	G1480	0.0415
G119	G414	0.0415
G38	G572	0.0415
G79	G447	0.0415
G109	G1609	0.0415
G160	G54	0.0415
G121	G155	0.0415
G176	G1056	0.0415
G155	G121	0.0415
G191	G499	0.0415
G54	G160	0.0415
G90	G454	0.0415
G194	G779	0.0415
G176	G1307	0.0415
G13	G386	0.0415
G131	G1563	0.0415
G156	G1424	0.0415
G54	G1061	0.0415
G3	G535	0.0415
G3	G892	0.0415
G177	G1455	0.0415
G130	G9	0.0415
G65	G1418	0.0415
G66	G127	0.0415
G122	G377	0.0415
G187	G70	0.0415
G19	G332	0.0415
G153	G1312	0.0415
G99	G1447	0.0415
G19	G1372	0.0415
G162	G286	0.0415
G105	G383	0.0415
G162	G1119	0.0415
G12	G43	0.0415
G36	G710	0.0415
G62	G1552	0.0415
G68	G1048	0.0415
G184	G402	0.0415
G3	G1102	0.0415
G19	G1404	0.0415
G27	G1048	0.0415
G194	G914	0.0415
G19	G450	0.0415
G106	G697	0.0414
G141	G1471	0.0414
G115	G1373	0.0414
G177	G1012	0.0414
G188	G227	0.0414
G164	G529	0.0414
G109	G1582	0.0414
G79	G143	0.0414
G90	G393	0.0414
G141	G455	0.0414
G141	G527	0.0414
G43	G1007	0.0414
G190	G727	0.0414
G10	G1017	0.0414
G80	G181	0.0414
G21	G678	0.0414
G153	G1460	0.0414
G88	G1004	0.0414
G70	G135	0.0414
G146	G58	0.0414
G151	G1450	0.0414
G82	G1618	0.0414
G27	G1282	0.0414
G153	G135	0.0414
G28	G1523	0.0414
G134	G1449	0.0414
G10	G843	0.0414
G152	G1377	0.0414
G101	G1291	0.0414
G80	G152	0.0414
G59	G79	0.0414
G169	G255	0.0414
G184	G1640	0.0414
G12	G1416	0.0414
G16	G754	0.0414
G105	G1592	0.0414
G36	G1461	0.0414
G141	G664	0.0414
G85	G1017	0.0414
G153	G795	0.0414
G48	G365	0.0414
G189	G598	0.0414
G93	G358	0.0414
G5	G608	0.0414
G42	G254	0.0414
G39	G409	0.0414
G39	G1037	0.0414
G79	G1143	0.0414
G44	G1118	0.0414
G35	G1624	0.0414
G10	G1366	0.0414
G152	G287	0.0414
G189	G642	0.0414
G140	G806	0.0414
G190	G1037	0.0414
G158	G1382	0.0414
G70	G1358	0.0414
G101	G1148	0.0414
G131	G1498	0.0414
G147	G487	0.0414
G100	G362	0.0414
G150	G1571	0.0414
G51	G1620	0.0414
G160	G966	0.0414
G55	G686	0.0414
G189	G764	0.0414
G161	G1549	0.0414
G90	G808	0.0414
G115	G615	0.0414
G92	G642	0.0414
G79	G1472	0.0414
G189	G849	0.0414
G161	G348	0.0414
G117	G693	0.0414
G85	G919	0.0414
G129	G496	0.0414
G113	G1261	0.0414
G18	G1481	0.0414
G59	G306	0.0414
G168	G1391	0.0414
G139	G1123	0.0414
G127	G359	0.0414
G18	G592	0.0414
G195	G79	0.0414
G102	G1634	0.0414
G109	G1221	0.0414
G150	G424	0.0414
G101	G660	0.0414
G122	G1330	0.0414
G91	G784	0.0414
G91	G1152	0.0414
G85	G465	0.0414
G85	G811	0.0414
G186	G161	0.0414
G193	G1433	0.0414
G134	G1076	0.0414
G79	G195	0.0414
G136	G935	0.0414
G121	G134	0.0414
G158	G134	0.0414
G3	G502	0.0414
G12	G412	0.0414
G79	G487	0.0414
G79	G1473	0.0414
G161	G186	0.0414
G118	G1144	0.0414
G115	G950	0.0414
G161	G374	0.0414
G134	G121	0.0414
G134	G158	0.0414
G65	G1058	0.0414
G90	G890	0.0414
G90	G1534	0.0414
G10	G1330	0.0414
G65	G1567	0.0414
G48	G1113	0.0414
G131	G1119	0.0414
G85	G1182	0.0414
G156	G468	0.0414
G117	G1012	0.0414
G143	G79	0.0414
G88	G628	0.0414
G65	G659	0.0414
G135	G153	0.0414
G152	G1611	0.0414
G126	G463	0.0414
G156	G386	0.0414
G162	G646	0.0414
G79	G59	0.0414
G135	G70	0.0414
G152	G819	0.0414
G152	G80	0.0414
G2	G667	0.0414
G58	G146	0.0414
G42	G593	0.0414
G152	G667	0.0414
G181	G80	0.0414
G34	G1562	0.0414
G106	G1312	0.0413
G178	G743	0.0413
G137	G300	0.0413
G149	G122	0.0413
G136	G1012	0.0413
G135	G743	0.0413
G16	G1328	0.0413
G88	G1149	0.0413
G20	G150	0.0413
G156	G1235	0.0413
G126	G630	0.0413
G147	G817	0.0413
G58	G19	0.0413
G84	G644	0.0413
G80	G1498	0.0413
G49	G393	0.0413
G178	G775	0.0413
G148	G255	0.0413
G43	G806	0.0413
G133	G888	0.0413
G84	G825	0.0413
G194	G1017	0.0413
G39	G507	0.0413
G75	G588	0.0413
G150	G713	0.0413
G13	G1247	0.0413
G100	G1148	0.0413
G162	G1625	0.0413
G143	G398	0.0413
G39	G808	0.0413
G168	G1040	0.0413
G68	G1377	0.0413
G98	G389	0.0413
G190	G720	0.0413
G178	G779	0.0413
G173	G1149	0.0413
G122	G1199	0.0413
G107	G624	0.0413
G173	G283	0.0413
G3	G426	0.0413
G112	G377	0.0413
G120	G377	0.0413
G97	G62	0.0413
G131	G685	0.0413
G99	G1341	0.0413
G188	G1116	0.0413
G43	G193	0.0413
G21	G1269	0.0413
G114	G1268	0.0413
G53	G1412	0.0413
G115	G1035	0.0413
G42	G399	0.0413
G42	G431	0.0413
G42	G515	0.0413
G42	G1302	0.0413
G60	G1118	0.0413
G131	G241	0.0413
G3	G663	0.0413
G111	G733	0.0413
G143	G861	0.0413
G69	G991	0.0413
G183	G660	0.0413
G15	G408	0.0413
G97	G1585	0.0413
G129	G407	0.0413
G122	G416	0.0413
G16	G920	0.0413
G193	G639	0.0413
G72	G1283	0.0413
G152	G1233	0.0413
G151	G829	0.0413
G15	G903	0.0413
G117	G1003	0.0413
G121	G874	0.0413
G128	G1430	0.0413
G53	G1458	0.0413
G91	G90	0.0413
G91	G1589	0.0413
G36	G928	0.0413
G5	G1497	0.0413
G136	G152	0.0413
G3	G407	0.0413
G81	G502	0.0413
G150	G342	0.0413
G12	G849	0.0413
G83	G1149	0.0413
G66	G203	0.0413
G83	G1616	0.0413
G13	G88	0.0413
G118	G208	0.0413
G117	G1383	0.0413
G143	G774	0.0413
G5	G272	0.0413
G19	G58	0.0413
G12	G303	0.0413
G35	G864	0.0413
G108	G1432	0.0413
G161	G612	0.0413
G44	G1082	0.0413
G12	G171	0.0413
G195	G479	0.0413
G171	G12	0.0413
G171	G1152	0.0413
G139	G1413	0.0413
G16	G860	0.0413
G88	G13	0.0413
G119	G745	0.0413
G152	G1308	0.0413
G195	G733	0.0413
G134	G1503	0.0413
G27	G1574	0.0413
G85	G1468	0.0413
G58	G365	0.0413
G152	G388	0.0413
G34	G1442	0.0413
G79	G832	0.0413
G90	G91	0.0413
G152	G136	0.0413
G115	G424	0.0413
G62	G97	0.0413
G131	G1102	0.0413
G195	G1226	0.0413
G150	G1048	0.0413
G72	G444	0.0413
G150	G603	0.0413
G108	G1328	0.0413
G160	G205	0.0413
G78	G257	0.0413
G10	G220	0.0413
G193	G43	0.0413
G91	G1424	0.0413
G189	G980	0.0413
G150	G20	0.0413
G122	G149	0.0413
G158	G392	0.0412
G137	G1554	0.0412
G63	G743	0.0412
G6	G90	0.0412
G161	G1631	0.0412
G120	G1309	0.0412
G13	G62	0.0412
G43	G878	0.0412
G46	G99	0.0412
G54	G432	0.0412
G18	G1233	0.0412
G188	G1017	0.0412
G16	G1550	0.0412
G182	G1002	0.0412
G2	G1153	0.0412
G110	G1254	0.0412
G89	G1120	0.0412
G35	G727	0.0412
G61	G1087	0.0412
G44	G748	0.0412
G150	G1225	0.0412
G10	G1391	0.0412
G110	G1499	0.0412
G138	G1539	0.0412
G10	G1548	0.0412
G47	G1407	0.0412
G41	G4	0.0412
G103	G957	0.0412
G138	G1627	0.0412
G43	G745	0.0412
G53	G759	0.0412
G177	G861	0.0412
G105	G1308	0.0412
G113	G915	0.0412
G114	G169	0.0412
G28	G411	0.0412
G15	G398	0.0412
G134	G35	0.0412
G160	G1034	0.0412
G38	G1076	0.0412
G55	G189	0.0412
G181	G678	0.0412
G65	G513	0.0412
G62	G1153	0.0412
G89	G1131	0.0412
G162	G775	0.0412
G80	G1161	0.0412
G190	G363	0.0412
G110	G1168	0.0412
G121	G88	0.0412
G89	G828	0.0412
G139	G861	0.0412
G12	G880	0.0412
G69	G1258	0.0412
G66	G594	0.0412
G54	G197	0.0412
G139	G733	0.0412
G143	G1311	0.0412
G57	G1036	0.0412
G58	G1206	0.0412
G126	G1405	0.0412
G79	G730	0.0412
G5	G1233	0.0412
G75	G46	0.0412
G136	G217	0.0412
G143	G487	0.0412
G139	G1048	0.0412
G38	G627	0.0412
G129	G644	0.0412
G58	G1411	0.0412
G93	G725	0.0412
G181	G1149	0.0412
G8	G86	0.0412
G47	G1522	0.0412
G85	G1376	0.0412
G147	G973	0.0412
G184	G88	0.0412
G28	G388	0.0412
G195	G187	0.0412
G48	G1548	0.0412
G187	G195	0.0412
G136	G674	0.0412
G136	G1454	0.0412
G115	G449	0.0412
G88	G184	0.0412
G109	G1315	0.0412
G5	G744	0.0412
G101	G326	0.0412
G194	G928	0.0412
G135	G1402	0.0412
G113	G944	0.0412
G32	G1510	0.0412
G90	G1081	0.0412
G58	G1446	0.0412
G172	G147	0.0412
G158	G190	0.0412
G190	G158	0.0412
G147	G172	0.0412
G35	G1208	0.0412
G10	G1170	0.0412
G36	G892	0.0412
G58	G638	0.0412
G171	G967	0.0412
G90	G698	0.0412
G35	G1308	0.0412
G27	G435	0.0412
G57	G729	0.0412
G150	G1080	0.0412
G10	G985	0.0412
G12	G547	0.0412
G86	G8	0.0412
G150	G952	0.0412
G35	G503	0.0412
G46	G75	0.0412
G64	G761	0.0412
G62	G314	0.0412
G118	G966	0.0412
G88	G121	0.0412
G35	G134	0.0412
G90	G646	0.0412
G189	G55	0.0412
G156	G987	0.0412
G32	G1005	0.0412
G150	G1256	0.0412
G186	G659	0.0412
G169	G114	0.0412
G4	G41	0.0412
G27	G646	0.0412
G57	G628	0.0412
G99	G46	0.0412
G5	G1284	0.0412
G135	G1404	0.0412
G12	G1608	0.0412
G49	G286	0.0412
G187	G229	0.0412
G62	G13	0.0412
G90	G6	0.0412
G6	G482	0.0411
G187	G743	0.0411
G164	G1622	0.0411
G186	G1471	0.0411
G82	G278	0.0411
G19	G1496	0.0411
G157	G659	0.0411
G71	G1298	0.0411
G192	G1320	0.0411
G90	G1061	0.0411
G49	G1489	0.0411
G188	G664	0.0411
G88	G1108	0.0411
G168	G57	0.0411
G151	G1036	0.0411
G87	G1348	0.0411
G87	G350	0.0411
G53	G887	0.0411
G75	G72	0.0411
G188	G644	0.0411
G59	G1630	0.0411
G123	G1243	0.0411
G79	G1625	0.0411
G125	G1613	0.0411
G154	G1471	0.0411
G61	G447	0.0411
G35	G765	0.0411
G159	G1323	0.0411
G107	G558	0.0411
G189	G1288	0.0411
G152	G375	0.0411
G16	G429	0.0411
G112	G1549	0.0411
G60	G253	0.0411
G101	G72	0.0411
G62	G776	0.0411
G113	G1159	0.0411
G113	G629	0.0411
G132	G48	0.0411
G105	G518	0.0411
G130	G518	0.0411
G120	G1589	0.0411
G108	G285	0.0411
G188	G541	0.0411
G108	G890	0.0411
G143	G1221	0.0411
G189	G1481	0.0411
G113	G642	0.0411
G28	G1546	0.0411
G162	G1078	0.0411
G160	G180	0.0411
G36	G113	0.0411
G122	G1189	0.0411
G100	G462	0.0411
G100	G1391	0.0411
G121	G1391	0.0411
G5	G1509	0.0411
G101	G1215	0.0411
G114	G175	0.0411
G113	G785	0.0411
G166	G1104	0.0411
G134	G746	0.0411
G142	G708	0.0411
G109	G1559	0.0411
G12	G1308	0.0411
G166	G1513	0.0411
G113	G36	0.0411
G115	G1037	0.0411
G65	G1180	0.0411
G122	G1218	0.0411
G19	G320	0.0411
G122	G325	0.0411
G15	G1122	0.0411
G26	G1487	0.0411
G109	G1189	0.0411
G35	G284	0.0411
G72	G101	0.0411
G27	G548	0.0411
G176	G473	0.0411
G109	G204	0.0411
G139	G331	0.0411
G115	G442	0.0411
G175	G114	0.0411
G129	G843	0.0411
G34	G1561	0.0411
G126	G1360	0.0411
G5	G674	0.0411
G180	G160	0.0411
G115	G1448	0.0411
G119	G1102	0.0411
G139	G1564	0.0411
G48	G132	0.0411
G99	G242	0.0411
G136	G1029	0.0411
G195	G812	0.0411
G79	G1113	0.0411
G109	G311	0.0411
G3	G673	0.0411
G142	G675	0.0411
G57	G168	0.0411
G5	G1232	0.0411
G72	G75	0.0411
G113	G740	0.0411
G5	G761	0.0411
G27	G1545	0.0411
G38	G324	0.0411
G106	G254	0.041
G100	G779	0.041
G6	G720	0.041
G51	G1609	0.041
G164	G1311	0.041
G164	G1589	0.041
G5	G1631	0.041
G120	G393	0.041
G28	G540	0.041
G88	G1343	0.041
G114	G1412	0.041
G67	G503	0.041
G87	G1550	0.041
G188	G534	0.041
G47	G910	0.041
G9	G465	0.041
G77	G1014	0.041
G141	G1491	0.041
G50	G1263	0.041
G41	G224	0.041
G98	G734	0.041
G190	G251	0.041
G73	G1522	0.041
G61	G1124	0.041
G2	G507	0.041
G122	G1566	0.041
G152	G687	0.041
G21	G350	0.041
G4	G1130	0.041
G21	G1309	0.041
G120	G1540	0.041
G12	G1566	0.041
G10	G288	0.041
G147	G313	0.041
G123	G666	0.041
G15	G1342	0.041
G110	G1516	0.041
G26	G1377	0.041
G55	G458	0.041
G4	G514	0.041
G28	G1289	0.041
G63	G62	0.041
G90	G1577	0.041
G168	G1233	0.041
G30	G916	0.041
G67	G1040	0.041
G4	G129	0.041
G4	G1325	0.041
G143	G1199	0.041
G122	G229	0.041
G88	G118	0.041
G189	G1188	0.041
G194	G1537	0.041
G181	G1283	0.041
G156	G1357	0.041
G84	G465	0.041
G15	G811	0.041
G97	G421	0.041
G127	G319	0.041
G16	G1150	0.041
G5	G664	0.041
G68	G213	0.041
G69	G1246	0.041
G134	G1509	0.041
G140	G1038	0.041
G36	G624	0.041
G2	G1190	0.041
G134	G643	0.041
G80	G963	0.041
G105	G635	0.041
G91	G1615	0.041
G175	G295	0.041
G122	G512	0.041
G122	G1217	0.041
G122	G1385	0.041
G150	G1627	0.041
G97	G1270	0.041
G115	G337	0.041
G112	G414	0.041
G143	G1370	0.041
G97	G849	0.041
G194	G1436	0.041
G114	G155	0.041
G153	G1441	0.041
G162	G637	0.041
G195	G1315	0.041
G35	G1394	0.041
G92	G1022	0.041
G119	G1609	0.041
G178	G1524	0.041
G66	G380	0.041
G181	G203	0.041
G19	G444	0.041
G34	G1168	0.041
G36	G992	0.041
G171	G206	0.041
G195	G750	0.041
G83	G799	0.041
G24	G547	0.041
G189	G521	0.041
G9	G93	0.041
G139	G1363	0.041
G108	G1240	0.041
G93	G346	0.041
G161	G1152	0.041
G121	G46	0.041
G121	G1542	0.041
G5	G1246	0.041
G171	G869	0.041
G62	G596	0.041
G169	G897	0.041
G109	G1628	0.041
G176	G1279	0.041
G46	G121	0.041
G118	G88	0.041
G85	G1423	0.041
G101	G596	0.041
G93	G9	0.041
G34	G1324	0.041
G119	G1567	0.041
G135	G529	0.041
G155	G1455	0.041
G19	G764	0.041
G155	G114	0.041
G150	G267	0.041
G49	G357	0.041
G195	G1218	0.041
G78	G659	0.041
G5	G1128	0.041
G58	G302	0.041
G159	G1553	0.041
G35	G1563	0.041
G62	G63	0.041
G118	G741	0.041
G129	G4	0.041
G5	G1443	0.041
G80	G858	0.041
G184	G1553	0.041
G115	G954	0.041
G96	G1405	0.041
G152	G1101	0.041
G27	G1057	0.041
G60	G49	0.0409
G100	G1586	0.0409
G144	G1113	0.0409
G137	G1569	0.0409
G96	G1634	0.0409
G119	G393	0.0409
G95	G822	0.0409
G48	G540	0.0409
G141	G1485	0.0409
G146	G829	0.0409
G13	G487	0.0409
G124	G255	0.0409
G82	G878	0.0409
G147	G607	0.0409
G182	G839	0.0409
G80	G1393	0.0409
G84	G915	0.0409
G139	G299	0.0409
G18	G1364	0.0409
G157	G731	0.0409
G124	G1148	0.0409
G125	G108	0.0409
G2	G1372	0.0409
G157	G442	0.0409
G91	G310	0.0409
G123	G532	0.0409
G148	G79	0.0409
G5	G849	0.0409
G44	G433	0.0409
G84	G288	0.0409
G173	G1239	0.0409
G69	G406	0.0409
G67	G814	0.0409
G179	G545	0.0409
G120	G1388	0.0409
G187	G1272	0.0409
G176	G1625	0.0409
G63	G654	0.0409
G34	G795	0.0409
G114	G1064	0.0409
G156	G378	0.0409
G167	G313	0.0409
G148	G848	0.0409
G101	G934	0.0409
G115	G1523	0.0409
G113	G940	0.0409
G129	G523	0.0409
G162	G497	0.0409
G171	G162	0.0409
G38	G1041	0.0409
G30	G538	0.0409
G28	G66	0.0409
G66	G291	0.0409
G82	G796	0.0409
G17	G1497	0.0409
G105	G348	0.0409
G152	G632	0.0409
G134	G1112	0.0409
G161	G594	0.0409
G147	G1191	0.0409
G77	G1581	0.0409
G100	G245	0.0409
G158	G254	0.0409
G126	G1530	0.0409
G21	G800	0.0409
G38	G78	0.0409
G162	G1159	0.0409
G58	G433	0.0409
G60	G83	0.0409
G96	G430	0.0409
G152	G1509	0.0409
G66	G320	0.0409
G184	G1266	0.0409
G147	G603	0.0409
G150	G498	0.0409
G150	G860	0.0409
G58	G642	0.0409
G58	G1514	0.0409
G180	G1068	0.0409
G127	G1331	0.0409
G154	G24	0.0409
G161	G713	0.0409
G169	G722	0.0409
G176	G747	0.0409
G62	G794	0.0409
G188	G363	0.0409
G49	G60	0.0409
G129	G1578	0.0409
G53	G357	0.0409
G66	G630	0.0409
G110	G863	0.0409
G178	G1578	0.0409
G63	G1261	0.0409
G129	G225	0.0409
G195	G546	0.0409
G181	G307	0.0409
G150	G300	0.0409
G97	G364	0.0409
G78	G1570	0.0409
G84	G726	0.0409
G84	G1562	0.0409
G5	G665	0.0409
G81	G653	0.0409
G129	G404	0.0409
G195	G729	0.0409
G162	G171	0.0409
G27	G729	0.0409
G32	G658	0.0409
G162	G1308	0.0409
G65	G813	0.0409
G129	G1378	0.0409
G176	G424	0.0409
G176	G1579	0.0409
G78	G38	0.0409
G85	G1256	0.0409
G190	G395	0.0409
G24	G154	0.0409
G83	G60	0.0409
G58	G905	0.0409
G188	G236	0.0409
G32	G1198	0.0409
G139	G597	0.0409
G57	G398	0.0409
G118	G1548	0.0409
G66	G28	0.0409
G142	G466	0.0409
G79	G539	0.0409
G108	G125	0.0409
G96	G221	0.0409
G96	G1443	0.0409
G62	G1443	0.0409
G79	G148	0.0409
G2	G468	0.0409
G135	G954	0.0409
G5	G1244	0.0409
G5	G1084	0.0409
G15	G492	0.0408
G122	G492	0.0408
G190	G1542	0.0408
G164	G1081	0.0408
G164	G1518	0.0408
G110	G237	0.0408
G78	G1550	0.0408
G152	G597	0.0408
G77	G1158	0.0408
G160	G27	0.0408
G105	G1113	0.0408
G143	G581	0.0408
G81	G1559	0.0408
G168	G85	0.0408
G159	G1519	0.0408
G7	G316	0.0408
G89	G776	0.0408
G77	G339	0.0408
G138	G1273	0.0408
G29	G255	0.0408
G1	G469	0.0408
G188	G841	0.0408
G82	G1143	0.0408
G46	G255	0.0408
G16	G875	0.0408
G134	G255	0.0408
G53	G1411	0.0408
G13	G584	0.0408
G143	G1624	0.0408
G2	G563	0.0408
G70	G842	0.0408
G136	G162	0.0408
G44	G555	0.0408
G88	G963	0.0408
G141	G251	0.0408
G120	G455	0.0408
G112	G1397	0.0408
G138	G279	0.0408
G138	G1189	0.0408
G191	G1554	0.0408
G119	G3	0.0408
G141	G816	0.0408
G176	G1529	0.0408
G108	G1187	0.0408
G127	G969	0.0408
G144	G1221	0.0408
G180	G1245	0.0408
G131	G1554	0.0408
G130	G844	0.0408
G60	G1281	0.0408
G79	G902	0.0408
G172	G465	0.0408
G121	G1540	0.0408
G158	G1603	0.0408
G16	G880	0.0408
G141	G613	0.0408
G68	G521	0.0408
G91	G1108	0.0408
G186	G292	0.0408
G191	G832	0.0408
G159	G88	0.0408
G119	G443	0.0408
G129	G1201	0.0408
G129	G1336	0.0408
G109	G856	0.0408
G109	G1193	0.0408
G193	G1496	0.0408
G24	G627	0.0408
G151	G296	0.0408
G152	G801	0.0408
G87	G166	0.0408
G42	G1219	0.0408
G184	G1062	0.0408
G110	G334	0.0408
G82	G325	0.0408
G88	G1445	0.0408
G79	G947	0.0408
G110	G890	0.0408
G108	G876	0.0408
G81	G245	0.0408
G28	G260	0.0408
G34	G1604	0.0408
G90	G1325	0.0408
G176	G1496	0.0408
G162	G376	0.0408
G186	G378	0.0408
G66	G988	0.0408
G35	G518	0.0408
G35	G1469	0.0408
G176	G399	0.0408
G105	G22	0.0408
G85	G395	0.0408
G85	G1368	0.0408
G22	G105	0.0408
G81	G1581	0.0408
G134	G1215	0.0408
G131	G797	0.0408
G152	G210	0.0408
G97	G1285	0.0408
G72	G686	0.0408
G96	G573	0.0408
G3	G119	0.0408
G150	G290	0.0408
G35	G1194	0.0408
G109	G825	0.0408
G91	G1271	0.0408
G19	G1036	0.0408
G2	G1443	0.0408
G72	G1302	0.0408
G85	G783	0.0408
G166	G87	0.0408
G88	G159	0.0408
G36	G1575	0.0408
G68	G725	0.0408
G162	G136	0.0408
G135	G1558	0.0408
G3	G1090	0.0408
G110	G511	0.0408
G85	G168	0.0408
G85	G534	0.0408
G27	G160	0.0408
G135	G1083	0.0408
G106	G493	0.0407
G137	G1637	0.0407
G67	G392	0.0407
G188	G1117	0.0407
G22	G1192	0.0407
G122	G1609	0.0407
G47	G1310	0.0407
G43	G1157	0.0407
G155	G784	0.0407
G13	G643	0.0407
G178	G848	0.0407
G188	G1201	0.0407
G13	G1024	0.0407
G164	G1601	0.0407
G84	G336	0.0407
G38	G1599	0.0407
G27	G143	0.0407
G138	G590	0.0407
G117	G1558	0.0407
G159	G880	0.0407
G100	G1348	0.0407
G88	G1415	0.0407
G96	G1558	0.0407
G143	G27	0.0407
G62	G1291	0.0407
G125	G1264	0.0407
G44	G1051	0.0407
G122	G255	0.0407
G146	G1617	0.0407
G73	G1484	0.0407
G68	G752	0.0407
G4	G376	0.0407
G150	G438	0.0407
G48	G605	0.0407
G48	G1523	0.0407
G122	G1638	0.0407
G125	G810	0.0407
G81	G1348	0.0407
G175	G1108	0.0407
G12	G1637	0.0407
G133	G860	0.0407
G66	G360	0.0407
G10	G1006	0.0407
G28	G304	0.0407
G29	G1550	0.0407
G24	G1266	0.0407
G131	G934	0.0407
G169	G887	0.0407
G47	G713	0.0407
G11	G1607	0.0407
G143	G598	0.0407
G160	G279	0.0407
G42	G1263	0.0407
G69	G219	0.0407
G178	G964	0.0407
G101	G238	0.0407
G85	G244	0.0407
G30	G473	0.0407
G48	G1573	0.0407
G54	G284	0.0407
G171	G1283	0.0407
G76	G1007	0.0407
G173	G83	0.0407
G108	G1566	0.0407
G138	G1532	0.0407
G10	G89	0.0407
G122	G896	0.0407
G177	G1605	0.0407
G35	G566	0.0407
G36	G1059	0.0407
G134	G846	0.0407
G134	G611	0.0407
G97	G526	0.0407
G97	G693	0.0407
G101	G1153	0.0407
G100	G1538	0.0407
G28	G1131	0.0407
G66	G72	0.0407
G91	G320	0.0407
G58	G720	0.0407
G91	G976	0.0407
G119	G320	0.0407
G119	G416	0.0407
G119	G1353	0.0407
G150	G744	0.0407
G102	G399	0.0407
G90	G755	0.0407
G142	G1596	0.0407
G135	G1157	0.0407
G79	G752	0.0407
G172	G1361	0.0407
G131	G88	0.0407
G139	G762	0.0407
G85	G1632	0.0407
G176	G886	0.0407
G97	G506	0.0407
G134	G284	0.0407
G118	G1284	0.0407
G153	G405	0.0407
G66	G1633	0.0407
G36	G810	0.0407
G68	G1381	0.0407
G66	G473	0.0407
G122	G1024	0.0407
G10	G423	0.0407
G99	G1566	0.0407
G119	G284	0.0407
G36	G642	0.0407
G177	G412	0.0407
G137	G1012	0.0407
G148	G859	0.0407
G12	G627	0.0407
G101	G1597	0.0407
G162	G319	0.0407
G171	G560	0.0407
G193	G829	0.0407
G99	G1240	0.0407
G109	G964	0.0407
G83	G1547	0.0407
G46	G863	0.0407
G72	G66	0.0407
G27	G475	0.0407
G51	G1235	0.0407
G168	G172	0.0407
G152	G825	0.0407
G27	G1017	0.0407
G93	G1048	0.0407
G142	G529	0.0407
G99	G1446	0.0407
G195	G1546	0.0407
G5	G1452	0.0407
G150	G626	0.0407
G162	G708	0.0407
G162	G1413	0.0407
G172	G168	0.0407
G121	G1300	0.0407
G178	G1555	0.0407
G44	G692	0.0407
G101	G959	0.0407
G88	G131	0.0407
G5	G271	0.0407
G35	G890	0.0407
G153	G1442	0.0407
G109	G770	0.0407
G195	G1132	0.0407
G34	G581	0.0407
G118	G288	0.0407
G85	G442	0.0407
G35	G202	0.0407
G143	G1287	0.0407
G190	G604	0.0407
G143	G1197	0.0407
G89	G10	0.0407
G83	G173	0.0407
G32	G541	0.0407
G19	G228	0.0407
G101	G753	0.0407
G68	G1488	0.0407
G163	G745	0.0406
G101	G692	0.0406
G102	G1609	0.0406
G146	G1561	0.0406
G141	G310	0.0406
G88	G1637	0.0406
G127	G675	0.0406
G84	G861	0.0406
G156	G1626	0.0406
G13	G1311	0.0406
G12	G540	0.0406
G8	G1055	0.0406
G124	G27	0.0406
G103	G291	0.0406
G73	G573	0.0406
G9	G1412	0.0406
G79	G1433	0.0406
G29	G1572	0.0406
G49	G429	0.0406
G150	G278	0.0406
G44	G62	0.0406
G62	G230	0.0406
G51	G1353	0.0406
G144	G1087	0.0406
G5	G85	0.0406
G13	G597	0.0406
G175	G624	0.0406
G143	G681	0.0406
G39	G1288	0.0406
G75	G847	0.0406
G114	G976	0.0406
G134	G389	0.0406
G172	G1340	0.0406
G169	G610	0.0406
G34	G827	0.0406
G110	G640	0.0406
G147	G1618	0.0406
G1	G661	0.0406
G151	G522	0.0406
G51	G429	0.0406
G51	G1428	0.0406
G64	G223	0.0406
G113	G1389	0.0406
G22	G377	0.0406
G15	G591	0.0406
G2	G1148	0.0406
G79	G619	0.0406
G154	G1641	0.0406
G18	G1449	0.0406
G6	G842	0.0406
G102	G1466	0.0406
G35	G1416	0.0406
G150	G1546	0.0406
G66	G434	0.0406
G66	G1479	0.0406
G135	G1158	0.0406
G43	G2	0.0406
G168	G1582	0.0406
G49	G1496	0.0406
G121	G480	0.0406
G98	G1433	0.0406
G135	G1473	0.0406
G96	G1007	0.0406
G12	G1002	0.0406
G141	G1381	0.0406
G134	G949	0.0406
G177	G645	0.0406
G12	G1094	0.0406
G144	G332	0.0406
G120	G948	0.0406
G11	G1391	0.0406
G3	G611	0.0406
G74	G130	0.0406
G181	G801	0.0406
G12	G920	0.0406
G70	G1181	0.0406
G186	G482	0.0406
G91	G765	0.0406
G110	G1211	0.0406
G131	G768	0.0406
G193	G1621	0.0406
G16	G783	0.0406
G63	G773	0.0406
G83	G1127	0.0406
G63	G1369	0.0406
G99	G389	0.0406
G91	G267	0.0406
G51	G1100	0.0406
G161	G1107	0.0406
G129	G782	0.0406
G18	G1360	0.0406
G183	G388	0.0406
G181	G1108	0.0406
G88	G498	0.0406
G150	G720	0.0406
G181	G413	0.0406
G120	G724	0.0406
G27	G124	0.0406
G140	G1511	0.0406
G35	G1435	0.0406
G85	G5	0.0406
G99	G1550	0.0406
G32	G727	0.0406
G117	G228	0.0406
G40	G1235	0.0406
G125	G1434	0.0406
G108	G624	0.0406
G150	G863	0.0406
G126	G1423	0.0406
G118	G364	0.0406
G108	G487	0.0406
G108	G518	0.0406
G108	G1578	0.0406
G169	G1172	0.0406
G134	G1564	0.0406
G161	G396	0.0406
G2	G673	0.0406
G62	G228	0.0406
G126	G284	0.0406
G41	G1057	0.0406
G156	G478	0.0406
G19	G595	0.0406
G195	G275	0.0406
G195	G424	0.0406
G79	G260	0.0406
G195	G271	0.0406
G109	G1125	0.0406
G81	G582	0.0406
G129	G1082	0.0406
G130	G74	0.0406
G176	G651	0.0406
G58	G1006	0.0406
G66	G278	0.0406
G2	G543	0.0406
G57	G525	0.0406
G91	G402	0.0406
G88	G221	0.0406
G57	G989	0.0406
G2	G43	0.0406
G109	G1297	0.0406
G62	G1318	0.0406
G34	G273	0.0406
G62	G44	0.0406
G122	G1414	0.0406
G72	G1625	0.0406
G187	G1106	0.0406
G106	G242	0.0405
G138	G853	0.0405
G106	G1508	0.0405
G127	G770	0.0405
G14	G628	0.0405
G182	G636	0.0405
G17	G1496	0.0405
G168	G474	0.0405
G178	G1342	0.0405
G35	G1631	0.0405
G12	G278	0.0405
G9	G1550	0.0405
G95	G1170	0.0405
G146	G1550	0.0405
G4	G938	0.0405
G156	G1148	0.0405
G156	G1641	0.0405
G119	G227	0.0405
G84	G1168	0.0405
G193	G1459	0.0405
G2	G1158	0.0405
G120	G108	0.0405
G130	G1017	0.0405
G183	G135	0.0405
G184	G1327	0.0405
G19	G1538	0.0405
G146	G1317	0.0405
G53	G1326	0.0405
G80	G576	0.0405
G134	G3	0.0405
G67	G590	0.0405
G157	G1047	0.0405
G59	G113	0.0405
G188	G267	0.0405
G90	G522	0.0405
G105	G876	0.0405
G156	G1043	0.0405
G139	G684	0.0405
G169	G880	0.0405
G184	G1207	0.0405
G54	G113	0.0405
G86	G1289	0.0405
G29	G1240	0.0405
G80	G1047	0.0405
G155	G790	0.0405
G158	G1017	0.0405
G81	G1108	0.0405
G133	G1579	0.0405
G188	G91	0.0405
G169	G1062	0.0405
G112	G1266	0.0405
G173	G334	0.0405
G129	G1206	0.0405
G100	G502	0.0405
G158	G1260	0.0405
G187	G397	0.0405
G78	G238	0.0405
G120	G845	0.0405
G112	G1257	0.0405
G130	G1257	0.0405
G120	G1281	0.0405
G130	G1471	0.0405
G42	G1307	0.0405
G88	G370	0.0405
G168	G860	0.0405
G110	G645	0.0405
G186	G982	0.0405
G126	G878	0.0405
G79	G1158	0.0405
G79	G1193	0.0405
G171	G113	0.0405
G153	G752	0.0405
G65	G406	0.0405
G125	G853	0.0405
G49	G860	0.0405
G48	G1208	0.0405
G181	G549	0.0405
G127	G483	0.0405
G71	G1206	0.0405
G142	G1263	0.0405
G161	G277	0.0405
G66	G377	0.0405
G119	G733	0.0405
G168	G1544	0.0405
G169	G1238	0.0405
G99	G235	0.0405
G4	G636	0.0405
G101	G615	0.0405
G130	G447	0.0405
G187	G277	0.0405
G186	G838	0.0405
G35	G376	0.0405
G153	G848	0.0405
G16	G865	0.0405
G142	G919	0.0405
G139	G277	0.0405
G131	G931	0.0405
G135	G493	0.0405
G183	G1591	0.0405
G178	G961	0.0405
G57	G1289	0.0405
G16	G1534	0.0405
G35	G922	0.0405
G108	G755	0.0405
G139	G225	0.0405
G34	G441	0.0405
G101	G1299	0.0405
G78	G283	0.0405
G109	G1007	0.0405
G117	G1421	0.0405
G160	G1048	0.0405
G143	G921	0.0405
G74	G182	0.0405
G101	G1524	0.0405
G192	G1012	0.0405
G4	G1569	0.0405
G143	G552	0.0405
G182	G74	0.0405
G18	G374	0.0405
G143	G843	0.0405
G85	G1370	0.0405
G85	G1549	0.0405
G58	G1529	0.0405
G113	G171	0.0405
G12	G967	0.0405
G118	G1607	0.0405
G150	G1082	0.0405
G97	G1161	0.0405
G115	G1031	0.0405
G122	G1132	0.0405
G179	G398	0.0405
G118	G340	0.0405
G187	G1227	0.0405
G129	G1328	0.0405
G34	G1251	0.0405
G97	G702	0.0405
G73	G1605	0.0405
G97	G1102	0.0405
G19	G713	0.0405
G99	G1487	0.0405
G34	G510	0.0405
G3	G396	0.0405
G171	G1197	0.0405
G3	G134	0.0405
G15	G656	0.0405
G139	G1097	0.0405
G108	G120	0.0405
G113	G54	0.0405
G91	G188	0.0405
G135	G183	0.0405
G113	G59	0.0405
G72	G402	0.0405
G62	G819	0.0405
G96	G1404	0.0405
G129	G205	0.0405
G106	G1462	0.0404
G123	G1296	0.0404
G137	G1024	0.0404
G60	G2	0.0404
G124	G393	0.0404
G193	G19	0.0404
G164	G1527	0.0404
G6	G155	0.0404
G19	G293	0.0404
G188	G878	0.0404
G88	G1479	0.0404
G10	G676	0.0404
G63	G1459	0.0404
G113	G1255	0.0404
G151	G57	0.0404
G64	G27	0.0404
G82	G429	0.0404
G156	G1059	0.0404
G21	G251	0.0404
G140	G27	0.0404
G33	G907	0.0404
G89	G799	0.0404
G146	G794	0.0404
G5	G1494	0.0404
G56	G176	0.0404
G136	G350	0.0404
G190	G530	0.0404
G70	G590	0.0404
G169	G343	0.0404
G60	G79	0.0404
G128	G931	0.0404
G15	G1405	0.0404
G82	G377	0.0404
G188	G228	0.0404
G15	G1449	0.0404
G1	G596	0.0404
G121	G1381	0.0404
G44	G1453	0.0404
G44	G1557	0.0404
G11	G630	0.0404
G73	G1416	0.0404
G13	G1222	0.0404
G5	G285	0.0404
G157	G968	0.0404
G121	G431	0.0404
G48	G449	0.0404
G127	G1571	0.0404
G65	G247	0.0404
G168	G1400	0.0404
G97	G808	0.0404
G91	G1266	0.0404
G153	G239	0.0404
G91	G1390	0.0404
G117	G1479	0.0404
G13	G387	0.0404
G161	G864	0.0404
G122	G307	0.0404
G10	G1488	0.0404
G184	G1323	0.0404
G182	G112	0.0404
G188	G1340	0.0404
G2	G141	0.0404
G84	G1080	0.0404
G122	G1190	0.0404
G96	G1611	0.0404
G81	G113	0.0404
G18	G348	0.0404
G97	G645	0.0404
G15	G153	0.0404
G152	G1589	0.0404
G117	G550	0.0404
G193	G1024	0.0404
G193	G1214	0.0404
G101	G258	0.0404
G126	G1577	0.0404
G126	G1617	0.0404
G66	G869	0.0404
G2	G60	0.0404
G27	G689	0.0404
G126	G1275	0.0404
G169	G1246	0.0404
G162	G1349	0.0404
G121	G1511	0.0404
G195	G1160	0.0404
G195	G1233	0.0404
G99	G724	0.0404
G49	G1389	0.0404
G65	G258	0.0404
G143	G1194	0.0404
G101	G425	0.0404
G157	G64	0.0404
G86	G1285	0.0404
G32	G385	0.0404
G32	G1211	0.0404
G49	G125	0.0404
G113	G81	0.0404
G19	G56	0.0404
G65	G1192	0.0404
G184	G504	0.0404
G46	G391	0.0404
G125	G49	0.0404
G186	G1071	0.0404
G181	G367	0.0404
G153	G15	0.0404
G56	G19	0.0404
G58	G852	0.0404
G35	G1451	0.0404
G10	G205	0.0404
G129	G979	0.0404
G64	G157	0.0404
G58	G390	0.0404
G153	G1324	0.0404
G141	G2	0.0404
G11	G1029	0.0404
G117	G1111	0.0404
G126	G1529	0.0404
G101	G1021	0.0404
G112	G182	0.0404
G143	G1186	0.0404
G143	G1601	0.0404
G189	G1569	0.0404
G162	G989	0.0404
G108	G602	0.0404
G108	G1447	0.0404
G187	G302	0.0404
G27	G140	0.0404
G79	G60	0.0404
G19	G193	0.0404
G176	G56	0.0404
G27	G64	0.0404
G181	G494	0.0404
G57	G151	0.0404
G143	G914	0.0404
G189	G1321	0.0404
G155	G6	0.0404
G106	G1233	0.0403
G6	G792	0.0403
G133	G1298	0.0403
G1	G1255	0.0403
G130	G1309	0.0403
G5	G630	0.0403
G121	G227	0.0403
G7	G615	0.0403
G3	G1122	0.0403
G15	G1117	0.0403
G156	G407	0.0403
G20	G366	0.0403
G168	G938	0.0403
G130	G1016	0.0403
G133	G235	0.0403
G135	G227	0.0403
G186	G628	0.0403
G10	G953	0.0403
G39	G1294	0.0403
G51	G665	0.0403
G50	G487	0.0403
G168	G375	0.0403
G2	G900	0.0403
G53	G1029	0.0403
G120	G1034	0.0403
G161	G108	0.0403
G2	G288	0.0403
G107	G304	0.0403
G8	G899	0.0403
G19	G188	0.0403
G101	G1272	0.0403
G99	G817	0.0403
G161	G562	0.0403
G194	G304	0.0403
G87	G560	0.0403
G150	G1514	0.0403
G67	G961	0.0403
G108	G1282	0.0403
G68	G1339	0.0403
G81	G1450	0.0403
G126	G687	0.0403
G44	G708	0.0403
G36	G733	0.0403
G90	G549	0.0403
G29	G283	0.0403
G120	G852	0.0403
G140	G1123	0.0403
G78	G864	0.0403
G129	G882	0.0403
G57	G822	0.0403
G66	G899	0.0403
G101	G964	0.0403
G120	G1481	0.0403
G18	G423	0.0403
G81	G937	0.0403
G107	G616	0.0403
G135	G1516	0.0403
G9	G125	0.0403
G81	G788	0.0403
G81	G1573	0.0403
G16	G505	0.0403
G175	G699	0.0403
G53	G1350	0.0403
G129	G1272	0.0403
G129	G1353	0.0403
G143	G1077	0.0403
G26	G1066	0.0403
G113	G1380	0.0403
G147	G514	0.0403
G96	G458	0.0403
G16	G1529	0.0403
G85	G1362	0.0403
G143	G892	0.0403
G58	G1109	0.0403
G131	G1442	0.0403
G32	G762	0.0403
G181	G208	0.0403
G139	G951	0.0403
G35	G1311	0.0403
G36	G794	0.0403
G134	G325	0.0403
G42	G388	0.0403
G160	G1262	0.0403
G123	G87	0.0403
G168	G1006	0.0403
G152	G1399	0.0403
G147	G997	0.0403
G119	G665	0.0403
G131	G1080	0.0403
G81	G1323	0.0403
G195	G216	0.0403
G85	G469	0.0403
G150	G880	0.0403
G99	G1352	0.0403
G62	G903	0.0403
G32	G953	0.0403
G101	G713	0.0403
G150	G482	0.0403
G87	G123	0.0403
G3	G1415	0.0403
G131	G1350	0.0403
G108	G161	0.0403
G19	G964	0.0403
G125	G9	0.0403
G44	G383	0.0403
G68	G1563	0.0403
G72	G1365	0.0403
G85	G1089	0.0403
G3	G1564	0.0403
G57	G1198	0.0403
G188	G19	0.0403
G27	G681	0.0403
G143	G1147	0.0403
G42	G1084	0.0403
G161	G616	0.0402
G6	G1233	0.0402
G42	G393	0.0402
G155	G326	0.0402
G19	G1126	0.0402
G150	G874	0.0402
G151	G768	0.0402
G136	G143	0.0402
G187	G1266	0.0402
G12	G1414	0.0402
G126	G1430	0.0402
G84	G267	0.0402
G4	G235	0.0402
G164	G656	0.0402
G178	G533	0.0402
G20	G1537	0.0402
G39	G533	0.0402
G153	G126	0.0402
G98	G1196	0.0402
G101	G279	0.0402
G91	G1461	0.0402
G66	G285	0.0402
G126	G1311	0.0402
G134	G1597	0.0402
G49	G1642	0.0402
G66	G343	0.0402
G35	G426	0.0402
G114	G1246	0.0402
G156	G1527	0.0402
G24	G1201	0.0402
G158	G320	0.0402
G121	G1601	0.0402
G168	G405	0.0402
G39	G1217	0.0402
G69	G243	0.0402
G171	G664	0.0402
G156	G210	0.0402
G117	G1346	0.0402
G35	G827	0.0402
G183	G66	0.0402
G4	G209	0.0402
G24	G775	0.0402
G143	G136	0.0402
G36	G1641	0.0402
G85	G1044	0.0402
G38	G1407	0.0402
G91	G610	0.0402
G153	G1639	0.0402
G150	G254	0.0402
G193	G496	0.0402
G134	G1327	0.0402
G119	G755	0.0402
G143	G1349	0.0402
G109	G389	0.0402
G152	G1428	0.0402
G34	G1044	0.0402
G121	G953	0.0402
G5	G406	0.0402
G88	G752	0.0402
G136	G874	0.0402
G153	G1380	0.0402
G120	G152	0.0402
G46	G1494	0.0402
G184	G254	0.0402
G49	G1272	0.0402
G183	G1258	0.0402
G96	G919	0.0402
G118	G421	0.0402
G87	G444	0.0402
G131	G1379	0.0402
G58	G1550	0.0402
G186	G907	0.0402
G118	G724	0.0402
G117	G852	0.0402
G142	G1096	0.0402
G118	G712	0.0402
G119	G1451	0.0402
G176	G1503	0.0402
G162	G431	0.0402
G109	G256	0.0402
G195	G648	0.0402
G3	G624	0.0402
G49	G359	0.0402
G115	G951	0.0402
G62	G1481	0.0402
G147	G796	0.0402
G161	G1410	0.0402
G3	G1465	0.0402
G108	G789	0.0402
G118	G1486	0.0402
G58	G293	0.0402
G126	G1302	0.0402
G143	G462	0.0402
G96	G953	0.0402
G108	G362	0.0402
G109	G1560	0.0402
G162	G1494	0.0402
G176	G731	0.0402
G96	G1302	0.0402
G147	G1222	0.0402
G126	G153	0.0402
G142	G1519	0.0402
G91	G809	0.0402
G62	G374	0.0402
G27	G1034	0.0402
G152	G120	0.0402
G152	G541	0.0402
G152	G1563	0.0402
G27	G1379	0.0402
G90	G1006	0.0402
G135	G426	0.0402
G63	G448	0.0402
G105	G202	0.0402
G139	G510	0.0402
G66	G183	0.0402
G181	G628	0.0402
G150	G983	0.0402
G119	G257	0.0402
G27	G1347	0.0402
G124	G914	0.0402
G143	G955	0.0402
G19	G493	0.0402
G101	G530	0.0402
G181	G1515	0.0402
G97	G884	0.0402
G150	G1318	0.0402
G106	G1153	0.0401
G144	G1496	0.0401
G6	G602	0.0401
G70	G1559	0.0401
G164	G862	0.0401
G111	G727	0.0401
G156	G354	0.0401
G177	G597	0.0401
G46	G227	0.0401
G139	G1614	0.0401
G62	G19	0.0401
G146	G789	0.0401
G60	G1203	0.0401
G13	G360	0.0401
G95	G72	0.0401
G41	G1061	0.0401
G95	G1062	0.0401
G164	G1569	0.0401
G1	G1477	0.0401
G188	G565	0.0401
G19	G316	0.0401
G19	G603	0.0401
G56	G230	0.0401
G89	G798	0.0401
G107	G1251	0.0401
G180	G845	0.0401
G181	G649	0.0401
G84	G143	0.0401
G191	G806	0.0401
G10	G143	0.0401
G10	G585	0.0401
G158	G642	0.0401
G171	G85	0.0401
G114	G1577	0.0401
G130	G619	0.0401
G148	G58	0.0401
G136	G343	0.0401
G171	G599	0.0401
G144	G62	0.0401
G86	G465	0.0401
G10	G1561	0.0401
G140	G605	0.0401
G140	G1523	0.0401
G89	G970	0.0401
G34	G642	0.0401
G68	G836	0.0401
G181	G633	0.0401
G16	G1507	0.0401
G147	G1267	0.0401
G99	G1368	0.0401
G98	G1401	0.0401
G18	G1086	0.0401
G127	G796	0.0401
G32	G408	0.0401
G40	G1083	0.0401
G91	G1574	0.0401
G117	G1086	0.0401
G117	G1599	0.0401
G122	G321	0.0401
G194	G764	0.0401
G171	G1240	0.0401
G150	G465	0.0401
G109	G590	0.0401
G150	G480	0.0401
G193	G480	0.0401
G161	G994	0.0401
G8	G1003	0.0401
G42	G217	0.0401
G5	G109	0.0401
G16	G1214	0.0401
G136	G267	0.0401
G10	G1557	0.0401
G140	G823	0.0401
G62	G640	0.0401
G85	G1185	0.0401
G90	G903	0.0401
G153	G1382	0.0401
G69	G400	0.0401
G33	G1525	0.0401
G117	G961	0.0401
G16	G212	0.0401
G109	G5	0.0401
G117	G1605	0.0401
G168	G462	0.0401
G66	G739	0.0401
G122	G1120	0.0401
G105	G698	0.0401
G176	G1138	0.0401
G178	G1571	0.0401
G169	G1323	0.0401
G84	G1586	0.0401
G141	G641	0.0401
G129	G807	0.0401
G65	G1080	0.0401
G108	G1353	0.0401
G73	G979	0.0401
G122	G1534	0.0401
G192	G1517	0.0401
G19	G62	0.0401
G122	G210	0.0401
G96	G888	0.0401
G91	G843	0.0401
G35	G729	0.0401
G16	G263	0.0401
G16	G1626	0.0401
G126	G456	0.0401
G126	G913	0.0401
G97	G1501	0.0401
G3	G1440	0.0401
G85	G171	0.0401
G92	G1527	0.0401
G147	G1620	0.0401
G78	G930	0.0401
G113	G686	0.0401
G169	G380	0.0401
G177	G1113	0.0401
G36	G910	0.0401
G162	G618	0.0401
G135	G872	0.0401
G18	G1012	0.0401
G195	G1351	0.0401
G150	G903	0.0401
G186	G495	0.0401
G62	G144	0.0401
G109	G539	0.0401
G58	G148	0.0401
G18	G604	0.0401
G27	G1262	0.0401
G143	G10	0.0401
G143	G84	0.0401
G131	G1562	0.0401
G72	G95	0.0401
G162	G383	0.0401
G62	G468	0.0401
G158	G751	0.0401
G72	G1156	0.0401
G6	G755	0.04
G151	G1496	0.04
G141	G636	0.04
G192	G1061	0.04
G164	G612	0.04
G109	G1544	0.04
G90	G1241	0.04
G141	G1458	0.04
G115	G919	0.04
G55	G707	0.04
G141	G837	0.04
G84	G752	0.04
G158	G230	0.04
G10	G662	0.04
G10	G1581	0.04
G13	G1457	0.04
G80	G455	0.04
G1	G1010	0.04
G130	G1028	0.04
G154	G1444	0.04
G13	G1556	0.04
G121	G795	0.04
G174	G1165	0.04
G136	G1070	0.04
G134	G1416	0.04
G75	G919	0.04
G4	G1055	0.04
G4	G1397	0.04
G188	G727	0.04
G120	G530	0.04
G156	G1127	0.04
G69	G1220	0.04
G157	G1134	0.04
G21	G376	0.04
G162	G293	0.04
G123	G754	0.04
G112	G1630	0.04
G15	G1484	0.04
G5	G1522	0.04
G159	G565	0.04
G34	G298	0.04
G47	G1627	0.04
G10	G1132	0.04
G101	G1158	0.04
G171	G337	0.04
G4	G901	0.04
G81	G1516	0.04
G168	G348	0.04
G168	G951	0.04
G2	G1472	0.04
G115	G1601	0.04
G18	G1639	0.04
G105	G964	0.04
G139	G1509	0.04
G111	G1177	0.04
G161	G1182	0.04
G26	G1196	0.04
G183	G1466	0.04
G192	G1180	0.04
G5	G1173	0.04
G99	G1077	0.04
G142	G637	0.04
G162	G530	0.04
G92	G1003	0.04
G99	G1264	0.04
G36	G456	0.04
G36	G903	0.04
G164	G670	0.04
G93	G602	0.04
G44	G1320	0.04
G155	G143	0.04
G159	G393	0.04
G168	G564	0.04
G131	G948	0.04
G195	G1642	0.04
G12	G1607	0.04
G4	G1006	0.04
G169	G893	0.04
G34	G995	0.04
G5	G1087	0.04
G93	G180	0.04
G88	G219	0.04
G189	G1325	0.04
G35	G1221	0.04
G142	G693	0.04
G162	G984	0.04
G115	G430	0.04
G62	G605	0.04
G62	G707	0.04
G171	G1580	0.04
G117	G1609	0.04
G134	G374	0.04
G131	G1446	0.04
G19	G1087	0.04
G19	G1280	0.04
G19	G1449	0.04
G96	G1291	0.04
G55	G1540	0.04
G28	G812	0.04
G79	G789	0.04
G131	G789	0.04
G72	G1496	0.04
G93	G582	0.04
G191	G151	0.04
G18	G855	0.04
G173	G1627	0.04
G119	G295	0.04
G68	G892	0.04
G2	G201	0.04
G187	G358	0.04
G162	G1633	0.04
G91	G814	0.04
G162	G1607	0.04
G19	G1583	0.04
G61	G675	0.04
G144	G335	0.04
G134	G283	0.04
G4	G1488	0.04
G148	G1406	0.04
G151	G191	0.04
G39	G1455	0.04
G39	G1569	0.04
G58	G1192	0.04
G115	G1527	0.04
G58	G1401	0.04
G115	G573	0.04
G115	G603	0.04
G118	G1298	0.04
G4	G604	0.04
G143	G155	0.04
G122	G561	0.04
G126	G1369	0.04
G180	G93	0.04
G32	G564	0.04
G118	G294	0.04
G35	G462	0.04
G62	G1103	0.04
G26	G943	0.04
G134	G310	0.04
G141	G681	0.04
G142	G516	0.04
G85	G743	0.04
G62	G547	0.04
G49	G1607	0.04
G143	G383	0.04
G134	G1115	0.04
G72	G1074	0.04
G136	G760	0.04
G181	G1424	0.04
G19	G1515	0.04
G106	G1245	0.0399
G59	G953	0.0399
G149	G1544	0.0399
G137	G1307	0.0399
G190	G1511	0.0399
G51	G658	0.0399
G184	G989	0.0399
G105	G49	0.0399
G168	G770	0.0399
G164	G1605	0.0399
G115	G1609	0.0399
G130	G267	0.0399
G178	G934	0.0399
G178	G1036	0.0399
G100	G977	0.0399
G90	G602	0.0399
G82	G1519	0.0399
G62	G869	0.0399
G109	G1061	0.0399
G16	G467	0.0399
G189	G150	0.0399
G80	G421	0.0399
G18	G681	0.0399
G132	G377	0.0399
G99	G483	0.0399
G177	G1566	0.0399
G16	G766	0.0399
G141	G890	0.0399
G52	G141	0.0399
G112	G1323	0.0399
G76	G1347	0.0399
G67	G886	0.0399
G46	G162	0.0399
G131	G642	0.0399
G29	G642	0.0399
G194	G1292	0.0399
G70	G1041	0.0399
G32	G644	0.0399
G11	G242	0.0399
G121	G5	0.0399
G100	G377	0.0399
G121	G841	0.0399
G157	G1471	0.0399
G140	G261	0.0399
G147	G1509	0.0399
G161	G876	0.0399
G39	G406	0.0399
G135	G429	0.0399
G79	G1353	0.0399
G10	G69	0.0399
G150	G1482	0.0399
G176	G58	0.0399
G184	G68	0.0399
G8	G533	0.0399
G98	G1331	0.0399
G105	G245	0.0399
G46	G1469	0.0399
G113	G406	0.0399
G13	G579	0.0399
G68	G287	0.0399
G117	G301	0.0399
G6	G1301	0.0399
G119	G201	0.0399
G39	G1004	0.0399
G58	G176	0.0399
G177	G234	0.0399
G183	G1177	0.0399
G58	G1051	0.0399
G101	G1094	0.0399
G134	G1208	0.0399
G39	G1308	0.0399
G135	G1278	0.0399
G160	G38	0.0399
G26	G1333	0.0399
G5	G408	0.0399
G135	G230	0.0399
G161	G893	0.0399
G49	G105	0.0399
G76	G583	0.0399
G173	G924	0.0399
G159	G649	0.0399
G58	G489	0.0399
G48	G271	0.0399
G194	G535	0.0399
G150	G731	0.0399
G27	G407	0.0399
G92	G1445	0.0399
G129	G72	0.0399
G72	G129	0.0399
G172	G1448	0.0399
G90	G845	0.0399
G142	G1281	0.0399
G115	G1549	0.0399
G119	G1120	0.0399
G101	G931	0.0399
G85	G1479	0.0399
G177	G16	0.0399
G169	G1248	0.0399
G139	G321	0.0399
G139	G1107	0.0399
G139	G1470	0.0399
G16	G177	0.0399
G68	G184	0.0399
G176	G898	0.0399
G100	G1093	0.0399
G178	G241	0.0399
G152	G299	0.0399
G171	G1404	0.0399
G81	G400	0.0399
G91	G702	0.0399
G11	G1106	0.0399
G169	G725	0.0399
G27	G1369	0.0399
G66	G1006	0.0399
G115	G1100	0.0399
G38	G160	0.0399
G150	G189	0.0399
G5	G121	0.0399
G15	G1628	0.0399
G162	G46	0.0399
G131	G1557	0.0399
G35	G220	0.0399
G69	G10	0.0399
G27	G581	0.0399
G162	G1569	0.0399
G141	G52	0.0399
G19	G494	0.0399
G101	G1083	0.0399
G154	G953	0.0398
G106	G1219	0.0398
G137	G808	0.0398
G188	G474	0.0398
G36	G577	0.0398
G22	G290	0.0398
G70	G295	0.0398
G112	G1061	0.0398
G171	G1548	0.0398
G144	G438	0.0398
G188	G1255	0.0398
G181	G1116	0.0398
G179	G1104	0.0398
G188	G839	0.0398
G47	G58	0.0398
G77	G115	0.0398
G159	G1158	0.0398
G150	G1061	0.0398
G156	G594	0.0398
G24	G134	0.0398
G156	G1266	0.0398
G163	G1324	0.0398
G58	G540	0.0398
G188	G892	0.0398
G139	G1546	0.0398
G16	G1637	0.0398
G8	G1504	0.0398
G29	G1454	0.0398
G173	G1094	0.0398
G176	G784	0.0398
G157	G5	0.0398
G195	G150	0.0398
G83	G350	0.0398
G90	G1626	0.0398
G119	G1461	0.0398
G150	G1577	0.0398
G31	G1496	0.0398
G18	G203	0.0398
G47	G1190	0.0398
G56	G283	0.0398
G187	G964	0.0398
G58	G829	0.0398
G151	G1400	0.0398
G12	G313	0.0398
G8	G245	0.0398
G139	G964	0.0398
G15	G316	0.0398
G168	G976	0.0398
G168	G1510	0.0398
G21	G1621	0.0398
G176	G444	0.0398
G112	G409	0.0398
G76	G1123	0.0398
G105	G1573	0.0398
G91	G254	0.0398
G195	G1619	0.0398
G122	G505	0.0398
G122	G1201	0.0398
G58	G798	0.0398
G30	G1351	0.0398
G189	G1581	0.0398
G53	G1579	0.0398
G101	G210	0.0398
G150	G195	0.0398
G107	G186	0.0398
G97	G1619	0.0398
G16	G971	0.0398
G158	G216	0.0398
G176	G498	0.0398
G176	G1233	0.0398
G62	G748	0.0398
G118	G1283	0.0398
G85	G1556	0.0398
G136	G795	0.0398
G79	G431	0.0398
G35	G1134	0.0398
G99	G1458	0.0398
G135	G1599	0.0398
G97	G948	0.0398
G122	G948	0.0398
G63	G979	0.0398
G17	G1634	0.0398
G12	G661	0.0398
G30	G144	0.0398
G151	G183	0.0398
G79	G418	0.0398
G140	G699	0.0398
G153	G801	0.0398
G102	G825	0.0398
G118	G526	0.0398
G118	G911	0.0398
G173	G53	0.0398
G162	G1383	0.0398
G122	G271	0.0398
G87	G659	0.0398
G135	G212	0.0398
G131	G288	0.0398
G97	G412	0.0398
G152	G736	0.0398
G85	G320	0.0398
G129	G731	0.0398
G147	G898	0.0398
G161	G1207	0.0398
G130	G48	0.0398
G118	G596	0.0398
G48	G130	0.0398
G48	G516	0.0398
G57	G1465	0.0398
G54	G1640	0.0398
G122	G653	0.0398
G108	G1481	0.0398
G109	G661	0.0398
G85	G1441	0.0398
G188	G383	0.0398
G189	G1285	0.0398
G113	G1534	0.0398
G101	G242	0.0398
G53	G173	0.0398
G112	G346	0.0398
G105	G1102	0.0398
G176	G382	0.0398
G186	G1542	0.0398
G96	G890	0.0398
G144	G30	0.0398
G85	G213	0.0398
G85	G1230	0.0398
G183	G151	0.0398
G193	G673	0.0398
G27	G881	0.0398
G117	G924	0.0398
G181	G859	0.0398
G186	G107	0.0398
G143	G257	0.0398
G62	G444	0.0398
G18	G311	0.0398
G2	G819	0.0398
G139	G875	0.0398
G27	G197	0.0398
G78	G1443	0.0398
G5	G157	0.0398
G27	G1215	0.0398
G134	G24	0.0398
G58	G47	0.0398
G187	G1029	0.0398
G115	G77	0.0398
G34	G318	0.0398
G176	G511	0.0398
G189	G1545	0.0398
G27	G1244	0.0398
G146	G770	0.0397
G68	G1631	0.0397
G115	G1457	0.0397
G110	G1544	0.0397
G155	G869	0.0397
G164	G458	0.0397
G178	G615	0.0397
G87	G278	0.0397
G88	G1566	0.0397
G10	G938	0.0397
G127	G393	0.0397
G73	G743	0.0397
G58	G874	0.0397
G178	G72	0.0397
G163	G663	0.0397
G87	G1407	0.0397
G125	G1125	0.0397
G2	G658	0.0397
G19	G343	0.0397
G88	G642	0.0397
G24	G399	0.0397
G20	G1154	0.0397
G140	G859	0.0397
G188	G1581	0.0397
G55	G126	0.0397
G136	G231	0.0397
G99	G1195	0.0397
G180	G746	0.0397
G74	G109	0.0397
G62	G480	0.0397
G10	G497	0.0397
G84	G797	0.0397
G128	G850	0.0397
G182	G416	0.0397
G182	G1109	0.0397
G98	G1432	0.0397
G89	G861	0.0397
G180	G1294	0.0397
G29	G433	0.0397
G182	G1352	0.0397
G18	G1566	0.0397
G184	G429	0.0397
G61	G512	0.0397
G41	G1503	0.0397
G121	G839	0.0397
G33	G1466	0.0397
G84	G1500	0.0397
G19	G88	0.0397
G114	G88	0.0397
G110	G430	0.0397
G186	G894	0.0397
G57	G85	0.0397
G34	G1478	0.0397
G182	G18	0.0397
G26	G118	0.0397
G91	G1513	0.0397
G79	G1028	0.0397
G159	G1245	0.0397
G51	G644	0.0397
G78	G1193	0.0397
G79	G1242	0.0397
G4	G1252	0.0397
G121	G399	0.0397
G183	G1066	0.0397
G11	G1081	0.0397
G177	G1472	0.0397
G43	G1584	0.0397
G150	G1040	0.0397
G113	G507	0.0397
G34	G423	0.0397
G34	G876	0.0397
G81	G1288	0.0397
G127	G85	0.0397
G127	G789	0.0397
G159	G219	0.0397
G60	G1187	0.0397
G66	G887	0.0397
G107	G392	0.0397
G89	G975	0.0397
G146	G486	0.0397
G113	G734	0.0397
G85	G57	0.0397
G141	G1278	0.0397
G105	G1538	0.0397
G125	G621	0.0397
G154	G76	0.0397
G117	G379	0.0397
G24	G583	0.0397
G12	G1098	0.0397
G66	G1291	0.0397
G108	G207	0.0397
G108	G770	0.0397
G86	G1346	0.0397
G65	G475	0.0397
G126	G816	0.0397
G16	G483	0.0397
G131	G874	0.0397
G38	G204	0.0397
G92	G969	0.0397
G65	G1194	0.0397
G90	G443	0.0397
G53	G724	0.0397
G143	G1189	0.0397
G110	G1100	0.0397
G4	G893	0.0397
G117	G849	0.0397
G139	G231	0.0397
G134	G299	0.0397
G129	G1589	0.0397
G129	G1633	0.0397
G78	G774	0.0397
G108	G526	0.0397
G12	G467	0.0397
G118	G1603	0.0397
G35	G442	0.0397
G148	G311	0.0397
G136	G725	0.0397
G27	G1171	0.0397
G183	G1225	0.0397
G92	G204	0.0397
G3	G691	0.0397
G115	G739	0.0397
G34	G288	0.0397
G169	G1575	0.0397
G190	G673	0.0397
G118	G26	0.0397
G34	G242	0.0397
G78	G495	0.0397
G131	G1211	0.0397
G118	G250	0.0397
G171	G1130	0.0397
G184	G1322	0.0397
G63	G1324	0.0397
G49	G997	0.0397
G85	G127	0.0397
G19	G250	0.0397
G146	G617	0.0397
G27	G398	0.0397
G27	G1556	0.0397
G5	G697	0.0397
G76	G154	0.0397
G139	G681	0.0397
G171	G1105	0.0397
G42	G1284	0.0397
G72	G1313	0.0397
G85	G1184	0.0397
G18	G182	0.0397
G88	G19	0.0397
G88	G114	0.0397
G156	G670	0.0397
G85	G820	0.0397
G126	G55	0.0397
G135	G1186	0.0397
G91	G478	0.0397
G34	G339	0.0397
G3	G873	0.0397
G109	G74	0.0397
G181	G1338	0.0397
G120	G670	0.0397
G72	G178	0.0397
G3	G947	0.0397
G120	G745	0.0396
G36	G492	0.0396
G181	G492	0.0396
G126	G1489	0.0396
G77	G684	0.0396
G16	G1258	0.0396
G85	G1480	0.0396
G90	G919	0.0396
G88	G1037	0.0396
G158	G1313	0.0396
G69	G255	0.0396
G129	G1402	0.0396
G125	G99	0.0396
G176	G1282	0.0396
G80	G707	0.0396
G158	G922	0.0396
G163	G864	0.0396
G156	G1221	0.0396
G64	G1036	0.0396
G16	G1149	0.0396
G111	G876	0.0396
G2	G1418	0.0396
G80	G360	0.0396
G20	G1035	0.0396
G150	G331	0.0396
G90	G825	0.0396
G182	G487	0.0396
G190	G1283	0.0396
G87	G1595	0.0396
G148	G626	0.0396
G67	G747	0.0396
G190	G1109	0.0396
G28	G261	0.0396
G93	G1496	0.0396
G192	G1599	0.0396
G61	G645	0.0396
G171	G1010	0.0396
G55	G1344	0.0396
G157	G1080	0.0396
G27	G372	0.0396
G43	G794	0.0396
G82	G1007	0.0396
G22	G610	0.0396
G110	G1476	0.0396
G98	G635	0.0396
G128	G1622	0.0396
G194	G1566	0.0396
G180	G834	0.0396
G96	G844	0.0396
G131	G511	0.0396
G131	G1129	0.0396
G167	G96	0.0396
G109	G1477	0.0396
G135	G1509	0.0396
G153	G131	0.0396
G117	G1641	0.0396
G158	G576	0.0396
G49	G1248	0.0396
G127	G1190	0.0396
G92	G313	0.0396
G105	G912	0.0396
G78	G967	0.0396
G82	G1004	0.0396
G105	G1208	0.0396
G27	G342	0.0396
G147	G1506	0.0396
G135	G308	0.0396
G152	G1153	0.0396
G28	G828	0.0396
G101	G1505	0.0396
G20	G33	0.0396
G96	G1597	0.0396
G139	G583	0.0396
G99	G1408	0.0396
G142	G844	0.0396
G115	G1599	0.0396
G109	G1062	0.0396
G160	G1505	0.0396
G67	G314	0.0396
G176	G1596	0.0396
G24	G140	0.0396
G81	G1363	0.0396
G176	G236	0.0396
G19	G251	0.0396
G62	G1517	0.0396
G195	G808	0.0396
G147	G1407	0.0396
G139	G364	0.0396
G139	G1301	0.0396
G78	G988	0.0396
G32	G1390	0.0396
G183	G1505	0.0396
G27	G903	0.0396
G58	G348	0.0396
G131	G153	0.0396
G131	G551	0.0396
G131	G882	0.0396
G32	G432	0.0396
G161	G1033	0.0396
G66	G1136	0.0396
G49	G445	0.0396
G19	G451	0.0396
G99	G912	0.0396
G2	G755	0.0396
G5	G1415	0.0396
G126	G1627	0.0396
G110	G1601	0.0396
G115	G1177	0.0396
G96	G167	0.0396
G88	G1136	0.0396
G57	G1135	0.0396
G140	G24	0.0396
G113	G463	0.0396
G66	G566	0.0396
G8	G1515	0.0396
G58	G1570	0.0396
G65	G601	0.0396
G122	G1558	0.0396
G122	G1564	0.0396
G135	G989	0.0396
G134	G1232	0.0396
G122	G1318	0.0396
G18	G809	0.0396
G147	G207	0.0396
G33	G20	0.0396
G131	G1085	0.0396
G19	G476	0.0396
G99	G125	0.0396
G15	G761	0.0396
G18	G1406	0.0396
G143	G1557	0.0396
G8	G236	0.0396
G183	G667	0.0396
G131	G1535	0.0396
G141	G383	0.0396
G35	G1335	0.0396
G195	G569	0.0396
G35	G726	0.0396
G106	G1551	0.0395
G106	G273	0.0395
G141	G543	0.0395
G190	G989	0.0395
G70	G1373	0.0395
G89	G1373	0.0395
G183	G1544	0.0395
G122	G770	0.0395
G126	G1457	0.0395
G160	G1104	0.0395
G4	G1570	0.0395
G68	G1609	0.0395
G158	G1570	0.0395
G141	G376	0.0395
G1	G1577	0.0395
G98	G438	0.0395
G2	G995	0.0395
G132	G878	0.0395
G160	G597	0.0395
G35	G659	0.0395
G47	G27	0.0395
G54	G1122	0.0395
G84	G411	0.0395
G24	G195	0.0395
G35	G919	0.0395
G77	G914	0.0395
G1	G1155	0.0395
G114	G1339	0.0395
G121	G1291	0.0395
G129	G85	0.0395
G21	G514	0.0395
G8	G685	0.0395
G84	G1172	0.0395
G50	G782	0.0395
G91	G1264	0.0395
G108	G416	0.0395
G139	G99	0.0395
G183	G1063	0.0395
G63	G688	0.0395
G188	G1399	0.0395
G101	G822	0.0395
G147	G1292	0.0395
G12	G507	0.0395
G97	G3	0.0395
G51	G931	0.0395
G58	G1127	0.0395
G47	G998	0.0395
G160	G394	0.0395
G12	G337	0.0395
G88	G203	0.0395
G34	G469	0.0395
G160	G838	0.0395
G1	G1100	0.0395
G189	G79	0.0395
G36	G1159	0.0395
G44	G769	0.0395
G69	G867	0.0395
G144	G903	0.0395
G131	G1450	0.0395
G194	G399	0.0395
G86	G1549	0.0395
G143	G687	0.0395
G143	G1417	0.0395
G110	G263	0.0395
G30	G274	0.0395
G147	G920	0.0395
G59	G1430	0.0395
G135	G608	0.0395
G105	G549	0.0395
G189	G455	0.0395
G81	G637	0.0395
G54	G275	0.0395
G85	G429	0.0395
G134	G1126	0.0395
G182	G444	0.0395
G146	G287	0.0395
G171	G1109	0.0395
G135	G1294	0.0395
G129	G662	0.0395
G171	G1614	0.0395
G189	G887	0.0395
G189	G920	0.0395
G35	G839	0.0395
G26	G423	0.0395
G114	G795	0.0395
G51	G1379	0.0395
G78	G251	0.0395
G172	G665	0.0395
G89	G1003	0.0395
G88	G903	0.0395
G168	G382	0.0395
G126	G1070	0.0395
G131	G1500	0.0395
G79	G1592	0.0395
G43	G93	0.0395
G189	G641	0.0395
G19	G1342	0.0395
G121	G625	0.0395
G97	G1214	0.0395
G46	G1639	0.0395
G117	G482	0.0395
G143	G1410	0.0395
G193	G303	0.0395
G35	G1153	0.0395
G183	G1594	0.0395
G36	G268	0.0395
G3	G377	0.0395
G3	G446	0.0395
G34	G1538	0.0395
G66	G1627	0.0395
G99	G434	0.0395
G68	G1153	0.0395
G36	G750	0.0395
G65	G831	0.0395
G158	G1028	0.0395
G162	G1266	0.0395
G83	G1268	0.0395
G44	G650	0.0395
G62	G644	0.0395
G191	G1611	0.0395
G131	G1072	0.0395
G101	G1140	0.0395
G101	G1630	0.0395
G82	G466	0.0395
G65	G603	0.0395
G122	G985	0.0395
G144	G1378	0.0395
G83	G1430	0.0395
G161	G378	0.0395
G113	G1307	0.0395
G35	G245	0.0395
G178	G390	0.0395
G82	G681	0.0395
G1	G8	0.0395
G119	G329	0.0395
G180	G854	0.0395
G152	G890	0.0395
G176	G596	0.0395
G58	G641	0.0395
G26	G1207	0.0395
G5	G1634	0.0395
G99	G139	0.0395
G119	G310	0.0395
G119	G398	0.0395
G119	G1525	0.0395
G8	G1	0.0395
G122	G1567	0.0395
G63	G933	0.0395
G85	G129	0.0395
G176	G743	0.0395
G68	G393	0.0395
G195	G463	0.0395
G11	G499	0.0395
G62	G686	0.0395
G122	G547	0.0395
G97	G963	0.0395
G84	G1090	0.0395
G183	G1197	0.0395
G79	G189	0.0395
G83	G1520	0.0395
G121	G878	0.0395
G3	G97	0.0395
G93	G43	0.0395
G108	G985	0.0395
G118	G1122	0.0395
G143	G1048	0.0395
G19	G739	0.0395
G143	G395	0.0395
G134	G1284	0.0395
G99	G1184	0.0395
G62	G813	0.0395
G129	G954	0.0395
G27	G464	0.0395
G27	G1198	0.0395
G195	G24	0.0395
G99	G427	0.0395
G27	G47	0.0395
G156	G1030	0.0395
G35	G1084	0.0395
G119	G2	0.0394
G6	G91	0.0394
G93	G659	0.0394
G49	G1298	0.0394
G141	G1611	0.0394
G127	G1406	0.0394
G151	G108	0.0394
G178	G1187	0.0394
G84	G874	0.0394
G61	G1540	0.0394
G44	G1348	0.0394
G157	G639	0.0394
G72	G784	0.0394
G32	G81	0.0394
G16	G1104	0.0394
G41	G268	0.0394
G176	G691	0.0394
G123	G1076	0.0394
G127	G371	0.0394
G176	G230	0.0394
G151	G262	0.0394
G188	G153	0.0394
G156	G1269	0.0394
G38	G1520	0.0394
G24	G588	0.0394
G192	G1173	0.0394
G22	G1641	0.0394
G122	G251	0.0394
G38	G1155	0.0394
G48	G79	0.0394
G63	G834	0.0394
G105	G842	0.0394
G130	G1479	0.0394
G40	G1164	0.0394
G171	G608	0.0394
G121	G1222	0.0394
G148	G1077	0.0394
G79	G951	0.0394
G89	G998	0.0394
G194	G527	0.0394
G148	G592	0.0394
G193	G842	0.0394
G190	G1513	0.0394
G17	G353	0.0394
G33	G1623	0.0394
G142	G118	0.0394
G53	G332	0.0394
G131	G1537	0.0394
G68	G1264	0.0394
G161	G1583	0.0394
G39	G765	0.0394
G90	G298	0.0394
G158	G782	0.0394
G33	G1485	0.0394
G183	G1590	0.0394
G65	G885	0.0394
G188	G725	0.0394
G16	G1344	0.0394
G67	G950	0.0394
G134	G203	0.0394
G139	G569	0.0394
G135	G430	0.0394
G34	G773	0.0394
G72	G1273	0.0394
G12	G78	0.0394
G162	G613	0.0394
G187	G613	0.0394
G16	G1208	0.0394
G144	G915	0.0394
G65	G487	0.0394
G65	G898	0.0394
G98	G388	0.0394
G152	G129	0.0394
G152	G852	0.0394
G16	G504	0.0394
G16	G1217	0.0394
G58	G843	0.0394
G34	G576	0.0394
G34	G1589	0.0394
G70	G1028	0.0394
G153	G1295	0.0394
G95	G459	0.0394
G161	G1554	0.0394
G126	G1611	0.0394
G68	G1462	0.0394
G3	G1263	0.0394
G147	G16	0.0394
G162	G1311	0.0394
G27	G224	0.0394
G2	G119	0.0394
G130	G1085	0.0394
G135	G1195	0.0394
G26	G1268	0.0394
G78	G1192	0.0394
G18	G593	0.0394
G23	G568	0.0394
G115	G997	0.0394
G60	G100	0.0394
G121	G1500	0.0394
G129	G152	0.0394
G35	G1230	0.0394
G118	G142	0.0394
G159	G466	0.0394
G99	G844	0.0394
G108	G196	0.0394
G108	G550	0.0394
G115	G796	0.0394
G176	G543	0.0394
G100	G60	0.0394
G176	G1306	0.0394
G78	G12	0.0394
G16	G147	0.0394
G181	G520	0.0394
G152	G1324	0.0394
G152	G396	0.0394
G100	G1222	0.0394
G92	G878	0.0394
G27	G1436	0.0394
G167	G1427	0.0394
G13	G670	0.0394
G81	G32	0.0394
G176	G463	0.0394
G34	G1119	0.0394
G171	G1089	0.0394
G171	G1179	0.0394
G3	G486	0.0394
G101	G1357	0.0394
G101	G1371	0.0394
G35	G1500	0.0394
G195	G1328	0.0394
G90	G875	0.0394
G79	G48	0.0394
G99	G463	0.0394
G2	G1628	0.0394
G125	G1553	0.0394
G66	G696	0.0394
G96	G1601	0.0394
G184	G1235	0.0394
G3	G1318	0.0394
G121	G1395	0.0394
G153	G188	0.0394
G108	G151	0.0394
G108	G1576	0.0394
G153	G318	0.0394
G5	G1543	0.0394
G91	G6	0.0394
G55	G1012	0.0393
G4	G1631	0.0393
G147	G1012	0.0393
G58	G779	0.0393
G38	G1634	0.0393
G166	G636	0.0393
G81	G290	0.0393
G146	G1192	0.0393
G115	G1582	0.0393
G57	G979	0.0393
G69	G35	0.0393
G49	G577	0.0393
G43	G619	0.0393
G102	G911	0.0393
G49	G404	0.0393
G156	G1018	0.0393
G10	G411	0.0393
G178	G1291	0.0393
G41	G350	0.0393
G11	G816	0.0393
G134	G1282	0.0393
G10	G860	0.0393
G60	G964	0.0393
G80	G415	0.0393
G156	G1201	0.0393
G1	G1411	0.0393
G7	G1380	0.0393
G100	G1079	0.0393
G51	G934	0.0393
G188	G480	0.0393
G188	G643	0.0393
G59	G1062	0.0393
G83	G594	0.0393
G91	G775	0.0393
G1	G790	0.0393
G1	G1140	0.0393
G138	G607	0.0393
G193	G940	0.0393
G120	G549	0.0393
G117	G803	0.0393
G55	G1551	0.0393
G121	G1619	0.0393
G184	G880	0.0393
G168	G5	0.0393
G89	G1557	0.0393
G89	G1571	0.0393
G108	G1390	0.0393
G90	G255	0.0393
G143	G1469	0.0393
G40	G1055	0.0393
G62	G1028	0.0393
G98	G256	0.0393
G72	G1408	0.0393
G75	G838	0.0393
G87	G1118	0.0393
G80	G412	0.0393
G108	G213	0.0393
G98	G1306	0.0393
G117	G856	0.0393
G128	G1609	0.0393
G155	G409	0.0393
G38	G1062	0.0393
G91	G785	0.0393
G5	G1079	0.0393
G40	G325	0.0393
G37	G792	0.0393
G151	G1346	0.0393
G26	G1193	0.0393
G99	G608	0.0393
G22	G142	0.0393
G127	G998	0.0393
G119	G624	0.0393
G105	G1126	0.0393
G42	G949	0.0393
G51	G1307	0.0393
G81	G1503	0.0393
G12	G1573	0.0393
G85	G1283	0.0393
G182	G1203	0.0393
G62	G244	0.0393
G141	G308	0.0393
G4	G15	0.0393
G24	G831	0.0393
G90	G254	0.0393
G162	G566	0.0393
G187	G1044	0.0393
G162	G1583	0.0393
G85	G922	0.0393
G60	G334	0.0393
G168	G693	0.0393
G36	G276	0.0393
G33	G152	0.0393
G34	G720	0.0393
G192	G1421	0.0393
G107	G854	0.0393
G89	G917	0.0393
G19	G1158	0.0393
G67	G241	0.0393
G86	G1470	0.0393
G142	G1595	0.0393
G35	G1479	0.0393
G68	G861	0.0393
G79	G1535	0.0393
G171	G849	0.0393
G119	G66	0.0393
G119	G482	0.0393
G194	G1227	0.0393
G15	G714	0.0393
G40	G1458	0.0393
G53	G637	0.0393
G115	G1199	0.0393
G117	G1281	0.0393
G150	G454	0.0393
G126	G1086	0.0393
G32	G323	0.0393
G90	G245	0.0393
G142	G487	0.0393
G142	G576	0.0393
G175	G155	0.0393
G115	G1471	0.0393
G15	G1336	0.0393
G35	G69	0.0393
G66	G119	0.0393
G4	G593	0.0393
G113	G1211	0.0393
G66	G1385	0.0393
G118	G518	0.0393
G85	G431	0.0393
G136	G509	0.0393
G85	G1175	0.0393
G115	G1477	0.0393
G141	G552	0.0393
G150	G1605	0.0393
G15	G1003	0.0393
G155	G175	0.0393
G195	G838	0.0393
G162	G915	0.0393
G66	G1434	0.0393
G96	G1072	0.0393
G27	G869	0.0393
G80	G1045	0.0393
G135	G603	0.0393
G135	G745	0.0393
G152	G33	0.0393
G142	G22	0.0393
G90	G924	0.0393
G195	G1556	0.0393
G150	G1194	0.0393
G96	G1226	0.0393
G15	G4	0.0393
G134	G721	0.0393
G135	G1111	0.0393
G5	G168	0.0393
G49	G1468	0.0393
G38	G1568	0.0393
G115	G547	0.0393
G58	G1226	0.0393
G85	G1136	0.0393
G135	G501	0.0393
G93	G205	0.0393
G122	G459	0.0393
G58	G1480	0.0393
G90	G1088	0.0393
G181	G1222	0.0393
G135	G1008	0.0393
G152	G1335	0.0393
G115	G1088	0.0393
G181	G1608	0.0393
G113	G1545	0.0393
G137	G337	0.0392
G89	G745	0.0392
G27	G770	0.0392
G6	G141	0.0392
G41	G995	0.0392
G164	G1004	0.0392
G164	G542	0.0392
G108	G1407	0.0392
G4	G971	0.0392
G185	G663	0.0392
G105	G1453	0.0392
G80	G827	0.0392
G156	G822	0.0392
G150	G1117	0.0392
G120	G150	0.0392
G88	G415	0.0392
G188	G1173	0.0392
G8	G57	0.0392
G95	G1550	0.0392
G84	G768	0.0392
G88	G362	0.0392
G10	G480	0.0392
G8	G819	0.0392
G42	G878	0.0392
G69	G819	0.0392
G44	G1208	0.0392
G100	G1070	0.0392
G87	G1001	0.0392
G156	G1311	0.0392
G8	G861	0.0392
G184	G27	0.0392
G120	G1159	0.0392
G188	G888	0.0392
G127	G1103	0.0392
G152	G323	0.0392
G123	G976	0.0392
G150	G747	0.0392
G155	G1497	0.0392
G19	G184	0.0392
G28	G262	0.0392
G70	G515	0.0392
G85	G1414	0.0392
G27	G1364	0.0392
G136	G1129	0.0392
G26	G615	0.0392
G3	G1580	0.0392
G194	G171	0.0392
G77	G758	0.0392
G73	G443	0.0392
G184	G405	0.0392
G42	G561	0.0392
G20	G871	0.0392
G153	G1065	0.0392
G10	G247	0.0392
G63	G595	0.0392
G27	G938	0.0392
G63	G1623	0.0392
G92	G337	0.0392
G113	G229	0.0392
G134	G561	0.0392
G134	G1291	0.0392
G122	G1507	0.0392
G81	G1381	0.0392
G79	G390	0.0392
G89	G1385	0.0392
G70	G614	0.0392
G152	G1616	0.0392
G130	G1307	0.0392
G35	G623	0.0392
G80	G702	0.0392
G97	G780	0.0392
G84	G1383	0.0392
G135	G684	0.0392
G10	G1051	0.0392
G44	G979	0.0392
G192	G388	0.0392
G22	G1452	0.0392
G105	G1399	0.0392
G15	G1035	0.0392
G125	G119	0.0392
G125	G1120	0.0392
G171	G1040	0.0392
G134	G152	0.0392
G194	G413	0.0392
G64	G1534	0.0392
G63	G52	0.0392
G189	G996	0.0392
G34	G1635	0.0392
G139	G707	0.0392
G3	G613	0.0392
G97	G1590	0.0392
G135	G268	0.0392
G67	G73	0.0392
G146	G67	0.0392
G110	G1188	0.0392
G56	G155	0.0392
G122	G1413	0.0392
G159	G1357	0.0392
G152	G769	0.0392
G188	G1452	0.0392
G187	G762	0.0392
G168	G602	0.0392
G113	G1123	0.0392
G66	G631	0.0392
G169	G321	0.0392
G169	G846	0.0392
G72	G512	0.0392
G195	G1392	0.0392
G181	G1466	0.0392
G142	G234	0.0392
G46	G384	0.0392
G97	G1152	0.0392
G91	G1410	0.0392
G153	G1043	0.0392
G184	G1135	0.0392
G139	G1065	0.0392
G84	G542	0.0392
G122	G921	0.0392
G136	G388	0.0392
G168	G159	0.0392
G126	G911	0.0392
G96	G952	0.0392
G96	G1117	0.0392
G19	G1326	0.0392
G152	G800	0.0392
G152	G1021	0.0392
G83	G926	0.0392
G162	G892	0.0392
G78	G904	0.0392
G88	G649	0.0392
G32	G321	0.0392
G159	G168	0.0392
G97	G901	0.0392
G96	G1211	0.0392
G139	G743	0.0392
G168	G337	0.0392
G99	G1182	0.0392
G126	G540	0.0392
G126	G1587	0.0392
G28	G311	0.0392
G85	G1168	0.0392
G27	G184	0.0392
G52	G63	0.0392
G119	G125	0.0392
G152	G134	0.0392
G73	G67	0.0392
G62	G921	0.0392
G68	G552	0.0392
G118	G583	0.0392
G62	G349	0.0392
G155	G56	0.0392
G96	G477	0.0392
G96	G1125	0.0392
G67	G146	0.0392
G35	G448	0.0392
G171	G194	0.0392
G113	G597	0.0392
G79	G464	0.0392
G153	G955	0.0392
G118	G1184	0.0392
G109	G290	0.0392
G181	G597	0.0392
G177	G604	0.0392
G184	G19	0.0392
G115	G1480	0.0392
G150	G120	0.0392
G57	G8	0.0392
G99	G335	0.0392
G35	G450	0.0392
G141	G6	0.0392
G9	G1634	0.0391
G164	G533	0.0391
G105	G1631	0.0391
G181	G1609	0.0391
G187	G474	0.0391
G85	G1203	0.0391
G61	G691	0.0391
G48	G467	0.0391
G134	G1117	0.0391
G163	G768	0.0391
G174	G663	0.0391
G84	G1129	0.0391
G156	G1638	0.0391
G182	G1323	0.0391
G96	G122	0.0391
G5	G1298	0.0391
G33	G503	0.0391
G147	G1238	0.0391
G48	G1233	0.0391
G77	G1044	0.0391
G188	G319	0.0391
G157	G619	0.0391
G2	G768	0.0391
G56	G68	0.0391
G30	G611	0.0391
G168	G1254	0.0391
G85	G649	0.0391
G182	G937	0.0391
G148	G430	0.0391
G122	G938	0.0391
G123	G1630	0.0391
G64	G372	0.0391
G3	G672	0.0391
G151	G5	0.0391
G148	G837	0.0391
G17	G105	0.0391
G62	G432	0.0391
G6	G688	0.0391
G136	G1494	0.0391
G119	G822	0.0391
G173	G348	0.0391
G73	G642	0.0391
G109	G758	0.0391
G91	G375	0.0391
G151	G1281	0.0391
G51	G555	0.0391
G67	G841	0.0391
G42	G1076	0.0391
G150	G423	0.0391
G168	G1498	0.0391
G69	G1453	0.0391
G134	G1460	0.0391
G166	G433	0.0391
G97	G918	0.0391
G77	G661	0.0391
G147	G272	0.0391
G121	G663	0.0391
G158	G1266	0.0391
G61	G1580	0.0391
G82	G1325	0.0391
G87	G1149	0.0391
G124	G141	0.0391
G49	G903	0.0391
G98	G293	0.0391
G144	G415	0.0391
G144	G733	0.0391
G171	G723	0.0391
G193	G724	0.0391
G193	G826	0.0391
G39	G1590	0.0391
G151	G1268	0.0391
G5	G1283	0.0391
G158	G342	0.0391
G85	G814	0.0391
G98	G1562	0.0391
G182	G349	0.0391
G182	G1511	0.0391
G172	G1410	0.0391
G58	G359	0.0391
G42	G1295	0.0391
G66	G1498	0.0391
G134	G1137	0.0391
G78	G1288	0.0391
G57	G1188	0.0391
G3	G1230	0.0391
G101	G1551	0.0391
G141	G377	0.0391
G121	G823	0.0391
G102	G1524	0.0391
G127	G635	0.0391
G71	G853	0.0391
G82	G393	0.0391
G102	G624	0.0391
G10	G202	0.0391
G85	G261	0.0391
G109	G1086	0.0391
G81	G730	0.0391
G181	G323	0.0391
G42	G228	0.0391
G53	G1641	0.0391
G111	G1591	0.0391
G136	G326	0.0391
G136	G881	0.0391
G36	G1523	0.0391
G12	G898	0.0391
G150	G1044	0.0391
G150	G1583	0.0391
G100	G1155	0.0391
G27	G1154	0.0391
G10	G885	0.0391
G66	G441	0.0391
G109	G496	0.0391
G28	G746	0.0391
G49	G698	0.0391
G194	G1076	0.0391
G143	G1451	0.0391
G150	G811	0.0391
G36	G808	0.0391
G155	G1040	0.0391
G180	G973	0.0391
G194	G1240	0.0391
G129	G949	0.0391
G96	G995	0.0391
G72	G196	0.0391
G113	G1622	0.0391
G119	G738	0.0391
G10	G1535	0.0391
G127	G63	0.0391
G144	G63	0.0391
G90	G661	0.0391
G173	G1607	0.0391
G109	G332	0.0391
G109	G1117	0.0391
G184	G315	0.0391
G63	G127	0.0391
G63	G144	0.0391
G122	G96	0.0391
G64	G628	0.0391
G147	G413	0.0391
G35	G535	0.0391
G3	G904	0.0391
G177	G673	0.0391
G169	G1415	0.0391
G69	G222	0.0391
G68	G503	0.0391
G194	G1581	0.0391
G27	G228	0.0391
G27	G1385	0.0391
G134	G699	0.0391
G143	G578	0.0391
G115	G1172	0.0391
G152	G1552	0.0391
G162	G830	0.0391
G73	G393	0.0391
G141	G124	0.0391
G62	G809	0.0391
G181	G958	0.0391
G58	G368	0.0391
G181	G1225	0.0391
G100	G1535	0.0391
G150	G1029	0.0391
G5	G151	0.0391
G85	G1366	0.0391
G105	G17	0.0391
G68	G56	0.0391
G91	G511	0.0391
G118	G1631	0.0391
G85	G726	0.0391
G97	G1030	0.0391
G106	G424	0.039
G106	G541	0.039
G106	G318	0.039
G153	G492	0.039
G79	G492	0.039
G12	G1609	0.039
G174	G1282	0.039
G151	G1282	0.039
G135	G249	0.039
G159	G278	0.039
G16	G995	0.039
G24	G1282	0.039
G92	G1440	0.039
G51	G823	0.039
G88	G162	0.039
G161	G1113	0.039
G84	G1581	0.039
G10	G839	0.039
G178	G323	0.039
G19	G249	0.039
G44	G1523	0.039
G188	G162	0.039
G182	G1007	0.039
G142	G438	0.039
G60	G1348	0.039
G188	G1441	0.039
G70	G715	0.039
G92	G727	0.039
G132	G629	0.039
G49	G134	0.039
G43	G1202	0.039
G38	G1348	0.039
G80	G849	0.039
G67	G433	0.039
G137	G747	0.039
G31	G931	0.039
G4	G366	0.039
G119	G938	0.039
G143	G567	0.039
G110	G407	0.039
G28	G1513	0.039
G152	G1490	0.039
G65	G1011	0.039
G100	G1599	0.039
G123	G1358	0.039
G36	G1600	0.039
G4	G1260	0.039
G186	G798	0.039
G83	G269	0.039
G62	G836	0.039
G100	G712	0.039
G121	G1272	0.039
G186	G1641	0.039
G90	G1080	0.039
G156	G930	0.039
G176	G1348	0.039
G195	G687	0.039
G188	G374	0.039
G135	G1036	0.039
G100	G1383	0.039
G100	G1605	0.039
G195	G615	0.039
G83	G973	0.039
G192	G1514	0.039
G46	G1190	0.039
G46	G1465	0.039
G82	G498	0.039
G67	G1613	0.039
G176	G664	0.039
G18	G1326	0.039
G16	G342	0.039
G63	G1316	0.039
G185	G396	0.039
G43	G33	0.039
G28	G1401	0.039
G157	G803	0.039
G89	G1491	0.039
G105	G874	0.039
G169	G210	0.039
G169	G1272	0.039
G96	G406	0.039
G189	G841	0.039
G131	G423	0.039
G35	G1432	0.039
G143	G1462	0.039
G32	G489	0.039
G109	G1289	0.039
G118	G228	0.039
G143	G129	0.039
G48	G295	0.039
G118	G647	0.039
G27	G688	0.039
G192	G83	0.039
G68	G527	0.039
G125	G442	0.039
G176	G864	0.039
G178	G1188	0.039
G79	G425	0.039
G181	G1469	0.039
G34	G496	0.039
G139	G1344	0.039
G193	G143	0.039
G81	G181	0.039
G35	G1623	0.039
G39	G1139	0.039
G66	G1301	0.039
G66	G1316	0.039
G70	G38	0.039
G118	G1323	0.039
G162	G733	0.039
G85	G362	0.039
G27	G234	0.039
G27	G296	0.039
G159	G636	0.039
G3	G1123	0.039
G181	G81	0.039
G36	G241	0.039
G36	G370	0.039
G115	G291	0.039
G153	G1372	0.039
G49	G1303	0.039
G109	G1578	0.039
G3	G815	0.039
G33	G105	0.039
G183	G120	0.039
G9	G151	0.039
G118	G840	0.039
G47	G8	0.039
G4	G575	0.039
G129	G143	0.039
G157	G311	0.039
G135	G944	0.039
G143	G193	0.039
G8	G47	0.039
G105	G33	0.039
G120	G183	0.039
G112	G681	0.039
G131	G1251	0.039
G32	G486	0.039
G91	G371	0.039
G143	G967	0.039
G151	G9	0.039
G101	G996	0.039
G135	G874	0.039
G4	G1411	0.039
G142	G210	0.039
G171	G546	0.039
G38	G70	0.039
G60	G993	0.039
G108	G497	0.039
G83	G192	0.039
G66	G509	0.039
G142	G242	0.039
G67	G326	0.039
G3	G930	0.039
G162	G973	0.039
G66	G302	0.039
G16	G1576	0.039
G105	G1488	0.039
G65	G257	0.039
G125	G1488	0.039
G121	G1061	0.039
G33	G43	0.039
G27	G1594	0.039
G134	G49	0.039
G113	G1133	0.039
G187	G659	0.039
G187	G1280	0.039
G195	G725	0.039
G54	G943	0.039
G162	G188	0.039
G62	G757	0.039
G2	G386	0.039
G162	G88	0.039
G181	G667	0.039
G143	G517	0.039
G137	G1496	0.0389
G164	G429	0.0389
G6	G1381	0.0389
G194	G492	0.0389
G84	G938	0.0389
G160	G1192	0.0389
G30	G1248	0.0389
G132	G1055	0.0389
G130	G540	0.0389
G98	G966	0.0389
G157	G894	0.0389
G17	G849	0.0389
G11	G1490	0.0389
G8	G1566	0.0389
G134	G231	0.0389
G10	G1538	0.0389
G89	G176	0.0389
G128	G715	0.0389
G51	G765	0.0389
G90	G727	0.0389
G88	G85	0.0389
G60	G773	0.0389
G77	G555	0.0389
G65	G323	0.0389
G190	G1516	0.0389
G148	G350	0.0389
G154	G889	0.0389
G128	G1592	0.0389
G111	G377	0.0389
G189	G135	0.0389
G40	G375	0.0389
G84	G1615	0.0389
G53	G1353	0.0389
G138	G849	0.0389
G83	G1185	0.0389
G139	G108	0.0389
G168	G723	0.0389
G147	G35	0.0389
G120	G340	0.0389
G34	G115	0.0389
G42	G272	0.0389
G51	G546	0.0389
G152	G489	0.0389
G88	G1449	0.0389
G70	G961	0.0389
G192	G885	0.0389
G123	G1586	0.0389
G110	G283	0.0389
G190	G733	0.0389
G159	G443	0.0389
G38	G1199	0.0389
G39	G769	0.0389
G39	G996	0.0389
G91	G416	0.0389
G3	G565	0.0389
G108	G334	0.0389
G38	G961	0.0389
G97	G712	0.0389
G9	G296	0.0389
G98	G1298	0.0389
G135	G913	0.0389
G155	G1204	0.0389
G166	G928	0.0389
G113	G373	0.0389
G152	G1353	0.0389
G189	G1037	0.0389
G189	G1549	0.0389
G184	G1326	0.0389
G184	G1392	0.0389
G168	G1346	0.0389
G142	G1124	0.0389
G161	G512	0.0389
G166	G1327	0.0389
G40	G1536	0.0389
G48	G326	0.0389
G96	G1164	0.0389
G34	G399	0.0389
G169	G570	0.0389
G176	G1397	0.0389
G109	G752	0.0389
G109	G1611	0.0389
G129	G899	0.0389
G97	G1589	0.0389
G122	G1633	0.0389
G10	G684	0.0389
G158	G15	0.0389
G100	G97	0.0389
G162	G1581	0.0389
G96	G416	0.0389
G111	G1174	0.0389
G101	G1416	0.0389
G79	G961	0.0389
G8	G1615	0.0389
G62	G1108	0.0389
G48	G649	0.0389
G182	G1480	0.0389
G53	G140	0.0389
G186	G706	0.0389
G64	G400	0.0389
G84	G321	0.0389
G144	G359	0.0389
G134	G1410	0.0389
G24	G1085	0.0389
G177	G921	0.0389
G146	G368	0.0389
G34	G739	0.0389
G78	G558	0.0389
G150	G15	0.0389
G150	G890	0.0389
G82	G71	0.0389
G110	G1624	0.0389
G122	G865	0.0389
G42	G136	0.0389
G108	G496	0.0389
G122	G649	0.0389
G187	G1080	0.0389
G131	G214	0.0389
G131	G364	0.0389
G62	G1471	0.0389
G171	G921	0.0389
G35	G975	0.0389
G108	G139	0.0389
G126	G864	0.0389
G161	G398	0.0389
G141	G447	0.0389
G3	G1521	0.0389
G15	G150	0.0389
G97	G1033	0.0389
G184	G933	0.0389
G195	G686	0.0389
G2	G886	0.0389
G115	G635	0.0389
G136	G42	0.0389
G120	G796	0.0389
G115	G34	0.0389
G63	G859	0.0389
G102	G1089	0.0389
G193	G1111	0.0389
G162	G855	0.0389
G139	G1603	0.0389
G71	G82	0.0389
G126	G365	0.0389
G131	G1570	0.0389
G85	G88	0.0389
G85	G996	0.0389
G113	G197	0.0389
G129	G974	0.0389
G97	G100	0.0389
G15	G158	0.0389
G19	G515	0.0389
G19	G1138	0.0389
G134	G1048	0.0389
G119	G1304	0.0389
G140	G53	0.0389
G122	G220	0.0389
G58	G463	0.0389
G85	G204	0.0389
G135	G189	0.0389
G97	G1157	0.0389
G178	G597	0.0389
G135	G674	0.0389
G122	G1569	0.0389
G35	G147	0.0389
G85	G564	0.0389
G39	G478	0.0389
G58	G1569	0.0389
G176	G89	0.0389
G66	G1388	0.0389
G152	G858	0.0389
G152	G1209	0.0389
G137	G861	0.0388
G125	G1579	0.0388
G63	G1609	0.0388
G44	G874	0.0388
G136	G1457	0.0388
G130	G1548	0.0388
G149	G1141	0.0388
G105	G1241	0.0388
G79	G1381	0.0388
G15	G658	0.0388
G87	G302	0.0388
G119	G143	0.0388
G138	G845	0.0388
G124	G1430	0.0388
G188	G685	0.0388
G60	G1055	0.0388
G88	G944	0.0388
G120	G899	0.0388
G177	G1158	0.0388
G69	G588	0.0388
G122	G607	0.0388
G61	G637	0.0388
G146	G707	0.0388
G133	G1498	0.0388
G108	G1043	0.0388
G194	G1158	0.0388
G120	G181	0.0388
G46	G297	0.0388
G21	G808	0.0388
G4	G555	0.0388
G181	G615	0.0388
G188	G1208	0.0388
G33	G1619	0.0388
G120	G1630	0.0388
G157	G1194	0.0388
G4	G1382	0.0388
G10	G688	0.0388
G108	G964	0.0388
G82	G1573	0.0388
G127	G451	0.0388
G120	G1076	0.0388
G3	G839	0.0388
G143	G1558	0.0388
G108	G775	0.0388
G68	G108	0.0388
G109	G1490	0.0388
G128	G117	0.0388
G53	G1481	0.0388
G193	G861	0.0388
G64	G932	0.0388
G166	G1162	0.0388
G98	G1295	0.0388
G134	G1175	0.0388
G34	G934	0.0388
G161	G1220	0.0388
G113	G811	0.0388
G181	G142	0.0388
G193	G1393	0.0388
G117	G421	0.0388
G134	G540	0.0388
G184	G1124	0.0388
G147	G1150	0.0388
G129	G1619	0.0388
G144	G195	0.0388
G87	G1547	0.0388
G109	G755	0.0388
G119	G176	0.0388
G124	G91	0.0388
G10	G1092	0.0388
G34	G254	0.0388
G27	G507	0.0388
G1	G1218	0.0388
G91	G245	0.0388
G179	G456	0.0388
G179	G1196	0.0388
G126	G715	0.0388
G27	G619	0.0388
G67	G507	0.0388
G12	G1334	0.0388
G64	G1350	0.0388
G57	G1154	0.0388
G3	G748	0.0388
G184	G1396	0.0388
G44	G503	0.0388
G42	G1350	0.0388
G62	G806	0.0388
G108	G68	0.0388
G143	G119	0.0388
G171	G708	0.0388
G126	G751	0.0388
G159	G404	0.0388
G34	G765	0.0388
G66	G998	0.0388
G66	G1144	0.0388
G79	G849	0.0388
G181	G1435	0.0388
G176	G1594	0.0388
G12	G1399	0.0388
G56	G24	0.0388
G151	G859	0.0388
G90	G592	0.0388
G173	G809	0.0388
G132	G114	0.0388
G5	G561	0.0388
G85	G714	0.0388
G81	G1268	0.0388
G56	G157	0.0388
G124	G673	0.0388
G58	G1633	0.0388
G131	G462	0.0388
G153	G593	0.0388
G169	G1227	0.0388
G187	G435	0.0388
G184	G1570	0.0388
G121	G147	0.0388
G100	G190	0.0388
G176	G119	0.0388
G178	G783	0.0388
G10	G332	0.0388
G142	G181	0.0388
G195	G487	0.0388
G190	G100	0.0388
G147	G121	0.0388
G62	G1363	0.0388
G35	G702	0.0388
G139	G1023	0.0388
G194	G1135	0.0388
G157	G56	0.0388
G114	G132	0.0388
G27	G739	0.0388
G79	G445	0.0388
G24	G56	0.0388
G162	G1616	0.0388
G33	G353	0.0388
G57	G1346	0.0388
G62	G1320	0.0388
G195	G144	0.0388
G193	G1048	0.0388
G19	G1301	0.0388
G41	G259	0.0388
G35	G1561	0.0388
G99	G1544	0.0388
G150	G618	0.0388
G91	G124	0.0388
G176	G1090	0.0388
G4	G1535	0.0388
G65	G1197	0.0388
G108	G653	0.0388
G35	G581	0.0388
G117	G128	0.0388
G181	G120	0.0388
G156	G1545	0.0388
G134	G1029	0.0388
G19	G1226	0.0388
G113	G1167	0.0388
G131	G726	0.0388
G146	G658	0.0387
G70	G474	0.0387
G16	G1480	0.0387
G30	G19	0.0387
G80	G817	0.0387
G182	G1362	0.0387
G10	G1273	0.0387
G62	G554	0.0387
G53	G1150	0.0387
G3	G143	0.0387
G188	G343	0.0387
G7	G1516	0.0387
G105	G1523	0.0387
G82	G733	0.0387
G80	G808	0.0387
G8	G244	0.0387
G44	G911	0.0387
G83	G139	0.0387
G120	G323	0.0387
G105	G1566	0.0387
G112	G1566	0.0387
G147	G1490	0.0387
G134	G878	0.0387
G123	G1029	0.0387
G146	G1577	0.0387
G33	G816	0.0387
G183	G1159	0.0387
G73	G1238	0.0387
G186	G1530	0.0387
G31	G1513	0.0387
G114	G723	0.0387
G121	G1273	0.0387
G188	G1582	0.0387
G51	G62	0.0387
G69	G695	0.0387
G36	G789	0.0387
G1	G347	0.0387
G1	G1472	0.0387
G156	G1622	0.0387
G6	G1426	0.0387
G18	G1626	0.0387
G193	G1339	0.0387
G77	G1066	0.0387
G46	G1506	0.0387
G143	G1375	0.0387
G100	G1518	0.0387
G111	G1550	0.0387
G86	G827	0.0387
G193	G1280	0.0387
G156	G831	0.0387
G121	G791	0.0387
G76	G752	0.0387
G26	G1510	0.0387
G101	G1638	0.0387
G188	G776	0.0387
G158	G841	0.0387
G152	G1177	0.0387
G66	G799	0.0387
G136	G886	0.0387
G168	G1444	0.0387
G99	G594	0.0387
G130	G514	0.0387
G44	G79	0.0387
G91	G1124	0.0387
G172	G1574	0.0387
G181	G1473	0.0387
G129	G287	0.0387
G176	G1185	0.0387
G66	G1611	0.0387
G101	G370	0.0387
G181	G1626	0.0387
G150	G957	0.0387
G10	G346	0.0387
G120	G360	0.0387
G186	G639	0.0387
G172	G621	0.0387
G15	G1281	0.0387
G146	G1122	0.0387
G85	G131	0.0387
G32	G297	0.0387
G79	G443	0.0387
G83	G899	0.0387
G83	G1087	0.0387
G169	G1584	0.0387
G155	G1279	0.0387
G2	G765	0.0387
G134	G888	0.0387
G48	G336	0.0387
G12	G1385	0.0387
G57	G1339	0.0387
G143	G3	0.0387
G121	G267	0.0387
G32	G1370	0.0387
G195	G1078	0.0387
G171	G1190	0.0387
G141	G361	0.0387
G117	G415	0.0387
G161	G1303	0.0387
G85	G1517	0.0387
G110	G454	0.0387
G143	G1578	0.0387
G143	G1609	0.0387
G90	G515	0.0387
G134	G454	0.0387
G3	G724	0.0387
G27	G1506	0.0387
G161	G1604	0.0387
G181	G439	0.0387
G34	G1383	0.0387
G38	G1152	0.0387
G3	G736	0.0387
G3	G1278	0.0387
G115	G527	0.0387
G194	G790	0.0387
G150	G228	0.0387
G113	G920	0.0387
G39	G967	0.0387
G99	G720	0.0387
G62	G223	0.0387
G85	G967	0.0387
G131	G85	0.0387
G36	G1135	0.0387
G119	G1177	0.0387
G117	G1360	0.0387
G58	G1096	0.0387
G139	G83	0.0387
G139	G1208	0.0387
G56	G151	0.0387
G60	G183	0.0387
G162	G1246	0.0387
G187	G1607	0.0387
G84	G205	0.0387
G142	G603	0.0387
G150	G1263	0.0387
G125	G516	0.0387
G183	G60	0.0387
G193	G1615	0.0387
G162	G1214	0.0387
G177	G391	0.0387
G177	G547	0.0387
G99	G769	0.0387
G161	G770	0.0387
G143	G653	0.0387
G143	G1373	0.0387
G195	G200	0.0387
G151	G56	0.0387
G90	G564	0.0387
G36	G1322	0.0387
G180	G1480	0.0387
G2	G508	0.0387
G135	G977	0.0387
G92	G349	0.0387
G162	G556	0.0387
G181	G1556	0.0387
G65	G1552	0.0387
G102	G628	0.0387
G90	G1563	0.0387
G193	G1455	0.0387
G187	G654	0.0387
G79	G44	0.0387
G162	G541	0.0387
G194	G1106	0.0387
G38	G351	0.0387
G89	G1341	0.0387
G62	G51	0.0387
G62	G659	0.0387
G181	G813	0.0387
G151	G927	0.0387
G19	G30	0.0387
G152	G1608	0.0387
G142	G478	0.0387
G85	G318	0.0387
G27	G1084	0.0387
G5	G295	0.0386
G44	G766	0.0386
G195	G474	0.0386
G32	G1238	0.0386
G8	G27	0.0386
G16	G672	0.0386
G137	G13	0.0386
G41	G664	0.0386
G13	G332	0.0386
G93	G108	0.0386
G5	G765	0.0386
G133	G1171	0.0386
G38	G894	0.0386
G84	G630	0.0386
G1	G350	0.0386
G89	G846	0.0386
G53	G846	0.0386
G161	G1364	0.0386
G87	G186	0.0386
G80	G526	0.0386
G51	G1533	0.0386
G188	G1065	0.0386
G134	G1342	0.0386
G140	G1470	0.0386
G51	G256	0.0386
G195	G966	0.0386
G93	G99	0.0386
G88	G985	0.0386
G84	G1487	0.0386
G62	G1558	0.0386
G35	G1390	0.0386
G159	G1509	0.0386
G172	G433	0.0386
G121	G1506	0.0386
G88	G713	0.0386
G68	G610	0.0386
G55	G178	0.0386
G144	G624	0.0386
G81	G220	0.0386
G48	G1339	0.0386
G151	G88	0.0386
G144	G1049	0.0386
G121	G411	0.0386
G53	G1190	0.0386
G189	G1630	0.0386
G123	G81	0.0386
G156	G549	0.0386
G58	G1358	0.0386
G105	G1571	0.0386
G83	G1292	0.0386
G168	G1149	0.0386
G99	G93	0.0386
G88	G465	0.0386
G184	G192	0.0386
G135	G1348	0.0386
G192	G117	0.0386
G8	G1068	0.0386
G189	G526	0.0386
G8	G73	0.0386
G135	G773	0.0386
G72	G1154	0.0386
G140	G765	0.0386
G119	G1266	0.0386
G34	G644	0.0386
G22	G18	0.0386
G122	G796	0.0386
G29	G1207	0.0386
G11	G938	0.0386
G181	G1169	0.0386
G62	G1549	0.0386
G169	G565	0.0386
G58	G911	0.0386
G115	G957	0.0386
G156	G1186	0.0386
G32	G592	0.0386
G97	G370	0.0386
G38	G189	0.0386
G191	G1186	0.0386
G79	G1477	0.0386
G65	G904	0.0386
G84	G1211	0.0386
G169	G1206	0.0386
G142	G988	0.0386
G42	G1615	0.0386
G55	G898	0.0386
G66	G1065	0.0386
G100	G1161	0.0386
G65	G558	0.0386
G3	G307	0.0386
G3	G997	0.0386
G2	G140	0.0386
G85	G712	0.0386
G85	G1129	0.0386
G177	G388	0.0386
G62	G641	0.0386
G192	G184	0.0386
G97	G674	0.0386
G122	G674	0.0386
G65	G928	0.0386
G169	G1534	0.0386
G140	G2	0.0386
G146	G1406	0.0386
G193	G1501	0.0386
G64	G1241	0.0386
G181	G234	0.0386
G141	G1581	0.0386
G10	G1395	0.0386
G19	G640	0.0386
G189	G38	0.0386
G27	G1035	0.0386
G58	G865	0.0386
G62	G1268	0.0386
G62	G1374	0.0386
G122	G924	0.0386
G35	G1487	0.0386
G189	G963	0.0386
G18	G22	0.0386
G119	G1526	0.0386
G99	G1255	0.0386
G27	G284	0.0386
G162	G706	0.0386
G117	G192	0.0386
G85	G668	0.0386
G150	G894	0.0386
G19	G1468	0.0386
G60	G604	0.0386
G13	G137	0.0386
G73	G8	0.0386
G88	G1113	0.0386
G85	G1371	0.0386
G98	G570	0.0386
G49	G1553	0.0386
G15	G696	0.0386
G162	G510	0.0386
G19	G828	0.0386
G81	G123	0.0386
G88	G151	0.0386
G178	G55	0.0386
G90	G1576	0.0386
G79	G1005	0.0386
G186	G87	0.0386
G99	G1366	0.0386
G126	G534	0.0386
G68	G771	0.0386
G108	G93	0.0386
G27	G8	0.0386
G72	G1388	0.0386
G88	G253	0.0386
G193	G987	0.0386
G106	G1087	0.0385
G106	G1149	0.0385
G106	G1401	0.0385
G5	G743	0.0385
G6	G1187	0.0385
G1	G512	0.0385
G142	G602	0.0385
G12	G1381	0.0385
G114	G849	0.0385
G172	G1582	0.0385
G146	G81	0.0385
G156	G1640	0.0385
G13	G880	0.0385
G42	G919	0.0385
G164	G516	0.0385
G178	G263	0.0385
G178	G1390	0.0385
G49	G1480	0.0385
G180	G27	0.0385
G48	G1158	0.0385
G58	G1125	0.0385
G188	G416	0.0385
G2	G429	0.0385
G8	G1273	0.0385
G153	G1235	0.0385
G98	G201	0.0385
G188	G385	0.0385
G28	G469	0.0385
G147	G1638	0.0385
G98	G1086	0.0385
G54	G1583	0.0385
G152	G1313	0.0385
G97	G878	0.0385
G125	G1079	0.0385
G8	G1243	0.0385
G190	G615	0.0385
G16	G3	0.0385
G2	G1570	0.0385
G101	G255	0.0385
G26	G1640	0.0385
G91	G816	0.0385
G63	G375	0.0385
G40	G755	0.0385
G190	G624	0.0385
G66	G108	0.0385
G129	G255	0.0385
G146	G377	0.0385
G7	G1494	0.0385
G134	G720	0.0385
G187	G135	0.0385
G47	G852	0.0385
G54	G1035	0.0385
G32	G715	0.0385
G75	G1187	0.0385
G189	G664	0.0385
G36	G1087	0.0385
G97	G811	0.0385
G27	G1281	0.0385
G97	G1432	0.0385
G4	G1189	0.0385
G66	G469	0.0385
G110	G1510	0.0385
G97	G239	0.0385
G171	G694	0.0385
G28	G1609	0.0385
G112	G1352	0.0385
G67	G117	0.0385
G51	G785	0.0385
G34	G68	0.0385
G162	G251	0.0385
G16	G1604	0.0385
G171	G1616	0.0385
G79	G861	0.0385
G38	G1352	0.0385
G117	G1518	0.0385
G40	G1035	0.0385
G62	G416	0.0385
G147	G1317	0.0385
G172	G797	0.0385
G193	G928	0.0385
G89	G454	0.0385
G76	G184	0.0385
G120	G635	0.0385
G105	G774	0.0385
G115	G1206	0.0385
G118	G1618	0.0385
G135	G1518	0.0385
G150	G898	0.0385
G63	G1484	0.0385
G5	G1479	0.0385
G131	G263	0.0385
G131	G1051	0.0385
G150	G418	0.0385
G68	G398	0.0385
G38	G119	0.0385
G130	G627	0.0385
G120	G1374	0.0385
G36	G1302	0.0385
G155	G402	0.0385
G159	G1014	0.0385
G83	G845	0.0385
G12	G1126	0.0385
G60	G1487	0.0385
G18	G1080	0.0385
G93	G388	0.0385
G38	G1554	0.0385
G54	G1008	0.0385
G67	G556	0.0385
G42	G1556	0.0385
G187	G465	0.0385
G101	G796	0.0385
G113	G415	0.0385
G141	G518	0.0385
G53	G826	0.0385
G105	G331	0.0385
G105	G829	0.0385
G79	G526	0.0385
G66	G1634	0.0385
G85	G285	0.0385
G156	G1197	0.0385
G49	G1116	0.0385
G184	G853	0.0385
G136	G374	0.0385
G47	G335	0.0385
G18	G1330	0.0385
G81	G1554	0.0385
G18	G1598	0.0385
G118	G1038	0.0385
G147	G1567	0.0385
G57	G546	0.0385
G57	G1133	0.0385
G135	G1117	0.0385
G3	G1087	0.0385
G5	G1261	0.0385
G62	G1190	0.0385
G99	G913	0.0385
G169	G424	0.0385
G169	G1298	0.0385
G108	G66	0.0385
G68	G34	0.0385
G115	G1451	0.0385
G135	G187	0.0385
G142	G930	0.0385
G35	G217	0.0385
G103	G236	0.0385
G162	G831	0.0385
G66	G495	0.0385
G119	G38	0.0385
G135	G953	0.0385
G150	G592	0.0385
G150	G1402	0.0385
G176	G825	0.0385
G195	G736	0.0385
G129	G1615	0.0385
G184	G76	0.0385
G181	G1522	0.0385
G153	G510	0.0385
G195	G699	0.0385
G4	G339	0.0385
G162	G1324	0.0385
G117	G67	0.0385
G117	G1250	0.0385
G150	G329	0.0385
G187	G1564	0.0385
G143	G1008	0.0385
G3	G16	0.0385
G19	G1399	0.0385
G176	G220	0.0385
G112	G1146	0.0385
G187	G335	0.0385
G171	G818	0.0385
G27	G180	0.0385
G161	G819	0.0385
G79	G1095	0.0385
G72	G1475	0.0385
G35	G1197	0.0385
G27	G1508	0.0385
G129	G383	0.0385
G147	G593	0.0385
G194	G351	0.0385
G81	G146	0.0385
G91	G1030	0.0385
G155	G464	0.0384
G14	G1061	0.0384
G6	G326	0.0384
G136	G278	0.0384
G123	G1291	0.0384
G119	G35	0.0384
G7	G1364	0.0384
G35	G933	0.0384
G117	G1061	0.0384
G178	G785	0.0384
G133	G1520	0.0384
G80	G1630	0.0384
G82	G323	0.0384
G82	G608	0.0384
G43	G1243	0.0384
G44	G922	0.0384
G60	G323	0.0384
G60	G1566	0.0384
G86	G1522	0.0384
G90	G817	0.0384
G156	G1326	0.0384
G123	G1288	0.0384
G30	G563	0.0384
G30	G633	0.0384
G153	G108	0.0384
G12	G1245	0.0384
G52	G948	0.0384
G158	G1516	0.0384
G18	G768	0.0384
G93	G1538	0.0384
G46	G62	0.0384
G119	G1028	0.0384
G100	G856	0.0384
G121	G1626	0.0384
G148	G864	0.0384
G143	G664	0.0384
G152	G795	0.0384
G180	G911	0.0384
G120	G456	0.0384
G68	G1094	0.0384
G158	G430	0.0384
G156	G393	0.0384
G134	G319	0.0384
G134	G1040	0.0384
G129	G342	0.0384
G89	G1035	0.0384
G142	G1510	0.0384
G120	G526	0.0384
G130	G689	0.0384
G130	G1482	0.0384
G78	G1536	0.0384
G38	G806	0.0384
G66	G451	0.0384
G28	G1352	0.0384
G18	G810	0.0384
G176	G887	0.0384
G32	G1014	0.0384
G93	G1466	0.0384
G177	G319	0.0384
G85	G297	0.0384
G117	G1498	0.0384
G147	G1126	0.0384
G90	G1490	0.0384
G72	G747	0.0384
G139	G32	0.0384
G184	G771	0.0384
G16	G1223	0.0384
G12	G1380	0.0384
G188	G697	0.0384
G5	G1506	0.0384
G195	G239	0.0384
G138	G871	0.0384
G103	G1	0.0384
G2	G332	0.0384
G109	G1498	0.0384
G49	G1180	0.0384
G194	G768	0.0384
G48	G1168	0.0384
G147	G419	0.0384
G160	G197	0.0384
G139	G1597	0.0384
G76	G141	0.0384
G176	G842	0.0384
G43	G60	0.0384
G2	G1605	0.0384
G153	G1221	0.0384
G85	G1254	0.0384
G26	G1011	0.0384
G66	G1323	0.0384
G79	G430	0.0384
G35	G1077	0.0384
G125	G249	0.0384
G134	G378	0.0384
G134	G393	0.0384
G34	G1559	0.0384
G187	G931	0.0384
G108	G1630	0.0384
G62	G1094	0.0384
G150	G915	0.0384
G184	G242	0.0384
G123	G681	0.0384
G121	G288	0.0384
G117	G912	0.0384
G35	G119	0.0384
G187	G949	0.0384
G88	G1246	0.0384
G108	G211	0.0384
G144	G1501	0.0384
G35	G852	0.0384
G142	G1540	0.0384
G32	G139	0.0384
G49	G1103	0.0384
G178	G214	0.0384
G171	G554	0.0384
G181	G563	0.0384
G36	G638	0.0384
G36	G894	0.0384
G142	G1192	0.0384
G49	G1383	0.0384
G101	G1199	0.0384
G194	G989	0.0384
G113	G1034	0.0384
G68	G245	0.0384
G113	G1214	0.0384
G53	G60	0.0384
G195	G1390	0.0384
G101	G1549	0.0384
G30	G1102	0.0384
G27	G1571	0.0384
G3	G592	0.0384
G3	G1117	0.0384
G60	G53	0.0384
G99	G560	0.0384
G86	G582	0.0384
G143	G1567	0.0384
G115	G1580	0.0384
G127	G598	0.0384
G126	G621	0.0384
G115	G392	0.0384
G147	G1601	0.0384
G46	G1048	0.0384
G115	G228	0.0384
G118	G533	0.0384
G66	G939	0.0384
G66	G1313	0.0384
G118	G745	0.0384
G141	G76	0.0384
G101	G249	0.0384
G65	G1225	0.0384
G96	G1166	0.0384
G152	G506	0.0384
G32	G859	0.0384
G35	G1567	0.0384
G1	G658	0.0384
G99	G658	0.0384
G66	G1601	0.0384
G162	G863	0.0384
G60	G43	0.0384
G1	G103	0.0384
G126	G374	0.0384
G35	G510	0.0384
G108	G153	0.0384
G62	G46	0.0384
G193	G954	0.0384
G98	G1395	0.0384
G85	G466	0.0384
G122	G667	0.0384
G150	G1209	0.0384
G187	G737	0.0384
G1	G392	0.0383
G174	G404	0.0383
G70	G1602	0.0383
G120	G1480	0.0383
G158	G1631	0.0383
G51	G19	0.0383
G44	G743	0.0383
G169	G1191	0.0383
G30	G1407	0.0383
G21	G1440	0.0383
G33	G467	0.0383
G181	G122	0.0383
G33	G727	0.0383
G88	G733	0.0383
G114	G1233	0.0383
G182	G1516	0.0383
G184	G1116	0.0383
G175	G1375	0.0383
G13	G1374	0.0383
G109	G438	0.0383
G158	G1640	0.0383
G67	G776	0.0383
G88	G661	0.0383
G134	G922	0.0383
G114	G684	0.0383
G75	G1497	0.0383
G127	G1450	0.0383
G158	G887	0.0383
G144	G1244	0.0383
G154	G1123	0.0383
G16	G1430	0.0383
G143	G803	0.0383
G6	G798	0.0383
G121	G375	0.0383
G9	G1138	0.0383
G79	G768	0.0383
G66	G1283	0.0383
G160	G1190	0.0383
G39	G357	0.0383
G74	G1452	0.0383
G129	G1339	0.0383
G18	G353	0.0383
G40	G1182	0.0383
G108	G439	0.0383
G47	G1127	0.0383
G4	G1182	0.0383
G174	G1466	0.0383
G152	G313	0.0383
G134	G1017	0.0383
G3	G354	0.0383
G10	G581	0.0383
G109	G776	0.0383
G4	G860	0.0383
G76	G212	0.0383
G159	G753	0.0383
G39	G117	0.0383
G91	G276	0.0383
G185	G542	0.0383
G23	G937	0.0383
G153	G1087	0.0383
G118	G108	0.0383
G118	G1372	0.0383
G189	G785	0.0383
G6	G844	0.0383
G2	G1635	0.0383
G143	G1592	0.0383
G58	G3	0.0383
G58	G639	0.0383
G115	G1193	0.0383
G186	G357	0.0383
G69	G34	0.0383
G193	G1261	0.0383
G180	G129	0.0383
G144	G1190	0.0383
G143	G5	0.0383
G171	G1551	0.0383
G41	G843	0.0383
G16	G1177	0.0383
G152	G1499	0.0383
G108	G118	0.0383
G123	G552	0.0383
G117	G637	0.0383
G53	G1104	0.0383
G12	G629	0.0383
G58	G754	0.0383
G67	G1219	0.0383
G134	G34	0.0383
G171	G1593	0.0383
G175	G73	0.0383
G128	G743	0.0383
G16	G1269	0.0383
G189	G852	0.0383
G161	G139	0.0383
G195	G799	0.0383
G5	G886	0.0383
G89	G1172	0.0383
G35	G1381	0.0383
G36	G496	0.0383
G159	G535	0.0383
G176	G1145	0.0383
G3	G1196	0.0383
G122	G860	0.0383
G27	G811	0.0383
G3	G58	0.0383
G151	G48	0.0383
G16	G12	0.0383
G65	G1635	0.0383
G35	G1065	0.0383
G97	G373	0.0383
G84	G1135	0.0383
G155	G131	0.0383
G195	G837	0.0383
G124	G51	0.0383
G169	G1466	0.0383
G142	G815	0.0383
G97	G329	0.0383
G160	G346	0.0383
G91	G1218	0.0383
G176	G1557	0.0383
G58	G323	0.0383
G176	G234	0.0383
G27	G707	0.0383
G139	G1360	0.0383
G56	G93	0.0383
G85	G347	0.0383
G189	G552	0.0383
G2	G396	0.0383
G54	G1157	0.0383
G188	G1560	0.0383
G67	G121	0.0383
G26	G240	0.0383
G178	G851	0.0383
G121	G67	0.0383
G150	G1094	0.0383
G139	G161	0.0383
G65	G1570	0.0383
G121	G940	0.0383
G12	G16	0.0383
G5	G143	0.0383
G2	G702	0.0383
G57	G660	0.0383
G93	G56	0.0383
G131	G155	0.0383
G131	G290	0.0383
G27	G765	0.0383
G101	G882	0.0383
G88	G1584	0.0383
G143	G1011	0.0383
G143	G1101	0.0383
G79	G542	0.0383
G51	G124	0.0383
G152	G1235	0.0383
G34	G134	0.0383
G126	G1206	0.0383
G162	G1487	0.0383
G181	G921	0.0383
G48	G151	0.0383
G108	G946	0.0383
G99	G442	0.0383
G129	G180	0.0383
G122	G181	0.0383
G88	G290	0.0383
G8	G883	0.0383
G73	G175	0.0383
G36	G1558	0.0383
G119	G673	0.0383
G142	G609	0.0383
G34	G69	0.0383
G117	G39	0.0383
G118	G1251	0.0383
G27	G388	0.0383
G119	G1088	0.0383
G169	G1061	0.0383
G152	G1284	0.0383
G65	G1424	0.0383
G187	G1445	0.0383
G19	G51	0.0383
G60	G589	0.0383
G39	G980	0.0383
G143	G236	0.0383
G27	G1115	0.0383
G106	G1377	0.0382
G22	G1258	0.0382
G137	G1501	0.0382
G98	G869	0.0382
G118	G636	0.0382
G29	G540	0.0382
G178	G1611	0.0382
G96	G971	0.0382
G71	G1406	0.0382
G136	G227	0.0382
G90	G1559	0.0382
G87	G1523	0.0382
G146	G619	0.0382
G17	G1081	0.0382
G147	G1158	0.0382
G20	G1513	0.0382
G84	G860	0.0382
G21	G1260	0.0382
G133	G406	0.0382
G137	G980	0.0382
G80	G292	0.0382
G107	G1516	0.0382
G186	G540	0.0382
G164	G191	0.0382
G162	G817	0.0382
G8	G1513	0.0382
G15	G1377	0.0382
G67	G1001	0.0382
G89	G1289	0.0382
G134	G615	0.0382
G91	G1283	0.0382
G177	G598	0.0382
G144	G1498	0.0382
G39	G1571	0.0382
G1	G1462	0.0382
G110	G1193	0.0382
G66	G57	0.0382
G123	G889	0.0382
G191	G1065	0.0382
G139	G961	0.0382
G121	G101	0.0382
G97	G1034	0.0382
G93	G129	0.0382
G122	G1173	0.0382
G135	G1389	0.0382
G120	G707	0.0382
G105	G1472	0.0382
G112	G1507	0.0382
G44	G129	0.0382
G122	G1518	0.0382
G5	G135	0.0382
G139	G1346	0.0382
G88	G798	0.0382
G57	G938	0.0382
G84	G594	0.0382
G97	G826	0.0382
G127	G595	0.0382
G176	G1159	0.0382
G159	G1248	0.0382
G53	G729	0.0382
G195	G888	0.0382
G169	G1491	0.0382
G97	G35	0.0382
G73	G1239	0.0382
G18	G109	0.0382
G3	G827	0.0382
G16	G1385	0.0382
G135	G776	0.0382
G150	G310	0.0382
G176	G1264	0.0382
G122	G526	0.0382
G84	G723	0.0382
G92	G590	0.0382
G37	G1233	0.0382
G161	G1002	0.0382
G76	G1607	0.0382
G126	G643	0.0382
G139	G1193	0.0382
G73	G1524	0.0382
G49	G1582	0.0382
G49	G1080	0.0382
G44	G603	0.0382
G131	G228	0.0382
G65	G1311	0.0382
G62	G1491	0.0382
G73	G1478	0.0382
G34	G808	0.0382
G99	G1217	0.0382
G66	G1327	0.0382
G112	G1598	0.0382
G135	G238	0.0382
G135	G1392	0.0382
G134	G1255	0.0382
G90	G376	0.0382
G62	G1518	0.0382
G118	G914	0.0382
G153	G1131	0.0382
G5	G1130	0.0382
G150	G619	0.0382
G66	G540	0.0382
G56	G725	0.0382
G85	G1194	0.0382
G8	G23	0.0382
G62	G1386	0.0382
G163	G87	0.0382
G156	G257	0.0382
G141	G480	0.0382
G135	G637	0.0382
G12	G797	0.0382
G161	G1491	0.0382
G143	G498	0.0382
G147	G200	0.0382
G88	G301	0.0382
G101	G121	0.0382
G35	G1462	0.0382
G135	G5	0.0382
G135	G300	0.0382
G3	G347	0.0382
G3	G1145	0.0382
G58	G1118	0.0382
G161	G1598	0.0382
G135	G1269	0.0382
G3	G1311	0.0382
G79	G1192	0.0382
G81	G402	0.0382
G72	G845	0.0382
G32	G796	0.0382
G172	G1128	0.0382
G8	G531	0.0382
G99	G1444	0.0382
G2	G731	0.0382
G77	G494	0.0382
G57	G66	0.0382
G5	G388	0.0382
G96	G667	0.0382
G176	G627	0.0382
G109	G18	0.0382
G57	G645	0.0382
G79	G536	0.0382
G136	G1332	0.0382
G117	G872	0.0382
G35	G97	0.0382
G129	G1033	0.0382
G129	G1591	0.0382
G58	G296	0.0382
G131	G1113	0.0382
G135	G1155	0.0382
G27	G1560	0.0382
G3	G412	0.0382
G23	G8	0.0382
G187	G520	0.0382
G87	G163	0.0382
G193	G1612	0.0382
G5	G1615	0.0382
G118	G1511	0.0382
G129	G44	0.0382
G129	G1102	0.0382
G162	G1632	0.0382
G78	G1186	0.0382
G129	G93	0.0382
G191	G164	0.0382
G126	G682	0.0382
G119	G604	0.0382
G188	G1106	0.0382
G78	G1424	0.0382
G48	G593	0.0382
G72	G229	0.0382
G193	G1545	0.0382
G181	G468	0.0382
G181	G386	0.0382
G106	G1442	0.0381
G106	G1119	0.0381
G188	G2	0.0381
G185	G1381	0.0381
G10	G227	0.0381
G32	G1579	0.0381
G106	G205	0.0381
G13	G429	0.0381
G101	G636	0.0381
G18	G35	0.0381
G160	G581	0.0381
G51	G1282	0.0381
G62	G874	0.0381
G186	G1585	0.0381
G178	G416	0.0381
G122	G1320	0.0381
G10	G808	0.0381
G10	G546	0.0381
G154	G1044	0.0381
G43	G1098	0.0381
G51	G789	0.0381
G10	G245	0.0381
G78	G977	0.0381
G84	G1379	0.0381
G50	G982	0.0381
G9	G408	0.0381
G151	G834	0.0381
G185	G1245	0.0381
G111	G1059	0.0381
G124	G755	0.0381
G59	G217	0.0381
G63	G507	0.0381
G127	G115	0.0381
G186	G599	0.0381
G194	G1642	0.0381
G147	G1641	0.0381
G191	G1469	0.0381
G84	G134	0.0381
G74	G141	0.0381
G184	G1461	0.0381
G108	G263	0.0381
G75	G394	0.0381
G188	G359	0.0381
G8	G893	0.0381
G82	G307	0.0381
G82	G361	0.0381
G144	G752	0.0381
G141	G489	0.0381
G167	G1081	0.0381
G91	G1118	0.0381
G157	G1400	0.0381
G184	G1509	0.0381
G175	G1589	0.0381
G152	G1148	0.0381
G152	G1641	0.0381
G177	G928	0.0381
G63	G1362	0.0381
G99	G1059	0.0381
G142	G239	0.0381
G79	G442	0.0381
G44	G1563	0.0381
G62	G1510	0.0381
G8	G1268	0.0381
G15	G473	0.0381
G16	G1118	0.0381
G88	G1455	0.0381
G3	G418	0.0381
G29	G250	0.0381
G9	G978	0.0381
G66	G903	0.0381
G109	G1458	0.0381
G60	G81	0.0381
G168	G881	0.0381
G39	G1399	0.0381
G136	G1246	0.0381
G188	G350	0.0381
G118	G1573	0.0381
G96	G373	0.0381
G156	G805	0.0381
G156	G1225	0.0381
G86	G381	0.0381
G161	G898	0.0381
G101	G320	0.0381
G129	G560	0.0381
G90	G1390	0.0381
G147	G261	0.0381
G157	G1418	0.0381
G34	G1619	0.0381
G109	G319	0.0381
G105	G791	0.0381
G109	G1549	0.0381
G90	G1589	0.0381
G142	G1633	0.0381
G27	G1592	0.0381
G101	G1206	0.0381
G56	G87	0.0381
G57	G925	0.0381
G158	G636	0.0381
G35	G18	0.0381
G2	G414	0.0381
G162	G764	0.0381
G69	G121	0.0381
G28	G697	0.0381
G108	G512	0.0381
G118	G502	0.0381
G176	G336	0.0381
G32	G949	0.0381
G121	G1421	0.0381
G73	G1583	0.0381
G65	G204	0.0381
G118	G1440	0.0381
G135	G1622	0.0381
G27	G964	0.0381
G194	G332	0.0381
G131	G1006	0.0381
G91	G1304	0.0381
G152	G653	0.0381
G121	G69	0.0381
G19	G605	0.0381
G91	G709	0.0381
G156	G757	0.0381
G97	G1331	0.0381
G178	G564	0.0381
G190	G950	0.0381
G87	G56	0.0381
G143	G1132	0.0381
G90	G967	0.0381
G2	G1186	0.0381
G115	G462	0.0381
G79	G872	0.0381
G49	G1324	0.0381
G81	G60	0.0381
G129	G770	0.0381
G125	G1411	0.0381
G153	G1564	0.0381
G181	G1139	0.0381
G181	G1184	0.0381
G3	G967	0.0381
G2	G188	0.0381
G129	G582	0.0381
G115	G1247	0.0381
G131	G1522	0.0381
G115	G127	0.0381
G182	G1210	0.0381
G32	G278	0.0381
G141	G74	0.0381
G134	G84	0.0381
G143	G1335	0.0381
G49	G503	0.0381
G19	G1427	0.0381
G39	G858	0.0381
G136	G1209	0.0381
G106	G545	0.038
G64	G474	0.038
G6	G475	0.038
G137	G674	0.038
G189	G1634	0.038
G189	G1480	0.038
G9	G1433	0.038
G157	G1241	0.038
G156	G672	0.038
G84	G799	0.038
G43	G135	0.038
G84	G1484	0.038
G4	G99	0.038
G13	G1126	0.038
G44	G231	0.038
G87	G608	0.038
G128	G608	0.038
G40	G1158	0.038
G88	G765	0.038
G150	G1368	0.038
G82	G827	0.038
G156	G785	0.038
G4	G1108	0.038
G98	G469	0.038
G8	G1618	0.038
G98	G1123	0.038
G108	G1499	0.038
G149	G995	0.038
G158	G1536	0.038
G4	G565	0.038
G11	G475	0.038
G89	G887	0.038
G108	G1392	0.038
G100	G1638	0.038
G136	G397	0.038
G169	G1342	0.038
G89	G1108	0.038
G98	G903	0.038
G8	G1245	0.038
G134	G1336	0.038
G67	G1484	0.038
G29	G801	0.038
G114	G283	0.038
G177	G1292	0.038
G175	G1509	0.038
G182	G1580	0.038
G112	G559	0.038
G112	G1243	0.038
G3	G1158	0.038
G173	G1400	0.038
G113	G1401	0.038
G35	G778	0.038
G121	G1129	0.038
G33	G880	0.038
G183	G1550	0.038
G4	G576	0.038
G4	G1578	0.038
G136	G319	0.038
G161	G230	0.038
G4	G1602	0.038
G22	G937	0.038
G127	G1517	0.038
G13	G1008	0.038
G140	G377	0.038
G173	G881	0.038
G70	G995	0.038
G83	G301	0.038
G125	G1571	0.038
G114	G73	0.038
G35	G1080	0.038
G30	G119	0.038
G136	G1396	0.038
G119	G1479	0.038
G131	G1221	0.038
G42	G418	0.038
G131	G910	0.038
G150	G196	0.038
G35	G407	0.038
G18	G610	0.038
G53	G833	0.038
G12	G951	0.038
G186	G431	0.038
G32	G707	0.038
G32	G1377	0.038
G122	G1128	0.038
G28	G1219	0.038
G2	G635	0.038
G49	G498	0.038
G142	G224	0.038
G44	G259	0.038
G66	G1340	0.038
G180	G1634	0.038
G5	G1581	0.038
G76	G536	0.038
G105	G881	0.038
G126	G1036	0.038
G89	G299	0.038
G101	G640	0.038
G79	G1003	0.038
G129	G1221	0.038
G135	G925	0.038
G135	G1380	0.038
G88	G1175	0.038
G88	G1573	0.038
G176	G748	0.038
G162	G714	0.038
G54	G836	0.038
G190	G548	0.038
G110	G983	0.038
G181	G1465	0.038
G142	G429	0.038
G19	G827	0.038
G85	G228	0.038
G85	G1041	0.038
G85	G1577	0.038
G65	G570	0.038
G126	G792	0.038
G176	G296	0.038
G97	G483	0.038
G152	G853	0.038
G57	G1233	0.038
G98	G391	0.038
G92	G744	0.038
G150	G1454	0.038
G130	G1103	0.038
G28	G938	0.038
G193	G426	0.038
G133	G575	0.038
G189	G122	0.038
G66	G658	0.038
G122	G189	0.038
G160	G89	0.038
G195	G1574	0.038
G26	G1345	0.038
G161	G1218	0.038
G72	G1195	0.038
G60	G646	0.038
G3	G1276	0.038
G169	G1525	0.038
G151	G494	0.038
G65	G653	0.038
G178	G573	0.038
G195	G660	0.038
G27	G1590	0.038
G126	G1301	0.038
G89	G160	0.038
G85	G643	0.038
G118	G1255	0.038
G5	G941	0.038
G15	G1132	0.038
G97	G1132	0.038
G162	G1547	0.038
G117	G349	0.038
G27	G441	0.038
G27	G838	0.038
G147	G942	0.038
G144	G1206	0.038
G62	G872	0.038
G85	G1494	0.038
G191	G1147	0.038
G189	G673	0.038
G195	G410	0.038
G105	G1411	0.038
G99	G1369	0.038
G119	G30	0.038
G73	G114	0.038
G4	G617	0.038
G166	G1406	0.038
G85	G1442	0.038
G35	G531	0.038
G162	G1300	0.038
G125	G383	0.038
G62	G942	0.038
G90	G1553	0.038
G58	G954	0.038
G99	G4	0.038
G183	G386	0.038
G68	G1244	0.038
G135	G43	0.038
G150	G1335	0.038
G99	G947	0.038
G129	G1097	0.038
G137	G1108	0.0379
G6	G1461	0.0379
G184	G1579	0.0379
G59	G1016	0.0379
G109	G658	0.0379
G132	G429	0.0379
G39	G150	0.0379
G129	G278	0.0379
G75	G663	0.0379
G80	G1034	0.0379
G188	G1642	0.0379
G13	G631	0.0379
G39	G1401	0.0379
G53	G276	0.0379
G85	G1558	0.0379
G154	G515	0.0379
G101	G432	0.0379
G169	G545	0.0379
G160	G373	0.0379
G134	G1070	0.0379
G167	G1530	0.0379
G12	G108	0.0379
G97	G1046	0.0379
G122	G1530	0.0379
G188	G995	0.0379
G156	G852	0.0379
G85	G1011	0.0379
G10	G616	0.0379
G88	G674	0.0379
G175	G1243	0.0379
G184	G1028	0.0379
G161	G1375	0.0379
G97	G342	0.0379
G15	G642	0.0379
G158	G1585	0.0379
G152	G1132	0.0379
G127	G724	0.0379
G154	G536	0.0379
G131	G1164	0.0379
G193	G1283	0.0379
G9	G988	0.0379
G55	G889	0.0379
G194	G837	0.0379
G118	G1245	0.0379
G15	G162	0.0379
G120	G292	0.0379
G120	G984	0.0379
G105	G1109	0.0379
G155	G693	0.0379
G159	G925	0.0379
G35	G775	0.0379
G2	G1444	0.0379
G1	G120	0.0379
G186	G1126	0.0379
G1	G838	0.0379
G187	G538	0.0379
G120	G1	0.0379
G134	G1221	0.0379
G84	G694	0.0379
G163	G296	0.0379
G3	G1207	0.0379
G144	G1571	0.0379
G24	G1307	0.0379
G159	G243	0.0379
G67	G1291	0.0379
G42	G1465	0.0379
G96	G934	0.0379
G168	G1137	0.0379
G188	G1136	0.0379
G97	G455	0.0379
G58	G1280	0.0379
G171	G1211	0.0379
G138	G359	0.0379
G122	G1002	0.0379
G122	G1310	0.0379
G93	G745	0.0379
G136	G995	0.0379
G28	G356	0.0379
G138	G927	0.0379
G163	G1615	0.0379
G159	G184	0.0379
G125	G480	0.0379
G2	G660	0.0379
G134	G189	0.0379
G134	G892	0.0379
G190	G1620	0.0379
G62	G313	0.0379
G109	G1450	0.0379
G82	G758	0.0379
G15	G561	0.0379
G108	G313	0.0379
G193	G506	0.0379
G136	G1401	0.0379
G122	G1485	0.0379
G193	G362	0.0379
G193	G765	0.0379
G98	G477	0.0379
G21	G1541	0.0379
G175	G193	0.0379
G184	G66	0.0379
G152	G576	0.0379
G27	G1173	0.0379
G80	G1601	0.0379
G27	G1641	0.0379
G5	G321	0.0379
G194	G365	0.0379
G162	G1310	0.0379
G99	G748	0.0379
G89	G127	0.0379
G66	G1255	0.0379
G171	G152	0.0379
G194	G526	0.0379
G12	G206	0.0379
G63	G973	0.0379
G169	G1453	0.0379
G157	G386	0.0379
G66	G184	0.0379
G161	G533	0.0379
G46	G957	0.0379
G186	G645	0.0379
G152	G171	0.0379
G68	G630	0.0379
G91	G472	0.0379
G139	G627	0.0379
G58	G596	0.0379
G125	G1006	0.0379
G105	G1215	0.0379
G153	G743	0.0379
G186	G242	0.0379
G69	G1102	0.0379
G186	G1324	0.0379
G189	G890	0.0379
G88	G1544	0.0379
G34	G800	0.0379
G126	G1080	0.0379
G139	G1121	0.0379
G176	G535	0.0379
G176	G892	0.0379
G169	G476	0.0379
G119	G1584	0.0379
G3	G1361	0.0379
G142	G1033	0.0379
G184	G1155	0.0379
G127	G89	0.0379
G162	G15	0.0379
G109	G1100	0.0379
G57	G1211	0.0379
G118	G1345	0.0379
G90	G836	0.0379
G189	G134	0.0379
G117	G655	0.0379
G193	G175	0.0379
G121	G1092	0.0379
G184	G159	0.0379
G108	G699	0.0379
G85	G541	0.0379
G129	G581	0.0379
G176	G977	0.0379
G108	G12	0.0379
G99	G636	0.0379
G63	G273	0.0379
G150	G39	0.0379
G152	G1424	0.0379
G187	G1074	0.0379
G195	G771	0.0379
G3	G819	0.0379
G195	G819	0.0379
G88	G972	0.0379
G155	G492	0.0378
G62	G1609	0.0378
G92	G1480	0.0378
G56	G1198	0.0378
G4	G727	0.0378
G33	G1406	0.0378
G2	G410	0.0378
G40	G480	0.0378
G156	G878	0.0378
G74	G1028	0.0378
G86	G900	0.0378
G188	G1638	0.0378
G173	G1055	0.0378
G84	G399	0.0378
G160	G108	0.0378
G99	G1476	0.0378
G100	G1158	0.0378
G47	G1292	0.0378
G87	G780	0.0378
G77	G62	0.0378
G16	G869	0.0378
G101	G649	0.0378
G6	G351	0.0378
G49	G1055	0.0378
G91	G231	0.0378
G110	G1342	0.0378
G4	G162	0.0378
G44	G343	0.0378
G10	G631	0.0378
G29	G1159	0.0378
G90	G1327	0.0378
G154	G1261	0.0378
G16	G808	0.0378
G175	G590	0.0378
G155	G1618	0.0378
G39	G62	0.0378
G175	G68	0.0378
G53	G1086	0.0378
G123	G1201	0.0378
G12	G134	0.0378
G16	G1391	0.0378
G46	G1353	0.0378
G161	G1372	0.0378
G157	G498	0.0378
G131	G644	0.0378
G55	G903	0.0378
G155	G1124	0.0378
G80	G1415	0.0378
G52	G193	0.0378
G192	G1140	0.0378
G193	G914	0.0378
G173	G988	0.0378
G117	G176	0.0378
G4	G774	0.0378
G54	G991	0.0378
G131	G714	0.0378
G87	G117	0.0378
G42	G1238	0.0378
G38	G1386	0.0378
G168	G1327	0.0378
G21	G614	0.0378
G150	G752	0.0378
G150	G1340	0.0378
G88	G1133	0.0378
G32	G1118	0.0378
G40	G607	0.0378
G142	G549	0.0378
G113	G1044	0.0378
G49	G1445	0.0378
G162	G1188	0.0378
G48	G1510	0.0378
G190	G1223	0.0378
G143	G1415	0.0378
G70	G362	0.0378
G46	G1325	0.0378
G132	G125	0.0378
G58	G1199	0.0378
G111	G627	0.0378
G119	G947	0.0378
G83	G1109	0.0378
G12	G1551	0.0378
G119	G1592	0.0378
G68	G169	0.0378
G66	G1317	0.0378
G176	G603	0.0378
G141	G179	0.0378
G168	G1135	0.0378
G74	G38	0.0378
G177	G1440	0.0378
G121	G869	0.0378
G183	G1580	0.0378
G187	G1041	0.0378
G2	G1187	0.0378
G50	G516	0.0378
G83	G471	0.0378
G91	G1276	0.0378
G152	G1238	0.0378
G118	G230	0.0378
G143	G1035	0.0378
G5	G808	0.0378
G169	G68	0.0378
G91	G641	0.0378
G68	G239	0.0378
G151	G1184	0.0378
G114	G48	0.0378
G63	G476	0.0378
G47	G38	0.0378
G143	G88	0.0378
G192	G1152	0.0378
G109	G1507	0.0378
G135	G842	0.0378
G63	G1573	0.0378
G181	G1316	0.0378
G19	G523	0.0378
G184	G630	0.0378
G65	G1600	0.0378
G35	G1443	0.0378
G192	G374	0.0378
G135	G1507	0.0378
G162	G1037	0.0378
G101	G413	0.0378
G4	G1300	0.0378
G16	G1548	0.0378
G131	G744	0.0378
G105	G1251	0.0378
G88	G143	0.0378
G179	G141	0.0378
G150	G982	0.0378
G96	G1470	0.0378
G176	G117	0.0378
G181	G332	0.0378
G193	G388	0.0378
G57	G1080	0.0378
G176	G394	0.0378
G139	G573	0.0378
G26	G1122	0.0378
G27	G1412	0.0378
G85	G599	0.0378
G85	G1212	0.0378
G36	G486	0.0378
G101	G523	0.0378
G119	G1286	0.0378
G153	G1454	0.0378
G184	G462	0.0378
G49	G582	0.0378
G139	G698	0.0378
G117	G374	0.0378
G2	G774	0.0378
G83	G924	0.0378
G87	G1228	0.0378
G108	G326	0.0378
G3	G378	0.0378
G3	G865	0.0378
G171	G1132	0.0378
G55	G474	0.0378
G72	G1218	0.0378
G177	G1186	0.0378
G143	G410	0.0378
G38	G47	0.0378
G48	G114	0.0378
G134	G12	0.0378
G119	G1008	0.0378
G38	G74	0.0378
G117	G87	0.0378
G122	G854	0.0378
G184	G1511	0.0378
G125	G132	0.0378
G57	G466	0.0378
G62	G39	0.0378
G72	G492	0.0378
G68	G175	0.0378
G89	G1012	0.0378
G193	G52	0.0378
G131	G339	0.0378
G162	G4	0.0378
G62	G77	0.0378
G108	G160	0.0378
G35	G383	0.0378
G68	G1535	0.0378
G72	G918	0.0378
G143	G616	0.0377
G66	G692	0.0377
G127	G49	0.0377
G110	G474	0.0377
G144	G692	0.0377
G8	G692	0.0377
G189	G1544	0.0377
G79	G602	0.0377
G91	G1582	0.0377
G156	G1497	0.0377
G84	G251	0.0377
G17	G1061	0.0377
G136	G1096	0.0377
G1	G649	0.0377
G20	G1011	0.0377
G89	G27	0.0377
G130	G293	0.0377
G141	G385	0.0377
G178	G385	0.0377
G40	G405	0.0377
G10	G611	0.0377
G160	G230	0.0377
G134	G1624	0.0377
G164	G675	0.0377
G189	G789	0.0377
G8	G1450	0.0377
G80	G920	0.0377
G48	G1079	0.0377
G109	G1414	0.0377
G20	G976	0.0377
G178	G871	0.0377
G119	G429	0.0377
G51	G407	0.0377
G34	G1490	0.0377
G147	G1051	0.0377
G158	G1466	0.0377
G184	G1490	0.0377
G82	G1010	0.0377
G24	G1595	0.0377
G53	G1272	0.0377
G136	G1336	0.0377
G189	G255	0.0377
G9	G253	0.0377
G9	G560	0.0377
G11	G90	0.0377
G24	G880	0.0377
G112	G588	0.0377
G111	G1046	0.0377
G22	G1049	0.0377
G66	G507	0.0377
G63	G1055	0.0377
G90	G444	0.0377
G67	G899	0.0377
G168	G1138	0.0377
G137	G1169	0.0377
G92	G1389	0.0377
G55	G1358	0.0377
G34	G1273	0.0377
G186	G1063	0.0377
G144	G957	0.0377
G120	G864	0.0377
G46	G1245	0.0377
G108	G343	0.0377
G101	G1343	0.0377
G157	G184	0.0377
G85	G1042	0.0377
G36	G1148	0.0377
G79	G549	0.0377
G49	G1402	0.0377
G66	G375	0.0377
G178	G640	0.0377
G83	G498	0.0377
G62	G1264	0.0377
G150	G1317	0.0377
G168	G641	0.0377
G168	G971	0.0377
G100	G765	0.0377
G195	G443	0.0377
G157	G1346	0.0377
G140	G729	0.0377
G69	G217	0.0377
G117	G642	0.0377
G188	G1339	0.0377
G51	G180	0.0377
G110	G1452	0.0377
G158	G1255	0.0377
G101	G1266	0.0377
G195	G1221	0.0377
G117	G916	0.0377
G187	G1466	0.0377
G42	G367	0.0377
G60	G944	0.0377
G5	G610	0.0377
G97	G684	0.0377
G121	G1121	0.0377
G118	G1432	0.0377
G50	G82	0.0377
G49	G127	0.0377
G105	G658	0.0377
G62	G911	0.0377
G189	G948	0.0377
G96	G1551	0.0377
G140	G745	0.0377
G19	G1025	0.0377
G120	G1033	0.0377
G167	G1458	0.0377
G176	G893	0.0377
G150	G430	0.0377
G141	G1081	0.0377
G129	G1413	0.0377
G113	G279	0.0377
G99	G268	0.0377
G99	G801	0.0377
G178	G1257	0.0377
G99	G1106	0.0377
G142	G558	0.0377
G108	G1383	0.0377
G79	G216	0.0377
G194	G1191	0.0377
G161	G331	0.0377
G18	G382	0.0377
G126	G788	0.0377
G122	G1391	0.0377
G108	G1205	0.0377
G115	G283	0.0377
G122	G967	0.0377
G135	G901	0.0377
G131	G1132	0.0377
G181	G612	0.0377
G102	G1251	0.0377
G176	G310	0.0377
G159	G221	0.0377
G79	G1256	0.0377
G142	G653	0.0377
G49	G500	0.0377
G124	G604	0.0377
G195	G1308	0.0377
G180	G51	0.0377
G3	G706	0.0377
G82	G50	0.0377
G122	G1186	0.0377
G19	G797	0.0377
G195	G288	0.0377
G85	G698	0.0377
G118	G836	0.0377
G32	G1569	0.0377
G184	G157	0.0377
G113	G346	0.0377
G113	G1493	0.0377
G57	G715	0.0377
G81	G710	0.0377
G150	G715	0.0377
G90	G11	0.0377
G5	G1008	0.0377
G181	G221	0.0377
G36	G604	0.0377
G36	G1515	0.0377
G27	G89	0.0377
G136	G593	0.0377
G126	G1029	0.0377
G180	G1373	0.0376
G105	G1496	0.0376
G188	G1631	0.0376
G34	G1135	0.0376
G168	G329	0.0376
G86	G329	0.0376
G70	G1016	0.0376
G84	G750	0.0376
G119	G1582	0.0376
G192	G1282	0.0376
G143	G404	0.0376
G194	G725	0.0376
G81	G278	0.0376
G178	G373	0.0376
G138	G27	0.0376
G26	G1203	0.0376
G135	G1548	0.0376
G159	G869	0.0376
G88	G785	0.0376
G131	G1043	0.0376
G43	G383	0.0376
G120	G16	0.0376
G11	G538	0.0376
G82	G803	0.0376
G24	G1055	0.0376
G89	G1490	0.0376
G35	G237	0.0376
G75	G681	0.0376
G86	G502	0.0376
G88	G576	0.0376
G146	G1273	0.0376
G16	G1195	0.0376
G49	G1476	0.0376
G67	G135	0.0376
G84	G99	0.0376
G146	G408	0.0376
G88	G855	0.0376
G6	G1335	0.0376
G20	G1188	0.0376
G148	G1003	0.0376
G143	G859	0.0376
G10	G442	0.0376
G69	G1201	0.0376
G87	G834	0.0376
G123	G957	0.0376
G59	G1407	0.0376
G151	G880	0.0376
G51	G856	0.0376
G5	G607	0.0376
G91	G850	0.0376
G36	G1342	0.0376
G124	G1333	0.0376
G69	G1017	0.0376
G40	G654	0.0376
G30	G1317	0.0376
G157	G1324	0.0376
G136	G695	0.0376
G153	G664	0.0376
G51	G276	0.0376
G77	G1195	0.0376
G138	G1363	0.0376
G130	G286	0.0376
G105	G841	0.0376
G112	G1076	0.0376
G155	G1310	0.0376
G122	G934	0.0376
G133	G1530	0.0376
G28	G291	0.0376
G40	G639	0.0376
G2	G1062	0.0376
G40	G1507	0.0376
G134	G1317	0.0376
G49	G1577	0.0376
G141	G1164	0.0376
G105	G1635	0.0376
G109	G507	0.0376
G140	G693	0.0376
G159	G624	0.0376
G64	G944	0.0376
G2	G1494	0.0376
G147	G764	0.0376
G183	G439	0.0376
G72	G934	0.0376
G159	G1064	0.0376
G51	G708	0.0376
G73	G91	0.0376
G16	G120	0.0376
G129	G434	0.0376
G147	G1538	0.0376
G162	G1573	0.0376
G30	G295	0.0376
G184	G841	0.0376
G79	G500	0.0376
G119	G1368	0.0376
G3	G1329	0.0376
G35	G724	0.0376
G102	G487	0.0376
G194	G731	0.0376
G87	G829	0.0376
G34	G1037	0.0376
G110	G1268	0.0376
G163	G183	0.0376
G156	G681	0.0376
G92	G35	0.0376
G191	G120	0.0376
G88	G212	0.0376
G88	G1509	0.0376
G109	G500	0.0376
G109	G1397	0.0376
G64	G338	0.0376
G60	G1581	0.0376
G84	G991	0.0376
G137	G1391	0.0376
G57	G1566	0.0376
G187	G1278	0.0376
G101	G1456	0.0376
G35	G92	0.0376
G88	G561	0.0376
G141	G88	0.0376
G108	G724	0.0376
G92	G1486	0.0376
G108	G1272	0.0376
G122	G320	0.0376
G97	G143	0.0376
G129	G1338	0.0376
G181	G1385	0.0376
G34	G1195	0.0376
G88	G141	0.0376
G85	G708	0.0376
G143	G97	0.0376
G18	G1152	0.0376
G119	G442	0.0376
G150	G292	0.0376
G162	G1316	0.0376
G96	G901	0.0376
G74	G41	0.0376
G153	G1428	0.0376
G80	G156	0.0376
G195	G596	0.0376
G195	G1071	0.0376
G91	G943	0.0376
G32	G356	0.0376
G32	G1536	0.0376
G195	G769	0.0376
G156	G80	0.0376
G68	G326	0.0376
G41	G74	0.0376
G195	G1180	0.0376
G118	G729	0.0376
G91	G73	0.0376
G99	G1230	0.0376
G96	G603	0.0376
G181	G1004	0.0376
G150	G458	0.0376
G142	G674	0.0376
G118	G833	0.0376
G176	G1458	0.0376
G100	G395	0.0376
G118	G649	0.0376
G105	G353	0.0376
G58	G349	0.0376
G115	G746	0.0376
G35	G836	0.0376
G99	G84	0.0376
G99	G933	0.0376
G27	G1460	0.0376
G119	G1558	0.0376
G120	G191	0.0376
G183	G163	0.0376
G187	G836	0.0376
G12	G1008	0.0376
G19	G1530	0.0376
G2	G846	0.0376
G135	G67	0.0376
G135	G1113	0.0376
G70	G1395	0.0376
G34	G351	0.0376
G135	G221	0.0376
G182	G909	0.0376
G27	G138	0.0376
G135	G579	0.0376
G117	G1321	0.0376
G86	G1511	0.0375
G180	G1012	0.0375
G79	G35	0.0375
G13	G135	0.0375
G42	G278	0.0375
G47	G1406	0.0375
G122	G1061	0.0375
G17	G1283	0.0375
G80	G323	0.0375
G178	G837	0.0375
G84	G5	0.0375
G80	G1540	0.0375
G128	G99	0.0375
G43	G1642	0.0375
G60	G1245	0.0375
G20	G751	0.0375
G15	G85	0.0375
G69	G444	0.0375
G195	G649	0.0375
G50	G1446	0.0375
G50	G1524	0.0375
G133	G1550	0.0375
G78	G1599	0.0375
G27	G438	0.0375
G186	G1372	0.0375
G48	G639	0.0375
G55	G1272	0.0375
G161	G699	0.0375
G108	G319	0.0375
G21	G379	0.0375
G98	G1479	0.0375
G169	G661	0.0375
G129	G1350	0.0375
G15	G808	0.0375
G134	G162	0.0375
G168	G455	0.0375
G168	G1397	0.0375
G109	G127	0.0375
G191	G945	0.0375
G85	G367	0.0375
G110	G301	0.0375
G175	G92	0.0375
G53	G1407	0.0375
G155	G1309	0.0375
G40	G624	0.0375
G36	G1536	0.0375
G158	G752	0.0375
G28	G272	0.0375
G53	G1382	0.0375
G193	G162	0.0375
G54	G354	0.0375
G46	G982	0.0375
G51	G1037	0.0375
G42	G1171	0.0375
G99	G1	0.0375
G1	G99	0.0375
G177	G1380	0.0375
G3	G567	0.0375
G102	G1312	0.0375
G125	G1038	0.0375
G85	G337	0.0375
G171	G169	0.0375
G51	G1469	0.0375
G66	G547	0.0375
G68	G3	0.0375
G39	G1150	0.0375
G153	G10	0.0375
G72	G1199	0.0375
G79	G1540	0.0375
G13	G656	0.0375
G38	G360	0.0375
G141	G475	0.0375
G96	G1154	0.0375
G63	G522	0.0375
G142	G1497	0.0375
G169	G211	0.0375
G34	G841	0.0375
G112	G750	0.0375
G130	G1168	0.0375
G92	G1059	0.0375
G155	G948	0.0375
G42	G677	0.0375
G149	G70	0.0375
G156	G1128	0.0375
G53	G1430	0.0375
G57	G532	0.0375
G83	G1549	0.0375
G169	G1037	0.0375
G152	G733	0.0375
G54	G193	0.0375
G195	G688	0.0375
G79	G969	0.0375
G79	G1407	0.0375
G93	G843	0.0375
G3	G68	0.0375
G47	G1166	0.0375
G58	G752	0.0375
G90	G399	0.0375
G150	G1399	0.0375
G121	G616	0.0375
G3	G379	0.0375
G187	G210	0.0375
G115	G1140	0.0375
G115	G1632	0.0375
G62	G1129	0.0375
G68	G903	0.0375
G127	G109	0.0375
G99	G1196	0.0375
G110	G374	0.0375
G117	G769	0.0375
G117	G944	0.0375
G58	G920	0.0375
G58	G1605	0.0375
G93	G121	0.0375
G169	G171	0.0375
G58	G937	0.0375
G78	G1576	0.0375
G152	G562	0.0375
G129	G497	0.0375
G126	G1472	0.0375
G160	G55	0.0375
G36	G216	0.0375
G113	G648	0.0375
G109	G1269	0.0375
G10	G153	0.0375
G60	G681	0.0375
G35	G1107	0.0375
G162	G234	0.0375
G162	G945	0.0375
G36	G1533	0.0375
G120	G702	0.0375
G131	G448	0.0375
G58	G203	0.0375
G30	G942	0.0375
G134	G1322	0.0375
G18	G444	0.0375
G141	G1373	0.0375
G190	G1102	0.0375
G129	G1347	0.0375
G55	G160	0.0375
G162	G193	0.0375
G162	G800	0.0375
G121	G93	0.0375
G19	G487	0.0375
G35	G79	0.0375
G124	G1057	0.0375
G193	G54	0.0375
G85	G15	0.0375
G142	G601	0.0375
G162	G134	0.0375
G5	G939	0.0375
G70	G149	0.0375
G3	G1128	0.0375
G92	G175	0.0375
G47	G1395	0.0375
G118	G410	0.0375
G34	G1557	0.0375
G131	G383	0.0375
G80	G670	0.0375
G99	G128	0.0375
G195	G570	0.0375
G142	G1147	0.0375
G135	G728	0.0375
G5	G84	0.0375
G135	G13	0.0375
G19	G570	0.0375
G83	G692	0.0374
G6	G1506	0.0374
G186	G1609	0.0374
G49	G1631	0.0374
G13	G1546	0.0374
G137	G963	0.0374
G2	G692	0.0374
G29	G1564	0.0374
G27	G393	0.0374
G143	G659	0.0374
G56	G1585	0.0374
G182	G1028	0.0374
G79	G1391	0.0374
G46	G1519	0.0374
G1	G108	0.0374
G8	G845	0.0374
G141	G1316	0.0374
G132	G443	0.0374
G61	G244	0.0374
G8	G1188	0.0374
G134	G323	0.0374
G156	G515	0.0374
G112	G599	0.0374
G67	G1348	0.0374
G82	G910	0.0374
G146	G1514	0.0374
G97	G1558	0.0374
G178	G890	0.0374
G9	G1444	0.0374
G59	G1595	0.0374
G114	G689	0.0374
G90	G665	0.0374
G144	G1044	0.0374
G155	G563	0.0374
G152	G1149	0.0374
G105	G433	0.0374
G53	G251	0.0374
G155	G1432	0.0374
G74	G975	0.0374
G16	G316	0.0374
G23	G751	0.0374
G20	G1034	0.0374
G155	G356	0.0374
G44	G281	0.0374
G69	G1106	0.0374
G119	G887	0.0374
G30	G409	0.0374
G55	G703	0.0374
G64	G666	0.0374
G168	G1009	0.0374
G22	G1002	0.0374
G144	G1017	0.0374
G127	G1549	0.0374
G188	G616	0.0374
G161	G272	0.0374
G16	G712	0.0374
G186	G1583	0.0374
G157	G901	0.0374
G92	G1280	0.0374
G159	G1617	0.0374
G42	G167	0.0374
G42	G1267	0.0374
G56	G237	0.0374
G174	G533	0.0374
G37	G1642	0.0374
G65	G639	0.0374
G60	G560	0.0374
G3	G1070	0.0374
G62	G1143	0.0374
G136	G1441	0.0374
G16	G374	0.0374
G128	G801	0.0374
G58	G762	0.0374
G3	G1416	0.0374
G134	G482	0.0374
G134	G135	0.0374
G194	G1291	0.0374
G83	G1076	0.0374
G68	G1107	0.0374
G135	G134	0.0374
G143	G534	0.0374
G21	G718	0.0374
G59	G432	0.0374
G18	G276	0.0374
G178	G320	0.0374
G118	G887	0.0374
G18	G268	0.0374
G129	G1592	0.0374
G36	G1493	0.0374
G11	G296	0.0374
G152	G1317	0.0374
G13	G740	0.0374
G177	G945	0.0374
G100	G352	0.0374
G140	G727	0.0374
G79	G919	0.0374
G160	G843	0.0374
G186	G1342	0.0374
G8	G1116	0.0374
G108	G1116	0.0374
G189	G544	0.0374
G101	G1423	0.0374
G42	G1258	0.0374
G99	G722	0.0374
G159	G1544	0.0374
G194	G983	0.0374
G184	G344	0.0374
G18	G1400	0.0374
G168	G325	0.0374
G22	G166	0.0374
G127	G979	0.0374
G92	G1423	0.0374
G5	G891	0.0374
G10	G626	0.0374
G70	G1591	0.0374
G150	G201	0.0374
G18	G900	0.0374
G114	G64	0.0374
G3	G1323	0.0374
G121	G1448	0.0374
G113	G363	0.0374
G9	G1558	0.0374
G141	G119	0.0374
G119	G141	0.0374
G85	G258	0.0374
G129	G1150	0.0374
G142	G280	0.0374
G43	G1612	0.0374
G19	G590	0.0374
G184	G211	0.0374
G115	G196	0.0374
G125	G1584	0.0374
G70	G963	0.0374
G99	G1370	0.0374
G181	G898	0.0374
G15	G495	0.0374
G99	G624	0.0374
G178	G817	0.0374
G135	G438	0.0374
G57	G522	0.0374
G122	G1341	0.0374
G122	G1373	0.0374
G35	G739	0.0374
G92	G1570	0.0374
G147	G1225	0.0374
G142	G412	0.0374
G156	G1335	0.0374
G166	G22	0.0374
G33	G1222	0.0374
G187	G935	0.0374
G122	G1522	0.0374
G85	G1066	0.0374
G79	G331	0.0374
G96	G495	0.0374
G99	G915	0.0374
G64	G114	0.0374
G39	G656	0.0374
G162	G299	0.0374
G177	G942	0.0374
G87	G761	0.0374
G15	G496	0.0374
G166	G1296	0.0374
G85	G501	0.0374
G171	G428	0.0374
G147	G814	0.0374
G167	G42	0.0374
G32	G575	0.0374
G143	G778	0.0374
G143	G761	0.0374
G10	G417	0.0374
G15	G425	0.0374
G122	G425	0.0374
G122	G1235	0.0374
G36	G351	0.0374
G84	G1274	0.0374
G108	G1	0.0374
G155	G589	0.0374
G155	G593	0.0374
G106	G427	0.0373
G99	G392	0.0373
G100	G989	0.0373
G155	G1012	0.0373
G194	G1544	0.0373
G66	G1631	0.0373
G57	G1012	0.0373
G141	G389	0.0373
G113	G1548	0.0373
G16	G1191	0.0373
G86	G1122	0.0373
G164	G1139	0.0373
G81	G143	0.0373
G56	G768	0.0373
G58	G681	0.0373
G141	G1390	0.0373
G38	G1310	0.0373
G156	G10	0.0373
G16	G812	0.0373
G41	G1289	0.0373
G61	G876	0.0373
G47	G147	0.0373
G74	G1076	0.0373
G5	G687	0.0373
G58	G1082	0.0373
G67	G469	0.0373
G98	G1193	0.0373
G4	G720	0.0373
G84	G1028	0.0373
G85	G1320	0.0373
G17	G1420	0.0373
G29	G1063	0.0373
G40	G1307	0.0373
G139	G791	0.0373
G97	G135	0.0373
G97	G1461	0.0373
G78	G1055	0.0373
G181	G1075	0.0373
G120	G96	0.0373
G83	G887	0.0373
G193	G1506	0.0373
G163	G1529	0.0373
G157	G236	0.0373
G109	G836	0.0373
G127	G572	0.0373
G43	G426	0.0373
G53	G595	0.0373
G173	G284	0.0373
G143	G375	0.0373
G143	G1123	0.0373
G8	G1316	0.0373
G173	G119	0.0373
G144	G319	0.0373
G47	G303	0.0373
G120	G1557	0.0373
G84	G755	0.0373
G18	G1513	0.0373
G81	G1513	0.0373
G147	G550	0.0373
G69	G1435	0.0373
G171	G456	0.0373
G129	G397	0.0373
G34	G621	0.0373
G166	G5	0.0373
G85	G406	0.0373
G152	G1592	0.0373
G143	G81	0.0373
G125	G344	0.0373
G97	G580	0.0373
G15	G899	0.0373
G134	G782	0.0373
G60	G119	0.0373
G110	G354	0.0373
G10	G238	0.0373
G158	G1602	0.0373
G131	G976	0.0373
G122	G409	0.0373
G149	G779	0.0373
G150	G995	0.0373
G131	G1126	0.0373
G143	G1490	0.0373
G113	G588	0.0373
G117	G639	0.0373
G117	G1472	0.0373
G109	G637	0.0373
G85	G1076	0.0373
G177	G419	0.0373
G136	G209	0.0373
G10	G752	0.0373
G62	G1029	0.0373
G118	G876	0.0373
G90	G880	0.0373
G109	G1596	0.0373
G107	G711	0.0373
G193	G944	0.0373
G96	G211	0.0373
G138	G144	0.0373
G2	G948	0.0373
G15	G1261	0.0373
G139	G666	0.0373
G139	G1096	0.0373
G124	G989	0.0373
G169	G408	0.0373
G129	G1617	0.0373
G58	G689	0.0373
G66	G768	0.0373
G66	G1602	0.0373
G142	G502	0.0373
G101	G1232	0.0373
G112	G829	0.0373
G48	G699	0.0373
G88	G245	0.0373
G85	G1566	0.0373
G173	G121	0.0373
G134	G790	0.0373
G139	G852	0.0373
G96	G1629	0.0373
G4	G190	0.0373
G44	G251	0.0373
G193	G1554	0.0373
G125	G698	0.0373
G113	G360	0.0373
G135	G1439	0.0373
G16	G310	0.0373
G188	G1607	0.0373
G118	G916	0.0373
G166	G237	0.0373
G184	G1192	0.0373
G143	G1351	0.0373
G131	G338	0.0373
G17	G678	0.0373
G171	G1298	0.0373
G102	G1460	0.0373
G180	G388	0.0373
G143	G930	0.0373
G4	G673	0.0373
G32	G1194	0.0373
G152	G1194	0.0373
G129	G326	0.0373
G118	G1270	0.0373
G136	G636	0.0373
G135	G1248	0.0373
G119	G445	0.0373
G123	G151	0.0373
G108	G1126	0.0373
G171	G668	0.0373
G168	G1558	0.0373
G181	G860	0.0373
G28	G1480	0.0373
G108	G1485	0.0373
G151	G123	0.0373
G186	G1016	0.0373
G109	G1385	0.0373
G34	G1373	0.0373
G5	G166	0.0373
G36	G384	0.0373
G157	G661	0.0373
G8	G761	0.0373
G190	G4	0.0373
G147	G1197	0.0373
G72	G1100	0.0373
G121	G173	0.0373
G135	G97	0.0373
G35	G1324	0.0373
G195	G1090	0.0373
G32	G1447	0.0373
G135	G1320	0.0373
G91	G337	0.0373
G3	G674	0.0373
G135	G1012	0.0373
G144	G138	0.0373
G119	G60	0.0373
G142	G813	0.0373
G100	G1557	0.0373
G27	G299	0.0373
G99	G1448	0.0373
G96	G120	0.0373
G96	G1427	0.0373
G187	G566	0.0373
G119	G173	0.0373
G176	G335	0.0373
G117	G494	0.0373
G193	G999	0.0373
G33	G570	0.0373
G99	G220	0.0373
G108	G1262	0.0373
G19	G927	0.0373
G147	G47	0.0373
G108	G1455	0.0373
G10	G156	0.0373
G4	G751	0.0373
G176	G1244	0.0373
G97	G1296	0.0372
G64	G995	0.0372
G60	G1614	0.0372
G126	G1113	0.0372
G68	G1291	0.0372
G70	G255	0.0372
G43	G134	0.0372
G102	G1094	0.0372
G139	G1282	0.0372
G56	G1233	0.0372
G138	G610	0.0372
G8	G1075	0.0372
G164	G39	0.0372
G146	G1193	0.0372
G52	G1076	0.0372
G24	G878	0.0372
G80	G1288	0.0372
G158	G1377	0.0372
G27	G865	0.0372
G108	G715	0.0372
G163	G440	0.0372
G146	G1397	0.0372
G179	G849	0.0372
G67	G819	0.0372
G31	G886	0.0372
G80	G1217	0.0372
G24	G337	0.0372
G82	G960	0.0372
G10	G915	0.0372
G56	G251	0.0372
G41	G937	0.0372
G164	G1422	0.0372
G29	G187	0.0372
G186	G289	0.0372
G26	G829	0.0372
G95	G563	0.0372
G155	G320	0.0372
G81	G599	0.0372
G43	G1034	0.0372
G100	G861	0.0372
G35	G978	0.0372
G182	G358	0.0372
G139	G1055	0.0372
G76	G109	0.0372
G93	G1275	0.0372
G9	G1582	0.0372
G91	G920	0.0372
G158	G1130	0.0372
G36	G194	0.0372
G79	G1566	0.0372
G32	G241	0.0372
G7	G533	0.0372
G117	G1157	0.0372
G20	G1491	0.0372
G123	G32	0.0372
G158	G1011	0.0372
G171	G861	0.0372
G5	G1412	0.0372
G84	G69	0.0372
G125	G1245	0.0372
G79	G406	0.0372
G90	G162	0.0372
G142	G1273	0.0372
G175	G1064	0.0372
G176	G563	0.0372
G110	G1303	0.0372
G35	G229	0.0372
G26	G408	0.0372
G162	G640	0.0372
G142	G1574	0.0372
G160	G1350	0.0372
G92	G1164	0.0372
G84	G1092	0.0372
G190	G34	0.0372
G181	G375	0.0372
G187	G885	0.0372
G171	G1124	0.0372
G2	G1002	0.0372
G181	G1550	0.0372
G35	G1497	0.0372
G153	G903	0.0372
G39	G12	0.0372
G62	G594	0.0372
G27	G316	0.0372
G27	G1206	0.0372
G72	G430	0.0372
G65	G806	0.0372
G8	G12	0.0372
G131	G739	0.0372
G136	G665	0.0372
G118	G373	0.0372
G143	G922	0.0372
G195	G620	0.0372
G120	G1152	0.0372
G49	G442	0.0372
G63	G228	0.0372
G177	G1104	0.0372
G68	G1323	0.0372
G27	G1323	0.0372
G33	G706	0.0372
G126	G861	0.0372
G143	G34	0.0372
G35	G946	0.0372
G117	G660	0.0372
G188	G873	0.0372
G169	G376	0.0372
G81	G1466	0.0372
G195	G900	0.0372
G187	G336	0.0372
G18	G392	0.0372
G176	G518	0.0372
G178	G543	0.0372
G85	G283	0.0372
G58	G912	0.0372
G43	G191	0.0372
G162	G90	0.0372
G101	G1346	0.0372
G96	G354	0.0372
G48	G125	0.0372
G34	G143	0.0372
G139	G1529	0.0372
G118	G1533	0.0372
G28	G591	0.0372
G79	G603	0.0372
G144	G1390	0.0372
G92	G679	0.0372
G3	G727	0.0372
G125	G48	0.0372
G34	G315	0.0372
G5	G1268	0.0372
G195	G592	0.0372
G194	G36	0.0372
G169	G783	0.0372
G152	G1591	0.0372
G195	G1117	0.0372
G36	G1404	0.0372
G99	G630	0.0372
G141	G746	0.0372
G72	G567	0.0372
G171	G396	0.0372
G58	G1023	0.0372
G39	G692	0.0372
G183	G1048	0.0372
G49	G1113	0.0372
G191	G43	0.0372
G2	G458	0.0372
G27	G1466	0.0372
G62	G367	0.0372
G68	G698	0.0372
G58	G1298	0.0372
G63	G1341	0.0372
G85	G1255	0.0372
G34	G190	0.0372
G12	G39	0.0372
G121	G1488	0.0372
G12	G8	0.0372
G162	G1341	0.0372
G99	G398	0.0372
G99	G829	0.0372
G150	G985	0.0372
G62	G1526	0.0372
G109	G76	0.0372
G181	G1111	0.0372
G123	G914	0.0372
G88	G311	0.0372
G32	G123	0.0372
G32	G328	0.0372
G27	G1304	0.0372
G187	G29	0.0372
G69	G84	0.0372
G115	G1552	0.0372
G188	G1097	0.0372
G63	G721	0.0372
G96	G991	0.0372
G39	G164	0.0372
G134	G43	0.0372
G162	G947	0.0372
G126	G511	0.0372
G15	G906	0.0372
G106	G1349	0.0371
G163	G950	0.0371
G137	G588	0.0371
G41	G474	0.0371
G140	G492	0.0371
G159	G1373	0.0371
G21	G495	0.0371
G108	G249	0.0371
G109	G1496	0.0371
G137	G193	0.0371
G164	G286	0.0371
G40	G19	0.0371
G164	G1549	0.0371
G117	G1631	0.0371
G80	G1546	0.0371
G21	G1248	0.0371
G10	G298	0.0371
G38	G825	0.0371
G84	G1040	0.0371
G159	G1272	0.0371
G46	G900	0.0371
G17	G234	0.0371
G93	G57	0.0371
G84	G1376	0.0371
G88	G1385	0.0371
G107	G241	0.0371
G39	G878	0.0371
G168	G878	0.0371
G39	G1566	0.0371
G191	G433	0.0371
G156	G720	0.0371
G174	G688	0.0371
G10	G88	0.0371
G10	G645	0.0371
G148	G762	0.0371
G28	G1375	0.0371
G80	G639	0.0371
G30	G1280	0.0371
G51	G776	0.0371
G93	G1123	0.0371
G134	G1640	0.0371
G91	G938	0.0371
G144	G1070	0.0371
G20	G1108	0.0371
G148	G1051	0.0371
G138	G1278	0.0371
G67	G303	0.0371
G190	G3	0.0371
G190	G343	0.0371
G22	G1158	0.0371
G168	G1173	0.0371
G129	G231	0.0371
G10	G979	0.0371
G119	G678	0.0371
G160	G1498	0.0371
G123	G319	0.0371
G37	G323	0.0371
G190	G876	0.0371
G19	G66	0.0371
G12	G773	0.0371
G49	G32	0.0371
G35	G665	0.0371
G56	G1281	0.0371
G66	G642	0.0371
G19	G540	0.0371
G171	G115	0.0371
G160	G285	0.0371
G160	G1291	0.0371
G89	G1238	0.0371
G42	G374	0.0371
G188	G1152	0.0371
G41	G141	0.0371
G141	G639	0.0371
G151	G944	0.0371
G40	G588	0.0371
G78	G1510	0.0371
G107	G344	0.0371
G33	G456	0.0371
G33	G1188	0.0371
G8	G785	0.0371
G186	G1340	0.0371
G82	G1396	0.0371
G35	G1558	0.0371
G176	G1601	0.0371
G32	G285	0.0371
G66	G882	0.0371
G187	G880	0.0371
G138	G1562	0.0371
G36	G298	0.0371
G83	G514	0.0371
G92	G1185	0.0371
G51	G1019	0.0371
G67	G1452	0.0371
G64	G1503	0.0371
G8	G1034	0.0371
G146	G1032	0.0371
G134	G443	0.0371
G186	G610	0.0371
G119	G637	0.0371
G44	G441	0.0371
G180	G1035	0.0371
G46	G522	0.0371
G1	G1546	0.0371
G187	G1381	0.0371
G9	G193	0.0371
G171	G928	0.0371
G63	G1307	0.0371
G139	G886	0.0371
G176	G1479	0.0371
G143	G733	0.0371
G42	G679	0.0371
G134	G823	0.0371
G109	G1003	0.0371
G113	G515	0.0371
G113	G1272	0.0371
G154	G1514	0.0371
G4	G1165	0.0371
G79	G1201	0.0371
G119	G1574	0.0371
G69	G973	0.0371
G167	G1536	0.0371
G181	G995	0.0371
G39	G374	0.0371
G117	G1619	0.0371
G186	G1170	0.0371
G58	G1583	0.0371
G129	G964	0.0371
G134	G1121	0.0371
G184	G518	0.0371
G27	G1288	0.0371
G193	G1346	0.0371
G157	G1615	0.0371
G142	G447	0.0371
G62	G1123	0.0371
G152	G768	0.0371
G91	G1104	0.0371
G171	G1408	0.0371
G58	G436	0.0371
G58	G211	0.0371
G109	G1629	0.0371
G5	G1248	0.0371
G7	G311	0.0371
G91	G535	0.0371
G186	G1194	0.0371
G181	G1018	0.0371
G36	G1049	0.0371
G134	G602	0.0371
G101	G1377	0.0371
G168	G48	0.0371
G181	G599	0.0371
G68	G1589	0.0371
G28	G1502	0.0371
G69	G42	0.0371
G24	G681	0.0371
G53	G1334	0.0371
G72	G1117	0.0371
G66	G1448	0.0371
G134	G509	0.0371
G101	G1100	0.0371
G48	G168	0.0371
G42	G69	0.0371
G69	G1232	0.0371
G115	G171	0.0371
G115	G402	0.0371
G162	G329	0.0371
G162	G828	0.0371
G122	G391	0.0371
G88	G1541	0.0371
G135	G545	0.0371
G162	G542	0.0371
G62	G1532	0.0371
G168	G1488	0.0371
G129	G1434	0.0371
G176	G929	0.0371
G176	G1100	0.0371
G35	G1089	0.0371
G79	G1285	0.0371
G60	G351	0.0371
G181	G875	0.0371
G32	G49	0.0371
G118	G1567	0.0371
G193	G9	0.0371
G101	G818	0.0371
G122	G1231	0.0371
G183	G1335	0.0371
G3	G190	0.0371
G131	G278	0.0371
G143	G771	0.0371
G2	G883	0.0371
G41	G1082	0.0371
G141	G41	0.0371
G115	G1133	0.0371
G143	G351	0.0371
G127	G570	0.0371
G66	G19	0.0371
G19	G40	0.0371
G57	G93	0.0371
G88	G10	0.0371
G195	G1061	0.0371
G193	G137	0.0371
G129	G858	0.0371
G106	G677	0.037
G8	G392	0.037
G191	G1297	0.037
G164	G1164	0.037
G164	G1288	0.037
G46	G1457	0.037
G1	G1282	0.037
G162	G1012	0.037
G137	G122	0.037
G80	G1046	0.037
G124	G1519	0.037
G192	G371	0.037
G43	G1159	0.037
G192	G150	0.037
G4	G1313	0.037
G61	G1372	0.037
G4	G599	0.037
G141	G848	0.037
G130	G1570	0.037
G91	G85	0.037
G84	G538	0.037
G188	G1312	0.037
G55	G1118	0.037
G191	G1164	0.037
G178	G334	0.037
G120	G1433	0.037
G136	G323	0.037
G59	G748	0.037
G38	G878	0.037
G115	G1109	0.037
G90	G765	0.037
G39	G1010	0.037
G89	G654	0.037
G20	G733	0.037
G113	G1625	0.037
G55	G1599	0.037
G28	G603	0.037
G70	G1336	0.037
G146	G1046	0.037
G51	G423	0.037
G67	G751	0.037
G97	G1348	0.037
G15	G1533	0.037
G194	G187	0.037
G122	G1637	0.037
G39	G532	0.037
G90	G615	0.037
G90	G1566	0.037
G83	G507	0.037
G21	G1476	0.037
G4	G1571	0.037
G139	G768	0.037
G19	G358	0.037
G97	G343	0.037
G136	G1098	0.037
G73	G1193	0.037
G18	G507	0.037
G131	G375	0.037
G42	G1233	0.037
G119	G1059	0.037
G119	G1637	0.037
G129	G822	0.037
G183	G96	0.037
G47	G1248	0.037
G11	G544	0.037
G90	G1348	0.037
G128	G1549	0.037
G105	G455	0.037
G12	G1034	0.037
G184	G1412	0.037
G190	G1323	0.037
G117	G1260	0.037
G159	G254	0.037
G159	G1498	0.037
G111	G1609	0.037
G125	G5	0.037
G125	G377	0.037
G57	G1323	0.037
G160	G34	0.037
G122	G1630	0.037
G136	G689	0.037
G73	G1080	0.037
G144	G456	0.037
G56	G1268	0.037
G143	G632	0.037
G97	G724	0.037
G147	G1462	0.037
G121	G385	0.037
G119	G954	0.037
G113	G798	0.037
G152	G838	0.037
G47	G247	0.037
G4	G1255	0.037
G169	G1513	0.037
G42	G995	0.037
G73	G1595	0.037
G57	G1342	0.037
G58	G776	0.037
G16	G1011	0.037
G177	G920	0.037
G63	G1390	0.037
G108	G1375	0.037
G30	G483	0.037
G195	G1432	0.037
G82	G1208	0.037
G40	G360	0.037
G49	G342	0.037
G44	G1638	0.037
G132	G49	0.037
G99	G822	0.037
G35	G374	0.037
G136	G782	0.037
G161	G1377	0.037
G22	G1137	0.037
G166	G891	0.037
G97	G1205	0.037
G90	G532	0.037
G102	G283	0.037
G189	G78	0.037
G195	G1044	0.037
G84	G196	0.037
G119	G1094	0.037
G193	G1270	0.037
G176	G1220	0.037
G121	G931	0.037
G143	G1072	0.037
G148	G260	0.037
G93	G978	0.037
G62	G1120	0.037
G134	G326	0.037
G35	G1137	0.037
G122	G362	0.037
G152	G1559	0.037
G166	G1024	0.037
G158	G941	0.037
G121	G1072	0.037
G99	G451	0.037
G48	G331	0.037
G86	G829	0.037
G189	G782	0.037
G136	G913	0.037
G99	G967	0.037
G119	G1230	0.037
G169	G888	0.037
G101	G806	0.037
G115	G1603	0.037
G168	G688	0.037
G129	G1261	0.037
G109	G1056	0.037
G90	G774	0.037
G115	G1036	0.037
G131	G1525	0.037
G66	G897	0.037
G113	G1602	0.037
G24	G120	0.037
G186	G933	0.037
G176	G1020	0.037
G49	G1184	0.037
G110	G874	0.037
G138	G8	0.037
G42	G725	0.037
G121	G48	0.037
G168	G820	0.037
G189	G706	0.037
G113	G1586	0.037
G186	G633	0.037
G155	G130	0.037
G97	G1520	0.037
G1	G98	0.037
G147	G547	0.037
G49	G1010	0.037
G162	G900	0.037
G168	G534	0.037
G130	G155	0.037
G173	G1	0.037
G131	G895	0.037
G7	G761	0.037
G48	G121	0.037
G1	G173	0.037
G27	G643	0.037
G98	G1	0.037
G32	G1598	0.037
G78	G189	0.037
G78	G921	0.037
G110	G743	0.037
G176	G1534	0.037
G24	G1611	0.037
G125	G1366	0.037
G120	G24	0.037
G120	G1133	0.037
G36	G1519	0.037
G8	G138	0.037
G90	G1594	0.037
G152	G924	0.037
G41	G476	0.037
G147	G1569	0.037
G27	G317	0.037
G136	G1569	0.037
G184	G975	0.037
G35	G468	0.037
G189	G1102	0.037
G118	G711	0.037
G49	G409	0.037
G5	G125	0.037
G49	G780	0.037
G195	G453	0.037
G143	G993	0.037
G187	G194	0.037
G85	G91	0.037
G96	G183	0.037
G49	G132	0.037
G34	G160	0.037
G181	G1552	0.037
G195	G681	0.037
G2	G757	0.037
G150	G192	0.037
G66	G425	0.037
G35	G696	0.037
G136	G236	0.037
G122	G137	0.037
G143	G468	0.037
G85	G1488	0.037
G90	G1543	0.037
G81	G1395	0.037
G113	G478	0.037
G161	G330	0.037
G51	G874	0.0369
G120	G1116	0.0369
G123	G1480	0.0369
G57	G474	0.0369
G164	G739	0.0369
G10	G664	0.0369
G79	G1607	0.0369
G17	G456	0.0369
G84	G1381	0.0369
G46	G143	0.0369
G52	G1641	0.0369
G52	G1642	0.0369
G10	G1040	0.0369
G62	G1298	0.0369
G80	G366	0.0369
G1	G58	0.0369
G73	G849	0.0369
G105	G27	0.0369
G38	G126	0.0369
G157	G298	0.0369
G117	G335	0.0369
G84	G739	0.0369
G175	G502	0.0369
G34	G649	0.0369
G148	G3	0.0369
G124	G1516	0.0369
G157	G1157	0.0369
G160	G751	0.0369
G188	G999	0.0369
G82	G1347	0.0369
G42	G1264	0.0369
G156	G254	0.0369
G193	G768	0.0369
G41	G176	0.0369
G193	G780	0.0369
G44	G1626	0.0369
G19	G391	0.0369
G93	G790	0.0369
G124	G1394	0.0369
G173	G911	0.0369
G186	G827	0.0369
G168	G834	0.0369
G142	G789	0.0369
G113	G607	0.0369
G10	G1116	0.0369
G192	G1641	0.0369
G148	G1550	0.0369
G42	G695	0.0369
G48	G291	0.0369
G141	G1089	0.0369
G65	G768	0.0369
G102	G1618	0.0369
G2	G1288	0.0369
G58	G497	0.0369
G91	G162	0.0369
G190	G532	0.0369
G91	G1449	0.0369
G131	G101	0.0369
G60	G223	0.0369
G134	G1233	0.0369
G91	G839	0.0369
G27	G1599	0.0369
G10	G134	0.0369
G150	G1619	0.0369
G79	G642	0.0369
G131	G1381	0.0369
G74	G264	0.0369
G175	G245	0.0369
G175	G1473	0.0369
G72	G615	0.0369
G193	G588	0.0369
G152	G685	0.0369
G66	G1381	0.0369
G194	G385	0.0369
G194	G482	0.0369
G62	G507	0.0369
G101	G538	0.0369
G190	G1185	0.0369
G33	G892	0.0369
G9	G829	0.0369
G119	G1381	0.0369
G143	G46	0.0369
G176	G1206	0.0369
G48	G184	0.0369
G12	G415	0.0369
G48	G853	0.0369
G195	G1130	0.0369
G195	G1263	0.0369
G147	G336	0.0369
G115	G489	0.0369
G194	G1171	0.0369
G158	G783	0.0369
G72	G1450	0.0369
G8	G338	0.0369
G16	G852	0.0369
G32	G856	0.0369
G135	G1537	0.0369
G91	G727	0.0369
G142	G1535	0.0369
G32	G1617	0.0369
G126	G1229	0.0369
G150	G1283	0.0369
G98	G1404	0.0369
G66	G65	0.0369
G171	G469	0.0369
G34	G928	0.0369
G16	G828	0.0369
G117	G733	0.0369
G99	G1148	0.0369
G141	G301	0.0369
G90	G1629	0.0369
G101	G131	0.0369
G169	G242	0.0369
G171	G1445	0.0369
G161	G1195	0.0369
G79	G596	0.0369
G79	G1342	0.0369
G109	G1266	0.0369
G8	G49	0.0369
G188	G893	0.0369
G153	G765	0.0369
G65	G66	0.0369
G20	G1601	0.0369
G142	G898	0.0369
G126	G724	0.0369
G118	G347	0.0369
G27	G714	0.0369
G113	G1143	0.0369
G81	G1401	0.0369
G62	G1066	0.0369
G152	G206	0.0369
G147	G388	0.0369
G3	G1604	0.0369
G135	G1311	0.0369
G115	G643	0.0369
G118	G1168	0.0369
G91	G1489	0.0369
G40	G597	0.0369
G84	G1395	0.0369
G91	G636	0.0369
G85	G976	0.0369
G101	G643	0.0369
G101	G503	0.0369
G65	G1428	0.0369
G119	G770	0.0369
G62	G1177	0.0369
G152	G242	0.0369
G101	G1155	0.0369
G78	G210	0.0369
G67	G1048	0.0369
G156	G1274	0.0369
G120	G1601	0.0369
G177	G1102	0.0369
G147	G803	0.0369
G78	G653	0.0369
G49	G8	0.0369
G179	G602	0.0369
G184	G48	0.0369
G131	G872	0.0369
G147	G494	0.0369
G162	G91	0.0369
G195	G1410	0.0369
G96	G1130	0.0369
G99	G674	0.0369
G73	G1020	0.0369
G90	G809	0.0369
G19	G533	0.0369
G141	G1612	0.0369
G126	G38	0.0369
G90	G1287	0.0369
G63	G450	0.0369
G27	G105	0.0369
G171	G571	0.0369
G113	G1569	0.0369
G129	G696	0.0369
G126	G659	0.0369
G134	G10	0.0369
G3	G148	0.0369
G100	G914	0.0369
G176	G41	0.0369
G58	G1	0.0369
G162	G1284	0.0369
G129	G1395	0.0369
G56	G1384	0.0369
G179	G914	0.0369
G108	G1545	0.0369
G5	G417	0.0369
G14	G1126	0.0368
G160	G392	0.0368
G191	G1544	0.0368
G188	G278	0.0368
G137	G1161	0.0368
G93	G995	0.0368
G26	G1480	0.0368
G164	G1556	0.0368
G19	G758	0.0368
G183	G1459	0.0368
G59	G101	0.0368
G141	G210	0.0368
G154	G134	0.0368
G99	G1122	0.0368
G75	G255	0.0368
G112	G900	0.0368
G110	G126	0.0368
G87	G1028	0.0368
G10	G1629	0.0368
G143	G503	0.0368
G9	G228	0.0368
G24	G964	0.0368
G10	G355	0.0368
G190	G431	0.0368
G131	G1291	0.0368
G91	G803	0.0368
G4	G1343	0.0368
G131	G592	0.0368
G131	G672	0.0368
G46	G251	0.0368
G112	G507	0.0368
G47	G1086	0.0368
G110	G244	0.0368
G87	G1240	0.0368
G177	G1159	0.0368
G51	G320	0.0368
G110	G1154	0.0368
G180	G1513	0.0368
G26	G1143	0.0368
G168	G752	0.0368
G89	G1453	0.0368
G98	G1629	0.0368
G195	G720	0.0368
G24	G1614	0.0368
G76	G1309	0.0368
G119	G619	0.0368
G72	G1188	0.0368
G109	G57	0.0368
G100	G1310	0.0368
G34	G1537	0.0368
G21	G188	0.0368
G81	G339	0.0368
G128	G951	0.0368
G140	G642	0.0368
G189	G910	0.0368
G48	G176	0.0368
G156	G97	0.0368
G108	G1230	0.0368
G108	G1435	0.0368
G76	G1261	0.0368
G155	G515	0.0368
G188	G325	0.0368
G101	G411	0.0368
G177	G92	0.0368
G10	G1185	0.0368
G40	G515	0.0368
G134	G1617	0.0368
G84	G89	0.0368
G136	G1478	0.0368
G24	G1322	0.0368
G42	G765	0.0368
G12	G730	0.0368
G12	G994	0.0368
G62	G598	0.0368
G96	G1123	0.0368
G5	G1458	0.0368
G90	G421	0.0368
G147	G1010	0.0368
G36	G35	0.0368
G186	G608	0.0368
G152	G347	0.0368
G120	G243	0.0368
G38	G312	0.0368
G159	G209	0.0368
G155	G483	0.0368
G88	G1323	0.0368
G67	G1255	0.0368
G142	G1140	0.0368
G180	G1476	0.0368
G153	G254	0.0368
G176	G406	0.0368
G19	G1377	0.0368
G3	G810	0.0368
G79	G862	0.0368
G69	G1413	0.0368
G119	G389	0.0368
G186	G363	0.0368
G124	G1594	0.0368
G115	G1630	0.0368
G109	G1047	0.0368
G186	G554	0.0368
G169	G1408	0.0368
G96	G479	0.0368
G58	G1022	0.0368
G57	G109	0.0368
G152	G774	0.0368
G131	G1338	0.0368
G183	G400	0.0368
G57	G408	0.0368
G108	G896	0.0368
G92	G447	0.0368
G96	G385	0.0368
G4	G1119	0.0368
G112	G1594	0.0368
G134	G503	0.0368
G49	G1391	0.0368
G85	G1233	0.0368
G171	G1402	0.0368
G99	G416	0.0368
G172	G177	0.0368
G7	G151	0.0368
G142	G243	0.0368
G40	G977	0.0368
G92	G991	0.0368
G177	G653	0.0368
G171	G380	0.0368
G183	G963	0.0368
G35	G36	0.0368
G78	G718	0.0368
G67	G290	0.0368
G3	G369	0.0368
G143	G296	0.0368
G147	G1020	0.0368
G27	G361	0.0368
G22	G1012	0.0368
G152	G699	0.0368
G169	G829	0.0368
G143	G1594	0.0368
G194	G900	0.0368
G177	G172	0.0368
G129	G210	0.0368
G181	G529	0.0368
G142	G736	0.0368
G5	G1072	0.0368
G62	G1308	0.0368
G195	G665	0.0368
G151	G7	0.0368
G68	G1072	0.0368
G120	G1436	0.0368
G96	G444	0.0368
G92	G177	0.0368
G150	G1458	0.0368
G176	G48	0.0368
G3	G1584	0.0368
G150	G696	0.0368
G126	G1404	0.0368
G188	G21	0.0368
G89	G84	0.0368
G27	G812	0.0368
G108	G813	0.0368
G90	G1232	0.0368
G97	G156	0.0368
G126	G110	0.0368
G27	G578	0.0368
G135	G1222	0.0368
G3	G353	0.0368
G135	G494	0.0368
G122	G1535	0.0368
G96	G530	0.0368
G101	G59	0.0368
G134	G154	0.0368
G88	G1543	0.0368
G105	G1545	0.0368
G27	G760	0.0368
G123	G1172	0.0367
G106	G1328	0.0367
G137	G739	0.0367
G113	G577	0.0367
G134	G474	0.0367
G176	G853	0.0367
G40	G1480	0.0367
G192	G1631	0.0367
G182	G1524	0.0367
G29	G1585	0.0367
G164	G904	0.0367
G32	G1548	0.0367
G175	G143	0.0367
G81	G597	0.0367
G146	G869	0.0367
G52	G1506	0.0367
G9	G57	0.0367
G188	G1597	0.0367
G16	G1607	0.0367
G82	G255	0.0367
G100	G803	0.0367
G8	G507	0.0367
G8	G469	0.0367
G7	G308	0.0367
G87	G619	0.0367
G188	G1133	0.0367
G153	G454	0.0367
G154	G984	0.0367
G190	G795	0.0367
G89	G834	0.0367
G128	G817	0.0367
G66	G112	0.0367
G19	G1340	0.0367
G105	G3	0.0367
G49	G639	0.0367
G20	G1169	0.0367
G46	G1638	0.0367
G91	G1143	0.0367
G91	G1416	0.0367
G6	G1044	0.0367
G46	G834	0.0367
G109	G1158	0.0367
G125	G1041	0.0367
G190	G1288	0.0367
G148	G415	0.0367
G67	G1596	0.0367
G140	G810	0.0367
G189	G1540	0.0367
G167	G880	0.0367
G133	G377	0.0367
G33	G806	0.0367
G57	G1379	0.0367
G114	G991	0.0367
G131	G1326	0.0367
G189	G62	0.0367
G91	G126	0.0367
G34	G343	0.0367
G5	G195	0.0367
G117	G1637	0.0367
G117	G1638	0.0367
G3	G1530	0.0367
G114	G101	0.0367
G111	G253	0.0367
G20	G719	0.0367
G187	G255	0.0367
G162	G922	0.0367
G15	G1583	0.0367
G157	G988	0.0367
G96	G1036	0.0367
G42	G285	0.0367
G51	G1071	0.0367
G84	G808	0.0367
G39	G1622	0.0367
G177	G1623	0.0367
G169	G1432	0.0367
G9	G382	0.0367
G176	G1499	0.0367
G122	G449	0.0367
G128	G1580	0.0367
G134	G1465	0.0367
G150	G878	0.0367
G79	G373	0.0367
G64	G181	0.0367
G100	G284	0.0367
G189	G626	0.0367
G35	G433	0.0367
G161	G712	0.0367
G161	G1109	0.0367
G91	G1383	0.0367
G43	G105	0.0367
G122	G997	0.0367
G141	G1201	0.0367
G108	G1516	0.0367
G189	G142	0.0367
G49	G664	0.0367
G140	G660	0.0367
G22	G380	0.0367
G122	G852	0.0367
G112	G81	0.0367
G105	G953	0.0367
G105	G1529	0.0367
G159	G317	0.0367
G3	G451	0.0367
G194	G679	0.0367
G72	G752	0.0367
G136	G1255	0.0367
G122	G1276	0.0367
G57	G603	0.0367
G3	G781	0.0367
G193	G1307	0.0367
G113	G449	0.0367
G66	G607	0.0367
G194	G720	0.0367
G16	G313	0.0367
G87	G1286	0.0367
G96	G1221	0.0367
G194	G1243	0.0367
G159	G625	0.0367
G72	G465	0.0367
G195	G1420	0.0367
G143	G175	0.0367
G66	G293	0.0367
G141	G765	0.0367
G162	G773	0.0367
G178	G291	0.0367
G178	G471	0.0367
G15	G209	0.0367
G136	G259	0.0367
G168	G1103	0.0367
G115	G1076	0.0367
G192	G186	0.0367
G113	G285	0.0367
G193	G152	0.0367
G42	G843	0.0367
G177	G1556	0.0367
G85	G785	0.0367
G195	G5	0.0367
G122	G627	0.0367
G122	G665	0.0367
G84	G855	0.0367
G195	G1538	0.0367
G79	G405	0.0367
G8	G1215	0.0367
G19	G1423	0.0367
G172	G463	0.0367
G129	G362	0.0367
G129	G418	0.0367
G129	G727	0.0367
G143	G627	0.0367
G195	G303	0.0367
G126	G91	0.0367
G12	G897	0.0367
G34	G1413	0.0367
G34	G1421	0.0367
G195	G1266	0.0367
G46	G305	0.0367
G139	G874	0.0367
G66	G271	0.0367
G131	G404	0.0367
G134	G477	0.0367
G58	G730	0.0367
G84	G382	0.0367
G100	G1199	0.0367
G152	G193	0.0367
G70	G100	0.0367
G57	G680	0.0367
G101	G1141	0.0367
G58	G587	0.0367
G109	G614	0.0367
G135	G833	0.0367
G186	G1328	0.0367
G140	G812	0.0367
G129	G259	0.0367
G129	G1121	0.0367
G100	G70	0.0367
G121	G1366	0.0367
G5	G237	0.0367
G142	G189	0.0367
G126	G364	0.0367
G11	G1488	0.0367
G150	G845	0.0367
G122	G1251	0.0367
G186	G192	0.0367
G86	G492	0.0367
G78	G602	0.0367
G144	G1493	0.0367
G122	G619	0.0367
G57	G1219	0.0367
G5	G966	0.0367
G115	G678	0.0367
G35	G1011	0.0367
G62	G189	0.0367
G81	G112	0.0367
G112	G66	0.0367
G58	G994	0.0367
G19	G1435	0.0367
G181	G64	0.0367
G5	G509	0.0367
G158	G1100	0.0367
G3	G105	0.0367
G105	G43	0.0367
G118	G581	0.0367
G150	G425	0.0367
G35	G1601	0.0367
G101	G114	0.0367
G189	G622	0.0367
G35	G571	0.0367
G2	G914	0.0367
G57	G9	0.0367
G35	G1029	0.0367
G152	G760	0.0367
G19	G1167	0.0367
G109	G927	0.0367
G143	G1331	0.0367
G14	G1180	0.0366
G151	G1480	0.0366
G177	G823	0.0366
G122	G853	0.0366
G184	G1241	0.0366
G164	G831	0.0366
G190	G1582	0.0366
G88	G533	0.0366
G10	G642	0.0366
G19	G573	0.0366
G188	G235	0.0366
G93	G836	0.0366
G158	G231	0.0366
G67	G1127	0.0366
G181	G1558	0.0366
G176	G502	0.0366
G175	G444	0.0366
G131	G1320	0.0366
G179	G99	0.0366
G75	G1154	0.0366
G2	G323	0.0366
G24	G1018	0.0366
G1	G755	0.0366
G75	G1432	0.0366
G163	G1240	0.0366
G146	G921	0.0366
G191	G300	0.0366
G150	G1490	0.0366
G135	G432	0.0366
G146	G759	0.0366
G63	G1264	0.0366
G109	G1362	0.0366
G173	G479	0.0366
G181	G57	0.0366
G161	G541	0.0366
G192	G1577	0.0366
G124	G903	0.0366
G67	G1078	0.0366
G73	G825	0.0366
G18	G822	0.0366
G194	G1275	0.0366
G188	G1634	0.0366
G183	G456	0.0366
G66	G1028	0.0366
G163	G1192	0.0366
G132	G789	0.0366
G160	G113	0.0366
G119	G1002	0.0366
G10	G101	0.0366
G30	G1513	0.0366
G89	G1153	0.0366
G89	G1446	0.0366
G98	G199	0.0366
G7	G1279	0.0366
G70	G1272	0.0366
G34	G1079	0.0366
G67	G1392	0.0366
G49	G1339	0.0366
G195	G1025	0.0366
G135	G1455	0.0366
G119	G1580	0.0366
G157	G1118	0.0366
G108	G1291	0.0366
G71	G790	0.0366
G142	G715	0.0366
G33	G1571	0.0366
G8	G1582	0.0366
G131	G532	0.0366
G167	G301	0.0366
G118	G1626	0.0366
G168	G599	0.0366
G12	G762	0.0366
G81	G792	0.0366
G176	G194	0.0366
G176	G244	0.0366
G178	G1352	0.0366
G136	G1106	0.0366
G70	G951	0.0366
G144	G1011	0.0366
G8	G1189	0.0366
G85	G803	0.0366
G110	G964	0.0366
G151	G855	0.0366
G100	G1531	0.0366
G161	G931	0.0366
G35	G562	0.0366
G8	G1554	0.0366
G101	G594	0.0366
G146	G1320	0.0366
G142	G1520	0.0366
G108	G239	0.0366
G154	G305	0.0366
G141	G446	0.0366
G72	G1123	0.0366
G27	G795	0.0366
G80	G924	0.0366
G39	G152	0.0366
G60	G1135	0.0366
G190	G768	0.0366
G190	G1602	0.0366
G121	G356	0.0366
G66	G1165	0.0366
G105	G498	0.0366
G58	G1491	0.0366
G59	G994	0.0366
G109	G1059	0.0366
G169	G92	0.0366
G139	G808	0.0366
G81	G409	0.0366
G189	G1550	0.0366
G151	G1591	0.0366
G152	G1311	0.0366
G185	G120	0.0366
G96	G1047	0.0366
G66	G796	0.0366
G100	G442	0.0366
G191	G547	0.0366
G139	G1221	0.0366
G62	G1326	0.0366
G151	G23	0.0366
G72	G399	0.0366
G143	G1400	0.0366
G27	G1148	0.0366
G142	G277	0.0366
G90	G1441	0.0366
G99	G179	0.0366
G143	G768	0.0366
G57	G1098	0.0366
G109	G254	0.0366
G99	G1292	0.0366
G83	G1107	0.0366
G161	G838	0.0366
G101	G10	0.0366
G194	G176	0.0366
G62	G352	0.0366
G10	G1271	0.0366
G152	G731	0.0366
G176	G891	0.0366
G150	G755	0.0366
G79	G441	0.0366
G26	G940	0.0366
G100	G1567	0.0366
G175	G1090	0.0366
G118	G1333	0.0366
G119	G904	0.0366
G176	G1539	0.0366
G28	G725	0.0366
G144	G1204	0.0366
G9	G157	0.0366
G32	G898	0.0366
G32	G1126	0.0366
G109	G487	0.0366
G26	G438	0.0366
G121	G1127	0.0366
G36	G402	0.0366
G92	G169	0.0366
G176	G964	0.0366
G163	G1406	0.0366
G181	G845	0.0366
G29	G995	0.0366
G181	G1191	0.0366
G66	G817	0.0366
G131	G843	0.0366
G5	G1107	0.0366
G99	G351	0.0366
G162	G225	0.0366
G162	G1189	0.0366
G115	G1530	0.0366
G171	G535	0.0366
G36	G768	0.0366
G153	G495	0.0366
G57	G181	0.0366
G53	G661	0.0366
G66	G296	0.0366
G3	G476	0.0366
G2	G548	0.0366
G157	G9	0.0366
G62	G1637	0.0366
G3	G658	0.0366
G142	G396	0.0366
G83	G278	0.0366
G83	G609	0.0366
G112	G494	0.0366
G2	G1232	0.0366
G23	G151	0.0366
G152	G39	0.0366
G42	G499	0.0366
G35	G725	0.0366
G120	G185	0.0366
G150	G1410	0.0366
G142	G1552	0.0366
G162	G1434	0.0366
G48	G604	0.0366
G162	G547	0.0366
G156	G980	0.0366
G181	G601	0.0366
G113	G160	0.0366
G117	G675	0.0366
G91	G1045	0.0366
G152	G728	0.0366
G152	G757	0.0366
G102	G1535	0.0366
G152	G318	0.0366
G152	G1147	0.0366
G117	G757	0.0366
G187	G991	0.0366
G117	G667	0.0366
G187	G1388	0.0366
G162	G417	0.0366
G106	G473	0.0365
G67	G1586	0.0365
G106	G1563	0.0365
G137	G1164	0.0365
G18	G543	0.0365
G84	G1511	0.0365
G113	G492	0.0365
G2	G1542	0.0365
G10	G1043	0.0365
G156	G1282	0.0365
G106	G1395	0.0365
G192	G1548	0.0365
G190	G766	0.0365
G29	G1382	0.0365
G95	G255	0.0365
G168	G227	0.0365
G60	G1469	0.0365
G164	G122	0.0365
G41	G27	0.0365
G19	G1012	0.0365
G55	G1414	0.0365
G43	G846	0.0365
G180	G122	0.0365
G51	G817	0.0365
G138	G615	0.0365
G78	G628	0.0365
G49	G302	0.0365
G120	G1625	0.0365
G72	G1266	0.0365
G52	G1233	0.0365
G54	G1233	0.0365
G134	G1430	0.0365
G18	G1327	0.0365
G95	G1305	0.0365
G127	G439	0.0365
G138	G442	0.0365
G156	G1233	0.0365
G139	G255	0.0365
G123	G811	0.0365
G40	G940	0.0365
G100	G1264	0.0365
G67	G176	0.0365
G107	G201	0.0365
G183	G1044	0.0365
G133	G913	0.0365
G43	G1316	0.0365
G4	G239	0.0365
G4	G1484	0.0365
G158	G169	0.0365
G121	G799	0.0365
G29	G1639	0.0365
G131	G1079	0.0365
G107	G973	0.0365
G11	G178	0.0365
G58	G649	0.0365
G171	G1461	0.0365
G42	G796	0.0365
G67	G1055	0.0365
G79	G942	0.0365
G63	G1164	0.0365
G177	G1288	0.0365
G26	G350	0.0365
G101	G350	0.0365
G101	G1412	0.0365
G5	G768	0.0365
G120	G239	0.0365
G114	G1020	0.0365
G105	G1211	0.0365
G185	G1466	0.0365
G186	G1148	0.0365
G70	G903	0.0365
G53	G620	0.0365
G43	G338	0.0365
G134	G1392	0.0365
G69	G206	0.0365
G35	G1461	0.0365
G71	G1108	0.0365
G110	G788	0.0365
G121	G1629	0.0365
G177	G113	0.0365
G36	G201	0.0365
G193	G96	0.0365
G193	G1076	0.0365
G150	G1594	0.0365
G78	G549	0.0365
G28	G1291	0.0365
G32	G1188	0.0365
G4	G380	0.0365
G187	G664	0.0365
G114	G1428	0.0365
G150	G411	0.0365
G131	G546	0.0365
G131	G880	0.0365
G22	G951	0.0365
G20	G260	0.0365
G46	G285	0.0365
G67	G996	0.0365
G61	G509	0.0365
G10	G1353	0.0365
G93	G533	0.0365
G90	G834	0.0365
G140	G1619	0.0365
G66	G1432	0.0365
G134	G1159	0.0365
G143	G319	0.0365
G89	G905	0.0365
G88	G1340	0.0365
G134	G1602	0.0365
G152	G1245	0.0365
G43	G591	0.0365
G63	G473	0.0365
G147	G1049	0.0365
G192	G1107	0.0365
G69	G905	0.0365
G29	G329	0.0365
G171	G506	0.0365
G171	G1262	0.0365
G161	G439	0.0365
G118	G1059	0.0365
G118	G1466	0.0365
G113	G1165	0.0365
G101	G1275	0.0365
G9	G541	0.0365
G192	G1430	0.0365
G153	G1559	0.0365
G125	G295	0.0365
G4	G629	0.0365
G109	G928	0.0365
G41	G28	0.0365
G91	G563	0.0365
G96	G1175	0.0365
G5	G1453	0.0365
G47	G180	0.0365
G129	G1126	0.0365
G184	G765	0.0365
G131	G585	0.0365
G142	G1431	0.0365
G195	G1317	0.0365
G34	G369	0.0365
G130	G193	0.0365
G162	G389	0.0365
G27	G1616	0.0365
G139	G592	0.0365
G58	G1071	0.0365
G124	G646	0.0365
G129	G768	0.0365
G109	G1191	0.0365
G85	G475	0.0365
G125	G1103	0.0365
G131	G231	0.0365
G72	G722	0.0365
G72	G1325	0.0365
G54	G64	0.0365
G135	G1217	0.0365
G134	G1028	0.0365
G178	G1421	0.0365
G139	G1043	0.0365
G195	G562	0.0365
G142	G390	0.0365
G42	G509	0.0365
G192	G22	0.0365
G22	G192	0.0365
G168	G278	0.0365
G129	G424	0.0365
G134	G1128	0.0365
G179	G326	0.0365
G19	G850	0.0365
G92	G1152	0.0365
G63	G1505	0.0365
G195	G791	0.0365
G69	G1048	0.0365
G72	G414	0.0365
G30	G1455	0.0365
G120	G1295	0.0365
G193	G130	0.0365
G110	G1357	0.0365
G85	G1150	0.0365
G64	G54	0.0365
G139	G472	0.0365
G113	G1591	0.0365
G12	G501	0.0365
G121	G1197	0.0365
G96	G193	0.0365
G96	G871	0.0365
G96	G1548	0.0365
G151	G1553	0.0365
G180	G47	0.0365
G152	G1119	0.0365
G113	G177	0.0365
G85	G1351	0.0365
G28	G41	0.0365
G162	G602	0.0365
G187	G772	0.0365
G122	G180	0.0365
G101	G711	0.0365
G195	G305	0.0365
G171	G1611	0.0365
G35	G1300	0.0365
G169	G158	0.0365
G176	G67	0.0365
G33	G1147	0.0365
G178	G11	0.0365
G162	G1232	0.0365
G152	G1029	0.0365
G122	G468	0.0365
G91	G1101	0.0365
G27	G41	0.0365
G118	G999	0.0365
G62	G728	0.0365
G181	G478	0.0365
G122	G164	0.0365
G106	G503	0.0364
G185	G950	0.0364
G80	G1480	0.0364
G160	G1373	0.0364
G75	G1457	0.0364
G131	G1634	0.0364
G16	G1561	0.0364
G101	G329	0.0364
G141	G1010	0.0364
G51	G554	0.0364
G75	G343	0.0364
G69	G432	0.0364
G63	G746	0.0364
G27	G1534	0.0364
G28	G227	0.0364
G168	G797	0.0364
G159	G894	0.0364
G108	G615	0.0364
G9	G1405	0.0364
G22	G399	0.0364
G89	G135	0.0364
G168	G1484	0.0364
G67	G836	0.0364
G178	G1470	0.0364
G126	G1380	0.0364
G70	G964	0.0364
G26	G1392	0.0364
G50	G842	0.0364
G80	G78	0.0364
G172	G115	0.0364
G10	G796	0.0364
G151	G109	0.0364
G188	G1325	0.0364
G28	G1506	0.0364
G158	G1148	0.0364
G154	G253	0.0364
G53	G588	0.0364
G120	G1642	0.0364
G193	G1158	0.0364
G43	G241	0.0364
G185	G1477	0.0364
G83	G1323	0.0364
G77	G439	0.0364
G119	G118	0.0364
G100	G532	0.0364
G70	G251	0.0364
G71	G637	0.0364
G148	G1169	0.0364
G64	G1380	0.0364
G138	G184	0.0364
G85	G1537	0.0364
G159	G773	0.0364
G42	G411	0.0364
G2	G1616	0.0364
G148	G208	0.0364
G182	G1142	0.0364
G84	G270	0.0364
G89	G782	0.0364
G96	G298	0.0364
G101	G1173	0.0364
G120	G1623	0.0364
G97	G559	0.0364
G122	G1243	0.0364
G60	G518	0.0364
G188	G1341	0.0364
G89	G52	0.0364
G38	G1635	0.0364
G40	G1019	0.0364
G18	G588	0.0364
G166	G1272	0.0364
G175	G119	0.0364
G171	G308	0.0364
G162	G1193	0.0364
G63	G465	0.0364
G193	G405	0.0364
G189	G1165	0.0364
G33	G274	0.0364
G46	G189	0.0364
G159	G1261	0.0364
G21	G897	0.0364
G15	G1221	0.0364
G181	G458	0.0364
G50	G715	0.0364
G88	G755	0.0364
G1	G1207	0.0364
G153	G1130	0.0364
G193	G66	0.0364
G150	G206	0.0364
G150	G1603	0.0364
G85	G739	0.0364
G101	G1310	0.0364
G114	G602	0.0364
G12	G1481	0.0364
G66	G475	0.0364
G3	G1273	0.0364
G96	G513	0.0364
G194	G201	0.0364
G114	G1085	0.0364
G139	G1353	0.0364
G8	G973	0.0364
G36	G595	0.0364
G122	G518	0.0364
G189	G1524	0.0364
G187	G752	0.0364
G29	G331	0.0364
G66	G319	0.0364
G160	G63	0.0364
G98	G1519	0.0364
G97	G283	0.0364
G100	G743	0.0364
G117	G1436	0.0364
G152	G742	0.0364
G139	G1138	0.0364
G43	G1048	0.0364
G159	G359	0.0364
G155	G1207	0.0364
G62	G1263	0.0364
G65	G666	0.0364
G152	G945	0.0364
G126	G1215	0.0364
G167	G1268	0.0364
G163	G157	0.0364
G141	G37	0.0364
G119	G952	0.0364
G119	G1168	0.0364
G119	G1602	0.0364
G63	G1639	0.0364
G10	G1061	0.0364
G5	G1396	0.0364
G5	G1478	0.0364
G55	G1441	0.0364
G57	G475	0.0364
G35	G1540	0.0364
G41	G69	0.0364
G193	G1004	0.0364
G189	G1104	0.0364
G108	G1394	0.0364
G16	G1552	0.0364
G176	G1281	0.0364
G131	G1534	0.0364
G49	G1539	0.0364
G166	G275	0.0364
G84	G393	0.0364
G122	G1415	0.0364
G37	G141	0.0364
G110	G572	0.0364
G105	G384	0.0364
G76	G1256	0.0364
G130	G1256	0.0364
G131	G616	0.0364
G122	G97	0.0364
G97	G122	0.0364
G122	G1121	0.0364
G108	G1153	0.0364
G187	G953	0.0364
G42	G1089	0.0364
G62	G1527	0.0364
G131	G622	0.0364
G96	G1633	0.0364
G121	G49	0.0364
G189	G412	0.0364
G155	G22	0.0364
G101	G1441	0.0364
G177	G1567	0.0364
G3	G458	0.0364
G32	G283	0.0364
G130	G516	0.0364
G34	G1487	0.0364
G49	G799	0.0364
G48	G391	0.0364
G115	G473	0.0364
G22	G155	0.0364
G121	G1396	0.0364
G187	G1572	0.0364
G15	G477	0.0364
G122	G1155	0.0364
G90	G1121	0.0364
G49	G121	0.0364
G195	G1230	0.0364
G2	G1093	0.0364
G118	G119	0.0364
G162	G627	0.0364
G176	G1401	0.0364
G28	G1048	0.0364
G19	G409	0.0364
G66	G193	0.0364
G32	G743	0.0364
G34	G448	0.0364
G169	G1615	0.0364
G15	G939	0.0364
G195	G1014	0.0364
G113	G836	0.0364
G69	G41	0.0364
G69	G955	0.0364
G193	G1102	0.0364
G5	G1328	0.0364
G79	G1375	0.0364
G157	G163	0.0364
G126	G865	0.0364
G126	G1570	0.0364
G189	G46	0.0364
G189	G1542	0.0364
G147	G222	0.0364
G190	G696	0.0364
G63	G160	0.0364
G135	G252	0.0364
G162	G1442	0.0364
G57	G1347	0.0364
G27	G1637	0.0364
G90	G581	0.0364
G142	G958	0.0364
G189	G692	0.0364
G64	G632	0.0364
G136	G954	0.0364
G119	G175	0.0364
G52	G89	0.0364
G126	G977	0.0364
G98	G1338	0.0364
G115	G172	0.0364
G184	G138	0.0364
G152	G579	0.0364
G109	G151	0.0364
G135	G89	0.0364
G91	G1147	0.0364
G78	G80	0.0364
G66	G1543	0.0364
G72	G1274	0.0364
G143	G478	0.0364
G58	G617	0.0364
G5	G858	0.0364
G106	G1497	0.0363
G137	G855	0.0363
G84	G227	0.0363
G125	G1631	0.0363
G67	G900	0.0363
G90	G249	0.0363
G34	G19	0.0363
G89	G393	0.0363
G55	G1266	0.0363
G121	G1282	0.0363
G76	G1025	0.0363
G142	G859	0.0363
G4	G426	0.0363
G84	G841	0.0363
G60	G293	0.0363
G109	G278	0.0363
G120	G649	0.0363
G178	G1221	0.0363
G62	G483	0.0363
G88	G1165	0.0363
G160	G819	0.0363
G55	G1339	0.0363
G158	G323	0.0363
G57	G817	0.0363
G20	G443	0.0363
G3	G438	0.0363
G188	G1129	0.0363
G136	G800	0.0363
G100	G795	0.0363
G130	G118	0.0363
G46	G795	0.0363
G11	G1432	0.0363
G97	G663	0.0363
G97	G803	0.0363
G192	G1260	0.0363
G194	G910	0.0363
G182	G512	0.0363
G154	G85	0.0363
G80	G544	0.0363
G175	G406	0.0363
G112	G1007	0.0363
G146	G644	0.0363
G146	G1524	0.0363
G178	G260	0.0363
G157	G684	0.0363
G10	G1072	0.0363
G51	G1626	0.0363
G7	G1429	0.0363
G33	G624	0.0363
G176	G1289	0.0363
G30	G880	0.0363
G21	G1264	0.0363
G15	G256	0.0363
G136	G621	0.0363
G56	G1589	0.0363
G42	G224	0.0363
G67	G1239	0.0363
G105	G1392	0.0363
G70	G1133	0.0363
G74	G81	0.0363
G53	G85	0.0363
G20	G533	0.0363
G141	G779	0.0363
G162	G1149	0.0363
G8	G713	0.0363
G53	G898	0.0363
G168	G932	0.0363
G80	G1520	0.0363
G115	G1185	0.0363
G194	G1390	0.0363
G4	G914	0.0363
G151	G1177	0.0363
G158	G1185	0.0363
G158	G1325	0.0363
G152	G624	0.0363
G152	G781	0.0363
G85	G354	0.0363
G46	G360	0.0363
G156	G1447	0.0363
G181	G720	0.0363
G101	G808	0.0363
G24	G267	0.0363
G4	G1364	0.0363
G194	G1295	0.0363
G58	G810	0.0363
G168	G1299	0.0363
G61	G1218	0.0363
G121	G860	0.0363
G22	G195	0.0363
G79	G794	0.0363
G117	G1040	0.0363
G87	G83	0.0363
G193	G1605	0.0363
G150	G796	0.0363
G111	G829	0.0363
G36	G1221	0.0363
G56	G1519	0.0363
G68	G695	0.0363
G83	G348	0.0363
G107	G1637	0.0363
G62	G684	0.0363
G83	G446	0.0363
G178	G1386	0.0363
G155	G758	0.0363
G89	G197	0.0363
G10	G1595	0.0363
G131	G823	0.0363
G131	G869	0.0363
G131	G1189	0.0363
G66	G765	0.0363
G109	G1326	0.0363
G9	G48	0.0363
G5	G1086	0.0363
G5	G1133	0.0363
G101	G358	0.0363
G151	G1251	0.0363
G112	G167	0.0363
G176	G1537	0.0363
G143	G1208	0.0363
G86	G616	0.0363
G117	G1589	0.0363
G131	G1524	0.0363
G160	G67	0.0363
G53	G2	0.0363
G129	G645	0.0363
G186	G411	0.0363
G195	G347	0.0363
G195	G773	0.0363
G10	G1169	0.0363
G109	G1248	0.0363
G47	G70	0.0363
G4	G646	0.0363
G123	G137	0.0363
G58	G1524	0.0363
G195	G1123	0.0363
G110	G836	0.0363
G75	G89	0.0363
G92	G1576	0.0363
G58	G1462	0.0363
G119	G1394	0.0363
G91	G1103	0.0363
G136	G1615	0.0363
G109	G1214	0.0363
G100	G547	0.0363
G195	G1291	0.0363
G125	G1251	0.0363
G173	G93	0.0363
G72	G1024	0.0363
G129	G658	0.0363
G99	G358	0.0363
G19	G1551	0.0363
G109	G562	0.0363
G105	G955	0.0363
G58	G1421	0.0363
G180	G779	0.0363
G3	G388	0.0363
G93	G173	0.0363
G117	G706	0.0363
G49	G1366	0.0363
G167	G112	0.0363
G194	G855	0.0363
G194	G904	0.0363
G118	G1268	0.0363
G130	G368	0.0363
G89	G75	0.0363
G89	G222	0.0363
G70	G47	0.0363
G137	G123	0.0363
G2	G53	0.0363
G85	G1634	0.0363
G58	G504	0.0363
G58	G1227	0.0363
G62	G1218	0.0363
G67	G160	0.0363
G195	G22	0.0363
G153	G1048	0.0363
G58	G1121	0.0363
G19	G538	0.0363
G58	G1637	0.0363
G48	G9	0.0363
G108	G296	0.0363
G83	G87	0.0363
G19	G34	0.0363
G108	G462	0.0363
G3	G655	0.0363
G72	G1280	0.0363
G85	G53	0.0363
G118	G130	0.0363
G44	G1313	0.0363
G118	G464	0.0363
G78	G1197	0.0363
G81	G74	0.0363
G81	G1515	0.0363
G131	G524	0.0363
G47	G1545	0.0363
G85	G154	0.0363
G193	G1321	0.0363
G79	G617	0.0363
G108	G1535	0.0363
G135	G1101	0.0363
G91	G517	0.0363
G106	G892	0.0362
G184	G495	0.0362
G48	G1297	0.0362
G168	G1585	0.0362
G16	G1614	0.0362
G17	G1264	0.0362
G16	G295	0.0362
G105	G1378	0.0362
G84	G298	0.0362
G151	G1043	0.0362
G156	G1546	0.0362
G100	G1582	0.0362
G164	G985	0.0362
G184	G823	0.0362
G28	G336	0.0362
G158	G727	0.0362
G178	G34	0.0362
G178	G1510	0.0362
G73	G1122	0.0362
G9	G118	0.0362
G75	G507	0.0362
G124	G1416	0.0362
G163	G72	0.0362
G108	G44	0.0362
G108	G1416	0.0362
G194	G663	0.0362
G132	G752	0.0362
G98	G244	0.0362
G105	G765	0.0362
G110	G1490	0.0362
G53	G1520	0.0362
G9	G1432	0.0362
G64	G1158	0.0362
G8	G1014	0.0362
G173	G662	0.0362
G171	G340	0.0362
G188	G1327	0.0362
G107	G1215	0.0362
G114	G176	0.0362
G114	G1240	0.0362
G172	G489	0.0362
G17	G1378	0.0362
G186	G822	0.0362
G133	G1423	0.0362
G4	G714	0.0362
G91	G1189	0.0362
G142	G1313	0.0362
G174	G1261	0.0362
G141	G1626	0.0362
G105	G605	0.0362
G62	G1269	0.0362
G152	G776	0.0362
G22	G1450	0.0362
G93	G1263	0.0362
G42	G1497	0.0362
G51	G1583	0.0362
G10	G462	0.0362
G9	G342	0.0362
G48	G1466	0.0362
G1	G1344	0.0362
G118	G1460	0.0362
G123	G523	0.0362
G147	G219	0.0362
G27	G1109	0.0362
G182	G1330	0.0362
G5	G822	0.0362
G66	G1173	0.0362
G142	G1018	0.0362
G44	G620	0.0362
G184	G1520	0.0362
G127	G1472	0.0362
G46	G272	0.0362
G112	G982	0.0362
G11	G1168	0.0362
G115	G890	0.0362
G26	G536	0.0362
G118	G1566	0.0362
G148	G1195	0.0362
G16	G1134	0.0362
G195	G1617	0.0362
G125	G319	0.0362
G122	G930	0.0362
G140	G1369	0.0362
G135	G1284	0.0362
G90	G1004	0.0362
G150	G777	0.0362
G182	G1581	0.0362
G184	G1316	0.0362
G167	G1109	0.0362
G188	G1447	0.0362
G9	G445	0.0362
G87	G950	0.0362
G118	G720	0.0362
G12	G300	0.0362
G158	G996	0.0362
G87	G1554	0.0362
G195	G1585	0.0362
G96	G549	0.0362
G58	G1251	0.0362
G143	G92	0.0362
G32	G375	0.0362
G137	G1555	0.0362
G40	G598	0.0362
G12	G389	0.0362
G12	G409	0.0362
G152	G113	0.0362
G16	G645	0.0362
G176	G1196	0.0362
G162	G1336	0.0362
G135	G500	0.0362
G135	G662	0.0362
G152	G515	0.0362
G49	G259	0.0362
G39	G985	0.0362
G72	G218	0.0362
G98	G1058	0.0362
G195	G839	0.0362
G169	G188	0.0362
G117	G385	0.0362
G80	G1110	0.0362
G193	G81	0.0362
G131	G631	0.0362
G48	G1023	0.0362
G117	G90	0.0362
G153	G1609	0.0362
G183	G973	0.0362
G35	G283	0.0362
G3	G416	0.0362
G3	G1551	0.0362
G58	G1397	0.0362
G90	G117	0.0362
G90	G1533	0.0362
G62	G1423	0.0362
G174	G183	0.0362
G121	G1009	0.0362
G121	G1524	0.0362
G118	G773	0.0362
G147	G486	0.0362
G114	G582	0.0362
G98	G741	0.0362
G68	G1573	0.0362
G64	G477	0.0362
G121	G193	0.0362
G41	G578	0.0362
G143	G1318	0.0362
G101	G225	0.0362
G105	G978	0.0362
G88	G473	0.0362
G118	G913	0.0362
G62	G608	0.0362
G72	G997	0.0362
G101	G555	0.0362
G194	G826	0.0362
G34	G483	0.0362
G169	G1034	0.0362
G78	G860	0.0362
G2	G1591	0.0362
G188	G169	0.0362
G35	G700	0.0362
G169	G738	0.0362
G38	G467	0.0362
G31	G492	0.0362
G19	G1196	0.0362
G113	G152	0.0362
G131	G209	0.0362
G92	G143	0.0362
G81	G193	0.0362
G119	G872	0.0362
G119	G978	0.0362
G62	G612	0.0362
G147	G334	0.0362
G139	G1357	0.0362
G88	G1321	0.0362
G65	G655	0.0362
G193	G121	0.0362
G62	G398	0.0362
G66	G1132	0.0362
G150	G1620	0.0362
G117	G967	0.0362
G5	G325	0.0362
G108	G573	0.0362
G35	G1448	0.0362
G27	G915	0.0362
G27	G1346	0.0362
G108	G1023	0.0362
G183	G174	0.0362
G150	G1142	0.0362
G27	G1227	0.0362
G3	G367	0.0362
G152	G601	0.0362
G152	G1225	0.0362
G46	G222	0.0362
G126	G200	0.0362
G62	G1090	0.0362
G131	G1411	0.0362
G85	G1391	0.0362
G62	G958	0.0362
G63	G1508	0.0362
G126	G1420	0.0362
G27	G659	0.0362
G27	G702	0.0362
G19	G477	0.0362
G142	G571	0.0362
G176	G114	0.0362
G150	G220	0.0362
G44	G108	0.0362
G122	G728	0.0362
G113	G351	0.0362
G118	G9	0.0362
G72	G163	0.0362
G34	G178	0.0362
G99	G1322	0.0362
G122	G1097	0.0362
G3	G943	0.0362
G106	G695	0.0361
G106	G1300	0.0361
G69	G1586	0.0361
G152	G1172	0.0361
G164	G375	0.0361
G89	G19	0.0361
G81	G1297	0.0361
G178	G687	0.0361
G188	G849	0.0361
G84	G664	0.0361
G75	G1488	0.0361
G46	G1282	0.0361
G13	G1081	0.0361
G84	G162	0.0361
G156	G795	0.0361
G24	G1523	0.0361
G142	G1298	0.0361
G123	G1613	0.0361
G132	G1164	0.0361
G20	G1273	0.0361
G17	G473	0.0361
G13	G1622	0.0361
G158	G1035	0.0361
G42	G310	0.0361
G91	G1025	0.0361
G182	G834	0.0361
G84	G497	0.0361
G86	G890	0.0361
G70	G1533	0.0361
G1	G1145	0.0361
G114	G1059	0.0361
G80	G1108	0.0361
G95	G1408	0.0361
G176	G849	0.0361
G148	G1273	0.0361
G42	G1618	0.0361
G117	G427	0.0361
G87	G839	0.0361
G121	G407	0.0361
G87	G594	0.0361
G192	G615	0.0361
G137	G858	0.0361
G91	G1580	0.0361
G150	G1352	0.0361
G169	G635	0.0361
G189	G1536	0.0361
G184	G800	0.0361
G66	G1638	0.0361
G136	G1642	0.0361
G83	G1025	0.0361
G132	G831	0.0361
G189	G343	0.0361
G69	G429	0.0361
G89	G1614	0.0361
G161	G1018	0.0361
G109	G1522	0.0361
G56	G78	0.0361
G1	G1307	0.0361
G131	G407	0.0361
G150	G1041	0.0361
G193	G1416	0.0361
G12	G489	0.0361
G146	G708	0.0361
G90	G827	0.0361
G17	G453	0.0361
G65	G135	0.0361
G183	G1261	0.0361
G157	G1503	0.0361
G28	G570	0.0361
G129	G244	0.0361
G191	G627	0.0361
G62	G1446	0.0361
G96	G44	0.0361
G19	G1554	0.0361
G101	G1449	0.0361
G105	G1138	0.0361
G37	G1148	0.0361
G155	G1629	0.0361
G143	G842	0.0361
G87	G1307	0.0361
G96	G1264	0.0361
G15	G401	0.0361
G97	G1343	0.0361
G64	G4	0.0361
G68	G284	0.0361
G158	G1327	0.0361
G162	G1637	0.0361
G123	G1415	0.0361
G143	G1160	0.0361
G139	G605	0.0361
G73	G251	0.0361
G99	G780	0.0361
G176	G507	0.0361
G142	G96	0.0361
G3	G896	0.0361
G182	G193	0.0361
G182	G1286	0.0361
G91	G1217	0.0361
G73	G1087	0.0361
G12	G789	0.0361
G3	G539	0.0361
G147	G234	0.0361
G190	G1187	0.0361
G115	G1044	0.0361
G122	G283	0.0361
G15	G1011	0.0361
G21	G854	0.0361
G8	G917	0.0361
G98	G1121	0.0361
G90	G1249	0.0361
G154	G125	0.0361
G156	G597	0.0361
G156	G924	0.0361
G56	G467	0.0361
G186	G1185	0.0361
G195	G937	0.0361
G16	G900	0.0361
G34	G1036	0.0361
G189	G1191	0.0361
G124	G1274	0.0361
G11	G746	0.0361
G126	G902	0.0361
G191	G697	0.0361
G27	G563	0.0361
G7	G159	0.0361
G179	G1537	0.0361
G189	G362	0.0361
G15	G1064	0.0361
G99	G876	0.0361
G72	G1009	0.0361
G73	G1336	0.0361
G189	G1295	0.0361
G147	G189	0.0361
G97	G243	0.0361
G97	G823	0.0361
G97	G838	0.0361
G150	G1498	0.0361
G144	G15	0.0361
G26	G1064	0.0361
G189	G373	0.0361
G156	G1601	0.0361
G44	G96	0.0361
G169	G551	0.0361
G117	G1607	0.0361
G15	G237	0.0361
G15	G1068	0.0361
G58	G1223	0.0361
G135	G65	0.0361
G135	G496	0.0361
G110	G1511	0.0361
G162	G236	0.0361
G162	G361	0.0361
G162	G1390	0.0361
G162	G1605	0.0361
G184	G1253	0.0361
G193	G393	0.0361
G96	G142	0.0361
G96	G754	0.0361
G62	G1478	0.0361
G171	G603	0.0361
G122	G535	0.0361
G73	G1491	0.0361
G178	G1363	0.0361
G131	G796	0.0361
G100	G1251	0.0361
G125	G1155	0.0361
G159	G1006	0.0361
G177	G153	0.0361
G135	G754	0.0361
G190	G1434	0.0361
G18	G933	0.0361
G141	G803	0.0361
G57	G1327	0.0361
G112	G86	0.0361
G120	G584	0.0361
G153	G177	0.0361
G12	G1520	0.0361
G86	G112	0.0361
G69	G1113	0.0361
G67	G581	0.0361
G143	G1475	0.0361
G143	G325	0.0361
G119	G412	0.0361
G144	G1215	0.0361
G180	G1215	0.0361
G27	G231	0.0361
G27	G561	0.0361
G27	G1325	0.0361
G85	G951	0.0361
G189	G1572	0.0361
G34	G382	0.0361
G34	G542	0.0361
G122	G688	0.0361
G108	G948	0.0361
G67	G368	0.0361
G68	G454	0.0361
G15	G144	0.0361
G166	G830	0.0361
G97	G1130	0.0361
G119	G1285	0.0361
G129	G1447	0.0361
G147	G784	0.0361
G189	G147	0.0361
G69	G1430	0.0361
G73	G290	0.0361
G36	G989	0.0361
G168	G1232	0.0361
G89	G955	0.0361
G79	G296	0.0361
G84	G506	0.0361
G131	G878	0.0361
G142	G1161	0.0361
G3	G210	0.0361
G195	G1082	0.0361
G19	G1457	0.0361
G118	G1328	0.0361
G121	G1557	0.0361
G159	G7	0.0361
G72	G654	0.0361
G4	G64	0.0361
G122	G905	0.0361
G125	G154	0.0361
G193	G182	0.0361
G92	G972	0.0361
G75	G236	0.0361
G12	G571	0.0361
G79	G1318	0.0361
G78	G56	0.0361
G48	G1480	0.0361
G91	G383	0.0361
G117	G740	0.0361
G73	G501	0.0361
G109	G999	0.0361
G19	G89	0.0361
G35	G667	0.0361
G57	G1057	0.0361
G153	G1562	0.0361
G162	G84	0.0361
G129	G500	0.0361
G161	G909	0.0361
G88	G1319	0.0361
G106	G326	0.036
G139	G1586	0.036
G82	G793	0.036
G161	G1328	0.036
G119	G853	0.036
G146	G1172	0.036
G120	G1135	0.036
G38	G636	0.036
G8	G971	0.036
G39	G1476	0.036
G16	G979	0.036
G113	G1480	0.036
G13	G715	0.036
G146	G230	0.036
G132	G57	0.036
G164	G552	0.036
G84	G68	0.036
G85	G675	0.036
G40	G817	0.036
G132	G897	0.036
G10	G5	0.036
G84	G335	0.036
G15	G894	0.036
G186	G259	0.036
G10	G630	0.036
G68	G1185	0.036
G21	G1007	0.036
G98	G1108	0.036
G20	G319	0.036
G86	G1043	0.036
G131	G803	0.036
G139	G765	0.036
G130	G135	0.036
G19	G931	0.036
G84	G101	0.036
G41	G1444	0.036
G80	G389	0.036
G80	G409	0.036
G87	G238	0.036
G144	G251	0.036
G47	G301	0.036
G40	G507	0.036
G4	G35	0.036
G11	G357	0.036
G134	G397	0.036
G31	G286	0.036
G98	G217	0.036
G181	G1490	0.036
G54	G496	0.036
G195	G907	0.036
G105	G856	0.036
G130	G1098	0.036
G4	G1441	0.036
G11	G970	0.036
G24	G1062	0.036
G128	G899	0.036
G159	G1124	0.036
G72	G663	0.036
G91	G1154	0.036
G16	G1292	0.036
G32	G1530	0.036
G47	G231	0.036
G1	G446	0.036
G82	G666	0.036
G150	G839	0.036
G131	G1626	0.036
G135	G1358	0.036
G110	G1129	0.036
G63	G1278	0.036
G132	G331	0.036
G167	G1086	0.036
G18	G1498	0.036
G3	G1077	0.036
G138	G1560	0.036
G174	G1369	0.036
G72	G397	0.036
G32	G239	0.036
G152	G1432	0.036
G43	G1541	0.036
G113	G181	0.036
G76	G1352	0.036
G155	G1185	0.036
G16	G576	0.036
G140	G263	0.036
G88	G1157	0.036
G129	G748	0.036
G40	G1342	0.036
G54	G736	0.036
G121	G768	0.036
G121	G988	0.036
G70	G380	0.036
G112	G283	0.036
G130	G991	0.036
G141	G469	0.036
G119	G1310	0.036
G67	G1192	0.036
G195	G1326	0.036
G193	G1503	0.036
G36	G514	0.036
G131	G368	0.036
G99	G1108	0.036
G39	G1194	0.036
G81	G789	0.036
G91	G284	0.036
G91	G1230	0.036
G46	G317	0.036
G152	G443	0.036
G152	G502	0.036
G152	G1019	0.036
G12	G363	0.036
G12	G633	0.036
G113	G1221	0.036
G66	G1614	0.036
G66	G892	0.036
G39	G1410	0.036
G4	G384	0.036
G101	G1639	0.036
G144	G1211	0.036
G186	G1289	0.036
G101	G785	0.036
G26	G1149	0.036
G68	G534	0.036
G189	G580	0.036
G90	G1456	0.036
G84	G1061	0.036
G171	G1150	0.036
G4	G1251	0.036
G131	G723	0.036
G32	G546	0.036
G194	G1637	0.036
G139	G1035	0.036
G5	G1462	0.036
G10	G1370	0.036
G98	G144	0.036
G181	G113	0.036
G129	G245	0.036
G150	G1292	0.036
G195	G332	0.036
G66	G1582	0.036
G161	G1527	0.036
G88	G225	0.036
G139	G991	0.036
G139	G1195	0.036
G152	G1433	0.036
G162	G754	0.036
G79	G209	0.036
G120	G177	0.036
G105	G396	0.036
G112	G836	0.036
G114	G8	0.036
G33	G127	0.036
G183	G924	0.036
G152	G1227	0.036
G44	G348	0.036
G118	G1344	0.036
G34	G442	0.036
G51	G194	0.036
G78	G1399	0.036
G142	G971	0.036
G100	G120	0.036
G64	G42	0.036
G118	G342	0.036
G155	G147	0.036
G91	G1584	0.036
G118	G1182	0.036
G147	G155	0.036
G120	G100	0.036
G5	G317	0.036
G177	G120	0.036
G118	G473	0.036
G44	G815	0.036
G194	G51	0.036
G42	G64	0.036
G127	G33	0.036
G118	G950	0.036
G152	G1442	0.036
G117	G288	0.036
G8	G114	0.036
G42	G1008	0.036
G144	G98	0.036
G5	G467	0.036
G101	G84	0.036
G100	G202	0.036
G122	G1206	0.036
G62	G1561	0.036
G162	G994	0.036
G150	G1308	0.036
G69	G1061	0.036
G34	G1197	0.036
G135	G130	0.036
G90	G1222	0.036
G35	G4	0.036
G105	G1535	0.036
G117	G954	0.036
G35	G273	0.036
G91	G667	0.036
G135	G511	0.036
G57	G132	0.036
G5	G10	0.036
G68	G84	0.036
G110	G909	0.036
G63	G1562	0.036
G18	G517	0.036
G100	G1296	0.0359
G61	G745	0.0359
G105	G1602	0.0359
G137	G152	0.0359
G35	G495	0.0359
G87	G1559	0.0359
G107	G1381	0.0359
G6	G18	0.0359
G140	G278	0.0359
G10	G195	0.0359
G164	G603	0.0359
G88	G1034	0.0359
G2	G438	0.0359
G1	G399	0.0359
G24	G1364	0.0359
G9	G135	0.0359
G152	G1402	0.0359
G183	G1460	0.0359
G13	G458	0.0359
G60	G1233	0.0359
G108	G922	0.0359
G92	G227	0.0359
G58	G1117	0.0359
G33	G878	0.0359
G95	G1261	0.0359
G153	G1414	0.0359
G84	G869	0.0359
G134	G1377	0.0359
G115	G372	0.0359
G124	G1642	0.0359
G87	G1380	0.0359
G132	G1462	0.0359
G183	G244	0.0359
G9	G1124	0.0359
G76	G887	0.0359
G43	G129	0.0359
G68	G1273	0.0359
G88	G12	0.0359
G38	G1358	0.0359
G58	G1519	0.0359
G124	G1381	0.0359
G62	G1625	0.0359
G128	G443	0.0359
G53	G720	0.0359
G80	G362	0.0359
G64	G827	0.0359
G60	G1086	0.0359
G188	G1295	0.0359
G134	G293	0.0359
G174	G139	0.0359
G35	G1350	0.0359
G53	G806	0.0359
G186	G1347	0.0359
G148	G1188	0.0359
G86	G1513	0.0359
G61	G142	0.0359
G118	G426	0.0359
G151	G1169	0.0359
G125	G695	0.0359
G68	G626	0.0359
G110	G308	0.0359
G72	G678	0.0359
G148	G1176	0.0359
G5	G1376	0.0359
G64	G1261	0.0359
G68	G139	0.0359
G156	G618	0.0359
G147	G768	0.0359
G138	G1360	0.0359
G97	G800	0.0359
G48	G505	0.0359
G182	G1394	0.0359
G96	G350	0.0359
G64	G893	0.0359
G151	G1135	0.0359
G89	G1536	0.0359
G66	G914	0.0359
G83	G1361	0.0359
G88	G1491	0.0359
G172	G244	0.0359
G85	G654	0.0359
G105	G796	0.0359
G98	G562	0.0359
G96	G1416	0.0359
G186	G321	0.0359
G119	G808	0.0359
G142	G1479	0.0359
G35	G810	0.0359
G109	G792	0.0359
G68	G392	0.0359
G2	G1622	0.0359
G169	G814	0.0359
G99	G1412	0.0359
G16	G540	0.0359
G85	G239	0.0359
G147	G948	0.0359
G190	G1189	0.0359
G99	G1158	0.0359
G130	G903	0.0359
G152	G1065	0.0359
G12	G550	0.0359
G160	G400	0.0359
G181	G888	0.0359
G3	G316	0.0359
G26	G1175	0.0359
G117	G1133	0.0359
G139	G723	0.0359
G42	G1194	0.0359
G41	G86	0.0359
G110	G618	0.0359
G147	G865	0.0359
G90	G1509	0.0359
G172	G828	0.0359
G91	G869	0.0359
G1	G1085	0.0359
G108	G1063	0.0359
G118	G662	0.0359
G49	G505	0.0359
G159	G1428	0.0359
G134	G825	0.0359
G35	G505	0.0359
G115	G219	0.0359
G68	G254	0.0359
G51	G1172	0.0359
G108	G1381	0.0359
G195	G1616	0.0359
G18	G119	0.0359
G81	G141	0.0359
G189	G554	0.0359
G184	G1196	0.0359
G10	G1396	0.0359
G82	G136	0.0359
G65	G480	0.0359
G35	G1465	0.0359
G79	G280	0.0359
G22	G193	0.0359
G144	G503	0.0359
G195	G1087	0.0359
G119	G18	0.0359
G141	G81	0.0359
G177	G131	0.0359
G67	G1418	0.0359
G195	G1444	0.0359
G136	G974	0.0359
G158	G125	0.0359
G150	G251	0.0359
G58	G691	0.0359
G126	G937	0.0359
G113	G1634	0.0359
G153	G216	0.0359
G177	G1541	0.0359
G19	G1063	0.0359
G195	G1051	0.0359
G16	G1567	0.0359
G34	G1430	0.0359
G131	G177	0.0359
G101	G1116	0.0359
G195	G1307	0.0359
G99	G301	0.0359
G122	G1476	0.0359
G152	G1448	0.0359
G171	G653	0.0359
G68	G931	0.0359
G193	G22	0.0359
G125	G158	0.0359
G88	G296	0.0359
G35	G736	0.0359
G91	G1128	0.0359
G194	G1330	0.0359
G136	G82	0.0359
G12	G619	0.0359
G118	G865	0.0359
G35	G1265	0.0359
G126	G940	0.0359
G178	G1517	0.0359
G99	G271	0.0359
G142	G1500	0.0359
G176	G503	0.0359
G176	G1033	0.0359
G86	G41	0.0359
G108	G467	0.0359
G3	G448	0.0359
G118	G1085	0.0359
G131	G202	0.0359
G139	G68	0.0359
G72	G609	0.0359
G27	G1615	0.0359
G49	G383	0.0359
G162	G1493	0.0359
G142	G61	0.0359
G139	G174	0.0359
G23	G667	0.0359
G129	G43	0.0359
G135	G9	0.0359
G12	G88	0.0359
G44	G1097	0.0359
G122	G1545	0.0359
G195	G10	0.0359
G143	G386	0.0359
G18	G6	0.0359
G152	G137	0.0359
G24	G616	0.0358
G146	G745	0.0358
G106	G561	0.0358
G119	G543	0.0358
G44	G295	0.0358
G121	G1195	0.0358
G13	G1018	0.0358
G188	G545	0.0358
G75	G649	0.0358
G49	G1282	0.0358
G160	G573	0.0358
G185	G1629	0.0358
G8	G503	0.0358
G12	G977	0.0358
G141	G959	0.0358
G192	G454	0.0358
G163	G316	0.0358
G47	G276	0.0358
G84	G1469	0.0358
G123	G773	0.0358
G141	G1033	0.0358
G80	G1343	0.0358
G121	G255	0.0358
G13	G904	0.0358
G188	G1392	0.0358
G112	G255	0.0358
G47	G1509	0.0358
G183	G1143	0.0358
G184	G256	0.0358
G87	G482	0.0358
G53	G688	0.0358
G67	G1159	0.0358
G108	G406	0.0358
G154	G1505	0.0358
G59	G1535	0.0358
G168	G920	0.0358
G188	G1633	0.0358
G156	G1168	0.0358
G169	G241	0.0358
G123	G1261	0.0358
G59	G645	0.0358
G77	G1037	0.0358
G2	G337	0.0358
G21	G429	0.0358
G72	G1389	0.0358
G78	G768	0.0358
G114	G66	0.0358
G136	G407	0.0358
G142	G608	0.0358
G80	G243	0.0358
G107	G982	0.0358
G172	G720	0.0358
G126	G85	0.0358
G188	G1401	0.0358
G60	G1134	0.0358
G156	G612	0.0358
G98	G756	0.0358
G108	G1510	0.0358
G47	G360	0.0358
G120	G785	0.0358
G76	G808	0.0358
G188	G736	0.0358
G152	G1618	0.0358
G38	G694	0.0358
G85	G126	0.0358
G110	G210	0.0358
G117	G1294	0.0358
G44	G1451	0.0358
G33	G969	0.0358
G70	G1009	0.0358
G135	G768	0.0358
G156	G189	0.0358
G4	G355	0.0358
G24	G1239	0.0358
G113	G115	0.0358
G133	G371	0.0358
G114	G143	0.0358
G119	G72	0.0358
G137	G598	0.0358
G44	G1457	0.0358
G5	G343	0.0358
G182	G189	0.0358
G185	G921	0.0358
G43	G653	0.0358
G189	G1124	0.0358
G40	G595	0.0358
G40	G1238	0.0358
G109	G1618	0.0358
G61	G573	0.0358
G113	G62	0.0358
G113	G375	0.0358
G10	G1262	0.0358
G127	G1035	0.0358
G35	G471	0.0358
G18	G261	0.0358
G18	G1124	0.0358
G4	G295	0.0358
G194	G1202	0.0358
G190	G1457	0.0358
G191	G1591	0.0358
G158	G774	0.0358
G124	G890	0.0358
G72	G1397	0.0358
G97	G212	0.0358
G88	G1040	0.0358
G90	G1220	0.0358
G161	G415	0.0358
G92	G1432	0.0358
G26	G899	0.0358
G57	G850	0.0358
G80	G516	0.0358
G114	G1159	0.0358
G79	G300	0.0358
G119	G92	0.0358
G119	G864	0.0358
G119	G1022	0.0358
G5	G1514	0.0358
G110	G81	0.0358
G147	G1529	0.0358
G136	G497	0.0358
G136	G1107	0.0358
G166	G1503	0.0358
G68	G382	0.0358
G46	G1379	0.0358
G58	G423	0.0358
G135	G1578	0.0358
G4	G994	0.0358
G47	G1028	0.0358
G97	G1477	0.0358
G176	G224	0.0358
G69	G1172	0.0358
G126	G1343	0.0358
G81	G576	0.0358
G82	G91	0.0358
G180	G1546	0.0358
G26	G394	0.0358
G65	G961	0.0358
G35	G1205	0.0358
G189	G483	0.0358
G70	G495	0.0358
G73	G1306	0.0358
G90	G852	0.0358
G48	G398	0.0358
G48	G1072	0.0358
G10	G721	0.0358
G122	G267	0.0358
G62	G113	0.0358
G4	G105	0.0358
G2	G1556	0.0358
G115	G113	0.0358
G150	G66	0.0358
G36	G773	0.0358
G42	G1417	0.0358
G186	G758	0.0358
G186	G1298	0.0358
G49	G349	0.0358
G19	G984	0.0358
G87	G1375	0.0358
G5	G480	0.0358
G96	G522	0.0358
G5	G1168	0.0358
G195	G1131	0.0358
G195	G1170	0.0358
G68	G651	0.0358
G122	G1258	0.0358
G73	G1364	0.0358
G27	G449	0.0358
G143	G1308	0.0358
G186	G1619	0.0358
G92	G119	0.0358
G18	G800	0.0358
G113	G413	0.0358
G65	G1206	0.0358
G120	G924	0.0358
G105	G1304	0.0358
G99	G263	0.0358
G99	G1382	0.0358
G156	G954	0.0358
G123	G54	0.0358
G66	G150	0.0358
G72	G119	0.0358
G91	G1331	0.0358
G160	G1	0.0358
G109	G1255	0.0358
G102	G1328	0.0358
G189	G1139	0.0358
G85	G852	0.0358
G85	G1077	0.0358
G1	G160	0.0358
G5	G378	0.0358
G183	G673	0.0358
G54	G123	0.0358
G100	G257	0.0358
G86	G346	0.0358
G141	G1251	0.0358
G85	G895	0.0358
G162	G1639	0.0358
G81	G110	0.0358
G105	G4	0.0358
G91	G82	0.0358
G90	G448	0.0358
G27	G618	0.0358
G97	G1297	0.0358
G147	G771	0.0358
G68	G1304	0.0358
G73	G1050	0.0358
G32	G466	0.0358
G99	G525	0.0358
G90	G1318	0.0358
G79	G575	0.0358
G188	G593	0.0358
G62	G464	0.0358
G96	G346	0.0358
G96	G531	0.0358
G143	G114	0.0358
G189	G182	0.0358
G3	G1366	0.0358
G85	G1006	0.0358
G189	G156	0.0358
G150	G924	0.0358
G118	G623	0.0358
G66	G114	0.0358
G85	G1178	0.0358
G156	G858	0.0358
G66	G927	0.0358
G141	G1097	0.0358
G18	G221	0.0358
G85	G616	0.0357
G40	G380	0.0357
G18	G2	0.0357
G41	G1524	0.0357
G152	G1012	0.0357
G74	G1309	0.0357
G139	G1480	0.0357
G175	G1524	0.0357
G164	G1126	0.0357
G164	G1281	0.0357
G160	G1414	0.0357
G180	G1406	0.0357
G63	G292	0.0357
G10	G162	0.0357
G178	G752	0.0357
G5	G278	0.0357
G5	G1570	0.0357
G19	G323	0.0357
G114	G768	0.0357
G171	G438	0.0357
G164	G597	0.0357
G178	G1370	0.0357
G87	G1522	0.0357
G80	G549	0.0357
G122	G150	0.0357
G7	G1273	0.0357
G56	G244	0.0357
G75	G934	0.0357
G21	G1173	0.0357
G95	G695	0.0357
G182	G1450	0.0357
G56	G563	0.0357
G44	G1533	0.0357
G120	G915	0.0357
G157	G1556	0.0357
G6	G878	0.0357
G70	G1405	0.0357
G160	G755	0.0357
G191	G588	0.0357
G136	G1342	0.0357
G10	G931	0.0357
G121	G1206	0.0357
G156	G1383	0.0357
G12	G1613	0.0357
G51	G633	0.0357
G26	G1601	0.0357
G143	G978	0.0357
G154	G1465	0.0357
G80	G1590	0.0357
G39	G1081	0.0357
G39	G1518	0.0357
G58	G1272	0.0357
G97	G1536	0.0357
G15	G1433	0.0357
G188	G241	0.0357
G168	G714	0.0357
G64	G1597	0.0357
G162	G120	0.0357
G73	G1556	0.0357
G136	G839	0.0357
G190	G562	0.0357
G175	G176	0.0357
G154	G1279	0.0357
G68	G803	0.0357
G142	G1533	0.0357
G11	G1627	0.0357
G127	G588	0.0357
G167	G1498	0.0357
G150	G434	0.0357
G131	G1619	0.0357
G38	G1124	0.0357
G38	G1397	0.0357
G148	G1402	0.0357
G122	G834	0.0357
G97	G1630	0.0357
G85	G115	0.0357
G121	G644	0.0357
G80	G1188	0.0357
G193	G1086	0.0357
G125	G1517	0.0357
G18	G72	0.0357
G178	G1193	0.0357
G157	G860	0.0357
G53	G37	0.0357
G144	G1554	0.0357
G193	G238	0.0357
G58	G902	0.0357
G118	G1025	0.0357
G89	G953	0.0357
G135	G350	0.0357
G135	G887	0.0357
G65	G1201	0.0357
G16	G1270	0.0357
G139	G632	0.0357
G93	G736	0.0357
G52	G1392	0.0357
G184	G887	0.0357
G112	G945	0.0357
G141	G416	0.0357
G141	G429	0.0357
G72	G1449	0.0357
G72	G1473	0.0357
G49	G727	0.0357
G193	G733	0.0357
G118	G1199	0.0357
G102	G1385	0.0357
G193	G1385	0.0357
G169	G304	0.0357
G110	G1295	0.0357
G113	G498	0.0357
G68	G1298	0.0357
G93	G1572	0.0357
G99	G1227	0.0357
G12	G1589	0.0357
G21	G564	0.0357
G129	G1472	0.0357
G135	G724	0.0357
G189	G1199	0.0357
G148	G872	0.0357
G135	G465	0.0357
G153	G1123	0.0357
G30	G699	0.0357
G16	G1450	0.0357
G68	G1160	0.0357
G135	G514	0.0357
G120	G162	0.0357
G195	G920	0.0357
G139	G391	0.0357
G70	G1249	0.0357
G131	G475	0.0357
G56	G180	0.0357
G119	G78	0.0357
G119	G480	0.0357
G172	G398	0.0357
G150	G1170	0.0357
G34	G1578	0.0357
G32	G1535	0.0357
G159	G698	0.0357
G66	G1107	0.0357
G92	G1054	0.0357
G135	G377	0.0357
G135	G1080	0.0357
G35	G307	0.0357
G35	G361	0.0357
G41	G1558	0.0357
G9	G28	0.0357
G111	G302	0.0357
G115	G1118	0.0357
G24	G2	0.0357
G12	G1004	0.0357
G121	G242	0.0357
G189	G498	0.0357
G62	G1053	0.0357
G3	G436	0.0357
G115	G85	0.0357
G78	G119	0.0357
G110	G957	0.0357
G82	G1542	0.0357
G12	G552	0.0357
G50	G61	0.0357
G8	G28	0.0357
G2	G18	0.0357
G152	G897	0.0357
G91	G288	0.0357
G101	G454	0.0357
G90	G631	0.0357
G58	G1168	0.0357
G3	G961	0.0357
G100	G48	0.0357
G153	G315	0.0357
G135	G1281	0.0357
G135	G1412	0.0357
G96	G380	0.0357
G5	G1043	0.0357
G80	G1422	0.0357
G57	G995	0.0357
G57	G1281	0.0357
G129	G1547	0.0357
G135	G1143	0.0357
G176	G1560	0.0357
G78	G1428	0.0357
G48	G100	0.0357
G72	G18	0.0357
G108	G1024	0.0357
G34	G1511	0.0357
G168	G311	0.0357
G126	G874	0.0357
G28	G8	0.0357
G19	G1311	0.0357
G67	G221	0.0357
G2	G24	0.0357
G161	G597	0.0357
G61	G50	0.0357
G38	G1318	0.0357
G3	G447	0.0357
G129	G1561	0.0357
G96	G602	0.0357
G28	G9	0.0357
G64	G401	0.0357
G176	G1016	0.0357
G12	G1133	0.0357
G180	G56	0.0357
G150	G122	0.0357
G12	G1186	0.0357
G79	G1111	0.0357
G147	G836	0.0357
G143	G1443	0.0357
G27	G520	0.0357
G37	G53	0.0357
G99	G372	0.0357
G195	G863	0.0357
G129	G346	0.0357
G49	G635	0.0357
G88	G1048	0.0357
G189	G1048	0.0357
G35	G809	0.0357
G176	G175	0.0357
G66	G311	0.0357
G152	G675	0.0357
G27	G939	0.0357
G195	G1300	0.0357
G35	G1455	0.0357
G39	G1061	0.0357
G195	G628	0.0357
G142	G819	0.0357
G68	G202	0.0357
G27	G311	0.0357
G35	G351	0.0357
G108	G202	0.0357
G131	G253	0.0357
G162	G10	0.0357
G27	G914	0.0357
G106	G35	0.0356
G140	G464	0.0356
G137	G12	0.0356
G49	G495	0.0356
G164	G861	0.0356
G11	G1192	0.0356
G75	G1511	0.0356
G164	G808	0.0356
G143	G1476	0.0356
G187	G1544	0.0356
G67	G1282	0.0356
G73	G267	0.0356
G89	G1558	0.0356
G39	G122	0.0356
G130	G143	0.0356
G178	G1104	0.0356
G146	G1153	0.0356
G10	G887	0.0356
G38	G649	0.0356
G67	G1002	0.0356
G28	G343	0.0356
G38	G1460	0.0356
G117	G817	0.0356
G17	G237	0.0356
G1	G1516	0.0356
G75	G834	0.0356
G90	G1414	0.0356
G125	G57	0.0356
G33	G827	0.0356
G12	G1460	0.0356
G30	G530	0.0356
G61	G1630	0.0356
G121	G251	0.0356
G195	G126	0.0356
G105	G251	0.0356
G105	G507	0.0356
G44	G1388	0.0356
G110	G118	0.0356
G173	G808	0.0356
G123	G841	0.0356
G60	G230	0.0356
G87	G842	0.0356
G88	G1410	0.0356
G150	G1025	0.0356
G141	G977	0.0356
G24	G642	0.0356
G24	G1592	0.0356
G80	G739	0.0356
G173	G512	0.0356
G123	G513	0.0356
G90	G567	0.0356
G105	G1044	0.0356
G112	G1162	0.0356
G181	G795	0.0356
G124	G1019	0.0356
G40	G1063	0.0356
G2	G1081	0.0356
G40	G1081	0.0356
G157	G1175	0.0356
G26	G1347	0.0356
G159	G276	0.0356
G129	G854	0.0356
G188	G438	0.0356
G51	G210	0.0356
G124	G480	0.0356
G160	G775	0.0356
G81	G287	0.0356
G33	G514	0.0356
G141	G1108	0.0356
G88	G1159	0.0356
G167	G685	0.0356
G161	G1617	0.0356
G110	G223	0.0356
G35	G444	0.0356
G66	G1158	0.0356
G21	G1180	0.0356
G15	G372	0.0356
G155	G389	0.0356
G159	G399	0.0356
G168	G769	0.0356
G186	G886	0.0356
G152	G1288	0.0356
G136	G63	0.0356
G51	G360	0.0356
G125	G405	0.0356
G66	G605	0.0356
G49	G139	0.0356
G194	G450	0.0356
G147	G1260	0.0356
G153	G1479	0.0356
G105	G1531	0.0356
G29	G1621	0.0356
G113	G434	0.0356
G79	G1514	0.0356
G118	G902	0.0356
G168	G817	0.0356
G143	G1153	0.0356
G158	G141	0.0356
G172	G497	0.0356
G80	G584	0.0356
G186	G814	0.0356
G181	G925	0.0356
G88	G262	0.0356
G176	G623	0.0356
G176	G1473	0.0356
G128	G930	0.0356
G138	G1125	0.0356
G118	G718	0.0356
G143	G130	0.0356
G143	G542	0.0356
G28	G719	0.0356
G178	G1417	0.0356
G151	G568	0.0356
G151	G843	0.0356
G99	G984	0.0356
G157	G966	0.0356
G157	G1371	0.0356
G171	G1042	0.0356
G62	G456	0.0356
G62	G1289	0.0356
G157	G261	0.0356
G185	G547	0.0356
G1	G153	0.0356
G35	G954	0.0356
G187	G1597	0.0356
G5	G1129	0.0356
G156	G601	0.0356
G161	G487	0.0356
G62	G559	0.0356
G150	G677	0.0356
G88	G1058	0.0356
G62	G505	0.0356
G175	G408	0.0356
G85	G460	0.0356
G134	G261	0.0356
G117	G256	0.0356
G126	G827	0.0356
G117	G848	0.0356
G126	G1059	0.0356
G72	G223	0.0356
G131	G759	0.0356
G172	G1003	0.0356
G121	G1172	0.0356
G142	G1264	0.0356
G32	G663	0.0356
G2	G776	0.0356
G43	G61	0.0356
G110	G871	0.0356
G18	G334	0.0356
G15	G689	0.0356
G141	G352	0.0356
G99	G362	0.0356
G134	G131	0.0356
G152	G1554	0.0356
G162	G1118	0.0356
G188	G696	0.0356
G5	G727	0.0356
G95	G163	0.0356
G65	G971	0.0356
G118	G1260	0.0356
G34	G1043	0.0356
G140	G349	0.0356
G3	G848	0.0356
G82	G42	0.0356
G24	G958	0.0356
G118	G852	0.0356
G53	G646	0.0356
G118	G487	0.0356
G118	G1609	0.0356
G115	G362	0.0356
G96	G392	0.0356
G118	G1180	0.0356
G119	G296	0.0356
G131	G134	0.0356
G131	G269	0.0356
G42	G82	0.0356
G195	G1322	0.0356
G126	G195	0.0356
G139	G432	0.0356
G85	G765	0.0356
G143	G655	0.0356
G143	G1161	0.0356
G110	G1627	0.0356
G163	G95	0.0356
G79	G495	0.0356
G61	G43	0.0356
G135	G1487	0.0356
G141	G158	0.0356
G101	G1616	0.0356
G139	G49	0.0356
G63	G136	0.0356
G187	G977	0.0356
G3	G1447	0.0356
G153	G1	0.0356
G57	G978	0.0356
G183	G499	0.0356
G3	G384	0.0356
G83	G1082	0.0356
G122	G39	0.0356
G64	G999	0.0356
G150	G222	0.0356
G126	G1624	0.0356
G57	G125	0.0356
G115	G1366	0.0356
G118	G110	0.0356
G90	G494	0.0356
G142	G494	0.0356
G129	G1005	0.0356
G96	G778	0.0356
G107	G1623	0.0356
G68	G955	0.0356
G89	G1545	0.0356
G57	G761	0.0356
G142	G468	0.0356
G85	G721	0.0356
G12	G137	0.0356
G35	G106	0.0356
G106	G1373	0.0355
G84	G1602	0.0355
G137	G1479	0.0355
G44	G1542	0.0355
G137	G1023	0.0355
G154	G1107	0.0355
G81	G636	0.0355
G92	G1012	0.0355
G105	G464	0.0355
G17	G822	0.0355
G55	G1298	0.0355
G149	G1364	0.0355
G156	G230	0.0355
G126	G581	0.0355
G108	G636	0.0355
G188	G27	0.0355
G42	G467	0.0355
G88	G620	0.0355
G80	G663	0.0355
G17	G514	0.0355
G18	G227	0.0355
G157	G1550	0.0355
G61	G1522	0.0355
G13	G1281	0.0355
G56	G827	0.0355
G136	G932	0.0355
G173	G135	0.0355
G95	G200	0.0355
G75	G176	0.0355
G63	G27	0.0355
G59	G1145	0.0355
G10	G1149	0.0355
G160	G1273	0.0355
G76	G1472	0.0355
G54	G1010	0.0355
G54	G1273	0.0355
G51	G642	0.0355
G4	G1466	0.0355
G183	G133	0.0355
G16	G407	0.0355
G96	G894	0.0355
G35	G545	0.0355
G98	G1611	0.0355
G4	G1585	0.0355
G137	G527	0.0355
G86	G1123	0.0355
G8	G841	0.0355
G112	G876	0.0355
G46	G913	0.0355
G168	G594	0.0355
G113	G899	0.0355
G84	G242	0.0355
G110	G685	0.0355
G110	G1138	0.0355
G147	G1518	0.0355
G88	G780	0.0355
G53	G1062	0.0355
G19	G78	0.0355
G193	G598	0.0355
G38	G1450	0.0355
G88	G1285	0.0355
G29	G1399	0.0355
G12	G530	0.0355
G35	G1372	0.0355
G141	G588	0.0355
G79	G1264	0.0355
G161	G902	0.0355
G190	G238	0.0355
G47	G1316	0.0355
G10	G1251	0.0355
G60	G1604	0.0355
G127	G714	0.0355
G46	G1261	0.0355
G191	G1570	0.0355
G85	G1516	0.0355
G56	G1586	0.0355
G16	G176	0.0355
G147	G1623	0.0355
G69	G1400	0.0355
G183	G360	0.0355
G30	G354	0.0355
G160	G817	0.0355
G10	G1347	0.0355
G117	G918	0.0355
G6	G1263	0.0355
G80	G1033	0.0355
G93	G241	0.0355
G189	G357	0.0355
G72	G1159	0.0355
G160	G1579	0.0355
G81	G1233	0.0355
G9	G426	0.0355
G79	G1432	0.0355
G48	G301	0.0355
G189	G1221	0.0355
G143	G1145	0.0355
G81	G1134	0.0355
G41	G400	0.0355
G186	G1573	0.0355
G189	G565	0.0355
G113	G1454	0.0355
G188	G812	0.0355
G152	G1310	0.0355
G142	G1326	0.0355
G89	G890	0.0355
G157	G1460	0.0355
G41	G388	0.0355
G153	G390	0.0355
G150	G1536	0.0355
G161	G1574	0.0355
G101	G1509	0.0355
G57	G1272	0.0355
G15	G769	0.0355
G130	G18	0.0355
G148	G374	0.0355
G3	G1566	0.0355
G62	G58	0.0355
G58	G62	0.0355
G135	G1399	0.0355
G2	G1522	0.0355
G122	G1137	0.0355
G186	G558	0.0355
G153	G1396	0.0355
G16	G610	0.0355
G66	G666	0.0355
G194	G694	0.0355
G93	G1203	0.0355
G78	G1496	0.0355
G109	G1129	0.0355
G110	G1491	0.0355
G117	G502	0.0355
G108	G842	0.0355
G108	G1479	0.0355
G100	G921	0.0355
G76	G649	0.0355
G113	G1385	0.0355
G195	G1578	0.0355
G122	G677	0.0355
G166	G1452	0.0355
G2	G921	0.0355
G108	G762	0.0355
G141	G860	0.0355
G119	G1024	0.0355
G73	G648	0.0355
G122	G1004	0.0355
G135	G208	0.0355
G193	G562	0.0355
G195	G693	0.0355
G195	G1485	0.0355
G44	G144	0.0355
G44	G551	0.0355
G68	G924	0.0355
G186	G905	0.0355
G62	G242	0.0355
G129	G1604	0.0355
G151	G168	0.0355
G150	G276	0.0355
G126	G1240	0.0355
G65	G509	0.0355
G49	G1584	0.0355
G73	G686	0.0355
G117	G241	0.0355
G35	G1295	0.0355
G195	G1540	0.0355
G62	G1307	0.0355
G139	G476	0.0355
G195	G1126	0.0355
G66	G325	0.0355
G75	G173	0.0355
G13	G1460	0.0355
G72	G743	0.0355
G5	G1014	0.0355
G122	G388	0.0355
G97	G814	0.0355
G35	G424	0.0355
G58	G498	0.0355
G173	G75	0.0355
G115	G881	0.0355
G48	G673	0.0355
G194	G562	0.0355
G184	G1584	0.0355
G144	G44	0.0355
G135	G871	0.0355
G168	G151	0.0355
G169	G1016	0.0355
G57	G1385	0.0355
G85	G250	0.0355
G18	G130	0.0355
G11	G1553	0.0355
G126	G249	0.0355
G176	G16	0.0355
G58	G1207	0.0355
G58	G616	0.0355
G118	G495	0.0355
G189	G1601	0.0355
G151	G719	0.0355
G5	G1215	0.0355
G122	G1197	0.0355
G143	G1611	0.0355
G152	G1443	0.0355
G135	G534	0.0355
G142	G1493	0.0355
G3	G1132	0.0355
G129	G1601	0.0355
G27	G63	0.0355
G122	G656	0.0355
G143	G202	0.0355
G108	G1132	0.0355
G133	G183	0.0355
G99	G252	0.0355
G62	G1287	0.0355
G96	G818	0.0355
G78	G19	0.0355
G58	G1088	0.0355
G135	G173	0.0355
G176	G75	0.0355
G62	G579	0.0355
G126	G710	0.0355
G117	G1147	0.0355
G70	G876	0.0355
G27	G188	0.0355
G126	G1106	0.0355
G181	G1101	0.0355
G137	G135	0.0354
G61	G1609	0.0354
G42	G989	0.0354
G29	G743	0.0354
G105	G989	0.0354
G48	G1602	0.0354
G183	G1609	0.0354
G64	G1480	0.0354
G168	G1480	0.0354
G17	G1440	0.0354
G64	G464	0.0354
G59	G299	0.0354
G149	G1011	0.0354
G56	G1113	0.0354
G163	G27	0.0354
G120	G1585	0.0354
G108	G432	0.0354
G48	G1607	0.0354
G68	G1219	0.0354
G10	G1381	0.0354
G8	G343	0.0354
G17	G1633	0.0354
G115	G765	0.0354
G2	G293	0.0354
G180	G230	0.0354
G88	G764	0.0354
G161	G302	0.0354
G157	G1188	0.0354
G67	G678	0.0354
G148	G1087	0.0354
G53	G1537	0.0354
G10	G1413	0.0354
G60	G186	0.0354
G60	G887	0.0354
G168	G1025	0.0354
G90	G85	0.0354
G115	G1248	0.0354
G122	G1313	0.0354
G110	G44	0.0354
G44	G229	0.0354
G139	G966	0.0354
G111	G1164	0.0354
G59	G1386	0.0354
G42	G287	0.0354
G19	G1282	0.0354
G156	G1080	0.0354
G97	G1339	0.0354
G101	G57	0.0354
G64	G613	0.0354
G60	G839	0.0354
G39	G861	0.0354
G184	G878	0.0354
G75	G570	0.0354
G73	G298	0.0354
G87	G115	0.0354
G87	G1585	0.0354
G18	G1375	0.0354
G90	G1377	0.0354
G67	G1120	0.0354
G166	G118	0.0354
G43	G1554	0.0354
G46	G695	0.0354
G112	G1432	0.0354
G140	G201	0.0354
G124	G307	0.0354
G2	G839	0.0354
G152	G1637	0.0354
G79	G1339	0.0354
G172	G350	0.0354
G142	G776	0.0354
G22	G594	0.0354
G127	G1055	0.0354
G101	G673	0.0354
G131	G876	0.0354
G139	G1375	0.0354
G119	G1056	0.0354
G49	G755	0.0354
G49	G886	0.0354
G194	G458	0.0354
G163	G249	0.0354
G77	G551	0.0354
G131	G1432	0.0354
G120	G357	0.0354
G155	G916	0.0354
G162	G1640	0.0354
G122	G856	0.0354
G182	G799	0.0354
G171	G876	0.0354
G63	G841	0.0354
G169	G1640	0.0354
G82	G1465	0.0354
G53	G1149	0.0354
G40	G1023	0.0354
G8	G741	0.0354
G97	G443	0.0354
G84	G720	0.0354
G97	G1420	0.0354
G193	G1055	0.0354
G192	G570	0.0354
G144	G1302	0.0354
G157	G1242	0.0354
G130	G85	0.0354
G130	G1496	0.0354
G105	G1605	0.0354
G46	G1629	0.0354
G169	G370	0.0354
G155	G348	0.0354
G84	G1278	0.0354
G79	G755	0.0354
G110	G629	0.0354
G190	G1254	0.0354
G152	G1196	0.0354
G95	G194	0.0354
G140	G415	0.0354
G140	G512	0.0354
G188	G1584	0.0354
G66	G654	0.0354
G92	G228	0.0354
G15	G1017	0.0354
G15	G1129	0.0354
G73	G1129	0.0354
G63	G998	0.0354
G127	G1316	0.0354
G96	G864	0.0354
G179	G1164	0.0354
G46	G949	0.0354
G73	G1194	0.0354
G90	G724	0.0354
G35	G792	0.0354
G194	G213	0.0354
G147	G641	0.0354
G110	G952	0.0354
G150	G1056	0.0354
G92	G1479	0.0354
G66	G684	0.0354
G162	G623	0.0354
G187	G1523	0.0354
G79	G1140	0.0354
G15	G1046	0.0354
G73	G1046	0.0354
G117	G1076	0.0354
G193	G245	0.0354
G131	G518	0.0354
G39	G171	0.0354
G60	G593	0.0354
G60	G1104	0.0354
G36	G1266	0.0354
G181	G1266	0.0354
G142	G707	0.0354
G90	G1507	0.0354
G142	G1507	0.0354
G194	G637	0.0354
G154	G172	0.0354
G58	G861	0.0354
G101	G867	0.0354
G36	G314	0.0354
G101	G892	0.0354
G69	G602	0.0354
G69	G843	0.0354
G3	G475	0.0354
G189	G1533	0.0354
G17	G441	0.0354
G195	G1309	0.0354
G157	G637	0.0354
G110	G167	0.0354
G36	G261	0.0354
G169	G1607	0.0354
G187	G1407	0.0354
G36	G274	0.0354
G66	G284	0.0354
G66	G326	0.0354
G117	G1485	0.0354
G86	G1116	0.0354
G194	G1116	0.0354
G176	G1087	0.0354
G176	G1133	0.0354
G89	G71	0.0354
G136	G210	0.0354
G156	G1222	0.0354
G41	G555	0.0354
G142	G945	0.0354
G143	G904	0.0354
G58	G1614	0.0354
G109	G344	0.0354
G161	G1351	0.0354
G189	G209	0.0354
G18	G1308	0.0354
G34	G828	0.0354
G28	G410	0.0354
G131	G303	0.0354
G126	G1035	0.0354
G126	G1077	0.0354
G97	G321	0.0354
G85	G90	0.0354
G147	G1081	0.0354
G158	G646	0.0354
G85	G979	0.0354
G109	G533	0.0354
G27	G645	0.0354
G150	G1176	0.0354
G178	G1491	0.0354
G62	G1141	0.0354
G3	G738	0.0354
G57	G101	0.0354
G57	G380	0.0354
G142	G870	0.0354
G167	G110	0.0354
G85	G801	0.0354
G159	G311	0.0354
G2	G1204	0.0354
G83	G262	0.0354
G71	G89	0.0354
G36	G454	0.0354
G49	G605	0.0354
G49	G1507	0.0354
G118	G166	0.0354
G194	G1534	0.0354
G113	G444	0.0354
G171	G39	0.0354
G134	G1172	0.0354
G92	G812	0.0354
G40	G494	0.0354
G143	G628	0.0354
G85	G130	0.0354
G143	G1508	0.0354
G178	G1505	0.0354
G172	G154	0.0354
G105	G1557	0.0354
G134	G955	0.0354
G78	G1225	0.0354
G68	G466	0.0354
G68	G1132	0.0354
G181	G547	0.0354
G44	G110	0.0354
G3	G813	0.0354
G79	G1178	0.0354
G141	G778	0.0354
G161	G675	0.0354
G115	G87	0.0354
G194	G95	0.0354
G186	G60	0.0354
G121	G1535	0.0354
G115	G1048	0.0354
G126	G875	0.0354
G35	G1092	0.0354
G68	G1232	0.0354
G129	G351	0.0354
G91	G468	0.0354
G49	G205	0.0354
G177	G236	0.0354
G64	G927	0.0354
G195	G1553	0.0354
G27	G163	0.0354
G135	G137	0.0354
G106	G736	0.0353
G137	G639	0.0353
G137	G1393	0.0353
G180	G295	0.0353
G159	G380	0.0353
G60	G295	0.0353
G9	G675	0.0353
G119	G1631	0.0353
G164	G113	0.0353
G190	G1061	0.0353
G6	G948	0.0353
G63	G1402	0.0353
G41	G323	0.0353
G93	G16	0.0353
G95	G1513	0.0353
G114	G118	0.0353
G102	G788	0.0353
G89	G1377	0.0353
G160	G1292	0.0353
G60	G1327	0.0353
G138	G62	0.0353
G133	G375	0.0353
G84	G1150	0.0353
G33	G846	0.0353
G13	G1547	0.0353
G19	G443	0.0353
G80	G864	0.0353
G99	G1391	0.0353
G46	G134	0.0353
G11	G747	0.0353
G134	G1225	0.0353
G19	G1361	0.0353
G156	G1549	0.0353
G95	G184	0.0353
G146	G1482	0.0353
G191	G969	0.0353
G133	G1199	0.0353
G150	G1348	0.0353
G100	G563	0.0353
G24	G1098	0.0353
G150	G1208	0.0353
G107	G1459	0.0353
G70	G1164	0.0353
G136	G598	0.0353
G136	G615	0.0353
G69	G319	0.0353
G162	G427	0.0353
G100	G68	0.0353
G100	G1292	0.0353
G183	G443	0.0353
G114	G1503	0.0353
G48	G1059	0.0353
G168	G806	0.0353
G189	G1613	0.0353
G110	G752	0.0353
G157	G644	0.0353
G157	G1096	0.0353
G88	G901	0.0353
G88	G1139	0.0353
G54	G1376	0.0353
G2	G443	0.0353
G40	G1583	0.0353
G182	G1131	0.0353
G91	G1340	0.0353
G17	G615	0.0353
G160	G1316	0.0353
G4	G782	0.0353
G141	G611	0.0353
G10	G1615	0.0353
G5	G1533	0.0353
G142	G247	0.0353
G17	G1164	0.0353
G147	G254	0.0353
G186	G1288	0.0353
G90	G1400	0.0353
G173	G952	0.0353
G66	G619	0.0353
G154	G745	0.0353
G20	G897	0.0353
G142	G1481	0.0353
G109	G1389	0.0353
G193	G755	0.0353
G98	G394	0.0353
G161	G1450	0.0353
G91	G1160	0.0353
G66	G373	0.0353
G36	G1626	0.0353
G57	G768	0.0353
G168	G1212	0.0353
G143	G562	0.0353
G177	G514	0.0353
G131	G446	0.0353
G195	G255	0.0353
G195	G1490	0.0353
G13	G1095	0.0353
G138	G1211	0.0353
G62	G342	0.0353
G119	G359	0.0353
G137	G363	0.0353
G153	G1059	0.0353
G16	G93	0.0353
G55	G303	0.0353
G28	G630	0.0353
G120	G1071	0.0353
G109	G1103	0.0353
G84	G1601	0.0353
G176	G1250	0.0353
G67	G189	0.0353
G156	G349	0.0353
G83	G416	0.0353
G139	G1232	0.0353
G65	G580	0.0353
G176	G416	0.0353
G41	G91	0.0353
G47	G509	0.0353
G87	G855	0.0353
G128	G855	0.0353
G153	G1471	0.0353
G32	G944	0.0353
G32	G1523	0.0353
G135	G1540	0.0353
G144	G274	0.0353
G181	G479	0.0353
G6	G621	0.0353
G6	G775	0.0353
G155	G497	0.0353
G159	G1208	0.0353
G35	G1370	0.0353
G167	G852	0.0353
G118	G1577	0.0353
G156	G105	0.0353
G152	G1441	0.0353
G83	G142	0.0353
G135	G914	0.0353
G135	G1642	0.0353
G151	G1391	0.0353
G5	G319	0.0353
G101	G263	0.0353
G54	G207	0.0353
G27	G598	0.0353
G121	G442	0.0353
G147	G739	0.0353
G195	G1623	0.0353
G85	G969	0.0353
G92	G526	0.0353
G68	G926	0.0353
G159	G504	0.0353
G135	G391	0.0353
G113	G1201	0.0353
G143	G1485	0.0353
G131	G497	0.0353
G193	G497	0.0353
G48	G143	0.0353
G48	G865	0.0353
G142	G1238	0.0353
G90	G1333	0.0353
G141	G998	0.0353
G136	G237	0.0353
G66	G789	0.0353
G131	G1353	0.0353
G125	G1415	0.0353
G36	G1440	0.0353
G63	G381	0.0353
G117	G1077	0.0353
G35	G277	0.0353
G109	G212	0.0353
G155	G1347	0.0353
G66	G622	0.0353
G105	G462	0.0353
G112	G1033	0.0353
G62	G847	0.0353
G119	G483	0.0353
G119	G1452	0.0353
G134	G91	0.0353
G134	G674	0.0353
G134	G1454	0.0353
G3	G405	0.0353
G67	G1184	0.0353
G34	G661	0.0353
G27	G210	0.0353
G27	G416	0.0353
G79	G801	0.0353
G131	G1077	0.0353
G96	G1400	0.0353
G188	G895	0.0353
G115	G1344	0.0353
G169	G668	0.0353
G148	G875	0.0353
G24	G813	0.0353
G151	G346	0.0353
G99	G1333	0.0353
G79	G676	0.0353
G4	G368	0.0353
G180	G1304	0.0353
G176	G312	0.0353
G176	G1457	0.0353
G142	G83	0.0353
G108	G1601	0.0353
G57	G245	0.0353
G70	G1271	0.0353
G136	G541	0.0353
G27	G1481	0.0353
G108	G630	0.0353
G2	G1491	0.0353
G16	G605	0.0353
G91	G134	0.0353
G81	G843	0.0353
G194	G464	0.0353
G191	G761	0.0353
G42	G1480	0.0353
G5	G828	0.0353
G169	G207	0.0353
G32	G249	0.0353
G85	G699	0.0353
G12	G396	0.0353
G85	G1538	0.0353
G108	G529	0.0353
G62	G412	0.0353
G143	G48	0.0353
G139	G463	0.0353
G110	G1447	0.0353
G96	G766	0.0353
G143	G813	0.0353
G162	G314	0.0353
G19	G750	0.0353
G189	G67	0.0353
G189	G1119	0.0353
G81	G453	0.0353
G79	G302	0.0353
G62	G709	0.0353
G133	G947	0.0353
G172	G1061	0.0353
G105	G156	0.0353
G68	G100	0.0353
G91	G41	0.0353
G91	G273	0.0353
G134	G46	0.0353
G167	G753	0.0353
G85	G1251	0.0353
G27	G290	0.0353
G27	G501	0.0353
G3	G1186	0.0353
G99	G628	0.0353
G64	G1395	0.0353
G101	G1492	0.0353
G153	G266	0.0353
G62	G138	0.0353
G184	G95	0.0353
G118	G114	0.0353
G118	G1411	0.0353
G44	G1625	0.0353
G119	G787	0.0353
G91	G232	0.0353
G88	G847	0.0353
G48	G927	0.0353
G3	G1274	0.0353
G85	G1553	0.0353
G168	G972	0.0353
G122	G386	0.0353
G97	G858	0.0353
G113	G164	0.0353
G137	G1081	0.0352
G137	G1518	0.0352
G137	G984	0.0352
G183	G1548	0.0352
G137	G1285	0.0352
G183	G410	0.0352
G141	G1473	0.0352
G178	G1473	0.0352
G105	G540	0.0352
G56	G1418	0.0352
G105	G790	0.0352
G156	G1543	0.0352
G13	G142	0.0352
G88	G928	0.0352
G178	G1169	0.0352
G66	G292	0.0352
G13	G945	0.0352
G191	G337	0.0352
G156	G1232	0.0352
G156	G1518	0.0352
G19	G1001	0.0352
G48	G1190	0.0352
G188	G1459	0.0352
G28	G628	0.0352
G132	G416	0.0352
G73	G1016	0.0352
G123	G1283	0.0352
G10	G853	0.0352
G190	G1461	0.0352
G169	G930	0.0352
G123	G842	0.0352
G168	G850	0.0352
G41	G416	0.0352
G79	G1523	0.0352
G41	G372	0.0352
G73	G502	0.0352
G42	G592	0.0352
G154	G1376	0.0352
G87	G1494	0.0352
G64	G1006	0.0352
G176	G99	0.0352
G143	G825	0.0352
G76	G810	0.0352
G131	G816	0.0352
G142	G800	0.0352
G150	G649	0.0352
G66	G1490	0.0352
G113	G1372	0.0352
G85	G790	0.0352
G192	G1583	0.0352
G130	G1211	0.0352
G61	G1481	0.0352
G112	G1592	0.0352
G168	G1330	0.0352
G142	G911	0.0352
G156	G627	0.0352
G158	G1304	0.0352
G105	G1059	0.0352
G12	G1458	0.0352
G42	G937	0.0352
G52	G91	0.0352
G168	G515	0.0352
G93	G1316	0.0352
G185	G1560	0.0352
G123	G1279	0.0352
G136	G416	0.0352
G132	G616	0.0352
G78	G533	0.0352
G56	G81	0.0352
G147	G733	0.0352
G189	G1182	0.0352
G143	G1289	0.0352
G159	G1007	0.0352
G80	G674	0.0352
G56	G143	0.0352
G63	G1302	0.0352
G34	G624	0.0352
G139	G1343	0.0352
G91	G321	0.0352
G86	G342	0.0352
G190	G576	0.0352
G110	G944	0.0352
G121	G765	0.0352
G112	G645	0.0352
G105	G1182	0.0352
G120	G1528	0.0352
G89	G217	0.0352
G152	G534	0.0352
G164	G1403	0.0352
G189	G512	0.0352
G163	G177	0.0352
G176	G902	0.0352
G148	G1032	0.0352
G72	G411	0.0352
G79	G1639	0.0352
G99	G926	0.0352
G143	G1137	0.0352
G189	G1619	0.0352
G33	G620	0.0352
G33	G738	0.0352
G183	G894	0.0352
G33	G931	0.0352
G195	G913	0.0352
G186	G1191	0.0352
G112	G267	0.0352
G83	G724	0.0352
G176	G1124	0.0352
G125	G948	0.0352
G169	G1370	0.0352
G99	G274	0.0352
G10	G1500	0.0352
G72	G1498	0.0352
G96	G210	0.0352
G179	G610	0.0352
G113	G1476	0.0352
G70	G73	0.0352
G62	G1182	0.0352
G62	G1596	0.0352
G42	G271	0.0352
G167	G988	0.0352
G98	G1028	0.0352
G84	G660	0.0352
G53	G91	0.0352
G121	G979	0.0352
G19	G844	0.0352
G109	G1188	0.0352
G19	G1260	0.0352
G43	G157	0.0352
G56	G547	0.0352
G79	G880	0.0352
G38	G1364	0.0352
G118	G320	0.0352
G118	G1109	0.0352
G150	G825	0.0352
G141	G1242	0.0352
G42	G197	0.0352
G174	G1198	0.0352
G91	G1227	0.0352
G118	G580	0.0352
G131	G1121	0.0352
G68	G1267	0.0352
G73	G585	0.0352
G73	G1394	0.0352
G184	G380	0.0352
G99	G176	0.0352
G99	G526	0.0352
G192	G349	0.0352
G3	G550	0.0352
G3	G1510	0.0352
G134	G1328	0.0352
G99	G1134	0.0352
G79	G898	0.0352
G79	G1609	0.0352
G10	G1628	0.0352
G108	G307	0.0352
G100	G49	0.0352
G35	G641	0.0352
G115	G848	0.0352
G98	G1480	0.0352
G126	G415	0.0352
G70	G290	0.0352
G142	G627	0.0352
G3	G245	0.0352
G3	G1609	0.0352
G143	G210	0.0352
G44	G439	0.0352
G152	G1357	0.0352
G122	G1404	0.0352
G184	G1460	0.0352
G186	G467	0.0352
G119	G200	0.0352
G83	G1328	0.0352
G49	G100	0.0352
G128	G1186	0.0352
G72	G563	0.0352
G66	G863	0.0352
G58	G1152	0.0352
G122	G1060	0.0352
G15	G1615	0.0352
G99	G739	0.0352
G35	G941	0.0352
G35	G1556	0.0352
G144	G453	0.0352
G195	G1125	0.0352
G195	G1177	0.0352
G102	G1542	0.0352
G129	G746	0.0352
G155	G1048	0.0352
G189	G609	0.0352
G74	G1053	0.0352
G73	G70	0.0352
G91	G53	0.0352
G177	G494	0.0352
G157	G43	0.0352
G122	G1611	0.0352
G135	G1184	0.0352
G19	G562	0.0352
G19	G915	0.0352
G110	G530	0.0352
G135	G924	0.0352
G177	G163	0.0352
G143	G56	0.0352
G143	G222	0.0352
G81	G56	0.0352
G181	G257	0.0352
G91	G52	0.0352
G120	G232	0.0352
G115	G819	0.0352
G142	G13	0.0352
G14	G489	0.0351
G106	G1065	0.0351
G106	G630	0.0351
G14	G1587	0.0351
G183	G950	0.0351
G106	G180	0.0351
G73	G950	0.0351
G21	G1634	0.0351
G16	G475	0.0351
G38	G1631	0.0351
G173	G1195	0.0351
G163	G1382	0.0351
G6	G928	0.0351
G160	G933	0.0351
G19	G492	0.0351
G17	G1207	0.0351
G175	G1282	0.0351
G105	G35	0.0351
G21	G227	0.0351
G178	G1158	0.0351
G12	G1282	0.0351
G154	G1055	0.0351
G173	G1460	0.0351
G10	G934	0.0351
G70	G1476	0.0351
G164	G674	0.0351
G17	G1604	0.0351
G186	G778	0.0351
G88	G403	0.0351
G88	G808	0.0351
G135	G1433	0.0351
G178	G928	0.0351
G85	G438	0.0351
G10	G1571	0.0351
G161	G1430	0.0351
G9	G1159	0.0351
G61	G1159	0.0351
G157	G1446	0.0351
G9	G1555	0.0351
G1	G914	0.0351
G80	G1201	0.0351
G111	G375	0.0351
G181	G27	0.0351
G188	G515	0.0351
G188	G1175	0.0351
G169	G409	0.0351
G88	G1374	0.0351
G84	G585	0.0351
G12	G922	0.0351
G84	G1626	0.0351
G115	G501	0.0351
G140	G664	0.0351
G125	G1412	0.0351
G171	G323	0.0351
G83	G699	0.0351
G33	G313	0.0351
G182	G405	0.0351
G132	G88	0.0351
G158	G1597	0.0351
G88	G1377	0.0351
G99	G245	0.0351
G144	G1519	0.0351
G56	G1618	0.0351
G81	G562	0.0351
G135	G922	0.0351
G135	G1478	0.0351
G121	G532	0.0351
G100	G1592	0.0351
G122	G640	0.0351
G8	G431	0.0351
G169	G1222	0.0351
G64	G176	0.0351
[truncated: 1,268,416 more chars]
