# Supplementary material for: RulNet: A Web-Oriented Platform for Regulatory Network Inference, Application to Wheat –Omics Data
Source: PLoS One. 2015 May 19;10(5):e0127127. doi: 10.1371/journal.pone.0127127 (PMC4437996; doi:10.1371/journal.pone.0127127)
Supplement: S3 Dataset — (TXT) [file pone.0127127.s003.txt]

G38	G1373	0.2107
G239	G2899	0.2088
G141	G2710	0.206
G3	G4441	0.2036
G308	G5093	0.2018
G252	G5052	0.2002
G178	G5093	0.1998
G178	G2436	0.199
G308	G3448	0.1989
G239	G483	0.1988
G312	G2053	0.1983
G312	G2879	0.198
G178	G3448	0.1978
G252	G4872	0.1964
G252	G3565	0.1964
G178	G3518	0.1964
G239	G2150	0.1957
G308	G4977	0.1955
G3	G4099	0.195
G252	G3551	0.1949
G239	G1807	0.1945
G178	G4832	0.1938
G252	G2124	0.1937
G3	G2564	0.193
G312	G2381	0.1928
G239	G5575	0.1926
G279	G2028	0.1924
G38	G4990	0.1924
G239	G3638	0.192
G158	G308	0.1919
G308	G158	0.1919
G312	G5140	0.1916
G312	G1429	0.1914
G239	G2659	0.1914
G3	G5532	0.1913
G3	G1131	0.1913
G308	G350	0.1908
G279	G1228	0.1905
G158	G5093	0.1903
G178	G1992	0.1902
G132	G1070	0.1902
G158	G4977	0.1897
G312	G5158	0.1896
G312	G4441	0.1896
G132	G1716	0.1896
G3	G1429	0.1895
G132	G5115	0.1894
G312	G4872	0.1893
G252	G1429	0.1892
G3	G516	0.1891
G178	G3787	0.189
G158	G5677	0.189
G3	G4720	0.1889
G178	G1130	0.1889
G158	G5115	0.1888
G252	G2354	0.1883
G239	G3335	0.1883
G3	G2053	0.1883
G3	G1578	0.1881
G3	G1543	0.188
G239	G1201	0.1876
G132	G3020	0.1876
G81	G2186	0.1876
G132	G5093	0.1874
G312	G4092	0.1873
G38	G1195	0.1872
G3	G3280	0.1871
G252	G2602	0.187
G132	G4832	0.187
G158	G2854	0.1869
G312	G2192	0.1868
G312	G516	0.1867
G312	G3981	0.1865
G312	G1725	0.1865
G252	G4263	0.1865
G3	G2879	0.1864
G38	G2763	0.1864
G158	G3448	0.1863
G3	G5471	0.1859
G312	G3104	0.1858
G132	G3444	0.1858
G63	G2255	0.1856
G252	G604	0.1854
G3	G4872	0.1853
G312	G4272	0.1853
G132	G2606	0.1852
G296	G4822	0.185
G312	G2893	0.1849
G178	G4724	0.1849
G312	G4720	0.1848
G252	G1011	0.1847
G178	G3466	0.1847
G178	G5498	0.1846
G252	G5300	0.1845
G252	G4720	0.1845
G132	G1625	0.1845
G279	G3332	0.1844
G178	G2457	0.1844
G178	G4977	0.1843
G3	G472	0.1843
G279	G4567	0.1842
G252	G3513	0.1842
G252	G3685	0.1841
G81	G2987	0.1838
G3	G3922	0.1838
G279	G5158	0.1836
G158	G3823	0.1835
G178	G2075	0.1834
G252	G1188	0.1833
G3	G2082	0.1833
G285	G483	0.1833
G288	G1082	0.1832
G239	G3756	0.1832
G279	G1609	0.1831
G3	G4508	0.1831
G252	G3695	0.183
G252	G4469	0.183
G3	G4092	0.1829
G3	G3674	0.1829
G178	G1765	0.1829
G178	G632	0.1828
G252	G516	0.1827
G252	G5712	0.1827
G281	G2899	0.1827
G81	G2151	0.1826
G3	G5553	0.1826
G252	G4416	0.1826
G178	G1473	0.1826
G312	G3	0.1825
G3	G312	0.1825
G296	G610	0.1824
G158	G1928	0.1824
G308	G2854	0.1824
G279	G2660	0.1823
G3	G1722	0.1823
G252	G5460	0.1823
G158	G1070	0.1823
G81	G1188	0.1822
G312	G3280	0.1822
G178	G1682	0.1821
G178	G1110	0.182
G243	G38	0.1819
G91	G3518	0.1819
G38	G243	0.1819
G252	G531	0.1819
G312	G2028	0.1819
G178	G158	0.1819
G252	G2807	0.1819
G158	G178	0.1819
G312	G3845	0.1816
G308	G3787	0.1816
G252	G1722	0.1815
G312	G2602	0.1815
G132	G1987	0.1815
G178	G4985	0.1815
G239	G4657	0.1814
G3	G1521	0.1814
G252	G2186	0.1814
G132	G350	0.1813
G178	G2854	0.1813
G279	G2151	0.1812
G279	G5553	0.1812
G312	G1011	0.1812
G312	G4099	0.1812
G3	G2386	0.1812
G312	G1578	0.1811
G178	G308	0.181
G312	G5471	0.181
G158	G2606	0.181
G308	G178	0.181
G312	G3553	0.1809
G252	G760	0.1809
G252	G4067	0.1809
G281	G2150	0.1809
G239	G4178	0.1808
G308	G5597	0.1808
G178	G350	0.1807
G81	G2804	0.1806
G312	G3685	0.1806
G252	G907	0.1805
G158	G4316	0.1804
G312	G4767	0.1804
G312	G3551	0.1803
G178	G1070	0.1803
G137	G3417	0.1803
G3	G3104	0.1802
G281	G483	0.1802
G132	G5677	0.1802
G168	G5428	0.1801
G243	G3431	0.18
G279	G3551	0.1799
G132	G2453	0.1799
G279	G4872	0.1798
G279	G3104	0.1798
G252	G5553	0.1798
G252	G5407	0.1798
G312	G1484	0.1797
G312	G2564	0.1797
G312	G3117	0.1797
G81	G3719	0.1796
G132	G2545	0.1796
G3	G4814	0.1796
G81	G3611	0.1795
G312	G4994	0.1795
G178	G5115	0.1795
G158	G3020	0.1795
G312	G5300	0.1794
G308	G5498	0.1794
G3	G2807	0.1794
G252	G4092	0.1793
G252	G2879	0.1792
G38	G3504	0.1791
G3	G3981	0.179
G252	G5471	0.179
G132	G2438	0.179
G132	G5514	0.179
G3	G1803	0.1789
G81	G3636	0.1788
G312	G1521	0.1788
G279	G4720	0.1787
G279	G3286	0.1787
G312	G2830	0.1787
G158	G350	0.1787
G312	G1131	0.1787
G3	G2580	0.1787
G279	G3719	0.1786
G279	G3981	0.1786
G158	G5498	0.1786
G3	G3551	0.1786
G81	G3565	0.1786
G38	G3431	0.1785
G158	G5514	0.1785
G178	G1059	0.1785
G3	G1674	0.1785
G252	G3719	0.1784
G300	G3077	0.1784
G3	G2821	0.1784
G3	G4931	0.1784
G312	G3674	0.1783
G279	G1456	0.1783
G178	G4791	0.1783
G279	G2879	0.1782
G3	G1725	0.1782
G308	G4832	0.1782
G312	G1228	0.1781
G252	G1609	0.1781
G3	G1484	0.1781
G3	G1843	0.1781
G279	G1429	0.178
G252	G3104	0.178
G312	G3940	0.178
G3	G2124	0.178
G81	G907	0.1779
G312	G3565	0.1779
G252	G3994	0.1778
G252	G1228	0.1778
G252	G3636	0.1778
G312	G1188	0.1778
G178	G1716	0.1778
G3	G4545	0.1778
G3	G5436	0.1778
G3	G3258	0.1777
G132	G1992	0.1777
G158	G3444	0.1777
G243	G1195	0.1776
G239	G5399	0.1776
G312	G2821	0.1776
G312	G5387	0.1776
G252	G1751	0.1776
G3	G5217	0.1776
G281	G3756	0.1775
G3	G2830	0.1775
G312	G5305	0.1774
G3	G2969	0.1774
G137	G621	0.1774
G312	G1796	0.1773
G279	G3553	0.1772
G313	G3553	0.1772
G81	G1429	0.1772
G132	G1928	0.1772
G158	G2545	0.1771
G3	G1188	0.1771
G3	G2602	0.1771
G3	G4272	0.1771
G3	G1287	0.1771
G81	G2028	0.177
G132	G178	0.177
G178	G132	0.177
G132	G1110	0.177
G3	G2028	0.177
G252	G2969	0.1769
G279	G3565	0.1769
G308	G5115	0.1768
G313	G1235	0.1767
G81	G5052	0.1767
G81	G1427	0.1766
G178	G5514	0.1766
G178	G1928	0.1766
G81	G760	0.1765
G3	G3940	0.1765
G239	G281	0.1764
G132	G2854	0.1764
G281	G239	0.1764
G178	G1625	0.1764
G3	G5845	0.1764
G168	G4567	0.1763
G63	G355	0.1763
G279	G2984	0.1763
G81	G516	0.1763
G252	G4508	0.1763
G252	G5158	0.1762
G312	G1722	0.1762
G3	G2381	0.1762
G3	G4767	0.1762
G3	G5140	0.1762
G132	G4029	0.1761
G252	G2028	0.1761
G252	G4954	0.1761
G313	G3845	0.176
G158	G565	0.176
G3	G5305	0.176
G308	G4724	0.176
G178	G5677	0.1759
G252	G4648	0.1759
G252	G3940	0.1758
G239	G1583	0.1758
G178	G5597	0.1758
G279	G5428	0.1758
G158	G1130	0.1758
G3	G5387	0.1758
G312	G814	0.1757
G312	G4476	0.1757
G168	G3479	0.1757
G252	G2580	0.1757
G308	G1110	0.1757
G252	G4476	0.1755
G168	G464	0.1755
G132	G2002	0.1755
G252	G2987	0.1754
G132	G4065	0.1754
G3	G3565	0.1754
G252	G2893	0.1753
G304	G4631	0.1753
G252	G1607	0.1753
G178	G2606	0.1753
G312	G3470	0.1752
G178	G2108	0.1752
G132	G4791	0.1752
G178	G2545	0.1752
G312	G3719	0.1751
G168	G4983	0.1751
G168	G1277	0.1751
G279	G516	0.175
G279	G2192	0.175
G279	G4099	0.175
G132	G565	0.175
G132	G3823	0.175
G178	G621	0.175
G252	G2951	0.175
G279	G907	0.1749
G279	G2500	0.1749
G279	G3358	0.1749
G279	G1796	0.1749
G312	G1237	0.1748
G178	G435	0.1748
G3	G4696	0.1748
G308	G2545	0.1748
G130	G5115	0.1747
G252	G3109	0.1747
G252	G5584	0.1747
G3	G4476	0.1747
G308	G504	0.1747
G132	G1008	0.1747
G3	G2354	0.1747
G3	G5712	0.1747
G279	G1287	0.1745
G38	G1931	0.1745
G279	G2354	0.1744
G168	G5619	0.1744
G81	G2754	0.1743
G81	G4439	0.1743
G279	G4092	0.1742
G279	G745	0.1742
G312	G5417	0.1742
G3	G2893	0.1742
G252	G363	0.1742
G252	G3177	0.1742
G252	G5217	0.1742
G158	G1716	0.1742
G279	G511	0.1741
G132	G5498	0.1741
G168	G1761	0.1741
G178	G1008	0.1741
G178	G3101	0.174
G178	G3453	0.174
G281	G5575	0.174
G147	G3482	0.174
G3	G3333	0.174
G313	G4567	0.1739
G252	G2053	0.1739
G3	G1796	0.1739
G178	G3020	0.1739
G308	G3101	0.1739
G308	G5677	0.1739
G313	G3981	0.1738
G312	G2987	0.1738
G279	G2449	0.1738
G252	G442	0.1738
G252	G5008	0.1738
G137	G504	0.1738
G3	G1710	0.1738
G63	G4168	0.1737
G279	G3117	0.1737
G281	G5399	0.1737
G252	G4931	0.1737
G3	G3685	0.1737
G3	G5584	0.1737
G252	G1022	0.1737
G279	G5300	0.1736
G312	G5329	0.1736
G252	G3845	0.1736
G312	G3258	0.1736
G3	G760	0.1736
G81	G5140	0.1736
G312	G2644	0.1736
G178	G656	0.1736
G312	G2969	0.1735
G158	G1987	0.1735
G168	G1630	0.1734
G252	G5884	0.1734
G132	G1682	0.1734
G252	G1796	0.1733
G313	G3551	0.1733
G313	G5158	0.1733
G313	G2028	0.1733
G178	G4111	0.1733
G158	G4832	0.1733
G3	G3097	0.1733
G3	G5062	0.1733
G279	G3498	0.1732
G313	G1429	0.1731
G313	G3104	0.1731
G313	G1228	0.1731
G252	G1674	0.1731
G252	G4696	0.1731
G313	G1630	0.1731
G279	G3513	0.173
G168	G2028	0.173
G252	G3981	0.173
G137	G2860	0.173
G252	G3553	0.1729
G158	G1682	0.1729
G168	G4968	0.1728
G312	G4508	0.1728
G132	G2075	0.1728
G132	G3453	0.1728
G3	G814	0.1728
G252	G424	0.1727
G81	G4931	0.1727
G279	G442	0.1727
G279	G1630	0.1727
G252	G3083	0.1727
G252	G4814	0.1727
G132	G1130	0.1727
G3	G5722	0.1727
G252	G3611	0.1726
G279	G4067	0.1726
G252	G4441	0.1726
G158	G1110	0.1726
G3	G1011	0.1726
G3	G2987	0.1726
G312	G4683	0.1726
G308	G1008	0.1726
G91	G178	0.1725
G300	G5097	0.1725
G178	G91	0.1725
G313	G4092	0.1724
G313	G5417	0.1724
G304	G5811	0.1724
G81	G4720	0.1724
G308	G5518	0.1724
G312	G801	0.1724
G252	G1058	0.1724
G308	G565	0.1724
G3	G1237	0.1724
G158	G1008	0.1724
G178	G1714	0.1724
G279	G3845	0.1723
G132	G4443	0.1722
G281	G1807	0.1722
G132	G4612	0.1722
G132	G5593	0.1722
G158	G3101	0.1722
G308	G4791	0.1722
G168	G279	0.1721
G312	G1543	0.1721
G312	G2580	0.1721
G279	G168	0.1721
G178	G3444	0.1721
G252	G3117	0.172
G312	G4931	0.172
G158	G1179	0.172
G3	G801	0.172
G3	G3177	0.172
G308	G3453	0.172
G279	G1397	0.1719
G279	G5793	0.1719
G312	G1287	0.1719
G3	G5462	0.1719
G252	G814	0.1718
G312	G2754	0.1718
G308	G3444	0.1718
G313	G2660	0.1717
G304	G4111	0.1717
G81	G3333	0.1717
G312	G5712	0.1717
G312	G5532	0.1716
G281	G3335	0.1716
G132	G435	0.1716
G308	G2606	0.1716
G81	G4872	0.1715
G252	G3146	0.1715
G312	G2124	0.1715
G252	G2082	0.1714
G279	G3177	0.1714
G279	G2295	0.1714
G312	G1271	0.1713
G252	G4567	0.1713
G132	G158	0.1713
G158	G3621	0.1713
G158	G132	0.1713
G3	G2754	0.1713
G279	G2969	0.1712
G304	G3123	0.1712
G312	G2060	0.1712
G308	G1070	0.1712
G308	G5514	0.1712
G279	G5350	0.1711
G183	G3123	0.1711
G168	G4082	0.1711
G3	G5158	0.1711
G313	G2879	0.1711
G178	G4065	0.1711
G3	G3160	0.1711
G3	G3719	0.171
G81	G684	0.171
G312	G2368	0.171
G252	G2449	0.171
G3	G1607	0.171
G3	G1846	0.171
G183	G4985	0.1709
G313	G4872	0.1709
G313	G5514	0.1709
G132	G2273	0.1709
G178	G504	0.1709
G158	G1625	0.1709
G158	G1473	0.1709
G147	G1966	0.1709
G130	G3020	0.1708
G304	G464	0.1707
G279	G2124	0.1707
G279	G1846	0.1707
G3	G2192	0.1707
G178	G5881	0.1707
G173	G2950	0.1706
G173	G4803	0.1706
G252	G1397	0.1706
G3	G3117	0.1706
G81	G3553	0.1705
G279	G1235	0.1705
G252	G4368	0.1705
G81	G5471	0.1705
G312	G1710	0.1705
G312	G3177	0.1705
G3	G5455	0.1705
G313	G511	0.1704
G312	G1843	0.1704
G158	G3453	0.1704
G3	G1058	0.1704
G312	G2361	0.1703
G312	G2394	0.1703
G279	G3519	0.1703
G132	G632	0.1703
G132	G3466	0.1703
G3	G2368	0.1703
G312	G4744	0.1702
G312	G5525	0.1702
G252	G4501	0.1702
G312	G3695	0.1702
G173	G2613	0.1702
G313	G5140	0.1702
G312	G760	0.1701
G91	G1241	0.1701
G81	G3820	0.1701
G279	G2824	0.1701
G279	G5140	0.1701
G168	G5376	0.1701
G81	G5460	0.17
G279	G1484	0.1699
G158	G5518	0.1699
G158	G4724	0.1699
G3	G5052	0.1699
G158	G4612	0.1699
G3	G3555	0.1699
G21	G2182	0.1698
G81	G3551	0.1698
G312	G4567	0.1698
G3	G5417	0.1698
G81	G2368	0.1698
G312	G252	0.1698
G130	G4379	0.1698
G252	G312	0.1698
G279	G5813	0.1698
G313	G1271	0.1697
G304	G2363	0.1697
G178	G1987	0.1697
G132	G2779	0.1697
G279	G464	0.1697
G3	G2525	0.1697
G312	G5455	0.1696
G81	G4112	0.1696
G308	G1130	0.1696
G308	G3020	0.1696
G308	G1928	0.1696
G183	G178	0.1695
G158	G4029	0.1695
G279	G1761	0.1695
G313	G2151	0.1695
G304	G1630	0.1695
G158	G3976	0.1695
G178	G183	0.1695
G279	G2893	0.1694
G279	G4994	0.1694
G252	G5455	0.1694
G81	G1058	0.1694
G279	G4534	0.1693
G62	G5677	0.1693
G178	G3723	0.1693
G3	G3636	0.1693
G137	G2915	0.1693
G178	G2002	0.1693
G243	G4178	0.1692
G81	G1227	0.1692
G178	G1813	0.1692
G178	G2613	0.1692
G132	G4346	0.1692
G132	G5518	0.1691
G252	G3312	0.1691
G279	G4001	0.1691
G252	G4477	0.1691
G239	G1483	0.1691
G62	G4832	0.169
G130	G1070	0.169
G178	G4803	0.169
G132	G3101	0.169
G308	G3823	0.169
G308	G1682	0.169
G168	G2660	0.1689
G183	G656	0.1689
G312	G3994	0.1689
G3	G3553	0.1689
G304	G2347	0.1689
G313	G2192	0.1689
G252	G4040	0.1689
G168	G2052	0.1688
G279	G2711	0.1688
G279	G1121	0.1688
G279	G3781	0.1688
G312	G2151	0.1688
G312	G5553	0.1688
G81	G4469	0.1688
G252	G4683	0.1688
G158	G4346	0.1688
G168	G2363	0.1687
G304	G1130	0.1687
G178	G4968	0.1687
G178	G3823	0.1687
G313	G3781	0.1687
G3	G2785	0.1687
G3	G4683	0.1687
G279	G4429	0.1686
G279	G5417	0.1686
G279	G3994	0.1686
G132	G3448	0.1686
G81	G2969	0.1686
G252	G2151	0.1686
G81	G252	0.1686
G252	G81	0.1686
G252	G1710	0.1686
G132	G2277	0.1686
G308	G2457	0.1684
G313	G3163	0.1683
G239	G285	0.1683
G81	G5255	0.1683
G3	G5525	0.1683
G279	G5460	0.1683
G132	G2457	0.1683
G312	G5183	0.1683
G285	G239	0.1683
G308	G3518	0.1683
G252	G2564	0.1682
G279	G4040	0.1682
G313	G3123	0.1682
G279	G3280	0.1682
G178	G4963	0.1682
G279	G3940	0.1681
G279	G3636	0.1681
G132	G504	0.1681
G304	G678	0.1681
G178	G5542	0.1681
G304	G2394	0.168
G279	G4335	0.1679
G279	G5329	0.1679
G81	G3104	0.1679
G252	G2513	0.1679
G252	G4439	0.1679
G178	G3210	0.1679
G178	G4612	0.1679
G281	G3638	0.1679
G132	G1059	0.1679
G308	G4769	0.1679
G38	G1294	0.1679
G62	G4376	0.1678
G91	G4324	0.1678
G313	G3719	0.1678
G312	G1121	0.1678
G252	G5792	0.1678
G279	G1419	0.1678
G281	G4178	0.1678
G132	G2436	0.1678
G3	G1362	0.1678
G3	G3845	0.1677
G252	G4534	0.1677
G304	G1419	0.1677
G279	G4683	0.1677
G3	G2361	0.1677
G130	G1625	0.1676
G279	G684	0.1676
G3	G3470	0.1676
G279	G1710	0.1676
G96	G1807	0.1676
G252	G2060	0.1676
G281	G3523	0.1676
G38	G4178	0.1675
G168	G1228	0.1675
G279	G4476	0.1675
G132	G2718	0.1675
G312	G5722	0.1675
G158	G4065	0.1675
G178	G3123	0.1675
G132	G1591	0.1675
G173	G3448	0.1674
G312	G1563	0.1674
G63	G2934	0.1674
G168	G5793	0.1674
G81	G3117	0.1674
G3	G1228	0.1674
G308	G2453	0.1674
G158	G2436	0.1674
G281	G1483	0.1674
G279	G1563	0.1673
G313	G745	0.1673
G81	G2602	0.1673
G312	G2824	0.1673
G312	G3333	0.1673
G252	G5140	0.1673
G304	G5619	0.1673
G132	G1906	0.1673
G158	G1591	0.1673
G168	G1563	0.1672
G168	G304	0.1672
G313	G2821	0.1672
G178	G2950	0.1672
G3	G4994	0.1672
G132	G3787	0.1672
G304	G168	0.1672
G178	G600	0.1672
G304	G558	0.1671
G279	G5117	0.1671
G252	G2368	0.1671
G252	G3280	0.1671
G279	G4983	0.1671
G81	G5387	0.1671
G173	G5093	0.167
G304	G4242	0.167
G173	G4791	0.167
G279	G4152	0.167
G147	G2255	0.167
G178	G2972	0.167
G158	G4769	0.167
G178	G526	0.167
G252	G5811	0.1669
G279	G2665	0.1669
G312	G3636	0.1669
G132	G2367	0.1669
G3	G2984	0.1668
G178	G5524	0.1668
G91	G656	0.1667
G62	G178	0.1667
G168	G2394	0.1667
G252	G5610	0.1667
G178	G62	0.1667
G158	G3787	0.1667
G91	G1110	0.1666
G178	G3748	0.1666
G168	G3332	0.1666
G312	G1803	0.1666
G3	G3083	0.1666
G252	G1456	0.1666
G3	G1422	0.1666
G168	G3994	0.1665
G178	G5518	0.1665
G96	G239	0.1665
G3	G359	0.1665
G252	G3097	0.1665
G252	G3498	0.1665
G239	G96	0.1665
G279	G5619	0.1665
G3	G4744	0.1664
G132	G621	0.1664
G178	G4376	0.1664
G312	G4392	0.1664
G252	G4429	0.1663
G81	G424	0.1663
G279	G313	0.1663
G313	G907	0.1663
G279	G2807	0.1663
G178	G2367	0.1663
G313	G279	0.1663
G178	G4934	0.1663
G168	G4335	0.1662
G304	G870	0.1662
G312	G3146	0.1662
G137	G4934	0.1662
G243	G1945	0.1661
G313	G5329	0.1661
G178	G2453	0.1661
G81	G3280	0.1661
G312	G4067	0.1661
G252	G2754	0.1661
G3	G1227	0.1661
G3	G907	0.166
G312	G3781	0.166
G158	G1992	0.166
G81	G4702	0.166
G308	G3861	0.1659
G102	G3323	0.1659
G312	G907	0.1659
G296	G3514	0.1659
G168	G3297	0.1659
G312	G2984	0.1659
G137	G3430	0.1659
G312	G4335	0.1658
G173	G4832	0.1658
G132	G2972	0.1658
G279	G1798	0.1658
G279	G3942	0.1658
G316	G2854	0.1658
G81	G4683	0.1658
G308	G2972	0.1658
G168	G5514	0.1657
G81	G1228	0.1657
G279	G2053	0.1657
G279	G1227	0.1657
G285	G3417	0.1657
G137	G1834	0.1657
G3	G2644	0.1657
G81	G511	0.1656
G81	G3845	0.1656
G279	G3258	0.1656
G279	G3146	0.1656
G304	G3358	0.1656
G81	G5217	0.1656
G3	G4336	0.1656
G158	G795	0.1656
G158	G1059	0.1656
G308	G1179	0.1656
G304	G1846	0.1655
G168	G2258	0.1655
G252	G4702	0.1655
G313	G2310	0.1655
G91	G1235	0.1654
G173	G178	0.1654
G252	G3	0.1654
G312	G4814	0.1654
G178	G173	0.1654
G147	G4199	0.1654
G3	G252	0.1654
G281	G2659	0.1654
G239	G3523	0.1654
G158	G5881	0.1654
G183	G1714	0.1653
G73	G3922	0.1653
G313	G1484	0.1653
G312	G2386	0.1653
G312	G5462	0.1653
G279	G1277	0.1653
G158	G4791	0.1653
G158	G2438	0.1653
G239	G5306	0.1653
G183	G3714	0.1652
G252	G4335	0.1652
G81	G1011	0.1652
G81	G3695	0.1652
G279	G2186	0.1652
G279	G4392	0.1652
G279	G2771	0.1652
G168	G3358	0.1651
G91	G1714	0.1651
G91	G4963	0.1651
G279	G1725	0.1651
G279	G3294	0.1651
G132	G4724	0.1651
G178	G2309	0.1651
G308	G1716	0.1651
G168	G870	0.165
G313	G4429	0.165
G279	G1873	0.165
G313	G4744	0.165
G3	G3994	0.165
G313	G516	0.165
G313	G2893	0.165
G313	G1725	0.165
G252	G5436	0.165
G125	G849	0.165
G308	G2950	0.165
G308	G4803	0.165
G168	G4476	0.1649
G304	G2902	0.1649
G168	G4631	0.1649
G132	G308	0.1649
G81	G5311	0.1649
G178	G4452	0.1649
G308	G132	0.1649
G312	G511	0.1648
G168	G1227	0.1648
G168	G5129	0.1648
G312	G1227	0.1648
G312	G3332	0.1648
G312	G4294	0.1648
G3	G3641	0.1648
G239	G4863	0.1648
G168	G4872	0.1647
G91	G279	0.1647
G204	G5115	0.1647
G279	G91	0.1647
G178	G460	0.1647
G168	G1235	0.1646
G62	G5093	0.1646
G312	G1427	0.1646
G279	G5601	0.1646
G252	G2394	0.1646
G132	G2108	0.1646
G158	G5597	0.1646
G252	G5117	0.1646
G308	G2075	0.1646
G178	G5573	0.1646
G239	G5665	0.1645
G252	G5525	0.1645
G252	G5514	0.1645
G279	G2541	0.1645
G285	G4934	0.1645
G178	G5937	0.1645
G304	G5514	0.1644
G279	G1863	0.1644
G279	G4082	0.1644
G132	G4977	0.1644
G312	G1512	0.1644
G3	G2060	0.1644
G308	G3466	0.1644
G91	G1228	0.1643
G279	G4744	0.1643
G168	G2711	0.1643
G279	G5514	0.1643
G3	G560	0.1643
G3	G2500	0.1643
G3	G3332	0.1643
G132	G3123	0.1643
G168	G3553	0.1642
G178	G4029	0.1642
G168	G1846	0.1642
G168	G3657	0.1642
G168	G4067	0.1642
G312	G2500	0.1642
G312	G1846	0.1642
G178	G4901	0.1642
G279	G1286	0.1642
G168	G2879	0.1641
G231	G4875	0.1641
G81	G2807	0.1641
G3	G3513	0.1641
G313	G1397	0.1641
G252	G3294	0.1641
G132	G4884	0.1641
G279	G4815	0.1641
G239	G4291	0.1641
G3	G4484	0.1641
G313	G1174	0.1641
G91	G350	0.164
G73	G2295	0.164
G239	G3417	0.164
G132	G1473	0.164
G158	G4111	0.164
G313	G1279	0.164
G178	G3655	0.164
G183	G2436	0.1639
G279	G1803	0.1639
G279	G786	0.1639
G279	G5052	0.1639
G252	G3922	0.1639
G3	G2151	0.1639
G313	G3332	0.1639
G183	G3518	0.1638
G52	G2689	0.1638
G313	G4335	0.1638
G312	G3611	0.1638
G52	G3101	0.1638
G313	G2394	0.1638
G312	G3160	0.1638
G252	G3160	0.1638
G81	G4210	0.1637
G179	G3678	0.1637
G168	G2151	0.1637
G168	G3826	0.1637
G168	G1609	0.1637
G279	G2101	0.1637
G252	G1521	0.1637
G279	G5765	0.1637
G304	G3657	0.1637
G312	G2727	0.1637
G168	G4001	0.1637
G137	G5071	0.1637
G132	G3142	0.1637
G91	G745	0.1636
G231	G137	0.1636
G164	G1928	0.1636
G265	G1237	0.1636
G313	G3994	0.1636
G313	G1287	0.1636
G137	G231	0.1636
G91	G2436	0.1635
G312	G3271	0.1635
G252	G3116	0.1635
G158	G2950	0.1635
G3	G5311	0.1635
G313	G2363	0.1634
G281	G1201	0.1634
G3	G2727	0.1634
G252	G5350	0.1633
G312	G1235	0.1633
G312	G5793	0.1633
G313	G4099	0.1633
G308	G3748	0.1633
G279	G5008	0.1633
G279	G5239	0.1633
G279	G4271	0.1633
G313	G1846	0.1633
G168	G1796	0.1632
G168	G2101	0.1632
G252	G1563	0.1632
G279	G2830	0.1632
G279	G3109	0.1632
G279	G3685	0.1632
G279	G1521	0.1632
G279	G4282	0.1632
G279	G5455	0.1632
G81	G2893	0.1632
G316	G621	0.1632
G158	G2972	0.1632
G168	G4234	0.1632
G81	G1022	0.1632
G312	G1422	0.1632
G312	G5436	0.1632
G308	G1473	0.1632
G279	G4242	0.1631
G137	G1993	0.1631
G81	G359	0.1631
G62	G1992	0.1631
G252	G5793	0.1631
G313	G1121	0.1631
G96	G2683	0.1631
G3	G3312	0.1631
G178	G1542	0.1631
G168	G1803	0.163
G81	G560	0.163
G81	G4567	0.163
G130	G1807	0.163
G81	G2354	0.163
G168	G4429	0.1629
G91	G460	0.1629
G215	G3257	0.1629
G168	G4974	0.1629
G130	G2516	0.1629
G313	G4720	0.1629
G304	G5462	0.1629
G312	G3097	0.1629
G252	G3332	0.1629
G158	G2075	0.1629
G231	G1223	0.1628
G3	G4335	0.1628
G62	G1110	0.1628
G313	G3358	0.1628
G81	G2984	0.1628
G132	G4111	0.1628
G280	G3101	0.1628
G3	G2166	0.1628
G304	G3479	0.1628
G308	G4968	0.1628
G239	G3450	0.1628
G3	G2541	0.1628
G308	G3621	0.1628
G173	G4977	0.1627
G279	G4968	0.1627
G252	G684	0.1627
G252	G5704	0.1627
G312	G4271	0.1627
G252	G5183	0.1627
G252	G5808	0.1627
G168	G3551	0.1626
G168	G4242	0.1626
G125	G3031	0.1626
G222	G849	0.1626
G279	G4814	0.1626
G281	G285	0.1626
G168	G1419	0.1626
G260	G3608	0.1626
G285	G281	0.1626
G252	G1630	0.1626
G252	G5239	0.1626
G3	G5610	0.1626
G308	G4612	0.1626
G279	G2381	0.1625
G204	G4977	0.1625
G158	G3748	0.1625
G52	G5777	0.1625
G252	G4875	0.1625
G81	G1131	0.1625
G178	G1390	0.1625
G132	G4379	0.1625
G91	G3719	0.1624
G252	G511	0.1624
G279	G5525	0.1624
G130	G1992	0.1624
G312	G359	0.1624
G137	G5513	0.1624
G178	G393	0.1624
G168	G5329	0.1623
G330	G1999	0.1623
G312	G560	0.1623
G183	G5573	0.1623
G91	G2011	0.1623
G91	G5573	0.1623
G252	G2192	0.1623
G252	G4099	0.1623
G81	G3188	0.1623
G312	G2354	0.1623
G168	G2358	0.1623
G132	G795	0.1623
G308	G1987	0.1623
G252	G5305	0.1622
G3	G4469	0.1622
G307	G2972	0.1621
G168	G5525	0.1621
G52	G2660	0.1621
G312	G1459	0.1621
G304	G2052	0.1621
G168	G5117	0.1621
G279	G1422	0.1621
G252	G5532	0.1621
G279	G3479	0.1621
G313	G3565	0.1621
G313	G5137	0.1621
G308	G3931	0.1621
G168	G4459	0.162
G239	G1880	0.162
G252	G2500	0.162
G81	G1722	0.162
G279	G2394	0.162
G63	G1966	0.162
G312	G2166	0.162
G279	G334	0.162
G304	G5008	0.162
G312	G4696	0.162
G178	G3271	0.162
G252	G5329	0.1619
G168	G3636	0.1619
G279	G2052	0.1619
G279	G1011	0.1619
G279	G4731	0.1619
G132	G3331	0.1619
G312	G3820	0.1619
G312	G5584	0.1619
G173	G1992	0.1619
G81	G604	0.1619
G81	G3177	0.1619
G158	G2457	0.1619
G312	G5845	0.1619
G313	G1803	0.1619
G3	G4631	0.1619
G308	G4316	0.1619
G3	G1352	0.1619
G125	G2669	0.1619
G158	G435	0.1619
G137	G5365	0.1619
G91	G4335	0.1618
G91	G4872	0.1618
G279	G1271	0.1618
G279	G1459	0.1618
G312	G424	0.1618
G312	G4242	0.1618
G300	G5665	0.1618
G38	G1945	0.1618
G281	G1801	0.1618
G308	G2436	0.1618
G231	G1834	0.1617
G168	G4040	0.1617
G279	G4234	0.1617
G330	G3547	0.1617
G63	G2261	0.1617
G62	G3787	0.1617
G231	G3846	0.1617
G81	G5777	0.1617
G308	G4815	0.1617
G285	G3756	0.1617
G252	G4767	0.1617
G3	G1789	0.1617
G3	G4067	0.1617
G168	G5350	0.1616
G130	G4977	0.1616
G204	G308	0.1616
G63	G3482	0.1616
G313	G3117	0.1616
G304	G2405	0.1616
G313	G4994	0.1616
G132	G3518	0.1616
G132	G2516	0.1616
G285	G2899	0.1616
G279	G4265	0.1616
G308	G204	0.1616
G168	G3719	0.1615
G73	G1521	0.1615
G81	G4476	0.1615
G81	G4994	0.1615
G73	G3555	0.1615
G279	G5387	0.1615
G231	G1548	0.1615
G279	G5896	0.1615
G81	G1751	0.1615
G3	G645	0.1615
G3	G4112	0.1615
G91	G2075	0.1614
G62	G3448	0.1614
G231	G504	0.1614
G304	G4232	0.1614
G280	G2562	0.1614
G279	G2412	0.1614
G279	G5471	0.1614
G279	G312	0.1614
G312	G279	0.1614
G252	G2785	0.1614
G178	G4324	0.1614
G307	G2606	0.1613
G168	G516	0.1613
G91	G5129	0.1613
G279	G4633	0.1613
G231	G3271	0.1613
G307	G3976	0.1613
G279	G1135	0.1613
G91	G168	0.1613
G252	G1327	0.1613
G304	G4968	0.1613
G168	G91	0.1613
G312	G4429	0.1612
G312	G2804	0.1612
G304	G5080	0.1612
G81	G312	0.1612
G312	G81	0.1612
G132	G5542	0.1612
G279	G5163	0.1612
G91	G558	0.1611
G288	G2335	0.1611
G81	G3981	0.1611
G313	G1796	0.1611
G81	G4067	0.1611
G312	G5052	0.1611
G313	G2984	0.1611
G313	G5455	0.1611
G178	G1721	0.1611
G178	G2347	0.1611
G3	G2771	0.1611
G313	G4001	0.1611
G168	G4092	0.161
G130	G4029	0.161
G168	G3016	0.161
G168	G2849	0.161
G231	G5886	0.161
G81	G2124	0.161
G304	G5746	0.161
G252	G786	0.161
G308	G1625	0.161
G173	G3748	0.1609
G91	G1992	0.1609
G168	G745	0.1609
G178	G5513	0.1609
G313	G5300	0.1609
G204	G5284	0.1609
G304	G3826	0.1609
G252	G2804	0.1609
G313	G2108	0.1609
G313	G2500	0.1609
G313	G1521	0.1609
G279	G4416	0.1609
G252	G1803	0.1609
G281	G1583	0.1609
G178	G2273	0.1609
G312	G2186	0.1609
G308	G1376	0.1609
G178	G717	0.1609
G168	G5158	0.1608
G91	G717	0.1608
G279	G3333	0.1608
G279	G3312	0.1608
G279	G4767	0.1608
G96	G483	0.1608
G312	G442	0.1608
G3	G1751	0.1608
G3	G5183	0.1608
G168	G4232	0.1607
G280	G5498	0.1607
G252	G5417	0.1607
G62	G2367	0.1607
G91	G538	0.1607
G130	G2545	0.1607
G312	G3286	0.1607
G313	G2830	0.1607
G21	G1214	0.1607
G313	G2368	0.1607
G96	G2659	0.1607
G308	G2844	0.1607
G178	G1148	0.1607
G168	G3466	0.1606
G168	G1135	0.1606
G279	G2564	0.1606
G304	G4459	0.1606
G173	G3101	0.1606
G252	G4994	0.1606
G3	G4567	0.1606
G304	G3016	0.1606
G304	G5129	0.1606
G158	G1146	0.1606
G158	G1186	0.1606
G3	G5008	0.1606
G313	G870	0.1605
G168	G2665	0.1605
G81	G5158	0.1605
G265	G2644	0.1605
G312	G2082	0.1605
G252	G3286	0.1605
G252	G5931	0.1605
G178	G5329	0.1605
G3	G2998	0.1605
G3	G786	0.1605
G158	G632	0.1605
G91	G2660	0.1604
G297	G3042	0.1604
G252	G3163	0.1604
G313	G1795	0.1604
G312	G3358	0.1604
G204	G350	0.1604
G81	G4040	0.1604
G81	G4441	0.1604
G81	G5462	0.1604
G3	G3353	0.1604
G73	G5062	0.1604
G316	G3518	0.1604
G316	G5677	0.1604
G313	G4983	0.1604
G91	G511	0.1603
G307	G4832	0.1603
G62	G2854	0.1603
G168	G1287	0.1603
G158	G2453	0.1603
G81	G3674	0.1603
G312	G2665	0.1603
G312	G2951	0.1603
G279	G5376	0.1603
G178	G3714	0.1603
G3	G3498	0.1603
G3	G1022	0.1603
G91	G4567	0.1602
G312	G2660	0.1602
G265	G5387	0.1602
G313	G1130	0.1602
G279	G425	0.1602
G313	G5387	0.1602
G313	G3519	0.1602
G81	G4092	0.1601
G81	G5417	0.1601
G204	G565	0.1601
G279	G2987	0.1601
G279	G2363	0.1601
G279	G2821	0.1601
G168	G3818	0.1601
G178	G3621	0.1601
G304	G3297	0.1601
G168	G3363	0.1601
G312	G1486	0.1601
G312	G1674	0.1601
G308	G1992	0.1601
G168	G5553	0.16
G279	G2082	0.16
G313	G1563	0.16
G81	G5514	0.16
G81	G3940	0.16
G132	G507	0.16
G313	G2053	0.16
G285	G4178	0.16
G279	G2924	0.16
G231	G5792	0.1599
G81	G334	0.1599
G313	G5016	0.1599
G252	G5536	0.1599
G137	G5371	0.1599
G304	G1271	0.1598
G252	G1459	0.1598
G252	G3470	0.1598
G168	G3101	0.1598
G158	G504	0.1598
G173	G632	0.1598
G173	G3466	0.1598
G81	G1803	0.1598
G81	G2053	0.1598
G178	G2779	0.1598
G3	G3294	0.1598
G279	G2258	0.1598
G91	G3553	0.1597
G304	G5542	0.1597
G91	G3104	0.1597
G307	G1008	0.1597
G304	G1600	0.1597
G168	G3364	0.1597
G313	G2381	0.1597
G313	G2564	0.1597
G307	G1591	0.1597
G312	G2807	0.1597
G178	G2438	0.1597
G81	G1456	0.1597
G173	G4934	0.1597
G132	G4985	0.1597
G158	G4803	0.1597
G300	G1201	0.1597
G313	G5287	0.1597
G168	G3981	0.1596
G312	G745	0.1596
G280	G5143	0.1596
G73	G4648	0.1596
G279	G2737	0.1596
G158	G2844	0.1596
G81	G4392	0.1596
G73	G1870	0.1596
G3	G2216	0.1596
G307	G1987	0.1595
G130	G621	0.1595
G91	G2099	0.1595
G130	G1928	0.1595
G313	G1011	0.1595
G313	G2944	0.1595
G158	G1856	0.1595
G158	G1906	0.1595
G168	G3286	0.1594
G168	G4731	0.1594
G313	G1427	0.1594
G313	G5525	0.1594
G52	G1416	0.1594
G313	G5305	0.1594
G158	G3931	0.1594
G81	G2879	0.1594
G312	G1058	0.1594
G137	G1223	0.1594
G91	G3448	0.1593
G173	G5550	0.1593
G312	G334	0.1593
G312	G786	0.1593
G81	G2644	0.1593
G130	G1148	0.1593
G307	G565	0.1592
G279	G3163	0.1592
G91	G4985	0.1592
G312	G4210	0.1592
G252	G1235	0.1592
G296	G3564	0.1592
G313	G760	0.1592
G91	G3519	0.1592
G178	G5405	0.1592
G132	G1765	0.1592
G132	G5822	0.1592
G3	G394	0.1592
G3	G1068	0.1592
G279	G870	0.1591
G91	G2124	0.1591
G73	G3940	0.1591
G91	G1798	0.1591
G91	G2531	0.1591
G158	G3331	0.1591
G173	G2823	0.1591
G137	G979	0.1591
G3	G5255	0.1591
G132	G5825	0.1591
G316	G1682	0.1591
G312	G4983	0.1591
G3	G1919	0.1591
G3	G5509	0.1591
G252	G444	0.1591
G239	G5303	0.1591
G158	G2277	0.1591
G168	G1429	0.159
G168	G2902	0.159
G168	G3104	0.159
G304	G4092	0.159
G65	G4094	0.159
G279	G3364	0.159
G173	G1059	0.159
G178	G1179	0.159
G3	G4392	0.159
G3	G4636	0.159
G178	G1241	0.159
G178	G2011	0.159
G183	G5093	0.1589
G279	G5462	0.1589
G81	G3685	0.1589
G280	G5093	0.1589
G279	G2368	0.1589
G279	G2216	0.1589
G285	G504	0.1589
G313	G1593	0.1589
G132	G3621	0.1589
G82	G1119	0.1589
G313	G423	0.1589
G313	G2457	0.1588
G168	G2347	0.1588
G173	G1174	0.1588
G91	G1846	0.1588
G91	G5881	0.1588
G81	G2216	0.1588
G312	G1362	0.1588
G158	G5822	0.1588
G279	G4459	0.1587
G173	G5677	0.1587
G158	G2367	0.1587
G168	G1398	0.1587
G158	G5593	0.1587
G3	G2533	0.1587
G308	G435	0.1587
G308	G1059	0.1587
G91	G2028	0.1586
G265	G2754	0.1586
G168	G2412	0.1586
G81	G858	0.1586
G312	G1607	0.1586
G3	G1609	0.1586
G132	G2188	0.1586
G132	G3976	0.1586
G147	G2826	0.1586
G279	G4504	0.1586
G173	G132	0.1585
G62	G1070	0.1585
G281	G980	0.1585
G313	G1710	0.1585
G316	G3453	0.1585
G132	G173	0.1585
G279	G1398	0.1585
G239	G1017	0.1585
G91	G2457	0.1584
G91	G3981	0.1584
G178	G4443	0.1584
G312	G1006	0.1584
G81	G1327	0.1584
G312	G2405	0.1584
G178	G3163	0.1584
G63	G2826	0.1584
G281	G3417	0.1584
G313	G1227	0.1584
G304	G4983	0.1584
G3	G2394	0.1584
G280	G5579	0.1584
G313	G4271	0.1584
G137	G3271	0.1584
G38	G3992	0.1584
G81	G5553	0.1583
G279	G3097	0.1583
G215	G3787	0.1583
G279	G604	0.1583
G321	G1400	0.1583
G168	G1456	0.1583
G168	G2737	0.1583
G132	G3931	0.1583
G68	G5937	0.1583
G252	G2944	0.1583
G178	G5295	0.1583
G91	G1796	0.1582
G279	G5829	0.1582
G91	G526	0.1582
G312	G3109	0.1582
G313	G3636	0.1582
G313	G2647	0.1582
G130	G504	0.1581
G279	G560	0.1581
G304	G3513	0.1581
G81	G2564	0.1581
G130	G2438	0.1581
G62	G3453	0.1581
G62	G3518	0.1581
G178	G5746	0.1581
G312	G2216	0.1581
G132	G538	0.1581
G91	G5093	0.158
G91	G3994	0.158
G279	G3611	0.158
G91	G3286	0.158
G62	G350	0.158
G173	G158	0.158
G91	G4535	0.158
G168	G313	0.158
G168	G4814	0.158
G312	G531	0.158
G81	G2109	0.158
G81	G3498	0.158
G158	G173	0.158
G178	G2188	0.158
G313	G168	0.158
G91	G1429	0.1579
G307	G280	0.1579
G63	G147	0.1579
G168	G2449	0.1579
G137	G4985	0.1579
G312	G3083	0.1579
G304	G2094	0.1579
G304	G5428	0.1579
G312	G5376	0.1579
G147	G63	0.1579
G308	G4983	0.1579
G280	G307	0.1579
G239	G2958	0.1579
G91	G4832	0.1578
G183	G460	0.1578
G183	G3787	0.1578
G168	G1271	0.1578
G304	G1563	0.1578
G278	G2531	0.1578
G204	G1110	0.1578
G204	G3323	0.1578
G304	G1135	0.1578
G312	G1416	0.1578
G313	G4476	0.1578
G132	G5597	0.1578
G279	G423	0.1578
G312	G4112	0.1578
G81	G4648	0.1578
G168	G3475	0.1578
G252	G4001	0.1578
G81	G2192	0.1577
G279	G252	0.1577
G279	G3657	0.1577
G312	G1397	0.1577
G312	G4082	0.1577
G279	G1352	0.1577
G279	G2644	0.1577
G96	G2899	0.1577
G313	G3286	0.1577
G313	G5471	0.1577
G312	G2785	0.1577
G252	G279	0.1577
G178	G3289	0.1577
G308	G1591	0.1577
G307	G3331	0.1576
G81	G5329	0.1576
G168	G4720	0.1576
G173	G4724	0.1576
G252	G1578	0.1576
G62	G2545	0.1576
G279	G5532	0.1576
G178	G2915	0.1576
G178	G4966	0.1576
G168	G3519	0.1576
G178	G3142	0.1576
G178	G1591	0.1576
G132	G2011	0.1576
G297	G2357	0.1575
G168	G4099	0.1575
G168	G5829	0.1575
G81	G4534	0.1575
G178	G565	0.1575
G312	G604	0.1575
G304	G3994	0.1574
G312	G5514	0.1574
G62	G2606	0.1574
G178	G1971	0.1574
G3	G2901	0.1574
G178	G2882	0.1574
G168	G3845	0.1573
G313	G5597	0.1573
G307	G720	0.1573
G252	G745	0.1573
G330	G2118	0.1573
G158	G2718	0.1573
G252	G748	0.1573
G81	G1725	0.1573
G252	G334	0.1573
G252	G1227	0.1573
G173	G1148	0.1573
G313	G4968	0.1573
G132	G3210	0.1573
G132	G5934	0.1573
G178	G826	0.1573
G168	G3360	0.1572
G173	G504	0.1572
G73	G1843	0.1572
G181	G239	0.1572
G173	G1179	0.1572
G73	G4814	0.1572
G204	G1179	0.1572
G168	G1422	0.1572
G73	G4767	0.1572
G52	G5143	0.1572
G168	G1798	0.1572
G168	G2531	0.1572
G91	G4608	0.1572
G279	G2950	0.1572
G279	G2647	0.1572
G281	G1383	0.1572
G239	G181	0.1572
G137	G5448	0.1572
G181	G3756	0.1571
G81	G5350	0.1571
G183	G717	0.1571
G173	G5597	0.1571
G52	G4791	0.1571
G62	G4751	0.1571
G279	G5722	0.1571
G132	G4451	0.1571
G279	G3160	0.1571
G52	G4984	0.1571
G250	G2261	0.1571
G304	G4628	0.1571
G113	G5234	0.1571
G312	G1751	0.1571
G252	G430	0.1571
G178	G4031	0.1571
G3	G5808	0.1571
G178	G1081	0.1571
G91	G1563	0.157
G91	G3294	0.157
G304	G1843	0.157
G304	G4501	0.157
G279	G3674	0.157
G279	G4165	0.157
G252	G1843	0.157
G313	G5425	0.157
G204	G3101	0.157
G313	G558	0.157
G313	G3109	0.157
G313	G3685	0.157
G313	G2716	0.157
G313	G2824	0.157
G168	G881	0.1569
G168	G4282	0.1569
G279	G2804	0.1569
G279	G5644	0.1569
G62	G2950	0.1569
G173	G3453	0.1569
G81	G5845	0.1569
G312	G1022	0.1569
G304	G4001	0.1569
G304	G5498	0.1569
G178	G2312	0.1569
G252	G1148	0.1568
G279	G760	0.1568
G194	G3431	0.1568
G168	G2984	0.1568
G168	G3781	0.1568
G307	G3022	0.1568
G304	G3332	0.1568
G81	G1237	0.1568
G81	G3312	0.1568
G312	G1352	0.1568
G168	G4815	0.1568
G313	G1422	0.1568
G285	G1807	0.1568
G178	G5822	0.1568
G313	G1277	0.1568
G308	G795	0.1568
G308	G4065	0.1568
G91	G2151	0.1567
G312	G5311	0.1567
G3	G1397	0.1567
G168	G4504	0.1567
G168	G5300	0.1566
G91	G5793	0.1566
G52	G907	0.1566
G73	G4099	0.1566
G130	G1110	0.1566
G312	G3513	0.1566
G62	G5115	0.1566
G168	G2684	0.1566
G81	G1397	0.1566
G308	G2018	0.1566
G132	G4902	0.1566
G312	G4484	0.1566
G81	G5376	0.1566
G132	G1279	0.1566
G91	G3845	0.1565
G91	G3358	0.1565
G137	G483	0.1565
G91	G313	0.1565
G307	G1928	0.1565
G3	G511	0.1565
G173	G2224	0.1565
G304	G4099	0.1565
G73	G1710	0.1565
G73	G5610	0.1565
G168	G5387	0.1565
G62	G1928	0.1565
G280	G2457	0.1565
G279	G1058	0.1565
G313	G1863	0.1565
G68	G4769	0.1565
G252	G1725	0.1565
G279	G4477	0.1565
G178	G2440	0.1565
G3	G4368	0.1565
G313	G4974	0.1565
G252	G3064	0.1565
G313	G91	0.1565
G308	G2312	0.1565
G168	G2381	0.1564
G204	G3331	0.1564
G231	G2860	0.1564
G91	G4983	0.1564
G279	G1188	0.1564
G279	G3016	0.1564
G279	G81	0.1564
G279	G678	0.1564
G81	G279	0.1564
G285	G4657	0.1564
G308	G3229	0.1564
G279	G482	0.1563
G307	G435	0.1563
G307	G4065	0.1563
G62	G2273	0.1563
G252	G399	0.1563
G231	G4956	0.1563
G313	G684	0.1563
G313	G3097	0.1563
G260	G401	0.1563
G313	G442	0.1563
G313	G5008	0.1563
G308	G4376	0.1563
G178	G5149	0.1563
G137	G4956	0.1563
G173	G308	0.1562
G91	G2893	0.1562
G132	G881	0.1562
G62	G2457	0.1562
G265	G3333	0.1562
G173	G582	0.1562
G168	G1416	0.1562
G168	G5462	0.1562
G215	G5371	0.1562
G215	G1255	0.1562
G252	G5255	0.1562
G304	G5471	0.1562
G312	G1701	0.1562
G130	G4934	0.1562
G304	G2325	0.1562
G178	G1635	0.1562
G313	G2094	0.1562
G308	G173	0.1562
G168	G2541	0.1561
G168	G2716	0.1561
G181	G1807	0.1561
G168	G4767	0.1561
G168	G5140	0.1561
G313	G1332	0.1561
G239	G4096	0.1561
G183	G2099	0.156
G307	G1716	0.156
G304	G1277	0.156
G252	G1271	0.156
G285	G621	0.156
G62	G132	0.156
G260	G816	0.156
G307	G2277	0.156
G130	G5514	0.156
G62	G1716	0.156
G81	G2580	0.156
G312	G313	0.156
G313	G312	0.156
G279	G4616	0.156
G304	G2852	0.156
G132	G62	0.156
G308	G5392	0.156
G239	G5690	0.156
G91	G5329	0.1559
G91	G3551	0.1559
G91	G5158	0.1559
G168	G2307	0.1559
G130	G1130	0.1559
G173	G1110	0.1559
G304	G3466	0.1559
G81	G2821	0.1559
G168	G1315	0.1559
G168	G5601	0.1559
G73	G1456	0.1559
G280	G4791	0.1559
G279	G444	0.1559
G279	G2901	0.1559
G304	G1315	0.1559
G252	G4112	0.1559
G168	G3513	0.1558
G91	G2394	0.1558
G91	G3498	0.1558
G280	G5188	0.1558
G313	G5093	0.1558
G280	G3331	0.1558
G279	G4078	0.1558
G279	G3648	0.1558
G279	G5712	0.1558
G279	G5884	0.1558
G130	G5847	0.1558
G279	G1022	0.1558
G313	G2367	0.1558
G313	G2987	0.1558
G178	G3931	0.1558
G81	G1630	0.1558
G285	G586	0.1558
G178	G1447	0.1558
G132	G5573	0.1558
G137	G489	0.1558
G137	G2570	0.1558
G168	G3146	0.1557
G164	G2545	0.1557
G279	G4232	0.1557
G279	G5584	0.1557
G81	G1796	0.1557
G81	G3258	0.1557
G81	G3146	0.1557
G132	G506	0.1557
G91	G5428	0.1557
G130	G795	0.1557
G304	G5845	0.1557
G81	G2971	0.1557
G285	G2896	0.1557
G3	G1713	0.1557
G308	G2438	0.1557
G279	G3083	0.1557
G231	G621	0.1556
G279	G2224	0.1556
G168	G2192	0.1556
G130	G350	0.1556
G279	G2584	0.1556
G62	G158	0.1556
G265	G4294	0.1556
G52	G2151	0.1556
G312	G5217	0.1556
G3	G399	0.1556
G3	G2951	0.1556
G158	G62	0.1556
G132	G3472	0.1556
G164	G4724	0.1555
G307	G2854	0.1555
G279	G5629	0.1555
G91	G3787	0.1555
G173	G5392	0.1555
G168	G684	0.1555
G168	G4111	0.1555
G312	G5883	0.1555
G313	G3258	0.1555
G304	G2541	0.1555
G304	G423	0.1555
G313	G2405	0.1555
G313	G2951	0.1555
G252	G3806	0.1555
G313	G774	0.1555
G178	G3229	0.1555
G178	G4346	0.1555
G313	G5376	0.1555
G178	G1089	0.1555
G68	G308	0.1554
G173	G2854	0.1554
G168	G3565	0.1554
G304	G4082	0.1554
G304	G4803	0.1554
G137	G906	0.1554
G62	G632	0.1554
G312	G684	0.1554
G312	G3498	0.1554
G312	G5062	0.1554
G308	G3331	0.1554
G173	G2584	0.1554
G312	G1068	0.1554
G158	G3518	0.1554
G3	G2824	0.1554
G279	G1174	0.1554
G132	G4751	0.1554
G308	G68	0.1554
G304	G4429	0.1553
G183	G91	0.1553
G181	G2844	0.1553
G73	G2028	0.1553
G313	G3787	0.1553
G91	G183	0.1553
G91	G5768	0.1553
G313	G2969	0.1553
G52	G280	0.1553
G81	G1521	0.1553
G168	G2295	0.1553
G313	G2166	0.1553
G252	G5062	0.1553
G279	G2944	0.1553
G279	G2310	0.1553
G280	G52	0.1553
G204	G3976	0.1553
G137	G3277	0.1553
G137	G5886	0.1553
G91	G5514	0.1552
G183	G2347	0.1552
G168	G1130	0.1552
G280	G2453	0.1552
G252	G1484	0.1552
G81	G3109	0.1552
G279	G3101	0.1552
G180	G1845	0.1552
G33	G1186	0.1552
G147	G4168	0.1552
G178	G316	0.1552
G316	G178	0.1552
G281	G4657	0.1552
G173	G1635	0.1552
G81	G4416	0.1552
G3	G678	0.1552
G252	G1174	0.1552
G316	G5881	0.1552
G304	G2381	0.1551
G279	G3826	0.1551
G195	G1839	0.1551
G178	G1146	0.1551
G81	G3352	0.1551
G313	G3280	0.1551
G313	G3942	0.1551
G178	G4769	0.1551
G168	G1593	0.155
G168	G3685	0.155
G279	G5883	0.155
G168	G1521	0.155
G279	G4501	0.155
G313	G1006	0.155
G313	G3470	0.155
G313	G1416	0.155
G313	G5462	0.155
G168	G5878	0.155
G308	G621	0.155
G316	G2077	0.155
G91	G2854	0.1549
G231	G979	0.1549
G265	G1484	0.1549
G265	G2564	0.1549
G307	G3444	0.1549
G307	G1070	0.1549
G168	G2124	0.1549
G62	G1682	0.1549
G173	G4902	0.1549
G173	G2649	0.1549
G3	G5793	0.1549
G3	G4294	0.1549
G316	G1721	0.1549
G312	G5619	0.1549
G178	G4751	0.1549
G304	G2315	0.1549
G158	G3466	0.1549
G81	G4251	0.1548
G164	G4751	0.1548
G168	G2025	0.1548
G313	G2584	0.1548
G312	G3922	0.1548
G313	G5793	0.1548
G3	G4242	0.1548
G3	G4633	0.1548
G313	G1761	0.1548
G132	G5799	0.1548
G312	G5428	0.1548
G132	G2613	0.1548
G252	G5618	0.1548
G183	G3448	0.1547
G173	G5498	0.1547
G91	G1609	0.1547
G307	G5677	0.1547
G33	G4316	0.1547
G81	G3994	0.1547
G73	G516	0.1547
G73	G1188	0.1547
G304	G2192	0.1547
G130	G3466	0.1547
G312	G399	0.1547
G173	G5405	0.1547
G132	G4803	0.1547
G279	G5270	0.1547
G279	G5926	0.1547
G132	G5550	0.1547
G63	G3164	0.1547
G52	G1044	0.1547
G308	G5295	0.1547
G91	G632	0.1546
G313	G3611	0.1546
G91	G3724	0.1546
G252	G359	0.1546
G252	G3258	0.1546
G312	G1135	0.1546
G312	G2711	0.1546
G312	G4282	0.1546
G204	G2545	0.1546
G279	G4824	0.1546
G279	G5129	0.1546
G279	G363	0.1546
G168	G2771	0.1546
G147	G2934	0.1546
G279	G2531	0.1546
G279	G2785	0.1546
G65	G4610	0.1546
G279	G3785	0.1546
G91	G2387	0.1546
G304	G4271	0.1546
G304	G5117	0.1546
G313	G5129	0.1546
G285	G1179	0.1546
G313	G2186	0.1546
G285	G3638	0.1546
G81	G4429	0.1545
G91	G4452	0.1545
G312	G1795	0.1545
G279	G4931	0.1545
G252	G3358	0.1545
G279	G5016	0.1545
G173	G4111	0.1545
G312	G2996	0.1545
G181	G2659	0.1545
G252	G2405	0.1545
G252	G1323	0.1545
G252	G1486	0.1545
G137	G1583	0.1545
G313	G3748	0.1545
G308	G4346	0.1545
G279	G5305	0.1544
G304	G4567	0.1544
G222	G125	0.1544
G81	G1484	0.1544
G81	G1843	0.1544
G173	G5825	0.1544
G316	G5093	0.1544
G316	G2367	0.1544
G3	G748	0.1544
G312	G5460	0.1544
G125	G222	0.1544
G308	G5284	0.1544
G132	G2309	0.1544
G132	G526	0.1544
G178	G3797	0.1544
G62	G5498	0.1543
G91	G4731	0.1543
G304	G2660	0.1543
G231	G3417	0.1543
G52	G3820	0.1543
G130	G5550	0.1543
G304	G5532	0.1543
G304	G3294	0.1543
G304	G4067	0.1543
G33	G1255	0.1543
G252	G2727	0.1543
G252	G5722	0.1543
G3	G3364	0.1543
G137	G1081	0.1543
G158	G4443	0.1542
G312	G4088	0.1542
G204	G158	0.1542
G265	G1131	0.1542
G252	G2830	0.1542
G312	G2541	0.1542
G252	G5080	0.1542
G52	G3229	0.1542
G3	G2441	0.1542
G158	G204	0.1542
G158	G4902	0.1542
G168	G4313	0.1542
G239	G2926	0.1542
G300	G3168	0.1541
G312	G2902	0.1541
G183	G4963	0.1541
G73	G2124	0.1541
G204	G280	0.1541
G62	G1008	0.1541
G312	G4478	0.1541
G313	G814	0.1541
G252	G2716	0.1541
G252	G2824	0.1541
G252	G3188	0.1541
G252	G4545	0.1541
G308	G4029	0.1541
G321	G3646	0.1541
G280	G204	0.1541
G279	G4492	0.1541
G178	G5550	0.1541
G304	G2232	0.1541
G312	G3479	0.1541
G252	G2295	0.1541
G3	G2295	0.1541
G132	G5329	0.154
G168	G1459	0.154
G62	G2108	0.154
G3	G3611	0.154
G81	G3286	0.154
G312	G1327	0.154
G312	G1609	0.154
G279	G4469	0.154
G73	G2901	0.154
G173	G1765	0.154
G132	G4376	0.154
G279	G1751	0.154
G279	G4648	0.154
G280	G1473	0.154
G316	G4832	0.154
G3	G4078	0.154
G3	G1407	0.154
G178	G2101	0.154
G183	G5498	0.1539
G181	G2899	0.1539
G62	G4111	0.1539
G164	G3472	0.1539
G132	G1146	0.1539
G313	G4731	0.1539
G313	G2354	0.1539
G308	G1146	0.1539
G158	G720	0.1539
G178	G538	0.1539
G158	G5573	0.1539
G91	G5300	0.1538
G279	G3277	0.1538
G91	G3332	0.1538
G158	G2018	0.1538
G279	G881	0.1538
G279	G3466	0.1538
G252	G912	0.1538
G130	G4065	0.1538
G130	G4268	0.1538
G252	G3674	0.1538
G81	G1578	0.1538
G178	G2099	0.1538
G279	G1813	0.1537
G91	G3685	0.1537
G168	G1912	0.1537
G231	G4901	0.1537
G168	G5016	0.1537
G52	G2562	0.1537
G265	G1227	0.1537
G130	G2075	0.1537
G178	G2718	0.1537
G81	G5792	0.1537
G137	G3257	0.1537
G3	G3146	0.1537
G252	G1761	0.1537
G178	G1906	0.1537
G3	G4993	0.1537
G307	G5115	0.1536
G307	G4612	0.1536
G130	G132	0.1536
G81	G3513	0.1536
G96	G130	0.1536
G33	G4769	0.1536
G168	G3498	0.1536
G52	G3636	0.1536
G168	G786	0.1536
G62	G1987	0.1536
G313	G2101	0.1536
G173	G1070	0.1536
G173	G5514	0.1536
G313	G2665	0.1536
G132	G130	0.1536
G178	G5408	0.1536
G130	G96	0.1536
G130	G3448	0.1535
G312	G3163	0.1535
G91	G2665	0.1535
G52	G2792	0.1535
G73	G3636	0.1535
G52	G3117	0.1535
G173	G4376	0.1535
G173	G5115	0.1535
G312	G4631	0.1535
G181	G4897	0.1535
G132	G1530	0.1535
G178	G2905	0.1535
G132	G3879	0.1535
G178	G3273	0.1535
G280	G3229	0.1535
G313	G3257	0.1534
G183	G5881	0.1534
G130	G4832	0.1534
G304	G1228	0.1534
G173	G1086	0.1534
G313	G560	0.1534
G204	G3020	0.1534
G130	G1716	0.1534
G168	G3017	0.1534
G168	G4683	0.1534
G279	G3220	0.1534
G132	G2145	0.1534
G178	G370	0.1534
G304	G4984	0.1534
G312	G5808	0.1534
G130	G792	0.1534
G252	G1876	0.1534
G252	G4271	0.1534
G3	G812	0.1534
G3	G2186	0.1534
G304	G5329	0.1534
G313	G4247	0.1534
G183	G1130	0.1533
G265	G1521	0.1533
G91	G3781	0.1533
G252	G5629	0.1533
G204	G504	0.1533
G183	G1241	0.1533
G62	G1625	0.1533
G62	G4791	0.1533
G81	G5584	0.1533
G279	G1416	0.1533
G279	G2386	0.1533
G312	G3814	0.1533
G279	G3188	0.1533
G279	G304	0.1533
G313	G881	0.1533
G313	G3466	0.1533
G132	G2140	0.1533
G304	G1341	0.1533
G304	G279	0.1533
G158	G4376	0.1533
G312	G5008	0.1533
G308	G3323	0.1533
G168	G558	0.1532
G168	G2945	0.1532
G130	G158	0.1532
G279	G5435	0.1532
G91	G2309	0.1532
G91	G3142	0.1532
G62	G1473	0.1532
G62	G4803	0.1532
G304	G1761	0.1532
G312	G4469	0.1532
G178	G3277	0.1532
G158	G130	0.1532
G300	G2150	0.1532
G158	G1765	0.1532
G178	G2277	0.1532
G308	G632	0.1532
G307	G132	0.1531
G279	G1427	0.1531
G304	G5525	0.1531
G183	G4324	0.1531
G168	G5455	0.1531
G304	G1702	0.1531
G52	G5093	0.1531
G81	G3277	0.1531
G313	G1459	0.1531
G312	G4534	0.1531
G252	G1185	0.1531
G62	G4902	0.1531
G158	G3210	0.1531
G316	G4452	0.1531
G132	G307	0.1531
G279	G3006	0.1531
G279	G4443	0.1531
G308	G2613	0.1531
G137	G3846	0.1531
G63	G3807	0.153
G91	G5542	0.153
G62	G316	0.153
G168	G1121	0.153
G168	G5532	0.153
G252	G1427	0.153
G168	G3294	0.153
G3	G4429	0.153
G304	G1803	0.153
G81	G4814	0.153
G312	G3294	0.153
G316	G62	0.153
G178	G1186	0.153
G260	G2357	0.153
G91	G3163	0.1529
G73	G2969	0.1529
G297	G4788	0.1529
G91	G1630	0.1529
G168	G1352	0.1529
G168	G2644	0.1529
G304	G4476	0.1529
G62	G5514	0.1529
G313	G1609	0.1529
G313	G4082	0.1529
G252	G1789	0.1529
G252	G1846	0.1529
G313	G3177	0.1529
G279	G2060	0.1529
G285	G5452	0.1529
G3	G2971	0.1529
G313	G1456	0.1529
G158	G3835	0.1529
G307	G5093	0.1528
G307	G158	0.1528
G285	G5513	0.1528
G307	G3101	0.1528
G265	G2151	0.1528
G73	G4476	0.1528
G204	G4832	0.1528
G130	G3210	0.1528
G168	G5239	0.1528
G168	G2186	0.1528
G168	G3858	0.1528
G168	G4271	0.1528
G313	G5553	0.1528
G279	G4628	0.1528
G132	G3323	0.1528
G132	G3068	0.1528
G3	G1863	0.1528
G313	G3016	0.1528
G158	G2108	0.1528
G173	G4379	0.1528
G252	G5287	0.1528
G313	G4234	0.1528
G313	G5825	0.1528
G158	G307	0.1528
G158	G2002	0.1528
G168	G1484	0.1527
G168	G2564	0.1527
G126	G5093	0.1527
G91	G1456	0.1527
G279	G2361	0.1527
G279	G2602	0.1527
G279	G4974	0.1527
G279	G5137	0.1527
G279	G2849	0.1527
G279	G5610	0.1527
G279	G5436	0.1527
G62	G435	0.1527
G252	G1121	0.1527
G164	G2387	0.1527
G91	G482	0.1526
G91	G2101	0.1526
G91	G2413	0.1526
G168	G4501	0.1526
G312	G5350	0.1526
G62	G621	0.1526
G252	G560	0.1526
G132	G4968	0.1526
G279	G3744	0.1526
G252	G2984	0.1526
G304	G1287	0.1526
G304	G1672	0.1526
G313	G3498	0.1526
G158	G2613	0.1526
G313	G5619	0.1526
G281	G2926	0.1526
G308	G1856	0.1526
G137	G783	0.1526
G304	G4335	0.1525
G183	G1765	0.1525
G279	G1006	0.1525
G279	G2413	0.1525
G304	G4815	0.1525
G312	G4633	0.1525
G62	G2075	0.1525
G33	G3101	0.1525
G252	G2711	0.1525
G279	G4076	0.1525
G288	G3749	0.1525
G204	G2606	0.1525
G81	G1287	0.1525
G304	G1352	0.1525
G252	G5845	0.1525
G173	G351	0.1525
G91	G3926	0.1525
G168	G1152	0.1525
G204	G1591	0.1525
G137	G565	0.1525
G178	G2792	0.1525
G132	G5881	0.1525
G91	G2192	0.1524
G173	G2453	0.1524
G62	G2718	0.1524
G304	G3748	0.1524
G168	G2807	0.1524
G168	G3333	0.1524
G33	G2649	0.1524
G313	G3940	0.1524
G81	G3097	0.1524
G81	G5062	0.1524
G91	G4790	0.1524
G313	G1512	0.1524
G304	G4234	0.1524
G178	G795	0.1524
G132	G1856	0.1524
G313	G5428	0.1524
G132	G2099	0.1524
G279	G5028	0.1524
G239	G2182	0.1523
G279	G4966	0.1523
G91	G1070	0.1523
G81	G5525	0.1523
G168	G5460	0.1523
G231	G1081	0.1523
G126	G5514	0.1523
G81	G1543	0.1523
G91	G1306	0.1523
G279	G4094	0.1523
G3	G3695	0.1523
G178	G4902	0.1523
G132	G1721	0.1523
G252	G5376	0.1523
G132	G2347	0.1523
G279	G3729	0.1523
G178	G881	0.1523
G215	G504	0.1522
G265	G2192	0.1522
G215	G3323	0.1522
G73	G2984	0.1522
G73	G5532	0.1522
G304	G2711	0.1522
G130	G2436	0.1522
G81	G814	0.1522
G168	G2944	0.1522
G73	G1287	0.1522
G65	G4117	0.1522
G312	G4040	0.1522
G173	G1186	0.1522
G304	G1472	0.1522
G279	G2020	0.1522
G279	G4140	0.1522
G239	G4985	0.1522
G312	G2295	0.1522
G239	G2837	0.1522
G239	G1801	0.1522
G3	G5460	0.1522
G252	G3887	0.1522
G304	G4504	0.1522
G313	G479	0.1521
G91	G4724	0.1521
G62	G308	0.1521
G91	G5677	0.1521
G168	G907	0.1521
G168	G2969	0.1521
G91	G5822	0.1521
G81	G5300	0.1521
G265	G2821	0.1521
G265	G4476	0.1521
G91	G684	0.1521
G243	G5933	0.1521
G164	G435	0.1521
G173	G1625	0.1521
G313	G4459	0.1521
G312	G1863	0.1521
G312	G3908	0.1521
G147	G355	0.1521
G279	G1362	0.1521
G279	G1512	0.1521
G279	G2684	0.1521
G313	G5829	0.1521
G132	G1179	0.1521
G65	G3163	0.1521
G313	G3294	0.1521
G204	G906	0.1521
G252	G4628	0.1521
G3	G1121	0.1521
G204	G2277	0.1521
G313	G1419	0.1521
G308	G2108	0.1521
G158	G1534	0.1521
G308	G62	0.1521
G279	G986	0.1521
G252	G3858	0.1521
G137	G656	0.152
G252	G4744	0.152
G168	G482	0.152
G185	G483	0.152
G168	G2893	0.152
G91	G3565	0.152
G279	G439	0.152
G279	G2405	0.152
G279	G2951	0.152
G312	G3641	0.152
G308	G5358	0.152
G252	G3363	0.152
G279	G4655	0.152
G158	G3229	0.152
G158	G4452	0.152
G132	G717	0.152
G313	G2261	0.1519
G164	G178	0.1519
G312	G5093	0.1519
G279	G5811	0.1519
G130	G2457	0.1519
G168	G2410	0.1519
G178	G507	0.1519
G91	G5619	0.1519
G313	G2052	0.1519
G304	G2449	0.1519
G312	G4954	0.1519
G312	G5610	0.1519
G168	G1174	0.1519
G158	G1721	0.1519
G178	G164	0.1519
G132	G1148	0.1519
G279	G5177	0.1519
G308	G5822	0.1519
G308	G5881	0.1519
G168	G3163	0.1518
G91	G3109	0.1518
G91	G678	0.1518
G168	G1188	0.1518
G168	G2053	0.1518
G168	G3097	0.1518
G265	G81	0.1518
G312	G1554	0.1518
G81	G3648	0.1518
G81	G5712	0.1518
G81	G265	0.1518
G312	G4492	0.1518
G132	G1393	0.1518
G137	G3492	0.1518
G252	G1304	0.1518
G81	G4335	0.1517
G173	G2944	0.1517
G307	G4346	0.1517
G168	G678	0.1517
G168	G1710	0.1517
G158	G4968	0.1517
G313	G482	0.1517
G313	G4534	0.1517
G304	G313	0.1517
G81	G4078	0.1517
G313	G2124	0.1517
G313	G304	0.1517
G316	G4902	0.1517
G178	G2516	0.1517
G304	G5016	0.1517
G316	G2436	0.1517
G178	G4667	0.1517
G252	G5542	0.1516
G168	G1813	0.1516
G68	G504	0.1516
G164	G1110	0.1516
G91	G2984	0.1516
G52	G4934	0.1516
G183	G538	0.1516
G91	G4628	0.1516
G73	G2807	0.1516
G204	G2854	0.1516
G304	G2028	0.1516
G168	G1341	0.1516
G168	G3942	0.1516
G73	G5845	0.1516
G73	G5305	0.1516
G279	G2094	0.1516
G239	G4860	0.1516
G178	G1235	0.1516
G280	G4335	0.1516
G312	G394	0.1516
G312	G1456	0.1516
G280	G1119	0.1516
G178	G2147	0.1516
G168	G5811	0.1515
G304	G5644	0.1515
G173	G3020	0.1515
G81	G3	0.1515
G81	G2830	0.1515
G178	G3257	0.1515
G312	G1861	0.1515
G312	G2363	0.1515
G312	G2454	0.1515
G279	G1674	0.1515
G252	G4272	0.1515
G279	G5287	0.1515
G304	G1713	0.1515
G304	G5158	0.1515
G252	G4636	0.1515
G191	G3074	0.1515
G3	G81	0.1515
G3	G4271	0.1515
G91	G1716	0.1514
G81	G1563	0.1514
G239	G3077	0.1514
G62	G4724	0.1514
G91	G4980	0.1514
G215	G2896	0.1514
G81	G4232	0.1514
G252	G2381	0.1514
G252	G4035	0.1514
G279	G4508	0.1514
G204	G5677	0.1514
G313	G1873	0.1514
G285	G1880	0.1514
G168	G5270	0.1514
G81	G4696	0.1514
G313	G3333	0.1514
G313	G5509	0.1514
G178	G5309	0.1514
G312	G3555	0.1514
G285	G4769	0.1514
G3	G1416	0.1514
G130	G1554	0.1514
G312	G1247	0.1514
G178	G5204	0.1514
G308	G3210	0.1514
G168	G1873	0.1513
G168	G2830	0.1513
G130	G3931	0.1513
G168	G1635	0.1513
G252	G2363	0.1513
G158	G5358	0.1513
G173	G1554	0.1513
G178	G3766	0.1513
G132	G5295	0.1513
G313	G4718	0.1512
G183	G1447	0.1512
G168	G5438	0.1512
G126	G158	0.1512
G168	G1725	0.1512
G52	G2367	0.1512
G312	G635	0.1512
G313	G4633	0.1512
G304	G4974	0.1512
G81	G2449	0.1512
G204	G1008	0.1512
G204	G1716	0.1512
G312	G4439	0.1512
G313	G2386	0.1512
G3	G998	0.1512
G158	G126	0.1512
G304	G3363	0.1512
G300	G3335	0.1512
G158	G5295	0.1512
G265	G2381	0.1511
G91	G5553	0.1511
G91	G2347	0.1511
G168	G4152	0.1511
G168	G5471	0.1511
G204	G2457	0.1511
G168	G1776	0.1511
G183	G2011	0.1511
G313	G4562	0.1511
G312	G4263	0.1511
G3	G424	0.1511
G313	G2972	0.1511
G173	G986	0.1511
G312	G1667	0.1511
G178	G5593	0.1511
G168	G3926	0.1511
G158	G3879	0.1511
G132	G1635	0.1511
G279	G2034	0.1511
G183	G4832	0.151
G130	G5093	0.151
G91	G1397	0.151
G62	G523	0.151
G62	G4977	0.151
G312	G986	0.151
G130	G239	0.151
G65	G4790	0.151
G91	G1447	0.151
G81	G1609	0.151
G312	G4078	0.151
G308	G5098	0.151
G91	G1398	0.151
G178	G5825	0.151
G304	G1456	0.151
G300	G2899	0.151
G239	G130	0.151
G280	G906	0.151
G168	G3006	0.151
G279	G1779	0.151
G308	G1534	0.151
G91	G2108	0.1509
G52	G3719	0.1509
G130	G2367	0.1509
G181	G5597	0.1509
G3	G4210	0.1509
G307	G1881	0.1509
G62	G3020	0.1509
G73	G3097	0.1509
G73	G3332	0.1509
G73	G5052	0.1509
G168	G4392	0.1509
G65	G5597	0.1509
G279	G523	0.1509
G252	G3781	0.1509
G178	G2145	0.1509
G313	G1693	0.1509
G312	G1315	0.1509
G222	G4358	0.1509
G81	G4984	0.1509
G313	G5117	0.1509
G313	G4815	0.1509
G178	G5800	0.1509
G91	G4092	0.1508
G252	G870	0.1508
G52	G504	0.1508
G168	G3117	0.1508
G178	G1993	0.1508
G168	G3940	0.1508
G91	G2824	0.1508
G304	G2082	0.1508
G304	G2101	0.1508
G81	G5435	0.1508
G279	G472	0.1508
G279	G2580	0.1508
G279	G4631	0.1508
G279	G5777	0.1508
G125	G1466	0.1508
G312	G5255	0.1508
G91	G2391	0.1508
G168	G5896	0.1508
G260	G694	0.1508
G304	G2879	0.1508
G81	G3641	0.1508
G81	G2785	0.1508
G3	G961	0.1508
G252	G4602	0.1508
G308	G3714	0.1508
G178	G4379	0.1508
G178	G5768	0.1508
G308	G4452	0.1508
G91	G1682	0.1507
G265	G4441	0.1507
G91	G2449	0.1507
G91	G2002	0.1507
G91	G5149	0.1507
G164	G2779	0.1507
G279	G814	0.1507
G252	G3063	0.1507
G304	G800	0.1507
G312	G645	0.1507
G132	G1447	0.1507
G132	G4324	0.1507
G132	G4694	0.1507
G239	G4934	0.1507
G137	G3225	0.1507
G279	G1795	0.1506
G279	G1185	0.1506
G279	G3470	0.1506
G279	G2108	0.1506
G304	G2307	0.1506
G63	G3402	0.1506
G168	G3674	0.1506
G168	G4803	0.1506
G168	G3730	0.1506
G168	G5853	0.1506
G81	G4035	0.1506
G285	G511	0.1506
G285	G3845	0.1506
G178	G2944	0.1506
G62	G3101	0.1506
G304	G2354	0.1506
G231	G3382	0.1506
G312	G2449	0.1506
G168	G4265	0.1506
G158	G2779	0.1506
G304	G3519	0.1506
G178	G368	0.1506
G132	G5760	0.1506
G313	G464	0.1506
G285	G3257	0.1506
G91	G1011	0.1505
G313	G504	0.1505
G3	G5329	0.1505
G168	G2368	0.1505
G168	G3280	0.1505
G91	G4135	0.1505
G168	G5080	0.1505
G252	G3466	0.1505
G313	G2804	0.1505
G158	G5746	0.1505
G173	G3210	0.1505
G312	G4545	0.1505
G312	G5509	0.1505
G252	G1701	0.1505
G178	G1279	0.1505
G178	G2052	0.1505
G316	G3466	0.1505
G3	G1486	0.1505
G178	G1593	0.1505
G239	G2827	0.1505
G158	G3142	0.1505
G158	G4324	0.1505
G239	G2031	0.1504
G91	G2052	0.1504
G265	G516	0.1504
G204	G3448	0.1504
G33	G565	0.1504
G52	G1429	0.1504
G164	G2075	0.1504
G168	G2216	0.1504
G304	G1521	0.1504
G252	G4232	0.1504
G252	G4242	0.1504
G252	G4633	0.1504
G313	G5883	0.1504
G102	G173	0.1504
G91	G5648	0.1504
G173	G102	0.1504
G91	G4001	0.1504
G279	G1653	0.1504
G239	G3257	0.1504
G137	G2388	0.1504
G3	G4666	0.1504
G308	G4902	0.1504
G63	G250	0.1503
G91	G5601	0.1503
G73	G3294	0.1503
G73	G2879	0.1503
G73	G2971	0.1503
G285	G5399	0.1503
G252	G3333	0.1503
G321	G5302	0.1503
G178	G2844	0.1503
G215	G5883	0.1503
G132	G4984	0.1503
G158	G3323	0.1503
G81	G4636	0.1503
G250	G63	0.1503
G279	G878	0.1503
G158	G1714	0.1503
G252	G2351	0.1503
G52	G5417	0.1502
G81	G4099	0.1502
G312	G3826	0.1502
G321	G1085	0.1502
G279	G1776	0.1502
G279	G2754	0.1502
G279	G4439	0.1502
G279	G5720	0.1502
G279	G5881	0.1502
G168	G2094	0.1502
G168	G2852	0.1502
G281	G5097	0.1502
G308	G2882	0.1502
G96	G4178	0.1502
G158	G598	0.1502
G252	G3942	0.1502
G3	G3781	0.1502
G137	G5114	0.1502
G312	G3103	0.1502
G62	G2453	0.1501
G168	G2082	0.1501
G91	G4824	0.1501
G91	G4974	0.1501
G204	G5093	0.1501
G279	G4323	0.1501
G279	G3	0.1501
G279	G558	0.1501
G279	G5255	0.1501
G81	G4618	0.1501
G81	G5305	0.1501
G304	G4535	0.1501
G304	G5460	0.1501
G158	G5405	0.1501
G3	G279	0.1501
G312	G4001	0.1501
G304	G5878	0.1501
G279	G3289	0.15
G279	G4610	0.15
G279	G531	0.15
G91	G1761	0.15
G178	G906	0.15
G252	G1863	0.15
G304	G3116	0.15
G204	G1070	0.15
G330	G5870	0.15
G173	G2924	0.15
G178	G2401	0.15
G307	G2453	0.1499
G126	G5498	0.1499
G164	G1992	0.1499
G52	G2804	0.1499
G168	G4824	0.1499
G130	G1383	0.1499
G313	G2082	0.1499
G91	G674	0.1499
G173	G2436	0.1499
G304	G2368	0.1499
G81	G1607	0.1499
G81	G4263	0.1499
G312	G998	0.1499
G312	G5850	0.1499
G313	G5460	0.1499
G313	G5722	0.1499
G158	G4985	0.1499
G132	G697	0.1499
G313	G3479	0.1499
G178	G1856	0.1499
G178	G2140	0.1499
G132	G393	0.1499
G132	G656	0.1499
G137	G4657	0.1499
G3	G4648	0.1499
G313	G5498	0.1499
G178	G1787	0.1499
G91	G2711	0.1498
G91	G435	0.1498
G81	G1459	0.1498
G81	G2660	0.1498
G168	G3177	0.1498
G102	G2649	0.1498
G304	G1609	0.1498
G81	G3922	0.1498
G81	G5532	0.1498
G130	G1255	0.1498
G252	G3016	0.1498
G308	G2718	0.1498
G178	G4319	0.1498
G132	G3857	0.1498
G91	G4313	0.1498
G312	G2771	0.1498
G239	G2508	0.1498
G308	G1186	0.1498
G91	G3714	0.1497
G91	G5455	0.1497
G81	G1271	0.1497
G73	G5553	0.1497
G63	G2959	0.1497
G73	G3674	0.1497
G73	G2368	0.1497
G73	G1237	0.1497
G73	G2698	0.1497
G73	G5460	0.1497
G312	G472	0.1497
G312	G5088	0.1497
G65	G5163	0.1497
G285	G4977	0.1497
G73	G2818	0.1497
G313	G2449	0.1497
G313	G4767	0.1497
G279	G2913	0.1497
G312	G812	0.1497
G312	G4636	0.1497
G252	G4392	0.1497
G252	G5387	0.1497
G158	G2312	0.1497
G158	G3472	0.1497
G3	G5619	0.1497
G304	G3861	0.1496
G307	G2457	0.1496
G168	G4610	0.1496
G307	G3020	0.1496
G307	G1682	0.1496
G252	G5883	0.1496
G173	G1130	0.1496
G81	G3466	0.1496
G279	G2716	0.1496
G279	G5509	0.1496
G3	G1427	0.1496
G312	G1912	0.1496
G52	G1473	0.1496
G279	G2698	0.1496
G178	G5371	0.1496
G312	G1630	0.1496
G81	G2944	0.1496
G3	G363	0.1496
G3	G604	0.1496
G3	G430	0.1496
G178	G1554	0.1496
G81	G504	0.1495
G91	G5884	0.1495
G280	G3448	0.1495
G279	G1327	0.1495
G279	G2998	0.1495
G279	G4803	0.1495
G91	G3479	0.1495
G215	G5422	0.1495
G168	G935	0.1495
G81	G645	0.1495
G81	G4968	0.1495
G3	G3820	0.1495
G81	G1486	0.1495
G313	G2541	0.1495
G313	G4814	0.1495
G313	G4683	0.1495
G158	G697	0.1495
G304	G1152	0.1495
G304	G4265	0.1495
G313	G4616	0.1495
G91	G870	0.1494
G204	G5518	0.1494
G265	G5525	0.1494
G91	G1987	0.1494
G91	G3636	0.1494
G168	G3109	0.1494
G130	G2972	0.1494
G279	G1843	0.1494
G81	G531	0.1494
G312	G2052	0.1494
G304	G3565	0.1494
G62	G1393	0.1494
G312	G1776	0.1494
G313	G4441	0.1494
G137	G3723	0.1494
G191	G4078	0.1494
G252	G1287	0.1494
G252	G1512	0.1494
G85	G2716	0.1494
G178	G1393	0.1494
G178	G3472	0.1494
G285	G698	0.1494
G252	G4210	0.1493
G231	G4934	0.1493
G308	G5371	0.1493
G130	G178	0.1493
G130	G4769	0.1493
G173	G350	0.1493
G173	G2457	0.1493
G91	G2879	0.1493
G265	G312	0.1493
G312	G482	0.1493
G231	G2570	0.1493
G304	G3498	0.1493
G137	G1017	0.1493
G168	G2034	0.1493
G168	G2453	0.1493
G312	G265	0.1493
G178	G130	0.1493
G285	G5575	0.1493
G279	G4790	0.1493
G281	G3077	0.1492
G312	G2108	0.1492
G91	G5008	0.1492
G204	G2140	0.1492
G168	G312	0.1492
G168	G2754	0.1492
G62	G2436	0.1492
G62	G2779	0.1492
G313	G4803	0.1492
G204	G3229	0.1492
G204	G4346	0.1492
G132	G2052	0.1492
G158	G5825	0.1492
G312	G168	0.1492
G312	G2094	0.1492
G312	G2310	0.1492
G316	G3787	0.1492
G125	G1663	0.1492
G279	G2098	0.1492
G279	G2358	0.1492
G252	G2098	0.1492
G280	G3022	0.1492
G167	G4980	0.1491
G265	G3636	0.1491
G33	G4977	0.1491
G307	G2075	0.1491
G73	G2500	0.1491
G215	G3417	0.1491
G65	G2453	0.1491
G312	G3123	0.1491
G312	G3353	0.1491
G68	G816	0.1491
G204	G132	0.1491
G142	G640	0.1491
G168	G5881	0.1491
G130	G632	0.1491
G73	G801	0.1491
G132	G2950	0.1491
G132	G204	0.1491
G304	G2737	0.1491
G3	G4111	0.1491
G285	G1086	0.1491
G168	G4076	0.1491
G168	G4443	0.1491
G91	G5417	0.149
G81	G1148	0.149
G91	G1130	0.149
G304	G3553	0.149
G60	G621	0.149
G265	G2028	0.149
G280	G4977	0.149
G313	G3271	0.149
G313	G4610	0.149
G168	G394	0.149
G3	G531	0.149
G178	G1563	0.149
G304	G5239	0.149
G313	G334	0.149
G313	G786	0.149
G279	G1321	0.149
G252	G4932	0.149
G178	G2697	0.149
G167	G4094	0.1489
G312	G611	0.1489
G164	G350	0.1489
G168	G4851	0.1489
G164	G1070	0.1489
G60	G4934	0.1489
G279	G1912	0.1489
G279	G3695	0.1489
G62	G3444	0.1489
G159	G929	0.1489
G91	G2737	0.1489
G3	G2307	0.1489
G285	G2660	0.1489
G52	G2644	0.1489
G62	G1059	0.1489
G168	G423	0.1489
G168	G5098	0.1489
G173	G1534	0.1489
G312	G1527	0.1489
G308	G5746	0.1489
G178	G3835	0.1489
G308	G671	0.1489
G168	G4966	0.1488
G279	G3123	0.1488
G168	G5644	0.1488
G52	G4316	0.1488
G204	G3823	0.1488
G231	G3492	0.1488
G297	G4456	0.1488
G252	G5425	0.1488
G312	G4232	0.1488
G249	G1151	0.1488
G62	G2905	0.1488
G204	G1987	0.1488
G158	G621	0.1488
G231	G5365	0.1488
G81	G1761	0.1488
G3	G5644	0.1488
G296	G706	0.1488
G130	G778	0.1488
G304	G1174	0.1488
G312	G4011	0.1488
G252	G1419	0.1488
G281	G1256	0.1488
G279	G3384	0.1488
G102	G5392	0.1487
G168	G1397	0.1487
G62	G3621	0.1487
G130	G1682	0.1487
G91	G4616	0.1487
G81	G4294	0.1487
G252	G1131	0.1487
G252	G4968	0.1487
G279	G3325	0.1487
G279	G3475	0.1487
G81	G4544	0.1486
G25	G2450	0.1486
G231	G5524	0.1486
G132	G3748	0.1486
G91	G5051	0.1486
G81	G4744	0.1486
G173	G2660	0.1486
G173	G4769	0.1486
G168	G3312	0.1486
G81	G2394	0.1486
G81	G5704	0.1486
G312	G1919	0.1486
G252	G5369	0.1486
G3	G4263	0.1486
G81	G1277	0.1486
G178	G5799	0.1486
G132	G4667	0.1486
G158	G4884	0.1486
G252	G3479	0.1486
G168	G1795	0.1485
G52	G5188	0.1485
G52	G5158	0.1485
G164	G5677	0.1485
G102	G5115	0.1485
G73	G5255	0.1485
G285	G3163	0.1485
G65	G5746	0.1485
G252	G2140	0.1485
G313	G1843	0.1485
G304	G4790	0.1485
G81	G4875	0.1485
G279	G1062	0.1485
G3	G794	0.1485
G312	G2261	0.1484
G168	G3123	0.1484
G3	G5350	0.1484
G304	G1593	0.1484
G304	G3109	0.1484
G81	G2513	0.1484
G73	G1352	0.1484
G73	G2754	0.1484
G168	G3220	0.1484
G168	G4416	0.1484
G280	G2972	0.1484
G279	G3911	0.1484
G73	G1751	0.1484
G82	G5450	0.1484
G279	G1540	0.1484
G279	G5808	0.1484
G178	G3068	0.1484
G65	G4054	0.1484
G178	G4290	0.1484
G178	G5114	0.1484
G137	G1447	0.1484
G125	G2847	0.1484
G304	G2453	0.1484
G304	G3926	0.1484
G312	G5513	0.1483
G168	G560	0.1483
G307	G1625	0.1483
G168	G3258	0.1483
G168	G4534	0.1483
G313	G5629	0.1483
G231	G3277	0.1483
G279	G2166	0.1483
G279	G3922	0.1483
G173	G1473	0.1483
G279	G1789	0.1483
G130	G2659	0.1483
G204	G2438	0.1483
G281	G300	0.1483
G178	G3430	0.1483
G168	G2950	0.1483
G252	G5462	0.1483
G316	G350	0.1483
G3	G3286	0.1483
G3	G3814	0.1483
G312	G5698	0.1483
G81	G442	0.1483
G81	G3555	0.1483
G81	G5008	0.1483
G313	G2412	0.1483
G313	G5712	0.1483
G300	G281	0.1483
G102	G524	0.1483
G313	G1315	0.1483
G52	G618	0.1483
G285	G2659	0.1483
G178	G1327	0.1483
G137	G2298	0.1483
G132	G1554	0.1483
G308	G2002	0.1483
G91	G1928	0.1482
G168	G1011	0.1482
G91	G786	0.1482
G91	G1227	0.1482
G173	G2367	0.1482
G113	G2018	0.1482
G252	G4088	0.1482
G312	G4336	0.1482
G52	G3333	0.1482
G52	G5677	0.1482
G130	G1059	0.1482
G81	G1512	0.1482
G47	G1644	0.1482
G252	G794	0.1482
G252	G4616	0.1482
G304	G1398	0.1482
G281	G4972	0.1482
G308	G1765	0.1482
G183	G5115	0.1481
G91	G2545	0.1481
G91	G3466	0.1481
G279	G3360	0.1481
G279	G2902	0.1481
G168	G814	0.1481
G168	G2821	0.1481
G81	G3358	0.1481
G252	G2902	0.1481
G164	G1716	0.1481
G164	G4667	0.1481
G3	G1563	0.1481
G102	G3101	0.1481
G178	G3331	0.1481
G173	G1682	0.1481
G252	G3826	0.1481
G312	G3016	0.1481
G312	G4824	0.1481
G168	G1304	0.1481
G62	G5295	0.1481
G178	G1702	0.1481
G81	G4234	0.1481
G178	G5051	0.1481
G308	G2516	0.1481
G308	G4985	0.1481
G3	G4544	0.148
G168	G511	0.148
G168	G5417	0.148
G307	G1473	0.148
G307	G2438	0.148
G304	G4872	0.148
G304	G1235	0.148
G307	G1906	0.148
G168	G5052	0.148
G62	G3879	0.148
G91	G1243	0.148
G38	G5933	0.148
G52	G3619	0.148
G178	G4253	0.148
G178	G4335	0.148
G158	G2516	0.148
G304	G5126	0.148
G132	G4901	0.148
G279	G5825	0.148
G178	G1861	0.148
G3	G1456	0.148
G308	G3976	0.148
G178	G2772	0.148
G91	G5525	0.1479
G215	G3331	0.1479
G73	G4368	0.1479
G312	G4459	0.1479
G91	G1713	0.1479
G304	G5793	0.1479
G81	G2951	0.1479
G62	G3466	0.1479
G130	G3257	0.1479
G252	G5850	0.1479
G178	G3994	0.1479
G81	G3225	0.1479
G81	G4331	0.1479
G304	G3017	0.1479
G304	G5376	0.1479
G280	G1008	0.1479
G178	G1304	0.1479
G279	G4608	0.1479
G168	G3103	0.1479
G158	G5204	0.1479
G52	G3014	0.1479
G308	G4901	0.1479
G313	G1148	0.1478
G65	G4968	0.1478
G73	G5462	0.1478
G231	G2298	0.1478
G231	G5435	0.1478
G91	G5295	0.1478
G73	G3083	0.1478
G73	G3312	0.1478
G312	G2441	0.1478
G250	G2972	0.1478
G62	G4901	0.1478
G313	G2711	0.1478
G279	G1527	0.1478
G3	G4534	0.1478
G252	G2109	0.1478
G279	G3064	0.1478
G280	G5597	0.1478
G239	G5452	0.1478
G316	G1110	0.1478
G239	G1383	0.1478
G81	G3064	0.1478
G304	G985	0.1478
G178	G5435	0.1478
G252	G3561	0.1478
G239	G504	0.1478
G168	G5163	0.1478
G316	G4324	0.1478
G178	G3156	0.1478
G307	G4775	0.1477
G168	G2584	0.1477
G307	G204	0.1477
G66	G4822	0.1477
G313	G3513	0.1477
G279	G4441	0.1477
G312	G5829	0.1477
G204	G3444	0.1477
G132	G1890	0.1477
G279	G774	0.1477
G279	G5845	0.1477
G178	G800	0.1477
G81	G1323	0.1477
G313	G3188	0.1477
G304	G2531	0.1477
G204	G307	0.1477
G313	G2531	0.1477
G3	G1761	0.1477
G137	G3273	0.1477
G132	G5189	0.1477
G91	G5350	0.1476
G265	G4744	0.1476
G91	G1625	0.1476
G52	G3553	0.1476
G91	G2804	0.1476
G285	G979	0.1476
G91	G4067	0.1476
G265	G5532	0.1476
G279	G1722	0.1476
G321	G4119	0.1476
G158	G4815	0.1476
G52	G684	0.1476
G285	G1427	0.1476
G62	G4324	0.1476
G173	G658	0.1476
G252	G3519	0.1476
G158	G5235	0.1476
G178	G3724	0.1476
G3	G1688	0.1476
G91	G1271	0.1475
G62	G3748	0.1475
G62	G1146	0.1475
G168	G2405	0.1475
G173	G621	0.1475
G313	G3417	0.1475
G312	G2101	0.1475
G313	G4323	0.1475
G304	G5052	0.1475
G81	G4767	0.1475
G81	G5550	0.1475
G313	G2906	0.1475
G252	G2971	0.1475
G279	G4980	0.1475
G81	G1419	0.1475
G312	G4993	0.1475
G285	G4956	0.1475
G81	G5028	0.1475
G91	G1006	0.1474
G91	G5115	0.1474
G181	G4977	0.1474
G164	G5115	0.1474
G81	G2902	0.1474
G168	G2354	0.1474
G168	G4980	0.1474
G130	G1987	0.1474
G173	G3787	0.1474
G304	G684	0.1474
G81	G2716	0.1474
G81	G3083	0.1474
G312	G1789	0.1474
G312	G2025	0.1474
G312	G3648	0.1474
G3	G3908	0.1474
G130	G1356	0.1474
G252	G5428	0.1474
G168	G4790	0.1474
G312	G3926	0.1474
G164	G3448	0.1473
G68	G5093	0.1473
G91	G4082	0.1473
G304	G5300	0.1473
G227	G955	0.1473
G185	G1807	0.1473
G52	G560	0.1473
G185	G2659	0.1473
G265	G2879	0.1473
G168	G5720	0.1473
G85	G3123	0.1473
G313	G1327	0.1473
G252	G5311	0.1473
G68	G401	0.1473
G68	G2823	0.1473
G281	G1361	0.1473
G158	G3714	0.1473
G178	G5425	0.1473
G252	G3225	0.1473
G280	G365	0.1473
G285	G3785	0.1473
G158	G3123	0.1473
G137	G5068	0.1473
G252	G5028	0.1473
G137	G3823	0.1473
G91	G5498	0.1472
G91	G3513	0.1472
G22	G313	0.1472
G91	G1416	0.1472
G183	G5149	0.1472
G62	G1130	0.1472
G73	G1803	0.1472
G3	G5300	0.1472
G168	G5008	0.1472
G102	G1478	0.1472
G81	G1524	0.1472
G91	G464	0.1472
G173	G5408	0.1472
G3	G3826	0.1472
G239	G980	0.1472
G62	G3472	0.1472
G304	G2186	0.1472
G280	G2606	0.1472
G316	G4984	0.1472
G223	G5625	0.1472
G312	G4331	0.1472
G164	G2417	0.1472
G173	G3108	0.1472
G313	G4392	0.1472
G313	G22	0.1472
G137	G4325	0.1472
G178	G2076	0.1472
G178	G778	0.1472
G178	G5189	0.1472
G91	G4429	0.1471
G91	G2500	0.1471
G168	G1702	0.1471
G316	G5518	0.1471
G91	G2716	0.1471
G173	G3823	0.1471
G183	G2915	0.1471
G304	G482	0.1471
G304	G635	0.1471
G304	G2413	0.1471
G130	G483	0.1471
G231	G984	0.1471
G304	G2893	0.1471
G126	G4791	0.1471
G91	G2771	0.1471
G279	G4272	0.1471
G312	G4906	0.1471
G142	G5420	0.1471
G279	G801	0.1471
G249	G2347	0.1471
G168	G5349	0.1471
G132	G598	0.1471
G94	G3191	0.1471
G178	G5667	0.1471
G316	G4376	0.1471
G312	G961	0.1471
G3	G1315	0.1471
G304	G700	0.1471
G158	G1635	0.1471
G178	G2236	0.1471
G178	G3959	0.1471
G308	G2277	0.1471
G280	G935	0.147
G312	G1593	0.147
G312	G3466	0.147
G68	G4040	0.147
G3	G1185	0.147
G308	G935	0.147
G52	G4956	0.147
G252	G2665	0.147
G313	G2361	0.147
G313	G2602	0.147
G252	G2491	0.147
G81	G4001	0.147
G285	G2150	0.147
G252	G507	0.147
G3	G358	0.147
G308	G720	0.147
G308	G1906	0.147
G91	G516	0.1469
G168	G1863	0.1469
G168	G1327	0.1469
G91	G3312	0.1469
G265	G2368	0.1469
G52	G1635	0.1469
G130	G1765	0.1469
G178	G3553	0.1469
G81	G363	0.1469
G191	G1281	0.1469
G96	G2610	0.1469
G312	G1419	0.1469
G304	G4608	0.1469
G178	G3976	0.1469
G3	G3479	0.1469
G3	G5376	0.1469
G3	G2315	0.1469
G146	G550	0.1468
G279	G504	0.1468
G91	G3444	0.1468
G304	G5911	0.1468
G252	G2660	0.1468
G312	G3277	0.1468
G265	G5722	0.1468
G102	G204	0.1468
G3	G1271	0.1468
G252	G5846	0.1468
G3	G5811	0.1468
G81	G4272	0.1468
G60	G1081	0.1468
G204	G102	0.1468
G85	G684	0.1468
G178	G2660	0.1468
G91	G4504	0.1468
G168	G507	0.1468
G168	G4877	0.1468
G316	G632	0.1468
G132	G720	0.1468
G132	G4452	0.1468
G313	G2950	0.1468
G279	G5588	0.1468
G308	G4111	0.1468
G285	G1255	0.1468
G279	G611	0.1468
G307	G1146	0.1467
G307	G1110	0.1467
G265	G359	0.1467
G265	G4720	0.1467
G185	G239	0.1467
G91	G2363	0.1467
G304	G1795	0.1467
G130	G1179	0.1467
G312	G1130	0.1467
G173	G1427	0.1467
G206	G1179	0.1467
G304	G5438	0.1467
G312	G1787	0.1467
G312	G3188	0.1467
G130	G1393	0.1467
G252	G1972	0.1467
G62	G2002	0.1467
G3	G1215	0.1467
G3	G2363	0.1467
G313	G1352	0.1467
G313	G1776	0.1467
G313	G2644	0.1467
G137	G5329	0.1467
G304	G3331	0.1467
G279	G3363	0.1467
G316	G2606	0.1467
G81	G5407	0.1467
G239	G185	0.1467
G239	G1256	0.1467
G313	G2060	0.1467
G164	G4832	0.1466
G52	G1621	0.1466
G173	G3323	0.1466
G304	G2945	0.1466
G241	G164	0.1466
G168	G52	0.1466
G168	G3160	0.1466
G130	G173	0.1466
G164	G241	0.1466
G3	G2902	0.1466
G168	G625	0.1466
G312	G1524	0.1466
G312	G2998	0.1466
G65	G2457	0.1466
G313	G4931	0.1466
G173	G130	0.1466
G279	G5349	0.1466
G52	G168	0.1466
G132	G4319	0.1466
G3	G879	0.1466
G296	G2587	0.1466
G304	G2358	0.1466
G308	G1630	0.1466
G91	G3453	0.1465
G168	G2108	0.1465
G62	G3823	0.1465
G81	G5829	0.1465
G279	G2025	0.1465
G204	G4791	0.1465
G239	G300	0.1465
G279	G1578	0.1465
G280	G158	0.1465
G279	G3297	0.1465
G168	G3331	0.1465
G279	G3555	0.1465
G279	G3748	0.1465
G178	G2484	0.1465
G304	G1428	0.1465
G313	G3657	0.1465
G158	G280	0.1465
G304	G5601	0.1465
G312	G1713	0.1465
G300	G239	0.1465
G307	G3448	0.1464
G52	G511	0.1464
G307	G1847	0.1464
G168	G359	0.1464
G168	G635	0.1464
G163	G5518	0.1464
G3	G870	0.1464
G279	G1593	0.1464
G279	G3820	0.1464
G252	G3271	0.1464
G130	G2273	0.1464
G279	G1081	0.1464
G91	G2094	0.1464
G252	G1524	0.1464
G3	G1554	0.1464
G252	G5777	0.1464
G168	G2647	0.1464
G96	G3335	0.1464
G96	G3638	0.1464
G91	G4443	0.1464
G312	G3887	0.1464
G132	G1241	0.1464
G60	G906	0.1463
G265	G1429	0.1463
G91	G4111	0.1463
G91	G249	0.1463
G279	G3271	0.1463
G279	G4088	0.1463
G321	G2547	0.1463
G279	G5577	0.1463
G304	G3104	0.1463
G168	G4994	0.1463
G33	G158	0.1463
G62	G2972	0.1463
G265	G1188	0.1463
G265	G2361	0.1463
G279	G424	0.1463
G178	G874	0.1463
G206	G1807	0.1463
G181	G3450	0.1463
G130	G2613	0.1463
G304	G3312	0.1463
G312	G678	0.1463
G312	G1761	0.1463
G252	G1422	0.1463
G249	G91	0.1463
G313	G3160	0.1463
G3	G1701	0.1463
G3	G5369	0.1463
G158	G33	0.1463
G158	G4667	0.1463
G312	G2315	0.1463
G252	G1653	0.1463
G158	G2347	0.1463
G313	G2718	0.1463
G91	G5518	0.1462
G231	G2915	0.1462
G132	G1327	0.1462
G168	G472	0.1462
G168	G2580	0.1462
G81	G2500	0.1462
G130	G5677	0.1462
G316	G504	0.1462
G173	G2779	0.1462
G91	G5481	0.1462
G304	G4814	0.1462
G285	G5795	0.1462
G3	G2405	0.1462
G279	G1655	0.1462
G178	G720	0.1462
G308	G4238	0.1462
G65	G3861	0.1461
G132	G4966	0.1461
G297	G816	0.1461
G279	G4210	0.1461
G312	G5597	0.1461
G304	G3360	0.1461
G312	G1702	0.1461
G313	G4029	0.1461
G91	G1422	0.1461
G181	G3335	0.1461
G304	G1397	0.1461
G81	G2654	0.1461
G312	G5704	0.1461
G178	G1583	0.1461
G313	G1081	0.1461
G330	G2867	0.1461
G316	G5514	0.1461
G252	G2771	0.1461
G279	G4716	0.1461
G279	G700	0.1461
G3	G4845	0.1461
G3	G5698	0.1461
G241	G2387	0.1461
G280	G618	0.1461
G308	G657	0.1461
G61	G2373	0.146
G312	G906	0.146
G68	G2440	0.146
G73	G5525	0.146
G265	G3	0.146
G130	G3823	0.146
G91	G4065	0.146
G130	G2108	0.146
G130	G3417	0.146
G33	G2844	0.146
G91	G2785	0.146
G250	G565	0.146
G304	G2151	0.146
G304	G5553	0.146
G168	G1058	0.146
G168	G2134	0.146
G312	G3744	0.146
G68	G2854	0.146
G279	G5100	0.146
G279	G1667	0.146
G158	G370	0.146
G321	G4277	0.146
G178	G745	0.146
G158	G2273	0.146
G279	G1247	0.146
G313	G2295	0.146
G137	G5524	0.146
G125	G4358	0.146
G3	G265	0.146
G3	G2647	0.146
G3	G2818	0.146
G252	G878	0.146
G91	G316	0.1459
G307	G3823	0.1459
G91	G3117	0.1459
G307	G350	0.1459
G168	G2224	0.1459
G52	G3448	0.1459
G173	G523	0.1459
G173	G4316	0.1459
G164	G1987	0.1459
G147	G2959	0.1459
G204	G250	0.1459
G279	G1237	0.1459
G279	G1701	0.1459
G279	G4041	0.1459
G279	G1131	0.1459
G206	G3450	0.1459
G178	G1672	0.1459
G239	G1086	0.1459
G250	G204	0.1459
G231	G1869	0.1459
G304	G3942	0.1459
G312	G430	0.1459
G85	G5080	0.1459
G3	G1530	0.1459
G316	G91	0.1459
G316	G538	0.1459
G252	G4504	0.1459
G279	G4743	0.1459
G178	G3247	0.1459
G178	G4461	0.1459
G312	G870	0.1458
G91	G4791	0.1458
G168	G531	0.1458
G168	G3277	0.1458
G168	G5388	0.1458
G168	G5577	0.1458
G91	G1721	0.1458
G91	G4667	0.1458
G330	G5837	0.1458
G164	G1625	0.1458
G91	G2354	0.1458
G91	G4152	0.1458
G181	G483	0.1458
G130	G2899	0.1458
G91	G1762	0.1458
G313	G986	0.1458
G164	G1856	0.1458
G312	G2194	0.1458
G91	G5376	0.1458
G181	G3638	0.1458
G52	G1227	0.1458
G252	G472	0.1458
G178	G3845	0.1458
G181	G5303	0.1458
G304	G2134	0.1458
G158	G5392	0.1458
G313	G4628	0.1458
G312	G1174	0.1458
G252	G4234	0.1458
G304	G5405	0.1458
G281	G4291	0.1458
G252	G2453	0.1458
G132	G3988	0.1458
G132	G778	0.1458
G183	G132	0.1457
G91	G621	0.1457
G279	G1702	0.1457
G168	G439	0.1457
G168	G2996	0.1457
G279	G4851	0.1457
G132	G1081	0.1457
G132	G2944	0.1457
G173	G2075	0.1457
G252	G2821	0.1457
G215	G1811	0.1457
G312	G2684	0.1457
G312	G2971	0.1457
G130	G3835	0.1457
G130	G5690	0.1457
G178	G3628	0.1457
G158	G4751	0.1457
G132	G3108	0.1457
G132	G183	0.1457
G308	G1714	0.1457
G183	G158	0.1456
G60	G137	0.1456
G94	G4731	0.1456
G265	G1352	0.1456
G130	G5825	0.1456
G304	G2053	0.1456
G304	G3097	0.1456
G231	G5567	0.1456
G62	G656	0.1456
G73	G1058	0.1456
G313	G4508	0.1456
G316	G1008	0.1456
G252	G2913	0.1456
G252	G4815	0.1456
G178	G1776	0.1456
G158	G183	0.1456
G137	G60	0.1456
G178	G2387	0.1456
G91	G3470	0.1455
G22	G2151	0.1455
G249	G2549	0.1455
G164	G2854	0.1455
G130	G281	0.1455
G168	G5502	0.1455
G313	G531	0.1455
G62	G1279	0.1455
G173	G1008	0.1455
G85	G5139	0.1455
G312	G5792	0.1455
G3	G4082	0.1455
G91	G2351	0.1455
G178	G2181	0.1455
G132	G5847	0.1455
G281	G130	0.1455
G168	G1286	0.1455
G279	G4039	0.1455
G279	G2453	0.1455
G94	G4095	0.1455
G308	G3879	0.1455
G158	G4379	0.1455
G307	G5498	0.1454
G130	G5518	0.1454
G91	G907	0.1454
G81	G745	0.1454
G81	G1235	0.1454
G73	G2192	0.1454
G312	G2181	0.1454
G312	G3548	0.1454
G73	G2821	0.1454
G33	G5115	0.1454
G181	G3251	0.1454
G52	G5284	0.1454
G231	G3695	0.1454
G252	G4152	0.1454
G279	G3711	0.1454
G239	G1186	0.1454
G252	G4484	0.1454
G3	G3911	0.1454
G280	G1881	0.1454
G280	G2277	0.1454
G96	G4096	0.1454
G304	G3732	0.1454
G137	G2716	0.1454
G91	G560	0.1453
G168	G760	0.1453
G183	G1070	0.1453
G168	G2792	0.1453
G307	G3453	0.1453
G73	G4272	0.1453
G173	G2108	0.1453
G91	G4271	0.1453
G304	G2987	0.1453
G201	G3756	0.1453
G73	G4294	0.1453
G81	G4368	0.1453
G252	G5644	0.1453
G265	G812	0.1453
G265	G4392	0.1453
G130	G4612	0.1453
G65	G800	0.1453
G239	G621	0.1453
G260	G5284	0.1453
G274	G2972	0.1453
G312	G3063	0.1453
G168	G1540	0.1453
G73	G1422	0.1453
G168	G2901	0.1453
G201	G1086	0.1453
G280	G4832	0.1453
G132	G2844	0.1453
G178	G2224	0.1453
G52	G4271	0.1453
G313	G4824	0.1453
G312	G3064	0.1453
G312	G4416	0.1453
G304	G5630	0.1453
G3	G684	0.1453
G279	G3652	0.1453
G204	G5513	0.1453
G130	G3988	0.1453
G313	G5481	0.1453
G178	G3517	0.1453
G281	G3273	0.1453
G281	G4096	0.1453
G178	G475	0.1453
G308	G1390	0.1453
G91	G3020	0.1452
G132	G3994	0.1452
G91	G3258	0.1452
G91	G4720	0.1452
G168	G1843	0.1452
G168	G5883	0.1452
G81	G5629	0.1452
G168	G3223	0.1452
G91	G2541	0.1452
G91	G4814	0.1452
G304	G4720	0.1452
G102	G4791	0.1452
G81	G4336	0.1452
G164	G5822	0.1452
G279	G4111	0.1452
G279	G5704	0.1452
G279	G4294	0.1452
G279	G2972	0.1452
G330	G5885	0.1452
G168	G4616	0.1452
G304	G1362	0.1452
G158	G4451	0.1452
G158	G5859	0.1452
G173	G1856	0.1452
G179	G4692	0.1452
G81	G3942	0.1452
G178	G4610	0.1452
G173	G3988	0.1452
G3	G4416	0.1452
G279	G4142	0.1452
G94	G4610	0.1451
G307	G2545	0.1451
G185	G2899	0.1451
G91	G5201	0.1451
G178	G523	0.1451
G52	G3781	0.1451
G91	G5896	0.1451
G304	G312	0.1451
G81	G801	0.1451
G81	G1710	0.1451
G81	G4954	0.1451
G81	G5610	0.1451
G312	G304	0.1451
G313	G1188	0.1451
G313	G2585	0.1451
G313	G4272	0.1451
G252	G4295	0.1451
G130	G2440	0.1451
G178	G1640	0.1451
G281	G5306	0.1451
G3	G3363	0.1451
G132	G2915	0.1451
G91	G132	0.145
G265	G907	0.145
G102	G504	0.145
G279	G5425	0.145
G168	G2386	0.145
G91	G4968	0.145
G81	G2381	0.145
G265	G5140	0.145
G312	G2584	0.145
G281	G504	0.145
G252	G1135	0.145
G173	G1987	0.145
G173	G2606	0.145
G81	G3332	0.145
G52	G4335	0.145
G164	G2697	0.145
G252	G2216	0.145
G130	G2309	0.145
G168	G3729	0.145
G158	G5799	0.145
G313	G3331	0.145
G173	G2440	0.145
G132	G91	0.145
G91	G164	0.1449
G312	G4610	0.1449
G304	G2487	0.1449
G304	G3781	0.1449
G126	G1070	0.1449
G164	G91	0.1449
G91	G1286	0.1449
G316	G1987	0.1449
G3	G4152	0.1449
G158	G5550	0.1449
G178	G2823	0.1449
G132	G833	0.1449
G132	G5405	0.1449
G168	G3051	0.1449
G178	G895	0.1449
G279	G5579	0.1449
G279	G3438	0.1449
G130	G2772	0.1449
G158	G538	0.1449
G158	G2309	0.1449
G308	G5405	0.1449
G239	G1069	0.1449
G178	G5098	0.1449
G183	G2549	0.1448
G279	G2457	0.1448
G265	G4210	0.1448
G60	G1017	0.1448
G91	G4476	0.1448
G91	G4994	0.1448
G52	G3104	0.1448
G252	G1795	0.1448
G164	G2905	0.1448
G312	G3289	0.1448
G130	G2854	0.1448
G316	G3448	0.1448
G178	G137	0.1448
G168	G4535	0.1448
G168	G5722	0.1448
G307	G5542	0.1448
G168	G886	0.1448
G304	G2124	0.1448
G81	G472	0.1448
G3	G2804	0.1448
G85	G957	0.1448
G204	G5822	0.1448
G3	G1912	0.1448
G137	G178	0.1448
G316	G1992	0.1448
G81	G2771	0.1448
G81	G2901	0.1448
G178	G1630	0.1448
G281	G3996	0.1448
G178	G4884	0.1448
G132	G1304	0.1448
G279	G1306	0.1448
G173	G1985	0.1448
G173	G2309	0.1448
G125	G3240	0.1448
G313	G5100	0.1448
G280	G3976	0.1448
G168	G5028	0.1448
G280	G4982	0.1448
G313	G1428	0.1448
G3	G423	0.1448
G308	G3123	0.1448
G167	G2224	0.1447
G33	G3823	0.1447
G91	G1765	0.1447
G73	G3	0.1447
G130	G5597	0.1447
G73	G5455	0.1447
G73	G1121	0.1447
G126	G1130	0.1447
G304	G439	0.1447
G73	G1789	0.1447
G73	G2354	0.1447
G73	G5471	0.1447
G250	G355	0.1447
G250	G2255	0.1447
G132	G1630	0.1447
G312	G1640	0.1447
G168	G5188	0.1447
G65	G4980	0.1447
G330	G5208	0.1447
G168	G3863	0.1447
G73	G5008	0.1447
G239	G5097	0.1447
G73	G2771	0.1447
G279	G1279	0.1447
G279	G1530	0.1447
G52	G2944	0.1447
G132	G4775	0.1447
G279	G1068	0.1447
G304	G2944	0.1447
G279	G3818	0.1447
G81	G812	0.1447
G52	G5513	0.1447
G62	G4461	0.1447
G3	G73	0.1447
G178	G3791	0.1447
G178	G2689	0.1447
G308	G4324	0.1447
G281	G3168	0.1447
G307	G308	0.1446
G68	G137	0.1446
G183	G1992	0.1446
G62	G4029	0.1446
G52	G1813	0.1446
G164	G158	0.1446
G164	G3931	0.1446
G61	G4358	0.1446
G22	G684	0.1446
G91	G1803	0.1446
G91	G2602	0.1446
G164	G3787	0.1446
G313	G1702	0.1446
G312	G4368	0.1446
G204	G1625	0.1446
G132	G2911	0.1446
G62	G2347	0.1446
G281	G1658	0.1446
G168	G5620	0.1446
G173	G4040	0.1446
G215	G5690	0.1446
G132	G1277	0.1446
G178	G598	0.1446
G164	G4324	0.1446
G313	G3648	0.1446
G313	G4152	0.1446
G181	G4843	0.1446
G91	G2409	0.1446
G279	G5490	0.1446
G158	G164	0.1446
G178	G4301	0.1446
G158	G2011	0.1446
G308	G307	0.1446
G137	G68	0.1446
G231	G5513	0.1445
G91	G4977	0.1445
G183	G1625	0.1445
G164	G5093	0.1445
G52	G5597	0.1445
G178	G4797	0.1445
G168	G2413	0.1445
G252	G1543	0.1445
G168	G2987	0.1445
G265	G684	0.1445
G265	G1803	0.1445
G279	G1971	0.1445
G279	G2339	0.1445
G167	G3513	0.1445
G304	G531	0.1445
G81	G2082	0.1445
G279	G3655	0.1445
G249	G3704	0.1445
G312	G5644	0.1445
G173	G2438	0.1445
G96	G2150	0.1445
G308	G3494	0.1445
G132	G657	0.1445
G38	G4724	0.1445
G158	G1241	0.1445
G91	G1593	0.1444
G94	G2783	0.1444
G279	G1130	0.1444
G91	G393	0.1444
G304	G1429	0.1444
G168	G1861	0.1444
G173	G800	0.1444
G81	G2108	0.1444
G130	G4860	0.1444
G178	G2549	0.1444
G126	G3453	0.1444
G231	G1787	0.1444
G304	G4767	0.1444
G304	G5140	0.1444
G312	G2849	0.1444
G313	G5532	0.1444
G313	G1527	0.1444
G178	G4232	0.1444
G21	G5924	0.1444
G137	G3382	0.1444
G137	G1548	0.1444
G125	G4201	0.1444
G307	G5518	0.1443
G279	G5093	0.1443
G63	G565	0.1443
G130	G565	0.1443
G168	G5777	0.1443
G313	G635	0.1443
G304	G2807	0.1443
G181	G5434	0.1443
G81	G1846	0.1443
G81	G3294	0.1443
G312	G4974	0.1443
G3	G2052	0.1443
G38	G2207	0.1443
G313	G1131	0.1443
G158	G2649	0.1443
G252	G1277	0.1443
G281	G3450	0.1443
G178	G2410	0.1443
G279	G3858	0.1443
G178	G5773	0.1443
G304	G3981	0.1443
G265	G3553	0.1442
G183	G350	0.1442
G91	G1427	0.1442
G168	G5093	0.1442
G65	G464	0.1442
G130	G308	0.1442
G91	G1059	0.1442
G91	G2188	0.1442
G81	G1006	0.1442
G183	G5768	0.1442
G215	G5550	0.1442
G22	G279	0.1442
G91	G3942	0.1442
G68	G475	0.1442
G327	G2584	0.1442
G168	G81	0.1442
G168	G604	0.1442
G168	G801	0.1442
G330	G5009	0.1442
G181	G4178	0.1442
G52	G598	0.1442
G304	G3674	0.1442
G81	G3781	0.1442
G312	G4111	0.1442
G312	G5777	0.1442
G252	G5129	0.1442
G81	G2222	0.1442
G204	G4065	0.1442
G91	G549	0.1442
G279	G22	0.1442
G279	G5483	0.1442
G81	G168	0.1442
G158	G4319	0.1442
G173	G4983	0.1442
G239	G351	0.1442
G280	G5513	0.1442
G304	G4313	0.1442
G308	G130	0.1442
G167	G279	0.1441
G91	G4459	0.1441
G73	G2564	0.1441
G73	G1228	0.1441
G183	G3142	0.1441
G68	G285	0.1441
G158	G539	0.1441
G81	G2711	0.1441
G73	G2216	0.1441
G73	G5722	0.1441
G96	G1201	0.1441
G313	G1135	0.1441
G3	G869	0.1441
G239	G1179	0.1441
G280	G2854	0.1441
G65	G1295	0.1441
G280	G3444	0.1441
G178	G4775	0.1441
G3	G1135	0.1441
G3	G4906	0.1441
G73	G5619	0.1441
G279	G3331	0.1441
G316	G4791	0.1441
G313	G5080	0.1441
G132	G3163	0.1441
G132	G3714	0.1441
G312	G5117	0.1441
G285	G68	0.1441
G158	G5542	0.1441
G279	G167	0.1441
G183	G3020	0.144
G132	G1271	0.144
G173	G4815	0.144
G307	G3621	0.144
G130	G2453	0.144
G168	G4088	0.144
G91	G62	0.144
G91	G1725	0.144
G278	G4791	0.144
G81	G1593	0.144
G279	G3476	0.144
G312	G4875	0.144
G130	G1008	0.144
G279	G5248	0.144
G159	G5550	0.144
G164	G2002	0.144
G91	G3156	0.144
G68	G4956	0.144
G279	G2727	0.144
G279	G1323	0.144
G279	G1486	0.144
G279	G3352	0.144
G304	G1798	0.144
G158	G5284	0.144
G312	G2533	0.144
G304	G1321	0.144
G96	G5446	0.144
G62	G91	0.144
G62	G5881	0.144
G250	G4065	0.144
G3	G5297	0.144
G3	G3539	0.144
G252	G4608	0.144
G158	G1393	0.144
G178	G2665	0.144
G178	G4974	0.144
G62	G5518	0.1439
G168	G4633	0.1439
G183	G2487	0.1439
G280	G308	0.1439
G304	G2564	0.1439
G304	G5883	0.1439
G265	G4336	0.1439
G279	G4368	0.1439
G167	G2893	0.1439
G81	G2140	0.1439
G81	G4242	0.1439
G313	G2181	0.1439
G279	G5853	0.1439
G62	G2438	0.1439
G65	G271	0.1439
G313	G3	0.1439
G271	G65	0.1439
G313	G3820	0.1439
G204	G52	0.1439
G204	G3453	0.1439
G52	G204	0.1439
G304	G1042	0.1439
G304	G1710	0.1439
G85	G1600	0.1439
G3	G3109	0.1439
G304	G1422	0.1439
G158	G4983	0.1439
G178	G3611	0.1439
G308	G539	0.1439
G130	G3123	0.1439
G3	G313	0.1439
G91	G5353	0.1439
G308	G280	0.1439
G316	G1714	0.1439
G178	G2317	0.1439
G308	G5593	0.1439
G137	G929	0.1439
G137	G5422	0.1439
G137	G3855	0.1439
G91	G5644	0.1438
G312	G3145	0.1438
G319	G972	0.1438
G168	G3655	0.1438
G330	G720	0.1438
G130	G4985	0.1438
G252	G1702	0.1438
G313	G1185	0.1438
G130	G3163	0.1438
G249	G3518	0.1438
G91	G3613	0.1438
G91	G5270	0.1438
G313	G2339	0.1438
G313	G4232	0.1438
G304	G1227	0.1438
G304	G4824	0.1438
G241	G4324	0.1438
G313	G4040	0.1438
G312	G4234	0.1438
G81	G2060	0.1438
G137	G1427	0.1438
G3	G442	0.1438
G173	G4849	0.1438
G252	G5668	0.1438
G52	G935	0.1437
G104	G1763	0.1437
G91	G1863	0.1437
G307	G5514	0.1437
G168	G1081	0.1437
G81	G3271	0.1437
G81	G4088	0.1437
G91	G3472	0.1437
G52	G516	0.1437
G265	G1578	0.1437
G297	G2648	0.1437
G316	G2718	0.1437
G304	G1188	0.1437
G81	G2824	0.1437
G130	G4346	0.1437
G312	G2412	0.1437
G312	G5884	0.1437
G304	G4036	0.1437
G158	G5934	0.1437
G132	G4709	0.1437
G132	G2792	0.1437
G173	G5911	0.1436
G62	G504	0.1436
G81	G3289	0.1436
G168	G1080	0.1436
G168	G5884	0.1436
G91	G442	0.1436
G265	G1287	0.1436
G265	G2971	0.1436
G132	G4974	0.1436
G168	G1362	0.1436
G130	G4178	0.1436
G304	G2821	0.1436
G304	G4994	0.1436
G313	G3277	0.1436
G231	G5422	0.1436
G62	G173	0.1436
G81	G4508	0.1436
G285	G907	0.1436
G173	G62	0.1436
G313	G4165	0.1436
G164	G1982	0.1436
G204	G1906	0.1436
G60	G4956	0.1436
G313	G678	0.1436
G313	G801	0.1436
G81	G3479	0.1436
G81	G4477	0.1436
G304	G4610	0.1436
G178	G3879	0.1436
G304	G5896	0.1436
G81	G3158	0.1436
G178	G5934	0.1436
G313	G2771	0.1436
G125	G5280	0.1436
G279	G3926	0.1436
G313	G1247	0.1436
G313	G4608	0.1436
G3	G1419	0.1436
G81	G4966	0.1435
G327	G2224	0.1435
G173	G507	0.1435
G173	G4968	0.1435
G73	G3258	0.1435
G52	G3981	0.1435
G25	G2751	0.1435
G142	G2224	0.1435
G164	G1682	0.1435
G130	G2844	0.1435
G73	G472	0.1435
G65	G2005	0.1435
G73	G4631	0.1435
G91	G4392	0.1435
G91	G5117	0.1435
G304	G2793	0.1435
G265	G4950	0.1435
G168	G4387	0.1435
G164	G1714	0.1435
G312	G5438	0.1435
G173	G833	0.1435
G285	G2584	0.1435
G279	G3385	0.1435
G316	G1130	0.1435
G73	G3565	0.1435
G279	G4702	0.1435
G316	G3444	0.1435
G304	G2901	0.1435
G312	G5100	0.1435
G312	G5287	0.1435
G60	G3225	0.1435
G178	G2714	0.1435
G91	G1063	0.1434
G91	G2969	0.1434
G183	G5799	0.1434
G168	G4744	0.1434
G130	G4724	0.1434
G3	G2261	0.1434
G164	G3020	0.1434
G312	G2307	0.1434
G183	G526	0.1434
G33	G3020	0.1434
G62	G5597	0.1434
G126	G1625	0.1434
G173	G2545	0.1434
G308	G4443	0.1434
G279	G3806	0.1434
G147	G3402	0.1434
G280	G132	0.1434
G132	G4769	0.1434
G279	G1713	0.1434
G132	G280	0.1434
G313	G4294	0.1434
G312	G1349	0.1434
G312	G2944	0.1434
G127	G1904	0.1434
G313	G2034	0.1434
G3	G1870	0.1434
G3	G3887	0.1434
G308	G5542	0.1434
G91	G3627	0.1433
G91	G2082	0.1433
G132	G2902	0.1433
G164	G2457	0.1433
G252	G3145	0.1433
G278	G5137	0.1433
G304	G3258	0.1433
G312	G1873	0.1433
G68	G3823	0.1433
G181	G2837	0.1433
G130	G1186	0.1433
G252	G1081	0.1433
G316	G1146	0.1433
G200	G2357	0.1433
G62	G795	0.1433
G168	G2020	0.1433
G94	G4359	0.1433
G312	G3364	0.1433
G137	G2689	0.1433
G125	G3141	0.1433
G81	G923	0.1433
G304	G1304	0.1433
G178	G986	0.1433
G281	G5690	0.1433
G239	G2181	0.1433
G68	G3108	0.1433
G252	G5163	0.1433
G307	G178	0.1432
G185	G281	0.1432
G279	G3548	0.1432
G279	G635	0.1432
G91	G4767	0.1432
G91	G5140	0.1432
G265	G3280	0.1432
G307	G795	0.1432
G222	G2373	0.1432
G81	G5883	0.1432
G81	G4501	0.1432
G312	G2140	0.1432
G178	G4316	0.1432
G173	G3655	0.1432
G252	G4282	0.1432
G304	G2644	0.1432
G47	G4117	0.1432
G281	G185	0.1432
G178	G307	0.1432
G173	G2772	0.1432
G185	G3756	0.1431
G200	G816	0.1431
G91	G4099	0.1431
G91	G5829	0.1431
G62	G4968	0.1431
G279	G2307	0.1431
G92	G313	0.1431
G168	G4441	0.1431
G168	G4508	0.1431
G91	G2317	0.1431
G85	G1130	0.1431
G231	G1694	0.1431
G304	G252	0.1431
G304	G2025	0.1431
G304	G5884	0.1431
G81	G786	0.1431
G81	G3016	0.1431
G312	G3312	0.1431
G312	G5080	0.1431
G312	G5369	0.1431
G312	G5550	0.1431
G313	G3744	0.1431
G313	G5088	0.1431
G252	G304	0.1431
G252	G645	0.1431
G81	G4492	0.1431
G313	G92	0.1431
G132	G1534	0.1431
G173	G5800	0.1431
G308	G906	0.1431
G265	G3845	0.143
G312	G5542	0.143
G158	G3861	0.143
G168	G4455	0.143
G215	G1081	0.143
G215	G285	0.143
G68	G5518	0.143
G102	G4977	0.143
G91	G1912	0.143
G304	G3719	0.143
G168	G1237	0.143
G168	G1701	0.143
G304	G399	0.143
G304	G2951	0.143
G285	G3719	0.143
G285	G5448	0.143
G252	G1237	0.143
G252	G5550	0.143
G312	G4702	0.143
G252	G1465	0.143
G279	G2718	0.143
G285	G215	0.143
G158	G1327	0.143
G239	G3273	0.143
G308	G3835	0.143
G265	G4092	0.1429
G68	G178	0.1429
G304	G5350	0.1429
G307	G1992	0.1429
G73	G4633	0.1429
G307	G4335	0.1429
G73	G2830	0.1429
G102	G1179	0.1429
G65	G4076	0.1429
G215	G3163	0.1429
G109	G4886	0.1429
G91	G3123	0.1429
G254	G1110	0.1429
G91	G2944	0.1429
G265	G3352	0.1429
G132	G2644	0.1429
G168	G2325	0.1429
G304	G1635	0.1429
G168	G1527	0.1429
G168	G3352	0.1429
G168	G5937	0.1429
G81	G2363	0.1429
G130	G2779	0.1429
G104	G3251	0.1429
G33	G401	0.1429
G62	G1721	0.1429
G313	G1912	0.1429
G3	G4501	0.1429
G173	G4751	0.1429
G252	G2541	0.1429
G307	G5189	0.1429
G73	G4696	0.1429
G215	G2367	0.1429
G280	G4135	0.1429
G313	G1578	0.1429
G231	G3225	0.1429
G279	G5098	0.1429
G239	G2896	0.1429
G280	G5514	0.1429
G279	G4036	0.1429
G313	G3225	0.1429
G137	G3054	0.1429
G308	G4884	0.1429
G313	G2258	0.1429
G178	G68	0.1429
G130	G5498	0.1428
G168	G3470	0.1428
G133	G293	0.1428
G204	G2453	0.1428
G265	G4099	0.1428
G91	G957	0.1428
G91	G3744	0.1428
G307	G4731	0.1428
G126	G3020	0.1428
G164	G795	0.1428
G280	G1080	0.1428
G181	G33	0.1428
G73	G4469	0.1428
G285	G3104	0.1428
G280	G178	0.1428
G33	G181	0.1428
G279	G4387	0.1428
G181	G1255	0.1428
G250	G2545	0.1428
G279	G4521	0.1428
G280	G5450	0.1428
G178	G280	0.1428
G73	G4104	0.1428
G279	G394	0.1428
G316	G2108	0.1428
G280	G3494	0.1428
G304	G3220	0.1428
G18	G2047	0.1428
G312	G3942	0.1428
G81	G430	0.1428
G304	G4832	0.1428
G81	G5117	0.1428
G81	G5459	0.1428
G250	G4612	0.1428
G33	G4230	0.1428
G178	G1621	0.1428
G178	G2287	0.1428
G308	G2562	0.1428
G91	G3522	0.1428
G313	G3220	0.1428
G293	G133	0.1428
G313	G3729	0.1428
G3	G2034	0.1428
G158	G4634	0.1428
G183	G621	0.1427
G265	G4872	0.1427
G312	G878	0.1427
G52	G3845	0.1427
G52	G4210	0.1427
G91	G2053	0.1427
G313	G1813	0.1427
G164	G460	0.1427
G279	G4906	0.1427
G304	G3448	0.1427
G279	G1607	0.1427
G204	G3494	0.1427
G313	G3814	0.1427
G330	G4191	0.1427
G252	G313	0.1427
G252	G1416	0.1427
G316	G2457	0.1427
G215	G5514	0.1427
G168	G1243	0.1427
G304	G886	0.1427
G304	G1527	0.1427
G304	G4135	0.1427
G231	G5672	0.1427
G60	G1089	0.1427
G313	G252	0.1427
G81	G5239	0.1427
G308	G2944	0.1427
G62	G5573	0.1427
G3	G1247	0.1427
G183	G3823	0.1426
G312	G1148	0.1426
G183	G3068	0.1426
G91	G4242	0.1426
G313	G5765	0.1426
G313	G621	0.1426
G91	G3559	0.1426
G279	G5388	0.1426
G265	G2053	0.1426
G265	G5062	0.1426
G279	G2140	0.1426
G304	G3551	0.1426
G252	G1130	0.1426
G252	G4743	0.1426
G68	G600	0.1426
G52	G313	0.1426
G178	G1080	0.1426
G52	G5462	0.1426
G126	G3101	0.1426
G126	G5677	0.1426
G85	G5514	0.1426
G52	G3280	0.1426
G52	G5509	0.1426
G130	G435	0.1426
G204	G1682	0.1426
G52	G2606	0.1426
G33	G4346	0.1426
G313	G4078	0.1426
G178	G5448	0.1426
G168	G2458	0.1426
G296	G4821	0.1426
G313	G52	0.1426
G137	G5093	0.1426
G252	G5098	0.1426
G313	G3711	0.1426
G137	G5690	0.1426
G285	G351	0.1426
G137	G5792	0.1426
G158	G717	0.1426
G91	G439	0.1425
G91	G881	0.1425
G91	G1873	0.1425
G102	G350	0.1425
G130	G3621	0.1425
G249	G316	0.1425
G168	G1332	0.1425
G91	G425	0.1425
G91	G1710	0.1425
G52	G3823	0.1425
G252	G4901	0.1425
G164	G62	0.1425
G52	G1327	0.1425
G60	G3277	0.1425
G316	G523	0.1425
G215	G1765	0.1425
G304	G5509	0.1425
G81	G5884	0.1425
G312	G5129	0.1425
G204	G1928	0.1425
G62	G164	0.1425
G62	G2077	0.1425
G52	G5579	0.1425
G279	G800	0.1425
G296	G4059	0.1425
G312	G4666	0.1425
G316	G249	0.1425
G279	G3103	0.1425
G137	G738	0.1425
G279	G5597	0.1424
G102	G565	0.1424
G91	G1135	0.1424
G173	G5765	0.1424
G251	G2261	0.1424
G304	G745	0.1424
G52	G1484	0.1424
G52	G2381	0.1424
G178	G4815	0.1424
G307	G3229	0.1424
G132	G1787	0.1424
G92	G5137	0.1424
G168	G5850	0.1424
G304	G4040	0.1424
G81	G1121	0.1424
G125	G4969	0.1424
G313	G2216	0.1424
G281	G1366	0.1424
G312	G1277	0.1424
G316	G1070	0.1424
G308	G2367	0.1424
G132	G1186	0.1424
G180	G3605	0.1424
G300	G5575	0.1424
G178	G833	0.1424
G279	G1304	0.1424
G132	G5524	0.1424
G3	G4983	0.1424
G280	G1591	0.1424
G178	G2716	0.1424
G178	G2684	0.1424
G304	G3518	0.1423
G61	G849	0.1423
G173	G5518	0.1423
G26	G4268	0.1423
G65	G1277	0.1423
G231	G5093	0.1423
G91	G1081	0.1423
G52	G1427	0.1423
G167	G3845	0.1423
G73	G748	0.1423
G126	G132	0.1423
G91	G4683	0.1423
G265	G1422	0.1423
G60	G3271	0.1423
G168	G425	0.1423
G304	G4368	0.1423
G304	G1327	0.1423
G304	G1524	0.1423
G81	G1081	0.1423
G81	G5455	0.1423
G265	G1058	0.1423
G22	G1174	0.1423
G173	G1928	0.1423
G130	G5338	0.1423
G206	G5306	0.1423
G312	G2737	0.1423
G280	G1716	0.1423
G52	G906	0.1423
G304	G2950	0.1423
G81	G5428	0.1423
G132	G126	0.1423
G178	G4130	0.1423
G279	G4871	0.1423
G280	G5810	0.1423
G239	G4897	0.1423
G168	G5783	0.1423
G260	G4219	0.1423
G173	G5771	0.1423
G158	G1390	0.1423
G178	G2391	0.1423
G303	G2034	0.1422
G91	G1702	0.1422
G168	G3289	0.1422
G212	G4655	0.1422
G52	G308	0.1422
G265	G3820	0.1422
G137	G3518	0.1422
G91	G1121	0.1422
G173	G5746	0.1422
G274	G504	0.1422
G73	G4508	0.1422
G126	G4832	0.1422
G304	G3636	0.1422
G178	G3500	0.1422
G173	G5137	0.1422
G313	G2309	0.1422
G91	G3530	0.1422
G308	G2258	0.1422
G204	G5597	0.1422
G168	G4628	0.1422
G130	G1839	0.1422
G73	G1674	0.1422
G73	G3160	0.1422
G285	G4316	0.1422
G279	G52	0.1422
G279	G3928	0.1422
G279	G4696	0.1422
G279	G5937	0.1422
G280	G5284	0.1422
G279	G1315	0.1422
G173	G435	0.1422
G52	G279	0.1422
G321	G1764	0.1422
G249	G4911	0.1422
G313	G1237	0.1422
G313	G5550	0.1422
G304	G5163	0.1422
G65	G1279	0.1422
G312	G4950	0.1422
G265	G843	0.1422
G250	G1928	0.1422
G308	G2140	0.1422
G330	G5637	0.1422
G3	G5117	0.1422
G81	G4815	0.1422
G308	G52	0.1422
G300	G3523	0.1422
G204	G621	0.1421
G91	G1484	0.1421
G91	G2381	0.1421
G307	G4451	0.1421
G304	G3845	0.1421
G307	G250	0.1421
G173	G1484	0.1421
G163	G1063	0.1421
G81	G1873	0.1421
G81	G5068	0.1421
G312	G2513	0.1421
G173	G2273	0.1421
G173	G3444	0.1421
G279	G5677	0.1421
G132	G1174	0.1421
G279	G3116	0.1421
G180	G4172	0.1421
G265	G3479	0.1421
G265	G5376	0.1421
G215	G2613	0.1421
G279	G4535	0.1421
G52	G4803	0.1421
G252	G4631	0.1421
G252	G5016	0.1421
G316	G2972	0.1421
G178	G4983	0.1421
G178	G5392	0.1421
G172	G5097	0.1421
G81	G5937	0.1421
G279	G1428	0.1421
G62	G5760	0.1421
G281	G4863	0.1421
G308	G475	0.1421
G313	G1798	0.1421
G130	G658	0.1421
G3	G4954	0.1421
G91	G3475	0.1421
G250	G307	0.1421
G47	G4655	0.1421
G313	G2020	0.1421
G313	G4492	0.1421
G81	G2098	0.1421
G158	G393	0.1421
G158	G656	0.1421
G304	G2549	0.1421
G132	G2440	0.1421
G38	G3627	0.1421
G183	G3466	0.142
G183	G4612	0.142
G168	G3	0.142
G102	G582	0.142
G91	G1080	0.142
G91	G2412	0.142
G279	G748	0.142
G85	G4029	0.142
G312	G4150	0.142
G227	G4330	0.142
G132	G4316	0.142
G173	G3518	0.142
G3	G3358	0.142
G204	G2075	0.142
G265	G2563	0.142
G73	G1022	0.142
G304	G4954	0.142
G304	G5610	0.142
G81	G879	0.142
G81	G5722	0.142
G3	G2996	0.142
G168	G2491	0.142
G173	G5338	0.142
G96	G1801	0.142
G62	G1591	0.142
G285	G2109	0.142
G158	G4901	0.142
G252	G5181	0.142
G316	G2099	0.142
G3	G168	0.142
G3	G2310	0.142
G158	G5189	0.142
G91	G1795	0.1419
G22	G1228	0.1419
G173	G4210	0.1419
G307	G2779	0.1419
G168	G5255	0.1419
G52	G3286	0.1419
G285	G1813	0.1419
G91	G3517	0.1419
G204	G4335	0.1419
G91	G5319	0.1419
G330	G5578	0.1419
G3	G334	0.1419
G260	G4982	0.1419
G252	G5619	0.1419
G132	G2660	0.1419
G308	G2273	0.1419
G279	G4247	0.1419
G313	G4790	0.1419
G178	G3861	0.1418
G91	G1459	0.1418
G173	G4234	0.1418
G312	G4718	0.1418
G173	G1419	0.1418
G132	G5098	0.1418
G132	G2363	0.1418
G52	G2860	0.1418
G173	G4744	0.1418
G168	G4078	0.1418
G281	G5665	0.1418
G91	G1287	0.1418
G168	G252	0.1418
G168	G3648	0.1418
G168	G5712	0.1418
G130	G2606	0.1418
G164	G2867	0.1418
G304	G472	0.1418
G81	G1919	0.1418
G312	G4152	0.1418
G252	G2644	0.1418
G158	G1332	0.1418
G304	G4616	0.1418
G312	G2647	0.1418
G252	G168	0.1418
G252	G2094	0.1418
G252	G2310	0.1418
G252	G3331	0.1418
G308	G598	0.1418
G285	G5422	0.1418
G316	G5573	0.1418
G183	G308	0.1417
G183	G2367	0.1417
G183	G4724	0.1417
G214	G351	0.1417
G188	G2024	0.1417
G279	G5911	0.1417
G173	G2718	0.1417
G73	G2082	0.1417
G102	G1110	0.1417
G68	G4977	0.1417
G82	G5746	0.1417
G96	G3756	0.1417
G168	G3911	0.1417
G3	G5322	0.1417
G33	G173	0.1417
G81	G2386	0.1417
G173	G33	0.1417
G173	G1716	0.1417
G313	G3674	0.1417
G130	G2508	0.1417
G204	G1856	0.1417
G62	G5542	0.1417
G313	G425	0.1417
G313	G5610	0.1417
G304	G2771	0.1417
G304	G4376	0.1417
G158	G1530	0.1417
G279	G1295	0.1417
G252	G5100	0.1417
G178	G1890	0.1417
G279	G5878	0.1417
G313	G2737	0.1417
G178	G2711	0.1417
G3	G5287	0.1417
G96	G3273	0.1417
G239	G4843	0.1417
G158	G2660	0.1417
G313	G3926	0.1417
G137	G1787	0.1417
G137	G2027	0.1417
G308	G2077	0.1417
G178	G2664	0.1417
G308	G183	0.1417
G183	G4977	0.1416
G265	G1563	0.1416
G68	G3448	0.1416
G68	G5371	0.1416
G181	G539	0.1416
G61	G222	0.1416
G185	G3417	0.1416
G183	G2002	0.1416
G312	G1185	0.1416
G313	G5350	0.1416
G219	G3717	0.1416
G65	G2531	0.1416
G91	G1530	0.1416
G252	G482	0.1416
G304	G4731	0.1416
G313	G4088	0.1416
G265	G5459	0.1416
G81	G4082	0.1416
G81	G5886	0.1416
G73	G5217	0.1416
G68	G350	0.1416
G96	G4657	0.1416
G168	G1751	0.1416
G285	G565	0.1416
G239	G586	0.1416
G73	G3581	0.1416
G130	G620	0.1416
G52	G2186	0.1416
G304	G5387	0.1416
G164	G1241	0.1416
G280	G1987	0.1416
G250	G1716	0.1416
G280	G4612	0.1416
G285	G1583	0.1416
G285	G3020	0.1416
G168	G2409	0.1416
G222	G61	0.1416
G307	G1608	0.1416
G239	G3846	0.1416
G222	G548	0.1415
G183	G5514	0.1415
G52	G1563	0.1415
G52	G3611	0.1415
G265	G4082	0.1415
G91	G4346	0.1415
G22	G2716	0.1415
G304	G1796	0.1415
G102	G68	0.1415
G130	G4791	0.1415
G304	G516	0.1415
G91	G444	0.1415
G91	G1068	0.1415
G279	G2109	0.1415
G279	G4954	0.1415
G52	G3444	0.1415
G279	G1341	0.1415
G52	G1287	0.1415
G252	G4078	0.1415
G279	G5746	0.1415
G62	G2613	0.1415
G62	G4065	0.1415
G96	G5575	0.1415
G52	G3748	0.1415
G52	G3913	0.1415
G304	G4387	0.1415
G285	G5115	0.1415
G68	G102	0.1415
G250	G1591	0.1415
G178	G3173	0.1415
G239	G2860	0.1415
G308	G3472	0.1415
G265	G3719	0.1414
G231	G3430	0.1414
G130	G1081	0.1414
G260	G935	0.1414
G168	G2804	0.1414
G85	G5329	0.1414
G304	G2108	0.1414
G279	G3814	0.1414
G279	G5931	0.1414
G279	G1861	0.1414
G313	G2224	0.1414
G279	G1543	0.1414
G312	G439	0.1414
G312	G558	0.1414
G3	G2660	0.1414
G132	G2562	0.1414
G91	G1277	0.1414
G173	G1530	0.1414
G330	G2829	0.1414
G52	G173	0.1414
G52	G5706	0.1414
G204	G1992	0.1414
G252	G5438	0.1414
G265	G4492	0.1414
G158	G2140	0.1414
G313	G4111	0.1414
G313	G5777	0.1414
G251	G2518	0.1414
G312	G3352	0.1414
G173	G52	0.1414
G252	G1527	0.1414
G252	G5937	0.1414
G81	G1870	0.1414
G81	G3887	0.1414
G304	G4871	0.1414
G137	G1861	0.1414
G68	G4678	0.1414
G215	G5825	0.1414
G308	G4379	0.1414
G52	G4544	0.1413
G278	G5498	0.1413
G183	G2545	0.1413
G91	G3146	0.1413
G279	G3353	0.1413
G52	G4977	0.1413
G85	G1271	0.1413
G130	G2950	0.1413
G191	G3353	0.1413
G81	G2525	0.1413
G178	G3958	0.1413
G164	G656	0.1413
G164	G1393	0.1413
G206	G2261	0.1413
G91	G1000	0.1413
G173	G3879	0.1413
G304	G1789	0.1413
G304	G5502	0.1413
G304	G5712	0.1413
G231	G783	0.1413
G304	G1578	0.1413
G304	G5720	0.1413
G204	G3466	0.1413
G168	G1062	0.1413
G91	G2453	0.1413
G173	G3032	0.1413
G168	G1123	0.1413
G168	G2718	0.1413
G285	G3335	0.1413
G178	G1353	0.1413
G178	G4709	0.1413
G239	G3448	0.1413
G316	G656	0.1413
G178	G5201	0.1413
G239	G1223	0.1413
G132	G4934	0.1413
G308	G2779	0.1413
G308	G5573	0.1413
G21	G1017	0.1412
G168	G504	0.1412
G265	G4567	0.1412
G251	G147	0.1412
G304	G1006	0.1412
G304	G1459	0.1412
G304	G3470	0.1412
G260	G2991	0.1412
G202	G5228	0.1412
G252	G1006	0.1412
G91	G304	0.1412
G63	G3521	0.1412
G313	G918	0.1412
G313	G1765	0.1412
G181	G5575	0.1412
G62	G4985	0.1412
G91	G4036	0.1412
G173	G4612	0.1412
G312	G858	0.1412
G312	G2716	0.1412
G130	G5422	0.1412
G313	G472	0.1412
G313	G1543	0.1412
G313	G4631	0.1412
G20	G1273	0.1412
G81	G5098	0.1412
G304	G91	0.1412
G147	G251	0.1412
G279	G507	0.1412
G52	G2714	0.1412
G252	G403	0.1412
G252	G3729	0.1412
G137	G4390	0.1412
G279	G1148	0.1411
G279	G3257	0.1411
G91	G158	0.1411
G91	G3931	0.1411
G307	G4977	0.1411
G73	G4872	0.1411
G91	G2779	0.1411
G132	G2258	0.1411
G173	G3719	0.1411
G316	G308	0.1411
G91	G1674	0.1411
G173	G2020	0.1411
G91	G3160	0.1411
G252	G793	0.1411
G20	G2449	0.1411
G168	G3116	0.1411
G168	G5845	0.1411
G304	G2984	0.1411
G304	G5455	0.1411
G81	G5088	0.1411
G52	G1534	0.1411
G130	G1591	0.1411
G130	G4725	0.1411
G321	G2630	0.1411
G132	G4335	0.1411
G313	G5630	0.1411
G308	G316	0.1411
G239	G1255	0.1411
G178	G2877	0.1411
G252	G4265	0.1411
G158	G91	0.1411
G22	G3551	0.141
G20	G1795	0.141
G168	G1006	0.141
G204	G4029	0.141
G73	G3551	0.141
G102	G816	0.141
G91	G4631	0.141
G91	G5016	0.141
G278	G2224	0.141
G65	G523	0.141
G91	G1315	0.141
G304	G3	0.141
G304	G881	0.141
G304	G1873	0.141
G304	G2877	0.141
G204	G2844	0.141
G3	G4251	0.141
G215	G1447	0.141
G285	G5114	0.141
G73	G5387	0.141
G22	G4001	0.141
G280	G3323	0.141
G173	G3333	0.141
G279	G5183	0.141
G47	G816	0.141
G85	G1332	0.141
G132	G370	0.141
G274	G4319	0.141
G306	G2364	0.141
G147	G3950	0.141
G316	G4111	0.141
G239	G5550	0.141
G81	G5808	0.141
G204	G2439	0.141
G304	G5100	0.141
G91	G722	0.141
G132	G2905	0.141
G279	G4666	0.141
G274	G4667	0.141
G239	G5847	0.141
G252	G4984	0.141
G239	G2599	0.141
G3	G304	0.141
G158	G1802	0.141
G308	G656	0.141
G308	G1393	0.141
G168	G4658	0.1409
G91	G2367	0.1409
G168	G986	0.1409
G91	G3101	0.1409
G168	G2500	0.1409
G168	G4130	0.1409
G102	G3020	0.1409
G285	G5329	0.1409
G307	G5016	0.1409
G252	G3277	0.1409
G266	G4065	0.1409
G280	G565	0.1409
G163	G2549	0.1409
G81	G2367	0.1409
G280	G5892	0.1409
G279	G2781	0.1409
G252	G2386	0.1409
G168	G1667	0.1409
G132	G1672	0.1409
G3	G2793	0.1409
G304	G3160	0.1409
G304	G3364	0.1409
G313	G2025	0.1409
G313	G4067	0.1409
G231	G738	0.1409
G65	G5490	0.1409
G137	G2440	0.1409
G178	G4093	0.1409
G285	G379	0.1409
G285	G745	0.1409
G81	G4895	0.1409
G183	G1059	0.1408
G316	G4443	0.1408
G91	G5137	0.1408
G91	G1542	0.1408
G91	G2993	0.1408
G304	G4562	0.1408
G279	G2945	0.1408
G285	G3611	0.1408
G204	G1473	0.1408
G52	G5140	0.1408
G204	G2261	0.1408
G33	G5434	0.1408
G304	G2216	0.1408
G158	G5706	0.1408
G81	G2684	0.1408
G260	G1478	0.1408
G304	G2613	0.1408
G158	G671	0.1408
G178	G2487	0.1408
G168	G734	0.1408
G132	G3022	0.1408
G168	G1321	0.1408
G308	G2792	0.1408
G38	G5066	0.1408
G91	G308	0.1407
G313	G5542	0.1407
G91	G4232	0.1407
G158	G935	0.1407
G102	G2457	0.1407
G168	G4931	0.1407
G265	G2394	0.1407
G62	G3931	0.1407
G304	G4088	0.1407
G81	G2101	0.1407
G313	G4934	0.1407
G265	G4683	0.1407
G304	G3101	0.1407
G204	G5514	0.1407
G312	G363	0.1407
G191	G2361	0.1407
G168	G4608	0.1407
G313	G1811	0.1407
G313	G1323	0.1407
G313	G3364	0.1407
G313	G4135	0.1407
G3	G2449	0.1407
G304	G2060	0.1407
G81	G1174	0.1407
G158	G4297	0.1407
G281	G817	0.1407
G281	G5303	0.1407
G308	G5235	0.1407
G313	G2351	0.1407
G158	G3022	0.1407
G308	G91	0.1407
G31	G178	0.1406
G214	G173	0.1406
G168	G5597	0.1406
G312	G2457	0.1406
G91	G1146	0.1406
G91	G2830	0.1406
G55	G213	0.1406
G181	G4769	0.1406
G210	G3331	0.1406
G168	G600	0.1406
G215	G4974	0.1406
G91	G3177	0.1406
G92	G2585	0.1406
G168	G2602	0.1406
G52	G2028	0.1406
G316	G2944	0.1406
G130	G3453	0.1406
G173	G1279	0.1406
G60	G5886	0.1406
G102	G3042	0.1406
G312	G5137	0.1406
G213	G55	0.1406
G33	G4897	0.1406
G252	G425	0.1406
G252	G801	0.1406
G181	G5306	0.1406
G316	G435	0.1406
G178	G671	0.1406
G125	G387	0.1406
G173	G214	0.1406
G132	G3766	0.1406
G279	G2351	0.1406
G279	G793	0.1406
G308	G2649	0.1406
G178	G31	0.1406
G178	G4544	0.1405
G167	G5163	0.1405
G91	G1521	0.1405
G81	G3417	0.1405
G52	G1554	0.1405
G91	G1341	0.1405
G168	G334	0.1405
G168	G5137	0.1405
G52	G158	0.1405
G265	G2499	0.1405
G265	G3641	0.1405
G313	G2413	0.1405
G231	G1327	0.1405
G304	G4508	0.1405
G324	G4219	0.1405
G252	G4294	0.1405
G204	G435	0.1405
G313	G5845	0.1405
G158	G52	0.1405
G158	G2905	0.1405
G304	G5270	0.1405
G279	G3118	0.1405
G252	G1068	0.1405
G132	G5235	0.1405
G279	G358	0.1405
G168	G3732	0.1405
G163	G1317	0.1405
G231	G4985	0.1404
G183	G1473	0.1404
G168	G918	0.1404
G73	G4744	0.1404
G215	G621	0.1404
G304	G5093	0.1404
G22	G2124	0.1404
G91	G2405	0.1404
G91	G2951	0.1404
G73	G1484	0.1404
G65	G4815	0.1404
G52	G2613	0.1404
G52	G5525	0.1404
G102	G4832	0.1404
G33	G3323	0.1404
G73	G3280	0.1404
G260	G5706	0.1404
G168	G1672	0.1404
G168	G1713	0.1404
G81	G2405	0.1404
G81	G2665	0.1404
G168	G2785	0.1404
G250	G4168	0.1404
G68	G5392	0.1404
G260	G5143	0.1404
G73	G3364	0.1404
G313	G5255	0.1404
G102	G1255	0.1404
G279	G3225	0.1404
G279	G4331	0.1404
G281	G1086	0.1404
G132	G4716	0.1404
G316	G1625	0.1404
G280	G2075	0.1404
G280	G3453	0.1404
G313	G4041	0.1404
G313	G5369	0.1404
G52	G5376	0.1404
G279	G2818	0.1404
G316	G2438	0.1404
G279	G674	0.1404
G312	G2901	0.1404
G312	G4648	0.1404
G280	G1839	0.1404
G130	G657	0.1404
G239	G5434	0.1404
G312	G358	0.1404
G308	G4751	0.1404
G178	G4634	0.1404
G91	G504	0.1403
G91	G2564	0.1403
G231	G3448	0.1403
G304	G5597	0.1403
G232	G4927	0.1403
G126	G3823	0.1403
G91	G1618	0.1403
G62	G3068	0.1403
G304	G5765	0.1403
G168	G4984	0.1403
G3	G635	0.1403
G3	G3738	0.1403
G330	G2484	0.1403
G73	G3074	0.1403
G132	G4980	0.1403
G147	G3807	0.1403
G65	G4791	0.1403
G279	G625	0.1403
G279	G1349	0.1403
G280	G1130	0.1403
G52	G4683	0.1403
G68	G3453	0.1403
G304	G2785	0.1403
G250	G435	0.1403
G304	G507	0.1403
G304	G2258	0.1403
G168	G3800	0.1403
G308	G2905	0.1403
G279	G1182	0.1403
G178	G658	0.1403
G178	G799	0.1403
G3	G3858	0.1403
G141	G1483	0.1402
G312	G4544	0.1402
G168	G5542	0.1402
G63	G2018	0.1402
G158	G5911	0.1402
G215	G565	0.1402
G142	G5601	0.1402
G183	G632	0.1402
G81	G4455	0.1402
G215	G2457	0.1402
G285	G2457	0.1402
G91	G1008	0.1402
G168	G2140	0.1402
G168	G4323	0.1402
G265	G2984	0.1402
G91	G1789	0.1402
G91	G3657	0.1402
G91	G5471	0.1402
G304	G1484	0.1402
G158	G5188	0.1402
G158	G5562	0.1402
G3	G5629	0.1402
G130	G4111	0.1402
G173	G2381	0.1402
G132	G523	0.1402
G173	G4984	0.1402
G130	G3450	0.1402
G130	G5408	0.1402
G52	G81	0.1402
G62	G1765	0.1402
G304	G1058	0.1402
G313	G3476	0.1402
G81	G52	0.1402
G81	G1527	0.1402
G81	G3160	0.1402
G3	G4478	0.1402
G313	G1576	0.1402
G313	G2785	0.1402
G204	G4230	0.1402
G312	G4608	0.1402
G313	G1333	0.1402
G313	G3879	0.1402
G300	G2926	0.1402
G316	G720	0.1401
G91	G3611	0.1401
G265	G1427	0.1401
G327	G752	0.1401
G95	G2531	0.1401
G91	G3940	0.1401
G132	G4567	0.1401
G96	G5665	0.1401
G168	G5846	0.1401
G92	G2711	0.1401
G265	G1725	0.1401
G91	G312	0.1401
G164	G632	0.1401
G68	G3655	0.1401
G63	G3950	0.1401
G173	G2821	0.1401
G304	G786	0.1401
G168	G2060	0.1401
G215	G2585	0.1401
G312	G91	0.1401
G316	G1906	0.1401
G3	G2094	0.1401
G132	G3835	0.1401
G279	G2145	0.1401
G22	G3719	0.14
G31	G5773	0.14
G91	G1722	0.14
G22	G3636	0.14
G91	G2606	0.14
G212	G479	0.14
G168	G2951	0.14
G91	G1512	0.14
G91	G2684	0.14
G173	G3621	0.14
G316	G507	0.14
G279	G1651	0.14
G313	G1971	0.14
G313	G2140	0.14
G313	G4242	0.14
G126	G1987	0.14
G126	G2606	0.14
G126	G3879	0.14
G81	G2541	0.14
G81	G5369	0.14
G313	G2807	0.14
G52	G435	0.14
G219	G640	0.14
G130	G1903	0.14
G178	G1783	0.14
G313	G5896	0.14
G132	G5338	0.14
G178	G4040	0.14
G137	G984	0.14
G279	G2409	0.14
G137	G4769	0.14
G91	G479	0.1399
G55	G972	0.1399
G91	G3826	0.1399
G204	G3273	0.1399
G158	G2258	0.1399
G52	G2108	0.1399
G183	G3724	0.1399
G52	G285	0.1399
G52	G2101	0.1399
G168	G1477	0.1399
G168	G1789	0.1399
G179	G2988	0.1399
G168	G1578	0.1399
G102	G1987	0.1399
G130	G3335	0.1399
G304	G5088	0.1399
G33	G5514	0.1399
G173	G4335	0.1399
G204	G3952	0.1399
G173	G2357	0.1399
G178	G4652	0.1399
G132	G4268	0.1399
G313	G3393	0.1399
G308	G1427	0.1399
G285	G52	0.1399
G252	G5878	0.1399
G137	G1593	0.1399
G137	G3466	0.1399
G313	G2358	0.1399
G316	G717	0.1399
G316	G1241	0.1399
G164	G308	0.1398
G132	G3845	0.1398
G91	G5425	0.1398
G73	G3719	0.1398
G52	G3417	0.1398
G60	G5093	0.1398
G250	G308	0.1398
G73	G2987	0.1398
G130	G3323	0.1398
G62	G1179	0.1398
G278	G4376	0.1398
G33	G5284	0.1398
G22	G442	0.1398
G91	G5239	0.1398
G206	G239	0.1398
G179	G4954	0.1398
G81	G1640	0.1398
G168	G3555	0.1398
G285	G2181	0.1398
G215	G5425	0.1398
G279	G469	0.1398
G279	G2153	0.1398
G316	G2075	0.1398
G316	G2905	0.1398
G316	G3101	0.1398
G316	G4828	0.1398
G239	G206	0.1398
G178	G1332	0.1398
G52	G3976	0.1398
G168	G4247	0.1398
G308	G250	0.1398
G38	G2697	0.1398
G252	G464	0.1398
G308	G164	0.1398
G3	G2706	0.1398
G62	G4443	0.1397
G63	G5106	0.1397
G168	G1427	0.1397
G130	G3756	0.1397
G183	G5201	0.1397
G181	G1583	0.1397
G304	G4150	0.1397
G99	G4043	0.1397
G91	G1279	0.1397
G304	G1011	0.1397
G309	G250	0.1397
G130	G5934	0.1397
G312	G1081	0.1397
G168	G1530	0.1397
G65	G1586	0.1397
G65	G4095	0.1397
G279	G5170	0.1397
G280	G350	0.1397
G168	G444	0.1397
G250	G5115	0.1397
G274	G1625	0.1397
G132	G1874	0.1397
G279	G4984	0.1397
G52	G4392	0.1397
G52	G5387	0.1397
G316	G5597	0.1397
G280	G1992	0.1397
G304	G5183	0.1397
G250	G309	0.1397
G3	G5777	0.1397
G137	G5309	0.1397
G250	G720	0.1397
G313	G1530	0.1397
G254	G5295	0.1397
G313	G674	0.1397
G158	G2417	0.1397
G168	G2457	0.1396
G265	G1271	0.1396
G91	G4534	0.1396
G63	G5382	0.1396
G265	G3674	0.1396
G91	G5509	0.1396
G280	G2991	0.1396
G60	G1427	0.1396
G252	G2108	0.1396
G81	G2298	0.1396
G280	G5746	0.1396
G223	G1678	0.1396
G91	G2901	0.1396
G279	G2350	0.1396
G3	G1459	0.1396
G321	G2324	0.1396
G215	G1323	0.1396
G330	G2650	0.1396
G178	G4679	0.1396
G178	G4980	0.1396
G96	G4860	0.1396
G304	G1512	0.1396
G304	G5881	0.1396
G168	G4492	0.1396
G289	G671	0.1396
G81	G1422	0.1396
G81	G5436	0.1396
G132	G1419	0.1396
G231	G3913	0.1396
G219	G3423	0.1396
G181	G4863	0.1396
G68	G3785	0.1396
G204	G1802	0.1396
G3	G3064	0.1396
G312	G464	0.1396
G130	G3115	0.1396
G308	G5825	0.1396
G316	G3724	0.1396
G178	G1266	0.1396
G178	G1815	0.1396
G178	G4555	0.1396
G91	G1813	0.1395
G183	G5677	0.1395
G173	G4029	0.1395
G260	G2018	0.1395
G252	G4718	0.1395
G303	G2828	0.1395
G125	G2696	0.1395
G159	G2108	0.1395
G92	G2028	0.1395
G265	G5462	0.1395
G279	G359	0.1395
G304	G2500	0.1395
G304	G4130	0.1395
G167	G3083	0.1395
G279	G2793	0.1395
G285	G3448	0.1395
G271	G5490	0.1395
G313	G1447	0.1395
G313	G2902	0.1395
G313	G3289	0.1395
G102	G2438	0.1395
G102	G3494	0.1395
G132	G874	0.1395
G307	G906	0.1395
G285	G539	0.1395
G178	G1174	0.1395
G313	G5435	0.1395
G313	G5583	0.1395
G313	G5644	0.1395
G265	G2803	0.1395
G304	G1776	0.1395
G330	G3602	0.1395
G173	G4897	0.1395
G168	G5498	0.1395
G252	G3352	0.1395
G252	G3364	0.1395
G204	G618	0.1395
G206	G4863	0.1395
G130	G962	0.1395
G178	G5938	0.1395
G313	G2820	0.1395
G178	G3951	0.1395
G178	G1044	0.1395
G313	G2098	0.1395
G252	G2258	0.1395
G137	G4875	0.1395
G308	G1279	0.1395
G137	G1776	0.1395
G313	G5163	0.1395
G158	G5104	0.1395
G52	G3257	0.1394
G181	G565	0.1394
G285	G137	0.1394
G132	G1593	0.1394
G132	G2877	0.1394
G132	G4815	0.1394
G304	G5425	0.1394
G33	G350	0.1394
G219	G816	0.1394
G265	G1701	0.1394
G265	G4767	0.1394
G33	G1383	0.1394
G278	G4678	0.1394
G304	G2412	0.1394
G81	G5567	0.1394
G313	G2580	0.1394
G204	G4612	0.1394
G279	G582	0.1394
G252	G3521	0.1394
G137	G3448	0.1394
G130	G1985	0.1394
G313	G1022	0.1394
G158	G1279	0.1394
G158	G2836	0.1394
G130	G2641	0.1394
G316	G1765	0.1394
G132	G1542	0.1394
G137	G285	0.1394
G252	G5579	0.1394
G158	G526	0.1394
G313	G3438	0.1394
G178	G3225	0.1394
G313	G3518	0.1393
G26	G3652	0.1393
G183	G1110	0.1393
G215	G5765	0.1393
G279	G4455	0.1393
G265	G560	0.1393
G164	G132	0.1393
G68	G4934	0.1393
G19	G3494	0.1393
G52	G2584	0.1393
G81	G1702	0.1393
G312	G5811	0.1393
G168	G3188	0.1393
G168	G5677	0.1393
G91	G52	0.1393
G254	G178	0.1393
G91	G3364	0.1393
G265	G2216	0.1393
G204	G2972	0.1393
G316	G2453	0.1393
G130	G4902	0.1393
G252	G881	0.1393
G252	G3820	0.1393
G231	G2654	0.1393
G126	G173	0.1393
G173	G126	0.1393
G312	G3476	0.1393
G164	G538	0.1393
G164	G3142	0.1393
G278	G3659	0.1393
G265	G3555	0.1393
G52	G671	0.1393
G308	G3131	0.1393
G330	G4667	0.1393
G3	G5792	0.1393
G52	G91	0.1393
G178	G254	0.1393
G158	G413	0.1393
G281	G379	0.1393
G132	G164	0.1393
G279	G4313	0.1393
G285	G1323	0.1393
G158	G1447	0.1393
G304	G3006	0.1393
G304	G4247	0.1393
G252	G2145	0.1393
G65	G5911	0.1392
G73	G4251	0.1392
G231	G5309	0.1392
G73	G5158	0.1392
G215	G2844	0.1392
G73	G5584	0.1392
G307	G4667	0.1392
G164	G3518	0.1392
G313	G3360	0.1392
G63	G5284	0.1392
G126	G2854	0.1392
G126	G5115	0.1392
G204	G178	0.1392
G204	G4769	0.1392
G313	G4035	0.1392
G304	G2166	0.1392
G158	G2991	0.1392
G158	G5382	0.1392
G307	G3472	0.1392
G168	G1674	0.1392
G81	G5422	0.1392
G312	G2906	0.1392
G271	G3513	0.1392
G206	G2659	0.1392
G313	G1861	0.1392
G313	G3695	0.1392
G249	G2099	0.1392
G3	G2454	0.1392
G265	G923	0.1392
G313	G2754	0.1392
G239	G3500	0.1392
G178	G204	0.1392
G130	G4694	0.1392
G312	G4477	0.1392
G164	G2391	0.1392
G47	G1295	0.1392
G279	G1870	0.1392
G280	G4065	0.1392
G3	G4492	0.1392
G313	G5911	0.1392
G252	G4544	0.1391
G265	G5417	0.1391
G91	G3271	0.1391
G91	G5811	0.1391
G265	G2987	0.1391
G63	G4199	0.1391
G164	G2108	0.1391
G92	G2108	0.1391
G73	G2166	0.1391
G130	G1583	0.1391
G102	G5137	0.1391
G91	G4416	0.1391
G231	G3466	0.1391
G73	G4067	0.1391
G265	G1349	0.1391
G73	G1578	0.1391
G250	G2457	0.1391
G179	G1876	0.1391
G274	G2854	0.1391
G43	G133	0.1391
G73	G4392	0.1391
G280	G1110	0.1391
G173	G2222	0.1391
G133	G43	0.1391
G201	G2899	0.1391
G65	G4716	0.1391
G200	G2648	0.1391
G280	G4803	0.1391
G274	G2075	0.1391
G250	G2606	0.1391
G280	G1682	0.1391
G304	G2145	0.1391
G81	G4271	0.1391
G204	G365	0.1391
G73	G4001	0.1391
G173	G1591	0.1391
G91	G4076	0.1391
G3	G5536	0.1391
G296	G3080	0.1391
G62	G717	0.1391
G173	G1062	0.1391
G252	G5498	0.1391
G308	G393	0.1391
G132	G1993	0.1391
G126	G5357	0.139
G181	G2018	0.139
G231	G1583	0.139
G183	G2188	0.139
G265	G814	0.139
G306	G125	0.139
G114	G3515	0.139
G173	G68	0.139
G280	G3823	0.139
G330	G1043	0.139
G132	G316	0.139
G285	G3117	0.139
G316	G132	0.139
G3	G5931	0.139
G210	G2606	0.139
G68	G173	0.139
G305	G5074	0.139
G204	G5542	0.139
G285	G4543	0.139
G65	G1971	0.139
G137	G4901	0.139
G252	G2315	0.139
G279	G4054	0.139
G125	G306	0.139
G81	G358	0.139
G81	G1304	0.139
G304	G2264	0.139
G3	G1277	0.139
G308	G1721	0.139
G281	G5072	0.139
G132	G826	0.139
G21	G3638	0.1389
G26	G452	0.1389
G212	G5813	0.1389
G178	G5911	0.1389
G215	G2436	0.1389
G91	G2140	0.1389
G91	G4633	0.1389
G81	G4718	0.1389
G168	G4150	0.1389
G168	G5305	0.1389
G22	G3016	0.1389
G91	G3016	0.1389
G265	G4272	0.1389
G285	G5518	0.1389
G275	G4219	0.1389
G279	G841	0.1389
G130	G3444	0.1389
G215	G3984	0.1389
G312	G748	0.1389
G312	G2298	0.1389
G3	G745	0.1389
G3	G1235	0.1389
G126	G3444	0.1389
G164	G4709	0.1389
G91	G2950	0.1389
G173	G4974	0.1389
G52	G2716	0.1389
G252	G4082	0.1389
G304	G4980	0.1389
G92	G3519	0.1389
G168	G3118	0.1389
G137	G2255	0.1389
G181	G658	0.1389
G312	G3363	0.1389
G81	G3561	0.1389
G313	G5270	0.1389
G178	G1985	0.1389
G178	G5760	0.1389
G168	G1553	0.1389
G308	G1554	0.1389
G20	G870	0.1388
G280	G3861	0.1388
G22	G5300	0.1388
G183	G2854	0.1388
G214	G102	0.1388
G265	G2902	0.1388
G183	G4253	0.1388
G130	G507	0.1388
G102	G3331	0.1388
G181	G1763	0.1388
G231	G1447	0.1388
G168	G2441	0.1388
G168	G2454	0.1388
G168	G4848	0.1388
G60	G5524	0.1388
G91	G801	0.1388
G252	G4251	0.1388
G130	G3101	0.1388
G130	G5575	0.1388
G102	G5677	0.1388
G52	G4040	0.1388
G91	G2647	0.1388
G231	G3823	0.1388
G81	G1352	0.1388
G81	G5701	0.1388
G204	G2836	0.1388
G312	G425	0.1388
G215	G4379	0.1388
G33	G1534	0.1388
G178	G1795	0.1388
G330	G855	0.1388
G3	G5438	0.1388
G173	G698	0.1388
G91	G2258	0.1388
G130	G2584	0.1388
G168	G700	0.1388
G178	G4459	0.1388
G313	G1486	0.1388
G313	G1674	0.1388
G3	G1972	0.1388
G210	G2277	0.1388
G102	G214	0.1388
G252	G4492	0.1388
G178	G1534	0.1388
G173	G2689	0.1388
G132	G4031	0.1388
G219	G524	0.1388
G137	G3814	0.1388
G279	G1463	0.1388
G3	G3519	0.1388
G279	G5783	0.1388
G279	G3644	0.1388
G158	G657	0.1388
G308	G3142	0.1388
G91	G760	0.1387
G22	G4029	0.1387
G307	G621	0.1387
G265	G5158	0.1387
G164	G2367	0.1387
G307	G5593	0.1387
G164	G1503	0.1387
G62	G1427	0.1387
G168	G573	0.1387
G92	G684	0.1387
G312	G4035	0.1387
G52	G5435	0.1387
G33	G1987	0.1387
G33	G4178	0.1387
G158	G1080	0.1387
G304	G3730	0.1387
G91	G5483	0.1387
G81	G4152	0.1387
G252	G2849	0.1387
G316	G2779	0.1387
G158	G460	0.1387
G316	G1928	0.1387
G178	G2454	0.1387
G279	G3042	0.1387
G178	G4543	0.1387
G252	G4076	0.1387
G313	G2409	0.1387
G178	G549	0.1387
G168	G5629	0.1386
G91	G163	0.1386
G102	G308	0.1386
G91	G4282	0.1386
G126	G2718	0.1386
G275	G324	0.1386
G215	G1148	0.1386
G249	G523	0.1386
G52	G5883	0.1386
G300	G3431	0.1386
G254	G2854	0.1386
G168	G5170	0.1386
G168	G5610	0.1386
G168	G5436	0.1386
G173	G5435	0.1386
G252	G5435	0.1386
G158	G874	0.1386
G130	G3787	0.1386
G81	G5438	0.1386
G62	G4612	0.1386
G126	G1008	0.1386
G324	G275	0.1386
G91	G1174	0.1386
G22	G1247	0.1386
G330	G5162	0.1386
G252	G4974	0.1386
G137	G4168	0.1386
G62	G1714	0.1386
G62	G2099	0.1386
G316	G2950	0.1386
G304	G4477	0.1386
G132	G1332	0.1386
G316	G4884	0.1386
G252	G4983	0.1386
G279	G5311	0.1386
G321	G3698	0.1386
G239	G2610	0.1386
G239	G4044	0.1386
G163	G2993	0.1386
G163	G91	0.1386
G308	G102	0.1386
G285	G657	0.1386
G132	G1563	0.1385
G25	G2358	0.1385
G234	G5009	0.1385
G91	G2792	0.1385
G52	G760	0.1385
G73	G2151	0.1385
G183	G2309	0.1385
G102	G3417	0.1385
G73	G1397	0.1385
G73	G1609	0.1385
G73	G1919	0.1385
G173	G2804	0.1385
G91	G4555	0.1385
G265	G4112	0.1385
G132	G5937	0.1385
G92	G279	0.1385
G201	G281	0.1385
G60	G4325	0.1385
G260	G68	0.1385
G313	G3655	0.1385
G313	G4282	0.1385
G201	G239	0.1385
G252	G2350	0.1385
G279	G738	0.1385
G279	G5188	0.1385
G68	G260	0.1385
G239	G201	0.1385
G173	G895	0.1385
G183	G549	0.1385
G133	G3759	0.1385
G281	G201	0.1385
G21	G1086	0.1385
G281	G3020	0.1385
G279	G92	0.1385
G313	G3101	0.1385
G163	G3518	0.1385
G280	G5677	0.1385
G52	G3479	0.1385
G304	G2295	0.1385
G239	G2516	0.1385
G81	G5100	0.1385
G252	G1626	0.1385
G285	G1201	0.1385
G178	G3492	0.1385
G178	G2298	0.1385
G330	G2446	0.1385
G137	G2369	0.1385
G316	G526	0.1385
G313	G3006	0.1385
G38	G4779	0.1385
G231	G906	0.1384
G91	G565	0.1384
G183	G370	0.1384
G307	G2562	0.1384
G164	G4977	0.1384
G91	G5883	0.1384
G102	G2453	0.1384
G92	G5158	0.1384
G185	G1583	0.1384
G307	G4884	0.1384
G33	G285	0.1384
G183	G1390	0.1384
G173	G3117	0.1384
G279	G1919	0.1384
G279	G5369	0.1384
G285	G2613	0.1384
G168	G4477	0.1384
G68	G5677	0.1384
G304	G803	0.1384
G312	G5239	0.1384
G81	G738	0.1384
G81	G1548	0.1384
G285	G3323	0.1384
G62	G538	0.1384
G130	G799	0.1384
G173	G657	0.1384
G285	G33	0.1384
G300	G3638	0.1384
G279	G1553	0.1384
G125	G1666	0.1384
G304	G4493	0.1384
G250	G3959	0.1384
G178	G657	0.1384
G285	G1148	0.1384
G308	G368	0.1384
G64	G1473	0.1383
G313	G5513	0.1383
G81	G5542	0.1383
G33	G5518	0.1383
G249	G5498	0.1383
G252	G4966	0.1383
G304	G3163	0.1383
G91	G4501	0.1383
G280	G4443	0.1383
G265	G5438	0.1383
G173	G279	0.1383
G91	G5712	0.1383
G204	G4316	0.1383
G279	G5583	0.1383
G68	G1081	0.1383
G159	G1416	0.1383
G279	G3730	0.1383
G312	G4731	0.1383
G33	G2438	0.1383
G181	G1186	0.1383
G313	G439	0.1383
G313	G5584	0.1383
G204	G694	0.1383
G178	G1600	0.1383
G316	G158	0.1383
G304	G363	0.1383
G304	G2849	0.1383
G158	G316	0.1383
G168	G5126	0.1383
G312	G2525	0.1383
G312	G4360	0.1383
G239	G2457	0.1383
G3	G4040	0.1383
G239	G1834	0.1383
G279	G173	0.1383
G81	G464	0.1383
G279	G3032	0.1383
G137	G1332	0.1383
G178	G2085	0.1383
G26	G1323	0.1382
G183	G5550	0.1382
G297	G5137	0.1382
G66	G2050	0.1382
G278	G2944	0.1382
G279	G2792	0.1382
G168	G2877	0.1382
G168	G5584	0.1382
G159	G5883	0.1382
G168	G1600	0.1382
G102	G158	0.1382
G167	G793	0.1382
G91	G5720	0.1382
G68	G3466	0.1382
G252	G4459	0.1382
G95	G4335	0.1382
G178	G979	0.1382
G52	G4476	0.1382
G178	G506	0.1382
G91	G2697	0.1382
G254	G3518	0.1382
G304	G998	0.1382
G270	G2357	0.1382
G172	G300	0.1382
G60	G600	0.1382
G312	G5720	0.1382
G52	G5514	0.1382
G300	G172	0.1382
G125	G3606	0.1382
G252	G2684	0.1382
G173	G2879	0.1382
G252	G4360	0.1382
G168	G4927	0.1382
G313	G2134	0.1382
G178	G2369	0.1382
G178	G2584	0.1382
G312	G3166	0.1382
G312	G5181	0.1382
G102	G2796	0.1382
G285	G1366	0.1382
G158	G102	0.1382
G304	G3887	0.1382
G313	G3818	0.1382
G3	G5428	0.1382
G178	G5708	0.1382
G132	G1788	0.1382
G147	G2518	0.1382
G313	G4504	0.1382
G308	G5513	0.1382
G285	G3273	0.1382
G312	G632	0.1381
G265	G3117	0.1381
G215	G3823	0.1381
G68	G3289	0.1381
G304	G4029	0.1381
G81	G1130	0.1381
G81	G4743	0.1381
G173	G5525	0.1381
G92	G3781	0.1381
G168	G3922	0.1381
G91	G1022	0.1381
G173	G4980	0.1381
G173	G816	0.1381
G173	G2192	0.1381
G252	G4731	0.1381
G252	G5829	0.1381
G113	G475	0.1381
G231	G5704	0.1381
G91	G1419	0.1381
G81	G3476	0.1381
G81	G5509	0.1381
G102	G5810	0.1381
G308	G1763	0.1381
G3	G5129	0.1381
G168	G2264	0.1381
G168	G1787	0.1381
G252	G1667	0.1381
G304	G760	0.1381
G62	G526	0.1381
G316	G2347	0.1381
G178	G697	0.1381
G96	G5690	0.1381
G147	G3154	0.1381
G252	G611	0.1381
G137	G5937	0.1381
G81	G5513	0.138
G91	G1473	0.138
G91	G2438	0.138
G33	G504	0.138
G313	G5524	0.138
G132	G2394	0.138
G96	G285	0.138
G91	G2001	0.138
G168	G1512	0.138
G313	G4791	0.138
G3	G3123	0.138
G304	G600	0.138
G158	G1763	0.138
G81	G313	0.138
G81	G1416	0.138
G312	G2654	0.138
G126	G4612	0.138
G173	G416	0.138
G173	G4142	0.138
G313	G2998	0.138
G204	G5810	0.138
G313	G81	0.138
G178	G3857	0.138
G316	G4985	0.138
G81	G5926	0.138
G285	G96	0.138
G132	G2823	0.138
G313	G1068	0.138
G137	G1089	0.138
G137	G1869	0.138
G279	G5542	0.1379
G102	G5518	0.1379
G330	G1149	0.1379
G65	G5498	0.1379
G167	G5490	0.1379
G22	G1327	0.1379
G91	G1327	0.1379
G73	G1796	0.1379
G73	G4720	0.1379
G312	G3417	0.1379
G319	G2243	0.1379
G164	G3873	0.1379
G330	G3653	0.1379
G73	G2580	0.1379
G285	G5417	0.1379
G73	G2053	0.1379
G73	G2394	0.1379
G231	G2513	0.1379
G63	G1986	0.1379
G91	G2186	0.1379
G91	G5808	0.1379
G52	G2854	0.1379
G265	G2186	0.1379
G81	G5793	0.1379
G168	G442	0.1379
G20	G1630	0.1379
G63	G206	0.1379
G130	G5593	0.1379
G179	G5614	0.1379
G168	G1279	0.1379
G168	G4260	0.1379
G168	G4521	0.1379
G73	G3641	0.1379
G73	G5436	0.1379
G91	G5572	0.1379
G250	G2854	0.1379
G206	G63	0.1379
G252	G2412	0.1379
G279	G1884	0.1379
G279	G3323	0.1379
G316	G3020	0.1379
G280	G5825	0.1379
G68	G2950	0.1379
G279	G3158	0.1379
G81	G2295	0.1379
G178	G1530	0.1379
G3	G5704	0.1379
G52	G4982	0.1379
G178	G5747	0.1379
G219	G350	0.1378
G81	G3257	0.1378
G22	G2108	0.1378
G91	G370	0.1378
G31	G600	0.1378
G168	G3628	0.1378
G183	G173	0.1378
G25	G1123	0.1378
G17	G1473	0.1378
G91	G4040	0.1378
G91	G5462	0.1378
G278	G816	0.1378
G308	G5911	0.1378
G130	G1201	0.1378
G102	G1625	0.1378
G304	G3146	0.1378
G25	G2055	0.1378
G167	G2987	0.1378
G299	G4928	0.1378
G92	G2436	0.1378
G164	G697	0.1378
G304	G3818	0.1378
G81	G3826	0.1378
G312	G1635	0.1378
G312	G3655	0.1378
G279	G5850	0.1378
G279	G5217	0.1378
G168	G4648	0.1378
G173	G3781	0.1378
G132	G5376	0.1378
G52	G5881	0.1378
G132	G2484	0.1378
G68	G2944	0.1378
G250	G3444	0.1378
G316	G5115	0.1378
G52	G1279	0.1378
G158	G2145	0.1378
G304	G4392	0.1378
G33	G5890	0.1378
G252	G961	0.1378
G252	G3531	0.1378
G279	G4721	0.1378
G250	G3450	0.1378
G65	G1119	0.1378
G52	G2357	0.1378
G173	G183	0.1378
G285	G1186	0.1378
G285	G4901	0.1378
G158	G1255	0.1378
G3	G4702	0.1378
G183	G2075	0.1377
G285	G906	0.1377
G132	G1429	0.1377
G91	G4884	0.1377
G92	G5514	0.1377
G183	G5051	0.1377
G52	G2991	0.1377
G52	G5382	0.1377
G91	G2368	0.1377
G91	G3280	0.1377
G265	G2386	0.1377
G304	G359	0.1377
G279	G2441	0.1377
G279	G1332	0.1377
G279	G573	0.1377
G279	G5062	0.1377
G126	G2438	0.1377
G91	G2915	0.1377
G313	G1722	0.1377
G130	G4901	0.1377
G52	G3453	0.1377
G231	G826	0.1377
G164	G5768	0.1377
G168	G2315	0.1377
G91	G2034	0.1377
G91	G4815	0.1377
G249	G532	0.1377
G96	G3450	0.1377
G308	G523	0.1377
G178	G4088	0.1377
G3	G4439	0.1377
G158	G2188	0.1377
G304	G2458	0.1377
G158	G4268	0.1377
G52	G5029	0.1377
G313	G2913	0.1377
G316	G1618	0.1377
G296	G2861	0.1377
G308	G1530	0.1377
G308	G3163	0.1377
G285	G5690	0.1377
G312	G5028	0.1377
G3	G700	0.1377
G252	G5177	0.1377
G81	G906	0.1376
G232	G1280	0.1376
G26	G2460	0.1376
G307	G598	0.1376
G252	G700	0.1376
G91	G5305	0.1376
G132	G2584	0.1376
G307	G4111	0.1376
G168	G748	0.1376
G233	G96	0.1376
G304	G907	0.1376
G304	G986	0.1376
G91	G4041	0.1376
G231	G2309	0.1376
G173	G907	0.1376
G252	G3123	0.1376
G307	G1059	0.1376
G167	G252	0.1376
G215	G3448	0.1376
G68	G5886	0.1376
G102	G2114	0.1376
G102	G4803	0.1376
G215	G1839	0.1376
G173	G1521	0.1376
G252	G2166	0.1376
G252	G167	0.1376
G285	G4743	0.1376
G102	G5235	0.1376
G312	G879	0.1376
G183	G2387	0.1376
G91	G1946	0.1376
G91	G2358	0.1376
G164	G2011	0.1376
G164	G5573	0.1376
G96	G233	0.1376
G252	G869	0.1376
G81	G3363	0.1376
G304	G3118	0.1376
G312	G1428	0.1376
G173	G778	0.1376
G281	G1255	0.1376
G178	G5338	0.1376
G308	G5799	0.1376
G30	G308	0.1375
G91	G2987	0.1375
G278	G507	0.1375
G62	G874	0.1375
G215	G137	0.1375
G91	G4751	0.1375
G91	G4901	0.1375
G330	G4709	0.1375
G132	G2711	0.1375
G168	G1640	0.1375
G330	G2482	0.1375
G91	G5460	0.1375
G312	G4791	0.1375
G312	G5577	0.1375
G52	G3655	0.1375
G304	G1725	0.1375
G304	G3922	0.1375
G304	G1080	0.1375
G178	G1223	0.1375
G142	G3345	0.1375
G130	G3142	0.1375
G62	G4963	0.1375
G178	G5175	0.1375
G239	G4718	0.1375
G132	G1714	0.1375
G137	G215	0.1375
G313	G1398	0.1375
G285	G1483	0.1375
G304	G4076	0.1375
G158	G4694	0.1375
G304	G2409	0.1375
G308	G30	0.1375
G25	G4834	0.1374
G91	G2972	0.1374
G68	G3748	0.1374
G130	G4316	0.1374
G22	G2363	0.1374
G25	G1224	0.1374
G81	G2613	0.1374
G171	G3431	0.1374
G181	G586	0.1374
G91	G2077	0.1374
G91	G2867	0.1374
G219	G5434	0.1374
G168	G2824	0.1374
G168	G5509	0.1374
G91	G1323	0.1374
G265	G879	0.1374
G94	G3657	0.1374
G52	G2457	0.1374
G252	G1593	0.1374
G173	G3820	0.1374
G215	G5524	0.1374
G304	G2665	0.1374
G81	G2361	0.1374
G296	G2050	0.1374
G164	G5881	0.1374
G285	G2367	0.1374
G249	G2077	0.1374
G47	G5813	0.1374
G219	G5810	0.1374
G3	G3657	0.1374
G3	G5884	0.1374
G304	G5417	0.1374
G281	G2896	0.1374
G132	G1839	0.1374
G308	G1672	0.1374
G279	G789	0.1374
G308	G2347	0.1374
G26	G2258	0.1373
G214	G3417	0.1373
G60	G5513	0.1373
G132	G3553	0.1373
G22	G1429	0.1373
G250	G3992	0.1373
G132	G464	0.1373
G307	G3323	0.1373
G178	G3627	0.1373
G62	G565	0.1373
G91	G1332	0.1373
G312	G4251	0.1373
G164	G3453	0.1373
G303	G2994	0.1373
G22	G2944	0.1373
G73	G1607	0.1373
G73	G1846	0.1373
G73	G3648	0.1373
G313	G4851	0.1373
G330	G2828	0.1373
G304	G4282	0.1373
G82	G5892	0.1373
G204	G5143	0.1373
G210	G2140	0.1373
G81	G1861	0.1373
G65	G5813	0.1373
G68	G158	0.1373
G68	G582	0.1373
G102	G1070	0.1373
G168	G3531	0.1373
G91	G3791	0.1373
G285	G1429	0.1373
G33	G1716	0.1373
G91	G3887	0.1373
G252	G858	0.1373
G252	G5509	0.1373
G81	G3032	0.1373
G52	G4331	0.1373
G316	G2545	0.1373
G178	G3704	0.1373
G158	G68	0.1373
G279	G5299	0.1373
G178	G798	0.1373
G158	G2114	0.1373
G158	G4974	0.1373
G68	G935	0.1373
G279	G2315	0.1373
G321	G2629	0.1373
G280	G5591	0.1373
G280	G435	0.1373
G239	G5175	0.1373
G313	G4331	0.1373
G62	G1241	0.1373
G3	G4984	0.1373
G3	G1333	0.1373
G308	G5550	0.1373
G308	G717	0.1373
G308	G3156	0.1373
G297	G523	0.1372
G132	G4718	0.1372
G91	G4088	0.1372
G137	G4544	0.1372
G168	G3548	0.1372
G168	G5425	0.1372
G52	G4872	0.1372
G316	G5498	0.1372
G130	G1086	0.1372
G304	G2830	0.1372
G304	G2996	0.1372
G304	G3685	0.1372
G254	G4791	0.1372
G250	G350	0.1372
G132	G2186	0.1372
G68	G3323	0.1372
G82	G5143	0.1372
G280	G598	0.1372
G173	G2386	0.1372
G280	G643	0.1372
G52	G3220	0.1372
G178	G3323	0.1372
G313	G4980	0.1372
G313	G5311	0.1372
G313	G5884	0.1372
G231	G1606	0.1372
G304	G4416	0.1372
G312	G2531	0.1372
G312	G4628	0.1372
G330	G5859	0.1372
G215	G2860	0.1372
G250	G393	0.1372
G137	G1429	0.1372
G252	G1870	0.1372
G127	G5204	0.1372
G304	G5245	0.1372
G204	G3014	0.1372
G178	G1853	0.1372
G132	G4634	0.1372
G168	G632	0.1371
G307	G2718	0.1371
G307	G4968	0.1371
G33	G3448	0.1371
G168	G2309	0.1371
G81	G3798	0.1371
G255	G5534	0.1371
G307	G4791	0.1371
G22	G3498	0.1371
G254	G5093	0.1371
G91	G5777	0.1371
G307	G3857	0.1371
G52	G3331	0.1371
G278	G1080	0.1371
G265	G4631	0.1371
G231	G2369	0.1371
G320	G4379	0.1371
G60	G3417	0.1371
G279	G1635	0.1371
G85	G3994	0.1371
G280	G4968	0.1371
G215	G476	0.1371
G279	G3672	0.1371
G126	G2273	0.1371
G279	G4263	0.1371
G279	G5696	0.1371
G204	G4803	0.1371
G3	G5514	0.1371
G3	G5883	0.1371
G316	G3621	0.1371
G85	G2363	0.1371
G168	G2818	0.1371
G231	G1290	0.1371
G304	G1323	0.1371
G304	G1674	0.1371
G231	G5937	0.1371
G304	G5937	0.1371
G173	G5422	0.1371
G308	G5382	0.1371
G82	G895	0.1371
G62	G3108	0.1371
G285	G2824	0.1371
G308	G800	0.1371
G178	G1762	0.1371
G178	G4694	0.1371
G308	G4667	0.1371
G132	G3156	0.1371
G304	G793	0.1371
G308	G1044	0.1371
G3	G3103	0.1371
G312	G3257	0.137
G183	G4791	0.137
G312	G1813	0.137
G168	G2793	0.137
G330	G1747	0.137
G249	G5937	0.137
G91	G334	0.137
G52	G565	0.137
G158	G5098	0.137
G204	G475	0.137
G159	G1593	0.137
G279	G2996	0.137
G279	G5068	0.137
G279	G5846	0.137
G81	G635	0.137
G81	G2860	0.137
G91	G1788	0.137
G167	G3551	0.137
G21	G313	0.137
G313	G3146	0.137
G313	G4150	0.137
G52	G1987	0.137
G81	G1776	0.137
G183	G1993	0.137
G62	G1856	0.137
G33	G1906	0.137
G62	G4346	0.137
G62	G4452	0.137
G52	G4612	0.137
G178	G1271	0.137
G168	G4871	0.137
G313	G21	0.137
G3	G3116	0.137
G3	G5080	0.137
G3	G5550	0.137
G81	G4719	0.137
G296	G4949	0.137
G178	G1035	0.137
G68	G2510	0.137
G313	G4265	0.137
G215	G4010	0.137
G308	G697	0.137
G103	G446	0.1369
G20	G3163	0.1369
G183	G4376	0.1369
G167	G4716	0.1369
G183	G1716	0.1369
G279	G918	0.1369
G47	G464	0.1369
G231	G5114	0.1369
G132	G2028	0.1369
G260	G4956	0.1369
G132	G1524	0.1369
G168	G3744	0.1369
G22	G425	0.1369
G173	G2151	0.1369
G158	G2562	0.1369
G304	G2716	0.1369
G304	G3188	0.1369
G330	G1881	0.1369
G81	G2412	0.1369
G270	G2584	0.1369
G164	G3724	0.1369
G312	G1693	0.1369
G265	G4993	0.1369
G265	G3903	0.1369
G204	G5591	0.1369
G252	G5297	0.1369
G3	G3063	0.1369
G249	G4324	0.1369
G296	G4660	0.1369
G285	G3996	0.1369
G316	G1059	0.1369
G178	G2077	0.1369
G281	G2508	0.1369
G132	G1390	0.1369
G68	G3051	0.1369
G312	G3858	0.1369
G285	G1554	0.1369
G308	G1327	0.1369
G308	G2714	0.1369
G167	G745	0.1368
G304	G1148	0.1368
G20	G4429	0.1368
G275	G2172	0.1368
G63	G1427	0.1368
G95	G4790	0.1368
G31	G3797	0.1368
G307	G5284	0.1368
G68	G3417	0.1368
G313	G3448	0.1368
G81	G5425	0.1368
G252	G918	0.1368
G132	G4478	0.1368
G168	G5062	0.1368
G168	G5704	0.1368
G173	G316	0.1368
G307	G1856	0.1368
G316	G2991	0.1368
G227	G2696	0.1368
G252	G2298	0.1368
G313	G285	0.1368
G313	G359	0.1368
G313	G3738	0.1368
G3	G4459	0.1368
G231	G4040	0.1368
G164	G2631	0.1368
G47	G4094	0.1368
G204	G795	0.1368
G62	G1542	0.1368
G313	G4535	0.1368
G102	G3213	0.1368
G63	G3430	0.1368
G285	G313	0.1368
G231	G3158	0.1368
G312	G4584	0.1368
G312	G5407	0.1368
G316	G173	0.1368
G316	G3548	0.1368
G178	G1839	0.1368
G3	G4864	0.1368
G168	G4094	0.1368
G132	G1881	0.1368
G204	G3022	0.1368
G163	G5881	0.1368
G313	G1586	0.1368
G178	G3494	0.1368
G280	G3014	0.1368
G313	G4443	0.1368
G249	G4443	0.1367
G92	G4872	0.1367
G102	G4029	0.1367
G73	G2381	0.1367
G52	G4744	0.1367
G278	G3730	0.1367
G81	G3470	0.1367
G47	G4234	0.1367
G304	G1863	0.1367
G113	G4956	0.1367
G52	G178	0.1367
G20	G866	0.1367
G62	G3210	0.1367
G181	G2508	0.1367
G285	G2860	0.1367
G252	G5567	0.1367
G3	G2711	0.1367
G178	G5056	0.1367
G178	G4984	0.1367
G265	G358	0.1367
G159	G3984	0.1367
G239	G1366	0.1367
G81	G4484	0.1367
G81	G5287	0.1367
G178	G52	0.1367
G158	G4984	0.1367
G279	G5181	0.1367
G285	G1625	0.1367
G252	G2901	0.1367
G163	G4452	0.1367
G280	G1534	0.1367
G163	G2077	0.1367
G280	G5415	0.1367
G47	G4321	0.1367
G313	G1306	0.1367
G313	G2315	0.1367
G313	G4036	0.1367
G304	G1861	0.1367
G158	G3724	0.1367
G308	G5579	0.1367
G308	G1802	0.1367
G307	G4443	0.1366
G20	G745	0.1366
G214	G2584	0.1366
G265	G5584	0.1366
G181	G285	0.1366
G278	G5093	0.1366
G60	G2440	0.1366
G136	G4219	0.1366
G212	G1463	0.1366
G183	G1985	0.1366
G91	G241	0.1366
G167	G4567	0.1366
G167	G5471	0.1366
G164	G2606	0.1366
G274	G3131	0.1366
G73	G4441	0.1366
G304	G748	0.1366
G293	G3224	0.1366
G126	G2108	0.1366
G73	G3333	0.1366
G307	G2171	0.1366
G81	G1135	0.1366
G91	G1266	0.1366
G181	G2150	0.1366
G92	G2531	0.1366
G65	G2972	0.1366
G202	G4562	0.1366
G68	G5284	0.1366
G241	G91	0.1366
G250	G1110	0.1366
G279	G886	0.1366
G279	G4135	0.1366
G279	G3531	0.1366
G239	G3020	0.1366
G52	G2531	0.1366
G65	G2950	0.1366
G316	G2484	0.1366
G178	G1086	0.1366
G274	G1992	0.1366
G215	G1593	0.1366
G82	G4238	0.1366
G313	G1701	0.1366
G312	G1279	0.1366
G285	G2844	0.1366
G204	G1255	0.1366
G173	G5387	0.1366
G52	G2277	0.1366
G313	G3621	0.1366
G65	G5338	0.1366
G285	G181	0.1366
G308	G4319	0.1366
G316	G3142	0.1366
G307	G5597	0.1365
G91	G1554	0.1365
G52	G5329	0.1365
G168	G3271	0.1365
G215	G1017	0.1365
G307	G1130	0.1365
G168	G4562	0.1365
G137	G239	0.1365
G33	G3756	0.1365
G183	G3472	0.1365
G92	G4791	0.1365
G307	G4751	0.1365
G307	G5579	0.1365
G181	G1201	0.1365
G279	G3908	0.1365
G33	G483	0.1365
G81	G881	0.1365
G22	G5376	0.1365
G279	G5080	0.1365
G52	G3494	0.1365
G178	G304	0.1365
G52	G425	0.1365
G52	G3177	0.1365
G168	G3711	0.1365
G62	G5822	0.1365
G304	G178	0.1365
G81	G1674	0.1365
G81	G3364	0.1365
G239	G137	0.1365
G62	G3142	0.1365
G204	G1044	0.1365
G204	G2002	0.1365
G82	G5810	0.1365
G3	G1042	0.1365
G137	G3994	0.1365
G52	G5204	0.1365
G313	G1000	0.1365
G313	G4142	0.1365
G313	G4604	0.1365
G304	G403	0.1365
G304	G3729	0.1365
G304	G5579	0.1365
G313	G700	0.1365
G281	G792	0.1365
G308	G1635	0.1365
G285	G3842	0.1365
G312	G5765	0.1364
G270	G3756	0.1364
G173	G5417	0.1364
G132	G2101	0.1364
G168	G1971	0.1364
G20	G1873	0.1364
G135	G3301	0.1364
G91	G252	0.1364
G22	G1846	0.1364
G265	G3781	0.1364
G215	G5452	0.1364
G81	G2584	0.1364
G252	G5391	0.1364
G266	G4612	0.1364
G68	G3842	0.1364
G312	G984	0.1364
G137	G5542	0.1364
G33	G2114	0.1364
G278	G2950	0.1364
G182	G2433	0.1364
G132	G5746	0.1364
G254	G3453	0.1364
G191	G4099	0.1364
G327	G524	0.1364
G304	G81	0.1364
G304	G1214	0.1364
G81	G304	0.1364
G38	G2959	0.1364
G130	G986	0.1364
G102	G4230	0.1364
G92	G1398	0.1364
G178	G1427	0.1364
G178	G5388	0.1364
G252	G91	0.1364
G3	G4011	0.1364
G167	G4234	0.1363
G279	G3787	0.1363
G62	G2944	0.1363
G173	G3845	0.1363
G279	G2613	0.1363
G279	G4934	0.1363
G307	G2836	0.1363
G81	G912	0.1363
G81	G5811	0.1363
G68	G4232	0.1363
G307	G5822	0.1363
G312	G869	0.1363
G312	G2860	0.1363
G312	G3738	0.1363
G102	G5825	0.1363
G21	G929	0.1363
G249	G3453	0.1363
G85	G2108	0.1363
G313	G424	0.1363
G62	G1630	0.1363
G313	G2347	0.1363
G167	G3470	0.1363
G330	G4470	0.1363
G130	G1906	0.1363
G102	G4346	0.1363
G102	G5434	0.1363
G130	G5434	0.1363
G313	G4716	0.1363
G181	G1802	0.1363
G252	G1362	0.1363
G254	G1044	0.1363
G168	G2098	0.1363
G168	G4039	0.1363
G313	G5436	0.1363
G300	G4178	0.1363
G3	G1630	0.1363
G281	G3785	0.1363
G178	G997	0.1363
G178	G4731	0.1363
G47	G3502	0.1363
G313	G4871	0.1363
G130	G5368	0.1363
G279	G2777	0.1363
G313	G1286	0.1363
G158	G3988	0.1363
G25	G3973	0.1362
G22	G2028	0.1362
G91	G4368	0.1362
G255	G3592	0.1362
G164	G1179	0.1362
G132	G935	0.1362
G297	G4849	0.1362
G52	G359	0.1362
G252	G3628	0.1362
G312	G2309	0.1362
G168	G2487	0.1362
G215	G1383	0.1362
G215	G1807	0.1362
G22	G2879	0.1362
G126	G178	0.1362
G260	G475	0.1362
G204	G4451	0.1362
G293	G3045	0.1362
G137	G2457	0.1362
G231	G600	0.1362
G158	G475	0.1362
G231	G489	0.1362
G312	G3657	0.1362
G3	G4232	0.1362
G252	G1352	0.1362
G102	G4379	0.1362
G178	G126	0.1362
G158	G3857	0.1362
G304	G4604	0.1362
G300	G980	0.1362
G312	G2818	0.1362
G316	G1716	0.1362
G137	G5425	0.1362
G132	G1255	0.1362
G252	G2416	0.1362
G239	G792	0.1362
G163	G1241	0.1362
G308	G5204	0.1362
G265	G550	0.1361
G320	G130	0.1361
G80	G282	0.1361
G22	G85	0.1361
G91	G85	0.1361
G73	G560	0.1361
G303	G5163	0.1361
G239	G3518	0.1361
G33	G1179	0.1361
G33	G2854	0.1361
G289	G3931	0.1361
G132	G1761	0.1361
G168	G1022	0.1361
G304	G814	0.1361
G3	G986	0.1361
G33	G1070	0.1361
G60	G1861	0.1361
G91	G2060	0.1361
G313	G1214	0.1361
G304	G444	0.1361
G304	G5149	0.1361
G304	G5349	0.1361
G279	G5126	0.1361
G52	G2020	0.1361
G130	G320	0.1361
G279	G4932	0.1361
G282	G80	0.1361
G173	G1356	0.1361
G279	G5554	0.1361
G178	G2780	0.1361
G313	G394	0.1361
G168	G841	0.1361
G168	G878	0.1361
G239	G1148	0.1361
G280	G5204	0.1361
G85	G22	0.1361
G85	G91	0.1361
G312	G4815	0.1361
G81	G507	0.1361
G81	G2258	0.1361
G173	G2612	0.1361
G304	G3858	0.1361
G142	G5911	0.136
G91	G5597	0.136
G132	G5911	0.136
G231	G178	0.136
G304	G3145	0.136
G91	G4612	0.136
G91	G5593	0.136
G204	G4956	0.136
G62	G5746	0.136
G22	G1416	0.136
G91	G2807	0.136
G215	G4832	0.136
G307	G5591	0.136
G73	G4994	0.136
G65	G3385	0.136
G65	G5093	0.136
G252	G635	0.136
G252	G2101	0.136
G91	G1540	0.136
G91	G5387	0.136
G304	G874	0.136
G92	G1630	0.136
G168	G4554	0.136
G130	G476	0.136
G102	G4655	0.136
G85	G2140	0.136
G164	G2099	0.136
G109	G3006	0.136
G91	G3792	0.136
G280	G4980	0.136
G313	G3826	0.136
G96	G1583	0.136
G179	G1755	0.136
G73	G279	0.136
G173	G1725	0.136
G252	G2749	0.136
G279	G73	0.136
G102	G351	0.136
G132	G3918	0.136
G250	G2075	0.136
G313	G5052	0.136
G163	G1151	0.136
G178	G4716	0.136
G231	G475	0.136
G231	G2186	0.136
G222	G4354	0.136
G312	G3225	0.136
G137	G1658	0.136
G307	G4608	0.136
G313	G1751	0.136
G81	G3729	0.136
G81	G5579	0.136
G158	G2443	0.136
G91	G4280	0.136
G178	G231	0.136
G281	G2958	0.136
G132	G4872	0.1359
G22	G4567	0.1359
G60	G3723	0.1359
G183	G2052	0.1359
G232	G1523	0.1359
G81	G5093	0.1359
G130	G285	0.1359
G167	G4001	0.1359
G293	G3759	0.1359
G304	G4618	0.1359
G183	G4301	0.1359
G313	G2232	0.1359
G91	G2956	0.1359
G321	G5752	0.1359
G130	G3638	0.1359
G330	G3705	0.1359
G132	G1427	0.1359
G33	G640	0.1359
G159	G2599	0.1359
G91	G4634	0.1359
G181	G2845	0.1359
G18	G966	0.1359
G164	G5295	0.1359
G22	G2098	0.1359
G285	G5435	0.1359
G81	G4628	0.1359
G312	G3220	0.1359
G252	G3074	0.1359
G62	G3724	0.1359
G126	G1591	0.1359
G91	G1202	0.1359
G249	G1241	0.1359
G313	G4461	0.1359
G47	G2012	0.1359
G285	G130	0.1359
G158	G4709	0.1359
G91	G5669	0.1359
G285	G986	0.1359
G178	G2652	0.1359
G178	G3613	0.1359
G178	G3988	0.1359
G137	G5567	0.1359
G308	G4031	0.1359
G52	G3518	0.1358
G183	G4968	0.1358
G168	G1148	0.1358
G15	G565	0.1358
G188	G694	0.1358
G130	G2944	0.1358
G91	G4902	0.1358
G219	G5520	0.1358
G279	G4150	0.1358
G279	G2513	0.1358
G183	G4827	0.1358
G270	G173	0.1358
G164	G2436	0.1358
G313	G4901	0.1358
G312	G5068	0.1358
G52	G1725	0.1358
G68	G1787	0.1358
G60	G984	0.1358
G91	G1853	0.1358
G279	G5735	0.1358
G316	G5937	0.1358
G204	G3879	0.1358
G304	G2684	0.1358
G168	G1653	0.1358
G168	G4604	0.1358
G81	G4864	0.1358
G312	G4295	0.1358
G173	G270	0.1358
G252	G1290	0.1358
G85	G3016	0.1358
G313	G5239	0.1358
G158	G895	0.1358
G158	G5175	0.1358
G178	G1788	0.1358
G178	G3108	0.1358
G313	G4721	0.1358
G252	G4877	0.1358
G168	G5565	0.1358
G313	G3325	0.1358
G285	G4544	0.1357
G26	G881	0.1357
G91	G3360	0.1357
G204	G5498	0.1357
G81	G3163	0.1357
G254	G308	0.1357
G73	G4133	0.1357
G312	G4455	0.1357
G279	G3417	0.1357
G279	G5322	0.1357
G215	G1427	0.1357
G94	G2945	0.1357
G304	G5322	0.1357
G279	G2860	0.1357
G164	G3444	0.1357
G92	G4082	0.1357
G22	G5550	0.1357
G132	G5562	0.1357
G265	G1919	0.1357
G265	G2222	0.1357
G204	G2562	0.1357
G102	G2950	0.1357
G102	G4974	0.1357
G21	G2405	0.1357
G219	G4933	0.1357
G62	G4319	0.1357
G126	G1682	0.1357
G126	G5550	0.1357
G252	G1600	0.1357
G304	G1607	0.1357
G304	G4263	0.1357
G304	G5311	0.1357
G81	G425	0.1357
G312	G1407	0.1357
G312	G4968	0.1357
G137	G3845	0.1357
G252	G2698	0.1357
G102	G618	0.1357
G168	G5579	0.1357
G96	G2508	0.1357
G279	G5608	0.1357
G252	G5926	0.1357
G304	G3940	0.1357
G304	G1247	0.1357
G158	G2823	0.1357
G281	G510	0.1357
G249	G5573	0.1357
G285	G4683	0.1357
G132	G2401	0.1357
G132	G5513	0.1357
G3	G4477	0.1357
G308	G254	0.1357
G308	G3251	0.1357
G279	G819	0.1357
G180	G5136	0.1356
G21	G2362	0.1356
G167	G5514	0.1356
G91	G918	0.1356
G215	G2944	0.1356
G3	G5542	0.1356
G324	G5284	0.1356
G312	G504	0.1356
G183	G1928	0.1356
G297	G2531	0.1356
G249	G1063	0.1356
G68	G2613	0.1356
G260	G5382	0.1356
G252	G2307	0.1356
G183	G532	0.1356
G278	G2457	0.1356
G168	G4716	0.1356
G52	G4242	0.1356
G173	G2972	0.1356
G313	G5056	0.1356
G179	G5625	0.1356
G3	G1795	0.1356
G74	G4430	0.1356
G252	G1873	0.1356
G304	G4078	0.1356
G81	G2350	0.1356
G126	G2436	0.1356
G173	G4655	0.1356
G313	G929	0.1356
G313	G957	0.1356
G313	G4199	0.1356
G130	G393	0.1356
G130	G5524	0.1356
G319	G5013	0.1356
G178	G1459	0.1356
G178	G3417	0.1356
G313	G1362	0.1356
G3	G2025	0.1356
G3	G3648	0.1356
G3	G5696	0.1356
G304	G3795	0.1356
G249	G4555	0.1356
G168	G2047	0.1356
G178	G3559	0.1356
G304	G1243	0.1356
G158	G2052	0.1356
G158	G5287	0.1356
G281	G2599	0.1356
G3	G3352	0.1356
G132	G5810	0.1356
G321	G2003	0.1356
G279	G4877	0.1356
G260	G1965	0.1356
G91	G3983	0.1356
G38	G4127	0.1356
G147	G3430	0.1356
G3	G3926	0.1356
G239	G5368	0.1356
G159	G3257	0.1355
G168	G2440	0.1355
G73	G511	0.1355
G91	G2902	0.1355
G73	G4092	0.1355
G307	G3163	0.1355
G81	G3628	0.1355
G307	G1721	0.1355
G52	G2140	0.1355
G132	G1776	0.1355
G179	G5946	0.1355
G168	G1131	0.1355
G168	G5748	0.1355
G304	G1081	0.1355
G212	G2500	0.1355
G60	G3655	0.1355
G95	G1861	0.1355
G307	G4694	0.1355
G173	G5140	0.1355
G313	G5720	0.1355
G73	G5742	0.1355
G316	G1151	0.1355
G102	G1591	0.1355
G316	G3879	0.1355
G281	G4840	0.1355
G21	G5483	0.1355
G279	G1860	0.1355
G280	G4230	0.1355
G173	G4959	0.1355
G178	G824	0.1355
G178	G2417	0.1355
G308	G1241	0.1355
G297	G637	0.1354
G168	G5524	0.1354
G297	G3608	0.1354
G52	G3994	0.1354
G91	G472	0.1354
G249	G1110	0.1354
G73	G5438	0.1354
G73	G4078	0.1354
G173	G2844	0.1354
G81	G2441	0.1354
G20	G1527	0.1354
G168	G4135	0.1354
G168	G4769	0.1354
G73	G312	0.1354
G130	G4840	0.1354
G52	G4832	0.1354
G312	G4803	0.1354
G168	G738	0.1354
G62	G4667	0.1354
G65	G2224	0.1354
G250	G2959	0.1354
G274	G3020	0.1354
G279	G3393	0.1354
G286	G1339	0.1354
G60	G3101	0.1354
G279	G5407	0.1354
G263	G4610	0.1354
G312	G73	0.1354
G280	G1070	0.1354
G280	G2436	0.1354
G81	G444	0.1354
G204	G2845	0.1354
G239	G745	0.1354
G280	G1928	0.1354
G280	G811	0.1354
G280	G895	0.1354
G91	G4247	0.1354
G81	G3249	0.1354
G137	G4040	0.1354
G137	G4478	0.1354
G178	G3002	0.1354
G95	G5601	0.1353
G33	G308	0.1353
G92	G4567	0.1353
G61	G4354	0.1353
G307	G3358	0.1353
G265	G4931	0.1353
G91	G2350	0.1353
G91	G3097	0.1353
G91	G697	0.1353
G215	G483	0.1353
G274	G2453	0.1353
G304	G4633	0.1353
G313	G2792	0.1353
G81	G3814	0.1353
G91	G2303	0.1353
G91	G5100	0.1353
G63	G5287	0.1353
G279	G1477	0.1353
G279	G5792	0.1353
G239	G1658	0.1353
G285	G1763	0.1353
G132	G800	0.1353
G168	G4331	0.1353
G227	G5865	0.1353
G173	G4478	0.1353
G173	G5462	0.1353
G132	G4983	0.1353
G20	G2094	0.1353
G279	G2533	0.1353
G132	G3818	0.1353
G21	G3828	0.1353
G132	G423	0.1353
G19	G4219	0.1353
G313	G1789	0.1353
G308	G1081	0.1353
G308	G5765	0.1353
G158	G1874	0.1353
G158	G5143	0.1353
G73	G794	0.1353
G312	G1798	0.1353
G178	G3104	0.1353
G252	G5902	0.1353
G250	G5822	0.1353
G313	G4416	0.1353
G313	G5601	0.1353
G178	G482	0.1353
G178	G635	0.1353
G52	G5415	0.1353
G137	G1621	0.1353
G313	G4010	0.1353
G312	G4265	0.1353
G304	G2034	0.1353
G158	G4897	0.1353
G313	G5579	0.1353
G3	G1174	0.1353
G308	G33	0.1353
G308	G401	0.1353
G308	G1839	0.1353
G308	G4253	0.1353
G308	G4335	0.1353
G178	G5767	0.1353
G137	G2585	0.1353
G178	G3127	0.1353
G178	G5648	0.1353
G132	G3861	0.1352
G173	G464	0.1352
G312	G4966	0.1352
G37	G2584	0.1352
G132	G3628	0.1352
G92	G482	0.1352
G92	G2101	0.1352
G307	G643	0.1352
G262	G153	0.1352
G153	G262	0.1352
G307	G3879	0.1352
G164	G4111	0.1352
G265	G1543	0.1352
G304	G2584	0.1352
G304	G5577	0.1352
G173	G5158	0.1352
G308	G3273	0.1352
G280	G63	0.1352
G81	G984	0.1352
G81	G2052	0.1352
G102	G3444	0.1352
G130	G5452	0.1352
G19	G420	0.1352
G61	G5803	0.1352
G312	G5435	0.1352
G33	G2899	0.1352
G307	G2721	0.1352
G91	G92	0.1352
G52	G858	0.1352
G252	G2998	0.1352
G20	G2913	0.1352
G92	G5619	0.1352
G62	G1906	0.1352
G81	G1362	0.1352
G215	G4618	0.1352
G92	G91	0.1352
G168	G674	0.1352
G63	G280	0.1352
G173	G1393	0.1352
G130	G3766	0.1352
G33	G4379	0.1352
G215	G2716	0.1352
G47	G5079	0.1352
G178	G889	0.1352
G178	G2446	0.1352
G178	G5170	0.1352
G158	G826	0.1352
G308	G658	0.1352
G33	G935	0.1351
G278	G2453	0.1351
G312	G5629	0.1351
G279	G4251	0.1351
G92	G2192	0.1351
G313	G800	0.1351
G168	G3695	0.1351
G304	G495	0.1351
G279	G2347	0.1351
G91	G363	0.1351
G81	G482	0.1351
G313	G2613	0.1351
G52	G4082	0.1351
G285	G3994	0.1351
G254	G204	0.1351
G204	G254	0.1351
G285	G350	0.1351
G252	G2326	0.1351
G102	G1148	0.1351
G249	G1317	0.1351
G178	G5391	0.1351
G81	G3519	0.1351
G172	G5928	0.1351
G204	G756	0.1351
G52	G4815	0.1351
G178	G4897	0.1351
G178	G2134	0.1351
G178	G2993	0.1351
G132	G3724	0.1351
G132	G3797	0.1351
G132	G5204	0.1351
G313	G3858	0.1351
G178	G5104	0.1351
G132	G3257	0.135
G167	G800	0.135
G73	G841	0.135
G137	G2261	0.135
G204	G2018	0.135
G304	G5056	0.135
G285	G2258	0.135
G132	G2151	0.135
G168	G957	0.135
G172	G3077	0.135
G173	G1621	0.135
G168	G2361	0.135
G92	G2394	0.135
G92	G4111	0.135
G219	G5336	0.135
G60	G5577	0.135
G215	G102	0.135
G33	G2606	0.135
G304	G3280	0.135
G304	G3333	0.135
G22	G3519	0.135
G173	G5799	0.135
G185	G5690	0.135
G81	G5696	0.135
G102	G215	0.135
G104	G3443	0.135
G252	G678	0.135
G241	G1241	0.135
G168	G358	0.135
G152	G2261	0.135
G304	G2491	0.135
G312	G423	0.135
G279	G5002	0.135
G132	G5422	0.135
G85	G3479	0.135
G96	G1148	0.135
G137	G2309	0.135
G3	G444	0.135
G279	G4456	0.135
G3	G4234	0.135
G3	G5181	0.135
G308	G1304	0.135
G81	G878	0.135
G304	G5028	0.135
G158	G4963	0.135
G239	G979	0.135
G239	G2906	0.135
G178	G5353	0.135
G308	G5346	0.135
G243	G4990	0.1349
G164	G5498	0.1349
G304	G2457	0.1349
G183	G2457	0.1349
G231	G3257	0.1349
G313	G4966	0.1349
G26	G5422	0.1349
G132	G5357	0.1349
G181	G5399	0.1349
G91	G3655	0.1349
G206	G3331	0.1349
G9	G4585	0.1349
G185	G4657	0.1349
G313	G4977	0.1349
G307	G4803	0.1349
G215	G1179	0.1349
G215	G5115	0.1349
G307	G5934	0.1349
G312	G5391	0.1349
G102	G132	0.1349
G313	G5115	0.1349
G173	G1672	0.1349
G132	G2716	0.1349
G204	G1847	0.1349
G92	G1761	0.1349
G168	G3806	0.1349
G168	G4954	0.1349
G168	G5217	0.1349
G85	G4459	0.1349
G173	G3636	0.1349
G307	G2002	0.1349
G158	G2549	0.1349
G304	G5853	0.1349
G33	G4612	0.1349
G62	G5593	0.1349
G95	G3382	0.1349
G271	G5471	0.1349
G91	G3118	0.1349
G285	G4534	0.1349
G252	G4824	0.1349
G330	G2443	0.1349
G81	G1667	0.1349
G281	G2516	0.1349
G158	G937	0.1349
G158	G1383	0.1349
G158	G4828	0.1349
G158	G5336	0.1349
G132	G476	0.1349
G91	G3325	0.1349
G279	G3561	0.1349
G252	G542	0.1349
G285	G2438	0.1349
G132	G102	0.1349
G96	G4843	0.1349
G215	G3225	0.1349
G285	G3225	0.1349
G163	G538	0.1349
G137	G3842	0.1349
G137	G5550	0.1349
G178	G2611	0.1349
G252	G3384	0.1349
G231	G3518	0.1348
G212	G4980	0.1348
G183	G2950	0.1348
G92	G1235	0.1348
G167	G452	0.1348
G21	G4029	0.1348
G265	G2830	0.1348
G102	G3823	0.1348
G73	G3117	0.1348
G81	G1795	0.1348
G33	G5093	0.1348
G200	G3417	0.1348
G181	G3323	0.1348
G250	G3331	0.1348
G215	G1630	0.1348
G85	G5550	0.1348
G33	G239	0.1348
G73	G2386	0.1348
G65	G5601	0.1348
G158	G1149	0.1348
G73	G1701	0.1348
G312	G5016	0.1348
G179	G4561	0.1348
G68	G1179	0.1348
G181	G4044	0.1348
G159	G4331	0.1348
G279	G2852	0.1348
G313	G3312	0.1348
G316	G1473	0.1348
G281	G4828	0.1348
G312	G5349	0.1348
G239	G33	0.1348
G102	G657	0.1348
G313	G3785	0.1348
G280	G4452	0.1348
G313	G3363	0.1348
G81	G2453	0.1348
G304	G3051	0.1348
G3	G464	0.1348
G18	G4608	0.1348
G285	G1017	0.1348
G304	G2209	0.1348
G178	G401	0.1348
G285	G1916	0.1348
G132	G2387	0.1348
G18	G4990	0.1347
G212	G4775	0.1347
G231	G5371	0.1347
G307	G2140	0.1347
G92	G1429	0.1347
G168	G1447	0.1347
G307	G745	0.1347
G307	G1235	0.1347
G164	G1146	0.1347
G52	G2453	0.1347
G265	G1635	0.1347
G204	G2991	0.1347
G204	G5382	0.1347
G60	G5667	0.1347
G215	G3020	0.1347
G142	G5137	0.1347
G215	G3430	0.1347
G165	G2433	0.1347
G266	G2606	0.1347
G60	G1621	0.1347
G33	G1625	0.1347
G91	G2295	0.1347
G191	G1484	0.1347
G81	G3655	0.1347
G81	G4906	0.1347
G274	G621	0.1347
G321	G473	0.1347
G279	G5550	0.1347
G102	G33	0.1347
G130	G33	0.1347
G52	G82	0.1347
G280	G800	0.1347
G102	G1716	0.1347
G274	G2457	0.1347
G279	G5748	0.1347
G250	G2844	0.1347
G73	G4416	0.1347
G92	G3479	0.1347
G33	G102	0.1347
G33	G130	0.1347
G271	G516	0.1347
G279	G4295	0.1347
G330	G2202	0.1347
G142	G3773	0.1347
G279	G1754	0.1347
G280	G4775	0.1347
G173	G795	0.1347
G173	G4065	0.1347
G173	G4268	0.1347
G91	G4871	0.1347
G183	G2772	0.1347
G82	G52	0.1347
G215	G3466	0.1347
G304	G4683	0.1347
G81	G1606	0.1347
G250	G1070	0.1347
G312	G1530	0.1347
G312	G3539	0.1347
G68	G1008	0.1347
G3	G3806	0.1347
G52	G5542	0.1347
G312	G2458	0.1347
G252	G1247	0.1347
G304	G4877	0.1347
G73	G5783	0.1347
G178	G5137	0.1347
G316	G889	0.1347
G252	G1286	0.1347
G252	G4790	0.1347
G308	G1353	0.1347
G308	G4709	0.1347
G91	G2549	0.1346
G265	G760	0.1346
G37	G3756	0.1346
G132	G1795	0.1346
G219	G3931	0.1346
G126	G4029	0.1346
G320	G4612	0.1346
G132	G907	0.1346
G163	G5498	0.1346
G20	G2339	0.1346
G181	G5358	0.1346
G313	G3145	0.1346
G91	G2025	0.1346
G95	G2232	0.1346
G183	G5542	0.1346
G304	G4851	0.1346
G173	G2564	0.1346
G313	G3548	0.1346
G215	G173	0.1346
G142	G4283	0.1346
G183	G2697	0.1346
G91	G2320	0.1346
G91	G2446	0.1346
G312	G2793	0.1346
G312	G5931	0.1346
G126	G4111	0.1346
G68	G2487	0.1346
G164	G4346	0.1346
G279	G4545	0.1346
G313	G2996	0.1346
G313	G4802	0.1346
G181	G130	0.1346
G215	G425	0.1346
G68	G5701	0.1346
G130	G181	0.1346
G252	G600	0.1346
G252	G1332	0.1346
G52	G5170	0.1346
G47	G5601	0.1346
G316	G3931	0.1346
G263	G4117	0.1346
G178	G5350	0.1346
G181	G351	0.1346
G313	G1787	0.1346
G173	G215	0.1346
G260	G5534	0.1346
G252	G3748	0.1346
G249	G3724	0.1346
G313	G1713	0.1346
G102	G1554	0.1346
G312	G3561	0.1346
G285	G401	0.1346
G285	G416	0.1346
G285	G805	0.1346
G313	G2540	0.1346
G63	G5653	0.1346
G281	G1017	0.1346
G3	G1428	0.1346
G252	G3926	0.1346
G132	G5435	0.1346
G214	G1625	0.1345
G167	G5813	0.1345
G181	G1880	0.1345
G132	G516	0.1345
G159	G5452	0.1345
G265	G4078	0.1345
G254	G621	0.1345
G91	G1352	0.1345
G91	G1776	0.1345
G265	G5311	0.1345
G81	G5577	0.1345
G164	G5593	0.1345
G132	G4076	0.1345
G285	G5629	0.1345
G21	G684	0.1345
G285	G1081	0.1345
G173	G1807	0.1345
G22	G3711	0.1345
G252	G2441	0.1345
G232	G3743	0.1345
G304	G5217	0.1345
G241	G2001	0.1345
G3	G558	0.1345
G3	G1873	0.1345
G91	G2417	0.1345
G62	G393	0.1345
G62	G1971	0.1345
G168	G4011	0.1345
G173	G1255	0.1345
G173	G3659	0.1345
G308	G3328	0.1345
G312	G3519	0.1345
G252	G2647	0.1345
G285	G2649	0.1345
G3	G5239	0.1345
G158	G5579	0.1345
G52	G4549	0.1345
G132	G986	0.1345
G132	G5768	0.1345
G158	G3792	0.1345
G304	G3800	0.1345
G178	G4010	0.1345
G178	G3522	0.1345
G173	G5513	0.1344
G167	G4790	0.1344
G215	G526	0.1344
G241	G3958	0.1344
G183	G1682	0.1344
G316	G1608	0.1344
G9	G249	0.1344
G279	G3628	0.1344
G188	G1119	0.1344
G252	G3973	0.1344
G68	G3271	0.1344
G132	G2192	0.1344
G179	G3128	0.1344
G307	G1279	0.1344
G81	G4610	0.1344
G168	G3672	0.1344
G254	G2457	0.1344
G173	G2877	0.1344
G167	G516	0.1344
G52	G2410	0.1344
G52	G2441	0.1344
G85	G4567	0.1344
G316	G565	0.1344
G252	G2367	0.1344
G62	G4884	0.1344
G173	G4238	0.1344
G173	G4985	0.1344
G81	G1787	0.1344
G215	G2924	0.1344
G178	G4718	0.1344
G204	G401	0.1344
G204	G1839	0.1344
G271	G854	0.1344
G130	G3108	0.1344
G313	G1058	0.1344
G168	G1146	0.1344
G3	G4974	0.1344
G249	G9	0.1344
G312	G2913	0.1344
G81	G2153	0.1344
G81	G3592	0.1344
G285	G1383	0.1344
G181	G2958	0.1344
G304	G1306	0.1344
G137	G1694	0.1344
G304	G3103	0.1344
G158	G5768	0.1344
G304	G5783	0.1344
G3	G4265	0.1344
G308	G895	0.1344
G308	G1148	0.1344
G137	G1370	0.1344
G312	G479	0.1343
G91	G3823	0.1343
G91	G1185	0.1343
G183	G3444	0.1343
G219	G935	0.1343
G265	G1843	0.1343
G265	G2804	0.1343
G226	G523	0.1343
G63	G2028	0.1343
G231	G565	0.1343
G91	G5724	0.1343
G52	G3358	0.1343
G102	G1427	0.1343
G85	G5300	0.1343
G215	G2447	0.1343
G142	G4678	0.1343
G265	G2525	0.1343
G179	G406	0.1343
G168	G4439	0.1343
G130	G1361	0.1343
G102	G2606	0.1343
G304	G2580	0.1343
G278	G4036	0.1343
G85	G881	0.1343
G85	G1593	0.1343
G313	G1524	0.1343
G130	G4044	0.1343
G130	G5279	0.1343
G204	G3450	0.1343
G285	G1863	0.1343
G313	G5170	0.1343
G52	G368	0.1343
G191	G5722	0.1343
G173	G3835	0.1343
G91	G5104	0.1343
G173	G2310	0.1343
G252	G2950	0.1343
G168	G800	0.1343
G204	G5189	0.1343
G313	G2325	0.1343
G252	G1146	0.1343
G137	G4725	0.1343
G285	G1393	0.1343
G3	G5126	0.1343
G308	G1332	0.1343
G239	G3913	0.1343
G183	G962	0.1342
G313	G906	0.1342
G91	G986	0.1342
G91	G3548	0.1342
G91	G3704	0.1342
G214	G986	0.1342
G73	G3358	0.1342
G73	G4567	0.1342
G91	G4165	0.1342
G91	G4803	0.1342
G73	G4534	0.1342
G73	G1011	0.1342
G164	G4902	0.1342
G68	G4316	0.1342
G91	G3748	0.1342
G168	G4469	0.1342
G304	G2410	0.1342
G231	G2454	0.1342
G183	G3500	0.1342
G210	G1847	0.1342
G312	G1694	0.1342
G252	G2025	0.1342
G252	G2300	0.1342
G52	G1456	0.1342
G178	G2232	0.1342
G52	G4983	0.1342
G62	G2277	0.1342
G239	G1361	0.1342
G304	G394	0.1342
G158	G4716	0.1342
G279	G935	0.1342
G308	G1174	0.1342
G252	G4331	0.1342
G173	G3252	0.1342
G178	G2804	0.1342
G280	G3619	0.1342
G163	G2661	0.1342
G178	G3842	0.1342
G280	G2312	0.1342
G300	G1801	0.1342
G158	G1044	0.1342
G158	G2792	0.1342
G158	G5149	0.1342
G304	G4094	0.1342
G137	G4543	0.1342
G285	G2827	0.1342
G3	G843	0.1342
G308	G4897	0.1342
G281	G2624	0.1342
G279	G5513	0.1341
G278	G5388	0.1341
G4	G479	0.1341
G274	G3748	0.1341
G235	G618	0.1341
G81	G3360	0.1341
G265	G5553	0.1341
G102	G2367	0.1341
G173	G565	0.1341
G22	G4040	0.1341
G164	G1130	0.1341
G266	G3020	0.1341
G313	G4832	0.1341
G229	G5833	0.1341
G173	G4534	0.1341
G167	G2584	0.1341
G167	G3553	0.1341
G167	G4954	0.1341
G304	G3286	0.1341
G231	G3814	0.1341
G304	G5829	0.1341
G173	G3417	0.1341
G73	G786	0.1341
G73	G81	0.1341
G130	G2150	0.1341
G102	G4054	0.1341
G239	G5795	0.1341
G307	G774	0.1341
G168	G3539	0.1341
G168	G5183	0.1341
G164	G5354	0.1341
G280	G2140	0.1341
G163	G2457	0.1341
G313	G4368	0.1341
G307	G4135	0.1341
G260	G5234	0.1341
G168	G2956	0.1341
G168	G3393	0.1341
G271	G2879	0.1341
G252	G2654	0.1341
G274	G1110	0.1341
G210	G3444	0.1341
G73	G3785	0.1341
G250	G5597	0.1341
G279	G2977	0.1341
G280	G2108	0.1341
G280	G2777	0.1341
G85	G1327	0.1341
G316	G1179	0.1341
G280	G2545	0.1341
G280	G4716	0.1341
G274	G2438	0.1341
G130	G2401	0.1341
G250	G3101	0.1341
G68	G4178	0.1341
G313	G5850	0.1341
G308	G783	0.1341
G304	G1540	0.1341
G312	G625	0.1341
G81	G73	0.1341
G81	G3785	0.1341
G274	G1070	0.1341
G65	G1839	0.1341
G252	G1548	0.1341
G274	G1928	0.1341
G307	G3173	0.1341
G313	G4521	0.1341
G313	G5808	0.1341
G65	G1825	0.1341
G308	G5706	0.1341
G173	G2202	0.1341
G274	G5338	0.1341
G307	G5104	0.1341
G248	G4821	0.1341
G231	G3249	0.1341
G281	G1446	0.1341
G178	G4260	0.1341
G313	G5813	0.1341
G132	G2417	0.1341
G308	G3766	0.1341
G215	G239	0.134
G204	G979	0.134
G95	G523	0.134
G52	G2440	0.134
G249	G2453	0.134
G297	G3984	0.134
G164	G5859	0.134
G81	G1813	0.134
G320	G266	0.134
G278	G1174	0.134
G91	G3333	0.134
G95	G4791	0.134
G304	G4534	0.134
G279	G2410	0.134
G33	G260	0.134
G91	G5349	0.134
G95	G558	0.134
G204	G3163	0.134
G52	G2879	0.134
G308	G5188	0.134
G168	G5717	0.134
G33	G2613	0.134
G33	G4065	0.134
G304	G3911	0.134
G126	G1765	0.134
G20	G4616	0.134
G168	G5299	0.134
G91	G4039	0.134
G173	G4346	0.134
G254	G4452	0.134
G173	G5810	0.134
G266	G320	0.134
G260	G2649	0.134
G260	G4238	0.134
G312	G1323	0.134
G260	G33	0.134
G210	G1904	0.134
G210	G4335	0.134
G285	G804	0.134
G178	G984	0.134
G285	G4054	0.134
G178	G1138	0.134
G168	G3912	0.134
G239	G215	0.134
G31	G2772	0.1339
G307	G504	0.1339
G113	G3817	0.1339
G278	G558	0.1339
G33	G539	0.1339
G132	G3277	0.1339
G183	G5822	0.1339
G168	G1722	0.1339
G313	G2440	0.1339
G51	G135	0.1339
G215	G5071	0.1339
G279	G816	0.1339
G321	G2131	0.1339
G279	G2367	0.1339
G159	G3814	0.1339
G68	G2151	0.1339
G181	G96	0.1339
G312	G4323	0.1339
G130	G4803	0.1339
G307	G365	0.1339
G135	G51	0.1339
G52	G3846	0.1339
G91	G4301	0.1339
G252	G2783	0.1339
G316	G4724	0.1339
G249	G1919	0.1339
G81	G2849	0.1339
G81	G3806	0.1339
G312	G2698	0.1339
G312	G4535	0.1339
G313	G2350	0.1339
G313	G5704	0.1339
G168	G4036	0.1339
G22	G4815	0.1339
G96	G181	0.1339
G60	G5937	0.1339
G313	G3555	0.1339
G130	G4096	0.1339
G279	G3382	0.1339
G308	G2836	0.1339
G279	G4280	0.1339
G313	G5177	0.1339
G308	G2011	0.1339
G52	G4966	0.1338
G312	G4655	0.1338
G265	G3981	0.1338
G219	G204	0.1338
G185	G285	0.1338
G113	G4657	0.1338
G279	G2181	0.1338
G132	G4232	0.1338
G327	G2490	0.1338
G68	G5514	0.1338
G168	G85	0.1338
G168	G1524	0.1338
G168	G4165	0.1338
G200	G2114	0.1338
G91	G2216	0.1338
G91	G5722	0.1338
G85	G1795	0.1338
G52	G881	0.1338
G52	G1593	0.1338
G52	G3466	0.1338
G178	G3131	0.1338
G33	G2075	0.1338
G278	G5677	0.1338
G3	G1130	0.1338
G173	G2786	0.1338
G91	G4604	0.1338
G130	G5822	0.1338
G92	G3382	0.1338
G91	G1364	0.1338
G312	G4041	0.1338
G312	G5248	0.1338
G313	G600	0.1338
G178	G5629	0.1338
G204	G3210	0.1338
G77	G3240	0.1338
G52	G1008	0.1338
G252	G5948	0.1338
G85	G2394	0.1338
G178	G1006	0.1338
G91	G800	0.1338
G313	G2080	0.1338
G168	G2549	0.1338
G81	G1653	0.1338
G81	G2020	0.1338
G96	G5303	0.1338
G312	G5126	0.1338
G252	G5270	0.1338
G178	G811	0.1338
G239	G5371	0.1338
G158	G5847	0.1338
G85	G168	0.1338
G132	G2134	0.1338
G204	G219	0.1338
G279	G5422	0.1338
G285	G185	0.1338
G3	G5028	0.1338
G214	G3042	0.1337
G279	G5228	0.1337
G265	G2969	0.1337
G265	G1796	0.1337
G215	G3756	0.1337
G33	G3331	0.1337
G62	G3331	0.1337
G37	G2114	0.1337
G91	G21	0.1337
G91	G886	0.1337
G168	G5248	0.1337
G95	G4901	0.1337
G130	G204	0.1337
G62	G2516	0.1337
G304	G477	0.1337
G204	G130	0.1337
G178	G4035	0.1337
G21	G91	0.1337
G281	G3251	0.1337
G178	G3548	0.1337
G21	G5851	0.1337
G304	G2647	0.1337
G304	G2823	0.1337
G249	G5295	0.1337
G312	G5270	0.1337
G173	G5376	0.1337
G285	G1992	0.1337
G52	G1174	0.1337
G178	G3820	0.1337
G132	G3229	0.1337
G279	G1604	0.1337
G96	G4863	0.1337
G163	G3517	0.1337
G280	G5189	0.1337
G308	G4297	0.1337
G280	G568	0.1337
G163	G1364	0.1337
G265	G511	0.1336
G168	G3611	0.1336
G173	G935	0.1336
G22	G3104	0.1336
G297	G3730	0.1336
G32	G1164	0.1336
G307	G2911	0.1336
G307	G5143	0.1336
G73	G1429	0.1336
G91	G814	0.1336
G91	G2821	0.1336
G178	G935	0.1336
G178	G2018	0.1336
G52	G3551	0.1336
G52	G4610	0.1336
G73	G424	0.1336
G312	G4901	0.1336
G102	G2854	0.1336
G102	G5284	0.1336
G200	G5550	0.1336
G206	G5284	0.1336
G52	G4451	0.1336
G313	G1554	0.1336
G168	G2727	0.1336
G52	G132	0.1336
G241	G2867	0.1336
G168	G1323	0.1336
G81	G600	0.1336
G167	G2080	0.1336
G51	G4706	0.1336
G3	G1861	0.1336
G249	G1542	0.1336
G249	G1714	0.1336
G204	G5235	0.1336
G132	G52	0.1336
G132	G937	0.1336
G132	G1383	0.1336
G304	G1667	0.1336
G304	G2310	0.1336
G158	G3494	0.1336
G263	G5336	0.1336
G279	G3887	0.1336
G279	G1123	0.1336
G280	G1635	0.1336
G3	G1989	0.1336
G280	G1044	0.1336
G130	G3991	0.1336
G178	G5422	0.1336
G173	G3991	0.1336
G312	G2258	0.1336
G312	G4877	0.1336
G313	G507	0.1336
G313	G1604	0.1336
G316	G3613	0.1336
G279	G3108	0.1336
G313	G1202	0.1336
G178	G5771	0.1336
G308	G2660	0.1336
G132	G5104	0.1336
G92	G1271	0.1335
G92	G3719	0.1335
G91	G4610	0.1335
G22	G5158	0.1335
G20	G1006	0.1335
G168	G1185	0.1335
G304	G504	0.1335
G20	G3123	0.1335
G52	G1235	0.1335
G130	G1174	0.1335
G91	G600	0.1335
G91	G2580	0.1335
G270	G3417	0.1335
G65	G4977	0.1335
G201	G4977	0.1335
G167	G1228	0.1335
G231	G3685	0.1335
G73	G252	0.1335
G164	G1059	0.1335
G164	G4065	0.1335
G327	G4934	0.1335
G312	G1954	0.1335
G239	G5513	0.1335
G96	G3417	0.1335
G168	G5100	0.1335
G168	G5287	0.1335
G280	G4769	0.1335
G82	G4791	0.1335
G280	G1874	0.1335
G239	G2844	0.1335
G280	G2844	0.1335
G68	G2531	0.1335
G181	G1483	0.1335
G91	G5747	0.1335
G279	G3495	0.1335
G22	G4265	0.1335
G97	G2430	0.1335
G279	G2956	0.1335
G279	G5149	0.1335
G307	G3191	0.1335
G304	G625	0.1335
G316	G1817	0.1335
G81	G5426	0.1335
G158	G360	0.1335
G304	G3863	0.1335
G164	G3273	0.1335
G312	G3785	0.1335
G239	G4840	0.1335
G62	G3123	0.1335
G252	G73	0.1335
G91	G3006	0.1335
G308	G2145	0.1335
G279	G479	0.1335
G158	G2099	0.1335
G316	G3817	0.1335
G308	G1971	0.1335
G304	G734	0.1335
G132	G2772	0.1335
G308	G4694	0.1335
G18	G1839	0.1335
G26	G2944	0.1334
G212	G4234	0.1334
G212	G2363	0.1334
G307	G4029	0.1334
G81	G632	0.1334
G102	G5498	0.1334
G91	G531	0.1334
G91	G3277	0.1334
G307	G2004	0.1334
G92	G2500	0.1334
G91	G4319	0.1334
G167	G5608	0.1334
G164	G2972	0.1334
G81	G3145	0.1334
G312	G3360	0.1334
G204	G783	0.1334
G66	G3240	0.1334
G85	G1563	0.1334
G324	G102	0.1334
G51	G5308	0.1334
G215	G4718	0.1334
G313	G5391	0.1334
G279	G399	0.1334
G91	G5287	0.1334
G279	G4953	0.1334
G279	G5502	0.1334
G60	G3466	0.1334
G130	G2837	0.1334
G313	G816	0.1334
G313	G2194	0.1334
G265	G5742	0.1334
G52	G1992	0.1334
G52	G1131	0.1334
G168	G2310	0.1334
G62	G833	0.1334
G47	G523	0.1334
G52	G3352	0.1334
G3	G2513	0.1334
G3	G4731	0.1334
G60	G2716	0.1334
G164	G419	0.1334
G308	G2991	0.1334
G81	G4387	0.1334
G132	G3363	0.1334
G102	G324	0.1334
G130	G2277	0.1334
G82	G1279	0.1334
G252	G2531	0.1334
G215	G3188	0.1334
G285	G3188	0.1334
G85	G738	0.1334
G82	G4982	0.1334
G178	G4325	0.1334
G312	G5498	0.1334
G250	G2277	0.1334
G313	G2153	0.1334
G73	G3325	0.1334
G330	G3404	0.1334
G3	G4584	0.1334
G137	G5435	0.1334
G73	G5028	0.1334
G316	G2002	0.1334
G250	G3022	0.1334
G173	G3385	0.1334
G132	G4461	0.1334
G64	G2140	0.1333
G91	G4966	0.1333
G167	G700	0.1333
G52	G5371	0.1333
G280	G464	0.1333
G297	G3453	0.1333
G91	G4323	0.1333
G132	G1702	0.1333
G214	G4934	0.1333
G280	G5518	0.1333
G280	G3748	0.1333
G306	G3447	0.1333
G168	G2367	0.1333
G168	G2513	0.1333
G168	G5931	0.1333
G265	G472	0.1333
G204	G1763	0.1333
G173	G285	0.1333
G91	G5052	0.1333
G126	G621	0.1333
G206	G2255	0.1333
G265	G2602	0.1333
G92	G2232	0.1333
G307	G833	0.1333
G251	G141	0.1333
G312	G5583	0.1333
G215	G3611	0.1333
G285	G5350	0.1333
G137	G3081	0.1333
G52	G4441	0.1333
G132	G475	0.1333
G195	G5591	0.1333
G173	G2114	0.1333
G91	G2852	0.1333
G52	G3476	0.1333
G316	G1174	0.1333
G252	G4803	0.1333
G21	G5369	0.1333
G215	G4044	0.1333
G102	G4268	0.1333
G141	G251	0.1333
G304	G5722	0.1333
G62	G720	0.1333
G152	G5187	0.1333
G191	G1188	0.1333
G168	G1247	0.1333
G249	G538	0.1333
G249	G5881	0.1333
G260	G420	0.1333
G313	G4295	0.1333
G73	G1131	0.1333
G62	G4379	0.1333
G206	G4843	0.1333
G304	G652	0.1333
G3	G3942	0.1333
G3	G4628	0.1333
G285	G173	0.1333
G158	G688	0.1333
G52	G1591	0.1333
G223	G3414	0.1333
G281	G1985	0.1333
G178	G2320	0.1333
G330	G987	0.1333
G132	G658	0.1333
G26	G5518	0.1332
G26	G5098	0.1332
G91	G4029	0.1332
G25	G3017	0.1332
G265	G3104	0.1332
G265	G4251	0.1332
G183	G62	0.1332
G102	G2718	0.1332
G130	G2718	0.1332
G91	G3820	0.1332
G252	G5228	0.1332
G297	G68	0.1332
G260	G5188	0.1332
G142	G3686	0.1332
G92	G178	0.1332
G167	G5553	0.1332
G168	G1543	0.1332
G20	G5016	0.1332
G173	G3104	0.1332
G173	G3289	0.1332
G173	G4901	0.1332
G265	G998	0.1332
G312	G4501	0.1332
G178	G3818	0.1332
G164	G1008	0.1332
G266	G1716	0.1332
G164	G1721	0.1332
G62	G3714	0.1332
G62	G5825	0.1332
G316	G4977	0.1332
G173	G1863	0.1332
G91	G2913	0.1332
G63	G3984	0.1332
G304	G1787	0.1332
G304	G3083	0.1332
G304	G1701	0.1332
G141	G250	0.1332
G60	G4478	0.1332
G250	G141	0.1332
G313	G3922	0.1332
G52	G632	0.1332
G178	G3719	0.1332
G215	G3842	0.1332
G91	G1604	0.1332
G22	G2258	0.1332
G173	G3382	0.1332
G130	G4910	0.1332
G3	G5248	0.1332
G62	G183	0.1332
G62	G2236	0.1332
G73	G3539	0.1332
G210	G906	0.1332
G312	G794	0.1332
G81	G3166	0.1332
G158	G4335	0.1332
G263	G4369	0.1332
G173	G423	0.1332
G178	G92	0.1332
G178	G4493	0.1332
G281	G5434	0.1332
G316	G4709	0.1332
G316	G4849	0.1332
G68	G297	0.1332
G132	G906	0.1332
G132	G2225	0.1332
G3	G3444	0.1332
G285	G5303	0.1332
G158	G658	0.1332
G158	G1554	0.1332
G252	G4443	0.1332
G178	G1277	0.1332
G308	G538	0.1332
G308	G2309	0.1332
G33	G2018	0.1331
G265	G3551	0.1331
G183	G2606	0.1331
G307	G1179	0.1331
G265	G523	0.1331
G81	G3548	0.1331
G307	G2855	0.1331
G307	G3466	0.1331
G132	G4082	0.1331
G285	G3553	0.1331
G52	G2298	0.1331
G168	G2350	0.1331
G20	G2394	0.1331
G91	G1058	0.1331
G91	G2134	0.1331
G265	G5217	0.1331
G92	G1227	0.1331
G92	G3332	0.1331
G215	G130	0.1331
G307	G2792	0.1331
G304	G1416	0.1331
G304	G2386	0.1331
G304	G4441	0.1331
G265	G1022	0.1331
G285	G2792	0.1331
G81	G1789	0.1331
G16	G3767	0.1331
G130	G215	0.1331
G313	G5422	0.1331
G265	G4719	0.1331
G204	G1059	0.1331
G204	G5175	0.1331
G191	G407	0.1331
G173	G5542	0.1331
G50	G2206	0.1331
G312	G3818	0.1331
G316	G2052	0.1331
G164	G5747	0.1331
G81	G5619	0.1331
G158	G4238	0.1331
G300	G1807	0.1331
G279	G452	0.1331
G279	G1992	0.1331
G279	G2525	0.1331
G33	G3988	0.1331
G132	G1971	0.1331
G313	G1062	0.1331
G313	G2032	0.1331
G178	G3476	0.1331
G137	G1855	0.1331
G308	G460	0.1331
G81	G4504	0.1331
G304	G4743	0.1331
G252	G3006	0.1331
G158	G2387	0.1331
G91	G4744	0.133
G164	G3958	0.133
G316	G3547	0.133
G66	G296	0.133
G65	G5518	0.133
G183	G2652	0.133
G265	G4242	0.133
G65	G3748	0.133
G91	G1600	0.133
G91	G1635	0.133
G63	G5255	0.133
G25	G3911	0.133
G212	G3295	0.133
G77	G1678	0.133
G313	G1179	0.133
G135	G1760	0.133
G204	G2004	0.133
G204	G5392	0.133
G265	G5436	0.133
G168	G363	0.133
G255	G956	0.133
G210	G2972	0.133
G231	G1640	0.133
G130	G2649	0.133
G285	G4720	0.133
G173	G4294	0.133
G252	G5137	0.133
G316	G2650	0.133
G316	G4803	0.133
G113	G5452	0.133
G68	G5098	0.133
G281	G917	0.133
G251	G4360	0.133
G280	G720	0.133
G296	G66	0.133
G280	G342	0.133
G163	G1542	0.133
G280	G4710	0.133
G308	G360	0.133
G308	G3068	0.133
G158	G1148	0.133
G158	G2225	0.133
G285	G1465	0.133
G308	G5771	0.133
G95	G3748	0.1329
G16	G5277	0.1329
G168	G5056	0.1329
G52	G4029	0.1329
G81	G5524	0.1329
G278	G1416	0.1329
G297	G200	0.1329
G73	G3826	0.1329
G183	G2446	0.1329
G33	G1110	0.1329
G126	G2224	0.1329
G73	G4545	0.1329
G91	G3785	0.1329
G81	G1635	0.1329
G81	G4282	0.1329
G91	G3817	0.1329
G265	G2295	0.1329
G312	G929	0.1329
G130	G1721	0.1329
G3	G482	0.1329
G313	G4906	0.1329
G307	G3748	0.1329
G201	G2844	0.1329
G68	G3020	0.1329
G280	G1179	0.1329
G239	G5115	0.1329
G280	G5115	0.1329
G274	G4832	0.1329
G206	G3952	0.1329
G68	G2186	0.1329
G132	G3573	0.1329
G250	G1473	0.1329
G200	G297	0.1329
G95	G4562	0.1329
G215	G881	0.1329
G109	G4460	0.1329
G304	G1884	0.1329
G274	G1987	0.1329
G304	G1989	0.1329
G99	G2637	0.1329
G178	G4567	0.1329
G215	G3846	0.1329
G313	G3385	0.1329
G307	G1665	0.1329
G158	G906	0.1329
G308	G5336	0.1329
G91	G2145	0.1329
G158	G4031	0.1329
G308	G5189	0.1329
G64	G158	0.1328
G91	G2440	0.1328
G265	G5300	0.1328
G3	G906	0.1328
G91	G1843	0.1328
G91	G4851	0.1328
G249	G5837	0.1328
G307	G4679	0.1328
G92	G3551	0.1328
G252	G1813	0.1328
G91	G4253	0.1328
G60	G4455	0.1328
G320	G2277	0.1328
G163	G2453	0.1328
G307	G4448	0.1328
G266	G1987	0.1328
G231	G1890	0.1328
G137	G981	0.1328
G215	G4840	0.1328
G81	G439	0.1328
G81	G2877	0.1328
G81	G2996	0.1328
G33	G4791	0.1328
G137	G3536	0.1328
G183	G826	0.1328
G312	G1215	0.1328
G183	G3156	0.1328
G280	G2911	0.1328
G204	G260	0.1328
G164	G5201	0.1328
G252	G3378	0.1328
G252	G5088	0.1328
G21	G425	0.1328
G52	G1761	0.1328
G178	G5358	0.1328
G324	G2648	0.1328
G91	G826	0.1328
G279	G21	0.1328
G159	G1468	0.1328
G279	G4769	0.1328
G52	G1058	0.1328
G94	G643	0.1328
G21	G279	0.1328
G52	G1798	0.1328
G281	G5115	0.1328
G260	G204	0.1328
G82	G3101	0.1328
G231	G4683	0.1328
G173	G3042	0.1328
G130	G2002	0.1328
G312	G3748	0.1328
G81	G961	0.1328
G215	G1524	0.1328
G285	G1110	0.1328
G62	G2309	0.1328
G73	G700	0.1328
G73	G843	0.1328
G173	G792	0.1328
G308	G2484	0.1328
G279	G2823	0.1328
G137	G5452	0.1328
G223	G1153	0.1328
G223	G2921	0.1328
G316	G2309	0.1328
G313	G358	0.1328
G281	G1554	0.1328
G132	G2714	0.1328
G3	G3662	0.1328
G158	G64	0.1328
G64	G2606	0.1327
G297	G621	0.1327
G316	G1999	0.1327
G126	G308	0.1327
G126	G3448	0.1327
G183	G5593	0.1327
G60	G504	0.1327
G168	G2339	0.1327
G215	G350	0.1327
G92	G558	0.1327
G330	G2836	0.1327
G91	G2171	0.1327
G251	G2710	0.1327
G304	G3117	0.1327
G241	G3787	0.1327
G299	G5437	0.1327
G279	G1524	0.1327
G279	G1640	0.1327
G102	G2545	0.1327
G159	G313	0.1327
G279	G4478	0.1327
G91	G5760	0.1327
G312	G2367	0.1327
G33	G4974	0.1327
G91	G3017	0.1327
G91	G4477	0.1327
G285	G5765	0.1327
G68	G3382	0.1327
G200	G3042	0.1327
G313	G2945	0.1327
G204	G2497	0.1327
G304	G604	0.1327
G304	G801	0.1327
G62	G697	0.1327
G159	G4684	0.1327
G304	G582	0.1327
G81	G2698	0.1327
G158	G1847	0.1327
G168	G4010	0.1327
G325	G1241	0.1327
G312	G3911	0.1327
G313	G3627	0.1327
G313	G5259	0.1327
G313	G5677	0.1327
G308	G4956	0.1327
G96	G2837	0.1327
G313	G159	0.1327
G313	G803	0.1327
G313	G2977	0.1327
G285	G5777	0.1327
G313	G1653	0.1327
G313	G4140	0.1327
G3	G1667	0.1327
G3	G2118	0.1327
G252	G2358	0.1327
G132	G2202	0.1327
G308	G126	0.1327
G137	G600	0.1327
G132	G3792	0.1327
G158	G778	0.1327
G158	G2714	0.1327
G308	G4710	0.1327
G279	G1554	0.1327
G308	G2387	0.1327
G63	G4681	0.1326
G183	G504	0.1326
G214	G483	0.1326
G20	G4335	0.1326
G95	G4815	0.1326
G322	G4750	0.1326
G188	G204	0.1326
G252	G1428	0.1326
G126	G2453	0.1326
G91	G1318	0.1326
G92	G2984	0.1326
G249	G5447	0.1326
G52	G475	0.1326
G265	G1846	0.1326
G265	G3648	0.1326
G204	G3738	0.1326
G265	G4067	0.1326
G81	G4791	0.1326
G324	G2599	0.1326
G324	G3592	0.1326
G285	G1223	0.1326
G200	G159	0.1326
G102	G1992	0.1326
G102	G5417	0.1326
G215	G379	0.1326
G215	G5847	0.1326
G316	G3823	0.1326
G254	G52	0.1326
G173	G4678	0.1326
G91	G3173	0.1326
G137	G5708	0.1326
G304	G5137	0.1326
G81	G1972	0.1326
G81	G3101	0.1326
G81	G3116	0.1326
G313	G4478	0.1326
G52	G254	0.1326
G285	G1971	0.1326
G285	G2339	0.1326
G185	G2827	0.1326
G159	G200	0.1326
G252	G2781	0.1326
G260	G1461	0.1326
G210	G3976	0.1326
G137	G1184	0.1326
G137	G2613	0.1326
G81	G4011	0.1326
G81	G4602	0.1326
G178	G5829	0.1326
G304	G5279	0.1326
G204	G188	0.1326
G204	G5295	0.1326
G178	G4478	0.1326
G137	G2654	0.1326
G313	G3894	0.1326
G202	G479	0.1325
G92	G3553	0.1325
G164	G874	0.1325
G204	G3748	0.1325
G279	G4029	0.1325
G173	G511	0.1325
G173	G3818	0.1325
G113	G350	0.1325
G231	G1427	0.1325
G307	G2436	0.1325
G164	G1473	0.1325
G164	G2438	0.1325
G266	G3494	0.1325
G130	G1427	0.1325
G102	G4769	0.1325
G33	G3686	0.1325
G282	G263	0.1325
G91	G4469	0.1325
G52	G816	0.1325
G168	G4263	0.1325
G168	G5792	0.1325
G167	G1429	0.1325
G91	G1491	0.1325
G91	G5818	0.1325
G307	G5513	0.1325
G173	G3286	0.1325
G252	G3814	0.1325
G304	G573	0.1325
G304	G2602	0.1325
G304	G5704	0.1325
G173	G2516	0.1325
G130	G1856	0.1325
G102	G1906	0.1325
G102	G4452	0.1325
G130	G4452	0.1325
G251	G4994	0.1325
G252	G1776	0.1325
G3	G1327	0.1325
G125	G5627	0.1325
G3	G3016	0.1325
G3	G4824	0.1325
G85	G2326	0.1325
G304	G4142	0.1325
G304	G5098	0.1325
G263	G282	0.1325
G178	G5579	0.1325
G96	G5306	0.1325
G206	G2958	0.1325
G178	G4956	0.1325
G158	G2202	0.1325
G158	G3959	0.1325
G3	G923	0.1325
G3	G2718	0.1325
G308	G5175	0.1325
G137	G1290	0.1325
G308	G3797	0.1325
G137	G3158	0.1325
G252	G1651	0.1325
G164	G4029	0.1324
G183	G2273	0.1324
G68	G1813	0.1324
G204	G5188	0.1324
G214	G1017	0.1324
G305	G2587	0.1324
G22	G5793	0.1324
G81	G4901	0.1324
G312	G5425	0.1324
G52	G4720	0.1324
G181	G1179	0.1324
G181	G4657	0.1324
G312	G4130	0.1324
G215	G3101	0.1324
G126	G4769	0.1324
G132	G684	0.1324
G22	G1630	0.1324
G132	G1227	0.1324
G266	G130	0.1324
G179	G604	0.1324
G132	G2849	0.1324
G252	G2052	0.1324
G168	G2971	0.1324
G304	G3695	0.1324
G130	G1332	0.1324
G102	G3879	0.1324
G158	G506	0.1324
G278	G173	0.1324
G313	G1640	0.1324
G173	G278	0.1324
G173	G401	0.1324
G254	G1008	0.1324
G285	G2098	0.1324
G130	G266	0.1324
G60	G1776	0.1324
G204	G671	0.1324
G313	G604	0.1324
G313	G2849	0.1324
G219	G3042	0.1324
G191	G2216	0.1324
G21	G2576	0.1324
G158	G3163	0.1324
G132	G2836	0.1324
G91	G3858	0.1324
G313	G2901	0.1324
G313	G2956	0.1324
G239	G1393	0.1324
G62	G3791	0.1324
G280	G5542	0.1324
G137	G3685	0.1324
G252	G4039	0.1324
G280	G756	0.1324
G210	G5189	0.1324
G304	G2351	0.1324
G313	G2453	0.1324
G137	G2824	0.1324
G163	G717	0.1324
G215	G1174	0.1324
G137	G4683	0.1324
G281	G5180	0.1324
G239	G783	0.1324
G183	G4029	0.1323
G64	G210	0.1323
G297	G2991	0.1323
G179	G4927	0.1323
G132	G4092	0.1323
G91	G3621	0.1323
G168	G1780	0.1323
G22	G907	0.1323
G22	G3981	0.1323
G30	G4977	0.1323
G307	G3931	0.1323
G238	G5498	0.1323
G73	G3513	0.1323
G73	G3981	0.1323
G265	G1228	0.1323
G167	G4655	0.1323
G252	G3787	0.1323
G25	G4731	0.1323
G285	G4429	0.1323
G73	G191	0.1323
G250	G1763	0.1323
G327	G1542	0.1323
G73	G2361	0.1323
G73	G2602	0.1323
G73	G3498	0.1323
G304	G2513	0.1323
G173	G2145	0.1323
G22	G4392	0.1323
G254	G4832	0.1323
G201	G285	0.1323
G73	G1227	0.1323
G52	G1179	0.1323
G81	G4803	0.1323
G260	G5392	0.1323
G65	G1146	0.1323
G168	G2533	0.1323
G102	G3466	0.1323
G60	G816	0.1323
G60	G3814	0.1323
G168	G3495	0.1323
G92	G4271	0.1323
G168	G4348	0.1323
G313	G1839	0.1323
G33	G1928	0.1323
G62	G2823	0.1323
G274	G2844	0.1323
G252	G3648	0.1323
G173	G3657	0.1323
G279	G4112	0.1323
G297	G4678	0.1323
G280	G4111	0.1323
G52	G5117	0.1323
G68	G3225	0.1323
G307	G3156	0.1323
G279	G487	0.1323
G280	G3163	0.1323
G52	G2901	0.1323
G52	G3393	0.1323
G274	G413	0.1323
G280	G3857	0.1323
G158	G1817	0.1323
G158	G2232	0.1323
G304	G4648	0.1323
G204	G1534	0.1323
G312	G5630	0.1323
G279	G2491	0.1323
G280	G3210	0.1323
G280	G3466	0.1323
G285	G201	0.1323
G252	G5630	0.1323
G3	G407	0.1323
G3	G2781	0.1323
G191	G73	0.1323
G38	G1511	0.1323
G308	G370	0.1323
G178	G5704	0.1323
G281	G5446	0.1323
G3	G4001	0.1323
G316	G4963	0.1323
G210	G64	0.1323
G281	G1069	0.1323
G158	G1274	0.1323
G212	G1149	0.1322
G167	G506	0.1322
G168	G2613	0.1322
G92	G5525	0.1322
G304	G4718	0.1322
G231	G5329	0.1322
G313	G3430	0.1322
G92	G621	0.1322
G265	G3826	0.1322
G91	G4508	0.1322
G270	G1086	0.1322
G164	G5597	0.1322
G33	G816	0.1322
G62	G1174	0.1322
G307	G2783	0.1322
G18	G4562	0.1322
G11	G5450	0.1322
G229	G43	0.1322
G25	G854	0.1322
G183	G1853	0.1322
G280	G4316	0.1322
G81	G1863	0.1322
G22	G1456	0.1322
G173	G4716	0.1322
G330	G2617	0.1322
G238	G5450	0.1322
G313	G4325	0.1322
G325	G3419	0.1322
G279	G2499	0.1322
G279	G3127	0.1322
G178	G4455	0.1322
G132	G5163	0.1322
G60	G3382	0.1322
G304	G442	0.1322
G173	G1825	0.1322
G91	G2098	0.1322
G173	G3229	0.1322
G22	G4039	0.1322
G173	G4452	0.1322
G130	G351	0.1322
G130	G3032	0.1322
G130	G5303	0.1322
G250	G4828	0.1322
G68	G2606	0.1322
G68	G1478	0.1322
G43	G229	0.1322
G43	G1904	0.1322
G65	G4335	0.1322
G164	G717	0.1322
G47	G2572	0.1322
G60	G738	0.1322
G141	G4924	0.1322
G102	G3988	0.1322
G173	G5295	0.1322
G313	G5483	0.1322
G168	G2158	0.1322
G281	G2827	0.1322
G178	G3530	0.1322
G178	G3792	0.1322
G81	G5163	0.1322
G313	G5028	0.1322
G132	G5771	0.1322
G132	G1274	0.1322
G26	G1174	0.1321
G183	G2718	0.1321
G91	G5629	0.1321
G130	G3748	0.1321
G183	G3101	0.1321
G183	G3453	0.1321
G102	G5765	0.1321
G132	G3271	0.1321
G168	G4035	0.1321
G312	G2924	0.1321
G164	G3621	0.1321
G163	G935	0.1321
G316	G2258	0.1321
G168	G550	0.1321
G204	G2718	0.1321
G29	G2817	0.1321
G22	G3280	0.1321
G265	G4478	0.1321
G304	G2969	0.1321
G231	G359	0.1321
G164	G5514	0.1321
G313	G1621	0.1321
G81	G748	0.1321
G81	G5644	0.1321
G279	G600	0.1321
G279	G5088	0.1321
G312	G881	0.1321
G312	G2877	0.1321
G3	G1006	0.1321
G62	G4984	0.1321
G126	G1473	0.1321
G204	G4543	0.1321
G52	G1846	0.1321
G181	G745	0.1321
G68	G3101	0.1321
G130	G102	0.1321
G102	G130	0.1321
G52	G312	0.1321
G281	G621	0.1321
G204	G5825	0.1321
G249	G3529	0.1321
G33	G1059	0.1321
G33	G4268	0.1321
G95	G986	0.1321
G304	G1488	0.1321
G168	G4666	0.1321
G304	G4744	0.1321
G312	G52	0.1321
G173	G5329	0.1321
G85	G5129	0.1321
G252	G966	0.1321
G94	G4831	0.1321
G125	G2778	0.1321
G178	G4618	0.1321
G52	G5295	0.1321
G81	G4265	0.1321
G316	G5542	0.1321
G239	G1427	0.1321
G168	G2145	0.1321
G308	G5810	0.1321
G316	G2387	0.1321
G244	G2747	0.132
G164	G5518	0.132
G22	G4872	0.132
G307	G4724	0.132
G265	G3548	0.132
G109	G1466	0.132
G254	G3448	0.132
G92	G1228	0.132
G168	G5435	0.132
G20	G5644	0.132
G3	G3163	0.132
G92	G2151	0.132
G168	G4368	0.132
G304	G3548	0.132
G181	G350	0.132
G307	G2516	0.132
G307	G3787	0.132
G164	G1747	0.132
G91	G1701	0.132
G22	G5080	0.132
G91	G5080	0.132
G22	G5140	0.132
G63	G5140	0.132
G91	G5369	0.132
G265	G4814	0.132
G252	G986	0.132
G173	G3981	0.132
G307	G811	0.132
G183	G2317	0.132
G167	G2879	0.132
G215	G33	0.132
G281	G4977	0.132
G278	G3101	0.132
G33	G3453	0.132
G183	G5800	0.132
G285	G3271	0.132
G158	G1890	0.132
G304	G2754	0.132
G52	G4238	0.132
G33	G215	0.132
G52	G1904	0.132
G251	G399	0.132
G92	G4001	0.132
G296	G1590	0.132
G307	G1274	0.132
G96	G4897	0.132
G85	G1630	0.132
G304	G5490	0.132
G300	G5928	0.132
G228	G5575	0.132
G316	G1783	0.132
G316	G393	0.132
G281	G2631	0.132
G52	G3249	0.132
G178	G3382	0.132
G178	G5792	0.132
G81	G3103	0.132
G285	G2772	0.132
G178	G4790	0.132
G231	G1993	0.1319
G312	G523	0.1319
G61	G548	0.1319
G215	G4815	0.1319
G183	G3559	0.1319
G278	G4968	0.1319
G202	G4335	0.1319
G313	G5228	0.1319
G215	G4769	0.1319
G167	G878	0.1319
G81	G5391	0.1319
G252	G3417	0.1319
G33	G2457	0.1319
G168	G4478	0.1319
G91	G5845	0.1319
G52	G3685	0.1319
G20	G3627	0.1319
G52	G621	0.1319
G178	G5765	0.1319
G212	G3744	0.1319
G63	G204	0.1319
G313	G2783	0.1319
G266	G393	0.1319
G3	G4088	0.1319
G126	G4902	0.1319
G304	G1121	0.1319
G91	G2020	0.1319
G91	G2540	0.1319
G91	G4492	0.1319
G158	G1174	0.1319
G304	G3648	0.1319
G81	G4974	0.1319
G312	G3116	0.1319
G265	G1610	0.1319
G204	G63	0.1319
G204	G4751	0.1319
G173	G774	0.1319
G173	G1131	0.1319
G62	G3976	0.1319
G309	G3218	0.1319
G313	G3911	0.1319
G313	G5881	0.1319
G102	G4788	0.1319
G22	G1286	0.1319
G91	G3875	0.1319
G168	G403	0.1319
G159	G792	0.1319
G279	G4678	0.1319
G316	G4751	0.1319
G130	G3842	0.1319
G132	G5051	0.1319
G132	G620	0.1319
G173	G3842	0.1319
G63	G3983	0.1319
G313	G5554	0.1319
G279	G5669	0.1319
G312	G3438	0.1319
G304	G4443	0.1319
G239	G2624	0.1319
G252	G3103	0.1319
G308	G698	0.1319
G158	G5353	0.1319
G307	G1149	0.1318
G214	G4655	0.1318
G92	G1563	0.1318
G25	G5474	0.1318
G214	G833	0.1318
G279	G2689	0.1318
G278	G4459	0.1318
G181	G308	0.1318
G102	G4316	0.1318
G91	G2410	0.1318
G52	G1130	0.1318
G183	G1542	0.1318
G249	G178	0.1318
G33	G132	0.1318
G91	G1527	0.1318
G91	G4295	0.1318
G265	G645	0.1318
G179	G4263	0.1318
G168	G2698	0.1318
G183	G5648	0.1318
G252	G2996	0.1318
G62	G460	0.1318
G81	G2585	0.1318
G126	G2779	0.1318
G126	G5799	0.1318
G173	G4054	0.1318
G173	G5593	0.1318
G327	G2796	0.1318
G164	G1762	0.1318
G130	G656	0.1318
G173	G1237	0.1318
G304	G1992	0.1318
G304	G5825	0.1318
G158	G4135	0.1318
G132	G33	0.1318
G279	G5498	0.1318
G178	G249	0.1318
G281	G2837	0.1318
G132	G5408	0.1318
G300	G4863	0.1318
G279	G1152	0.1318
G168	G3438	0.1318
G33	G4219	0.1318
G280	G2002	0.1318
G239	G1356	0.1318
G280	G5295	0.1318
G308	G181	0.1318
G26	G2098	0.1317
G214	G2224	0.1317
G63	G3553	0.1317
G278	G1563	0.1317
G81	G870	0.1317
G73	G5417	0.1317
G4	G1312	0.1317
G304	G2440	0.1317
G304	G3611	0.1317
G265	G2893	0.1317
G52	G4901	0.1317
G307	G5825	0.1317
G215	G741	0.1317
G167	G1315	0.1317
G142	G5143	0.1317
G73	G1873	0.1317
G250	G5106	0.1317
G307	G1839	0.1317
G65	G2944	0.1317
G250	G5382	0.1317
G65	G5765	0.1317
G249	G163	0.1317
G73	G1725	0.1317
G250	G4977	0.1317
G307	G4709	0.1317
G65	G279	0.1317
G158	G2944	0.1317
G81	G2454	0.1317
G132	G2879	0.1317
G265	G961	0.1317
G181	G2649	0.1317
G234	G5637	0.1317
G130	G1279	0.1317
G168	G1349	0.1317
G168	G2240	0.1317
G215	G5114	0.1317
G107	G21	0.1317
G164	G3771	0.1317
G76	G4563	0.1317
G91	G5279	0.1317
G102	G698	0.1317
G285	G816	0.1317
G285	G2194	0.1317
G21	G107	0.1317
G316	G3582	0.1317
G62	G2792	0.1317
G52	G5428	0.1317
G158	G3068	0.1317
G132	G4860	0.1317
G279	G3879	0.1317
G316	G3714	0.1317
G81	G1068	0.1317
G81	G2737	0.1317
G307	G4634	0.1317
G81	G4983	0.1317
G280	G5799	0.1317
G178	G413	0.1317
G281	G3832	0.1317
G21	G4742	0.1317
G52	G5619	0.1317
G132	G460	0.1317
G279	G65	0.1317
G163	G249	0.1317
G173	G3142	0.1317
G280	G1059	0.1317
G274	G720	0.1317
G238	G1002	0.1317
G239	G510	0.1317
G137	G1971	0.1317
G137	G2140	0.1317
G285	G2599	0.1317
G285	G4268	0.1317
G312	G3729	0.1317
G308	G5141	0.1317
G304	G1286	0.1317
G18	G854	0.1317
G316	G5295	0.1317
G215	G480	0.1317
G308	G2439	0.1317
G38	G5554	0.1317
G91	G1148	0.1316
G91	G3257	0.1316
G146	G3548	0.1316
G92	G3981	0.1316
G212	G5825	0.1316
G297	G173	0.1316
G173	G3611	0.1316
G173	G5350	0.1316
G183	G393	0.1316
G265	G1861	0.1316
G312	G918	0.1316
G274	G3448	0.1316
G185	G3335	0.1316
G62	G2145	0.1316
G304	G5846	0.1316
G249	G5342	0.1316
G266	G435	0.1316
G164	G5175	0.1316
G235	G1897	0.1316
G60	G881	0.1316
G142	G1119	0.1316
G142	G5810	0.1316
G99	G306	0.1316
G73	G1362	0.1316
G321	G4801	0.1316
G132	G4271	0.1316
G65	G1357	0.1316
G279	G2971	0.1316
G82	G280	0.1316
G239	G4769	0.1316
G173	G4441	0.1316
G274	G5115	0.1316
G132	G957	0.1316
G132	G5392	0.1316
G92	G5428	0.1316
G279	G4554	0.1316
G68	G4791	0.1316
G132	G5284	0.1316
G65	G2403	0.1316
G126	G1059	0.1316
G126	G4065	0.1316
G279	G3539	0.1316
G280	G82	0.1316
G281	G1113	0.1316
G91	G4265	0.1316
G164	G1447	0.1316
G164	G1591	0.1316
G164	G2001	0.1316
G250	G1992	0.1316
G313	G2171	0.1316
G158	G2484	0.1316
G133	G2921	0.1316
G274	G5677	0.1316
G191	G4294	0.1316
G306	G99	0.1316
G250	G1987	0.1316
G68	G3608	0.1316
G304	G2224	0.1316
G81	G5183	0.1316
G159	G986	0.1316
G62	G2660	0.1316
G274	G1721	0.1316
G274	G1839	0.1316
G250	G1966	0.1316
G43	G2024	0.1316
G173	G297	0.1316
G147	G3521	0.1316
G158	G2077	0.1316
G250	G756	0.1316
G201	G792	0.1316
G85	G1860	0.1316
G3	G4815	0.1316
G308	G1447	0.1316
G137	G1815	0.1316
G313	G4544	0.1315
G249	G5478	0.1315
G22	G2584	0.1315
G91	G2584	0.1315
G91	G4562	0.1315
G91	G5577	0.1315
G183	G2613	0.1315
G183	G4065	0.1315
G320	G4065	0.1315
G173	G1563	0.1315
G280	G4815	0.1315
G22	G1803	0.1315
G215	G1625	0.1315
G327	G3042	0.1315
G164	G4985	0.1315
G279	G3842	0.1315
G163	G507	0.1315
G280	G2718	0.1315
G279	G5438	0.1315
G215	G3210	0.1315
G33	G2545	0.1315
G307	G5338	0.1315
G91	G2310	0.1315
G173	G3494	0.1315
G22	G5428	0.1315
G241	G2099	0.1315
G251	G3154	0.1315
G52	G5550	0.1315
G52	G1530	0.1315
G330	G5075	0.1315
G92	G2647	0.1315
G168	G2823	0.1315
G215	G2458	0.1315
G304	G4696	0.1315
G92	G674	0.1315
G81	G3748	0.1315
G173	G425	0.1315
G130	G5521	0.1315
G204	G5890	0.1315
G130	G5945	0.1315
G219	G4788	0.1315
G312	G1062	0.1315
G178	G3672	0.1315
G316	G1044	0.1315
G137	G5704	0.1315
G158	G3156	0.1315
G47	G4396	0.1315
G137	G3913	0.1315
G178	G2358	0.1315
G26	G5028	0.1314
G91	G523	0.1314
G126	G4443	0.1314
G25	G4139	0.1314
G215	G4977	0.1314
G63	G2140	0.1314
G132	G4035	0.1314
G168	G4618	0.1314
G167	G1553	0.1314
G91	G342	0.1314
G22	G3565	0.1314
G91	G5850	0.1314
G265	G3097	0.1314
G19	G3608	0.1314
G297	G986	0.1314
G81	G869	0.1314
G68	G2882	0.1314
G52	G4478	0.1314
G278	G3930	0.1314
G313	G4618	0.1314
G52	G3188	0.1314
G316	G816	0.1314
G252	G1640	0.1314
G178	G5417	0.1314
G231	G824	0.1314
G231	G5550	0.1314
G81	G4956	0.1314
G231	G1473	0.1314
G304	G2698	0.1314
G16	G5187	0.1314
G285	G2893	0.1314
G312	G1306	0.1314
G252	G2020	0.1314
G252	G4142	0.1314
G3	G2531	0.1314
G304	G1553	0.1314
G313	G5926	0.1314
G281	G351	0.1314
G178	G3032	0.1314
G308	G4974	0.1314
G137	G2367	0.1314
G158	G1982	0.1314
G167	G1277	0.1313
G91	G5937	0.1313
G183	G1008	0.1313
G183	G4667	0.1313
G252	G504	0.1313
G279	G1447	0.1313
G279	G1621	0.1313
G324	G260	0.1313
G19	G260	0.1313
G304	G1447	0.1313
G179	G1704	0.1313
G37	G3608	0.1313
G324	G5534	0.1313
G168	G1215	0.1313
G132	G1640	0.1313
G81	G3492	0.1313
G20	G3744	0.1313
G194	G5861	0.1313
G173	G304	0.1313
G22	G3177	0.1313
G91	G5610	0.1313
G215	G2438	0.1313
G126	G3621	0.1313
G278	G5881	0.1313
G204	G2367	0.1313
G265	G3332	0.1313
G52	G1722	0.1313
G144	G2325	0.1313
G130	G937	0.1313
G116	G2414	0.1313
G130	G2447	0.1313
G130	G2905	0.1313
G102	G3453	0.1313
G130	G3518	0.1313
G137	G3500	0.1313
G62	G1332	0.1313
G63	G2820	0.1313
G231	G2824	0.1313
G231	G3333	0.1313
G231	G4612	0.1313
G81	G2025	0.1313
G85	G5829	0.1313
G130	G1801	0.1313
G137	G3163	0.1313
G241	G4555	0.1313
G249	G656	0.1313
G62	G4881	0.1313
G3	G2665	0.1313
G173	G3472	0.1313
G173	G3766	0.1313
G173	G5521	0.1313
G142	G2796	0.1313
G168	G616	0.1313
G312	G1333	0.1313
G260	G19	0.1313
G252	G3904	0.1313
G304	G173	0.1313
G81	G2008	0.1313
G81	G4993	0.1313
G158	G4253	0.1313
G260	G324	0.1313
G316	G2188	0.1313
G316	G4065	0.1313
G21	G1112	0.1313
G132	G2439	0.1313
G96	G4291	0.1313
G132	G2486	0.1313
G132	G2924	0.1313
G312	G2351	0.1313
G125	G3514	0.1313
G279	G1608	0.1313
G252	G2409	0.1313
G308	G4934	0.1313
G68	G3518	0.1312
G91	G2718	0.1312
G278	G464	0.1312
G304	G3257	0.1312
G231	G3500	0.1312
G91	G2484	0.1312
G52	G5498	0.1312
G183	G1987	0.1312
G68	G5448	0.1312
G282	G1979	0.1312
G52	G4851	0.1312
G81	G2181	0.1312
G181	G281	0.1312
G66	G4821	0.1312
G307	G632	0.1312
G52	G5573	0.1312
G104	G586	0.1312
G95	G3101	0.1312
G132	G313	0.1312
G210	G565	0.1312
G132	G4040	0.1312
G51	G2032	0.1312
G51	G3564	0.1312
G168	G4294	0.1312
G307	G1119	0.1312
G307	G4452	0.1312
G178	G870	0.1312
G285	G308	0.1312
G313	G215	0.1312
G307	G2443	0.1312
G319	G5757	0.1312
G304	G4478	0.1312
G312	G3385	0.1312
G215	G5391	0.1312
G312	G2585	0.1312
G254	G1070	0.1312
G91	G4234	0.1312
G313	G399	0.1312
G47	G5892	0.1312
G330	G3365	0.1312
G204	G2613	0.1312
G313	G2698	0.1312
G313	G2727	0.1312
G215	G313	0.1312
G285	G4040	0.1312
G281	G2490	0.1312
G330	G3923	0.1312
G231	G1370	0.1312
G308	G285	0.1312
G81	G4340	0.1312
G281	G181	0.1312
G313	G132	0.1312
G132	G1783	0.1312
G279	G2482	0.1312
G279	G5143	0.1312
G137	G2108	0.1312
G47	G1581	0.1312
G163	G4324	0.1312
G316	G2689	0.1312
G308	G1255	0.1312
G308	G4963	0.1312
G152	G5446	0.1311
G265	G5329	0.1311
G103	G1440	0.1311
G73	G3553	0.1311
G102	G3448	0.1311
G65	G558	0.1311
G68	G1563	0.1311
G297	G2649	0.1311
G271	G4094	0.1311
G216	G5277	0.1311
G278	G5853	0.1311
G73	G4501	0.1311
G251	G4726	0.1311
G278	G5143	0.1311
G91	G1576	0.1311
G96	G300	0.1311
G164	G2347	0.1311
G330	G5447	0.1311
G95	G3845	0.1311
G130	G2490	0.1311
G304	G5735	0.1311
G249	G2052	0.1311
G330	G5892	0.1311
G33	G476	0.1311
G289	G5432	0.1311
G173	G1227	0.1311
G3	G4282	0.1311
G204	G1353	0.1311
G159	G2820	0.1311
G280	G5172	0.1311
G178	G1807	0.1311
G178	G4860	0.1311
G3	G858	0.1311
G312	G542	0.1311
G279	G2008	0.1311
G81	G2950	0.1311
G239	G805	0.1311
G137	G3719	0.1311
G300	G96	0.1311
G279	G2232	0.1311
G252	G3268	0.1311
G141	G2518	0.1311
G104	G4843	0.1311
G280	G5405	0.1311
G279	G2159	0.1311
G279	G2458	0.1311
G308	G4679	0.1311
G308	G5859	0.1311
G163	G1714	0.1311
G47	G4585	0.1311
G313	G3326	0.1311
G252	G4871	0.1311
G22	G2145	0.1311
G91	G5228	0.131
G297	G316	0.131
G306	G3031	0.131
G68	G2689	0.131
G168	G1621	0.131
G92	G3104	0.131
G214	G1148	0.131
G183	G5408	0.131
G265	G2711	0.131
G324	G5538	0.131
G22	G1121	0.131
G91	G5532	0.131
G312	G4934	0.131
G188	G618	0.131
G65	G1080	0.131
G313	G3020	0.131
G274	G4977	0.131
G250	G2562	0.131
G22	G2295	0.131
G285	G4872	0.131
G307	G2302	0.131
G307	G4980	0.131
G135	G3564	0.131
G52	G1110	0.131
G204	G1130	0.131
G142	G1581	0.131
G215	G3785	0.131
G250	G158	0.131
G20	G3942	0.131
G280	G1146	0.131
G102	G1008	0.131
G11	G5844	0.131
G94	G911	0.131
G313	G1600	0.131
G280	G1847	0.131
G307	G1630	0.131
G250	G280	0.131
G92	G5376	0.131
G241	G538	0.131
G82	G65	0.131
G173	G1803	0.131
G252	G2361	0.131
G260	G3494	0.131
G132	G5428	0.131
G65	G82	0.131
G280	G250	0.131
G281	G1179	0.131
G132	G2224	0.131
G250	G3494	0.131
G65	G4803	0.131
G279	G3863	0.131
G279	G4484	0.131
G279	G5630	0.131
G285	G3685	0.131
G132	G2232	0.131
G250	G1682	0.131
G263	G2572	0.131
G65	G4135	0.131
G68	G4238	0.131
G81	G1349	0.131
G158	G250	0.131
G158	G4775	0.131
G249	G1491	0.131
G65	G2301	0.131
G250	G2836	0.131
G250	G3482	0.131
G133	G2789	0.131
G43	G4086	0.131
G274	G4751	0.131
G103	G4891	0.131
G250	G2721	0.131
G250	G2792	0.131
G168	G5177	0.131
G316	G297	0.131
G308	G778	0.131
G25	G477	0.1309
G68	G4966	0.1309
G215	G4029	0.1309
G222	G3187	0.1309
G183	G5597	0.1309
G179	G2196	0.1309
G214	G4044	0.1309
G94	G1185	0.1309
G168	G2075	0.1309
G330	G889	0.1309
G316	G3627	0.1309
G173	G1813	0.1309
G252	G5093	0.1309
G307	G4902	0.1309
G239	G2835	0.1309
G231	G2804	0.1309
G231	G5452	0.1309
G60	G3289	0.1309
G313	G3353	0.1309
G102	G4111	0.1309
G55	G5685	0.1309
G142	G1279	0.1309
G159	G2906	0.1309
G51	G572	0.1309
G279	G1787	0.1309
G159	G2716	0.1309
G159	G3280	0.1309
G279	G3627	0.1309
G22	G4477	0.1309
G308	G215	0.1309
G159	G5140	0.1309
G178	G511	0.1309
G178	G2911	0.1309
G132	G5859	0.1309
G68	G5881	0.1309
G168	G637	0.1309
G316	G2020	0.1309
G265	G5052	0.1309
G206	G5434	0.1309
G168	G2153	0.1309
G179	G5181	0.1309
G3	G2906	0.1309
G173	G3555	0.1309
G215	G308	0.1309
G307	G1342	0.1309
G137	G435	0.1309
G141	G736	0.1309
G68	G351	0.1309
G308	G5143	0.1309
G312	G2159	0.1309
G137	G2804	0.1309
G137	G5572	0.1309
G81	G4479	0.1309
G158	G1971	0.1309
G158	G5524	0.1309
G250	G3066	0.1309
G178	G1465	0.1309
G178	G4247	0.1309
G285	G4910	0.1309
G252	G819	0.1309
G308	G756	0.1309
G91	G2783	0.1308
G132	G2181	0.1308
G297	G401	0.1308
G94	G2101	0.1308
G312	G3787	0.1308
G167	G2684	0.1308
G92	G2830	0.1308
G168	G3820	0.1308
G92	G5068	0.1308
G168	G5068	0.1308
G279	G4035	0.1308
G22	G252	0.1308
G22	G3294	0.1308
G279	G2783	0.1308
G278	G800	0.1308
G62	G5937	0.1308
G304	G1554	0.1308
G241	G460	0.1308
G120	G4682	0.1308
G312	G4618	0.1308
G91	G889	0.1308
G164	G720	0.1308
G126	G1530	0.1308
G95	G368	0.1308
G173	G1912	0.1308
G252	G1912	0.1308
G173	G4476	0.1308
G173	G5085	0.1308
G254	G5677	0.1308
G52	G3565	0.1308
G235	G5167	0.1308
G63	G3450	0.1308
G330	G1336	0.1308
G304	G3806	0.1308
G204	G3787	0.1308
G3	G439	0.1308
G312	G3297	0.1308
G308	G3818	0.1308
G126	G1534	0.1308
G206	G2992	0.1308
G285	G2020	0.1308
G210	G811	0.1308
G33	G4694	0.1308
G308	G5795	0.1308
G204	G4379	0.1308
G304	G1870	0.1308
G252	G22	0.1308
G252	G5620	0.1308
G3	G5121	0.1308
G316	G1542	0.1308
G68	G524	0.1308
G3	G4602	0.1308
G308	G5934	0.1308
G285	G1289	0.1308
G132	G2652	0.1308
G137	G4360	0.1308
G279	G4997	0.1308
G281	G2031	0.1307
G281	G2182	0.1307
G157	G3357	0.1307
G183	G3958	0.1307
G214	G1179	0.1307
G173	G4443	0.1307
G278	G3994	0.1307
G278	G3748	0.1307
G64	G2372	0.1307
G31	G997	0.1307
G280	G1600	0.1307
G252	G4094	0.1307
G98	G390	0.1307
G81	G2689	0.1307
G31	G1787	0.1307
G215	G2098	0.1307
G91	G748	0.1307
G91	G4031	0.1307
G60	G1583	0.1307
G167	G1543	0.1307
G279	G5391	0.1307
G307	G210	0.1307
G169	G627	0.1307
G168	G2166	0.1307
G185	G96	0.1307
G297	G1603	0.1307
G164	G2078	0.1307
G92	G2665	0.1307
G91	G2644	0.1307
G265	G5471	0.1307
G313	G2307	0.1307
G52	G2192	0.1307
G307	G697	0.1307
G167	G1235	0.1307
G52	G814	0.1307
G316	G874	0.1307
G316	G4968	0.1307
G73	G4152	0.1307
G191	G516	0.1307
G91	G2491	0.1307
G307	G4379	0.1307
G304	G334	0.1307
G125	G938	0.1307
G130	G720	0.1307
G102	G1856	0.1307
G312	G783	0.1307
G271	G3553	0.1307
G191	G1121	0.1307
G265	G3099	0.1307
G173	G1287	0.1307
G173	G2684	0.1307
G279	G4117	0.1307
G252	G4816	0.1307
G173	G5426	0.1307
G3	G1693	0.1307
G3	G5555	0.1307
G3	G5850	0.1307
G96	G185	0.1307
G285	G2075	0.1307
G285	G783	0.1307
G312	G2008	0.1307
G210	G307	0.1307
G178	G5235	0.1307
G178	G2439	0.1307
G173	G2796	0.1307
G281	G698	0.1307
G52	G2258	0.1307
G137	G2893	0.1307
G132	G5201	0.1307
G285	G2924	0.1307
G312	G1286	0.1307
G308	G2188	0.1307
G168	G4946	0.1307
G137	G5672	0.1307
G308	G3517	0.1307
G26	G507	0.1306
G102	G2258	0.1306
G168	G178	0.1306
G51	G4834	0.1306
G92	G1419	0.1306
G279	G3145	0.1306
G275	G266	0.1306
G183	G4452	0.1306
G25	G5298	0.1306
G233	G5115	0.1306
G52	G2082	0.1306
G52	G4534	0.1306
G132	G600	0.1306
G33	G5392	0.1306
G62	G5392	0.1306
G52	G2893	0.1306
G254	G350	0.1306
G22	G1287	0.1306
G91	G2080	0.1306
G91	G2781	0.1306
G96	G5399	0.1306
G132	G5704	0.1306
G92	G1846	0.1306
G168	G3559	0.1306
G20	G3657	0.1306
G204	G3621	0.1306
G304	G957	0.1306
G304	G1543	0.1306
G249	G3787	0.1306
G180	G2885	0.1306
G173	G1352	0.1306
G3	G1524	0.1306
G285	G2151	0.1306
G266	G275	0.1306
G271	G2080	0.1306
G102	G1356	0.1306
G173	G3123	0.1306
G316	G460	0.1306
G304	G1653	0.1306
G304	G2576	0.1306
G249	G4963	0.1306
G316	G4335	0.1306
G52	G1062	0.1306
G132	G811	0.1306
G132	G5175	0.1306
G62	G4301	0.1306
G73	G5413	0.1306
G132	G1353	0.1306
G312	G2358	0.1306
G280	G525	0.1306
G280	G635	0.1306
G239	G657	0.1306
G3	G1860	0.1306
G3	G4236	0.1306
G47	G4788	0.1306
G163	G5573	0.1306
G178	G168	0.1306
G316	G2011	0.1306
G239	G3577	0.1306
G308	G2225	0.1306
G308	G5890	0.1306
G178	G5319	0.1306
G219	G4977	0.1305
G94	G870	0.1305
G22	G3123	0.1305
G63	G3981	0.1305
G62	G4815	0.1305
G65	G4443	0.1305
G231	G3798	0.1305
G183	G1186	0.1305
G135	G1123	0.1305
G102	G5093	0.1305
G137	G4797	0.1305
G52	G2181	0.1305
G96	G281	0.1305
G52	G2969	0.1305
G52	G4567	0.1305
G235	G4588	0.1305
G201	G3448	0.1305
G195	G280	0.1305
G299	G4860	0.1305
G296	G3031	0.1305
G183	G1148	0.1305
G102	G280	0.1305
G102	G2844	0.1305
G173	G752	0.1305
G304	G1912	0.1305
G304	G2454	0.1305
G92	G1287	0.1305
G168	G2781	0.1305
G191	G4534	0.1305
G330	G2744	0.1305
G92	G1765	0.1305
G285	G3981	0.1305
G62	G2052	0.1305
G62	G3548	0.1305
G126	G5593	0.1305
G313	G85	0.1305
G191	G2984	0.1305
G252	G5696	0.1305
G173	G5706	0.1305
G266	G4379	0.1305
G130	G2610	0.1305
G104	G4897	0.1305
G85	G313	0.1305
G204	G1119	0.1305
G204	G4452	0.1305
G204	G5434	0.1305
G85	G1761	0.1305
G147	G2710	0.1305
G178	G2355	0.1305
G312	G3331	0.1305
G130	G2202	0.1305
G280	G102	0.1305
G280	G4585	0.1305
G178	G5572	0.1305
G47	G4716	0.1305
G173	G3744	0.1305
G3	G1512	0.1305
G3	G5881	0.1305
G280	G195	0.1305
G239	G3785	0.1305
G330	G4514	0.1305
G313	G533	0.1305
G279	G1146	0.1305
G239	G698	0.1305
G281	G96	0.1305
G3	G4331	0.1305
G280	G1390	0.1305
G239	G528	0.1305
G312	G2034	0.1305
G239	G973	0.1305
G96	G2958	0.1305
G178	G3337	0.1305
G178	G3991	0.1305
G178	G1342	0.1305
G304	G5565	0.1305
G308	G2202	0.1305
G64	G3444	0.1304
G297	G2944	0.1304
G110	G2351	0.1304
G104	G5518	0.1304
G47	G3861	0.1304
G132	G4429	0.1304
G215	G5513	0.1304
G212	G2224	0.1304
G164	G565	0.1304
G231	G4718	0.1304
G167	G2580	0.1304
G278	G5746	0.1304
G63	G313	0.1304
G91	G2386	0.1304
G91	G3730	0.1304
G307	G4319	0.1304
G316	G3748	0.1304
G3	G5597	0.1304
G164	G4884	0.1304
G73	G1912	0.1304
G73	G5456	0.1304
G249	G2572	0.1304
G126	G1110	0.1304
G307	G313	0.1304
G274	G565	0.1304
G313	G4743	0.1304
G313	G5811	0.1304
G250	G5093	0.1304
G91	G4521	0.1304
G22	G5117	0.1304
G68	G5795	0.1304
G289	G4297	0.1304
G73	G604	0.1304
G73	G1042	0.1304
G73	G3177	0.1304
G168	G3748	0.1304
G102	G3210	0.1304
G102	G3984	0.1304
G73	G2499	0.1304
G250	G2934	0.1304
G73	G4845	0.1304
G168	G4950	0.1304
G249	G62	0.1304
G164	G1101	0.1304
G250	G5284	0.1304
G62	G249	0.1304
G239	G642	0.1304
G215	G3277	0.1304
G307	G5295	0.1304
G250	G3020	0.1304
G73	G4112	0.1304
G137	G1807	0.1304
G274	G4791	0.1304
G22	G464	0.1304
G73	G5376	0.1304
G279	G2047	0.1304
G21	G5808	0.1304
G132	G360	0.1304
G201	G1807	0.1304
G201	G5575	0.1304
G130	G1542	0.1304
G304	G1279	0.1304
G304	G4348	0.1304
G109	G1590	0.1304
G73	G1419	0.1304
G250	G2516	0.1304
G65	G4238	0.1304
G321	G4807	0.1304
G81	G3310	0.1304
G280	G3879	0.1304
G133	G2637	0.1304
G274	G5514	0.1304
G280	G632	0.1304
G280	G2855	0.1304
G285	G5597	0.1304
G126	G1327	0.1304
G126	G4934	0.1304
G274	G795	0.1304
G313	G307	0.1304
G313	G5183	0.1304
G313	G63	0.1304
G313	G5181	0.1304
G252	G1398	0.1304
G312	G2098	0.1304
G125	G955	0.1304
G304	G1971	0.1304
G168	G2777	0.1304
G3	G1062	0.1304
G308	G5847	0.1304
G313	G3697	0.1304
G158	G5771	0.1304
G214	G3020	0.1303
G214	G5137	0.1303
G22	G4092	0.1303
G215	G3748	0.1303
G81	G2457	0.1303
G164	G2453	0.1303
G169	G3382	0.1303
G91	G4130	0.1303
G179	G1678	0.1303
G91	G4775	0.1303
G92	G4459	0.1303
G168	G1554	0.1303
G92	G2381	0.1303
G81	G1223	0.1303
G327	G4678	0.1303
G215	G582	0.1303
G312	G4743	0.1303
G312	G5524	0.1303
G18	G1373	0.1303
G215	G2649	0.1303
G202	G745	0.1303
G320	G4863	0.1303
G239	G4977	0.1303
G279	G2585	0.1303
G280	G3738	0.1303
G22	G2771	0.1303
G91	G4648	0.1303
G279	G998	0.1303
G265	G2771	0.1303
G265	G2901	0.1303
G181	G5847	0.1303
G68	G231	0.1303
G68	G1473	0.1303
G168	G4376	0.1303
G168	G5149	0.1303
G279	G2134	0.1303
G281	G350	0.1303
G52	G3297	0.1303
G178	G5859	0.1303
G168	G5407	0.1303
G85	G2817	0.1303
G85	G5793	0.1303
G231	G68	0.1303
G304	G2533	0.1303
G304	G3555	0.1303
G173	G1906	0.1303
G266	G2648	0.1303
G285	G2854	0.1303
G178	G5158	0.1303
G62	G1148	0.1303
G250	G4346	0.1303
G250	G2826	0.1303
G3	G3220	0.1303
G3	G5601	0.1303
G300	G2659	0.1303
G304	G358	0.1303
G158	G368	0.1303
G316	G3766	0.1303
G178	G5029	0.1303
G279	G3894	0.1303
G173	G2824	0.1303
G62	G2387	0.1303
G214	G582	0.1302
G92	G3257	0.1302
G168	G3257	0.1302
G316	G4959	0.1302
G91	G635	0.1302
G22	G4720	0.1302
G164	G3823	0.1302
G132	G3104	0.1302
G262	G1075	0.1302
G132	G5158	0.1302
G168	G5324	0.1302
G20	G5583	0.1302
G279	G285	0.1302
G278	G5129	0.1302
G33	G621	0.1302
G304	G2309	0.1302
G231	G4657	0.1302
G219	G2761	0.1302
G279	G4618	0.1302
G91	G3116	0.1302
G279	G2194	0.1302
G266	G1070	0.1302
G321	G450	0.1302
G279	G1215	0.1302
G68	G1327	0.1302
G324	G3467	0.1302
G312	G4802	0.1302
G132	G1792	0.1302
G68	G3333	0.1302
G68	G3476	0.1302
G173	G3163	0.1302
G52	G4067	0.1302
G191	G1873	0.1302
G52	G783	0.1302
G183	G2391	0.1302
G231	G1776	0.1302
G60	G2654	0.1302
G304	G1022	0.1302
G304	G4469	0.1302
G158	G4679	0.1302
G168	G4140	0.1302
G312	G5536	0.1302
G142	G2584	0.1302
G312	G4135	0.1302
G168	G1306	0.1302
G168	G5586	0.1302
G3	G5016	0.1302
G173	G4044	0.1302
G85	G4974	0.1302
G173	G3352	0.1302
G279	G5854	0.1302
G47	G1357	0.1302
G137	G4872	0.1302
G271	G1608	0.1302
G304	G878	0.1302
G137	G350	0.1302
G254	G3517	0.1302
G178	G4082	0.1302
G52	G2648	0.1302
G285	G279	0.1302
G178	G3744	0.1302
G279	G698	0.1302
G252	G789	0.1302
G132	G1853	0.1302
G132	G3127	0.1302
G158	G3791	0.1302
G64	G3823	0.1301
G30	G3448	0.1301
G313	G5098	0.1301
G116	G305	0.1301
G167	G752	0.1301
G22	G516	0.1301
G60	G3448	0.1301
G313	G158	0.1301
G81	G582	0.1301
G52	G5746	0.1301
G265	G858	0.1301
G252	G3548	0.1301
G132	G1149	0.1301
G167	G2449	0.1301
G312	G1971	0.1301
G312	G2339	0.1301
G52	G4493	0.1301
G281	G1880	0.1301
G19	G671	0.1301
G322	G3722	0.1301
G142	G4335	0.1301
G313	G1992	0.1301
G278	G3453	0.1301
G279	G734	0.1301
G252	G4906	0.1301
G206	G204	0.1301
G19	G4982	0.1301
G241	G5201	0.1301
G95	G5329	0.1301
G307	G3142	0.1301
G304	G5792	0.1301
G181	G640	0.1301
G85	G2151	0.1301
G81	G5129	0.1301
G81	G5850	0.1301
G130	G5235	0.1301
G125	G2373	0.1301
G204	G206	0.1301
G204	G1478	0.1301
G52	G1716	0.1301
G92	G4562	0.1301
G307	G2011	0.1301
G252	G3158	0.1301
G173	G3711	0.1301
G81	G2315	0.1301
G304	G3210	0.1301
G158	G313	0.1301
G316	G697	0.1301
G282	G2465	0.1301
G91	G5163	0.1301
G219	G4396	0.1301
G305	G116	0.1301
G68	G1286	0.1301
G178	G5795	0.1301
G312	G4313	0.1301
G158	G2915	0.1301
G130	G4443	0.13
G181	G3448	0.13
G297	G260	0.13
G279	G2440	0.13
G275	G2599	0.13
G63	G816	0.13
G249	G2005	0.13
G19	G5284	0.13
G231	G5448	0.13
G68	G2792	0.13
G304	G1185	0.13
G94	G2853	0.13
G81	G4459	0.13
G185	G4863	0.13
G168	G3083	0.13
G168	G3476	0.13
G309	G2457	0.13
G316	G783	0.13
G102	G4902	0.13
G252	G558	0.13
G252	G4802	0.13
G91	G5586	0.13
G285	G2804	0.13
G95	G3108	0.13
G183	G2420	0.13
G33	G3976	0.13
G181	G4291	0.13
G181	G4910	0.13
G52	G4192	0.13
G52	G5810	0.13
G313	G2684	0.13
G313	G4469	0.13
G178	G4851	0.13
G312	G3158	0.13
G316	G4612	0.13
G81	G4142	0.13
G81	G4616	0.13
G52	G1247	0.13
G178	G5847	0.13
G316	G4901	0.13
G132	G2077	0.13
G96	G4934	0.13
G260	G297	0.13
G279	G3051	0.13
G308	G1817	0.13
G173	G2714	0.13
G309	G5551	0.13
G308	G5408	0.13
G308	G5724	0.13
G263	G799	0.13
G285	G5072	0.13
G316	G1364	0.13
G281	G4614	0.13
G308	G526	0.13
G308	G2915	0.13
G31	G1148	0.1299
G238	G3861	0.1299
G214	G5550	0.1299
G212	G279	0.1299
G102	G4234	0.1299
G279	G2261	0.1299
G188	G280	0.1299
G23	G5280	0.1299
G265	G635	0.1299
G307	G1874	0.1299
G307	G2484	0.1299
G231	G3611	0.1299
G180	G2215	0.1299
G235	G4982	0.1299
G297	G102	0.1299
G22	G4476	0.1299
G62	G2549	0.1299
G82	G5188	0.1299
G285	G3723	0.1299
G52	G3271	0.1299
G81	G4934	0.1299
G324	G3984	0.1299
G299	G1503	0.1299
G252	G3325	0.1299
G266	G3101	0.1299
G167	G5329	0.1299
G167	G5525	0.1299
G63	G1179	0.1299
G271	G4361	0.1299
G173	G598	0.1299
G63	G1323	0.1299
G91	G4696	0.1299
G92	G3101	0.1299
G168	G4041	0.1299
G12	G1942	0.1299
G265	G3364	0.1299
G215	G1271	0.1299
G16	G1763	0.1299
G81	G4631	0.1299
G181	G1801	0.1299
G164	G889	0.1299
G309	G1030	0.1299
G285	G3814	0.1299
G313	G783	0.1299
G313	G1119	0.1299
G191	G5610	0.1299
G21	G2913	0.1299
G279	G5586	0.1299
G81	G3818	0.1299
G102	G297	0.1299
G146	G4038	0.1299
G21	G5481	0.1299
G204	G657	0.1299
G91	G878	0.1299
G164	G4634	0.1299
G132	G4297	0.1299
G178	G3109	0.1299
G33	G1554	0.1299
G279	G403	0.1299
G168	G3325	0.1299
G168	G2308	0.1299
G178	G5016	0.1299
G206	G1026	0.1299
G239	G2553	0.1299
G313	G4011	0.1299
G280	G4379	0.1299
G3	G2803	0.1299
G164	G3522	0.1299
G158	G5415	0.1299
G280	G188	0.1299
G239	G2648	0.1299
G280	G5029	0.1299
G280	G5315	0.1299
G158	G4934	0.1299
G313	G5588	0.1299
G279	G212	0.1299
G178	G3014	0.1299
G308	G986	0.1299
G158	G1993	0.1299
G304	G5669	0.1299
G308	G826	0.1299
G308	G4461	0.1299
G135	G2034	0.1298
G219	G3273	0.1298
G22	G3553	0.1298
G327	G816	0.1298
G64	G2277	0.1298
G91	G495	0.1298
G92	G2660	0.1298
G168	G3417	0.1298
G3	G1148	0.1298
G95	G621	0.1298
G265	G3146	0.1298
G52	G1765	0.1298
G249	G5093	0.1298
G126	G4977	0.1298
G73	G4906	0.1298
G51	G1421	0.1298
G251	G1966	0.1298
G33	G3417	0.1298
G231	G2877	0.1298
G304	G5584	0.1298
G85	G1429	0.1298
G91	G532	0.1298
G167	G986	0.1298
G173	G5143	0.1298
G3	G4901	0.1298
G81	G2410	0.1298
G99	G387	0.1298
G102	G5514	0.1298
G127	G2140	0.1298
G73	G4816	0.1298
G215	G2287	0.1298
G313	G632	0.1298
G239	G2436	0.1298
G250	G132	0.1298
G65	G1863	0.1298
G73	G5239	0.1298
G62	G4335	0.1298
G68	G1110	0.1298
G73	G1279	0.1298
G73	G2186	0.1298
G65	G2572	0.1298
G201	G3417	0.1298
G73	G4636	0.1298
G250	G4832	0.1298
G278	G884	0.1298
G279	G47	0.1298
G252	G1919	0.1298
G252	G3476	0.1298
G239	G1113	0.1298
G274	G5597	0.1298
G91	G808	0.1298
G47	G279	0.1298
G239	G1625	0.1298
G307	G620	0.1298
G132	G250	0.1298
G132	G1086	0.1298
G130	G698	0.1298
G280	G2114	0.1298
G304	G2777	0.1298
G239	G3832	0.1298
G52	G2950	0.1298
G167	G3475	0.1298
G304	G5287	0.1298
G321	G400	0.1298
G279	G794	0.1298
G279	G1000	0.1298
G304	G4716	0.1298
G239	G3251	0.1298
G300	G483	0.1298
G279	G1086	0.1298
G252	G1989	0.1298
G252	G3310	0.1298
G3	G2698	0.1298
G163	G2188	0.1298
G307	G4721	0.1298
G22	G3006	0.1298
G173	G4676	0.1298
G234	G864	0.1298
G307	G3597	0.1298
G252	G2980	0.1298
G285	G795	0.1298
G18	G5664	0.1298
G223	G1623	0.1298
G158	G2401	0.1298
G308	G413	0.1298
G308	G2261	0.1298
G307	G2232	0.1298
G308	G5524	0.1298
G214	G816	0.1297
G98	G3577	0.1297
G22	G5329	0.1297
G249	G5518	0.1297
G132	G3798	0.1297
G251	G3536	0.1297
G278	G3448	0.1297
G92	G907	0.1297
G92	G3123	0.1297
G130	G4956	0.1297
G37	G201	0.1297
G252	G5309	0.1297
G91	G2585	0.1297
G22	G2602	0.1297
G167	G4684	0.1297
G51	G3514	0.1297
G215	G178	0.1297
G215	G5329	0.1297
G304	G2140	0.1297
G183	G4379	0.1297
G249	G3068	0.1297
G81	G816	0.1297
G81	G4902	0.1297
G81	G5931	0.1297
G206	G250	0.1297
G173	G483	0.1297
G280	G4094	0.1297
G265	G5247	0.1297
G181	G1839	0.1297
G159	G312	0.1297
G313	G2793	0.1297
G313	G4902	0.1297
G52	G4111	0.1297
G330	G4091	0.1297
G132	G1600	0.1297
G191	G2028	0.1297
G173	G313	0.1297
G249	G4585	0.1297
G52	G4968	0.1297
G52	G3364	0.1297
G3	G5829	0.1297
G178	G1874	0.1297
G231	G4769	0.1297
G304	G4769	0.1297
G266	G1591	0.1297
G164	G3176	0.1297
G313	G173	0.1297
G68	G4902	0.1297
G81	G2533	0.1297
G241	G1982	0.1297
G231	G3064	0.1297
G137	G1563	0.1297
G312	G159	0.1297
G130	G5542	0.1297
G250	G206	0.1297
G252	G1798	0.1297
G33	G3835	0.1297
G178	G215	0.1297
G215	G3476	0.1297
G285	G3476	0.1297
G204	G2312	0.1297
G137	G2287	0.1297
G249	G2465	0.1297
G91	G2777	0.1297
G201	G37	0.1297
G313	G935	0.1297
G62	G2011	0.1297
G168	G819	0.1297
G316	G1788	0.1297
G201	G1554	0.1297
G178	G3176	0.1297
G178	G3254	0.1297
G285	G3846	0.1297
G64	G5093	0.1296
G252	G841	0.1296
G62	G4562	0.1296
G297	G52	0.1296
G297	G5677	0.1296
G163	G5478	0.1296
G271	G4980	0.1296
G307	G5450	0.1296
G60	G5329	0.1296
G92	G2052	0.1296
G229	G293	0.1296
G238	G2991	0.1296
G278	G1846	0.1296
G22	G1227	0.1296
G110	G1638	0.1296
G307	G4297	0.1296
G172	G5861	0.1296
G200	G173	0.1296
G285	G5309	0.1296
G293	G229	0.1296
G22	G168	0.1296
G91	G3331	0.1296
G52	G2541	0.1296
G178	G2562	0.1296
G68	G5137	0.1296
G25	G5801	0.1296
G241	G1714	0.1296
G52	G1237	0.1296
G265	G168	0.1296
G178	G4429	0.1296
G266	G2277	0.1296
G91	G2689	0.1296
G168	G265	0.1296
G168	G3795	0.1296
G312	G1341	0.1296
G168	G22	0.1296
G92	G5481	0.1296
G173	G200	0.1296
G289	G393	0.1296
G91	G5579	0.1296
G91	G4543	0.1296
G285	G5287	0.1296
G52	G297	0.1296
G81	G2458	0.1296
G158	G1621	0.1296
G158	G2437	0.1296
G158	G5810	0.1296
G181	G750	0.1296
G178	G3846	0.1296
G3	G4104	0.1296
G3	G5407	0.1296
G178	G2286	0.1296
G281	G4934	0.1296
G285	G1319	0.1296
G168	G3384	0.1296
G308	G3717	0.1296
G308	G3022	0.1296
G179	G1280	0.1295
G265	G4335	0.1295
G265	G4234	0.1295
G167	G2108	0.1295
G2	G2551	0.1295
G167	G2232	0.1295
G63	G3331	0.1295
G130	G4968	0.1295
G132	G1484	0.1295
G132	G5883	0.1295
G159	G1429	0.1295
G279	G4901	0.1295
G234	G2492	0.1295
G132	G3636	0.1295
G94	G5583	0.1295
G213	G972	0.1295
G249	G1146	0.1295
G271	G3973	0.1295
G33	G5706	0.1295
G275	G2648	0.1295
G173	G1146	0.1295
G63	G2972	0.1295
G204	G816	0.1295
G185	G2150	0.1295
G312	G5452	0.1295
G132	G4790	0.1295
G33	G1992	0.1295
G33	G5825	0.1295
G206	G5575	0.1295
G200	G5893	0.1295
G173	G204	0.1295
G173	G1630	0.1295
G65	G62	0.1295
G62	G65	0.1295
G304	G1237	0.1295
G304	G5248	0.1295
G304	G5550	0.1295
G102	G1059	0.1295
G102	G4065	0.1295
G130	G5175	0.1295
G81	G5720	0.1295
G204	G173	0.1295
G204	G2779	0.1295
G204	G5287	0.1295
G312	G5297	0.1295
G252	G866	0.1295
G173	G1422	0.1295
G252	G3641	0.1295
G102	G2584	0.1295
G251	G1693	0.1295
G313	G3928	0.1295
G313	G5937	0.1295
G308	G5937	0.1295
G62	G5768	0.1295
G132	G4877	0.1295
G304	G988	0.1295
G158	G401	0.1295
G231	G2060	0.1295
G18	G2032	0.1295
G316	G795	0.1295
G215	G5771	0.1295
G158	G5053	0.1295
G173	G524	0.1295
G91	G2232	0.1295
G178	G4881	0.1295
G281	G4881	0.1295
G52	G3791	0.1295
G279	G5338	0.1295
G137	G5795	0.1295
G178	G1349	0.1295
G313	G3732	0.1295
G279	G2506	0.1295
G168	G3518	0.1294
G183	G1063	0.1294
G316	G3173	0.1294
G2	G3977	0.1294
G2	G5538	0.1294
G320	G5284	0.1294
G270	G285	0.1294
G91	G2945	0.1294
G82	G5498	0.1294
G18	G5300	0.1294
G212	G3879	0.1294
G191	G1022	0.1294
G231	G435	0.1294
G81	G3123	0.1294
G68	G2860	0.1294
G132	G2375	0.1294
G215	G2114	0.1294
G215	G4803	0.1294
G21	G1228	0.1294
G52	G1228	0.1294
G168	G4272	0.1294
G168	G5053	0.1294
G265	G801	0.1294
G285	G4029	0.1294
G202	G3123	0.1294
G173	G2028	0.1294
G304	G5677	0.1294
G81	G3382	0.1294
G173	G3251	0.1294
G63	G5481	0.1294
G312	G5555	0.1294
G183	G5678	0.1294
G308	G2889	0.1294
G271	G2893	0.1294
G81	G2818	0.1294
G304	G5705	0.1294
G263	G4054	0.1294
G312	G4142	0.1294
G312	G4616	0.1294
G252	G3818	0.1294
G252	G5896	0.1294
G178	G5724	0.1294
G313	G4477	0.1294
G178	G5810	0.1294
G85	G5376	0.1294
G132	G3382	0.1294
G279	G4849	0.1294
G285	G270	0.1294
G285	G4897	0.1294
G313	G2777	0.1294
G313	G1553	0.1294
G308	G3842	0.1294
G198	G731	0.1293
G214	G3323	0.1293
G91	G507	0.1293
G231	G1148	0.1293
G304	G3500	0.1293
G167	G2101	0.1293
G298	G4834	0.1293
G297	G5143	0.1293
G167	G1321	0.1293
G316	G330	0.1293
G320	G2606	0.1293
G60	G3430	0.1293
G22	G1521	0.1293
G91	G2166	0.1293
G68	G2660	0.1293
G91	G5255	0.1293
G313	G5371	0.1293
G212	G833	0.1293
G52	G1843	0.1293
G178	G5562	0.1293
G249	G2854	0.1293
G173	G3686	0.1293
G91	G5327	0.1293
G132	G3333	0.1293
G183	G1266	0.1293
G25	G1421	0.1293
G167	G3981	0.1293
G132	G5140	0.1293
G158	G507	0.1293
G241	G656	0.1293
G304	G1640	0.1293
G327	G1148	0.1293
G102	G4238	0.1293
G249	G282	0.1293
G249	G1422	0.1293
G33	G1478	0.1293
G312	G2350	0.1293
G200	G3382	0.1293
G271	G4567	0.1293
G126	G1716	0.1293
G285	G3738	0.1293
G282	G249	0.1293
G173	G745	0.1293
G91	G3561	0.1293
G173	G4700	0.1293
G252	G1693	0.1293
G330	G316	0.1293
G60	G425	0.1293
G3	G1787	0.1293
G3	G2222	0.1293
G3	G3188	0.1293
G308	G2076	0.1293
G81	G3331	0.1293
G130	G1017	0.1293
G178	G2649	0.1293
G304	G4702	0.1293
G252	G394	0.1293
G252	G2737	0.1293
G285	G2950	0.1293
G285	G4974	0.1293
G178	G1904	0.1293
G307	G1993	0.1293
G279	G1601	0.1293
G3	G1341	0.1293
G279	G1968	0.1293
G168	G3413	0.1293
G168	G4456	0.1293
G168	G5245	0.1293
G239	G4972	0.1293
G178	G5259	0.1293
G173	G2427	0.1293
G158	G5890	0.1293
G178	G4362	0.1293
G239	G4252	0.1293
G279	G5416	0.1293
G178	G1659	0.1293
G231	G656	0.1292
G312	G3518	0.1292
G61	G125	0.1292
G92	G3994	0.1292
G68	G4455	0.1292
G73	G760	0.1292
G91	G1151	0.1292
G297	G4521	0.1292
G22	G2984	0.1292
G164	G2484	0.1292
G214	G2796	0.1292
G183	G5760	0.1292
G305	G133	0.1292
G130	G2224	0.1292
G91	G2977	0.1292
G254	G5115	0.1292
G313	G4130	0.1292
G158	G4956	0.1292
G260	G113	0.1292
G92	G1422	0.1292
G168	G3127	0.1292
G20	G1798	0.1292
G92	G1798	0.1292
G312	G1332	0.1292
G250	G598	0.1292
G25	G5041	0.1292
G68	G5115	0.1292
G313	G2853	0.1292
G313	G4724	0.1292
G191	G4994	0.1292
G85	G2405	0.1292
G130	G3976	0.1292
G279	G2303	0.1292
G132	G5311	0.1292
G313	G5248	0.1292
G178	G2413	0.1292
G316	G3704	0.1292
G52	G3711	0.1292
G281	G4860	0.1292
G113	G260	0.1292
G178	G3358	0.1292
G279	G1243	0.1292
G133	G305	0.1292
G47	G4747	0.1292
G127	G5382	0.1292
G102	G525	0.1292
G215	G5137	0.1292
G313	G1989	0.1292
G142	G1420	0.1292
G280	G671	0.1292
G330	G5138	0.1292
G325	G5353	0.1292
G65	G2751	0.1292
G312	G4895	0.1292
G278	G2751	0.1292
G130	G5446	0.1292
G158	G3766	0.1292
G137	G1327	0.1292
G3	G1398	0.1292
G178	G2209	0.1292
G125	G61	0.1292
G231	G4544	0.1291
G222	G2696	0.1291
G22	G2564	0.1291
G22	G3117	0.1291
G22	G5514	0.1291
G304	G511	0.1291
G231	G4210	0.1291
G20	G5811	0.1291
G52	G3787	0.1291
G21	G4438	0.1291
G52	G5300	0.1291
G261	G1318	0.1291
G214	G4291	0.1291
G212	G5490	0.1291
G92	G1286	0.1291
G214	G297	0.1291
G254	G4977	0.1291
G307	G2261	0.1291
G136	G275	0.1291
G212	G5338	0.1291
G64	G1993	0.1291
G275	G136	0.1291
G280	G506	0.1291
G152	G5106	0.1291
G91	G1989	0.1291
G22	G3785	0.1291
G312	G4848	0.1291
G241	G3771	0.1291
G163	G1146	0.1291
G219	G82	0.1291
G52	G5450	0.1291
G297	G214	0.1291
G168	G985	0.1291
G168	G3385	0.1291
G280	G1586	0.1291
G249	G3559	0.1291
G96	G1625	0.1291
G127	G280	0.1291
G65	G2484	0.1291
G168	G132	0.1291
G159	G1323	0.1291
G279	G1772	0.1291
G241	G1762	0.1291
G52	G1422	0.1291
G132	G168	0.1291
G260	G2114	0.1291
G250	G1625	0.1291
G279	G2240	0.1291
G68	G3444	0.1291
G107	G4334	0.1291
G316	G1427	0.1291
G280	G127	0.1291
G280	G3020	0.1291
G18	G442	0.1291
G316	G1874	0.1291
G82	G219	0.1291
G82	G5336	0.1291
G304	G1576	0.1291
G201	G5550	0.1291
G68	G2649	0.1291
G304	G1062	0.1291
G304	G1874	0.1291
G81	G3220	0.1291
G43	G2275	0.1291
G65	G3548	0.1291
G65	G745	0.1291
G250	G2659	0.1291
G204	G2443	0.1291
G204	G2792	0.1291
G127	G368	0.1291
G65	G1463	0.1291
G250	G3976	0.1291
G173	G5883	0.1291
G3	G4950	0.1291
G127	G1044	0.1291
G330	G3419	0.1291
G91	G3306	0.1291
G285	G3450	0.1291
G81	G5878	0.1291
G158	G1881	0.1291
G304	G2911	0.1291
G308	G2447	0.1291
G308	G4828	0.1291
G178	G5850	0.1291
G168	G3644	0.1291
G316	G3176	0.1291
G65	G3520	0.1291
G285	G4291	0.1291
G281	G2292	0.1291
G285	G3991	0.1291
G92	G5498	0.129
G167	G2363	0.129
G297	G3328	0.129
G212	G4094	0.129
G312	G1655	0.129
G130	G2018	0.129
G164	G1149	0.129
G132	G1459	0.129
G173	G997	0.129
G91	G3068	0.129
G196	G68	0.129
G92	G3277	0.129
G92	G5577	0.129
G168	G424	0.129
G142	G4980	0.129
G85	G4092	0.129
G91	G3648	0.129
G237	G2403	0.129
G81	G1971	0.129
G321	G5864	0.129
G278	G4983	0.129
G279	G858	0.129
G164	G1956	0.129
G91	G487	0.129
G254	G3444	0.129
G173	G5452	0.129
G60	G2298	0.129
G68	G2412	0.129
G313	G5068	0.129
G178	G5071	0.129
G178	G962	0.129
G204	G3518	0.129
G92	G5270	0.129
G168	G5926	0.129
G33	G3785	0.129
G33	G5822	0.129
G313	G1919	0.129
G313	G4545	0.129
G126	G1906	0.129
G260	G4283	0.129
G91	G1304	0.129
G22	G5143	0.129
G312	G4387	0.129
G285	G5854	0.129
G330	G1682	0.129
G260	G379	0.129
G96	G5847	0.129
G279	G1357	0.129
G252	G3555	0.129
G325	G2417	0.129
G62	G1559	0.129
G62	G1985	0.129
G159	G4934	0.129
G241	G2391	0.129
G126	G5295	0.129
G252	G2008	0.129
G68	G196	0.129
G285	G2944	0.129
G285	G3064	0.129
G281	G1148	0.129
G178	G2225	0.129
G168	G1651	0.129
G313	G878	0.129
G137	G4362	0.129
G327	G997	0.1289
G278	G5518	0.1289
G142	G2453	0.1289
G298	G4832	0.1289
G63	G783	0.1289
G297	G4335	0.1289
G132	G482	0.1289
G92	G1593	0.1289
G20	G4802	0.1289
G297	G3393	0.1289
G92	G4282	0.1289
G231	G530	0.1289
G279	G5324	0.1289
G167	G814	0.1289
G279	G2298	0.1289
G91	G1578	0.1289
G173	G3328	0.1289
G173	G5795	0.1289
G219	G475	0.1289
G132	G5765	0.1289
G202	G1795	0.1289
G215	G5093	0.1289
G285	G5093	0.1289
G52	G929	0.1289
G52	G1543	0.1289
G33	G3494	0.1289
G278	G4803	0.1289
G52	G1803	0.1289
G52	G2109	0.1289
G52	G2602	0.1289
G52	G3498	0.1289
G126	G1992	0.1289
G252	G2454	0.1289
G254	G2075	0.1289
G173	G2905	0.1289
G239	G906	0.1289
G330	G5354	0.1289
G158	G800	0.1289
G81	G2727	0.1289
G215	G4934	0.1289
G285	G582	0.1289
G266	G792	0.1289
G164	G4963	0.1289
G252	G3911	0.1289
G330	G4448	0.1289
G102	G2357	0.1289
G92	G464	0.1289
G260	G5420	0.1289
G62	G1447	0.1289
G252	G2823	0.1289
G316	G1856	0.1289
G316	G4346	0.1289
G52	G3189	0.1289
G178	G1618	0.1289
G308	G4984	0.1289
G52	G4219	0.1289
G132	G1356	0.1289
G132	G3959	0.1289
G214	G504	0.1288
G252	G5513	0.1288
G215	G2258	0.1288
G183	G3931	0.1288
G33	G3748	0.1288
G91	G1179	0.1288
G183	G4902	0.1288
G167	G2716	0.1288
G91	G5435	0.1288
G91	G5583	0.1288
G159	G1427	0.1288
G74	G3770	0.1288
G231	G3628	0.1288
G215	G132	0.1288
G68	G3277	0.1288
G260	G783	0.1288
G132	G2410	0.1288
G168	G399	0.1288
G92	G2124	0.1288
G279	G5518	0.1288
G68	G1971	0.1288
G249	G350	0.1288
G249	G2118	0.1288
G249	G2457	0.1288
G278	G1672	0.1288
G63	G1512	0.1288
G91	G3911	0.1288
G52	G4724	0.1288
G312	G2413	0.1288
G47	G841	0.1288
G307	G5235	0.1288
G91	G1390	0.1288
G91	G2277	0.1288
G25	G3564	0.1288
G167	G5521	0.1288
G52	G1912	0.1288
G62	G204	0.1288
G33	G1682	0.1288
G304	G2361	0.1288
G231	G2602	0.1288
G304	G4122	0.1288
G304	G5777	0.1288
G81	G2209	0.1288
G85	G3685	0.1288
G173	G2490	0.1288
G254	G3787	0.1288
G81	G1701	0.1288
G120	G2841	0.1288
G204	G62	0.1288
G265	G2060	0.1288
G52	G4065	0.1288
G308	G506	0.1288
G300	G3756	0.1288
G313	G3127	0.1288
G173	G2002	0.1288
G164	G3653	0.1288
G285	G4860	0.1288
G251	G966	0.1288
G130	G5767	0.1288
G132	G215	0.1288
G265	G3103	0.1288
G178	G1881	0.1288
G281	G4198	0.1288
G281	G4793	0.1288
G241	G3522	0.1288
G232	G3311	0.1288
G178	G783	0.1288
G215	G2020	0.1288
G304	G3645	0.1288
G285	G3944	0.1288
G308	G3724	0.1288
G244	G1416	0.1287
G63	G1006	0.1287
G164	G2718	0.1287
G279	G4718	0.1287
G265	G5514	0.1287
G219	G4297	0.1287
G265	G3940	0.1287
G33	G1880	0.1287
G313	G565	0.1287
G68	G1621	0.1287
G204	G5114	0.1287
G266	G5115	0.1287
G91	G3529	0.1287
G81	G1447	0.1287
G81	G1621	0.1287
G81	G2224	0.1287
G252	G4029	0.1287
G214	G2440	0.1287
G52	G2052	0.1287
G95	G1992	0.1287
G183	G5204	0.1287
G316	G5837	0.1287
G168	G173	0.1287
G168	G5311	0.1287
G33	G4956	0.1287
G18	G4724	0.1287
G313	G5577	0.1287
G231	G5088	0.1287
G91	G968	0.1287
G278	G1279	0.1287
G312	G173	0.1287
G312	G5696	0.1287
G313	G3908	0.1287
G130	G4897	0.1287
G173	G312	0.1287
G279	G621	0.1287
G173	G2644	0.1287
G173	G2754	0.1287
G81	G3391	0.1287
G204	G4297	0.1287
G51	G2581	0.1287
G33	G2845	0.1287
G137	G3210	0.1287
G266	G4219	0.1287
G316	G1304	0.1287
G178	G476	0.1287
G281	G3210	0.1287
G173	G168	0.1287
G137	G907	0.1287
G281	G1186	0.1287
G313	G444	0.1287
G313	G4648	0.1287
G183	G3306	0.1287
G123	G2169	0.1287
G279	G4344	0.1287
G325	G2387	0.1287
G3	G3225	0.1287
G164	G5319	0.1287
G280	G2076	0.1287
G163	G4278	0.1287
G279	G1825	0.1287
G300	G1256	0.1287
G3	G5782	0.1287
G239	G3881	0.1287
G239	G658	0.1287
G239	G1554	0.1287
G178	G2531	0.1287
G178	G1368	0.1287
G313	G611	0.1287
G64	G178	0.1286
G22	G511	0.1286
G178	G483	0.1286
G215	G5518	0.1286
G307	G2991	0.1286
G206	G2018	0.1286
G278	G3551	0.1286
G168	G4029	0.1286
G312	G3430	0.1286
G73	G3470	0.1286
G164	G621	0.1286
G202	G870	0.1286
G102	G475	0.1286
G173	G3331	0.1286
G214	G3213	0.1286
G52	G3548	0.1286
G252	G5608	0.1286
G312	G5322	0.1286
G185	G5575	0.1286
G73	G814	0.1286
G68	G523	0.1286
G304	G2367	0.1286
G304	G5931	0.1286
G73	G4111	0.1286
G201	G5093	0.1286
G173	G516	0.1286
G252	G4618	0.1286
G132	G81	0.1286
G179	G2432	0.1286
G231	G1861	0.1286
G231	G4931	0.1286
G304	G4931	0.1286
G95	G833	0.1286
G3	G2181	0.1286
G183	G5189	0.1286
G102	G126	0.1286
G132	G279	0.1286
G96	G5115	0.1286
G215	G2181	0.1286
G9	G1302	0.1286
G126	G102	0.1286
G278	G2401	0.1286
G252	G4980	0.1286
G173	G1779	0.1286
G19	G3495	0.1286
G279	G132	0.1286
G279	G3017	0.1286
G60	G783	0.1286
G60	G5701	0.1286
G280	G1530	0.1286
G281	G2545	0.1286
G147	G4726	0.1286
G178	G1151	0.1286
G132	G798	0.1286
G81	G132	0.1286
G181	G1231	0.1286
G308	G3738	0.1286
G279	G4791	0.1286
G305	G3817	0.1286
G102	G4588	0.1286
G102	G5295	0.1286
G251	G3521	0.1286
G3	G4360	0.1286
G3	G4826	0.1286
G280	G1765	0.1286
G239	G4684	0.1286
G163	G656	0.1286
G280	G1509	0.1286
G309	G792	0.1286
G163	G4911	0.1286
G279	G3808	0.1286
G178	G2394	0.1286
G204	G568	0.1286
G204	G2714	0.1286
G304	G4456	0.1286
G307	G3716	0.1286
G137	G4612	0.1286
G316	G5073	0.1286
G178	G5346	0.1286
G178	G64	0.1286
G239	G929	0.1286
G308	G3959	0.1286
G167	G464	0.1285
G278	G4443	0.1285
G214	G4142	0.1285
G132	G1813	0.1285
G22	G2500	0.1285
G22	G2969	0.1285
G22	G3358	0.1285
G91	G3210	0.1285
G102	G285	0.1285
G91	G4441	0.1285
G22	G5462	0.1285
G91	G5853	0.1285
G313	G5309	0.1285
G320	G307	0.1285
G92	G1130	0.1285
G307	G1397	0.1285
G313	G2145	0.1285
G173	G3258	0.1285
G215	G2516	0.1285
G33	G5137	0.1285
G33	G5597	0.1285
G252	G1576	0.1285
G280	G523	0.1285
G22	G1279	0.1285
G91	G1751	0.1285
G22	G2186	0.1285
G167	G4720	0.1285
G196	G2125	0.1285
G265	G5426	0.1285
G280	G621	0.1285
G289	G2236	0.1285
G307	G1802	0.1285
G307	G966	0.1285
G250	G1179	0.1285
G73	G4628	0.1285
G279	G5327	0.1285
G325	G4324	0.1285
G173	G1694	0.1285
G132	G2383	0.1285
G194	G5097	0.1285
G201	G5597	0.1285
G307	G320	0.1285
G82	G2403	0.1285
G85	G4082	0.1285
G52	G1630	0.1285
G183	G2014	0.1285
G280	G2232	0.1285
G250	G1807	0.1285
G65	G3101	0.1285
G65	G4319	0.1285
G250	G5677	0.1285
G102	G3032	0.1285
G81	G2531	0.1285
G304	G1751	0.1285
G158	G2224	0.1285
G274	G1682	0.1285
G65	G1304	0.1285
G312	G5601	0.1285
G68	G4054	0.1285
G304	G3644	0.1285
G274	G2436	0.1285
G274	G2779	0.1285
G279	G741	0.1285
G252	G1315	0.1285
G252	G5601	0.1285
G73	G1164	0.1285
G33	G2076	0.1285
G62	G3797	0.1285
G33	G4910	0.1285
G274	G745	0.1285
G47	G2224	0.1285
G201	G5408	0.1285
G250	G1856	0.1285
G250	G3229	0.1285
G130	G5435	0.1285
G85	G5117	0.1285
G307	G5839	0.1285
G73	G4815	0.1285
G173	G5029	0.1285
G65	G2401	0.1285
G250	G5513	0.1285
G309	G799	0.1285
G285	G102	0.1285
G158	G5338	0.1285
G3	G2563	0.1285
G137	G2151	0.1285
G91	G1321	0.1285
G308	G3248	0.1285
G308	G4634	0.1285
G92	G3448	0.1284
G94	G745	0.1284
G179	G802	0.1284
G91	G359	0.1284
G63	G482	0.1284
G278	G4232	0.1284
G132	G3289	0.1284
G102	G2944	0.1284
G92	G1554	0.1284
G92	G5883	0.1284
G223	G3650	0.1284
G265	G1327	0.1284
G183	G164	0.1284
G63	G2824	0.1284
G126	G2367	0.1284
G206	G3756	0.1284
G126	G4724	0.1284
G278	G4824	0.1284
G239	G1081	0.1284
G173	G560	0.1284
G252	G3492	0.1284
G159	G4931	0.1284
G280	G504	0.1284
G279	G929	0.1284
G279	G957	0.1284
G279	G5456	0.1284
G191	G2500	0.1284
G191	G2969	0.1284
G3	G3417	0.1284
G33	G3444	0.1284
G195	G520	0.1284
G173	G2232	0.1284
G68	G1089	0.1284
G68	G2368	0.1284
G68	G2716	0.1284
G3	G3277	0.1284
G104	G1186	0.1284
G132	G582	0.1284
G330	G1802	0.1284
G249	G3808	0.1284
G62	G2188	0.1284
G278	G2613	0.1284
G304	G513	0.1284
G304	G2525	0.1284
G168	G1333	0.1284
G168	G3865	0.1284
G168	G4142	0.1284
G309	G5434	0.1284
G81	G5698	0.1284
G96	G2516	0.1284
G312	G886	0.1284
G164	G183	0.1284
G164	G3959	0.1284
G305	G4986	0.1284
G85	G1227	0.1284
G85	G5850	0.1284
G3	G1776	0.1284
G82	G365	0.1284
G215	G4968	0.1284
G164	G463	0.1284
G3	G1349	0.1284
G3	G3074	0.1284
G173	G4396	0.1284
G279	G1839	0.1284
G81	G1860	0.1284
G316	G3472	0.1284
G281	G1356	0.1284
G168	G3861	0.1284
G132	G3791	0.1284
G308	G1621	0.1284
G125	G4172	0.1284
G178	G3158	0.1284
G308	G5290	0.1284
G279	G4544	0.1283
G25	G2034	0.1283
G183	G3748	0.1283
G214	G285	0.1283
G280	G5911	0.1283
G307	G2367	0.1283
G22	G2893	0.1283
G63	G2893	0.1283
G91	G4150	0.1283
G312	G793	0.1283
G307	G4769	0.1283
G316	G5892	0.1283
G303	G4095	0.1283
G183	G697	0.1283
G20	G1228	0.1283
G92	G3636	0.1283
G168	G5583	0.1283
G279	G4130	0.1283
G159	G4567	0.1283
G92	G3826	0.1283
G265	G2807	0.1283
G159	G984	0.1283
G22	G4767	0.1283
G91	G5248	0.1283
G142	G2403	0.1283
G215	G3845	0.1283
G285	G4210	0.1283
G215	G5597	0.1283
G159	G2194	0.1283
G77	G972	0.1283
G51	G5035	0.1283
G81	G1890	0.1283
G164	G1279	0.1283
G307	G2188	0.1283
G297	G1965	0.1283
G271	G643	0.1283
G130	G1473	0.1283
G324	G1483	0.1283
G126	G2950	0.1283
G52	G4152	0.1283
G91	G3818	0.1283
G289	G5118	0.1283
G252	G2788	0.1283
G307	G5881	0.1283
G47	G2005	0.1283
G304	G4439	0.1283
G231	G5701	0.1283
G81	G5297	0.1283
G52	G5172	0.1283
G312	G3521	0.1283
G62	G4709	0.1283
G73	G4931	0.1283
G33	G5420	0.1283
G285	G3695	0.1283
G285	G4931	0.1283
G279	G2739	0.1283
G173	G3160	0.1283
G173	G5937	0.1283
G60	G4769	0.1283
G313	G2533	0.1283
G144	G4731	0.1283
G85	G442	0.1283
G104	G3273	0.1283
G252	G2153	0.1283
G252	G3854	0.1283
G60	G3158	0.1283
G52	G5315	0.1283
G239	G3787	0.1283
G91	G3800	0.1283
G239	G5448	0.1283
G239	G5524	0.1283
G239	G1765	0.1283
G178	G532	0.1283
G313	G4344	0.1283
G313	G5878	0.1283
G308	G5287	0.1283
G132	G3176	0.1283
G125	G4354	0.1283
G3	G1968	0.1283
G125	G4821	0.1283
G285	G214	0.1283
G183	G2453	0.1282
G167	G1271	0.1282
G297	G504	0.1282
G278	G5525	0.1282
G33	G5498	0.1282
G81	G841	0.1282
G297	G4902	0.1282
G159	G2181	0.1282
G266	G132	0.1282
G215	G281	0.1282
G214	G657	0.1282
G94	G1873	0.1282
G320	G5520	0.1282
G231	G907	0.1282
G68	G2804	0.1282
G95	G4803	0.1282
G68	G5435	0.1282
G330	G2313	0.1282
G52	G5068	0.1282
G52	G1521	0.1282
G52	G2711	0.1282
G300	G5861	0.1282
G52	G2124	0.1282
G60	G2860	0.1282
G181	G3101	0.1282
G33	G5677	0.1282
G3	G3271	0.1282
G289	G3857	0.1282
G91	G4140	0.1282
G285	G3551	0.1282
G215	G4743	0.1282
G181	G5175	0.1282
G81	G998	0.1282
G81	G4824	0.1282
G130	G4684	0.1282
G3	G2298	0.1282
G300	G868	0.1282
G204	G476	0.1282
G204	G5593	0.1282
G85	G3498	0.1282
G142	G3213	0.1282
G219	G5013	0.1282
G330	G5501	0.1282
G313	G3297	0.1282
G313	G4360	0.1282
G173	G1714	0.1282
G173	G2401	0.1282
G168	G4236	0.1282
G81	G794	0.1282
G304	G674	0.1282
G304	G2008	0.1282
G158	G3251	0.1282
G304	G5181	0.1282
G33	G657	0.1282
G252	G469	0.1282
G279	G3073	0.1282
G260	G1481	0.1282
G210	G5513	0.1282
G3	G1772	0.1282
G178	G4268	0.1282
G313	G1667	0.1282
G260	G3302	0.1282
G260	G3773	0.1282
G260	G5415	0.1282
G316	G5235	0.1282
G281	G215	0.1282
G85	G5428	0.1282
G137	G4720	0.1282
G132	G266	0.1282
G68	G4815	0.1282
G281	G1615	0.1282
G312	G641	0.1282
G308	G4301	0.1282
G22	G3994	0.1281
G167	G2325	0.1281
G167	G1600	0.1281
G68	G2258	0.1281
G173	G3553	0.1281
G22	G2192	0.1281
G91	G2793	0.1281
G91	G5931	0.1281
G183	G2823	0.1281
G68	G3628	0.1281
G204	G4934	0.1281
G324	G3494	0.1281
G327	G4268	0.1281
G215	G1992	0.1281
G132	G3781	0.1281
G168	G1919	0.1281
G92	G5509	0.1281
G285	G3798	0.1281
G91	G4769	0.1281
G265	G5845	0.1281
G168	G5550	0.1281
G9	G618	0.1281
G330	G1146	0.1281
G233	G2659	0.1281
G85	G5158	0.1281
G252	G439	0.1281
G173	G2830	0.1281
G158	G3131	0.1281
G109	G3732	0.1281
G62	G1304	0.1281
G278	G4238	0.1281
G91	G3363	0.1281
G180	G1085	0.1281
G252	G5940	0.1281
G52	G1119	0.1281
G3	G2412	0.1281
G316	G1610	0.1281
G178	G2836	0.1281
G52	G4234	0.1281
G158	G1630	0.1281
G304	G2818	0.1281
G168	G789	0.1281
G168	G1604	0.1281
G168	G4153	0.1281
G281	G5847	0.1281
G285	G5140	0.1281
G178	G3509	0.1281
G132	G1621	0.1281
G249	G2391	0.1281
G280	G1450	0.1281
G81	G3858	0.1281
G130	G549	0.1281
G308	G3450	0.1281
G252	G5783	0.1281
G178	G1274	0.1281
G91	G3958	0.128
G60	G2457	0.128
G262	G5392	0.128
G20	G1271	0.128
G238	G935	0.128
G158	G5357	0.128
G298	G5298	0.128
G250	G2018	0.128
G91	G3695	0.128
G91	G5799	0.128
G307	G1530	0.128
G142	G280	0.128
G312	G1621	0.128
G201	G4771	0.128
G183	G2993	0.128
G270	G52	0.128
G164	G937	0.128
G130	G4657	0.128
G109	G3036	0.128
G316	G4029	0.128
G313	G3323	0.128
G68	G565	0.128
G82	G1080	0.128
G82	G5601	0.128
G206	G5115	0.128
G52	G350	0.128
G91	G3220	0.128
G252	G1971	0.128
G304	G5255	0.128
G20	G304	0.128
G92	G4968	0.128
G130	G5180	0.128
G181	G2516	0.128
G92	G886	0.128
G168	G1486	0.128
G168	G3928	0.128
G20	G4295	0.128
G168	G4696	0.128
G81	G1332	0.128
G81	G5016	0.128
G305	G254	0.128
G102	G2779	0.128
G164	G1618	0.128
G3	G5324	0.128
G167	G5300	0.128
G126	G1928	0.128
G252	G1787	0.128
G173	G3188	0.128
G254	G305	0.128
G91	G2032	0.128
G3	G4875	0.128
G137	G4718	0.128
G307	G3792	0.128
G249	G4374	0.128
G281	G2438	0.128
G62	G1044	0.128
G68	G5270	0.128
G159	G1333	0.128
G279	G1333	0.128
G279	G3865	0.128
G279	G4604	0.128
G204	G1881	0.128
G81	G394	0.128
G81	G3268	0.128
G280	G1279	0.128
G178	G2994	0.128
G178	G4135	0.128
G281	G5550	0.128
G304	G20	0.128
G52	G270	0.128
G279	G3326	0.128
G95	G4461	0.128
G285	G2545	0.128
G163	G3559	0.128
G279	G1230	0.128
G173	G5881	0.128
G239	G795	0.128
G308	G1847	0.128
G280	G142	0.128
G280	G5420	0.128
G280	G2792	0.128
G47	G5164	0.128
G239	G4379	0.128
G304	G5824	0.128
G279	G1356	0.128
G38	G2171	0.128
G132	G5353	0.128
G307	G4730	0.128
G91	G4718	0.1279
G91	G962	0.1279
G164	G2889	0.1279
G327	G1174	0.1279
G63	G3551	0.1279
G265	G5765	0.1279
G231	G2545	0.1279
G168	G2966	0.1279
G168	G5322	0.1279
G20	G5425	0.1279
G231	G2440	0.1279
G304	G4455	0.1279
G307	G3123	0.1279
G126	G4316	0.1279
G73	G2951	0.1279
G130	G201	0.1279
G102	G5597	0.1279
G231	G3820	0.1279
G278	G4832	0.1279
G274	G5093	0.1279
G126	G370	0.1279
G278	G3385	0.1279
G65	G1174	0.1279
G141	G3482	0.1279
G250	G621	0.1279
G73	G2644	0.1279
G65	G4265	0.1279
G68	G5706	0.1279
G312	G2375	0.1279
G265	G5544	0.1279
G285	G1621	0.1279
G73	G407	0.1279
G73	G3911	0.1279
G68	G281	0.1279
G179	G1751	0.1279
G132	G4260	0.1279
G179	G5183	0.1279
G279	G2080	0.1279
G178	G5300	0.1279
G65	G2232	0.1279
G279	G812	0.1279
G279	G1876	0.1279
G279	G4950	0.1279
G163	G3068	0.1279
G163	G4791	0.1279
G52	G738	0.1279
G52	G1349	0.1279
G65	G5825	0.1279
G130	G2486	0.1279
G130	G2924	0.1279
G164	G4694	0.1279
G239	G2438	0.1279
G280	G2950	0.1279
G281	G68	0.1279
G178	G3918	0.1279
G274	G3518	0.1279
G263	G5597	0.1279
G65	G3879	0.1279
G73	G4140	0.1279
G178	G1429	0.1279
G178	G2902	0.1279
G81	G3539	0.1279
G239	G2261	0.1279
G239	G3996	0.1279
G231	G4331	0.1279
G274	G2516	0.1279
G312	G4984	0.1279
G65	G520	0.1279
G43	G2789	0.1279
G297	G5167	0.1279
G164	G3792	0.1279
G33	G2357	0.1279
G201	G130	0.1279
G73	G1062	0.1279
G201	G3638	0.1279
G3	G4535	0.1279
G137	G3104	0.1279
G130	G526	0.1279
G173	G4001	0.1279
G285	G2186	0.1279
G81	G700	0.1279
G274	G3142	0.1279
G158	G1542	0.1279
G158	G4710	0.1279
G158	G5513	0.1279
G252	G3662	0.1279
G252	G3732	0.1279
G285	G1811	0.1279
G308	G1881	0.1279
G304	G3384	0.1279
G64	G308	0.1278
G26	G4076	0.1278
G300	G1483	0.1278
G19	G2562	0.1278
G278	G5573	0.1278
G92	G560	0.1278
G92	G3358	0.1278
G183	G435	0.1278
G265	G2454	0.1278
G324	G204	0.1278
G305	G387	0.1278
G91	G2361	0.1278
G63	G2602	0.1278
G22	G3097	0.1278
G298	G4072	0.1278
G212	G5471	0.1278
G266	G2516	0.1278
G304	G308	0.1278
G181	G2545	0.1278
G200	G3608	0.1278
G313	G1625	0.1278
G280	G5601	0.1278
G81	G2793	0.1278
G282	G5342	0.1278
G159	G2025	0.1278
G279	G2171	0.1278
G68	G1227	0.1278
G226	G4335	0.1278
G159	G1776	0.1278
G279	G4956	0.1278
G313	G2513	0.1278
G204	G2114	0.1278
G204	G2950	0.1278
G96	G3115	0.1278
G164	G1491	0.1278
G85	G814	0.1278
G33	G4297	0.1278
G297	G1249	0.1278
G281	G4769	0.1278
G52	G5937	0.1278
G3	G4902	0.1278
G179	G5407	0.1278
G206	G435	0.1278
G168	G4340	0.1278
G60	G1787	0.1278
G60	G3823	0.1278
G215	G986	0.1278
G158	G1427	0.1278
G231	G1486	0.1278
G313	G1607	0.1278
G313	G3559	0.1278
G308	G4076	0.1278
G81	G3913	0.1278
G10	G4353	0.1278
G130	G3472	0.1278
G68	G1070	0.1278
G91	G1993	0.1278
G82	G5591	0.1278
G178	G4534	0.1278
G313	G1349	0.1278
G313	G3064	0.1278
G313	G3531	0.1278
G204	G324	0.1278
G82	G5420	0.1278
G308	G304	0.1278
G178	G2151	0.1278
G250	G906	0.1278
G22	G2409	0.1278
G173	G3495	0.1278
G312	G1870	0.1278
G279	G3984	0.1278
G304	G1059	0.1278
G304	G2098	0.1278
G313	G3854	0.1278
G201	G1148	0.1278
G33	G1420	0.1278
G304	G3747	0.1278
G3	G5896	0.1278
G263	G3537	0.1278
G65	G3645	0.1278
G3	G3561	0.1278
G132	G2612	0.1278
G279	G3972	0.1278
G313	G5669	0.1278
G308	G64	0.1278
G183	G3627	0.1277
G64	G350	0.1277
G33	G979	0.1277
G280	G4731	0.1277
G188	G82	0.1277
G229	G594	0.1277
G80	G5342	0.1277
G297	G3101	0.1277
G275	G5013	0.1277
G63	G424	0.1277
G91	G1971	0.1277
G132	G4459	0.1277
G313	G4076	0.1277
G16	G353	0.1277
G95	G2457	0.1277
G92	G516	0.1277
G327	G2786	0.1277
G167	G2409	0.1277
G92	G3286	0.1277
G20	G4731	0.1277
G159	G2584	0.1277
G29	G5088	0.1277
G304	G3271	0.1277
G22	G3332	0.1277
G173	G3756	0.1277
G52	G1080	0.1277
G265	G3498	0.1277
G304	G5388	0.1277
G252	G4610	0.1277
G279	G1600	0.1277
G68	G1861	0.1277
G215	G2310	0.1277
G132	G1763	0.1277
G327	G3610	0.1277
G68	G2350	0.1277
G73	G2525	0.1277
G52	G1089	0.1277
G52	G2222	0.1277
G91	G1667	0.1277
G3	G4035	0.1277
G3	G4851	0.1277
G271	G2381	0.1277
G215	G2508	0.1277
G137	G355	0.1277
G102	G2613	0.1277
G204	G4902	0.1277
G60	G5708	0.1277
G249	G697	0.1277
G304	G1131	0.1277
G304	G2727	0.1277
G33	G3229	0.1277
G168	G5825	0.1277
G137	G1813	0.1277
G271	G3470	0.1277
G313	G886	0.1277
G313	G3352	0.1277
G313	G4174	0.1277
G159	G1356	0.1277
G63	G5290	0.1277
G252	G423	0.1277
G81	G1247	0.1277
G81	G4608	0.1277
G285	G1070	0.1277
G215	G1694	0.1277
G204	G4548	0.1277
G313	G637	0.1277
G249	G1364	0.1277
G313	G3842	0.1277
G33	G2612	0.1277
G82	G188	0.1277
G132	G4247	0.1277
G132	G4963	0.1277
G300	G4291	0.1277
G132	G1982	0.1277
G313	G523	0.1277
G3	G3438	0.1277
G279	G4946	0.1277
G313	G4280	0.1277
G312	G4790	0.1276
G244	G5245	0.1276
G15	G5382	0.1276
G278	G935	0.1276
G215	G4956	0.1276
G214	G1255	0.1276
G285	G5542	0.1276
G91	G5846	0.1276
G179	G5727	0.1276
G279	G495	0.1276
G132	G1228	0.1276
G210	G1860	0.1276
G179	G4119	0.1276
G92	G2363	0.1276
G92	G4476	0.1276
G60	G5448	0.1276
G104	G5859	0.1276
G81	G2309	0.1276
G252	G3289	0.1276
G167	G271	0.1276
G91	G604	0.1276
G22	G1214	0.1276
G10	G3806	0.1276
G91	G3806	0.1276
G52	G1863	0.1276
G52	G1397	0.1276
G135	G3514	0.1276
G146	G2563	0.1276
G130	G4319	0.1276
G167	G1227	0.1276
G320	G3746	0.1276
G126	G52	0.1276
G278	G5270	0.1276
G191	G1228	0.1276
G304	G4545	0.1276
G85	G5477	0.1276
G183	G5682	0.1276
G52	G126	0.1276
G271	G167	0.1276
G223	G1845	0.1276
G159	G4044	0.1276
G215	G1356	0.1276
G215	G4724	0.1276
G164	G526	0.1276
G206	G1483	0.1276
G181	G4230	0.1276
G308	G1080	0.1276
G91	G4153	0.1276
G91	G5588	0.1276
G130	G3797	0.1276
G130	G5890	0.1276
G85	G1323	0.1276
G286	G4261	0.1276
G96	G1393	0.1276
G210	G1881	0.1276
G178	G2339	0.1276
G312	G3865	0.1276
G312	G4140	0.1276
G312	G4604	0.1276
G159	G2648	0.1276
G158	G1839	0.1276
G316	G2613	0.1276
G285	G3748	0.1276
G204	G4843	0.1276
G130	G2683	0.1276
G279	G3659	0.1276
G81	G4076	0.1276
G3	G2098	0.1276
G279	G3800	0.1276
G304	G3475	0.1276
G308	G2446	0.1276
G214	G239	0.1275
G214	G1807	0.1275
G92	G511	0.1275
G20	G3845	0.1275
G64	G3619	0.1275
G173	G2258	0.1275
G91	G2566	0.1275
G62	G4242	0.1275
G204	G5098	0.1275
G320	G1361	0.1275
G18	G3145	0.1275
G215	G3500	0.1275
G81	G986	0.1275
G173	G1235	0.1275
G324	G2275	0.1275
G324	G3608	0.1275
G215	G3553	0.1275
G52	G3940	0.1275
G242	G5727	0.1275
G307	G3210	0.1275
G85	G4872	0.1275
G312	G4851	0.1275
G126	G350	0.1275
G126	G2457	0.1275
G33	G178	0.1275
G22	G1422	0.1275
G92	G1530	0.1275
G132	G2368	0.1275
G132	G5773	0.1275
G20	G3332	0.1275
G92	G3565	0.1275
G92	G5129	0.1275
G307	G671	0.1275
G307	G5810	0.1275
G85	G1702	0.1275
G313	G2860	0.1275
G215	G774	0.1275
G263	G1763	0.1275
G231	G4478	0.1275
G81	G4953	0.1275
G81	G5706	0.1275
G51	G4730	0.1275
G215	G351	0.1275
G130	G1323	0.1275
G130	G1353	0.1275
G135	G4730	0.1275
G141	G3951	0.1275
G91	G2772	0.1275
G102	G756	0.1275
G113	G694	0.1275
G316	G1279	0.1275
G330	G3587	0.1275
G81	G2647	0.1275
G178	G33	0.1275
G158	G1304	0.1275
G304	G4010	0.1275
G132	G479	0.1275
G194	G4028	0.1275
G309	G2320	0.1275
G52	G464	0.1275
G178	G5053	0.1275
G313	G620	0.1275
G137	G4130	0.1275
G62	G5435	0.1275
G132	G425	0.1275
G167	G4010	0.1275
G279	G3249	0.1275
G126	G2796	0.1275
G96	G1017	0.1275
G204	G4219	0.1275
G279	G3732	0.1275
G304	G2286	0.1275
G239	G2309	0.1275
G239	G214	0.1275
G252	G4247	0.1275
G280	G5375	0.1275
G308	G3257	0.1275
G316	G4625	0.1275
G26	G504	0.1274
G3	G5513	0.1274
G92	G4092	0.1274
G85	G981	0.1274
G22	G5525	0.1274
G297	G3323	0.1274
G85	G507	0.1274
G238	G5518	0.1274
G316	G2446	0.1274
G64	G5204	0.1274
G250	G5518	0.1274
G146	G1406	0.1274
G68	G3719	0.1274
G304	G5629	0.1274
G181	G5093	0.1274
G64	G3156	0.1274
G183	G1635	0.1274
G215	G804	0.1274
G91	G2613	0.1274
G213	G2243	0.1274
G241	G3518	0.1274
G297	G5270	0.1274
G191	G3555	0.1274
G200	G3977	0.1274
G3	G3360	0.1274
G241	G1928	0.1274
G91	G803	0.1274
G63	G3942	0.1274
G320	G219	0.1274
G132	G2449	0.1274
G20	G678	0.1274
G252	G4336	0.1274
G279	G5837	0.1274
G251	G2439	0.1274
G66	G4059	0.1274
G219	G320	0.1274
G164	G3976	0.1274
G312	G573	0.1274
G312	G2109	0.1274
G33	G5593	0.1274
G33	G5934	0.1274
G178	G3798	0.1274
G137	G2959	0.1274
G249	G1618	0.1274
G215	G2648	0.1274
G238	G4188	0.1274
G3	G2716	0.1274
G3	G3476	0.1274
G178	G4828	0.1274
G178	G5085	0.1274
G68	G2020	0.1274
G312	G444	0.1274
G279	G374	0.1274
G304	G5620	0.1274
G281	G3819	0.1274
G252	G3761	0.1274
G163	G2347	0.1274
G239	G3952	0.1274
G239	G5408	0.1274
G330	G1101	0.1274
G62	G778	0.1274
G33	G2440	0.1274
G312	G3249	0.1274
G239	G2287	0.1274
G81	G2358	0.1274
G96	G658	0.1274
G96	G799	0.1274
G239	G1231	0.1274
G260	G1498	0.1274
G210	G3156	0.1274
G158	G3797	0.1274
G85	G1304	0.1274
G285	G4843	0.1274
G132	G2654	0.1274
G308	G2417	0.1274
G308	G3014	0.1274
G137	G3249	0.1274
G103	G2521	0.1273
G279	G632	0.1273
G41	G319	0.1273
G219	G3951	0.1273
G235	G3264	0.1273
G92	G745	0.1273
G320	G1473	0.1273
G183	G2438	0.1273
G183	G4803	0.1273
G255	G1986	0.1273
G21	G1201	0.1273
G275	G3467	0.1273
G183	G2945	0.1273
G265	G3685	0.1273
G183	G5405	0.1273
G183	G5724	0.1273
G206	G565	0.1273
G214	G4456	0.1273
G65	G5837	0.1273
G308	G1813	0.1273
G307	G558	0.1273
G65	G1149	0.1273
G130	G2145	0.1273
G25	G5308	0.1273
G265	G279	0.1273
G332	G730	0.1273
G73	G5140	0.1273
G107	G1214	0.1273
G73	G879	0.1273
G20	G279	0.1273
G92	G2977	0.1273
G167	G2053	0.1273
G274	G350	0.1273
G260	G3323	0.1273
G102	G4335	0.1273
G250	G178	0.1273
G168	G3621	0.1273
G168	G3785	0.1273
G168	G4112	0.1273
G113	G2844	0.1273
G249	G359	0.1273
G274	G132	0.1273
G132	G4331	0.1273
G82	G5597	0.1273
G33	G3638	0.1273
G201	G483	0.1273
G85	G1081	0.1273
G85	G5047	0.1273
G280	G370	0.1273
G132	G274	0.1273
G201	G2950	0.1273
G316	G3323	0.1273
G178	G250	0.1273
G133	G1782	0.1273
G274	G3163	0.1273
G274	G5825	0.1273
G241	G2697	0.1273
G250	G3873	0.1273
G279	G20	0.1273
G279	G2118	0.1273
G280	G3518	0.1273
G304	G3385	0.1273
G312	G5459	0.1273
G279	G265	0.1273
G300	G5491	0.1273
G33	G1802	0.1273
G274	G632	0.1273
G307	G1270	0.1273
G173	G4271	0.1273
G252	G4950	0.1273
G252	G5459	0.1273
G141	G4252	0.1273
G178	G1228	0.1273
G173	G3213	0.1273
G22	G5028	0.1273
G274	G1393	0.1273
G285	G4297	0.1273
G285	G5408	0.1273
G168	G5911	0.1273
G103	G3602	0.1273
G312	G700	0.1273
G158	G2486	0.1273
G308	G937	0.1273
G308	G4860	0.1273
G307	G2056	0.1273
G158	G3248	0.1273
G254	G3014	0.1273
G316	G1591	0.1273
G319	G41	0.1273
G178	G2761	0.1273
G132	G5167	0.1273
G308	G3792	0.1273
G304	G4544	0.1272
G304	G532	0.1272
G22	G1563	0.1272
G26	G3020	0.1272
G68	G3723	0.1272
G196	G816	0.1272
G252	G2261	0.1272
G278	G2101	0.1272
G20	G2224	0.1272
G168	G4290	0.1272
G168	G2175	0.1272
G183	G1600	0.1272
G204	G2944	0.1272
G265	G4493	0.1272
G167	G3719	0.1272
G63	G1725	0.1272
G270	G483	0.1272
G266	G1625	0.1272
G164	G4791	0.1272
G51	G2751	0.1272
G304	G2804	0.1272
G60	G2287	0.1272
G307	G130	0.1272
G307	G1186	0.1272
G233	G4178	0.1272
G307	G4901	0.1272
G91	G3771	0.1272
G167	G4872	0.1272
G202	G4707	0.1272
G129	G5342	0.1272
G206	G2899	0.1272
G239	G2367	0.1272
G60	G4031	0.1272
G300	G894	0.1272
G219	G68	0.1272
G204	G2273	0.1272
G185	G351	0.1272
G159	G1131	0.1272
G279	G1407	0.1272
G173	G1543	0.1272
G210	G1473	0.1272
G132	G2094	0.1272
G168	G3158	0.1272
G307	G2198	0.1272
G178	G5284	0.1272
G68	G219	0.1272
G113	G1179	0.1272
G231	G5780	0.1272
G254	G368	0.1272
G91	G700	0.1272
G130	G307	0.1272
G81	G1754	0.1272
G81	G3074	0.1272
G81	G5601	0.1272
G215	G1327	0.1272
G82	G4335	0.1272
G33	G4934	0.1272
G307	G2331	0.1272
G65	G3845	0.1272
G3	G425	0.1272
G126	G4379	0.1272
G250	G4709	0.1272
G73	G4735	0.1272
G285	G1839	0.1272
G279	G652	0.1272
G173	G1247	0.1272
G65	G3252	0.1272
G316	G1762	0.1272
G313	G1304	0.1272
G52	G5028	0.1272
G96	G3168	0.1272
G91	G5565	0.1272
G308	G5420	0.1272
G132	G5800	0.1272
G313	G841	0.1272
G81	G819	0.1272
G158	G5800	0.1272
G3	G4094	0.1272
G308	G1368	0.1272
G308	G2317	0.1272
G308	G3213	0.1272
G137	G3601	0.1272
G214	G1992	0.1271
G214	G2649	0.1271
G204	G2258	0.1271
G29	G4029	0.1271
G301	G5923	0.1271
G132	G3417	0.1271
G22	G2804	0.1271
G37	G2804	0.1271
G37	G4769	0.1271
G273	G5275	0.1271
G183	G3210	0.1271
G96	G3077	0.1271
G215	G2877	0.1271
G92	G881	0.1271
G137	G2992	0.1271
G85	G4429	0.1271
G265	G2124	0.1271
G312	G3645	0.1271
G91	G1607	0.1271
G22	G2300	0.1271
G22	G4067	0.1271
G304	G4035	0.1271
G231	G5514	0.1271
G279	G4325	0.1271
G185	G2896	0.1271
G313	G5322	0.1271
G159	G1640	0.1271
G51	G854	0.1271
G147	G565	0.1271
G109	G3128	0.1271
G167	G1011	0.1271
G91	G1317	0.1271
G167	G4092	0.1271
G33	G1473	0.1271
G52	G489	0.1271
G126	G5825	0.1271
G281	G2367	0.1271
G52	G4974	0.1271
G327	G3345	0.1271
G65	G2567	0.1271
G215	G2309	0.1271
G130	G833	0.1271
G130	G5405	0.1271
G265	G1991	0.1271
G261	G1993	0.1271
G304	G425	0.1271
G304	G3177	0.1271
G3	G3466	0.1271
G263	G2457	0.1271
G60	G489	0.1271
G81	G5536	0.1271
G62	G1783	0.1271
G62	G5235	0.1271
G158	G1672	0.1271
G304	G3641	0.1271
G304	G5436	0.1271
G313	G3083	0.1271
G119	G1376	0.1271
G132	G4234	0.1271
G168	G2886	0.1271
G239	G2915	0.1271
G92	G4310	0.1271
G173	G3257	0.1271
G173	G5839	0.1271
G102	G986	0.1271
G210	G2188	0.1271
G260	G3592	0.1271
G96	G4268	0.1271
G47	G3879	0.1271
G279	G2301	0.1271
G81	G1398	0.1271
G173	G799	0.1271
G304	G1123	0.1271
G304	G4236	0.1271
G3	G4306	0.1271
G178	G1491	0.1271
G130	G738	0.1271
G137	G5088	0.1271
G3	G4310	0.1271
G252	G5245	0.1271
G308	G4054	0.1271
G132	G2236	0.1271
G249	G5319	0.1271
G158	G2440	0.1271
G222	G4969	0.127
G212	G5837	0.127
G214	G5115	0.127
G215	G3518	0.127
G297	G47	0.127
G252	G3257	0.127
G320	G5550	0.127
G181	G504	0.127
G278	G4731	0.127
G312	G3798	0.127
G249	G2718	0.127
G159	G4744	0.127
G132	G635	0.127
G313	G178	0.127
G132	G4618	0.127
G307	G2273	0.127
G132	G5829	0.127
G92	G1135	0.127
G92	G2166	0.127
G304	G2792	0.127
G130	G582	0.127
G62	G800	0.127
G66	G610	0.127
G68	G2140	0.127
G313	G350	0.127
G126	G2972	0.127
G68	G881	0.127
G215	G1813	0.127
G164	G4612	0.127
G52	G1861	0.127
G52	G2821	0.127
G52	G4931	0.127
G178	G1063	0.127
G85	G4130	0.127
G215	G2659	0.127
G254	G3101	0.127
G91	G5926	0.127
G304	G5850	0.127
G260	G2688	0.127
G81	G5080	0.127
G204	G2516	0.127
G204	G2649	0.127
G250	G2710	0.127
G215	G1971	0.127
G285	G4323	0.127
G125	G2289	0.127
G313	G2326	0.127
G313	G3641	0.127
G313	G5327	0.127
G313	G5698	0.127
G168	G4344	0.127
G135	G2581	0.127
G137	G3628	0.127
G33	G1591	0.127
G96	G1483	0.127
G96	G3257	0.127
G178	G816	0.127
G173	G2818	0.127
G252	G2818	0.127
G173	G5619	0.127
G125	G2050	0.127
G271	G1002	0.127
G126	G3988	0.127
G178	G313	0.127
G178	G3730	0.127
G178	G5853	0.127
G125	G3640	0.127
G178	G2924	0.127
G178	G5497	0.127
G173	G4461	0.127
G132	G871	0.127
G219	G4219	0.127
G85	G1174	0.127
G313	G1601	0.127
G249	G2387	0.127
G304	G2419	0.127
G158	G3517	0.127
G82	G3014	0.127
G47	G297	0.127
G308	G2697	0.127
G178	G2654	0.127
G239	G2459	0.127
G281	G1834	0.127
G168	G479	0.1269
G235	G3331	0.1269
G219	G3817	0.1269
G278	G3553	0.1269
G327	G2944	0.1269
G62	G1185	0.1269
G17	G4977	0.1269
G278	G1429	0.1269
G85	G5542	0.1269
G297	G2854	0.1269
G159	G5329	0.1269
G91	G4376	0.1269
G82	G935	0.1269
G252	G5597	0.1269
G68	G1447	0.1269
G330	G3910	0.1269
G191	G5417	0.1269
G132	G2018	0.1269
G212	G4321	0.1269
G91	G5408	0.1269
G132	G4476	0.1269
G266	G2438	0.1269
G102	G2020	0.1269
G130	G5854	0.1269
G312	G3492	0.1269
G132	G1543	0.1269
G52	G2194	0.1269
G52	G2987	0.1269
G52	G4099	0.1269
G332	G1678	0.1269
G204	G1890	0.1269
G135	G2751	0.1269
G168	G1607	0.1269
G91	G4514	0.1269
G324	G19	0.1269
G173	G4099	0.1269
G263	G523	0.1269
G33	G204	0.1269
G33	G3996	0.1269
G33	G5550	0.1269
G62	G5550	0.1269
G324	G4788	0.1269
G19	G324	0.1269
G85	G5846	0.1269
G81	G5677	0.1269
G312	G3589	0.1269
G312	G5502	0.1269
G204	G33	0.1269
G265	G4011	0.1269
G3	G1640	0.1269
G3	G1954	0.1269
G3	G4165	0.1269
G52	G1059	0.1269
G183	G5353	0.1269
G92	G2236	0.1269
G85	G2134	0.1269
G125	G581	0.1269
G81	G469	0.1269
G81	G5270	0.1269
G92	G4815	0.1269
G316	G416	0.1269
G316	G1904	0.1269
G316	G4667	0.1269
G308	G2020	0.1269
G281	G5822	0.1269
G132	G1323	0.1269
G307	G5353	0.1269
G130	G2011	0.1269
G130	G3846	0.1269
G321	G2916	0.1269
G285	G2439	0.1269
G279	G1024	0.1269
G81	G3325	0.1269
G85	G5924	0.1269
G280	G3156	0.1269
G279	G657	0.1269
G280	G2612	0.1269
G239	G2772	0.1269
G178	G5271	0.1269
G215	G656	0.1268
G183	G5518	0.1268
G252	G2457	0.1268
G168	G4718	0.1268
G168	G1307	0.1268
G81	G2261	0.1268
G73	G5350	0.1268
G215	G4985	0.1268
G183	G4751	0.1268
G22	G1609	0.1268
G266	G5284	0.1268
G251	G2959	0.1268
G322	G4614	0.1268
G52	G482	0.1268
G52	G635	0.1268
G181	G5115	0.1268
G308	G464	0.1268
G132	G3016	0.1268
G265	G1362	0.1268
G308	G5425	0.1268
G20	G1776	0.1268
G164	G1186	0.1268
G252	G984	0.1268
G261	G3156	0.1268
G210	G2911	0.1268
G304	G4848	0.1268
G92	G2879	0.1268
G77	G5849	0.1268
G74	G2615	0.1268
G104	G4178	0.1268
G304	G1332	0.1268
G91	G1591	0.1268
G81	G4478	0.1268
G33	G3251	0.1268
G278	G5514	0.1268
G62	G5799	0.1268
G3	G2140	0.1268
G3	G2347	0.1268
G126	G632	0.1268
G265	G3502	0.1268
G265	G4534	0.1268
G173	G1721	0.1268
G22	G2060	0.1268
G65	G720	0.1268
G185	G1383	0.1268
G102	G1534	0.1268
G130	G5329	0.1268
G266	G1356	0.1268
G16	G2120	0.1268
G319	G4077	0.1268
G215	G4725	0.1268
G313	G363	0.1268
G178	G2966	0.1268
G178	G3981	0.1268
G313	G5217	0.1268
G285	G1332	0.1268
G304	G5407	0.1268
G312	G2950	0.1268
G279	G4011	0.1268
G173	G2458	0.1268
G91	G4094	0.1268
G173	G4230	0.1268
G21	G1306	0.1268
G281	G3984	0.1268
G102	G2648	0.1268
G279	G1322	0.1268
G321	G1458	0.1268
G96	G5788	0.1268
G279	G1112	0.1268
G279	G5618	0.1268
G168	G4808	0.1268
G239	G4198	0.1268
G168	G1520	0.1268
G137	G4802	0.1268
G239	G4910	0.1268
G204	G3792	0.1268
G252	G4721	0.1268
G252	G5086	0.1268
G304	G2312	0.1268
G81	G3438	0.1268
G158	G3108	0.1268
G239	G799	0.1268
G137	G3333	0.1268
G313	G1946	0.1268
G173	G5028	0.1268
G316	G3156	0.1268
G313	G2799	0.1268
G239	G5365	0.1268
G173	G3861	0.1267
G280	G2959	0.1267
G22	G3845	0.1267
G37	G5597	0.1267
G183	G2108	0.1267
G183	G2224	0.1267
G91	G4679	0.1267
G214	G4268	0.1267
G212	G2572	0.1267
G195	G4076	0.1267
G130	G3983	0.1267
G65	G4234	0.1267
G158	G464	0.1267
G52	G1271	0.1267
G73	G907	0.1267
G265	G1722	0.1267
G307	G2108	0.1267
G297	G5164	0.1267
G167	G5629	0.1267
G307	G52	0.1267
G307	G3518	0.1267
G65	G308	0.1267
G65	G3448	0.1267
G73	G3286	0.1267
G37	G33	0.1267
G324	G229	0.1267
G37	G401	0.1267
G127	G783	0.1267
G250	G783	0.1267
G164	G413	0.1267
G107	G825	0.1267
G249	G4832	0.1267
G231	G1011	0.1267
G231	G5690	0.1267
G327	G3032	0.1267
G307	G393	0.1267
G252	G550	0.1267
G91	G5183	0.1267
G68	G3328	0.1267
G330	G3599	0.1267
G81	G1954	0.1267
G204	G2108	0.1267
G65	G304	0.1267
G73	G363	0.1267
G92	G5008	0.1267
G82	G263	0.1267
G82	G2457	0.1267
G330	G3399	0.1267
G102	G4612	0.1267
G250	G1847	0.1267
G65	G2828	0.1267
G168	G430	0.1267
G168	G812	0.1267
G168	G5808	0.1267
G313	G62	0.1267
G307	G4295	0.1267
G270	G351	0.1267
G250	G147	0.1267
G65	G2854	0.1267
G62	G313	0.1267
G285	G3277	0.1267
G241	G3724	0.1267
G271	G3083	0.1267
G127	G43	0.1267
G43	G127	0.1267
G201	G1583	0.1267
G206	G1966	0.1267
G330	G1002	0.1267
G173	G3808	0.1267
G91	G5554	0.1267
G147	G250	0.1267
G279	G1989	0.1267
G280	G5311	0.1267
G163	G3714	0.1267
G132	G2114	0.1267
G263	G82	0.1267
G304	G65	0.1267
G21	G5896	0.1267
G304	G542	0.1267
G304	G3761	0.1267
G231	G5527	0.1267
G33	G37	0.1267
G229	G324	0.1267
G274	G1279	0.1267
G90	G481	0.1267
G307	G2417	0.1267
G274	G1059	0.1267
G52	G307	0.1267
G3	G3297	0.1267
G280	G5822	0.1267
G308	G65	0.1267
G168	G1024	0.1267
G274	G986	0.1267
G178	G2585	0.1267
G307	G4707	0.1267
G204	G5346	0.1267
G308	G2823	0.1267
G252	G4313	0.1267
G281	G434	0.1267
G304	G4005	0.1267
G158	G3014	0.1267
G308	G3066	0.1267
G313	G3983	0.1267
G308	G5768	0.1267
G31	G3787	0.1266
G297	G935	0.1266
G214	G1086	0.1266
G63	G5417	0.1266
G252	G906	0.1266
G214	G2438	0.1266
G214	G1987	0.1266
G265	G3611	0.1266
G52	G5350	0.1266
G183	G2779	0.1266
G26	G3257	0.1266
G274	G5518	0.1266
G74	G1443	0.1266
G265	G2998	0.1266
G164	G4775	0.1266
G164	G5208	0.1266
G280	G5382	0.1266
G307	G1004	0.1266
G62	G3385	0.1266
G85	G1459	0.1266
G231	G2893	0.1266
G304	G5305	0.1266
G173	G2101	0.1266
G55	G3952	0.1266
G212	G986	0.1266
G51	G2802	0.1266
G47	G5188	0.1266
G91	G5204	0.1266
G25	G493	0.1266
G91	G3393	0.1266
G22	G4983	0.1266
G173	G5311	0.1266
G133	G180	0.1266
G307	G5369	0.1266
G159	G4974	0.1266
G271	G4001	0.1266
G52	G127	0.1266
G223	G581	0.1266
G135	G919	0.1266
G52	G260	0.1266
G52	G2273	0.1266
G168	G542	0.1266
G92	G1456	0.1266
G92	G2901	0.1266
G92	G4983	0.1266
G279	G3641	0.1266
G279	G5698	0.1266
G325	G1447	0.1266
G178	G4451	0.1266
G68	G52	0.1266
G47	G2531	0.1266
G92	G1277	0.1266
G52	G68	0.1266
G21	G442	0.1266
G68	G1548	0.1266
G132	G5143	0.1266
G260	G52	0.1266
G210	G3101	0.1266
G179	G4702	0.1266
G183	G5139	0.1266
G65	G3104	0.1266
G73	G4477	0.1266
G263	G1110	0.1266
G173	G4493	0.1266
G127	G52	0.1266
G65	G3453	0.1266
G250	G4860	0.1266
G16	G1179	0.1266
G16	G5115	0.1266
G304	G430	0.1266
G304	G1530	0.1266
G304	G3539	0.1266
G312	G3074	0.1266
G180	G133	0.1266
G279	G1110	0.1266
G250	G1008	0.1266
G33	G1148	0.1266
G60	G1548	0.1266
G215	G2171	0.1266
G271	G1111	0.1266
G65	G5329	0.1266
G91	G3103	0.1266
G201	G351	0.1266
G65	G2286	0.1266
G73	G3006	0.1266
G316	G1148	0.1266
G316	G5204	0.1266
G178	G2202	0.1266
G178	G3066	0.1266
G279	G5521	0.1266
G137	G1227	0.1266
G178	G4289	0.1266
G178	G4521	0.1266
G132	G3014	0.1266
G38	G3984	0.1266
G279	G3518	0.1265
G214	G2367	0.1265
G167	G1593	0.1265
G215	G906	0.1265
G185	G5399	0.1265
G94	G1235	0.1265
G55	G2243	0.1265
G278	G4242	0.1265
G179	G912	0.1265
G132	G3551	0.1265
G92	G3117	0.1265
G20	G5514	0.1265
G164	G2118	0.1265
G91	G413	0.1265
G313	G4455	0.1265
G297	G4171	0.1265
G30	G4791	0.1265
G173	G47	0.1265
G91	G1787	0.1265
G91	G3476	0.1265
G107	G285	0.1265
G265	G4508	0.1265
G304	G560	0.1265
G231	G2108	0.1265
G91	G1856	0.1265
G91	G1906	0.1265
G304	G3223	0.1265
G173	G3358	0.1265
G159	G2821	0.1265
G279	G4875	0.1265
G164	G2836	0.1265
G313	G2545	0.1265
G132	G1080	0.1265
G159	G2585	0.1265
G308	G2369	0.1265
G126	G4803	0.1265
G226	G5591	0.1265
G173	G2984	0.1265
G52	G1578	0.1265
G130	G774	0.1265
G102	G1186	0.1265
G130	G4751	0.1265
G265	G4584	0.1265
G316	G2566	0.1265
G183	G3998	0.1265
G60	G1426	0.1265
G60	G3672	0.1265
G33	G435	0.1265
G33	G795	0.1265
G159	G895	0.1265
G229	G3803	0.1265
G231	G1512	0.1265
G158	G4980	0.1265
G95	G2660	0.1265
G20	G423	0.1265
G92	G2020	0.1265
G92	G4492	0.1265
G260	G2690	0.1265
G164	G4555	0.1265
G210	G1008	0.1265
G210	G1716	0.1265
G85	G4824	0.1265
G173	G4549	0.1265
G173	G5279	0.1265
G330	G2005	0.1265
G265	G4030	0.1265
G223	G1891	0.1265
G82	G906	0.1265
G137	G5514	0.1265
G279	G2799	0.1265
G252	G3592	0.1265
G3	G5188	0.1265
G285	G107	0.1265
G304	G774	0.1265
G285	G3210	0.1265
G47	G173	0.1265
G249	G717	0.1265
G158	G811	0.1265
G312	G1398	0.1265
G68	G4291	0.1265
G68	G3213	0.1265
G316	G1491	0.1265
G316	G2277	0.1265
G137	G3695	0.1265
G178	G1356	0.1265
G281	G4379	0.1265
G285	G2517	0.1265
G308	G2437	0.1265
G313	G4313	0.1265
G158	G5151	0.1265
G178	G4608	0.1265
G244	G985	0.1264
G215	G4544	0.1264
G167	G5765	0.1264
G183	G1146	0.1264
G183	G2566	0.1264
G52	G3723	0.1264
G61	G3575	0.1264
G255	G5701	0.1264
G26	G2896	0.1264
G265	G2660	0.1264
G265	G3353	0.1264
G212	G2232	0.1264
G212	G4716	0.1264
G298	G5080	0.1264
G232	G3650	0.1264
G146	G5438	0.1264
G321	G1758	0.1264
G279	G2966	0.1264
G20	G2028	0.1264
G20	G5553	0.1264
G159	G4720	0.1264
G168	G2998	0.1264
G91	G1237	0.1264
G206	G16	0.1264
G252	G3353	0.1264
G102	G694	0.1264
G85	G3719	0.1264
G324	G5013	0.1264
G212	G4374	0.1264
G212	G4707	0.1264
G312	G2347	0.1264
G91	G1044	0.1264
G188	G756	0.1264
G130	G4974	0.1264
G142	G33	0.1264
G215	G401	0.1264
G275	G2641	0.1264
G242	G581	0.1264
G52	G1121	0.1264
G33	G1807	0.1264
G252	G3655	0.1264
G254	G1992	0.1264
G191	G2830	0.1264
G265	G4666	0.1264
G130	G3785	0.1264
G102	G5822	0.1264
G312	G1353	0.1264
G33	G142	0.1264
G62	G1635	0.1264
G251	G2951	0.1264
G285	G5392	0.1264
G3	G5088	0.1264
G47	G4980	0.1264
G168	G1870	0.1264
G173	G1542	0.1264
G251	G5369	0.1264
G96	G5434	0.1264
G16	G206	0.1264
G304	G3561	0.1264
G130	G3273	0.1264
G316	G5822	0.1264
G281	G3257	0.1264
G91	G5177	0.1264
G249	G2011	0.1264
G178	G2025	0.1264
G68	G1554	0.1264
G252	G5588	0.1264
G85	G2258	0.1264
G158	G3495	0.1264
G252	G452	0.1264
G137	G5100	0.1264
G167	G4335	0.1263
G271	G464	0.1263
G91	G2207	0.1263
G52	G1148	0.1263
G235	G4111	0.1263
G91	G5056	0.1263
G60	G3257	0.1263
G183	G4111	0.1263
G265	G3358	0.1263
G312	G5228	0.1263
G159	G1271	0.1263
G279	G5448	0.1263
G279	G5524	0.1263
G91	G2273	0.1263
G167	G3973	0.1263
G37	G5284	0.1263
G37	G816	0.1263
G63	G2987	0.1263
G22	G4099	0.1263
G63	G5829	0.1263
G2	G5415	0.1263
G116	G759	0.1263
G62	G507	0.1263
G98	G917	0.1263
G214	G3108	0.1263
G68	G1702	0.1263
G215	G2528	0.1263
G66	G3623	0.1263
G19	G2114	0.1263
G132	G4493	0.1263
G132	G2665	0.1263
G62	G4980	0.1263
G168	G2906	0.1263
G254	G158	0.1263
G91	G2727	0.1263
G312	G4562	0.1263
G320	G5306	0.1263
G91	G5748	0.1263
G21	G558	0.1263
G52	G3109	0.1263
G142	G3163	0.1263
G215	G5417	0.1263
G168	G1089	0.1263
G215	G3145	0.1263
G178	G2991	0.1263
G181	G4860	0.1263
G181	G5336	0.1263
G313	G5452	0.1263
G51	G5801	0.1263
G304	G4152	0.1263
G254	G2606	0.1263
G173	G4178	0.1263
G91	G5098	0.1263
G215	G5573	0.1263
G204	G632	0.1263
G204	G5579	0.1263
G173	G2216	0.1263
G173	G5722	0.1263
G252	G5748	0.1263
G52	G5405	0.1263
G181	G5890	0.1263
G313	G407	0.1263
G130	G1811	0.1263
G137	G4029	0.1263
G63	G3597	0.1263
G92	G3729	0.1263
G312	G469	0.1263
G316	G3210	0.1263
G316	G5593	0.1263
G81	G423	0.1263
G152	G1953	0.1263
G81	G4666	0.1263
G168	G5588	0.1263
G158	G254	0.1263
G3	G1527	0.1263
G281	G4268	0.1263
G313	G942	0.1263
G325	G722	0.1263
G68	G1146	0.1263
G132	G1956	0.1263
G137	G359	0.1263
G202	G2737	0.1263
G260	G4788	0.1263
G132	G351	0.1263
G132	G3032	0.1263
G85	G2060	0.1263
G202	G5825	0.1263
G285	G1924	0.1263
G137	G2665	0.1263
G178	G5100	0.1263
G204	G5167	0.1263
G163	G2387	0.1263
G178	G722	0.1263
G17	G178	0.1262
G142	G4234	0.1262
G20	G5228	0.1262
G20	G1563	0.1262
G109	G3031	0.1262
G25	G5163	0.1262
G330	G3627	0.1262
G265	G2101	0.1262
G265	G3258	0.1262
G307	G2844	0.1262
G132	G5478	0.1262
G68	G5525	0.1262
G22	G814	0.1262
G91	G1861	0.1262
G91	G2441	0.1262
G312	G167	0.1262
G52	G3277	0.1262
G52	G5577	0.1262
G141	G147	0.1262
G308	G5309	0.1262
G183	G2134	0.1262
G312	G912	0.1262
G233	G1807	0.1262
G104	G1179	0.1262
G130	G5284	0.1262
G94	G3781	0.1262
G255	G520	0.1262
G293	G5013	0.1262
G22	G1323	0.1262
G91	G3352	0.1262
G132	G3657	0.1262
G179	G5792	0.1262
G204	G113	0.1262
G60	G3492	0.1262
G96	G5795	0.1262
G265	G3160	0.1262
G168	G774	0.1262
G92	G4535	0.1262
G215	G181	0.1262
G297	G2440	0.1262
G85	G1722	0.1262
G126	G1279	0.1262
G278	G3519	0.1262
G312	G2222	0.1262
G167	G312	0.1262
G51	G3587	0.1262
G181	G215	0.1262
G271	G874	0.1262
G102	G5422	0.1262
G173	G4767	0.1262
G249	G1941	0.1262
G139	G1560	0.1262
G52	G1906	0.1262
G52	G4452	0.1262
G304	G2118	0.1262
G312	G4182	0.1262
G21	G3519	0.1262
G113	G204	0.1262
G132	G4142	0.1262
G279	G1586	0.1262
G279	G2032	0.1262
G279	G5279	0.1262
G68	G464	0.1262
G68	G1118	0.1262
G178	G1873	0.1262
G147	G141	0.1262
G191	G1456	0.1262
G62	G1982	0.1262
G163	G532	0.1262
G239	G986	0.1262
G285	G4849	0.1262
G239	G2202	0.1262
G215	G2820	0.1262
G81	G2351	0.1262
G304	G1520	0.1262
G158	G2446	0.1262
G308	G688	0.1262
G308	G833	0.1262
G81	G2145	0.1262
G178	G2021	0.1262
G178	G17	0.1262
G279	G906	0.1261
G159	G2362	0.1261
G91	G3131	0.1261
G214	G5452	0.1261
G327	G507	0.1261
G265	G4429	0.1261
G316	G988	0.1261
G63	G1429	0.1261
G297	G3417	0.1261
G297	G4832	0.1261
G68	G5329	0.1261
G219	G1110	0.1261
G167	G2145	0.1261
G73	G1235	0.1261
G73	G3104	0.1261
G200	G621	0.1261
G62	G1080	0.1261
G91	G173	0.1261
G167	G1279	0.1261
G22	G1332	0.1261
G164	G4293	0.1261
G73	G4242	0.1261
G215	G4721	0.1261
G307	G33	0.1261
G307	G1904	0.1261
G250	G504	0.1261
G85	G3104	0.1261
G73	G3781	0.1261
G173	G280	0.1261
G91	G738	0.1261
G91	G2240	0.1261
G22	G3220	0.1261
G158	G1081	0.1261
G158	G4076	0.1261
G73	G4263	0.1261
G3	G1621	0.1261
G325	G5201	0.1261
G3	G5742	0.1261
G92	G3364	0.1261
G179	G4072	0.1261
G305	G282	0.1261
G102	G1279	0.1261
G102	G5534	0.1261
G130	G5799	0.1261
G73	G2781	0.1261
G312	G4716	0.1261
G68	G1427	0.1261
G202	G1796	0.1261
G313	G476	0.1261
G249	G3466	0.1261
G313	G2410	0.1261
G313	G2441	0.1261
G307	G1447	0.1261
G173	G2368	0.1261
G173	G3280	0.1261
G173	G5509	0.1261
G282	G305	0.1261
G285	G3286	0.1261
G279	G542	0.1261
G279	G3761	0.1261
G104	G2845	0.1261
G280	G2438	0.1261
G178	G360	0.1261
G313	G795	0.1261
G280	G907	0.1261
G33	G307	0.1261
G159	G2125	0.1261
G325	G2163	0.1261
G280	G173	0.1261
G92	G4301	0.1261
G274	G1716	0.1261
G274	G4335	0.1261
G307	G920	0.1261
G279	G4844	0.1261
G126	G2584	0.1261
G173	G91	0.1261
G173	G1327	0.1261
G239	G4268	0.1261
G249	G3613	0.1261
G307	G2581	0.1261
G239	G5338	0.1261
G3	G3785	0.1261
G168	G5735	0.1261
G168	G5813	0.1261
G77	G5928	0.1261
G85	G2491	0.1261
G274	G2309	0.1261
G178	G4041	0.1261
G308	G4135	0.1261
G313	G4877	0.1261
G316	G3517	0.1261
G137	G2705	0.1261
G316	G1185	0.126
G26	G506	0.126
G316	G3861	0.126
G167	G3123	0.126
G275	G3494	0.126
G132	G5300	0.126
G173	G5098	0.126
G63	G5158	0.126
G167	G2665	0.126
G280	G1416	0.126
G195	G3331	0.126
G168	G2181	0.126
G52	G1223	0.126
G47	G5911	0.126
G307	G1006	0.126
G265	G1011	0.126
G271	G1149	0.126
G102	G3738	0.126
G265	G4994	0.126
G312	G5056	0.126
G307	G2101	0.126
G308	G2440	0.126
G219	G1167	0.126
G241	G1682	0.126
G231	G424	0.126
G252	G2584	0.126
G91	G3863	0.126
G91	G4171	0.126
G63	G5630	0.126
G60	G5068	0.126
G181	G401	0.126
G215	G1906	0.126
G215	G5434	0.126
G313	G5931	0.126
G132	G5117	0.126
G132	G5387	0.126
G130	G745	0.126
G11	G1303	0.126
G168	G1472	0.126
G168	G3225	0.126
G279	G407	0.126
G159	G2879	0.126
G25	G5220	0.126
G73	G812	0.126
G65	G2777	0.126
G279	G68	0.126
G168	G92	0.126
G92	G168	0.126
G92	G1667	0.126
G20	G2310	0.126
G68	G483	0.126
G178	G2020	0.126
G133	G4354	0.126
G68	G279	0.126
G73	G4983	0.126
G126	G2613	0.126
G68	G2438	0.126
G280	G1625	0.126
G181	G3257	0.126
G281	G2844	0.126
G281	G3323	0.126
G263	G1179	0.126
G313	G1080	0.126
G313	G5792	0.126
G173	G5235	0.126
G137	G5667	0.126
G191	G3565	0.126
G113	G3323	0.126
G296	G1666	0.126
G312	G3189	0.126
G201	G3335	0.126
G201	G4178	0.126
G307	G2085	0.126
G274	G3787	0.126
G85	G1776	0.126
G201	G2150	0.126
G250	G2855	0.126
G82	G2481	0.126
G183	G1066	0.126
G178	G2860	0.126
G3	G4968	0.126
G65	G550	0.126
G250	G1881	0.126
G250	G365	0.126
G330	G711	0.126
G313	G2491	0.126
G313	G5126	0.126
G252	G1062	0.126
G252	G2032	0.126
G312	G1860	0.126
G141	G3577	0.126
G158	G5051	0.126
G158	G1101	0.126
G132	G939	0.126
G103	G5753	0.1259
G52	G4092	0.1259
G94	G2792	0.1259
G232	G3660	0.1259
G30	G350	0.1259
G280	G1277	0.1259
G92	G1796	0.1259
G20	G2413	0.1259
G92	G4720	0.1259
G60	G178	0.1259
G214	G2648	0.1259
G2	G4588	0.1259
G229	G4077	0.1259
G102	G621	0.1259
G63	G5633	0.1259
G91	G573	0.1259
G22	G5777	0.1259
G280	G1149	0.1259
G279	G4724	0.1259
G307	G688	0.1259
G167	G1185	0.1259
G324	G266	0.1259
G215	G1478	0.1259
G159	G1725	0.1259
G307	G1255	0.1259
G68	G489	0.1259
G132	G2531	0.1259
G278	G3479	0.1259
G279	G1080	0.1259
G282	G3704	0.1259
G25	G2945	0.1259
G191	G5553	0.1259
G183	G643	0.1259
G52	G304	0.1259
G178	G582	0.1259
G21	G5948	0.1259
G47	G5746	0.1259
G266	G324	0.1259
G164	G2277	0.1259
G202	G558	0.1259
G330	G1281	0.1259
G330	G4359	0.1259
G271	G2830	0.1259
G271	G5644	0.1259
G60	G2027	0.1259
G81	G5881	0.1259
G215	G4966	0.1259
G304	G52	0.1259
G94	G3879	0.1259
G312	G3127	0.1259
G312	G4864	0.1259
G168	G2008	0.1259
G92	G5825	0.1259
G210	G2855	0.1259
G173	G1971	0.1259
G91	G3729	0.1259
G173	G5524	0.1259
G307	G568	0.1259
G307	G2714	0.1259
G307	G5346	0.1259
G252	G1713	0.1259
G173	G2531	0.1259
G215	G1554	0.1259
G159	G1903	0.1259
G204	G1390	0.1259
G85	G2944	0.1259
G204	G2076	0.1259
G82	G2721	0.1259
G52	G4788	0.1259
G82	G2792	0.1259
G304	G4479	0.1259
G304	G5086	0.1259
G178	G60	0.1259
G178	G3781	0.1259
G215	G2950	0.1259
G126	G5771	0.1259
G201	G658	0.1259
G178	G2001	0.1259
G137	G2602	0.1259
G300	G1868	0.1259
G132	G799	0.1259
G161	G1002	0.1259
G132	G2796	0.1259
G158	G4461	0.1259
G52	G5167	0.1259
G63	G5446	0.1258
G126	G5911	0.1258
G231	G3723	0.1258
G265	G3994	0.1258
G60	G979	0.1258
G180	G3031	0.1258
G204	G935	0.1258
G265	G3289	0.1258
G313	G3723	0.1258
G215	G4316	0.1258
G91	G424	0.1258
G280	G2716	0.1258
G130	G3331	0.1258
G132	G2564	0.1258
G20	G3146	0.1258
G168	G3612	0.1258
G159	G5158	0.1258
G168	G3814	0.1258
G91	G2823	0.1258
G330	G3958	0.1258
G173	G2351	0.1258
G22	G5052	0.1258
G22	G5137	0.1258
G265	G4111	0.1258
G95	G2273	0.1258
G271	G4610	0.1258
G159	G3820	0.1258
G259	G986	0.1258
G68	G4476	0.1258
G68	G1332	0.1258
G215	G3273	0.1258
G278	G1530	0.1258
G278	G1992	0.1258
G52	G2368	0.1258
G21	G5509	0.1258
G126	G2075	0.1258
G173	G4082	0.1258
G95	G2381	0.1258
G271	G5553	0.1258
G91	G1499	0.1258
G254	G1682	0.1258
G254	G5141	0.1258
G196	G2648	0.1258
G204	G4884	0.1258
G102	G3592	0.1258
G104	G5175	0.1258
G152	G387	0.1258
G81	G783	0.1258
G204	G1279	0.1258
G204	G2436	0.1258
G330	G1721	0.1258
G173	G2134	0.1258
G96	G1186	0.1258
G168	G2159	0.1258
G102	G2076	0.1258
G313	G4696	0.1258
G249	G3142	0.1258
G179	G4353	0.1258
G241	G2417	0.1258
G167	G870	0.1258
G137	G3306	0.1258
G62	G1138	0.1258
G33	G2202	0.1258
G185	G1855	0.1258
G252	G4140	0.1258
G158	G833	0.1258
G158	G5408	0.1258
G158	G5724	0.1258
G137	G5829	0.1258
G178	G4407	0.1258
G132	G2076	0.1258
G85	G5498	0.1258
G279	G1255	0.1258
G252	G3249	0.1258
G132	G3213	0.1258
G132	G1465	0.1258
G137	G2171	0.1258
G91	G4946	0.1258
G3	G5618	0.1258
G239	G2570	0.1258
G239	G2585	0.1258
G308	G799	0.1258
G308	G1982	0.1258
G31	G658	0.1257
G31	G1554	0.1257
G94	G2457	0.1257
G231	G4966	0.1257
G304	G4966	0.1257
G214	G2779	0.1257
G85	G3536	0.1257
G17	G308	0.1257
G159	G5093	0.1257
G232	G4144	0.1257
G92	G5093	0.1257
G91	G4802	0.1257
G22	G5846	0.1257
G231	G3273	0.1257
G231	G3994	0.1257
G68	G2108	0.1257
G231	G1429	0.1257
G231	G1621	0.1257
G168	G850	0.1257
G92	G4994	0.1257
G102	G4980	0.1257
G130	G5859	0.1257
G173	G1429	0.1257
G252	G1447	0.1257
G62	G582	0.1257
G168	G5088	0.1257
G91	G81	0.1257
G91	G1393	0.1257
G91	G5170	0.1257
G173	G5358	0.1257
G265	G334	0.1257
G265	G786	0.1257
G278	G2684	0.1257
G265	G3565	0.1257
G204	G4724	0.1257
G167	G5428	0.1257
G52	G1609	0.1257
G215	G4901	0.1257
G279	G4133	0.1257
G249	G1682	0.1257
G249	G3286	0.1257
G62	G3857	0.1257
G96	G1179	0.1257
G304	G1919	0.1257
G222	G5944	0.1257
G3	G4150	0.1257
G130	G4709	0.1257
G265	G1247	0.1257
G62	G5329	0.1257
G206	G1255	0.1257
G241	G717	0.1257
G191	G2879	0.1257
G202	G5129	0.1257
G289	G2277	0.1257
G91	G3438	0.1257
G168	G5143	0.1257
G312	G1000	0.1257
G312	G5299	0.1257
G316	G3535	0.1257
G81	G91	0.1257
G52	G2077	0.1257
G141	G2287	0.1257
G104	G4975	0.1257
G178	G342	0.1257
G178	G2867	0.1257
G204	G525	0.1257
G132	G698	0.1257
G254	G2689	0.1257
G132	G2312	0.1257
G312	G4094	0.1257
G308	G17	0.1257
G304	G611	0.1257
G239	G4614	0.1257
G239	G5332	0.1257
G178	G3900	0.1257
G244	G3220	0.1256
G214	G1110	0.1256
G92	G3845	0.1256
G168	G4210	0.1256
G181	G5518	0.1256
G279	G3861	0.1256
G307	G1080	0.1256
G91	G4934	0.1256
G297	G1110	0.1256
G68	G5524	0.1256
G215	G279	0.1256
G91	G3842	0.1256
G126	G4968	0.1256
G68	G907	0.1256
G132	G1597	0.1256
G215	G5284	0.1256
G52	G2564	0.1256
G297	G351	0.1256
G252	G5490	0.1256
G168	G2585	0.1256
G92	G3498	0.1256
G33	G281	0.1256
G62	G598	0.1256
G159	G598	0.1256
G62	G2020	0.1256
G303	G4394	0.1256
G91	G5436	0.1256
G265	G1710	0.1256
G92	G786	0.1256
G92	G4824	0.1256
G141	G4726	0.1256
G252	G5909	0.1256
G265	G5698	0.1256
G181	G1361	0.1256
G3	G1702	0.1256
G307	G1044	0.1256
G304	G523	0.1256
G304	G4977	0.1256
G266	G3976	0.1256
G126	G2516	0.1256
G91	G1982	0.1256
G173	G988	0.1256
G173	G3548	0.1256
G22	G5483	0.1256
G63	G5825	0.1256
G313	G5047	0.1256
G135	G2520	0.1256
G307	G3791	0.1256
G204	G811	0.1256
G159	G351	0.1256
G33	G1481	0.1256
G278	G1861	0.1256
G285	G4716	0.1256
G65	G854	0.1256
G181	G4379	0.1256
G178	G4238	0.1256
G130	G3213	0.1256
G231	G4702	0.1256
G158	G4860	0.1256
G158	G5085	0.1256
G304	G5926	0.1256
G312	G5717	0.1256
G312	G5896	0.1256
G81	G2823	0.1256
G81	G2913	0.1256
G81	G3795	0.1256
G81	G5534	0.1256
G281	G33	0.1256
G52	G2060	0.1256
G68	G4001	0.1256
G132	G5579	0.1256
G168	G5278	0.1256
G3	G542	0.1256
G3	G2737	0.1256
G3	G5349	0.1256
G285	G4331	0.1256
G215	G5287	0.1256
G279	G3943	0.1256
G279	G5335	0.1256
G96	G657	0.1256
G313	G1230	0.1256
G313	G1817	0.1256
G47	G4684	0.1256
G137	G3655	0.1256
G239	G5114	0.1256
G279	G215	0.1256
G252	G4895	0.1256
G285	G2508	0.1256
G239	G5391	0.1256
G280	G4562	0.1256
G81	G1286	0.1256
G178	G1512	0.1256
G239	G5072	0.1256
G158	G3213	0.1256
G158	G4548	0.1256
G137	G5140	0.1256
G308	G5338	0.1256
G316	G3653	0.1256
G300	G4096	0.1256
G38	G966	0.1256
G301	G2819	0.1255
G297	G2660	0.1255
G231	G2457	0.1255
G167	G423	0.1255
G164	G5837	0.1255
G92	G3360	0.1255
G249	G1577	0.1255
G142	G4968	0.1255
G167	G5793	0.1255
G73	G5300	0.1255
G26	G4039	0.1255
G108	G5365	0.1255
G304	G1813	0.1255
G265	G4232	0.1255
G313	G4316	0.1255
G278	G313	0.1255
G252	G3360	0.1255
G266	G1110	0.1255
G73	G2804	0.1255
G73	G1722	0.1255
G85	G5093	0.1255
G167	G3380	0.1255
G73	G5793	0.1255
G103	G1434	0.1255
G85	G798	0.1255
G127	G565	0.1255
G62	G3323	0.1255
G22	G2531	0.1255
G22	G4683	0.1255
G92	G3879	0.1255
G185	G130	0.1255
G185	G3638	0.1255
G17	G5520	0.1255
G179	G5280	0.1255
G231	G4325	0.1255
G20	G2972	0.1255
G168	G4775	0.1255
G52	G4769	0.1255
G164	G1030	0.1255
G132	G304	0.1255
G304	G85	0.1255
G82	G5358	0.1255
G92	G3942	0.1255
G313	G1070	0.1255
G33	G3210	0.1255
G215	G2101	0.1255
G285	G2101	0.1255
G254	G1928	0.1255
G91	G2325	0.1255
G173	G5828	0.1255
G252	G998	0.1255
G125	G4059	0.1255
G130	G185	0.1255
G63	G3976	0.1255
G279	G3795	0.1255
G279	G4340	0.1255
G304	G1295	0.1255
G239	G3819	0.1255
G178	G5336	0.1255
G304	G132	0.1255
G304	G1414	0.1255
G158	G2413	0.1255
G266	G3346	0.1255
G137	G1271	0.1255
G85	G304	0.1255
G85	G4535	0.1255
G85	G5948	0.1255
G279	G3690	0.1255
G81	G2310	0.1255
G241	G5573	0.1255
G280	G1904	0.1255
G173	G3393	0.1255
G285	G5567	0.1255
G313	G1884	0.1255
G313	G2047	0.1255
G308	G2877	0.1255
G249	G526	0.1255
G280	G558	0.1255
G280	G1856	0.1255
G280	G4346	0.1255
G330	G3694	0.1255
G239	G2840	0.1255
G239	G5309	0.1255
G313	G278	0.1255
G252	G2458	0.1255
G279	G4268	0.1255
G215	G2654	0.1255
G130	G5167	0.1255
G279	G1811	0.1255
G252	G5765	0.1255
G285	G973	0.1255
G285	G3430	0.1255
G316	G3791	0.1255
G304	G3723	0.1255
G142	G935	0.1254
G25	G4094	0.1254
G26	G4974	0.1254
G102	G935	0.1254
G244	G2849	0.1254
G132	G5350	0.1254
G30	G5093	0.1254
G20	G1235	0.1254
G20	G2902	0.1254
G168	G4251	0.1254
G307	G5859	0.1254
G30	G158	0.1254
G275	G5434	0.1254
G178	G2258	0.1254
G265	G2996	0.1254
G316	G935	0.1254
G265	G2166	0.1254
G265	G3655	0.1254
G204	G5765	0.1254
G37	G5575	0.1254
G191	G1803	0.1254
G95	G2224	0.1254
G200	G5623	0.1254
G215	G1086	0.1254
G9	G1941	0.1254
G164	G3879	0.1254
G167	G2924	0.1254
G183	G2320	0.1254
G304	G1722	0.1254
G304	G5435	0.1254
G249	G4747	0.1254
G325	G393	0.1254
G127	G2562	0.1254
G316	G1357	0.1254
G81	G2166	0.1254
G81	G4493	0.1254
G173	G201	0.1254
G91	G985	0.1254
G254	G3020	0.1254
G91	G4984	0.1254
G118	G133	0.1254
G312	G850	0.1254
G280	G4724	0.1254
G52	G3323	0.1254
G181	G206	0.1254
G62	G278	0.1254
G65	G278	0.1254
G181	G476	0.1254
G181	G4054	0.1254
G102	G62	0.1254
G130	G62	0.1254
G102	G401	0.1254
G102	G416	0.1254
G63	G1904	0.1254
G102	G4142	0.1254
G3	G2101	0.1254
G65	G1427	0.1254
G168	G73	0.1254
G258	G5450	0.1254
G65	G280	0.1254
G65	G1110	0.1254
G321	G4220	0.1254
G279	G4882	0.1254
G173	G3097	0.1254
G279	G5067	0.1254
G163	G2854	0.1254
G62	G102	0.1254
G62	G130	0.1254
G62	G1186	0.1254
G274	G2108	0.1254
G201	G1201	0.1254
G279	G3074	0.1254
G278	G62	0.1254
G278	G65	0.1254
G206	G181	0.1254
G278	G2077	0.1254
G280	G65	0.1254
G281	G804	0.1254
G52	G3942	0.1254
G307	G5638	0.1254
G73	G168	0.1254
G250	G2438	0.1254
G60	G5137	0.1254
G65	G5141	0.1254
G316	G3068	0.1254
G81	G625	0.1254
G280	G694	0.1254
G239	G937	0.1254
G158	G5208	0.1254
G133	G118	0.1254
G312	G1540	0.1254
G201	G173	0.1254
G250	G2473	0.1254
G73	G4234	0.1254
G249	G3472	0.1254
G167	G1563	0.1254
G279	G637	0.1254
G173	G4392	0.1254
G250	G5591	0.1254
G307	G2032	0.1254
G226	G5295	0.1254
G228	G3417	0.1254
G250	G795	0.1254
G65	G895	0.1254
G201	G2613	0.1254
G274	G1765	0.1254
G178	G5167	0.1254
G285	G4362	0.1254
G307	G2244	0.1254
G307	G3218	0.1254
G307	G4789	0.1254
G147	G1986	0.1254
G312	G1304	0.1254
G130	G5771	0.1254
G158	G30	0.1254
G3	G2913	0.1254
G308	G1807	0.1254
G168	G3373	0.1254
G251	G3887	0.1254
G204	G4634	0.1254
G183	G5173	0.1254
G316	G419	0.1254
G316	G1447	0.1254
G279	G2286	0.1254
G281	G540	0.1254
G178	G1738	0.1254
G3	G4456	0.1254
G132	G2331	0.1254
G132	G3385	0.1254
G137	G1079	0.1254
G308	G1993	0.1254
G94	G4117	0.1253
G196	G5518	0.1253
G98	G4252	0.1253
G332	G1780	0.1253
G313	G1017	0.1253
G177	G5106	0.1253
G22	G5883	0.1253
G327	G5137	0.1253
G92	G2584	0.1253
G196	G4791	0.1253
G298	G3123	0.1253
G15	G52	0.1253
G92	G1600	0.1253
G165	G3970	0.1253
G265	G5455	0.1253
G286	G2482	0.1253
G91	G5311	0.1253
G280	G4029	0.1253
G51	G1324	0.1253
G183	G1593	0.1253
G60	G1447	0.1253
G60	G5114	0.1253
G231	G2780	0.1253
G304	G5324	0.1253
G297	G3773	0.1253
G280	G4790	0.1253
G303	G144	0.1253
G279	G85	0.1253
G239	G1763	0.1253
G271	G4376	0.1253
G215	G3384	0.1253
G321	G4051	0.1253
G279	G4158	0.1253
G312	G816	0.1253
G312	G4902	0.1253
G307	G1534	0.1253
G159	G3333	0.1253
G85	G482	0.1253
G85	G2101	0.1253
G266	G4346	0.1253
G266	G5434	0.1253
G313	G2877	0.1253
G327	G1017	0.1253
G204	G210	0.1253
G252	G957	0.1253
G252	G5456	0.1253
G52	G2114	0.1253
G132	G4679	0.1253
G316	G5706	0.1253
G325	G3530	0.1253
G167	G2796	0.1253
G20	G469	0.1253
G168	G469	0.1253
G33	G420	0.1253
G33	G1765	0.1253
G278	G1765	0.1253
G210	G204	0.1253
G210	G798	0.1253
G94	G3645	0.1253
G313	G858	0.1253
G206	G2369	0.1253
G304	G1427	0.1253
G81	G4295	0.1253
G191	G2354	0.1253
G191	G5471	0.1253
G173	G1323	0.1253
G96	G1383	0.1253
G102	G5238	0.1253
G102	G5426	0.1253
G180	G1666	0.1253
G300	G4657	0.1253
G144	G303	0.1253
G215	G1640	0.1253
G82	G5844	0.1253
G68	G5935	0.1253
G215	G3988	0.1253
G62	G4934	0.1253
G3	G2849	0.1253
G252	G2201	0.1253
G68	G5434	0.1253
G85	G279	0.1253
G85	G1798	0.1253
G52	G15	0.1253
G252	G3166	0.1253
G308	G1874	0.1253
G249	G1302	0.1253
G285	G1606	0.1253
G81	G1146	0.1253
G250	G5306	0.1253
G181	G2612	0.1253
G158	G2439	0.1253
G158	G5422	0.1253
G202	G5270	0.1253
G330	G1841	0.1253
G330	G2770	0.1253
G201	G1356	0.1253
G201	G4379	0.1253
G164	G5353	0.1253
G178	G1227	0.1253
G281	G657	0.1253
G281	G2332	0.1253
G178	G5734	0.1253
G168	G2506	0.1253
G312	G4247	0.1253
G178	G1811	0.1253
G132	G5114	0.1253
G158	G5346	0.1253
G96	G2772	0.1253
G313	G819	0.1253
G215	G5098	0.1252
G214	G5825	0.1252
G64	G4065	0.1252
G21	G1446	0.1252
G266	G4956	0.1252
G21	G594	0.1252
G324	G3756	0.1252
G259	G68	0.1252
G297	G4791	0.1252
G63	G2804	0.1252
G22	G3940	0.1252
G173	G5188	0.1252
G163	G4443	0.1252
G37	G281	0.1252
G132	G5425	0.1252
G81	G4133	0.1252
G298	G5802	0.1252
G132	G4720	0.1252
G164	G316	0.1252
G92	G4232	0.1252
G241	G2545	0.1252
G231	G1702	0.1252
G304	G4472	0.1252
G320	G3976	0.1252
G102	G2972	0.1252
G212	G2433	0.1252
G135	G5298	0.1252
G95	G4111	0.1252
G60	G3273	0.1252
G279	G4336	0.1252
G81	G4323	0.1252
G202	G1271	0.1252
G137	G2320	0.1252
G266	G206	0.1252
G164	G3466	0.1252
G68	G2665	0.1252
G21	G5088	0.1252
G68	G60	0.1252
G68	G3672	0.1252
G159	G3494	0.1252
G52	G1188	0.1252
G178	G2313	0.1252
G52	G2394	0.1252
G3	G2108	0.1252
G173	G1861	0.1252
G252	G1861	0.1252
G52	G5052	0.1252
G52	G5567	0.1252
G62	G271	0.1252
G226	G4751	0.1252
G170	G2880	0.1252
G285	G2309	0.1252
G271	G62	0.1252
G202	G5644	0.1252
G85	G2711	0.1252
G158	G304	0.1252
G158	G2911	0.1252
G304	G4019	0.1252
G3	G1593	0.1252
G3	G5068	0.1252
G204	G4238	0.1252
G304	G158	0.1252
G81	G3521	0.1252
G52	G1070	0.1252
G52	G2436	0.1252
G312	G5881	0.1252
G206	G266	0.1252
G278	G3520	0.1252
G126	G5279	0.1252
G102	G3835	0.1252
G210	G435	0.1252
G60	G68	0.1252
G210	G1318	0.1252
G308	G1890	0.1252
G92	G4461	0.1252
G181	G3988	0.1252
G159	G4124	0.1252
G81	G4932	0.1252
G47	G1543	0.1252
G231	G2761	0.1252
G130	G1738	0.1252
G130	G4461	0.1252
G304	G1779	0.1252
G304	G2718	0.1252
G173	G540	0.1252
G316	G164	0.1252
G82	G618	0.1252
G281	G37	0.1252
G68	G259	0.1252
G178	G619	0.1252
G47	G1463	0.1252
G279	G351	0.1252
G304	G4290	0.1252
G137	G826	0.1252
G137	G1512	0.1252
G168	G1558	0.1252
G308	G351	0.1252
G308	G2099	0.1252
G308	G2401	0.1252
G279	G5565	0.1252
G304	G2171	0.1252
G239	G2761	0.1252
G25	G915	0.1251
G135	G477	0.1251
G91	G5524	0.1251
G307	G506	0.1251
G275	G694	0.1251
G103	G390	0.1251
G142	G47	0.1251
G22	G1722	0.1251
G159	G565	0.1251
G313	G874	0.1251
G241	G178	0.1251
G95	G1427	0.1251
G210	G308	0.1251
G285	G4335	0.1251
G304	G3628	0.1251
G132	G2513	0.1251
G168	G4493	0.1251
G132	G814	0.1251
G132	G1861	0.1251
G304	G841	0.1251
G20	G2405	0.1251
G307	G2473	0.1251
G164	G2950	0.1251
G307	G5287	0.1251
G307	G5799	0.1251
G91	G783	0.1251
G91	G2754	0.1251
G22	G4439	0.1251
G173	G5813	0.1251
G325	G4065	0.1251
G52	G1011	0.1251
G212	G2879	0.1251
G195	G3163	0.1251
G281	G783	0.1251
G320	G1591	0.1251
G25	G2032	0.1251
G320	G4725	0.1251
G95	G1839	0.1251
G60	G5452	0.1251
G146	G3014	0.1251
G325	G241	0.1251
G142	G5828	0.1251
G316	G2549	0.1251
G109	G4988	0.1251
G249	G5677	0.1251
G307	G2401	0.1251
G33	G4884	0.1251
G241	G325	0.1251
G241	G3472	0.1251
G231	G1227	0.1251
G173	G1304	0.1251
G63	G3592	0.1251
G313	G5853	0.1251
G104	G5810	0.1251
G215	G2339	0.1251
G313	G1635	0.1251
G271	G2987	0.1251
G204	G1904	0.1251
G252	G2029	0.1251
G173	G2971	0.1251
G168	G4479	0.1251
G215	G778	0.1251
G215	G1929	0.1251
G215	G2440	0.1251
G92	G2034	0.1251
G96	G5338	0.1251
G285	G5085	0.1251
G158	G476	0.1251
G158	G4054	0.1251
G185	G2663	0.1251
G178	G2194	0.1251
G178	G3286	0.1251
G312	G5825	0.1251
G3	G4387	0.1251
G278	G5415	0.1251
G178	G241	0.1251
G132	G1044	0.1251
G132	G2125	0.1251
G308	G210	0.1251
G132	G4230	0.1251
G191	G1870	0.1251
G313	G2159	0.1251
G47	G142	0.1251
G47	G3042	0.1251
G178	G5701	0.1251
G73	G5782	0.1251
G279	G4044	0.1251
G285	G2845	0.1251
G215	G4142	0.1251
G313	G2528	0.1251
G158	G2697	0.1251
G137	G1371	0.1251
G137	G1853	0.1251
G312	G1553	0.1251
G308	G3988	0.1251
G178	G4877	0.1251
G31	G4379	0.125
G251	G479	0.125
G265	G2689	0.125
G92	G5329	0.125
G91	G2307	0.125
G37	G4316	0.125
G159	G4718	0.125
G167	G819	0.125
G297	G2606	0.125
G271	G2647	0.125
G312	G95	0.125
G68	G2018	0.125
G64	G5189	0.125
G270	G1179	0.125
G183	G1906	0.125
G327	G173	0.125
G327	G1279	0.125
G165	G3602	0.125
G91	G5405	0.125
G52	G215	0.125
G132	G5016	0.125
G171	G5861	0.125
G62	G1672	0.125
G62	G4983	0.125
G289	G4679	0.125
G132	G1188	0.125
G142	G3101	0.125
G297	G1498	0.125
G241	G4667	0.125
G92	G2412	0.125
G20	G5884	0.125
G204	G4679	0.125
G285	G760	0.125
G181	G2261	0.125
G297	G5839	0.125
G304	G3744	0.125
G271	G3879	0.125
G102	G4178	0.125
G249	G460	0.125
G249	G4985	0.125
G304	G2350	0.125
G304	G4272	0.125
G85	G3466	0.125
G60	G4875	0.125
G280	G520	0.125
G178	G4872	0.125
G223	G4848	0.125
G246	G3736	0.125
G33	G2486	0.125
G62	G2924	0.125
G251	G5471	0.125
G95	G312	0.125
G125	G5625	0.125
G173	G327	0.125
G91	G4456	0.125
G173	G5690	0.125
G158	G2742	0.125
G158	G4178	0.125
G304	G5299	0.125
G132	G5828	0.125
G312	G4340	0.125
G173	G5428	0.125
G137	G2181	0.125
G52	G4001	0.125
G21	G5279	0.125
G132	G895	0.125
G68	G1304	0.125
G68	G5854	0.125
G215	G52	0.125
G215	G5937	0.125
G130	G5573	0.125
G279	G1946	0.125
G279	G2528	0.125
G173	G2147	0.125
G313	G1694	0.125
G279	G1520	0.125
G279	G2706	0.125
G164	G5104	0.125
G158	G1788	0.125
G304	G2685	0.125
G313	G3475	0.125
G308	G2584	0.125
G137	G469	0.125
G31	G1738	0.1249
G183	G5478	0.1249
G179	G5390	0.1249
G179	G2429	0.1249
G265	G841	0.1249
G293	G972	0.1249
G278	G5158	0.1249
G91	G2650	0.1249
G37	G2844	0.1249
G142	G4094	0.1249
G214	G2357	0.1249
G212	G1279	0.1249
G130	G5399	0.1249
G95	G1110	0.1249
G77	G730	0.1249
G285	G2689	0.1249
G68	G5765	0.1249
G325	G1716	0.1249
G325	G4667	0.1249
G316	G5188	0.1249
G130	G3652	0.1249
G167	G1578	0.1249
G91	G3976	0.1249
G33	G804	0.1249
G63	G442	0.1249
G63	G3748	0.1249
G85	G5425	0.1249
G231	G814	0.1249
G47	G5837	0.1249
G3	G3548	0.1249
G222	G3575	0.1249
G215	G435	0.1249
G215	G4268	0.1249
G167	G5416	0.1249
G262	G2782	0.1249
G62	G254	0.1249
G159	G1816	0.1249
G206	G2150	0.1249
G126	G3210	0.1249
G126	G3466	0.1249
G254	G62	0.1249
G91	G1428	0.1249
G254	G1716	0.1249
G173	G3648	0.1249
G252	G4953	0.1249
G181	G4793	0.1249
G130	G1534	0.1249
G102	G4044	0.1249
G130	G4881	0.1249
G130	G5051	0.1249
G102	G5279	0.1249
G251	G3951	0.1249
G178	G907	0.1249
G313	G4775	0.1249
G316	G5452	0.1249
G91	G1274	0.1249
G91	G3059	0.1249
G85	G425	0.1249
G204	G3265	0.1249
G62	G3766	0.1249
G308	G816	0.1249
G68	G4234	0.1249
G178	G2783	0.1249
G159	G4011	0.1249
G47	G2232	0.1249
G130	G1815	0.1249
G130	G2648	0.1249
G11	G3224	0.1249
G130	G5295	0.1249
G3	G2684	0.1249
G91	G2685	0.1249
G178	G4640	0.1249
G239	G4793	0.1249
G239	G5422	0.1249
G62	G3127	0.1249
G3	G5100	0.1249
G308	G5137	0.1249
G92	G4247	0.1249
G137	G3820	0.1249
G163	G3724	0.1249
G280	G5890	0.1249
G304	G4031	0.1249
G130	G2599	0.1249
G285	G2202	0.1249
G285	G3523	0.1249
G178	G1902	0.1249
G239	G4956	0.1249
G158	G463	0.1249
G308	G5315	0.1249
G183	G4443	0.1248
G265	G632	0.1248
G37	G511	0.1248
G212	G2351	0.1248
G132	G5417	0.1248
G214	G1716	0.1248
G320	G4832	0.1248
G298	G5016	0.1248
G164	G1080	0.1248
G110	G2224	0.1248
G249	G3448	0.1248
G168	G4934	0.1248
G252	G2325	0.1248
G95	G800	0.1248
G307	G274	0.1248
G62	G1149	0.1248
G62	G4316	0.1248
G313	G3823	0.1248
G91	G5934	0.1248
G173	G1080	0.1248
G26	G4602	0.1248
G188	G4982	0.1248
G43	G783	0.1248
G266	G204	0.1248
G266	G5550	0.1248
G275	G1727	0.1248
G76	G3951	0.1248
G181	G201	0.1248
G60	G1702	0.1248
G181	G3020	0.1248
G271	G1543	0.1248
G173	G2860	0.1248
G252	G2860	0.1248
G33	G1130	0.1248
G327	G351	0.1248
G304	G4133	0.1248
G254	G2108	0.1248
G22	G4271	0.1248
G22	G5387	0.1248
G252	G271	0.1248
G307	G1393	0.1248
G307	G2439	0.1248
G73	G334	0.1248
G73	G5741	0.1248
G219	G5578	0.1248
G219	G5899	0.1248
G204	G2777	0.1248
G73	G3806	0.1248
G168	G965	0.1248
G60	G2367	0.1248
G132	G4683	0.1248
G210	G5284	0.1248
G180	G5887	0.1248
G130	G206	0.1248
G102	G476	0.1248
G92	G1279	0.1248
G163	G350	0.1248
G280	G4451	0.1248
G280	G5609	0.1248
G313	G1716	0.1248
G274	G178	0.1248
G73	G2785	0.1248
G68	G4832	0.1248
G274	G2484	0.1248
G271	G252	0.1248
G251	G1011	0.1248
G201	G1130	0.1248
G73	G1989	0.1248
G206	G130	0.1248
G239	G2108	0.1248
G307	G4171	0.1248
G239	G2545	0.1248
G178	G274	0.1248
G307	G2950	0.1248
G308	G4790	0.1248
G43	G3605	0.1248
G159	G5376	0.1248
G239	G5825	0.1248
G52	G2771	0.1248
G231	G430	0.1248
G304	G812	0.1248
G304	G4521	0.1248
G132	G3494	0.1248
G137	G3611	0.1248
G249	G5149	0.1248
G16	G3020	0.1248
G204	G266	0.1248
G280	G382	0.1248
G163	G5424	0.1248
G201	G181	0.1248
G73	G464	0.1248
G250	G3952	0.1248
G204	G4710	0.1248
G313	G812	0.1248
G126	G618	0.1248
G52	G2002	0.1248
G52	G2494	0.1248
G219	G4982	0.1248
G274	G307	0.1248
G312	G5878	0.1248
G178	G2350	0.1248
G178	G5777	0.1248
G307	G854	0.1248
G173	G2421	0.1248
G308	G4700	0.1248
G18	G2304	0.1248
G252	G3983	0.1248
G132	G722	0.1248
G308	G2612	0.1248
G31	G2516	0.1247
G31	G2309	0.1247
G25	G2175	0.1247
G20	G2457	0.1247
G297	G3289	0.1247
G22	G4429	0.1247
G167	G4459	0.1247
G239	G656	0.1247
G280	G4031	0.1247
G298	G3016	0.1247
G265	G1795	0.1247
G132	G1235	0.1247
G167	G1332	0.1247
G92	G1484	0.1247
G81	G2255	0.1247
G297	G1478	0.1247
G181	G5795	0.1247
G266	G250	0.1247
G22	G2541	0.1247
G22	G5509	0.1247
G212	G4684	0.1247
G60	G2613	0.1247
G206	G483	0.1247
G159	G2053	0.1247
G279	G5053	0.1247
G195	G476	0.1247
G91	G394	0.1247
G254	G2545	0.1247
G22	G3393	0.1247
G66	G4019	0.1247
G95	G92	0.1247
G132	G4094	0.1247
G204	G4111	0.1247
G3	G4791	0.1247
G159	G425	0.1247
G181	G1928	0.1247
G21	G783	0.1247
G219	G260	0.1247
G271	G988	0.1247
G92	G2737	0.1247
G92	G95	0.1247
G52	G2684	0.1247
G21	G4360	0.1247
G52	G4469	0.1247
G313	G833	0.1247
G81	G1779	0.1247
G132	G2528	0.1247
G308	G3951	0.1247
G278	G1059	0.1247
G297	G3014	0.1247
G260	G219	0.1247
G260	G5336	0.1247
G168	G1000	0.1247
G231	G5408	0.1247
G132	G4010	0.1247
G173	G671	0.1247
G91	G5878	0.1247
G91	G3998	0.1247
G120	G4588	0.1247
G312	G738	0.1247
G312	G5188	0.1247
G95	G635	0.1247
G280	G3475	0.1247
G252	G625	0.1247
G252	G738	0.1247
G252	G1754	0.1247
G185	G2958	0.1247
G173	G3220	0.1247
G325	G4634	0.1247
G68	G1186	0.1247
G82	G2024	0.1247
G159	G528	0.1247
G241	G5747	0.1247
G250	G671	0.1247
G250	G1906	0.1247
G65	G5810	0.1247
G308	G582	0.1247
G204	G5415	0.1247
G68	G425	0.1247
G102	G4396	0.1247
G250	G266	0.1247
G22	G5783	0.1247
G47	G3548	0.1247
G77	G1122	0.1247
G222	G5803	0.1247
G158	G1353	0.1247
G158	G2631	0.1247
G158	G3257	0.1247
G3	G5270	0.1247
G65	G4361	0.1247
G239	G1373	0.1247
G65	G1608	0.1247
G250	G4863	0.1247
G168	G3108	0.1247
G52	G3103	0.1247
G130	G5085	0.1247
G137	G5850	0.1247
G239	G5435	0.1247
G304	G778	0.1247
G81	G5177	0.1247
G137	G475	0.1247
G137	G5481	0.1247
G316	G3522	0.1247
G31	G130	0.1246
G307	G3861	0.1246
G255	G4168	0.1246
G214	G507	0.1246
G102	G5357	0.1246
G22	G5093	0.1246
G92	G4029	0.1246
G167	G558	0.1246
G235	G4321	0.1246
G37	G285	0.1246
G63	G2860	0.1246
G132	G2287	0.1246
G130	G5765	0.1246
G316	G854	0.1246
G186	G1017	0.1246
G266	G350	0.1246
G324	G68	0.1246
G307	G4716	0.1246
G313	G1431	0.1246
G319	G3595	0.1246
G305	G152	0.1246
G265	G1416	0.1246
G307	G4985	0.1246
G279	G984	0.1246
G215	G2899	0.1246
G215	G4111	0.1246
G279	G2454	0.1246
G279	G4848	0.1246
G270	G2896	0.1246
G204	G3951	0.1246
G65	G3017	0.1246
G95	G632	0.1246
G312	G5846	0.1246
G130	G2114	0.1246
G130	G3494	0.1246
G146	G5742	0.1246
G68	G3730	0.1246
G68	G4478	0.1246
G68	G5853	0.1246
G60	G851	0.1246
G52	G2654	0.1246
G227	G4354	0.1246
G52	G1390	0.1246
G52	G3648	0.1246
G52	G5712	0.1246
G167	G1608	0.1246
G231	G2059	0.1246
G52	G694	0.1246
G313	G5059	0.1246
G296	G3141	0.1246
G81	G2326	0.1246
G191	G2368	0.1246
G85	G1148	0.1246
G3	G929	0.1246
G285	G1861	0.1246
G282	G2072	0.1246
G91	G5924	0.1246
G63	G1802	0.1246
G320	G5167	0.1246
G223	G5280	0.1246
G3	G5720	0.1246
G215	G1899	0.1246
G296	G1981	0.1246
G305	G5818	0.1246
G312	G4932	0.1246
G102	G2440	0.1246
G152	G305	0.1246
G81	G1062	0.1246
G304	G4901	0.1246
G164	G1274	0.1246
G178	G1524	0.1246
G178	G2375	0.1246
G178	G5886	0.1246
G313	G3984	0.1246
G68	G324	0.1246
G18	G3571	0.1246
G316	G1393	0.1246
G219	G4588	0.1246
G68	G1017	0.1246
G137	G4931	0.1246
G178	G5779	0.1246
G68	G657	0.1246
G85	G464	0.1246
G313	G4039	0.1246
G68	G4219	0.1246
G285	G37	0.1246
G38	G2548	0.1246
G132	G3495	0.1246
G173	G549	0.1246
G308	G5434	0.1246
G168	G4997	0.1246
G304	G2158	0.1246
G158	G5290	0.1246
G308	G3108	0.1246
G130	G31	0.1246
G313	G5565	0.1246
G166	G1613	0.1245
G81	G3518	0.1245
G9	G5498	0.1245
G168	G3723	0.1245
G169	G5690	0.1245
G63	G4872	0.1245
G235	G5538	0.1245
G65	G811	0.1245
G265	G986	0.1245
G312	G1779	0.1245
G142	G2531	0.1245
G159	G3417	0.1245
G159	G3981	0.1245
G168	G5543	0.1245
G304	G2181	0.1245
G214	G792	0.1245
G20	G1524	0.1245
G168	G2375	0.1245
G164	G2273	0.1245
G266	G3444	0.1245
G313	G582	0.1245
G330	G864	0.1245
G52	G523	0.1245
G285	G5371	0.1245
G81	G1554	0.1245
G62	G2140	0.1245
G33	G3621	0.1245
G278	G4980	0.1245
G132	G539	0.1245
G68	G2028	0.1245
G191	G3981	0.1245
G307	G5175	0.1245
G21	G1081	0.1245
G21	G2951	0.1245
G19	G3229	0.1245
G249	G2151	0.1245
G137	G4966	0.1245
G137	G5306	0.1245
G3	G912	0.1245
G33	G52	0.1245
G33	G4828	0.1245
G33	G5575	0.1245
G141	G1966	0.1245
G285	G4610	0.1245
G285	G5158	0.1245
G158	G816	0.1245
G304	G1477	0.1245
G22	G1653	0.1245
G254	G2355	0.1245
G91	G3879	0.1245
G307	G618	0.1245
G81	G5137	0.1245
G219	G4115	0.1245
G102	G4684	0.1245
G137	G511	0.1245
G109	G1666	0.1245
G249	G4452	0.1245
G249	G5810	0.1245
G91	G5346	0.1245
G141	G3154	0.1245
G204	G4054	0.1245
G204	G5934	0.1245
G33	G1635	0.1245
G278	G1635	0.1245
G62	G4849	0.1245
G251	G2405	0.1245
G52	G33	0.1245
G85	G2602	0.1245
G307	G5573	0.1245
G173	G2099	0.1245
G22	G2453	0.1245
G191	G5436	0.1245
G102	G4934	0.1245
G285	G3672	0.1245
G168	G2911	0.1245
G168	G5302	0.1245
G94	G591	0.1245
G18	G4932	0.1245
G279	G2075	0.1245
G312	G4010	0.1245
G62	G657	0.1245
G158	G5828	0.1245
G178	G4245	0.1245
G178	G1255	0.1245
G178	G2891	0.1245
G132	G2993	0.1245
G132	G2286	0.1245
G62	G2417	0.1245
G132	G618	0.1245
G132	G1985	0.1245
G308	G2052	0.1245
G125	G2268	0.1245
G285	G1899	0.1245
G137	G2060	0.1245
G250	G5446	0.1244
G212	G874	0.1244
G235	G3760	0.1244
G7	G3548	0.1244
G63	G745	0.1244
G321	G3660	0.1244
G102	G5188	0.1244
G130	G5562	0.1244
G214	G698	0.1244
G167	G4610	0.1244
G37	G2194	0.1244
G22	G3286	0.1244
G278	G2711	0.1244
G2	G3302	0.1244
G188	G5591	0.1244
G85	G2959	0.1244
G4	G4044	0.1244
G297	G2950	0.1244
G32	G5413	0.1244
G132	G1135	0.1244
G132	G1521	0.1244
G102	G3686	0.1244
G130	G3686	0.1244
G96	G1880	0.1244
G168	G4158	0.1244
G37	G774	0.1244
G260	G4316	0.1244
G92	G2368	0.1244
G92	G5085	0.1244
G227	G5276	0.1244
G85	G3271	0.1244
G85	G4088	0.1244
G313	G5573	0.1244
G95	G5579	0.1244
G173	G3	0.1244
G173	G1873	0.1244
G252	G5139	0.1244
G130	G1630	0.1244
G102	G1682	0.1244
G167	G3645	0.1244
G313	G1987	0.1244
G249	G3879	0.1244
G62	G4238	0.1244
G304	G5067	0.1244
G289	G382	0.1244
G254	G632	0.1244
G91	G2315	0.1244
G271	G720	0.1244
G130	G1971	0.1244
G249	G1398	0.1244
G249	G5535	0.1244
G204	G4901	0.1244
G62	G5338	0.1244
G43	G5013	0.1244
G3	G173	0.1244
G178	G3117	0.1244
G158	G2261	0.1244
G304	G2273	0.1244
G231	G3029	0.1244
G158	G5141	0.1244
G312	G2563	0.1244
G316	G5934	0.1244
G285	G980	0.1244
G285	G1503	0.1244
G285	G2449	0.1244
G249	G3817	0.1244
G21	G4608	0.1244
G21	G4871	0.1244
G260	G1802	0.1244
G132	G4897	0.1244
G132	G5279	0.1244
G147	G3618	0.1244
G308	G2232	0.1244
G308	G4716	0.1244
G279	G641	0.1244
G47	G4174	0.1244
G47	G5810	0.1244
G279	G3697	0.1244
G144	G1441	0.1244
G313	G3051	0.1244
G280	G2714	0.1244
G280	G5346	0.1244
G137	G3521	0.1244
G252	G5911	0.1244
G316	G5346	0.1244
G280	G1342	0.1244
G300	G2407	0.1244
G43	G3168	0.1243
G94	G4335	0.1243
G167	G5735	0.1243
G316	G271	0.1243
G20	G5350	0.1243
G91	G2224	0.1243
G307	G4316	0.1243
G83	G745	0.1243
G167	G5129	0.1243
G265	G5305	0.1243
G252	G1321	0.1243
G104	G4977	0.1243
G22	G2821	0.1243
G232	G848	0.1243
G126	G504	0.1243
G215	G3723	0.1243
G95	G4376	0.1243
G252	G5524	0.1243
G51	G4393	0.1243
G21	G2584	0.1243
G37	G3984	0.1243
G210	G5204	0.1243
G164	G3101	0.1243
G297	G1044	0.1243
G91	G4772	0.1243
G179	G1607	0.1243
G206	G147	0.1243
G92	G4767	0.1243
G204	G1427	0.1243
G92	G304	0.1243
G92	G5460	0.1243
G210	G4451	0.1243
G62	G3854	0.1243
G325	G2002	0.1243
G81	G929	0.1243
G81	G3744	0.1243
G307	G2312	0.1243
G92	G2613	0.1243
G312	G4158	0.1243
G85	G1228	0.1243
G200	G351	0.1243
G177	G5303	0.1243
G307	G4324	0.1243
G252	G5416	0.1243
G285	G4724	0.1243
G16	G4352	0.1243
G330	G1608	0.1243
G252	G4041	0.1243
G270	G4934	0.1243
G309	G833	0.1243
G313	G4439	0.1243
G204	G1765	0.1243
G265	G4305	0.1243
G316	G5825	0.1243
G281	G2261	0.1243
G304	G92	0.1243
G263	G2905	0.1243
G147	G206	0.1243
G304	G1655	0.1243
G81	G4584	0.1243
G81	G5896	0.1243
G52	G3519	0.1243
G178	G5287	0.1243
G132	G1904	0.1243
G132	G4253	0.1243
G279	G5452	0.1243
G254	G5881	0.1243
G178	G3685	0.1243
G178	G4725	0.1243
G279	G4236	0.1243
G280	G1353	0.1243
G33	G658	0.1243
G168	G641	0.1243
G280	G5426	0.1243
G215	G3385	0.1243
G271	G316	0.1243
G47	G3808	0.1243
G280	G2660	0.1243
G279	G4684	0.1243
G285	G1353	0.1243
G3	G2540	0.1243
G312	G507	0.1243
G204	G5151	0.1243
G304	G2706	0.1243
G158	G5760	0.1243
G239	G3944	0.1243
G279	G529	0.1243
G313	G3103	0.1243
G285	G747	0.1243
G173	G4544	0.1242
G231	G2648	0.1242
G164	G4443	0.1242
G159	G1017	0.1242
G214	G2108	0.1242
G231	G5542	0.1242
G183	G316	0.1242
G95	G3448	0.1242
G327	G279	0.1242
G275	G2114	0.1242
G259	G2224	0.1242
G232	G2832	0.1242
G22	G1130	0.1242
G164	G1763	0.1242
G64	G5542	0.1242
G20	G3470	0.1242
G320	G2516	0.1242
G196	G3417	0.1242
G81	G3787	0.1242
G65	G841	0.1242
G125	G1487	0.1242
G265	G3814	0.1242
G52	G4251	0.1242
G249	G2531	0.1242
G102	G1174	0.1242
G278	G3781	0.1242
G206	G4977	0.1242
G312	G2224	0.1242
G135	G5802	0.1242
G181	G3417	0.1242
G95	G4135	0.1242
G307	G1332	0.1242
G274	G1763	0.1242
G133	G4660	0.1242
G231	G1593	0.1242
G158	G2889	0.1242
G304	G4802	0.1242
G304	G5068	0.1242
G304	G5139	0.1242
G215	G1361	0.1242
G215	G1987	0.1242
G215	G2606	0.1242
G33	G4832	0.1242
G212	G5644	0.1242
G173	G239	0.1242
G43	G1085	0.1242
G73	G5712	0.1242
G320	G2198	0.1242
G81	G1912	0.1242
G232	G4119	0.1242
G183	G5601	0.1242
G201	G621	0.1242
G73	G4439	0.1242
G92	G4135	0.1242
G215	G1621	0.1242
G210	G4214	0.1242
G179	G5239	0.1242
G130	G2896	0.1242
G73	G3936	0.1242
G92	G1315	0.1242
G82	G1644	0.1242
G196	G1356	0.1242
G76	G3577	0.1242
G94	G4289	0.1242
G73	G2533	0.1242
G129	G1371	0.1242
G191	G1397	0.1242
G191	G3674	0.1242
G73	G1626	0.1242
G73	G5117	0.1242
G274	G1130	0.1242
G73	G444	0.1242
G85	G929	0.1242
G219	G2688	0.1242
G159	G4271	0.1242
G159	G5387	0.1242
G279	G5459	0.1242
G178	G5143	0.1242
G11	G906	0.1242
G280	G4906	0.1242
G130	G4863	0.1242
G274	G3101	0.1242
G274	G3453	0.1242
G68	G5376	0.1242
G263	G5327	0.1242
G279	G4104	0.1242
G279	G5717	0.1242
G81	G1876	0.1242
G81	G3495	0.1242
G195	G1811	0.1242
G163	G4884	0.1242
G304	G4484	0.1242
G231	G5100	0.1242
G68	G637	0.1242
G132	G1807	0.1242
G132	G2447	0.1242
G81	G4376	0.1242
G81	G5349	0.1242
G285	G2108	0.1242
G204	G5524	0.1242
G239	G173	0.1242
G232	G5302	0.1242
G239	G379	0.1242
G239	G2613	0.1242
G280	G2613	0.1242
G280	G5175	0.1242
G274	G4452	0.1242
G109	G664	0.1242
G18	G1431	0.1242
G307	G4357	0.1242
G3	G3385	0.1242
G3	G3581	0.1242
G307	G1946	0.1242
G252	G808	0.1242
G279	G4585	0.1242
G307	G4790	0.1242
G285	G435	0.1242
G285	G5175	0.1242
G164	G722	0.1242
G168	G611	0.1242
G168	G2799	0.1242
G312	G5579	0.1242
G158	G5774	0.1242
G137	G2906	0.1242
G316	G183	0.1242
G279	G327	0.1242
G234	G2527	0.1242
G178	G2016	0.1242
G307	G2403	0.1242
G3	G4313	0.1242
G167	G479	0.1241
G214	G279	0.1241
G51	G5067	0.1241
G255	G3950	0.1241
G136	G3494	0.1241
G313	G5518	0.1241
G179	G1307	0.1241
G319	G3593	0.1241
G52	G4429	0.1241
G22	G4562	0.1241
G320	G1992	0.1241
G92	G3548	0.1241
G52	G5629	0.1241
G15	G127	0.1241
G20	G2500	0.1241
G91	G2905	0.1241
G167	G4678	0.1241
G91	G4828	0.1241
G144	G5601	0.1241
G91	G1188	0.1241
G22	G2053	0.1241
G91	G4272	0.1241
G95	G5597	0.1241
G133	G223	0.1241
G142	G82	0.1241
G285	G4718	0.1241
G304	G2339	0.1241
G164	G2516	0.1241
G252	G5388	0.1241
G25	G135	0.1241
G249	G4791	0.1241
G126	G5597	0.1241
G33	G4111	0.1241
G62	G4716	0.1241
G312	G4325	0.1241
G282	G82	0.1241
G22	G107	0.1241
G254	G1625	0.1241
G91	G4484	0.1241
G279	G3559	0.1241
G308	G2780	0.1241
G135	G25	0.1241
G204	G5450	0.1241
G279	G783	0.1241
G159	G1578	0.1241
G215	G4346	0.1241
G102	G1928	0.1241
G11	G2481	0.1241
G130	G2823	0.1241
G102	G2837	0.1241
G271	G3173	0.1241
G146	G3960	0.1241
G159	G1512	0.1241
G173	G1416	0.1241
G52	G774	0.1241
G52	G2216	0.1241
G52	G5460	0.1241
G178	G5706	0.1241
G132	G1847	0.1241
G183	G5747	0.1241
G168	G20	0.1241
G20	G168	0.1241
G168	G643	0.1241
G92	G2094	0.1241
G168	G2891	0.1241
G316	G5859	0.1241
G21	G1290	0.1241
G159	G833	0.1241
G62	G1030	0.1241
G96	G1992	0.1241
G60	G3333	0.1241
G135	G5041	0.1241
G63	G1860	0.1241
G91	G4236	0.1241
G164	G968	0.1241
G191	G3332	0.1241
G304	G738	0.1241
G231	G2944	0.1241
G107	G22	0.1241
G82	G282	0.1241
G130	G1390	0.1241
G296	G3240	0.1241
G73	G2315	0.1241
G73	G3363	0.1241
G65	G3466	0.1241
G47	G5143	0.1241
G201	G1186	0.1241
G313	G738	0.1241
G313	G1754	0.1241
G137	G3289	0.1241
G181	G657	0.1241
G82	G142	0.1241
G85	G1315	0.1241
G73	G403	0.1241
G73	G5579	0.1241
G223	G133	0.1241
G167	G1412	0.1241
G285	G1928	0.1241
G73	G3758	0.1241
G250	G5542	0.1241
G312	G1152	0.1241
G127	G15	0.1241
G231	G1346	0.1241
G316	G1991	0.1241
G3	G3903	0.1241
G178	G968	0.1241
G178	G5457	0.1241
G137	G684	0.1241
G178	G3495	0.1241
G132	G2147	0.1241
G158	G2612	0.1241
G279	G214	0.1241
G252	G2561	0.1241
G21	G239	0.124
G316	G1463	0.124
G278	G3719	0.124
G52	G3163	0.124
G265	G1235	0.124
G116	G3791	0.124
G188	G5450	0.124
G132	G5525	0.124
G212	G1295	0.124
G80	G5450	0.124
G20	G482	0.124
G92	G2082	0.124
G215	G2915	0.124
G259	G4684	0.124
G167	G652	0.124
G102	G5795	0.124
G130	G5795	0.124
G163	G1577	0.124
G265	G2580	0.124
G278	G4094	0.124
G266	G2545	0.124
G63	G3565	0.124
G63	G4824	0.124
G304	G4791	0.124
G279	G4802	0.124
G173	G3551	0.124
G159	G4282	0.124
G81	G4150	0.124
G95	G3548	0.124
G32	G1668	0.124
G60	G1971	0.124
G252	G3391	0.124
G206	G96	0.124
G126	G4984	0.124
G52	G2824	0.124
G195	G313	0.124
G237	G5591	0.124
G22	G2310	0.124
G22	G2852	0.124
G252	G5886	0.124
G324	G2357	0.124
G309	G1992	0.124
G52	G4767	0.124
G55	G3224	0.124
G265	G2118	0.124
G307	G5204	0.124
G306	G222	0.124
G265	G5619	0.124
G164	G4514	0.124
G164	G5542	0.124
G330	G4394	0.124
G313	G195	0.124
G285	G516	0.124
G222	G306	0.124
G81	G2781	0.124
G307	G526	0.124
G33	G5810	0.124
G73	G5909	0.124
G330	G2285	0.124
G168	G3690	0.124
G96	G206	0.124
G173	G656	0.124
G22	G5579	0.124
G210	G5579	0.124
G60	G1869	0.124
G215	G3746	0.124
G118	G1778	0.124
G68	G1255	0.124
G279	G5843	0.124
G312	G1586	0.124
G304	G5802	0.124
G304	G4039	0.124
G304	G5618	0.124
G68	G2357	0.124
G68	G3835	0.124
G308	G3704	0.124
G252	G1412	0.124
G82	G5029	0.124
G68	G5295	0.124
G330	G4151	0.124
G178	G1559	0.124
G202	G1428	0.124
G68	G3988	0.124
G68	G4396	0.124
G132	G792	0.124
G330	G2450	0.124
G173	G2171	0.124
G168	G4280	0.124
G304	G1608	0.124
G38	G4375	0.124
G304	G819	0.124
G285	G3249	0.124
G308	G2443	0.124
G279	G524	0.124
G239	G21	0.124
G158	G4958	0.124
G313	G3638	0.1239
G91	G3723	0.1239
G26	G5115	0.1239
G26	G1625	0.1239
G280	G2369	0.1239
G4	G4657	0.1239
G312	G3384	0.1239
G91	G2339	0.1239
G81	G5765	0.1239
G279	G5056	0.1239
G132	G2381	0.1239
G312	G2255	0.1239
G320	G1008	0.1239
G320	G1716	0.1239
G183	G1721	0.1239
G159	G1621	0.1239
G270	G4769	0.1239
G50	G508	0.1239
G132	G2298	0.1239
G92	G2793	0.1239
G92	G4099	0.1239
G168	G4902	0.1239
G279	G4562	0.1239
G181	G158	0.1239
G92	G1912	0.1239
G20	G2363	0.1239
G63	G350	0.1239
G102	G3621	0.1239
G130	G4980	0.1239
G278	G158	0.1239
G234	G5870	0.1239
G173	G1286	0.1239
G22	G1761	0.1239
G63	G5066	0.1239
G265	G5555	0.1239
G312	G550	0.1239
G312	G1890	0.1239
G312	G5324	0.1239
G68	G644	0.1239
G181	G3163	0.1239
G21	G1948	0.1239
G285	G1235	0.1239
G167	G5317	0.1239
G33	G1530	0.1239
G62	G1530	0.1239
G316	G5746	0.1239
G64	G5104	0.1239
G95	G2439	0.1239
G22	G2818	0.1239
G327	G4676	0.1239
G226	G1030	0.1239
G304	G4041	0.1239
G102	G435	0.1239
G191	G2053	0.1239
G77	G2587	0.1239
G285	G3655	0.1239
G173	G5436	0.1239
G308	G2549	0.1239
G22	G5588	0.1239
G313	G4769	0.1239
G85	G3364	0.1239
G125	G3187	0.1239
G210	G393	0.1239
G137	G530	0.1239
G33	G2648	0.1239
G65	G3894	0.1239
G158	G278	0.1239
G304	G4011	0.1239
G279	G1995	0.1239
G158	G181	0.1239
G158	G3450	0.1239
G281	G2610	0.1239
G254	G3791	0.1239
G173	G5945	0.1239
G178	G351	0.1239
G178	G4710	0.1239
G178	G5774	0.1239
G62	G4634	0.1239
G132	G4910	0.1239
G313	G4236	0.1239
G47	G5257	0.1239
G132	G756	0.1239
G132	G1368	0.1239
G68	G5028	0.1239
G285	G3032	0.1239
G137	G1966	0.1239
G81	G3006	0.1239
G308	G3619	0.1239
G313	G4379	0.1239
G313	G4456	0.1239
G168	G5669	0.1239
G137	G2944	0.1239
G214	G2899	0.1238
G297	G1174	0.1238
G64	G5822	0.1238
G214	G1070	0.1238
G81	G3430	0.1238
G136	G5013	0.1238
G91	G3	0.1238
G22	G3685	0.1238
G91	G5068	0.1238
G278	G2028	0.1238
G68	G5425	0.1238
G167	G760	0.1238
G188	G906	0.1238
G320	G906	0.1238
G92	G929	0.1238
G92	G5016	0.1238
G47	G5498	0.1238
G167	G2951	0.1238
G52	G5583	0.1238
G132	G1416	0.1238
G132	G4441	0.1238
G168	G477	0.1238
G20	G4122	0.1238
G52	G5892	0.1238
G178	G1149	0.1238
G204	G16	0.1238
G265	G3177	0.1238
G325	G5822	0.1238
G266	G1904	0.1238
G60	G2584	0.1238
G137	G1148	0.1238
G271	G2409	0.1238
G51	G3459	0.1238
G102	G52	0.1238
G130	G5336	0.1238
G47	G2991	0.1238
G278	G3879	0.1238
G215	G1702	0.1238
G215	G3450	0.1238
G285	G5391	0.1238
G304	G2824	0.1238
G254	G1279	0.1238
G91	G2008	0.1238
G254	G2436	0.1238
G173	G2896	0.1238
G173	G3608	0.1238
G173	G4840	0.1238
G254	G5514	0.1238
G91	G5825	0.1238
G313	G3063	0.1238
G180	G5280	0.1238
G102	G4849	0.1238
G241	G5768	0.1238
G173	G2849	0.1238
G271	G4092	0.1238
G200	G4788	0.1238
G183	G2325	0.1238
G204	G3535	0.1238
G52	G102	0.1238
G91	G2331	0.1238
G313	G1353	0.1238
G313	G1407	0.1238
G137	G3787	0.1238
G173	G1390	0.1238
G91	G3051	0.1238
G16	G204	0.1238
G16	G2261	0.1238
G81	G3984	0.1238
G304	G935	0.1238
G330	G1357	0.1238
G178	G1030	0.1238
G178	G2437	0.1238
G313	G1870	0.1238
G313	G3887	0.1238
G279	G3502	0.1238
G285	G817	0.1238
G3	G91	0.1238
G180	G2003	0.1238
G147	G3164	0.1238
G239	G2584	0.1238
G304	G1230	0.1238
G304	G2783	0.1238
G158	G4247	0.1238
G239	G1593	0.1238
G279	G4361	0.1238
G280	G750	0.1238
G285	G421	0.1238
G313	G3384	0.1238
G158	G5167	0.1238
G308	G5800	0.1238
G279	G1412	0.1238
G308	G2772	0.1238
G65	G870	0.1237
G214	G621	0.1237
G123	G319	0.1237
G37	G1427	0.1237
G254	G5518	0.1237
G64	G2002	0.1237
G167	G2065	0.1237
G167	G3652	0.1237
G68	G3611	0.1237
G135	G2358	0.1237
G263	G3535	0.1237
G297	G4238	0.1237
G183	G2140	0.1237
G313	G4210	0.1237
G22	G1600	0.1237
G234	G5885	0.1237
G319	G3235	0.1237
G51	G3301	0.1237
G81	G1185	0.1237
G81	G2307	0.1237
G212	G3808	0.1237
G82	G2453	0.1237
G178	G5188	0.1237
G52	G5452	0.1237
G278	G178	0.1237
G95	G2075	0.1237
G285	G2440	0.1237
G132	G2541	0.1237
G20	G1693	0.1237
G92	G801	0.1237
G168	G2972	0.1237
G183	G3530	0.1237
G231	G2817	0.1237
G304	G2998	0.1237
G297	G5883	0.1237
G271	G3854	0.1237
G81	G3846	0.1237
G164	G5338	0.1237
G33	G632	0.1237
G33	G3984	0.1237
G159	G4655	0.1237
G62	G5934	0.1237
G285	G1174	0.1237
G219	G4619	0.1237
G173	G3332	0.1237
G33	G351	0.1237
G33	G5303	0.1237
G3	G5677	0.1237
G81	G2094	0.1237
G52	G1419	0.1237
G279	G5081	0.1237
G223	G4816	0.1237
G173	G5890	0.1237
G178	G278	0.1237
G159	G2159	0.1237
G249	G4301	0.1237
G319	G123	0.1237
G178	G3188	0.1237
G178	G3333	0.1237
G285	G5434	0.1237
G96	G792	0.1237
G163	G3142	0.1237
G312	G843	0.1237
G163	G1447	0.1237
G239	G4694	0.1237
G81	G2528	0.1237
G304	G3325	0.1237
G102	G5167	0.1237
G263	G5295	0.1237
G137	G824	0.1237
G239	G4975	0.1237
G3	G507	0.1237
G3	G2258	0.1237
G81	G3384	0.1237
G178	G2824	0.1237
G308	G750	0.1237
G249	G3861	0.1236
G182	G473	0.1236
G167	G4443	0.1236
G275	G3417	0.1236
G280	G1971	0.1236
G313	G3500	0.1236
G22	G4459	0.1236
G327	G4980	0.1236
G63	G308	0.1236
G85	G3331	0.1236
G280	G1332	0.1236
G280	G5016	0.1236
G188	G3494	0.1236
G164	G5358	0.1236
G316	G1802	0.1236
G30	G4832	0.1236
G33	G5399	0.1236
G73	G550	0.1236
G64	G826	0.1236
G127	G1860	0.1236
G73	G5644	0.1236
G91	G795	0.1236
G214	G3988	0.1236
G273	G1070	0.1236
G263	G3448	0.1236
G320	G4934	0.1236
G215	G204	0.1236
G173	G1890	0.1236
G158	G3818	0.1236
G73	G2541	0.1236
G73	G3188	0.1236
G195	G1838	0.1236
G266	G833	0.1236
G164	G3808	0.1236
G164	G4297	0.1236
G266	G5013	0.1236
G132	G1131	0.1236
G20	G2326	0.1236
G81	G3063	0.1236
G200	G2599	0.1236
G200	G3592	0.1236
G135	G5416	0.1236
G260	G4769	0.1236
G168	G803	0.1236
G168	G1576	0.1236
G85	G2052	0.1236
G60	G2151	0.1236
G91	G3423	0.1236
G91	G3959	0.1236
G210	G280	0.1236
G210	G5143	0.1236
G65	G178	0.1236
G65	G2020	0.1236
G313	G4493	0.1236
G77	G5627	0.1236
G65	G3323	0.1236
G250	G3323	0.1236
G252	G4111	0.1236
G238	G720	0.1236
G137	G3553	0.1236
G85	G2665	0.1236
G239	G5597	0.1236
G3	G1635	0.1236
G254	G435	0.1236
G289	G435	0.1236
G254	G1059	0.1236
G60	G1227	0.1236
G91	G3653	0.1236
G102	G5338	0.1236
G280	G210	0.1236
G239	G788	0.1236
G178	G65	0.1236
G21	G3785	0.1236
G171	G5491	0.1236
G308	G507	0.1236
G308	G874	0.1236
G132	G1817	0.1236
G68	G5149	0.1236
G239	G2075	0.1236
G280	G2497	0.1236
G147	G2261	0.1236
G316	G3117	0.1236
G204	G215	0.1236
G163	G460	0.1236
G280	G3787	0.1236
G300	G1583	0.1236
G132	G4178	0.1236
G279	G3166	0.1236
G159	G5181	0.1236
G330	G5874	0.1236
G239	G416	0.1236
G241	G2011	0.1236
G219	G1603	0.1236
G285	G1227	0.1236
G239	G1030	0.1236
G280	G2347	0.1236
G313	G985	0.1236
G313	G4112	0.1236
G313	G4984	0.1236
G130	G4843	0.1236
G173	G1017	0.1236
G239	G1856	0.1236
G280	G1906	0.1236
G91	G5028	0.1236
G280	G3487	0.1236
G330	G1762	0.1236
G274	G5542	0.1236
G173	G2159	0.1236
G137	G2817	0.1236
G308	G63	0.1236
G304	G1651	0.1236
G278	G1813	0.1235
G219	G308	0.1235
G68	G621	0.1235
G26	G2438	0.1235
G132	G3611	0.1235
G320	G3020	0.1235
G51	G3910	0.1235
G94	G1795	0.1235
G132	G3719	0.1235
G241	G5093	0.1235
G22	G1484	0.1235
G63	G3117	0.1235
G231	G3845	0.1235
G103	G3096	0.1235
G92	G1447	0.1235
G178	G464	0.1235
G51	G1123	0.1235
G81	G5309	0.1235
G95	G2325	0.1235
G307	G370	0.1235
G307	G5208	0.1235
G320	G5013	0.1235
G60	G1563	0.1235
G65	G5137	0.1235
G312	G4029	0.1235
G265	G5255	0.1235
G265	G4265	0.1235
G91	G4078	0.1235
G223	G1377	0.1235
G325	G1928	0.1235
G274	G2944	0.1235
G167	G611	0.1235
G167	G5052	0.1235
G200	G2649	0.1235
G95	G4238	0.1235
G249	G5459	0.1235
G81	G558	0.1235
G274	G523	0.1235
G3	G550	0.1235
G324	G5893	0.1235
G33	G68	0.1235
G280	G475	0.1235
G133	G1085	0.1235
G254	G1130	0.1235
G91	G3385	0.1235
G307	G3923	0.1235
G265	G73	0.1235
G241	G1618	0.1235
G130	G4667	0.1235
G279	G5536	0.1235
G307	G3835	0.1235
G163	G316	0.1235
G132	G2510	0.1235
G159	G1486	0.1235
G68	G1086	0.1235
G68	G1630	0.1235
G241	G5881	0.1235
G210	G2438	0.1235
G65	G916	0.1235
G52	G2785	0.1235
G179	G1623	0.1235
G96	G5550	0.1235
G73	G2310	0.1235
G316	G163	0.1235
G113	G5284	0.1235
G73	G265	0.1235
G65	G1682	0.1235
G65	G2994	0.1235
G222	G1920	0.1235
G68	G3787	0.1235
G102	G2125	0.1235
G85	G3101	0.1235
G85	G5140	0.1235
G144	G1576	0.1235
G307	G5151	0.1235
G250	G5514	0.1235
G285	G1113	0.1235
G68	G33	0.1235
G252	G1279	0.1235
G173	G2186	0.1235
G73	G1247	0.1235
G65	G1928	0.1235
G204	G4982	0.1235
G204	G5426	0.1235
G130	G2940	0.1235
G126	G1356	0.1235
G278	G2685	0.1235
G215	G1512	0.1235
G65	G5839	0.1235
G91	G611	0.1235
G173	G4963	0.1235
G65	G2792	0.1235
G65	G4731	0.1235
G330	G3176	0.1235
G81	G4039	0.1235
G62	G1364	0.1235
G304	G4153	0.1235
G158	G5497	0.1235
G304	G5588	0.1235
G308	G881	0.1235
G308	G5085	0.1235
G250	G3164	0.1235
G168	G1757	0.1235
G316	G5760	0.1235
G47	G2984	0.1235
G250	G3536	0.1235
G252	G2528	0.1235
G178	G1982	0.1235
G178	G3022	0.1235
G308	G219	0.1235
G85	G4504	0.1235
G132	G3991	0.1235
G85	G3475	0.1235
G26	G4234	0.1234
G29	G3257	0.1234
G164	G3627	0.1234
G68	G2457	0.1234
G64	G1008	0.1234
G278	G3360	0.1234
G278	G4872	0.1234
G130	G5098	0.1234
G142	G1080	0.1234
G63	G3940	0.1234
G94	G2966	0.1234
G132	G3981	0.1234
G167	G1295	0.1234
G136	G324	0.1234
G91	G1904	0.1234
G33	G4724	0.1234
G233	G1625	0.1234
G164	G3068	0.1234
G22	G1789	0.1234
G22	G2412	0.1234
G63	G2412	0.1234
G3	G5093	0.1234
G195	G4716	0.1234
G141	G5136	0.1234
G252	G1554	0.1234
G81	G4633	0.1234
G259	G196	0.1234
G123	G4172	0.1234
G130	G4716	0.1234
G279	G2906	0.1234
G92	G632	0.1234
G126	G2232	0.1234
G159	G5509	0.1234
G68	G5792	0.1234
G164	G1906	0.1234
G266	G1906	0.1234
G313	G5846	0.1234
G286	G441	0.1234
G21	G5129	0.1234
G77	G223	0.1234
G68	G783	0.1234
G191	G2192	0.1234
G191	G2987	0.1234
G68	G4439	0.1234
G252	G5422	0.1234
G65	G3965	0.1234
G285	G560	0.1234
G215	G2108	0.1234
G215	G2439	0.1234
G52	G2849	0.1234
G196	G259	0.1234
G330	G4165	0.1234
G168	G4702	0.1234
G304	G2326	0.1234
G231	G2705	0.1234
G308	G1149	0.1234
G81	G4769	0.1234
G126	G4346	0.1234
G223	G77	0.1234
G251	G3378	0.1234
G312	G965	0.1234
G324	G136	0.1234
G3	G3490	0.1234
G137	G1765	0.1234
G325	G5560	0.1234
G62	G1327	0.1234
G68	G4346	0.1234
G204	G3835	0.1234
G102	G658	0.1234
G102	G4219	0.1234
G68	G1481	0.1234
G252	G674	0.1234
G312	G3118	0.1234
G137	G1890	0.1234
G285	G1716	0.1234
G16	G3952	0.1234
G158	G3785	0.1234
G173	G3247	0.1234
G263	G4245	0.1234
G62	G2664	0.1234
G313	G5143	0.1234
G3	G1897	0.1234
G178	G1162	0.1234
G178	G1323	0.1234
G132	G3517	0.1234
G73	G1651	0.1234
G250	G3002	0.1234
G31	G1992	0.1233
G212	G5911	0.1233
G214	G68	0.1233
G214	G4791	0.1233
G167	G1130	0.1233
G244	G1757	0.1233
G242	G3031	0.1233
G262	G351	0.1233
G320	G132	0.1233
G98	G1201	0.1233
G136	G671	0.1233
G95	G5093	0.1233
G324	G281	0.1233
G312	G1307	0.1233
G297	G416	0.1233
G169	G5527	0.1233
G94	G5938	0.1233
G92	G3466	0.1233
G159	G1554	0.1233
G92	G1521	0.1233
G279	G550	0.1233
G25	G4097	0.1233
G116	G5818	0.1233
G265	G1121	0.1233
G33	G5358	0.1233
G327	G130	0.1233
G165	G5835	0.1233
G321	G1943	0.1233
G297	G3382	0.1233
G173	G4459	0.1233
G68	G1593	0.1233
G330	G874	0.1233
G137	G2659	0.1233
G68	G2711	0.1233
G65	G643	0.1233
G181	G4974	0.1233
G21	G1332	0.1233
G102	G3163	0.1233
G33	G4803	0.1233
G21	G3498	0.1233
G173	G814	0.1233
G173	G2441	0.1233
G158	G285	0.1233
G91	G432	0.1233
G204	G5172	0.1233
G304	G2972	0.1233
G312	G1350	0.1233
G312	G2781	0.1233
G285	G158	0.1233
G330	G4671	0.1233
G16	G2507	0.1233
G299	G5894	0.1233
G215	G1985	0.1233
G252	G5881	0.1233
G20	G464	0.1233
G130	G327	0.1233
G130	G5306	0.1233
G96	G795	0.1233
G260	G2599	0.1233
G210	G4065	0.1233
G285	G684	0.1233
G215	G5704	0.1233
G85	G5189	0.1233
G96	G1255	0.1233
G260	G3976	0.1233
G312	G3727	0.1233
G312	G5483	0.1233
G252	G5534	0.1233
G81	G1688	0.1233
G304	G2420	0.1233
G183	G2685	0.1233
G130	G717	0.1233
G85	G1277	0.1233
G316	G2867	0.1233
G281	G324	0.1233
G313	G2458	0.1233
G132	G3744	0.1233
G132	G320	0.1233
G132	G1815	0.1233
G68	G214	0.1233
G85	G2453	0.1233
G81	G611	0.1233
G16	G4843	0.1233
G158	G3173	0.1233
G308	G620	0.1233
G168	G2686	0.1233
G85	G2308	0.1233
G285	G778	0.1233
G3	G4247	0.1233
G178	G2458	0.1233
G231	G281	0.1232
G312	G3536	0.1232
G22	G1271	0.1232
G279	G3798	0.1232
G265	G4459	0.1232
G186	G4291	0.1232
G63	G1722	0.1232
G62	G5765	0.1232
G130	G1763	0.1232
G186	G4361	0.1232
G316	G4091	0.1232
G85	G3845	0.1232
G95	G178	0.1232
G320	G3229	0.1232
G110	G4751	0.1232
G132	G4099	0.1232
G132	G3695	0.1232
G132	G4931	0.1232
G68	G616	0.1232
G168	G2713	0.1232
G81	G4980	0.1232
G307	G3910	0.1232
G91	G1362	0.1232
G254	G2140	0.1232
G22	G2684	0.1232
G63	G2879	0.1232
G254	G3621	0.1232
G22	G5881	0.1232
G92	G2950	0.1232
G204	G2255	0.1232
G223	G3904	0.1232
G52	G2363	0.1232
G167	G3894	0.1232
G252	G4902	0.1232
G249	G1281	0.1232
G313	G1383	0.1232
G299	G1881	0.1232
G304	G5062	0.1232
G135	G854	0.1232
G197	G1458	0.1232
G120	G2726	0.1232
G85	G3109	0.1232
G222	G2669	0.1232
G81	G4545	0.1232
G325	G538	0.1232
G325	G5637	0.1232
G60	G5422	0.1232
G181	G4684	0.1232
G167	G2258	0.1232
G215	G3382	0.1232
G104	G1856	0.1232
G191	G3922	0.1232
G307	G4748	0.1232
G327	G3991	0.1232
G206	G5513	0.1232
G307	G5375	0.1232
G173	G1044	0.1232
G173	G2125	0.1232
G173	G5238	0.1232
G168	G5086	0.1232
G104	G835	0.1232
G249	G2317	0.1232
G263	G3548	0.1232
G304	G5586	0.1232
G263	G1928	0.1232
G62	G1853	0.1232
G281	G4684	0.1232
G178	G95	0.1232
G204	G5029	0.1232
G204	G5315	0.1232
G137	G2052	0.1232
G215	G3115	0.1232
G132	G2631	0.1232
G281	G2683	0.1232
G132	G5149	0.1232
G85	G1247	0.1232
G47	G4534	0.1232
G178	G1910	0.1232
G252	G2034	0.1232
G137	G3672	0.1232
G312	G4504	0.1232
G308	G4268	0.1232
G158	G1266	0.1232
G47	G4456	0.1232
G279	G1465	0.1232
G252	G3475	0.1232
G285	G3988	0.1232
G305	G1475	0.1232
G316	G2391	0.1232
G316	G4634	0.1232
G308	G4910	0.1232
G168	G3972	0.1232
G281	G231	0.1232
G265	G4544	0.1231
G92	G479	0.1231
G25	G1277	0.1231
G316	G1149	0.1231
G304	G479	0.1231
G279	G2207	0.1231
G167	G4562	0.1231
G159	G3430	0.1231
G20	G3145	0.1231
G22	G2660	0.1231
G235	G1478	0.1231
G320	G3444	0.1231
G95	G4724	0.1231
G114	G4311	0.1231
G68	G3994	0.1231
G63	G2151	0.1231
G22	G4368	0.1231
G22	G5553	0.1231
G278	G1912	0.1231
G249	G5205	0.1231
G164	G4376	0.1231
G167	G833	0.1231
G77	G3235	0.1231
G241	G1992	0.1231
G238	G161	0.1231
G298	G1137	0.1231
G330	G238	0.1231
G181	G5284	0.1231
G126	G598	0.1231
G278	G886	0.1231
G320	G1148	0.1231
G320	G5890	0.1231
G215	G2075	0.1231
G215	G4860	0.1231
G168	G1390	0.1231
G92	G3294	0.1231
G168	G4953	0.1231
G19	G401	0.1231
G64	G2281	0.1231
G179	G471	0.1231
G265	G3297	0.1231
G16	G388	0.1231
G92	G312	0.1231
G168	G1678	0.1231
G313	G5388	0.1231
G233	G130	0.1231
G130	G3879	0.1231
G285	G5425	0.1231
G91	G3176	0.1231
G91	G3419	0.1231
G312	G2749	0.1231
G312	G3672	0.1231
G159	G173	0.1231
G33	G3608	0.1231
G33	G5534	0.1231
G206	G476	0.1231
G126	G5934	0.1231
G173	G159	0.1231
G254	G5844	0.1231
G219	G4399	0.1231
G144	G3228	0.1231
G202	G2363	0.1231
G85	G1416	0.1231
G85	G4040	0.1231
G173	G1578	0.1231
G252	G5720	0.1231
G130	G233	0.1231
G285	G2028	0.1231
G81	G5544	0.1231
G219	G4887	0.1231
G62	G3382	0.1231
G142	G4361	0.1231
G238	G330	0.1231
G204	G720	0.1231
G191	G2698	0.1231
G164	G799	0.1231
G52	G5420	0.1231
G52	G423	0.1231
G52	G5098	0.1231
G330	G349	0.1231
G132	G2473	0.1231
G132	G5287	0.1231
G312	G92	0.1231
G316	G2516	0.1231
G81	G3711	0.1231
G304	G5608	0.1231
G22	G2351	0.1231
G63	G2351	0.1231
G173	G2517	0.1231
G91	G3943	0.1231
G178	G2855	0.1231
G304	G1000	0.1231
G304	G2540	0.1231
G304	G4492	0.1231
G304	G4666	0.1231
G68	G1174	0.1231
G279	G1546	0.1231
G178	G479	0.1231
G168	G1946	0.1231
G92	G2358	0.1231
G171	G4028	0.1231
G161	G238	0.1231
G168	G2706	0.1231
G130	G5425	0.1231
G279	G3304	0.1231
G137	G881	0.1231
G313	G3118	0.1231
G260	G5029	0.1231
G210	G3613	0.1231
G260	G4396	0.1231
G308	G2355	0.1231
G308	G3857	0.1231
G308	G4178	0.1231
G163	G2317	0.1231
G304	G3894	0.1231
G163	G4963	0.1231
G137	G3476	0.1231
G158	G1090	0.1231
G280	G4219	0.1231
G178	G1869	0.1231
G313	G3304	0.1231
G313	G5245	0.1231
G280	G826	0.1231
G163	G3156	0.1231
G285	G2648	0.1231
G178	G2094	0.1231
G280	G920	0.1231
G163	G2391	0.1231
G239	G4742	0.1231
G178	G5368	0.1231
G81	G1651	0.1231
G135	G5014	0.123
G167	G5498	0.123
G231	G2926	0.123
G91	G2889	0.123
G63	G3845	0.123
G304	G632	0.123
G307	G5188	0.123
G26	G2224	0.123
G94	G3163	0.123
G252	G734	0.123
G307	G5382	0.123
G270	G3448	0.123
G20	G5300	0.123
G254	G5498	0.123
G68	G5071	0.123
G252	G5067	0.123
G200	G504	0.123
G73	G2307	0.123
G43	G293	0.123
G73	G3353	0.123
G85	G3163	0.123
G214	G327	0.123
G307	G2145	0.123
G307	G2777	0.123
G183	G130	0.123
G30	G1110	0.123
G32	G3074	0.123
G278	G600	0.123
G52	G986	0.123
G21	G3123	0.123
G81	G918	0.123
G278	G523	0.123
G297	G833	0.123
G60	G1813	0.123
G271	G5163	0.123
G201	G308	0.123
G73	G3146	0.123
G250	G3448	0.123
G51	G1224	0.123
G191	G760	0.123
G16	G2819	0.123
G130	G2484	0.123
G167	G3611	0.123
G167	G3659	0.123
G275	G4863	0.123
G278	G2854	0.123
G312	G2080	0.123
G206	G3323	0.123
G252	G4150	0.123
G304	G850	0.123
G265	G2533	0.123
G191	G1796	0.123
G168	G407	0.123
G168	G2525	0.123
G81	G2998	0.123
G260	G2004	0.123
G168	G68	0.123
G181	G173	0.123
G320	G2440	0.123
G260	G1179	0.123
G179	G5902	0.123
G130	G126	0.123
G102	G632	0.123
G64	G4958	0.123
G173	G1846	0.123
G173	G2412	0.123
G126	G130	0.123
G278	G4001	0.123
G173	G181	0.123
G327	G214	0.123
G309	G895	0.123
G239	G1992	0.123
G178	G1817	0.123
G68	G168	0.123
G68	G3331	0.123
G96	G5368	0.123
G321	G2953	0.123
G227	G2373	0.123
G316	G2273	0.123
G52	G1277	0.123
G215	G929	0.123
G215	G1332	0.123
G132	G413	0.123
G33	G2277	0.123
G279	G4010	0.123
G16	G1574	0.123
G285	G5234	0.123
G204	G2992	0.123
G163	G632	0.123
G239	G3436	0.123
G278	G4790	0.123
G181	G4694	0.123
G280	G1186	0.123
G280	G4321	0.123
G280	G4751	0.123
G130	G183	0.123
G130	G3959	0.123
G178	G1135	0.123
G81	G407	0.123
G239	G1638	0.123
G239	G2845	0.123
G308	G201	0.123
G308	G1086	0.123
G279	G833	0.123
G252	G1322	0.123
G178	G573	0.123
G285	G4684	0.123
G304	G2924	0.123
G293	G43	0.123
G274	G5295	0.123
G304	G5445	0.123
G308	G4881	0.123
G178	G1364	0.123
G178	G2266	0.123
G3	G841	0.123
G3	G878	0.123
G132	G5585	0.123
G55	G3593	0.1229
G289	G3992	0.1229
G22	G5417	0.1229
G81	G3500	0.1229
G265	G4455	0.1229
G316	G65	0.1229
G214	G4178	0.1229
G265	G5350	0.1229
G19	G4956	0.1229
G94	G1813	0.1229
G214	G33	0.1229
G85	G3257	0.1229
G85	G3500	0.1229
G214	G2613	0.1229
G278	G5188	0.1229
G62	G5562	0.1229
G271	G558	0.1229
G320	G1070	0.1229
G234	G1858	0.1229
G274	G4815	0.1229
G173	G5300	0.1229
G102	G3756	0.1229
G278	G4111	0.1229
G26	G3798	0.1229
G233	G3020	0.1229
G285	G5098	0.1229
G4	G1231	0.1229
G274	G3331	0.1229
G181	G1086	0.1229
G173	G359	0.1229
G252	G2413	0.1229
G33	G1086	0.1229
G33	G1583	0.1229
G22	G5808	0.1229
G312	G4493	0.1229
G167	G2564	0.1229
G265	G3539	0.1229
G73	G678	0.1229
G73	G5297	0.1229
G250	G5358	0.1229
G324	G37	0.1229
G37	G324	0.1229
G325	G2277	0.1229
G60	G5829	0.1229
G19	G3467	0.1229
G265	G4169	0.1229
G159	G801	0.1229
G279	G1214	0.1229
G92	G1540	0.1229
G239	G4557	0.1229
G274	G1427	0.1229
G96	G1086	0.1229
G65	G4376	0.1229
G73	G4683	0.1229
G159	G1422	0.1229
G279	G2326	0.1229
G168	G1068	0.1229
G92	G2771	0.1229
G252	G2487	0.1229
G215	G2584	0.1229
G68	G5623	0.1229
G278	G652	0.1229
G274	G3323	0.1229
G194	G171	0.1229
G132	G5854	0.1229
G91	G5189	0.1229
G279	G803	0.1229
G279	G5902	0.1229
G68	G2545	0.1229
G163	G2108	0.1229
G171	G194	0.1229
G281	G586	0.1229
G281	G642	0.1229
G52	G5008	0.1229
G307	G3959	0.1229
G307	G5315	0.1229
G132	G3652	0.1229
G279	G3621	0.1229
G60	G5792	0.1229
G181	G698	0.1229
G313	G998	0.1229
G73	G3711	0.1229
G73	G5926	0.1229
G173	G558	0.1229
G254	G671	0.1229
G22	G5086	0.1229
G173	G5434	0.1229
G304	G2854	0.1229
G81	G3189	0.1229
G68	G3879	0.1229
G82	G5186	0.1229
G202	G2334	0.1229
G251	G2749	0.1229
G307	G826	0.1229
G201	G2516	0.1229
G250	G3787	0.1229
G68	G3210	0.1229
G307	G3519	0.1229
G307	G5481	0.1229
G173	G738	0.1229
G252	G1349	0.1229
G252	G1606	0.1229
G65	G1008	0.1229
G250	G1839	0.1229
G250	G1904	0.1229
G307	G3014	0.1229
G285	G4152	0.1229
G313	G3495	0.1229
G313	G4950	0.1229
G313	G5459	0.1229
G126	G3142	0.1229
G206	G4763	0.1229
G250	G4452	0.1229
G250	G5434	0.1229
G137	G3551	0.1229
G308	G4289	0.1229
G85	G4392	0.1229
G307	G1892	0.1229
G201	G5279	0.1229
G173	G1815	0.1229
G173	G2648	0.1229
G22	G5911	0.1229
G91	G5911	0.1229
G65	G1185	0.1229
G73	G3926	0.1229
G33	G214	0.1229
G65	G316	0.1229
G312	G1146	0.1229
G201	G4934	0.1229
G158	G2721	0.1229
G178	G4202	0.1229
G3	G1586	0.1229
G3	G1817	0.1229
G285	G4379	0.1229
G285	G4818	0.1229
G313	G2056	0.1229
G228	G2648	0.1229
G304	G5114	0.1229
G252	G4553	0.1229
G31	G4934	0.1228
G219	G979	0.1228
G62	G3861	0.1228
G26	G423	0.1228
G62	G5911	0.1228
G214	G132	0.1228
G102	G3748	0.1228
G183	G4769	0.1228
G65	G3358	0.1228
G204	G4443	0.1228
G21	G5228	0.1228
G132	G745	0.1228
G22	G1796	0.1228
G22	G2082	0.1228
G62	G5837	0.1228
G101	G2835	0.1228
G280	G2018	0.1228
G167	G4968	0.1228
G265	G1524	0.1228
G265	G1954	0.1228
G183	G2077	0.1228
G63	G2716	0.1228
G63	G3188	0.1228
G63	G3280	0.1228
G22	G3333	0.1228
G22	G4814	0.1228
G22	G5677	0.1228
G137	G2436	0.1228
G91	G3647	0.1228
G231	G4720	0.1228
G195	G643	0.1228
G252	G2309	0.1228
G173	G2969	0.1228
G252	G4130	0.1228
G11	G82	0.1228
G130	G360	0.1228
G159	G1332	0.1228
G249	G4111	0.1228
G85	G3277	0.1228
G60	G4150	0.1228
G266	G5822	0.1228
G285	G3331	0.1228
G142	G3042	0.1228
G281	G5795	0.1228
G68	G4968	0.1228
G132	G5706	0.1228
G130	G479	0.1228
G308	G5562	0.1228
G52	G2075	0.1228
G249	G5724	0.1228
G20	G1277	0.1228
G168	G4104	0.1228
G330	G3970	0.1228
G231	G2029	0.1228
G231	G4362	0.1228
G210	G5677	0.1228
G168	G2322	0.1228
G168	G2540	0.1228
G81	G2499	0.1228
G215	G2225	0.1228
G312	G966	0.1228
G312	G1290	0.1228
G210	G3787	0.1228
G164	G2202	0.1228
G270	G2648	0.1228
G164	G3530	0.1228
G179	G4932	0.1228
G82	G11	0.1228
G68	G698	0.1228
G3	G2944	0.1228
G285	G632	0.1228
G285	G2310	0.1228
G304	G4166	0.1228
G68	G2584	0.1228
G239	G5425	0.1228
G24	G540	0.1228
G73	G4247	0.1228
G239	G5883	0.1228
G43	G4544	0.1228
G201	G5945	0.1228
G52	G5783	0.1228
G285	G5306	0.1228
G132	G214	0.1228
G178	G469	0.1228
G279	G778	0.1228
G279	G1827	0.1228
G3	G1008	0.1228
G308	G3791	0.1228
G321	G4154	0.1228
G285	G3790	0.1228
G137	G1346	0.1228
G94	G2358	0.1227
G167	G4076	0.1227
G297	G5093	0.1227
G21	G2261	0.1227
G313	G3536	0.1227
G252	G5735	0.1227
G167	G881	0.1227
G265	G1459	0.1227
G265	G2307	0.1227
G4	G1807	0.1227
G293	G2243	0.1227
G235	G102	0.1227
G81	G5371	0.1227
G81	G5597	0.1227
G61	G5944	0.1227
G313	G2207	0.1227
G320	G1807	0.1227
G298	G3571	0.1227
G63	G516	0.1227
G22	G2052	0.1227
G65	G4165	0.1227
G91	G798	0.1227
G313	G5667	0.1227
G307	G1817	0.1227
G252	G4716	0.1227
G159	G2860	0.1227
G104	G5358	0.1227
G181	G2457	0.1227
G226	G2457	0.1227
G231	G560	0.1227
G159	G3612	0.1227
G307	G2829	0.1227
G173	G4094	0.1227
G91	G5550	0.1227
G252	G2181	0.1227
G265	G3083	0.1227
G265	G5509	0.1227
G159	G2367	0.1227
G304	G5188	0.1227
G252	G265	0.1227
G232	G2472	0.1227
G181	G1574	0.1227
G167	G4731	0.1227
G200	G3984	0.1227
G52	G2984	0.1227
G52	G5438	0.1227
G52	G5455	0.1227
G11	G3494	0.1227
G132	G2549	0.1227
G3	G343	0.1227
G215	G1716	0.1227
G242	G5625	0.1227
G249	G330	0.1227
G109	G452	0.1227
G215	G1006	0.1227
G307	G5497	0.1227
G126	G2114	0.1227
G278	G2852	0.1227
G52	G252	0.1227
G21	G3077	0.1227
G52	G5311	0.1227
G219	G1618	0.1227
G22	G1277	0.1227
G316	G285	0.1227
G325	G3724	0.1227
G85	G2028	0.1227
G85	G4325	0.1227
G204	G2742	0.1227
G204	G3857	0.1227
G52	G2649	0.1227
G313	G573	0.1227
G313	G5062	0.1227
G312	G774	0.1227
G19	G1468	0.1227
G312	G5948	0.1227
G95	G1228	0.1227
G280	G3943	0.1227
G271	G5460	0.1227
G278	G3042	0.1227
G265	G252	0.1227
G330	G498	0.1227
G3	G3744	0.1227
G285	G316	0.1227
G206	G2439	0.1227
G330	G249	0.1227
G252	G52	0.1227
G254	G2077	0.1227
G168	G5279	0.1227
G260	G5164	0.1227
G96	G5408	0.1227
G137	G517	0.1227
G195	G4357	0.1227
G132	G2034	0.1227
G223	G1766	0.1227
G296	G4867	0.1227
G312	G4602	0.1227
G102	G235	0.1227
G313	G2818	0.1227
G307	G5167	0.1227
G22	G5163	0.1227
G95	G2171	0.1227
G178	G4397	0.1227
G178	G5426	0.1227
G68	G792	0.1227
G313	G1146	0.1227
G3	G4036	0.1227
G308	G3548	0.1227
G132	G3768	0.1227
G137	G2644	0.1227
G158	G3127	0.1227
G279	G928	0.1227
G279	G3935	0.1227
G308	G1788	0.1227
G308	G3252	0.1227
G308	G2147	0.1227
G37	G906	0.1226
G23	G3447	0.1226
G167	G2531	0.1226
G126	G5518	0.1226
G312	G5490	0.1226
G159	G1795	0.1226
G95	G279	0.1226
G312	G2440	0.1226
G215	G5854	0.1226
G31	G5937	0.1226
G132	G3109	0.1226
G231	G2181	0.1226
G231	G5425	0.1226
G68	G2780	0.1226
G92	G1609	0.1226
G20	G4082	0.1226
G20	G5793	0.1226
G265	G2020	0.1226
G330	G65	0.1226
G130	G5392	0.1226
G214	G524	0.1226
G308	G5448	0.1226
G85	G5524	0.1226
G20	G313	0.1226
G92	G1416	0.1226
G92	G2807	0.1226
G92	G5853	0.1226
G278	G2877	0.1226
G312	G5388	0.1226
G91	G340	0.1226
G22	G774	0.1226
G91	G1131	0.1226
G173	G3931	0.1226
G22	G4968	0.1226
G52	G3	0.1226
G308	G5357	0.1226
G178	G4076	0.1226
G52	G5255	0.1226
G297	G2584	0.1226
G60	G215	0.1226
G86	G5538	0.1226
G316	G1063	0.1226
G109	G5049	0.1226
G19	G2369	0.1226
G3	G4743	0.1226
G33	G5336	0.1226
G141	G63	0.1226
G18	G3627	0.1226
G231	G5311	0.1226
G231	G5795	0.1226
G91	G1653	0.1226
G25	G1984	0.1226
G254	G1987	0.1226
G320	G2641	0.1226
G178	G4034	0.1226
G222	G248	0.1226
G125	G3330	0.1226
G312	G3101	0.1226
G196	G792	0.1226
G38	G1807	0.1226
G63	G141	0.1226
G102	G3785	0.1226
G77	G4914	0.1226
G91	G2714	0.1226
G248	G222	0.1226
G252	G879	0.1226
G261	G5353	0.1226
G313	G2781	0.1226
G65	G330	0.1226
G168	G1860	0.1226
G215	G60	0.1226
G285	G1725	0.1226
G330	G2403	0.1226
G285	G3781	0.1226
G11	G618	0.1226
G130	G1327	0.1226
G239	G5071	0.1226
G81	G1000	0.1226
G16	G1361	0.1226
G81	G2803	0.1226
G113	G3548	0.1226
G300	G3832	0.1226
G3	G52	0.1226
G3	G4135	0.1226
G3	G4174	0.1226
G312	G2153	0.1226
G279	G4319	0.1226
G173	G5270	0.1226
G239	G2440	0.1226
G81	G3935	0.1226
G96	G351	0.1226
G62	G4247	0.1226
G313	G20	0.1226
G250	G2646	0.1226
G178	G1318	0.1226
G130	G494	0.1226
G130	G5800	0.1226
G68	G2358	0.1226
G132	G5774	0.1226
G330	G2211	0.1226
G285	G533	0.1226
G285	G3393	0.1226
G132	G3193	0.1226
G279	G95	0.1226
G312	G4224	0.1226
G147	G4924	0.1226
G308	G365	0.1226
G308	G2486	0.1226
G163	G5319	0.1226
G239	G2389	0.1226
G280	G5167	0.1226
G316	G3393	0.1225
G64	G3518	0.1225
G102	G4443	0.1225
G168	G2689	0.1225
G168	G5228	0.1225
G4	G239	0.1225
G147	G4681	0.1225
G297	G5706	0.1225
G25	G4590	0.1225
G185	G504	0.1225
G167	G2711	0.1225
G181	G5665	0.1225
G219	G5518	0.1225
G95	G4968	0.1225
G135	G5474	0.1225
G297	G4984	0.1225
G265	G2500	0.1225
G265	G2082	0.1225
G167	G3104	0.1225
G63	G1011	0.1225
G278	G1135	0.1225
G183	G249	0.1225
G304	G5524	0.1225
G85	G3553	0.1225
G63	G4977	0.1225
G30	G5115	0.1225
G297	G2024	0.1225
G324	G2114	0.1225
G196	G173	0.1225
G26	G4361	0.1225
G52	G424	0.1225
G52	G1971	0.1225
G52	G4232	0.1225
G179	G5011	0.1225
G178	G1834	0.1225
G132	G2487	0.1225
G96	G4977	0.1225
G92	G4814	0.1225
G168	G5773	0.1225
G52	G3328	0.1225
G22	G21	0.1225
G22	G52	0.1225
G63	G966	0.1225
G22	G3160	0.1225
G330	G1311	0.1225
G132	G2412	0.1225
G92	G3518	0.1225
G183	G304	0.1225
G204	G3931	0.1225
G92	G1237	0.1225
G92	G5140	0.1225
G52	G4679	0.1225
G52	G5609	0.1225
G233	G1928	0.1225
G113	G504	0.1225
G11	G204	0.1225
G215	G5408	0.1225
G159	G2649	0.1225
G173	G476	0.1225
G91	G3326	0.1225
G173	G3984	0.1225
G173	G5490	0.1225
G173	G5934	0.1225
G255	G354	0.1225
G137	G4654	0.1225
G130	G1881	0.1225
G63	G2439	0.1225
G164	G2446	0.1225
G204	G11	0.1225
G204	G1186	0.1225
G271	G3551	0.1225
G308	G3958	0.1225
G33	G3257	0.1225
G62	G3833	0.1225
G178	G2381	0.1225
G85	G1512	0.1225
G263	G3453	0.1225
G173	G196	0.1225
G22	G2528	0.1225
G173	G4743	0.1225
G22	G4790	0.1225
G21	G22	0.1225
G52	G22	0.1225
G178	G988	0.1225
G304	G183	0.1225
G285	G5825	0.1225
G249	G183	0.1225
G168	G1417	0.1225
G20	G1604	0.1225
G92	G2258	0.1225
G47	G3117	0.1225
G178	G4700	0.1225
G178	G5828	0.1225
G279	G2991	0.1225
G62	G1554	0.1225
G279	G4153	0.1225
G279	G4549	0.1225
G210	G1591	0.1225
G239	G4818	0.1225
G158	G889	0.1225
G158	G1985	0.1225
G239	G4	0.1225
G163	G3613	0.1225
G85	G5579	0.1225
G3	G4871	0.1225
G239	G1446	0.1225
G239	G434	0.1225
G239	G4855	0.1225
G3	G5245	0.1225
G285	G4863	0.1225
G178	G4781	0.1225
G158	G2772	0.1225
G308	G5104	0.1225
G31	G1928	0.1224
G235	G5357	0.1224
G307	G935	0.1224
G214	G4902	0.1224
G85	G997	0.1224
G64	G671	0.1224
G63	G3104	0.1224
G91	G3289	0.1224
G307	G5746	0.1224
G313	G137	0.1224
G92	G1795	0.1224
G73	G745	0.1224
G4	G745	0.1224
G183	G2516	0.1224
G183	G3440	0.1224
G73	G5811	0.1224
G63	G3695	0.1224
G91	G4931	0.1224
G327	G1992	0.1224
G52	G2902	0.1224
G91	G254	0.1224
G252	G2525	0.1224
G252	G5002	0.1224
G312	G1447	0.1224
G250	G2889	0.1224
G320	G5513	0.1224
G275	G1356	0.1224
G266	G1807	0.1224
G164	G4319	0.1224
G266	G4828	0.1224
G266	G5677	0.1224
G95	G1630	0.1224
G95	G5141	0.1224
G252	G2339	0.1224
G51	G25	0.1224
G91	G625	0.1224
G91	G1349	0.1224
G91	G3531	0.1224
G215	G1795	0.1224
G158	G5765	0.1224
G132	G312	0.1224
G265	G52	0.1224
G168	G1407	0.1224
G168	G2006	0.1224
G147	G3417	0.1224
G167	G2793	0.1224
G91	G3835	0.1224
G25	G51	0.1224
G320	G792	0.1224
G210	G350	0.1224
G132	G3297	0.1224
G202	G4072	0.1224
G130	G2836	0.1224
G130	G3251	0.1224
G327	G2309	0.1224
G312	G5853	0.1224
G307	G1390	0.1224
G249	G1617	0.1224
G313	G4054	0.1224
G313	G2454	0.1224
G62	G1695	0.1224
G19	G2357	0.1224
G173	G2541	0.1224
G173	G3476	0.1224
G252	G5677	0.1224
G206	G2837	0.1224
G126	G5828	0.1224
G85	G5088	0.1224
G22	G1062	0.1224
G63	G3887	0.1224
G282	G4369	0.1224
G215	G816	0.1224
G285	G1011	0.1224
G215	G3814	0.1224
G313	G1967	0.1224
G313	G4956	0.1224
G307	G2440	0.1224
G249	G2993	0.1224
G191	G1710	0.1224
G68	G3158	0.1224
G279	G2540	0.1224
G279	G2576	0.1224
G316	G1503	0.1224
G316	G4165	0.1224
G215	G3051	0.1224
G16	G2545	0.1224
G204	G393	0.1224
G52	G265	0.1224
G132	G2649	0.1224
G312	G132	0.1224
G137	G2660	0.1224
G285	G4111	0.1224
G239	G1928	0.1224
G280	G4700	0.1224
G280	G5828	0.1224
G254	G91	0.1224
G313	G4484	0.1224
G173	G5760	0.1224
G330	G5201	0.1224
G219	G448	0.1224
G280	G368	0.1224
G280	G1318	0.1224
G239	G1323	0.1224
G239	G4199	0.1224
G163	G5248	0.1224
G3	G1889	0.1224
G137	G424	0.1224
G137	G4232	0.1224
G130	G434	0.1224
G313	G1717	0.1224
G252	G1860	0.1224
G252	G4236	0.1224
G238	G2403	0.1224
G178	G2449	0.1224
G3	G4140	0.1224
G3	G4142	0.1224
G91	G2506	0.1224
G81	G5555	0.1224
G158	G3193	0.1224
G137	G313	0.1224
G137	G1314	0.1224
G178	G3913	0.1224
G316	G5435	0.1224
G296	G5755	0.1224
G279	G4379	0.1224
G126	G5167	0.1224
G18	G1665	0.1224
G312	G5163	0.1224
G228	G1727	0.1224
G252	G1643	0.1224
G214	G1174	0.1223
G214	G1427	0.1223
G63	G3992	0.1223
G244	G3800	0.1223
G324	G783	0.1223
G25	G4095	0.1223
G132	G1307	0.1223
G63	G4088	0.1223
G15	G2140	0.1223
G103	G2026	0.1223
G92	G2307	0.1223
G307	G1795	0.1223
G20	G2181	0.1223
G20	G3513	0.1223
G219	G2844	0.1223
G308	G3430	0.1223
G297	G3548	0.1223
G307	G5425	0.1223
G262	G116	0.1223
G52	G745	0.1223
G273	G4775	0.1223
G255	G5586	0.1223
G266	G4832	0.1223
G200	G1086	0.1223
G65	G3131	0.1223
G305	G99	0.1223
G102	G4747	0.1223
G231	G3109	0.1223
G142	G2786	0.1223
G241	G4751	0.1223
G278	G2108	0.1223
G133	G2587	0.1223
G65	G3738	0.1223
G73	G5311	0.1223
G307	G342	0.1223
G233	G795	0.1223
G164	G2613	0.1223
G68	G113	0.1223
G298	G2268	0.1223
G60	G3820	0.1223
G94	G2811	0.1223
G65	G350	0.1223
G65	G2877	0.1223
G65	G5447	0.1223
G168	G4886	0.1223
G142	G558	0.1223
G133	G4460	0.1223
G73	G442	0.1223
G159	G1287	0.1223
G279	G4360	0.1223
G92	G368	0.1223
G68	G5143	0.1223
G163	G178	0.1223
G96	G2545	0.1223
G260	G2976	0.1223
G179	G4648	0.1223
G250	G2108	0.1223
G65	G4832	0.1223
G195	G1881	0.1223
G116	G262	0.1223
G68	G1625	0.1223
G163	G2484	0.1223
G239	G3323	0.1223
G73	G3761	0.1223
G68	G2114	0.1223
G82	G3494	0.1223
G68	G4803	0.1223
G126	G435	0.1223
G178	G163	0.1223
G21	G4145	0.1223
G181	G5338	0.1223
G296	G5849	0.1223
G65	G1655	0.1223
G65	G1992	0.1223
G159	G1068	0.1223
G282	G3120	0.1223
G173	G3785	0.1223
G63	G4032	0.1223
G22	G4236	0.1223
G37	G5521	0.1223
G316	G2145	0.1223
G102	G906	0.1223
G271	G3653	0.1223
G163	G3704	0.1223
G178	G643	0.1223
G281	G1625	0.1223
G304	G2240	0.1223
G304	G3531	0.1223
G132	G5452	0.1223
G271	G3657	0.1223
G280	G1630	0.1223
G280	G5141	0.1223
G113	G68	0.1223
G304	G2303	0.1223
G304	G3225	0.1223
G99	G2789	0.1223
G127	G2855	0.1223
G285	G4832	0.1223
G274	G1008	0.1223
G279	G4747	0.1223
G278	G2660	0.1223
G99	G305	0.1223
G65	G774	0.1223
G126	G1148	0.1223
G73	G4265	0.1223
G250	G5235	0.1223
G219	G3773	0.1223
G65	G1638	0.1223
G279	G1186	0.1223
G279	G2460	0.1223
G312	G923	0.1223
G312	G4236	0.1223
G285	G1059	0.1223
G202	G2647	0.1223
G158	G620	0.1223
G204	G5375	0.1223
G204	G2417	0.1223
G316	G2202	0.1223
G316	G5768	0.1223
G279	G4230	0.1223
G96	G979	0.1223
G178	G5290	0.1223
G178	G5945	0.1223
G308	G5422	0.1223
G281	G4975	0.1223
G252	G2313	0.1223
G308	G3176	0.1223
G31	G2545	0.1222
G271	G4335	0.1222
G297	G5350	0.1222
G3	G479	0.1222
G167	G1419	0.1222
G212	G1080	0.1222
G63	G4562	0.1222
G126	G5562	0.1222
G33	G4029	0.1222
G298	G1123	0.1222
G130	G539	0.1222
G20	G2309	0.1222
G92	G2969	0.1222
G20	G4567	0.1222
G241	G350	0.1222
G241	G2457	0.1222
G92	G215	0.1222
G25	G5802	0.1222
G265	G1912	0.1222
G249	G2367	0.1222
G185	G1201	0.1222
G91	G5053	0.1222
G91	G5704	0.1222
G102	G5813	0.1222
G126	G816	0.1222
G278	G2412	0.1222
G214	G658	0.1222
G142	G4791	0.1222
G215	G4791	0.1222
G142	G5450	0.1222
G304	G3277	0.1222
G255	G4771	0.1222
G185	G4178	0.1222
G231	G2140	0.1222
G304	G4323	0.1222
G233	G2516	0.1222
G183	G1788	0.1222
G214	G3991	0.1222
G200	G5534	0.1222
G259	G3213	0.1222
G279	G2654	0.1222
G325	G164	0.1222
G62	G2232	0.1222
G159	G2976	0.1222
G91	G3225	0.1222
G22	G5287	0.1222
G289	G5450	0.1222
G213	G4739	0.1222
G132	G5358	0.1222
G104	G1928	0.1222
G279	G1792	0.1222
G252	G4478	0.1222
G21	G4535	0.1222
G249	G5835	0.1222
G316	G2510	0.1222
G20	G3331	0.1222
G316	G4679	0.1222
G20	G5428	0.1222
G164	G325	0.1222
G33	G5405	0.1222
G62	G5405	0.1222
G263	G2004	0.1222
G168	G5751	0.1222
G231	G1371	0.1222
G158	G2020	0.1222
G304	G4174	0.1222
G313	G5502	0.1222
G142	G2357	0.1222
G77	G2988	0.1222
G68	G3548	0.1222
G173	G4683	0.1222
G68	G5828	0.1222
G285	G2716	0.1222
G313	G2240	0.1222
G181	G3881	0.1222
G308	G1600	0.1222
G204	G3472	0.1222
G126	G3213	0.1222
G278	G3697	0.1222
G82	G1044	0.1222
G312	G1817	0.1222
G304	G895	0.1222
G65	G1235	0.1222
G158	G1119	0.1222
G304	G1146	0.1222
G158	G3487	0.1222
G158	G5279	0.1222
G215	G92	0.1222
G316	G3123	0.1222
G127	G3962	0.1222
G313	G403	0.1222
G308	G1695	0.1222
G65	G658	0.1222
G279	G5426	0.1222
G168	G793	0.1222
G250	G2730	0.1222
G312	G5783	0.1222
G127	G5708	0.1222
G308	G4397	0.1222
G308	G5149	0.1222
G158	G2147	0.1222
G31	G3123	0.1221
G31	G5368	0.1221
G68	G5542	0.1221
G327	G2453	0.1221
G167	G523	0.1221
G165	G5205	0.1221
G235	G5825	0.1221
G244	G2131	0.1221
G167	G1427	0.1221
G266	G5093	0.1221
G63	G1971	0.1221
G22	G2140	0.1221
G31	G2487	0.1221
G85	G4335	0.1221
G278	G4031	0.1221
G297	G219	0.1221
G329	G5013	0.1221
G33	G2453	0.1221
G249	G2944	0.1221
G303	G2118	0.1221
G92	G4150	0.1221
G263	G5518	0.1221
G92	G4731	0.1221
G20	G5829	0.1221
G29	G929	0.1221
G202	G4429	0.1221
G249	G2566	0.1221
G91	G998	0.1221
G63	G5129	0.1221
G279	G2877	0.1221
G85	G745	0.1221
G183	G478	0.1221
G279	G4493	0.1221
G215	G5309	0.1221
G3	G918	0.1221
G202	G2879	0.1221
G241	G5822	0.1221
G85	G5883	0.1221
G52	G2386	0.1221
G52	G2807	0.1221
G313	G2438	0.1221
G132	G2313	0.1221
G68	G2570	0.1221
G62	G1151	0.1221
G52	G2209	0.1221
G52	G4814	0.1221
G52	G5259	0.1221
G91	G20	0.1221
G173	G4165	0.1221
G178	G4092	0.1221
G21	G5550	0.1221
G241	G1101	0.1221
G271	G2951	0.1221
G307	G2076	0.1221
G65	G4709	0.1221
G85	G342	0.1221
G204	G1630	0.1221
G265	G2818	0.1221
G102	G640	0.1221
G231	G645	0.1221
G304	G5536	0.1221
G81	G3911	0.1221
G312	G2134	0.1221
G96	G4028	0.1221
G20	G91	0.1221
G168	G3166	0.1221
G126	G1635	0.1221
G85	G2412	0.1221
G252	G1341	0.1221
G279	G1672	0.1221
G168	G3561	0.1221
G20	G4608	0.1221
G132	G4001	0.1221
G260	G1054	0.1221
G137	G1702	0.1221
G137	G5391	0.1221
G197	G1560	0.1221
G204	G1148	0.1221
G204	G5204	0.1221
G319	G5849	0.1221
G3	G3189	0.1221
G81	G3903	0.1221
G265	G5028	0.1221
G307	G722	0.1221
G191	G2818	0.1221
G219	G297	0.1221
G289	G4860	0.1221
G52	G5457	0.1221
G173	G577	0.1221
G313	G5114	0.1221
G316	G3976	0.1221
G137	G1011	0.1221
G137	G2513	0.1221
G178	G2849	0.1221
G313	G1860	0.1221
G178	G738	0.1221
G239	G489	0.1221
G300	G1069	0.1221
G312	G4997	0.1221
G64	G4791	0.122
G167	G3358	0.122
G280	G2584	0.122
G63	G5300	0.122
G320	G5115	0.122
G214	G130	0.122
G214	G479	0.122
G214	G1186	0.122
G327	G621	0.122
G215	G1419	0.122
G214	G5434	0.122
G215	G5542	0.122
G214	G5338	0.122
G102	G507	0.122
G271	G4803	0.122
G91	G2996	0.122
G22	G3109	0.122
G206	G4956	0.122
G159	G3104	0.122
G22	G3732	0.122
G219	G419	0.122
G279	G912	0.122
G159	G3271	0.122
G37	G260	0.122
G113	G935	0.122
G231	G3104	0.122
G68	G215	0.122
G204	G285	0.122
G26	G497	0.122
G104	G350	0.122
G104	G2457	0.122
G146	G2525	0.122
G68	G4618	0.122
G212	G793	0.122
G278	G2325	0.122
G95	G3104	0.122
G95	G4610	0.122
G22	G1710	0.122
G91	G2849	0.122
G63	G3177	0.122
G167	G2381	0.122
G215	G1473	0.122
G167	G2950	0.122
G241	G2779	0.122
G312	G2783	0.122
G178	G539	0.122
G178	G1419	0.122
G281	G4956	0.122
G52	G5553	0.122
G21	G2817	0.122
G52	G4165	0.122
G316	G3131	0.122
G308	G1277	0.122
G215	G745	0.122
G215	G1235	0.122
G215	G3994	0.122
G212	G167	0.122
G135	G5308	0.122
G102	G219	0.122
G102	G2075	0.122
G167	G212	0.122
G91	G1090	0.122
G183	G1554	0.122
G320	G1554	0.122
G125	G3447	0.122
G206	G694	0.122
G297	G524	0.122
G231	G1089	0.122
G231	G2716	0.122
G173	G3996	0.122
G304	G1972	0.122
G231	G5140	0.122
G152	G5633	0.122
G312	G1042	0.122
G312	G2972	0.122
G312	G3806	0.122
G202	G5793	0.122
G95	G2893	0.122
G271	G5140	0.122
G33	G4044	0.122
G219	G102	0.122
G178	G3450	0.122
G232	G5539	0.122
G330	G688	0.122
G181	G5690	0.122
G22	G789	0.122
G254	G906	0.122
G251	G3565	0.122
G130	G2076	0.122
G130	G2225	0.122
G271	G2446	0.122
G130	G4291	0.122
G94	G720	0.122
G183	G3522	0.122
G312	G2020	0.122
G285	G5550	0.122
G96	G698	0.122
G62	G3959	0.122
G62	G4555	0.122
G231	G3837	0.122
G316	G811	0.122
G260	G37	0.122
G178	G558	0.122
G52	G4721	0.122
G215	G68	0.122
G285	G204	0.122
G126	G658	0.122
G126	G1554	0.122
G130	G214	0.122
G132	G1118	0.122
G91	G5837	0.122
G308	G2761	0.122
G215	G4877	0.122
G296	G5049	0.122
G285	G1481	0.122
G81	G1520	0.122
G137	G5311	0.122
G3	G4039	0.122
G158	G635	0.122
G173	G5167	0.122
G263	G2465	0.122
G168	G1827	0.122
G308	G1985	0.122
G308	G5760	0.122
G178	G1589	0.122
G31	G1625	0.1219
G91	G5478	0.1219
G148	G4834	0.1219
G167	G3994	0.1219
G168	G5371	0.1219
G212	G47	0.1219
G278	G3548	0.1219
G330	G5554	0.1219
G275	G204	0.1219
G329	G2172	0.1219
G103	G5621	0.1219
G159	G2255	0.1219
G327	G819	0.1219
G265	G5577	0.1219
G15	G210	0.1219
G15	G260	0.1219
G146	G3499	0.1219
G173	G1081	0.1219
G173	G4076	0.1219
G297	G652	0.1219
G81	G3353	0.1219
G324	G1816	0.1219
G183	G241	0.1219
G188	G365	0.1219
G275	G618	0.1219
G164	G3714	0.1219
G307	G520	0.1219
G92	G2602	0.1219
G254	G316	0.1219
G132	G3188	0.1219
G94	G5259	0.1219
G204	G1146	0.1219
G265	G1761	0.1219
G168	G998	0.1219
G92	G4974	0.1219
G80	G3371	0.1219
G285	G5665	0.1219
G320	G2648	0.1219
G200	G2823	0.1219
G37	G351	0.1219
G324	G351	0.1219
G215	G1186	0.1219
G249	G4902	0.1219
G304	G2906	0.1219
G304	G4158	0.1219
G222	G1663	0.1219
G278	G2606	0.1219
G3	G4618	0.1219
G324	G1356	0.1219
G19	G3302	0.1219
G19	G3773	0.1219
G22	G674	0.1219
G173	G2052	0.1219
G289	G2473	0.1219
G91	G3690	0.1219
G22	G5181	0.1219
G22	G5620	0.1219
G312	G5567	0.1219
G51	G2520	0.1219
G330	G3426	0.1219
G130	G1635	0.1219
G173	G1710	0.1219
G241	G183	0.1219
G252	G2080	0.1219
G313	G5748	0.1219
G219	G4684	0.1219
G234	G701	0.1219
G252	G4017	0.1219
G173	G2277	0.1219
G173	G3610	0.1219
G304	G357	0.1219
G304	G3711	0.1219
G102	G3345	0.1219
G316	G254	0.1219
G316	G2568	0.1219
G81	G2606	0.1219
G21	G2060	0.1219
G47	G4610	0.1219
G3	G2134	0.1219
G3	G2499	0.1219
G3	G4291	0.1219
G281	G1030	0.1219
G168	G5824	0.1219
G132	G3995	0.1219
G178	G3695	0.1219
G178	G4875	0.1219
G62	G3988	0.1219
G210	G15	0.1219
G260	G15	0.1219
G3	G4169	0.1219
G260	G4548	0.1219
G215	G4331	0.1219
G204	G275	0.1219
G204	G1554	0.1219
G285	G373	0.1219
G285	G2840	0.1219
G38	G3744	0.1219
G280	G3495	0.1219
G137	G4041	0.1219
G141	G5781	0.1219
G47	G212	0.1219
G178	G3407	0.1219
G304	G4551	0.1219
G178	G3051	0.1219
G31	G1807	0.1218
G31	G2075	0.1218
G259	G4234	0.1218
G63	G38	0.1218
G214	G5813	0.1218
G37	G5382	0.1218
G92	G5417	0.1218
G167	G1174	0.1218
G91	G3628	0.1218
G22	G4744	0.1218
G111	G4551	0.1218
G278	G3358	0.1218
G164	G504	0.1218
G167	G1327	0.1218
G204	G5448	0.1218
G265	G4633	0.1218
G303	G4094	0.1218
G234	G3705	0.1218
G33	G1763	0.1218
G12	G293	0.1218
G64	G3613	0.1218
G313	G5746	0.1218
G255	G63	0.1218
G233	G239	0.1218
G270	G239	0.1218
G183	G4797	0.1218
G242	G125	0.1218
G21	G5514	0.1218
G110	G833	0.1218
G68	G2453	0.1218
G91	G811	0.1218
G30	G3453	0.1218
G215	G1431	0.1218
G215	G1563	0.1218
G285	G1563	0.1218
G95	G4571	0.1218
G22	G159	0.1218
G254	G1179	0.1218
G22	G3942	0.1218
G94	G1463	0.1218
G92	G1710	0.1218
G91	G3193	0.1218
G167	G4334	0.1218
G91	G4407	0.1218
G167	G5644	0.1218
G231	G3951	0.1218
G94	G774	0.1218
G168	G2326	0.1218
G168	G5327	0.1218
G30	G5524	0.1218
G102	G2516	0.1218
G85	G2893	0.1218
G293	G12	0.1218
G313	G2896	0.1218
G249	G3602	0.1218
G76	G1855	0.1218
G62	G4054	0.1218
G215	G482	0.1218
G173	G652	0.1218
G173	G5847	0.1218
G324	G4777	0.1218
G130	G2631	0.1218
G102	G3257	0.1218
G102	G3611	0.1218
G249	G2661	0.1218
G278	G1542	0.1218
G62	G2993	0.1218
G316	G2078	0.1218
G137	G1795	0.1218
G178	G937	0.1218
G52	G4702	0.1218
G231	G4182	0.1218
G308	G4202	0.1218
G85	G4968	0.1218
G159	G22	0.1218
G279	G5481	0.1218
G279	G5620	0.1218
G159	G5825	0.1218
G316	G3996	0.1218
G316	G5550	0.1218
G81	G1359	0.1218
G304	G1473	0.1218
G126	G3123	0.1218
G252	G533	0.1218
G173	G2771	0.1218
G159	G1174	0.1218
G63	G255	0.1218
G173	G528	0.1218
G280	G833	0.1218
G280	G5053	0.1218
G191	G2303	0.1218
G147	G5191	0.1218
G239	G233	0.1218
G239	G270	0.1218
G163	G5051	0.1218
G92	G2351	0.1218
G168	G3943	0.1218
G125	G242	0.1218
G280	G2401	0.1218
G285	G1856	0.1218
G204	G3156	0.1218
G304	G2401	0.1218
G249	G5678	0.1218
G239	G4725	0.1218
G304	G641	0.1218
G219	G4505	0.1218
G252	G2706	0.1218
G3	G789	0.1218
G285	G5883	0.1218
G330	G2387	0.1218
G178	G2612	0.1218
G308	G4247	0.1218
G38	G63	0.1218
G31	G3466	0.1217
G235	G4029	0.1217
G214	G2944	0.1217
G31	G1447	0.1217
G132	G2689	0.1217
G98	G2389	0.1217
G165	G5447	0.1217
G142	G3328	0.1217
G142	G5813	0.1217
G81	G5448	0.1217
G25	G1437	0.1217
G173	G1880	0.1217
G63	G2665	0.1217
G22	G5455	0.1217
G43	G5562	0.1217
G85	G1813	0.1217
G73	G4336	0.1217
G307	G1873	0.1217
G299	G3582	0.1217
G37	G379	0.1217
G324	G379	0.1217
G73	G2998	0.1217
G73	G4082	0.1217
G233	G3335	0.1217
G130	G274	0.1217
G271	G307	0.1217
G304	G5583	0.1217
G183	G1327	0.1217
G183	G4934	0.1217
G33	G280	0.1217
G250	G3823	0.1217
G173	G65	0.1217
G22	G4984	0.1217
G254	G5597	0.1217
G51	G498	0.1217
G73	G3116	0.1217
G107	G425	0.1217
G95	G1059	0.1217
G52	G2844	0.1217
G265	G4984	0.1217
G202	G4791	0.1217
G168	G3189	0.1217
G142	G3403	0.1217
G91	G2236	0.1217
G179	G4416	0.1217
G127	G598	0.1217
G168	G1989	0.1217
G92	G2295	0.1217
G92	G1621	0.1217
G92	G4493	0.1217
G191	G2821	0.1217
G258	G82	0.1217
G132	G3225	0.1217
G65	G1062	0.1217
G173	G684	0.1217
G173	G1188	0.1217
G229	G1642	0.1217
G33	G5579	0.1217
G85	G2124	0.1217
G65	G2617	0.1217
G250	G4791	0.1217
G279	G961	0.1217
G82	G258	0.1217
G82	G4610	0.1217
G278	G1398	0.1217
G126	G5405	0.1217
G163	G370	0.1217
G163	G1130	0.1217
G307	G533	0.1217
G307	G1811	0.1217
G274	G2545	0.1217
G274	G4111	0.1217
G274	G4716	0.1217
G285	G3109	0.1217
G285	G3820	0.1217
G68	G4392	0.1217
G127	G3494	0.1217
G73	G4306	0.1217
G52	G2295	0.1217
G270	G1017	0.1217
G266	G1468	0.1217
G164	G2317	0.1217
G307	G1277	0.1217
G68	G4983	0.1217
G65	G1630	0.1217
G127	G5141	0.1217
G155	G2825	0.1217
G321	G3023	0.1217
G200	G1965	0.1217
G280	G4319	0.1217
G163	G5677	0.1217
G178	G5452	0.1217
G307	G2020	0.1217
G274	G2606	0.1217
G307	G4616	0.1217
G312	G4521	0.1217
G65	G173	0.1217
G178	G560	0.1217
G73	G3519	0.1217
G201	G5514	0.1217
G279	G5751	0.1217
G81	G5630	0.1217
G239	G2649	0.1217
G280	G4238	0.1217
G274	G3466	0.1217
G252	G1530	0.1217
G252	G3495	0.1217
G279	G4832	0.1217
G201	G2659	0.1217
G280	G33	0.1217
G274	G130	0.1217
G307	G271	0.1217
G234	G1544	0.1217
G178	G5583	0.1217
G102	G792	0.1217
G102	G5883	0.1217
G308	G4451	0.1217
G308	G3255	0.1217
G307	G3729	0.1217
G164	G2331	0.1217
G3	G1279	0.1217
G249	G3791	0.1217
G274	G3472	0.1217
G312	G1968	0.1217
G102	G750	0.1217
G102	G3014	0.1217
G102	G5771	0.1217
G304	G1604	0.1217
G168	G452	0.1217
G137	G1640	0.1217
G238	G5874	0.1217
G18	G2351	0.1217
G173	G3014	0.1217
G183	G3930	0.1217
G316	G2001	0.1217
G316	G4301	0.1217
G308	G5415	0.1217
G137	G5527	0.1217
G158	G2331	0.1217
G316	G774	0.1216
G133	G3514	0.1216
G307	G870	0.1216
G297	G3655	0.1216
G221	G319	0.1216
G210	G5357	0.1216
G320	G1086	0.1216
G167	G4095	0.1216
G52	G4718	0.1216
G231	G5071	0.1216
G278	G482	0.1216
G270	G228	0.1216
G94	G2660	0.1216
G270	G4316	0.1216
G270	G4977	0.1216
G81	G2440	0.1216
G173	G5629	0.1216
G52	G1518	0.1216
G265	G1135	0.1216
G297	G435	0.1216
G22	G3781	0.1216
G91	G3922	0.1216
G102	G4094	0.1216
G167	G4142	0.1216
G216	G368	0.1216
G33	G2367	0.1216
G239	G4029	0.1216
G320	G324	0.1216
G173	G1843	0.1216
G226	G4791	0.1216
G320	G5336	0.1216
G81	G4802	0.1216
G81	G5846	0.1216
G279	G5405	0.1216
G215	G1070	0.1216
G278	G82	0.1216
G163	G5093	0.1216
G126	G2545	0.1216
G312	G2410	0.1216
G285	G3628	0.1216
G285	G4744	0.1216
G178	G4210	0.1216
G298	G678	0.1216
G183	G1738	0.1216
G279	G506	0.1216
G252	G3744	0.1216
G178	G2566	0.1216
G219	G3494	0.1216
G204	G4362	0.1216
G219	G4860	0.1216
G266	G2002	0.1216
G164	G2443	0.1216
G164	G2792	0.1216
G330	G1151	0.1216
G324	G320	0.1216
G91	G3525	0.1216
G92	G637	0.1216
G21	G2977	0.1216
G21	G3942	0.1216
G210	G5141	0.1216
G304	G2977	0.1216
G181	G1481	0.1216
G226	G2993	0.1216
G173	G1353	0.1216
G91	G2482	0.1216
G282	G4245	0.1216
G91	G5143	0.1216
G173	G5420	0.1216
G130	G2792	0.1216
G102	G4982	0.1216
G297	G2824	0.1216
G285	G1609	0.1216
G215	G5886	0.1216
G307	G3917	0.1216
G82	G278	0.1216
G68	G416	0.1216
G308	G2531	0.1216
G62	G889	0.1216
G278	G1327	0.1216
G77	G3457	0.1216
G250	G368	0.1216
G250	G1353	0.1216
G66	G1163	0.1216
G319	G221	0.1216
G250	G1483	0.1216
G265	G3074	0.1216
G285	G5935	0.1216
G250	G1044	0.1216
G65	G3172	0.1216
G81	G4721	0.1216
G201	G986	0.1216
G73	G3858	0.1216
G113	G2439	0.1216
G178	G3016	0.1216
G316	G4407	0.1216
G201	G2648	0.1216
G65	G5295	0.1216
G316	G1317	0.1216
G228	G270	0.1216
G223	G2142	0.1216
G73	G5163	0.1216
G178	G792	0.1216
G281	G4843	0.1216
G130	G3285	0.1216
G3	G2911	0.1216
G3	G3729	0.1216
G3	G5579	0.1216
G132	G2266	0.1216
G304	G2923	0.1216
G210	G1993	0.1216
G132	G2664	0.1216
G125	G5275	0.1216
G158	G1364	0.1216
G158	G3842	0.1216
G3	G3732	0.1216
G304	G3973	0.1216
G308	G1162	0.1216
G279	G5015	0.1216
G178	G3475	0.1216
G98	G2827	0.1215
G63	G3611	0.1215
G64	G1716	0.1215
G173	G4966	0.1215
G214	G745	0.1215
G214	G4684	0.1215
G214	G5235	0.1215
G278	G2893	0.1215
G179	G3934	0.1215
G132	G560	0.1215
G173	G4092	0.1215
G320	G476	0.1215
G320	G3210	0.1215
G183	G5934	0.1215
G20	G4232	0.1215
G20	G4242	0.1215
G20	G4633	0.1215
G92	G439	0.1215
G20	G558	0.1215
G51	G1775	0.1215
G159	G1388	0.1215
G22	G2354	0.1215
G22	G5712	0.1215
G204	G523	0.1215
G265	G3922	0.1215
G159	G1228	0.1215
G173	G2792	0.1215
G241	G4985	0.1215
G159	G2028	0.1215
G159	G2151	0.1215
G279	G5543	0.1215
G313	G2966	0.1215
G195	G2545	0.1215
G293	G116	0.1215
G279	G1954	0.1215
G102	G4716	0.1215
G313	G2273	0.1215
G52	G2585	0.1215
G52	G3097	0.1215
G116	G293	0.1215
G183	G3613	0.1215
G22	G3479	0.1215
G120	G4174	0.1215
G330	G854	0.1215
G178	G285	0.1215
G52	G3332	0.1215
G21	G4824	0.1215
G271	G793	0.1215
G271	G814	0.1215
G285	G4130	0.1215
G181	G102	0.1215
G62	G3965	0.1215
G47	G2363	0.1215
G102	G181	0.1215
G102	G833	0.1215
G102	G5405	0.1215
G231	G81	0.1215
G304	G5297	0.1215
G158	G5937	0.1215
G81	G231	0.1215
G81	G1407	0.1215
G113	G2004	0.1215
G158	G2004	0.1215
G304	G3127	0.1215
G231	G3931	0.1215
G308	G1419	0.1215
G206	G671	0.1215
G309	G1638	0.1215
G178	G5525	0.1215
G210	G5287	0.1215
G285	G178	0.1215
G168	G4310	0.1215
G252	G2533	0.1215
G260	G4412	0.1215
G254	G3976	0.1215
G255	G2985	0.1215
G330	G3299	0.1215
G104	G4230	0.1215
G63	G5306	0.1215
G260	G640	0.1215
G313	G2225	0.1215
G113	G5336	0.1215
G293	G2988	0.1215
G204	G4646	0.1215
G252	G3436	0.1215
G252	G4993	0.1215
G252	G5825	0.1215
G312	G4719	0.1215
G77	G2921	0.1215
G16	G3450	0.1215
G52	G756	0.1215
G158	G3619	0.1215
G131	G950	0.1215
G68	G4788	0.1215
G316	G5513	0.1215
G52	G3438	0.1215
G62	G3991	0.1215
G52	G3325	0.1215
G178	G5890	0.1215
G293	G361	0.1215
G308	G476	0.1215
G132	G1138	0.1215
G285	G3766	0.1215
G132	G2697	0.1215
G168	G3973	0.1215
G168	G5762	0.1215
G168	G3743	0.1215
G304	G5177	0.1215
G308	G1542	0.1215
G178	G1207	0.1215
G137	G1667	0.1215
G316	G549	0.1215
G285	G3518	0.1214
G214	G4657	0.1214
G92	G4335	0.1214
G280	G5133	0.1214
G278	G1235	0.1214
G9	G2911	0.1214
G271	G4562	0.1214
G329	G2603	0.1214
G3	G632	0.1214
G202	G2362	0.1214
G320	G204	0.1214
G183	G4884	0.1214
G92	G523	0.1214
G92	G4977	0.1214
G63	G1228	0.1214
G63	G3636	0.1214
G249	G507	0.1214
G159	G1702	0.1214
G37	G2899	0.1214
G324	G2976	0.1214
G132	G2893	0.1214
G132	G3146	0.1214
G159	G1484	0.1214
G159	G4851	0.1214
G132	G2987	0.1214
G20	G1135	0.1214
G20	G2711	0.1214
G92	G3842	0.1214
G20	G4724	0.1214
G168	G4906	0.1214
G63	G158	0.1214
G320	G1255	0.1214
G116	G5392	0.1214
G168	G915	0.1214
G20	G1081	0.1214
G168	G5011	0.1214
G278	G5937	0.1214
G330	G2363	0.1214
G252	G4128	0.1214
G307	G5437	0.1214
G63	G312	0.1214
G37	G1119	0.1214
G286	G2964	0.1214
G278	G304	0.1214
G91	G4245	0.1214
G31	G132	0.1214
G255	G5579	0.1214
G92	G4803	0.1214
G68	G1635	0.1214
G325	G2188	0.1214
G52	G3695	0.1214
G266	G5934	0.1214
G181	G2114	0.1214
G200	G33	0.1214
G52	G5016	0.1214
G130	G1530	0.1214
G249	G5085	0.1214
G173	G2363	0.1214
G173	G1383	0.1214
G173	G4319	0.1214
G91	G4702	0.1214
G231	G5850	0.1214
G309	G3873	0.1214
G241	G1491	0.1214
G313	G3730	0.1214
G265	G2153	0.1214
G102	G3229	0.1214
G104	G3568	0.1214
G130	G4493	0.1214
G11	G5810	0.1214
G188	G3014	0.1214
G270	G986	0.1214
G164	G3123	0.1214
G137	G5822	0.1214
G241	G968	0.1214
G241	G1447	0.1214
G271	G4720	0.1214
G308	G1089	0.1214
G85	G5509	0.1214
G33	G200	0.1214
G52	G5828	0.1214
G215	G4602	0.1214
G168	G2077	0.1214
G313	G1341	0.1214
G178	G5577	0.1214
G132	G31	0.1214
G132	G358	0.1214
G215	G1776	0.1214
G285	G2644	0.1214
G178	G2192	0.1214
G178	G2513	0.1214
G304	G278	0.1214
G3	G965	0.1214
G3	G4454	0.1214
G279	G1682	0.1214
G173	G2647	0.1214
G252	G4340	0.1214
G312	G63	0.1214
G285	G2516	0.1214
G316	G833	0.1214
G316	G855	0.1214
G316	G3808	0.1214
G316	G4297	0.1214
G158	G63	0.1214
G316	G2781	0.1214
G137	G4618	0.1214
G204	G320	0.1214
G308	G5452	0.1214
G132	G2458	0.1214
G47	G5420	0.1214
G173	G2034	0.1214
G132	G1090	0.1214
G285	G3382	0.1214
G137	G2447	0.1214
G312	G841	0.1214
G312	G2706	0.1214
G321	G4601	0.1214
G158	G5435	0.1214
G308	G3173	0.1214
G280	G5104	0.1214
G31	G1070	0.1213
G26	G2453	0.1213
G297	G5188	0.1213
G320	G4956	0.1213
G324	G4956	0.1213
G183	G2972	0.1213
G320	G2972	0.1213
G30	G504	0.1213
G279	G178	0.1213
G235	G4655	0.1213
G196	G621	0.1213
G159	G3787	0.1213
G265	G1554	0.1213
G252	G4927	0.1213
G60	G2689	0.1213
G312	G271	0.1213
G102	G1763	0.1213
G91	G4325	0.1213
G181	G4316	0.1213
G64	G2915	0.1213
G320	G671	0.1213
G183	G4346	0.1213
G68	G5577	0.1213
G132	G2821	0.1213
G179	G3695	0.1213
G229	G266	0.1213
G265	G1357	0.1213
G266	G1473	0.1213
G164	G4803	0.1213
G239	G4797	0.1213
G102	G281	0.1213
G52	G5305	0.1213
G132	G5088	0.1213
G92	G1121	0.1213
G92	G1725	0.1213
G191	G4744	0.1213
G303	G5661	0.1213
G52	G4731	0.1213
G63	G4360	0.1213
G204	G355	0.1213
G20	G1846	0.1213
G92	G2171	0.1213
G92	G2354	0.1213
G20	G4980	0.1213
G22	G428	0.1213
G60	G5514	0.1213
G52	G2911	0.1213
G307	G1765	0.1213
G307	G3619	0.1213
G91	G2312	0.1213
G215	G760	0.1213
G266	G229	0.1213
G15	G5415	0.1213
G191	G5305	0.1213
G47	G1419	0.1213
G263	G4977	0.1213
G327	G986	0.1213
G266	G4044	0.1213
G164	G4881	0.1213
G206	G1361	0.1213
G325	G5881	0.1213
G63	G3854	0.1213
G91	G5126	0.1213
G312	G2300	0.1213
G183	G2147	0.1213
G223	G5627	0.1213
G252	G783	0.1213
G173	G4956	0.1213
G3	G4803	0.1213
G285	G4325	0.1213
G252	G2165	0.1213
G204	G833	0.1213
G60	G4362	0.1213
G325	G2011	0.1213
G325	G5573	0.1213
G92	G5295	0.1213
G3	G5567	0.1213
G62	G878	0.1213
G271	G312	0.1213
G130	G3744	0.1213
G167	G2171	0.1213
G16	G4860	0.1213
G304	G2020	0.1213
G251	G4295	0.1213
G285	G937	0.1213
G285	G5677	0.1213
G281	G102	0.1213
G178	G468	0.1213
G68	G2159	0.1213
G68	G2458	0.1213
G181	G4096	0.1213
G178	G3619	0.1213
G96	G986	0.1213
G330	G587	0.1213
G126	G2440	0.1213
G96	G4379	0.1213
G94	G4707	0.1213
G173	G5573	0.1213
G285	G4198	0.1213
G178	G2644	0.1213
G215	G423	0.1213
G279	G3733	0.1213
G125	G4072	0.1213
G178	G279	0.1213
G308	G811	0.1213
G158	G5029	0.1213
G163	G2011	0.1213
G137	G1486	0.1213
G280	G4634	0.1213
G308	G619	0.1213
G168	G4166	0.1213
G252	G1779	0.1213
G158	G722	0.1213
G239	G533	0.1213
G312	G3638	0.1212
G167	G3363	0.1212
G278	G5329	0.1212
G146	G1422	0.1212
G15	G3331	0.1212
G235	G3444	0.1212
G327	G2531	0.1212
G91	G3417	0.1212
G235	G204	0.1212
G278	G4815	0.1212
G204	G1223	0.1212
G312	G4280	0.1212
G51	G2409	0.1212
G249	G1080	0.1212
G188	G11	0.1212
G22	G1397	0.1212
G91	G4255	0.1212
G219	G33	0.1212
G61	G1920	0.1212
G52	G3513	0.1212
G21	G5425	0.1212
G293	G319	0.1212
G266	G2854	0.1212
G131	G1556	0.1212
G21	G2500	0.1212
G171	G3077	0.1212
G243	G5665	0.1212
G303	G2065	0.1212
G95	G3323	0.1212
G95	G5163	0.1212
G52	G1796	0.1212
G52	G3258	0.1212
G21	G4720	0.1212
G251	G4277	0.1212
G82	G2991	0.1212
G202	G4832	0.1212
G110	G4044	0.1212
G210	G5093	0.1212
G132	G5777	0.1212
G142	G52	0.1212
G167	G5270	0.1212
G215	G5677	0.1212
G183	G4278	0.1212
G282	G1357	0.1212
G91	G4387	0.1212
G22	G5008	0.1212
G132	G3332	0.1212
G179	G5741	0.1212
G193	G5550	0.1212
G26	G2491	0.1212
G168	G3451	0.1212
G20	G3958	0.1212
G92	G5720	0.1212
G158	G783	0.1212
G304	G1215	0.1212
G231	G2441	0.1212
G164	G4901	0.1212
G147	G1427	0.1212
G168	G2080	0.1212
G215	G907	0.1212
G16	G565	0.1212
G215	G1799	0.1212
G223	G5727	0.1212
G60	G2454	0.1212
G278	G1070	0.1212
G33	G2436	0.1212
G3	G2339	0.1212
G3	G4323	0.1212
G180	G2587	0.1212
G300	G5399	0.1212
G297	G2796	0.1212
G285	G3823	0.1212
G289	G1904	0.1212
G65	G874	0.1212
G85	G2906	0.1212
G74	G3515	0.1212
G130	G5215	0.1212
G60	G5365	0.1212
G95	G3645	0.1212
G313	G4954	0.1212
G319	G293	0.1212
G191	G5460	0.1212
G285	G929	0.1212
G52	G142	0.1212
G52	G3042	0.1212
G316	G4319	0.1212
G16	G770	0.1212
G81	G4182	0.1212
G178	G2786	0.1212
G52	G4140	0.1212
G231	G5407	0.1212
G130	G1904	0.1212
G68	G3519	0.1212
G312	G5121	0.1212
G316	G2241	0.1212
G279	G4602	0.1212
G137	G1288	0.1212
G60	G5100	0.1212
G11	G188	0.1212
G104	G3423	0.1212
G130	G5768	0.1212
G163	G393	0.1212
G33	G219	0.1212
G285	G1486	0.1212
G285	G4295	0.1212
G279	G5668	0.1212
G278	G1852	0.1212
G181	G2641	0.1212
G3	G5544	0.1212
G3	G5630	0.1212
G239	G2214	0.1212
G137	G2877	0.1212
G137	G3109	0.1212
G85	G674	0.1212
G85	G3519	0.1212
G313	G3071	0.1212
G47	G3393	0.1212
G210	G5315	0.1212
G204	G235	0.1212
G239	G2210	0.1212
G158	G4230	0.1212
G304	G5278	0.1212
G94	G4586	0.1212
G137	G4186	0.1212
G52	G920	0.1212
G279	G3213	0.1212
G279	G3645	0.1212
G178	G5428	0.1212
G137	G3942	0.1212
G330	G4490	0.1212
G313	G5608	0.1212
G308	G5151	0.1212
G168	G532	0.1211
G15	G5171	0.1211
G132	G5371	0.1211
G94	G5597	0.1211
G195	G4815	0.1211
G91	G2181	0.1211
G19	G228	0.1211
G214	G435	0.1211
G95	G504	0.1211
G313	G308	0.1211
G297	G3494	0.1211
G297	G4803	0.1211
G214	G200	0.1211
G137	G2241	0.1211
G21	G1271	0.1211
G52	G5524	0.1211
G266	G621	0.1211
G270	G621	0.1211
G201	G5498	0.1211
G52	G1185	0.1211
G278	G4977	0.1211
G307	G937	0.1211
G307	G4828	0.1211
G316	G4815	0.1211
G51	G2450	0.1211
G324	G401	0.1211
G265	G3739	0.1211
G252	G1553	0.1211
G60	G4459	0.1211
G63	G2844	0.1211
G102	G5143	0.1211
G231	G816	0.1211
G126	G280	0.1211
G278	G5601	0.1211
G63	G1279	0.1211
G63	G5808	0.1211
G250	G4724	0.1211
G330	G5947	0.1211
G250	G16	0.1211
G265	G4271	0.1211
G65	G5937	0.1211
G312	G2713	0.1211
G68	G3621	0.1211
G82	G4117	0.1211
G181	G5514	0.1211
G210	G2854	0.1211
G132	G3942	0.1211
G320	G778	0.1211
G104	G4054	0.1211
G102	G5490	0.1211
G102	G5593	0.1211
G168	G1876	0.1211
G20	G4271	0.1211
G92	G4392	0.1211
G92	G5117	0.1211
G168	G5459	0.1211
G274	G4769	0.1211
G210	G127	0.1211
G96	G3020	0.1211
G210	G3020	0.1211
G260	G3045	0.1211
G201	G2854	0.1211
G73	G3942	0.1211
G19	G5890	0.1211
G250	G1130	0.1211
G91	G2465	0.1211
G126	G1186	0.1211
G99	G3000	0.1211
G307	G5768	0.1211
G215	G5521	0.1211
G330	G4542	0.1211
G127	G210	0.1211
G73	G3479	0.1211
G279	G985	0.1211
G155	G1989	0.1211
G91	G1322	0.1211
G132	G643	0.1211
G279	G620	0.1211
G191	G1237	0.1211
G239	G1503	0.1211
G239	G3163	0.1211
G52	G1068	0.1211
G194	G5719	0.1211
G263	G4791	0.1211
G321	G3605	0.1211
G16	G250	0.1211
G62	G4031	0.1211
G280	G126	0.1211
G239	G476	0.1211
G126	G5881	0.1211
G200	G214	0.1211
G271	G4767	0.1211
G289	G3717	0.1211
G52	G5426	0.1211
G239	G5235	0.1211
G135	G4616	0.1211
G125	G4738	0.1211
G178	G684	0.1211
G168	G4374	0.1211
G202	G4604	0.1211
G304	G3820	0.1211
G158	G4982	0.1211
G274	G2236	0.1211
G308	G313	0.1211
G308	G745	0.1211
G308	G3535	0.1211
G308	G5828	0.1211
G228	G19	0.1211
G215	G5585	0.1211
G278	G2686	0.1211
G96	G2624	0.1211
G285	G1356	0.1211
G239	G5886	0.1211
G21	G3983	0.1211
G313	G2834	0.1211
G307	G1657	0.1211
G304	G5800	0.1211
G293	G4996	0.1211
G137	G5098	0.1211
G285	G2906	0.1211
G37	G2018	0.121
G173	G906	0.121
G214	G2950	0.121
G307	G3553	0.121
G214	G416	0.121
G144	G2034	0.121
G94	G25	0.121
G278	G2584	0.121
G266	G565	0.121
G9	G1151	0.121
G26	G3611	0.121
G95	G304	0.121
G316	G5478	0.121
G235	G2277	0.121
G165	G5778	0.121
G37	G313	0.121
G63	G1416	0.121
G204	G4968	0.121
G137	G5292	0.121
G312	G4334	0.121
G307	G2267	0.121
G274	G507	0.121
G18	G874	0.121
G274	G2718	0.121
G231	G4618	0.121
G297	G3610	0.121
G297	G5542	0.121
G261	G4324	0.121
G313	G2697	0.121
G285	G5300	0.121
G130	G68	0.121
G102	G483	0.121
G104	G483	0.121
G215	G1838	0.121
G278	G1130	0.121
G62	G4775	0.121
G137	G1388	0.121
G92	G173	0.121
G91	G619	0.121
G167	G1148	0.121
G167	G1796	0.121
G320	G1727	0.121
G91	G542	0.121
G195	G2310	0.121
G22	G4648	0.121
G164	G5235	0.121
G159	G1227	0.121
G279	G1693	0.121
G159	G5850	0.121
G260	G4532	0.121
G95	G3229	0.121
G159	G3177	0.121
G327	G1356	0.121
G239	G350	0.121
G280	G3621	0.121
G191	G1521	0.121
G191	G2166	0.121
G173	G1121	0.121
G173	G5532	0.121
G52	G2971	0.121
G281	G4450	0.121
G68	G4111	0.121
G52	G3555	0.121
G285	G3636	0.121
G60	G5795	0.121
G68	G5825	0.121
G158	G586	0.121
G25	G94	0.121
G43	G2603	0.121
G127	G3101	0.121
G201	G3101	0.121
G173	G92	0.121
G91	G1112	0.121
G81	G1713	0.121
G81	G1798	0.121
G91	G3571	0.121
G81	G5780	0.121
G102	G1481	0.121
G102	G2401	0.121
G130	G5513	0.121
G285	G5284	0.121
G68	G632	0.121
G252	G3220	0.121
G250	G4335	0.121
G127	G5844	0.121
G250	G5844	0.121
G85	G1727	0.121
G68	G130	0.121
G82	G4321	0.121
G164	G3525	0.121
G33	G4291	0.121
G62	G5204	0.121
G82	G1054	0.121
G313	G1540	0.121
G313	G4684	0.121
G167	G869	0.121
G85	G4271	0.121
G85	G5387	0.121
G77	G1624	0.121
G232	G2629	0.121
G304	G1765	0.121
G16	G5822	0.121
G313	G37	0.121
G73	G1286	0.121
G304	G95	0.121
G330	G5073	0.121
G201	G1985	0.121
G178	G750	0.121
G313	G2581	0.121
G65	G524	0.121
G281	G2648	0.121
G252	G3051	0.121
G178	G3817	0.121
G178	G2186	0.121
G312	G3475	0.121
G132	G2427	0.121
G132	G5375	0.121
G137	G2186	0.121
G308	G5945	0.121
G31	G4797	0.1209
G244	G1672	0.1209
G31	G549	0.1209
G214	G523	0.1209
G214	G4724	0.1209
G167	G2944	0.1209
G212	G523	0.1209
G98	G5575	0.1209
G31	G881	0.1209
G22	G285	0.1209
G22	G2101	0.1209
G22	G4534	0.1209
G95	G4977	0.1209
G95	G5746	0.1209
G320	G3101	0.1209
G320	G5575	0.1209
G130	G4076	0.1209
G132	G4088	0.1209
G252	G3798	0.1209
G92	G5452	0.1209
G92	G5573	0.1209
G266	G2457	0.1209
G182	G5447	0.1209
G37	G483	0.1209
G312	G3382	0.1209
G168	G2298	0.1209
G168	G4031	0.1209
G168	G4336	0.1209
G85	G4718	0.1209
G219	G608	0.1209
G91	G1919	0.1209
G22	G2368	0.1209
G173	G2562	0.1209
G91	G3083	0.1209
G91	G3188	0.1209
G130	G1146	0.1209
G325	G1987	0.1209
G183	G2867	0.1209
G25	G3584	0.1209
G183	G4881	0.1209
G275	G4230	0.1209
G275	G5306	0.1209
G332	G1416	0.1209
G62	G1890	0.1209
G271	G1295	0.1209
G3	G3145	0.1209
G239	G3983	0.1209
G297	G3467	0.1209
G142	G4716	0.1209
G279	G4902	0.1209
G159	G4994	0.1209
G164	G173	0.1209
G266	G2473	0.1209
G164	G3251	0.1209
G270	G5534	0.1209
G181	G5452	0.1209
G320	G1468	0.1209
G25	G3365	0.1209
G249	G4716	0.1209
G66	G125	0.1209
G232	G2808	0.1209
G159	G5059	0.1209
G85	G531	0.1209
G62	G5452	0.1209
G60	G4618	0.1209
G68	G2209	0.1209
G313	G4031	0.1209
G278	G168	0.1209
G278	G643	0.1209
G126	G3494	0.1209
G21	G1846	0.1209
G52	G2354	0.1209
G52	G2412	0.1209
G21	G3294	0.1209
G52	G3657	0.1209
G52	G5792	0.1209
G309	G2273	0.1209
G173	G2665	0.1209
G109	G2988	0.1209
G52	G1352	0.1209
G52	G2754	0.1209
G167	G5777	0.1209
G265	G1916	0.1209
G265	G4104	0.1209
G271	G2567	0.1209
G271	G3965	0.1209
G316	G2911	0.1209
G137	G2163	0.1209
G52	G2603	0.1209
G60	G3846	0.1209
G304	G407	0.1209
G231	G3855	0.1209
G231	G4360	0.1209
G62	G895	0.1209
G159	G3592	0.1209
G271	G4545	0.1209
G81	G3127	0.1209
G304	G4095	0.1209
G92	G1000	0.1209
G92	G4616	0.1209
G191	G1919	0.1209
G312	G1772	0.1209
G168	G278	0.1209
G92	G1306	0.1209
G168	G3326	0.1209
G92	G4036	0.1209
G164	G3423	0.1209
G252	G3928	0.1209
G173	G164	0.1209
G22	G5924	0.1209
G125	G66	0.1209
G258	G5013	0.1209
G3	G2661	0.1209
G77	G5639	0.1209
G137	G1554	0.1209
G251	G2785	0.1209
G95	G439	0.1209
G107	G5067	0.1209
G204	G4763	0.1209
G204	G5881	0.1209
G312	G4310	0.1209
G285	G476	0.1209
G130	G2958	0.1209
G81	G5498	0.1209
G47	G1279	0.1209
G91	G452	0.1209
G238	G5870	0.1209
G251	G4526	0.1209
G316	G3382	0.1209
G330	G1982	0.1209
G281	G2553	0.1209
G285	G22	0.1209
G252	G3644	0.1209
G308	G1356	0.1209
G313	G3800	0.1209
G313	G4997	0.1209
G228	G1880	0.1208
G244	G5824	0.1208
G307	G5576	0.1208
G329	G82	0.1208
G173	G979	0.1208
G60	G4966	0.1208
G98	G2459	0.1208
G266	G3823	0.1208
G312	G833	0.1208
G91	G3612	0.1208
G278	G2945	0.1208
G297	G204	0.1208
G132	G531	0.1208
G179	G531	0.1208
G327	G4716	0.1208
G18	G745	0.1208
G17	G5937	0.1208
G132	G2339	0.1208
G279	G2309	0.1208
G132	G2945	0.1208
G132	G3685	0.1208
G179	G5584	0.1208
G212	G745	0.1208
G135	G2409	0.1208
G333	G2827	0.1208
G20	G1863	0.1208
G92	G5553	0.1208
G226	G350	0.1208
G92	G1397	0.1208
G20	G4165	0.1208
G159	G2052	0.1208
G173	G2181	0.1208
G252	G5322	0.1208
G22	G3101	0.1208
G81	G4851	0.1208
G265	G2209	0.1208
G265	G2541	0.1208
G265	G3188	0.1208
G68	G3636	0.1208
G92	G2273	0.1208
G135	G1224	0.1208
G64	G1274	0.1208
G68	G1640	0.1208
G178	G1880	0.1208
G325	G3976	0.1208
G52	G3672	0.1208
G307	G2486	0.1208
G173	G2166	0.1208
G252	G2853	0.1208
G62	G52	0.1208
G33	G937	0.1208
G62	G4828	0.1208
G33	G5085	0.1208
G229	G5538	0.1208
G195	G5579	0.1208
G215	G1130	0.1208
G215	G5158	0.1208
G278	G3328	0.1208
G309	G1807	0.1208
G241	G2002	0.1208
G231	G2644	0.1208
G231	G4439	0.1208
G142	G3659	0.1208
G142	G5338	0.1208
G204	G1332	0.1208
G204	G2855	0.1208
G265	G3935	0.1208
G130	G2287	0.1208
G307	G3988	0.1208
G52	G62	0.1208
G238	G5899	0.1208
G278	G720	0.1208
G47	G5447	0.1208
G20	G4001	0.1208
G168	G4714	0.1208
G60	G1486	0.1208
G4	G2496	0.1208
G173	G620	0.1208
G254	G1542	0.1208
G254	G5513	0.1208
G141	G2827	0.1208
G210	G671	0.1208
G210	G720	0.1208
G260	G1636	0.1208
G260	G4192	0.1208
G249	G1991	0.1208
G285	G1987	0.1208
G125	G5080	0.1208
G239	G5093	0.1208
G181	G5945	0.1208
G126	G3495	0.1208
G204	G297	0.1208
G204	G4694	0.1208
G285	G3942	0.1208
G215	G1916	0.1208
G22	G5177	0.1208
G178	G2412	0.1208
G178	G981	0.1208
G132	G1802	0.1208
G33	G5771	0.1208
G132	G1230	0.1208
G132	G1559	0.1208
G132	G1811	0.1208
G47	G2726	0.1208
G82	G329	0.1208
G132	G4562	0.1208
G137	G5701	0.1208
G321	G2407	0.1208
G91	G1827	0.1208
G158	G1852	0.1208
G158	G5945	0.1208
G38	G4899	0.1208
G178	G5585	0.1208
G308	G3723	0.1208
G244	G4886	0.1207
G68	G1993	0.1207
G262	G4028	0.1207
G130	G5911	0.1207
G63	G4335	0.1207
G15	G783	0.1207
G280	G2101	0.1207
G235	G2976	0.1207
G235	G5311	0.1207
G22	G918	0.1207
G63	G1235	0.1207
G52	G5518	0.1207
G279	G5309	0.1207
G15	G5284	0.1207
G271	G423	0.1207
G214	G2924	0.1207
G275	G3527	0.1207
G275	G3592	0.1207
G37	G2987	0.1207
G226	G1080	0.1207
G98	G1270	0.1207
G214	G3744	0.1207
G30	G3138	0.1207
G191	G2901	0.1207
G252	G4276	0.1207
G81	G3306	0.1207
G210	G5382	0.1207
G132	G5188	0.1207
G96	G504	0.1207
G132	G2405	0.1207
G62	G4451	0.1207
G95	G2950	0.1207
G52	G2830	0.1207
G281	G3983	0.1207
G22	G5722	0.1207
G20	G2716	0.1207
G92	G3333	0.1207
G215	G1530	0.1207
G52	G1600	0.1207
G76	G4252	0.1207
G233	G5847	0.1207
G65	G357	0.1207
G181	G937	0.1207
G102	G5550	0.1207
G158	G523	0.1207
G91	G4827	0.1207
G231	G252	0.1207
G304	G1390	0.1207
G200	G1534	0.1207
G95	G5525	0.1207
G91	G423	0.1207
G22	G4616	0.1207
G91	G5299	0.1207
G312	G1972	0.1207
G85	G5704	0.1207
G252	G231	0.1207
G173	G1407	0.1207
G252	G4535	0.1207
G249	G5051	0.1207
G204	G2024	0.1207
G52	G5164	0.1207
G313	G2971	0.1207
G178	G5883	0.1207
G239	G3430	0.1207
G164	G2744	0.1207
G62	G2446	0.1207
G130	G5881	0.1207
G22	G4504	0.1207
G312	G3711	0.1207
G316	G4467	0.1207
G158	G5437	0.1207
G304	G5483	0.1207
G132	G2358	0.1207
G132	G671	0.1207
G95	G3014	0.1207
G132	G4881	0.1207
G102	G2641	0.1207
G102	G3842	0.1207
G260	G618	0.1207
G85	G5776	0.1207
G52	G5189	0.1207
G252	G538	0.1207
G279	G5257	0.1207
G52	G568	0.1207
G222	G4201	0.1207
G158	G3176	0.1207
G3	G3304	0.1207
G308	G2845	0.1207
G178	G4616	0.1207
G9	G5188	0.1206
G64	G2545	0.1206
G93	G4197	0.1206
G64	G5677	0.1206
G26	G4260	0.1206
G219	G181	0.1206
G15	G2562	0.1206
G214	G5593	0.1206
G320	G280	0.1206
G167	G582	0.1206
G312	G2689	0.1206
G214	G215	0.1206
G251	G2255	0.1206
G265	G482	0.1206
G167	G4974	0.1206
G102	G523	0.1206
G254	G783	0.1206
G22	G3695	0.1206
G285	G2261	0.1206
G297	G4585	0.1206
G3	G4718	0.1206
G195	G5115	0.1206
G52	G4323	0.1206
G68	G2718	0.1206
G81	G5854	0.1206
G266	G3453	0.1206
G164	G4860	0.1206
G307	G62	0.1206
G307	G5844	0.1206
G130	G4376	0.1206
G132	G1725	0.1206
G260	G3699	0.1206
G260	G4977	0.1206
G60	G2309	0.1206
G63	G1527	0.1206
G22	G3364	0.1206
G132	G5792	0.1206
G204	G5706	0.1206
G92	G2075	0.1206
G92	G3453	0.1206
G15	G3976	0.1206
G330	G4024	0.1206
G92	G2449	0.1206
G324	G5434	0.1206
G330	G2566	0.1206
G215	G5448	0.1206
G285	G5524	0.1206
G219	G2457	0.1206
G20	G4968	0.1206
G252	G5068	0.1206
G304	G3063	0.1206
G51	G1892	0.1206
G215	G1779	0.1206
G232	G3765	0.1206
G249	G1987	0.1206
G313	G2606	0.1206
G320	G3346	0.1206
G85	G3636	0.1206
G81	G4111	0.1206
G278	G91	0.1206
G91	G278	0.1206
G226	G1318	0.1206
G202	G2166	0.1206
G17	G2510	0.1206
G252	G3101	0.1206
G252	G5248	0.1206
G164	G1559	0.1206
G164	G2309	0.1206
G164	G2320	0.1206
G164	G5760	0.1206
G19	G792	0.1206
G135	G4706	0.1206
G191	G3177	0.1206
G3	G5502	0.1206
G62	G307	0.1206
G62	G5201	0.1206
G231	G1667	0.1206
G85	G2879	0.1206
G52	G3487	0.1206
G219	G4044	0.1206
G171	G5928	0.1206
G252	G487	0.1206
G279	G2273	0.1206
G141	G3357	0.1206
G102	G4361	0.1206
G279	G808	0.1206
G178	G2945	0.1206
G215	G214	0.1206
G132	G688	0.1206
G132	G1779	0.1206
G147	G966	0.1206
G168	G4549	0.1206
G147	G2439	0.1206
G147	G5524	0.1206
G3	G1653	0.1206
G3	G2576	0.1206
G285	G2913	0.1206
G280	G320	0.1206
G280	G3959	0.1206
G163	G5295	0.1206
G62	G3509	0.1206
G304	G3413	0.1206
G158	G618	0.1206
G239	G3988	0.1206
G3	G2159	0.1206
G3	G2458	0.1206
G232	G2916	0.1206
G181	G219	0.1206
G178	G4861	0.1206
G234	G1511	0.1205
G159	G906	0.1205
G26	G5813	0.1205
G279	G1017	0.1205
G164	G3748	0.1205
G179	G1523	0.1205
G249	G2258	0.1205
G297	G2367	0.1205
G222	G3640	0.1205
G92	G5350	0.1205
G64	G3976	0.1205
G297	G2224	0.1205
G91	G274	0.1205
G167	G2572	0.1205
G125	G3564	0.1205
G181	G3823	0.1205
G215	G1321	0.1205
G142	G5163	0.1205
G92	G4832	0.1205
G43	G4500	0.1205
G265	G1321	0.1205
G265	G3438	0.1205
G313	G1110	0.1205
G308	G5114	0.1205
G126	G4376	0.1205
G142	G3857	0.1205
G215	G4178	0.1205
G68	G2098	0.1205
G62	G2224	0.1205
G159	G2224	0.1205
G231	G3655	0.1205
G173	G1321	0.1205
G81	G850	0.1205
G132	G1287	0.1205
G265	G778	0.1205
G265	G1315	0.1205
G168	G1772	0.1205
G92	G3160	0.1205
G68	G3931	0.1205
G181	G1366	0.1205
G215	G2902	0.1205
G330	G2742	0.1205
G210	G132	0.1205
G96	G642	0.1205
G250	G2140	0.1205
G43	G4451	0.1205
G250	G4679	0.1205
G312	G3730	0.1205
G102	G3608	0.1205
G20	G2240	0.1205
G92	G4416	0.1205
G82	G2414	0.1205
G60	G3842	0.1205
G252	G3894	0.1205
G185	G3257	0.1205
G81	G5490	0.1205
G313	G4875	0.1205
G239	G3536	0.1205
G62	G416	0.1205
G278	G1008	0.1205
G33	G1839	0.1205
G173	G1787	0.1205
G126	G652	0.1205
G22	G5498	0.1205
G60	G824	0.1205
G60	G5550	0.1205
G279	G3318	0.1205
G159	G4983	0.1205
G21	G3225	0.1205
G52	G3225	0.1205
G21	G5100	0.1205
G104	G698	0.1205
G102	G2845	0.1205
G132	G210	0.1205
G306	G4358	0.1205
G252	G1967	0.1205
G279	G3904	0.1205
G280	G2261	0.1205
G158	G643	0.1205
G231	G1783	0.1205
G158	G3918	0.1205
G158	G5450	0.1205
G274	G4985	0.1205
G132	G4828	0.1205
G312	G1989	0.1205
G279	G5917	0.1205
G215	G657	0.1205
G183	G2911	0.1205
G239	G2779	0.1205
G280	G2779	0.1205
G252	G2047	0.1205
G173	G2295	0.1205
G252	G2611	0.1205
G181	G756	0.1205
G181	G1017	0.1205
G285	G1817	0.1205
G25	G4616	0.1205
G47	G4791	0.1205
G274	G1779	0.1205
G52	G4710	0.1205
G274	G1906	0.1205
G274	G4346	0.1205
G274	G4044	0.1205
G239	G1615	0.1205
G239	G2631	0.1205
G280	G2721	0.1205
G307	G2415	0.1205
G278	G4461	0.1205
G168	G1867	0.1205
G47	G833	0.1205
G130	G3337	0.1205
G274	G91	0.1205
G81	G843	0.1205
G304	G3391	0.1205
G81	G5530	0.1205
G178	G5140	0.1205
G308	G3873	0.1205
G158	G2286	0.1205
G304	G2528	0.1205
G274	G526	0.1205
G307	G2409	0.1205
G316	G2236	0.1205
G316	G4555	0.1205
G202	G2244	0.1205
G178	G3917	0.1205
G304	G2860	0.1205
G279	G979	0.1205
G304	G4280	0.1205
G31	G504	0.1204
G31	G5115	0.1204
G64	G3448	0.1204
G37	G3257	0.1204
G327	G5518	0.1204
G297	G3448	0.1204
G30	G5518	0.1204
G142	G5498	0.1204
G60	G4985	0.1204
G265	G1813	0.1204
G9	G4094	0.1204
G68	G3430	0.1204
G212	G4095	0.1204
G63	G1373	0.1204
G63	G3271	0.1204
G20	G2660	0.1204
G304	G5228	0.1204
G9	G4747	0.1204
G95	G1080	0.1204
G303	G5601	0.1204
G278	G308	0.1204
G25	G403	0.1204
G168	G3353	0.1204
G109	G5946	0.1204
G274	G5498	0.1204
G259	G173	0.1204
G324	G43	0.1204
G324	G201	0.1204
G37	G1086	0.1204
G266	G5392	0.1204
G228	G1256	0.1204
G142	G800	0.1204
G265	G3286	0.1204
G265	G5829	0.1204
G183	G2410	0.1204
G265	G3695	0.1204
G219	G289	0.1204
G196	G3453	0.1204
G125	G5111	0.1204
G95	G65	0.1204
G306	G2373	0.1204
G95	G5137	0.1204
G327	G4142	0.1204
G297	G4044	0.1204
G30	G204	0.1204
G60	G5425	0.1204
G285	G4815	0.1204
G231	G4232	0.1204
G173	G3277	0.1204
G173	G5388	0.1204
G252	G5577	0.1204
G81	G4731	0.1204
G92	G1304	0.1204
G278	G985	0.1204
G274	G2367	0.1204
G266	G2599	0.1204
G270	G2599	0.1204
G312	G5886	0.1204
G308	G5572	0.1204
G235	G3014	0.1204
G280	G1860	0.1204
G313	G202	0.1204
G159	G2644	0.1204
G279	G5701	0.1204
G275	G434	0.1204
G181	G805	0.1204
G179	G2186	0.1204
G91	G657	0.1204
G73	G1630	0.1204
G252	G5853	0.1204
G102	G5847	0.1204
G168	G4484	0.1204
G280	G1427	0.1204
G274	G1179	0.1204
G307	G4361	0.1204
G194	G508	0.1204
G73	G4271	0.1204
G321	G1500	0.1204
G163	G1110	0.1204
G21	G1323	0.1204
G21	G4295	0.1204
G278	G5405	0.1204
G62	G5408	0.1204
G274	G4775	0.1204
G68	G4683	0.1204
G68	G5780	0.1204
G179	G3904	0.1204
G97	G3759	0.1204
G321	G5571	0.1204
G126	G795	0.1204
G206	G5175	0.1204
G21	G3064	0.1204
G313	G1149	0.1204
G137	G4455	0.1204
G181	G1463	0.1204
G110	G2427	0.1204
G110	G4338	0.1204
G68	G1376	0.1204
G132	G5208	0.1204
G263	G2854	0.1204
G65	G5417	0.1204
G91	G1123	0.1204
G173	G5822	0.1204
G68	G1682	0.1204
G202	G313	0.1204
G266	G4694	0.1204
G3	G2654	0.1204
G3	G2749	0.1204
G81	G1279	0.1204
G271	G842	0.1204
G95	G5295	0.1204
G201	G3210	0.1204
G47	G3438	0.1204
G62	G986	0.1204
G202	G678	0.1204
G204	G30	0.1204
G313	G625	0.1204
G3	G774	0.1204
G297	G4766	0.1204
G127	G3619	0.1204
G181	G792	0.1204
G125	G2988	0.1204
G65	G95	0.1204
G250	G2439	0.1204
G289	G219	0.1204
G173	G259	0.1204
G173	G4361	0.1204
G173	G4456	0.1204
G173	G4694	0.1204
G215	G979	0.1204
G142	G5375	0.1204
G285	G2823	0.1204
G135	G2101	0.1204
G43	G324	0.1204
G201	G324	0.1204
G137	G4031	0.1204
G181	G979	0.1204
G285	G4392	0.1204
G312	G2718	0.1204
G73	G4313	0.1204
G158	G4881	0.1204
G130	G2488	0.1204
G201	G657	0.1204
G316	G4379	0.1204
G308	G278	0.1204
G47	G4576	0.1204
G281	G4097	0.1204
G308	G4831	0.1204
G31	G5550	0.1203
G244	G3017	0.1203
G316	G1863	0.1203
G307	G5911	0.1203
G26	G1081	0.1203
G69	G3756	0.1203
G275	G4956	0.1203
G312	G800	0.1203
G204	G137	0.1203
G148	G3571	0.1203
G91	G3145	0.1203
G62	G3627	0.1203
G307	G874	0.1203
G265	G3360	0.1203
G242	G4927	0.1203
G179	G4757	0.1203
G63	G2369	0.1203
G91	G5388	0.1203
G20	G3358	0.1203
G285	G4966	0.1203
G92	G635	0.1203
G20	G1796	0.1203
G92	G2413	0.1203
G320	G435	0.1203
G188	G895	0.1203
G313	G2255	0.1203
G22	G1188	0.1203
G22	G2394	0.1203
G271	G795	0.1203
G102	G1890	0.1203
G130	G1890	0.1203
G325	G1682	0.1203
G324	G2172	0.1203
G183	G957	0.1203
G126	G1174	0.1203
G278	G1789	0.1203
G316	G2617	0.1203
G62	G4094	0.1203
G232	G1678	0.1203
G307	G2742	0.1203
G231	G531	0.1203
G215	G5028	0.1203
G214	G799	0.1203
G214	G1554	0.1203
G2	G4219	0.1203
G316	G3149	0.1203
G239	G539	0.1203
G280	G4956	0.1203
G173	G3271	0.1203
G173	G4610	0.1203
G324	G2024	0.1203
G182	G5079	0.1203
G26	G778	0.1203
G159	G2713	0.1203
G279	G5011	0.1203
G320	G1356	0.1203
G102	G260	0.1203
G102	G2273	0.1203
G324	G270	0.1203
G215	G4612	0.1203
G142	G5490	0.1203
G62	G1817	0.1203
G202	G2500	0.1203
G278	G3017	0.1203
G252	G343	0.1203
G309	G2545	0.1203
G254	G1473	0.1203
G173	G1709	0.1203
G178	G4094	0.1203
G68	G1761	0.1203
G68	G2849	0.1203
G251	G1787	0.1203
G204	G4906	0.1203
G183	G2016	0.1203
G183	G2689	0.1203
G316	G5795	0.1203
G281	G3931	0.1203
G307	G2089	0.1203
G52	G5825	0.1203
G263	G5358	0.1203
G316	G2118	0.1203
G270	G324	0.1203
G164	G3766	0.1203
G158	G582	0.1203
G304	G5748	0.1203
G263	G5392	0.1203
G60	G5773	0.1203
G271	G3981	0.1203
G200	G5602	0.1203
G81	G4360	0.1203
G81	G5072	0.1203
G20	G2647	0.1203
G168	G2913	0.1203
G231	G752	0.1203
G304	G1486	0.1203
G304	G1772	0.1203
G252	G493	0.1203
G252	G812	0.1203
G312	G2326	0.1203
G312	G2499	0.1203
G210	G1987	0.1203
G142	G986	0.1203
G92	G4234	0.1203
G92	G5483	0.1203
G226	G1044	0.1203
G91	G403	0.1203
G22	G3729	0.1203
G63	G5579	0.1203
G63	G2277	0.1203
G102	G2277	0.1203
G130	G4031	0.1203
G102	G5542	0.1203
G279	G1179	0.1203
G279	G5115	0.1203
G252	G5780	0.1203
G260	G102	0.1203
G94	G1230	0.1203
G307	G2266	0.1203
G60	G2531	0.1203
G285	G1089	0.1203
G215	G2368	0.1203
G68	G1059	0.1203
G68	G2599	0.1203
G308	G2566	0.1203
G266	G2641	0.1203
G85	G5188	0.1203
G107	G3725	0.1203
G204	G4031	0.1203
G178	G1863	0.1203
G178	G2028	0.1203
G63	G354	0.1203
G271	G2232	0.1203
G47	G511	0.1203
G68	G5238	0.1203
G279	G3210	0.1203
G252	G4036	0.1203
G158	G558	0.1203
G178	G1694	0.1203
G178	G1725	0.1203
G68	G986	0.1203
G3	G3904	0.1203
G309	G4096	0.1203
G296	G4235	0.1203
G68	G1356	0.1203
G68	G4379	0.1203
G316	G5201	0.1203
G316	G5714	0.1203
G316	G532	0.1203
G178	G1317	0.1203
G137	G5059	0.1203
G281	G2609	0.1203
G127	G826	0.1203
G127	G3081	0.1203
G312	G5911	0.1203
G73	G1553	0.1203
G137	G204	0.1203
G308	G5238	0.1203
G201	G2772	0.1203
G3	G5783	0.1203
G279	G1874	0.1203
G239	G1512	0.1203
G285	G4200	0.1203
G168	G4544	0.1202
G219	G5114	0.1202
G64	G2854	0.1202
G64	G5284	0.1202
G92	G5357	0.1202
G297	G3331	0.1202
G116	G4028	0.1202
G91	G5746	0.1202
G4	G483	0.1202
G271	G3358	0.1202
G265	G745	0.1202
G320	G1625	0.1202
G214	G5810	0.1202
G22	G4633	0.1202
G278	G1228	0.1202
G200	G3823	0.1202
G130	G874	0.1202
G132	G3117	0.1202
G214	G5521	0.1202
G25	G3006	0.1202
G92	G2893	0.1202
G20	G4618	0.1202
G231	G4046	0.1202
G279	G2697	0.1202
G159	G3551	0.1202
G214	G4788	0.1202
G168	G2194	0.1202
G92	G2987	0.1202
G20	G4099	0.1202
G195	G2457	0.1202
G136	G110	0.1202
G202	G4092	0.1202
G181	G2972	0.1202
G159	G2339	0.1202
G81	G800	0.1202
G26	G1368	0.1202
G233	G2545	0.1202
G233	G2899	0.1202
G22	G334	0.1202
G254	G4724	0.1202
G22	G4974	0.1202
G22	G5129	0.1202
G206	G355	0.1202
G159	G3	0.1202
G313	G3628	0.1202
G183	G705	0.1202
G30	G1070	0.1202
G19	G5534	0.1202
G266	G293	0.1202
G132	G1063	0.1202
G85	G2564	0.1202
G293	G266	0.1202
G249	G1484	0.1202
G212	G1559	0.1202
G313	G3612	0.1202
G33	G3163	0.1202
G62	G3163	0.1202
G21	G2824	0.1202
G52	G4543	0.1202
G91	G1991	0.1202
G252	G85	0.1202
G279	G874	0.1202
G173	G2375	0.1202
G173	G3674	0.1202
G252	G4165	0.1202
G206	G2447	0.1202
G206	G4860	0.1202
G238	G2401	0.1202
G265	G3266	0.1202
G173	G4884	0.1202
G63	G5534	0.1202
G22	G5619	0.1202
G91	G5751	0.1202
G304	G5369	0.1202
G102	G795	0.1202
G130	G2188	0.1202
G110	G136	0.1202
G109	G1622	0.1202
G324	G792	0.1202
G204	G1544	0.1202
G204	G2473	0.1202
G204	G3251	0.1202
G204	G3608	0.1202
G204	G5534	0.1202
G91	G384	0.1202
G167	G4767	0.1202
G191	G4272	0.1202
G62	G1621	0.1202
G85	G252	0.1202
G85	G1846	0.1202
G85	G5884	0.1202
G183	G4543	0.1202
G252	G4864	0.1202
G47	G2739	0.1202
G92	G2419	0.1202
G91	G789	0.1202
G173	G2486	0.1202
G91	G4877	0.1202
G195	G3305	0.1202
G195	G4725	0.1202
G3	G4017	0.1202
G249	G2320	0.1202
G179	G1239	0.1202
G181	G1554	0.1202
G3	G159	0.1202
G285	G4840	0.1202
G285	G5514	0.1202
G313	G469	0.1202
G304	G1322	0.1202
G215	G1307	0.1202
G316	G368	0.1202
G202	G2118	0.1202
G202	G5428	0.1202
G173	G2733	0.1202
G137	G816	0.1202
G178	G620	0.1202
G271	G4472	0.1202
G178	G478	0.1202
G52	G1286	0.1202
G125	G2418	0.1202
G62	G2391	0.1202
G85	G4001	0.1202
G313	G4094	0.1202
G279	G3983	0.1202
G215	G3597	0.1202
G313	G1321	0.1202
G68	G5513	0.1201
G15	G475	0.1201
G22	G760	0.1201
G63	G760	0.1201
G312	G2232	0.1201
G167	G304	0.1201
G265	G1130	0.1201
G265	G3271	0.1201
G159	G1765	0.1201
G278	G2151	0.1201
G278	G3826	0.1201
G62	G4790	0.1201
G249	G3958	0.1201
G159	G1447	0.1201
G304	G918	0.1201
G297	G2823	0.1201
G266	G281	0.1201
G164	G598	0.1201
G68	G2309	0.1201
G231	G3289	0.1201
G68	G4657	0.1201
G92	G1427	0.1201
G94	G1863	0.1201
G68	G2101	0.1201
G92	G1861	0.1201
G92	G2821	0.1201
G81	G4130	0.1201
G3	G4128	0.1201
G68	G2052	0.1201
G20	G5088	0.1201
G168	G5456	0.1201
G212	G1725	0.1201
G313	G1672	0.1201
G52	G47	0.1201
G22	G678	0.1201
G183	G5129	0.1201
G206	G350	0.1201
G92	G2053	0.1201
G20	G4351	0.1201
G167	G1576	0.1201
G91	G4454	0.1201
G329	G188	0.1201
G275	G320	0.1201
G309	G2972	0.1201
G92	G1992	0.1201
G202	G1775	0.1201
G171	G894	0.1201
G52	G2375	0.1201
G164	G416	0.1201
G251	G3981	0.1201
G181	G5825	0.1201
G63	G694	0.1201
G102	G1383	0.1201
G63	G5575	0.1201
G51	G3470	0.1201
G252	G4325	0.1201
G142	G4321	0.1201
G320	G275	0.1201
G188	G329	0.1201
G183	G3247	0.1201
G33	G1361	0.1201
G231	G858	0.1201
G202	G2339	0.1201
G202	G2347	0.1201
G85	G2192	0.1201
G85	G2367	0.1201
G85	G2513	0.1201
G81	G173	0.1201
G81	G3657	0.1201
G102	G1635	0.1201
G305	G4245	0.1201
G251	G1397	0.1201
G270	G528	0.1201
G266	G1148	0.1201
G266	G2076	0.1201
G327	G2440	0.1201
G173	G81	0.1201
G173	G3177	0.1201
G313	G2439	0.1201
G109	G2951	0.1201
G241	G3530	0.1201
G19	G5315	0.1201
G200	G4934	0.1201
G62	G1534	0.1201
G159	G5279	0.1201
G52	G468	0.1201
G52	G4585	0.1201
G278	G520	0.1201
G202	G4974	0.1201
G22	G1632	0.1201
G173	G2312	0.1201
G63	G3438	0.1201
G180	G2953	0.1201
G304	G3854	0.1201
G168	G3249	0.1201
G173	G1277	0.1201
G312	G5098	0.1201
G16	G2836	0.1201
G81	G5181	0.1201
G47	G52	0.1201
G52	G1398	0.1201
G178	G4297	0.1201
G281	G5408	0.1201
G52	G5554	0.1201
G316	G5175	0.1201
G210	G5542	0.1201
G178	G1956	0.1201
G68	G5579	0.1201
G281	G266	0.1201
G296	G3512	0.1201
G91	G4133	0.1201
G226	G3059	0.1201
G285	G4044	0.1201
G3	G5483	0.1201
G279	G1202	0.1201
G304	G167	0.1201
G330	G3343	0.1201
G85	G5071	0.1201
G137	G1606	0.1201
G280	G1274	0.1201
G239	G4761	0.1201
G178	G2886	0.1201
G239	G2496	0.1201
G158	G2654	0.1201
G308	G4958	0.1201
G31	G5338	0.12
G235	G475	0.12
G214	G5795	0.12
G263	G1463	0.12
G214	G5392	0.12
G278	G3845	0.12
G214	G4716	0.12
G312	G1321	0.12
G232	G3790	0.12
G20	G4092	0.12
G320	G2457	0.12
G183	G3621	0.12
G159	G5597	0.12
G278	G3981	0.12
G252	G5813	0.12
G91	G2844	0.12
G141	G1807	0.12
G26	G425	0.12
G263	G720	0.12
G26	G5524	0.12
G126	G507	0.12
G222	G3956	0.12
G234	G3809	0.12
G91	G2516	0.12
G223	G4927	0.12
G173	G3273	0.12
G164	G5825	0.12
G307	G382	0.12
G94	G4716	0.12
G278	G5783	0.12
G95	G3453	0.12
G132	G3476	0.12
G210	G3823	0.12
G204	G5358	0.12
G92	G998	0.12
G20	G5129	0.12
G316	G5765	0.12
G168	G1042	0.12
G92	G2849	0.12
G92	G3177	0.12
G20	G4375	0.12
G188	G5029	0.12
G324	G4972	0.12
G231	G5383	0.12
G285	G1702	0.12
G312	G5053	0.12
G60	G1327	0.12
G126	G3787	0.12
G126	G4985	0.12
G238	G4253	0.12
G91	G22	0.12
G22	G91	0.12
G22	G4234	0.12
G271	G611	0.12
G271	G4872	0.12
G91	G3247	0.12
G252	G3645	0.12
G17	G2007	0.12
G215	G3032	0.12
G307	G3799	0.12
G204	G3592	0.12
G62	G2134	0.12
G33	G2401	0.12
G62	G5513	0.12
G181	G1356	0.12
G62	G2685	0.12
G316	G1630	0.12
G308	G3756	0.12
G304	G469	0.12
G304	G637	0.12
G158	G881	0.12
G304	G3158	0.12
G263	G3879	0.12
G312	G3904	0.12
G132	G520	0.12
G132	G2855	0.12
G102	G1017	0.12
G130	G1368	0.12
G304	G1682	0.12
G281	G401	0.12
G178	G416	0.12
G281	G805	0.12
G91	G641	0.12
G282	G2479	0.12
G3	G3127	0.12
G60	G1814	0.12
G68	G1062	0.12
G132	G4652	0.12
G321	G5930	0.12
G164	G4959	0.12
G168	G2351	0.12
G168	G5445	0.12
G279	G843	0.12
G147	G2940	0.12
G330	G2492	0.12
G102	G2427	0.12
G130	G4338	0.12
G94	G3697	0.12
G19	G5167	0.12
G137	G4640	0.12
G252	G358	0.12
G279	G1331	0.12
G280	G1230	0.12
G280	G526	0.12
G163	G2915	0.12
G293	G2921	0.12
G293	G3605	0.12
G158	G1368	0.12
G158	G2317	0.12
G77	G438	0.12
G3	G4877	0.12
G308	G2631	0.12
G173	G2654	0.12
G281	G3115	0.12
G81	G1553	0.12
G178	G939	0.12
G215	G2056	0.12
G308	G792	0.12
G68	G4544	0.1199
G26	G3818	0.1199
G198	G1182	0.1199
G312	G5813	0.1199
G98	G2521	0.1199
G212	G2005	0.1199
G92	G1813	0.1199
G20	G5629	0.1199
G98	G1440	0.1199
G212	G4117	0.1199
G20	G4872	0.1199
G278	G4567	0.1199
G167	G85	0.1199
G215	G507	0.1199
G215	G2718	0.1199
G65	G2258	0.1199
G68	G5350	0.1199
G183	G4242	0.1199
G95	G4094	0.1199
G92	G2367	0.1199
G178	G5478	0.1199
G91	G399	0.1199
G275	G1483	0.1199
G130	G2562	0.1199
G64	G2652	0.1199
G316	G4619	0.1199
G91	G5011	0.1199
G173	G4872	0.1199
G52	G4459	0.1199
G126	G1080	0.1199
G3	G5228	0.1199
G281	G1229	0.1199
G165	G5424	0.1199
G66	G4049	0.1199
G73	G1863	0.1199
G19	G52	0.1199
G241	G5677	0.1199
G109	G3678	0.1199
G263	G308	0.1199
G313	G2854	0.1199
G313	G4376	0.1199
G31	G2273	0.1199
G278	G1110	0.1199
G62	G1874	0.1199
G62	G2484	0.1199
G304	G5543	0.1199
G179	G1972	0.1199
G68	G3756	0.1199
G309	G1110	0.1199
G204	G4376	0.1199
G270	G5164	0.1199
G168	G2499	0.1199
G168	G3641	0.1199
G81	G399	0.1199
G271	G3845	0.1199
G210	G178	0.1199
G132	G1527	0.1199
G260	G1644	0.1199
G132	G3160	0.1199
G312	G3378	0.1199
G85	G516	0.1199
G85	G984	0.1199
G168	G2977	0.1199
G182	G5681	0.1199
G142	G1054	0.1199
G249	G1279	0.1199
G247	G1422	0.1199
G278	G632	0.1199
G33	G3466	0.1199
G38	G355	0.1199
G223	G1837	0.1199
G91	G1247	0.1199
G173	G2659	0.1199
G181	G2610	0.1199
G130	G1483	0.1199
G102	G3659	0.1199
G11	G3976	0.1199
G102	G3976	0.1199
G313	G3382	0.1199
G178	G210	0.1199
G281	G1574	0.1199
G281	G5452	0.1199
G200	G4456	0.1199
G132	G1151	0.1199
G18	G3761	0.1199
G263	G4716	0.1199
G304	G643	0.1199
G319	G2414	0.1199
G281	G1579	0.1199
G178	G2447	0.1199
G52	G5270	0.1199
G21	G5926	0.1199
G132	G2742	0.1199
G263	G5825	0.1199
G312	G5527	0.1199
G285	G4596	0.1199
G239	G401	0.1199
G280	G1721	0.1199
G239	G1839	0.1199
G280	G5844	0.1199
G252	G5149	0.1199
G252	G5349	0.1199
G206	G5690	0.1199
G159	G1247	0.1199
G279	G3071	0.1199
G52	G19	0.1199
G313	G1086	0.1199
G308	G263	0.1199
G130	G1465	0.1199
G130	G3881	0.1199
G308	G4980	0.1199
G137	G2584	0.1199
G137	G5577	0.1199
G168	G2685	0.1199
G125	G2365	0.1199
G92	G3103	0.1199
G249	G3389	0.1199
G285	G4702	0.1199
G260	G721	0.1199
G96	G1554	0.1199
G274	G832	0.1199
G85	G167	0.1199
G313	G3249	0.1199
G52	G5761	0.1199
G47	G2357	0.1199
G316	G1853	0.1199
G178	G3255	0.1199
G178	G3310	0.1199
G173	G841	0.1199
G178	G3998	0.1199
G308	G4407	0.1199
G18	G3191	0.1199
G297	G1813	0.1198
G15	G935	0.1198
G271	G2034	0.1198
G25	G938	0.1198
G18	G2207	0.1198
G301	G3052	0.1198
G308	G137	0.1198
G167	G4744	0.1198
G33	G3273	0.1198
G20	G3994	0.1198
G20	G5056	0.1198
G327	G2457	0.1198
G278	G4093	0.1198
G92	G3289	0.1198
G92	G504	0.1198
G297	G1992	0.1198
G241	G3931	0.1198
G165	G4775	0.1198
G167	G5825	0.1198
G215	G1890	0.1198
G215	G5795	0.1198
G265	G439	0.1198
G183	G558	0.1198
G62	G2531	0.1198
G312	G2613	0.1198
G22	G5532	0.1198
G324	G52	0.1198
G324	G219	0.1198
G324	G5575	0.1198
G298	G1224	0.1198
G307	G413	0.1198
G307	G4802	0.1198
G212	G5839	0.1198
G85	G1427	0.1198
G164	G2742	0.1198
G231	G1722	0.1198
G146	G812	0.1198
G102	G2224	0.1198
G307	G479	0.1198
G307	G3781	0.1198
G191	G1843	0.1198
G191	G3117	0.1198
G65	G3729	0.1198
G73	G5509	0.1198
G330	G1503	0.1198
G81	G1600	0.1198
G234	G1149	0.1198
G221	G43	0.1198
G289	G250	0.1198
G173	G4775	0.1198
G219	G3323	0.1198
G73	G304	0.1198
G65	G2325	0.1198
G73	G2727	0.1198
G280	G5358	0.1198
G65	G4036	0.1198
G3	G2413	0.1198
G274	G4980	0.1198
G210	G3323	0.1198
G167	G842	0.1198
G201	G5854	0.1198
G279	G645	0.1198
G168	G1884	0.1198
G280	G2004	0.1198
G73	G3220	0.1198
G73	G5188	0.1198
G173	G2361	0.1198
G159	G52	0.1198
G279	G1290	0.1198
G107	G1086	0.1198
G68	G5597	0.1198
G307	G4289	0.1198
G132	G752	0.1198
G65	G5028	0.1198
G159	G1349	0.1198
G159	G3064	0.1198
G241	G2320	0.1198
G241	G3142	0.1198
G271	G3894	0.1198
G95	G5542	0.1198
G52	G159	0.1198
G21	G1798	0.1198
G215	G4802	0.1198
G68	G4521	0.1198
G16	G1222	0.1198
G299	G4818	0.1198
G60	G4824	0.1198
G91	G2458	0.1198
G254	G4065	0.1198
G173	G5175	0.1198
G239	G1574	0.1198
G280	G2273	0.1198
G266	G756	0.1198
G43	G2261	0.1198
G73	G2647	0.1198
G99	G2838	0.1198
G81	G1315	0.1198
G163	G3453	0.1198
G304	G73	0.1198
G158	G1086	0.1198
G158	G5137	0.1198
G11	G1044	0.1198
G11	G4982	0.1198
G274	G1332	0.1198
G43	G221	0.1198
G250	G289	0.1198
G65	G988	0.1198
G250	G1279	0.1198
G250	G2779	0.1198
G250	G5287	0.1198
G65	G5514	0.1198
G285	G3652	0.1198
G249	G5818	0.1198
G18	G3063	0.1198
G274	G5593	0.1198
G252	G3539	0.1198
G65	G4700	0.1198
G65	G5591	0.1198
G47	G5137	0.1198
G307	G1838	0.1198
G274	G4901	0.1198
G201	G2599	0.1198
G73	G4871	0.1198
G126	G3108	0.1198
G52	G324	0.1198
G219	G324	0.1198
G173	G756	0.1198
G173	G5483	0.1198
G65	G3659	0.1198
G43	G1044	0.1198
G250	G2002	0.1198
G92	G5771	0.1198
G85	G4616	0.1198
G85	G5098	0.1198
G33	G2641	0.1198
G62	G2714	0.1198
G3	G2606	0.1198
G158	G2845	0.1198
G158	G4406	0.1198
G308	G1383	0.1198
G137	G308	0.1198
G47	G3083	0.1198
G91	G4997	0.1198
G308	G1318	0.1198
G3	G4443	0.1198
G178	G5130	0.1198
G279	G869	0.1198
G31	G795	0.1197
G31	G3988	0.1197
G7	G523	0.1197
G278	G4335	0.1197
G64	G132	0.1197
G320	G5093	0.1197
G91	G4455	0.1197
G26	G3644	0.1197
G278	G2258	0.1197
G287	G4929	0.1197
G91	G4035	0.1197
G266	G4977	0.1197
G23	G5625	0.1197
G242	G1466	0.1197
G52	G3798	0.1197
G80	G99	0.1197
G181	G1081	0.1197
G20	G1130	0.1197
G275	G102	0.1197
G183	G126	0.1197
G320	G3984	0.1197
G313	G3798	0.1197
G327	G5550	0.1197
G265	G2665	0.1197
G278	G2541	0.1197
G206	G2562	0.1197
G206	G3823	0.1197
G278	G2367	0.1197
G159	G3756	0.1197
G270	G68	0.1197
G270	G4791	0.1197
G22	G1477	0.1197
G22	G4152	0.1197
G152	G5639	0.1197
G304	G550	0.1197
G183	G1491	0.1197
G195	G2403	0.1197
G181	G4791	0.1197
G81	G5139	0.1197
G102	G2976	0.1197
G102	G5311	0.1197
G9	G669	0.1197
G159	G4441	0.1197
G167	G91	0.1197
G142	G173	0.1197
G241	G435	0.1197
G212	G3553	0.1197
G165	G5201	0.1197
G278	G2737	0.1197
G307	G266	0.1197
G85	G635	0.1197
G85	G1796	0.1197
G85	G4720	0.1197
G178	G4927	0.1197
G167	G4934	0.1197
G195	G1716	0.1197
G266	G671	0.1197
G164	G4452	0.1197
G68	G1776	0.1197
G68	G5365	0.1197
G183	G3017	0.1197
G47	G1080	0.1197
G266	G307	0.1197
G21	G866	0.1197
G52	G3127	0.1197
G168	G357	0.1197
G195	G1255	0.1197
G307	G635	0.1197
G81	G886	0.1197
G81	G1290	0.1197
G81	G1468	0.1197
G81	G3928	0.1197
G92	G5126	0.1197
G168	G5705	0.1197
G191	G3648	0.1197
G191	G4953	0.1197
G126	G1856	0.1197
G312	G3913	0.1197
G96	G1070	0.1197
G132	G3519	0.1197
G173	G142	0.1197
G91	G167	0.1197
G91	G358	0.1197
G285	G3951	0.1197
G325	G3156	0.1197
G85	G2449	0.1197
G143	G1920	0.1197
G252	G4387	0.1197
G309	G393	0.1197
G68	G4142	0.1197
G137	G4046	0.1197
G223	G5946	0.1197
G68	G4297	0.1197
G215	G5435	0.1197
G62	G1762	0.1197
G85	G3942	0.1197
G82	G558	0.1197
G68	G1856	0.1197
G307	G3343	0.1197
G68	G270	0.1197
G91	G1589	0.1197
G167	G3685	0.1197
G204	G3123	0.1197
G126	G183	0.1197
G102	G275	0.1197
G104	G658	0.1197
G102	G3022	0.1197
G252	G5483	0.1197
G22	G3475	0.1197
G313	G4666	0.1197
G82	G5415	0.1197
G16	G5434	0.1197
G178	G5129	0.1197
G178	G5567	0.1197
G99	G80	0.1197
G65	G835	0.1197
G73	G916	0.1197
G127	G3613	0.1197
G178	G756	0.1197
G178	G4827	0.1197
G250	G2958	0.1197
G168	G4831	0.1197
G312	G3006	0.1197
G250	G2163	0.1197
G125	G2620	0.1197
G132	G64	0.1197
G158	G568	0.1197
G22	G2968	0.1197
G316	G5353	0.1197
G31	G4977	0.1196
G31	G3020	0.1196
G31	G1993	0.1196
G22	G870	0.1196
G327	G5498	0.1196
G30	G5498	0.1196
G306	G2696	0.1196
G262	G2437	0.1196
G244	G600	0.1196
G278	G1277	0.1196
G214	G511	0.1196
G254	G3002	0.1196
G329	G1842	0.1196
G146	G1215	0.1196
G4	G3295	0.1196
G30	G178	0.1196
G297	G62	0.1196
G297	G1008	0.1196
G215	G2140	0.1196
G20	G2945	0.1196
G20	G3466	0.1196
G26	G4743	0.1196
G159	G3117	0.1196
G195	G2972	0.1196
G113	G3748	0.1196
G159	G2804	0.1196
G247	G4265	0.1196
G60	G1765	0.1196
G60	G5056	0.1196
G62	G1286	0.1196
G62	G2911	0.1196
G81	G5388	0.1196
G91	G368	0.1196
G167	G1725	0.1196
G167	G4931	0.1196
G167	G5376	0.1196
G299	G2836	0.1196
G312	G3612	0.1196
G164	G5934	0.1196
G181	G2438	0.1196
G181	G3494	0.1196
G52	G472	0.1196
G52	G600	0.1196
G178	G1763	0.1196
G68	G3846	0.1196
G51	G493	0.1196
G278	G5620	0.1196
G52	G2570	0.1196
G3	G4130	0.1196
G25	G4172	0.1196
G206	G1992	0.1196
G52	G4294	0.1196
G52	G5850	0.1196
G259	G1554	0.1196
G280	G167	0.1196
G91	G469	0.1196
G91	G637	0.1196
G173	G5336	0.1196
G181	G104	0.1196
G167	G280	0.1196
G85	G5255	0.1196
G204	G2447	0.1196
G104	G181	0.1196
G104	G3952	0.1196
G130	G4297	0.1196
G231	G4954	0.1196
G52	G1682	0.1196
G52	G4135	0.1196
G330	G3348	0.1196
G313	G435	0.1196
G312	G4816	0.1196
G52	G5799	0.1196
G319	G4259	0.1196
G168	G1428	0.1196
G96	G745	0.1196
G96	G1928	0.1196
G260	G3535	0.1196
G173	G1463	0.1196
G173	G3976	0.1196
G289	G3976	0.1196
G130	G2660	0.1196
G96	G5175	0.1196
G215	G684	0.1196
G285	G1803	0.1196
G285	G2602	0.1196
G94	G1826	0.1196
G260	G3042	0.1196
G238	G1043	0.1196
G241	G5551	0.1196
G62	G297	0.1196
G33	G1965	0.1196
G33	G4676	0.1196
G62	G4694	0.1196
G285	G3787	0.1196
G304	G1008	0.1196
G81	G1428	0.1196
G158	G479	0.1196
G304	G808	0.1196
G130	G1241	0.1196
G130	G2796	0.1196
G63	G4924	0.1196
G238	G3423	0.1196
G178	G30	0.1196
G52	G507	0.1196
G178	G2486	0.1196
G21	G5067	0.1196
G178	G3248	0.1196
G62	G4959	0.1196
G281	G528	0.1196
G132	G1903	0.1196
G279	G2401	0.1196
G279	G4374	0.1196
G85	G3926	0.1196
G168	G1151	0.1196
G137	G2029	0.1196
G308	G1101	0.1196
G285	G2958	0.1196
G147	G2646	0.1196
G137	G682	0.1196
G3	G3006	0.1196
G279	G1780	0.1196
G38	G1544	0.1196
G178	G3306	0.1196
G183	G3131	0.1195
G98	G2597	0.1195
G186	G4684	0.1195
G215	G2453	0.1195
G275	G5538	0.1195
G95	G5765	0.1195
G265	G1702	0.1195
G241	G4724	0.1195
G270	G816	0.1195
G106	G3645	0.1195
G249	G4968	0.1195
G231	G2613	0.1195
G132	G1011	0.1195
G132	G3814	0.1195
G204	G3277	0.1195
G92	G5255	0.1195
G179	G4875	0.1195
G181	G5392	0.1195
G20	G2665	0.1195
G249	G4117	0.1195
G266	G2114	0.1195
G22	G312	0.1195
G63	G4439	0.1195
G307	G289	0.1195
G307	G1544	0.1195
G68	G5068	0.1195
G206	G4168	0.1195
G21	G3814	0.1195
G21	G5829	0.1195
G52	G5829	0.1195
G325	G435	0.1195
G37	G2599	0.1195
G52	G4994	0.1195
G327	G5279	0.1195
G60	G2804	0.1195
G91	G3766	0.1195
G183	G1591	0.1195
G200	G4142	0.1195
G130	G3714	0.1195
G130	G5417	0.1195
G85	G81	0.1195
G297	G5295	0.1195
G313	G5085	0.1195
G252	G1884	0.1195
G231	G1188	0.1195
G126	G2786	0.1195
G206	G3335	0.1195
G231	G3565	0.1195
G304	G4294	0.1195
G324	G618	0.1195
G297	G3051	0.1195
G222	G5280	0.1195
G226	G3619	0.1195
G285	G424	0.1195
G215	G4232	0.1195
G130	G2369	0.1195
G182	G923	0.1195
G183	G2417	0.1195
G25	G4730	0.1195
G81	G85	0.1195
G204	G1721	0.1195
G278	G1971	0.1195
G33	G5422	0.1195
G3	G5137	0.1195
G289	G307	0.1195
G254	G2792	0.1195
G168	G4721	0.1195
G137	G5189	0.1195
G95	G1852	0.1195
G215	G1223	0.1195
G85	G2440	0.1195
G285	G5336	0.1195
G178	G5931	0.1195
G81	G935	0.1195
G304	G3787	0.1195
G260	G3467	0.1195
G47	G2151	0.1195
G312	G22	0.1195
G316	G5408	0.1195
G316	G5724	0.1195
G21	G1628	0.1195
G21	G1860	0.1195
G181	G3273	0.1195
G52	G4265	0.1195
G137	G4150	0.1195
G281	G5422	0.1195
G178	G1416	0.1195
G132	G2443	0.1195
G38	G4802	0.1195
G181	G747	0.1195
G219	G2796	0.1195
G147	G3951	0.1195
G308	G3186	0.1195
G141	G2459	0.1195
G304	G452	0.1195
G68	G750	0.1195
G239	G1270	0.1195
G31	G5408	0.1194
G31	G3518	0.1194
G214	G4029	0.1194
G239	G3504	0.1194
G20	G3553	0.1194
G191	G5009	0.1194
G275	G239	0.1194
G167	G47	0.1194
G167	G2098	0.1194
G167	G3729	0.1194
G278	G2902	0.1194
G169	G1694	0.1194
G26	G5550	0.1194
G316	G5911	0.1194
G80	G431	0.1194
G164	G3331	0.1194
G279	G1307	0.1194
G188	G260	0.1194
G30	G783	0.1194
G204	G4815	0.1194
G196	G2854	0.1194
G200	G3756	0.1194
G297	G1987	0.1194
G297	G3879	0.1194
G68	G3273	0.1194
G63	G5553	0.1194
G68	G2902	0.1194
G68	G4901	0.1194
G232	G1377	0.1194
G275	G4044	0.1194
G68	G5158	0.1194
G320	G2369	0.1194
G25	G3301	0.1194
G188	G5810	0.1194
G167	G1630	0.1194
G212	G4751	0.1194
G167	G1779	0.1194
G91	G3808	0.1194
G47	G935	0.1194
G229	G4118	0.1194
G21	G2893	0.1194
G52	G3146	0.1194
G102	G178	0.1194
G102	G2528	0.1194
G179	G5049	0.1194
G20	G3781	0.1194
G2	G235	0.1194
G109	G2587	0.1194
G22	G1022	0.1194
G91	G1350	0.1194
G173	G2140	0.1194
G91	G3297	0.1194
G254	G4679	0.1194
G132	G1803	0.1194
G132	G5059	0.1194
G265	G4439	0.1194
G126	G2383	0.1194
G92	G1080	0.1194
G20	G2025	0.1194
G92	G4067	0.1194
G92	G4980	0.1194
G109	G1704	0.1194
G286	G3737	0.1194
G144	G4095	0.1194
G52	G5358	0.1194
G265	G2684	0.1194
G235	G2	0.1194
G173	G2194	0.1194
G252	G2793	0.1194
G181	G5550	0.1194
G330	G3875	0.1194
G313	G4238	0.1194
G51	G1984	0.1194
G312	G3559	0.1194
G200	G1255	0.1194
G177	G1256	0.1194
G327	G792	0.1194
G215	G698	0.1194
G85	G906	0.1194
G309	G4700	0.1194
G173	G4439	0.1194
G251	G5712	0.1194
G215	G3305	0.1194
G126	G3032	0.1194
G266	G1554	0.1194
G52	G1353	0.1194
G219	G5420	0.1194
G102	G3744	0.1194
G304	G3865	0.1194
G231	G5098	0.1194
G281	G476	0.1194
G178	G520	0.1194
G63	G4379	0.1194
G252	G2747	0.1194
G312	G2820	0.1194
G330	G1618	0.1194
G178	G102	0.1194
G281	G4028	0.1194
G92	G2453	0.1194
G92	G3926	0.1194
G85	G4983	0.1194
G285	G3352	0.1194
G285	G5937	0.1194
G96	G4818	0.1194
G313	G3561	0.1194
G260	G188	0.1194
G173	G4039	0.1194
G285	G425	0.1194
G22	G5785	0.1194
G330	G5091	0.1194
G3	G5705	0.1194
G304	G2225	0.1194
G239	G275	0.1194
G47	G167	0.1194
G178	G1667	0.1194
G280	G1659	0.1194
G239	G3115	0.1194
G204	G5104	0.1194
G231	G239	0.1193
G320	G3448	0.1193
G25	G5878	0.1193
G280	G2255	0.1193
G63	G3163	0.1193
G231	G632	0.1193
G298	G938	0.1193
G103	G4773	0.1193
G233	G4029	0.1193
G168	G3145	0.1193
G297	G2457	0.1193
G130	G4797	0.1193
G92	G5300	0.1193
G73	G1563	0.1193
G221	G293	0.1193
G63	G907	0.1193
G91	G3353	0.1193
G91	G5322	0.1193
G278	G4610	0.1193
G17	G600	0.1193
G73	G3611	0.1193
G73	G1271	0.1193
G297	G2114	0.1193
G73	G2660	0.1193
G73	G5322	0.1193
G250	G5498	0.1193
G214	G3032	0.1193
G37	G239	0.1193
G169	G778	0.1193
G142	G5892	0.1193
G91	G1524	0.1193
G91	G3674	0.1193
G22	G4082	0.1193
G214	G4230	0.1193
G37	G4803	0.1193
G19	G280	0.1193
G241	G1110	0.1193
G60	G2255	0.1193
G173	G760	0.1193
G169	G1916	0.1193
G52	G1186	0.1193
G52	G2309	0.1193
G21	G4567	0.1193
G73	G2893	0.1193
G95	G2844	0.1193
G313	G5448	0.1193
G92	G2854	0.1193
G92	G4376	0.1193
G195	G1874	0.1193
G195	G5163	0.1193
G26	G2747	0.1193
G299	G1858	0.1193
G130	G280	0.1193
G63	G3323	0.1193
G68	G3699	0.1193
G85	G3981	0.1193
G91	G2533	0.1193
G132	G3565	0.1193
G179	G5052	0.1193
G92	G1352	0.1193
G92	G1578	0.1193
G92	G1776	0.1193
G92	G2644	0.1193
G82	G816	0.1193
G173	G5305	0.1193
G297	G4934	0.1193
G132	G1710	0.1193
G94	G2972	0.1193
G191	G3258	0.1193
G195	G3857	0.1193
G191	G4720	0.1193
G94	G5170	0.1193
G179	G5610	0.1193
G266	G102	0.1193
G270	G102	0.1193
G164	G104	0.1193
G270	G3638	0.1193
G20	G1512	0.1193
G92	G3911	0.1193
G81	G4165	0.1193
G330	G5624	0.1193
G81	G4716	0.1193
G81	G5383	0.1193
G215	G3592	0.1193
G320	G5189	0.1193
G33	G2779	0.1193
G206	G4612	0.1193
G265	G4849	0.1193
G279	G3738	0.1193
G173	G4067	0.1193
G254	G4335	0.1193
G173	G4667	0.1193
G47	G2351	0.1193
G104	G164	0.1193
G102	G266	0.1193
G102	G270	0.1193
G63	G2992	0.1193
G21	G2599	0.1193
G313	G1042	0.1193
G215	G600	0.1193
G52	G3818	0.1193
G304	G1068	0.1193
G304	G2956	0.1193
G158	G5311	0.1193
G68	G4340	0.1193
G132	G5141	0.1193
G68	G5534	0.1193
G68	G5619	0.1193
G33	G5542	0.1193
G279	G669	0.1193
G316	G1281	0.1193
G279	G3854	0.1193
G21	G1000	0.1193
G158	G1151	0.1193
G21	G1653	0.1193
G21	G2540	0.1193
G158	G5417	0.1193
G178	G5466	0.1193
G252	G2303	0.1193
G312	G2852	0.1193
G132	G3548	0.1193
G278	G3875	0.1193
G279	G2886	0.1193
G47	G2403	0.1193
G280	G130	0.1193
G3	G4816	0.1193
G130	G3066	0.1193
G313	G542	0.1193
G313	G5149	0.1193
G313	G5349	0.1193
G280	G1054	0.1193
G163	G5822	0.1193
G173	G1903	0.1193
G279	G5086	0.1193
G330	G634	0.1193
G280	G5438	0.1193
G3	G5247	0.1193
G278	G524	0.1193
G280	G19	0.1193
G239	G2486	0.1193
G65	G652	0.1193
G168	G5765	0.1193
G215	G1376	0.1193
G239	G37	0.1193
G239	G5521	0.1193
G20	G3006	0.1193
G47	G895	0.1193
G300	G510	0.1193
G239	G5495	0.1193
G304	G2047	0.1193
G81	G4877	0.1193
G96	G3988	0.1193
G22	G1553	0.1193
G158	G986	0.1193
G137	G5509	0.1193
G210	G2714	0.1193
G293	G221	0.1193
G285	G1960	0.1193
G308	G5051	0.1193
G308	G5329	0.1193
G316	G826	0.1193
G91	G5015	0.1193
G173	G5585	0.1193
G3	G1520	0.1193
G281	G1916	0.1193
G178	G2331	0.1193
G178	G5678	0.1193
G239	G231	0.1193
G308	G1815	0.1193
G308	G3002	0.1193
G26	G5498	0.1192
G167	G3163	0.1192
G307	G5562	0.1192
G64	G4884	0.1192
G94	G3845	0.1192
G327	G504	0.1192
G146	G5525	0.1192
G307	G2944	0.1192
G144	G1277	0.1192
G63	G2500	0.1192
G214	G640	0.1192
G322	G1303	0.1192
G92	G4744	0.1192
G249	G308	0.1192
G196	G4450	0.1192
G329	G4700	0.1192
G165	G2572	0.1192
G327	G3417	0.1192
G52	G1795	0.1192
G14	G1890	0.1192
G191	G2386	0.1192
G259	G833	0.1192
G254	G565	0.1192
G91	G4478	0.1192
G104	G285	0.1192
G167	G2969	0.1192
G167	G5080	0.1192
G278	G2394	0.1192
G278	G3498	0.1192
G235	G5335	0.1192
G250	G2453	0.1192
G51	G4821	0.1192
G92	G5597	0.1192
G285	G4092	0.1192
G183	G981	0.1192
G178	G2832	0.1192
G307	G4165	0.1192
G65	G506	0.1192
G313	G495	0.1192
G313	G1373	0.1192
G173	G4720	0.1192
G231	G2367	0.1192
G304	G4902	0.1192
G126	G2844	0.1192
G126	G3323	0.1192
G126	G5143	0.1192
G202	G5471	0.1192
G22	G1530	0.1192
G91	G3495	0.1192
G201	G4724	0.1192
G307	G1463	0.1192
G52	G5115	0.1192
G73	G1761	0.1192
G204	G3417	0.1192
G265	G4636	0.1192
G265	G5117	0.1192
G60	G5690	0.1192
G163	G1890	0.1192
G325	G3472	0.1192
G52	G3020	0.1192
G219	G5137	0.1192
G241	G2631	0.1192
G210	G5115	0.1192
G73	G1341	0.1192
G65	G1672	0.1192
G73	G5698	0.1192
G102	G5934	0.1192
G92	G2186	0.1192
G20	G4521	0.1192
G92	G5387	0.1192
G307	G2286	0.1192
G307	G3193	0.1192
G210	G1130	0.1192
G73	G1713	0.1192
G92	G3393	0.1192
G266	G5513	0.1192
G33	G379	0.1192
G33	G2659	0.1192
G33	G2823	0.1192
G33	G5847	0.1192
G307	G1754	0.1192
G65	G5630	0.1192
G324	G4124	0.1192
G95	G1044	0.1192
G200	G1134	0.1192
G95	G3172	0.1192
G206	G3638	0.1192
G72	G4512	0.1192
G126	G4751	0.1192
G307	G1450	0.1192
G307	G2202	0.1192
G173	G1030	0.1192
G173	G2347	0.1192
G68	G1992	0.1192
G68	G5417	0.1192
G280	G2403	0.1192
G65	G2075	0.1192
G250	G3453	0.1192
G73	G4702	0.1192
G250	G5336	0.1192
G321	G1372	0.1192
G191	G5248	0.1192
G163	G1992	0.1192
G113	G3417	0.1192
G231	G4260	0.1192
G304	G5808	0.1192
G130	G1714	0.1192
G274	G1630	0.1192
G307	G2647	0.1192
G274	G5141	0.1192
G279	G357	0.1192
G307	G717	0.1192
G239	G4054	0.1192
G251	G5948	0.1192
G274	G4065	0.1192
G85	G2186	0.1192
G330	G3724	0.1192
G307	G3002	0.1192
G274	G2002	0.1192
G18	G4731	0.1192
G274	G5201	0.1192
G285	G104	0.1192
G313	G1243	0.1192
G313	G4993	0.1192
G33	G4975	0.1192
G312	G4039	0.1192
G312	G4721	0.1192
G125	G807	0.1192
G81	G403	0.1192
G304	G5422	0.1192
G130	G4718	0.1192
G274	G4379	0.1192
G158	G1027	0.1192
G158	G5201	0.1192
G158	G5426	0.1192
G313	G3520	0.1192
G274	G3173	0.1192
G308	G249	0.1192
G22	G4280	0.1192
G215	G3492	0.1192
G178	G2465	0.1192
G3	G4915	0.1192
G239	G5088	0.1192
G281	G2641	0.1192
G81	G4553	0.1192
G31	G4985	0.1191
G92	G2457	0.1191
G278	G3723	0.1191
G278	G5911	0.1191
G26	G279	0.1191
G19	G935	0.1191
G214	G752	0.1191
G183	G2383	0.1191
G259	G1086	0.1191
G297	G1086	0.1191
G167	G957	0.1191
G278	G2347	0.1191
G106	G1112	0.1191
G167	G5137	0.1191
G235	G1255	0.1191
G259	G4655	0.1191
G297	G4655	0.1191
G219	G2991	0.1191
G204	G507	0.1191
G33	G1174	0.1191
G298	G2339	0.1191
G270	G5137	0.1191
G15	G1904	0.1191
G330	G3582	0.1191
G91	G1089	0.1191
G22	G2824	0.1191
G202	G1431	0.1191
G304	G811	0.1191
G91	G3229	0.1191
G297	G2020	0.1191
G163	G227	0.1191
G280	G2944	0.1191
G173	G4567	0.1191
G202	G1235	0.1191
G312	G1600	0.1191
G159	G2602	0.1191
G206	G1201	0.1191
G91	G4278	0.1191
G22	G542	0.1191
G63	G1068	0.1191
G173	G2899	0.1191
G22	G2901	0.1191
G159	G3016	0.1191
G279	G5567	0.1191
G164	G1765	0.1191
G262	G5450	0.1191
G297	G4396	0.1191
G204	G4716	0.1191
G265	G4983	0.1191
G279	G5297	0.1191
G327	G3108	0.1191
G327	G4379	0.1191
G52	G1776	0.1191
G52	G4439	0.1191
G68	G2076	0.1191
G52	G210	0.1191
G102	G774	0.1191
G52	G1512	0.1191
G132	G2020	0.1191
G132	G3479	0.1191
G316	G5392	0.1191
G92	G5896	0.1191
G178	G760	0.1191
G285	G1228	0.1191
G327	G540	0.1191
G159	G2613	0.1191
G229	G5920	0.1191
G210	G52	0.1191
G96	G937	0.1191
G96	G2075	0.1191
G260	G2603	0.1191
G260	G3101	0.1191
G210	G3453	0.1191
G92	G2540	0.1191
G92	G4142	0.1191
G214	G2496	0.1191
G304	G965	0.1191
G304	G4554	0.1191
G312	G752	0.1191
G132	G2153	0.1191
G94	G4052	0.1191
G63	G4721	0.1191
G68	G1987	0.1191
G167	G2006	0.1191
G91	G5551	0.1191
G178	G3551	0.1191
G68	G4655	0.1191
G68	G5593	0.1191
G305	G759	0.1191
G173	G1349	0.1191
G60	G2944	0.1191
G77	G4805	0.1191
G227	G163	0.1191
G102	G667	0.1191
G65	G1912	0.1191
G201	G2508	0.1191
G3	G625	0.1191
G215	G4855	0.1191
G73	G5245	0.1191
G219	G1356	0.1191
G250	G1802	0.1191
G308	G5417	0.1191
G239	G4743	0.1191
G266	G5167	0.1191
G250	G4694	0.1191
G178	G966	0.1191
G281	G1788	0.1191
G178	G4818	0.1191
G239	G2339	0.1191
G204	G1342	0.1191
G204	G2331	0.1191
G202	G2034	0.1191
G132	G5151	0.1191
G178	G5270	0.1191
G215	G2244	0.1191
G279	G26	0.1191
G130	G2120	0.1191
G31	G1186	0.119
G26	G4790	0.119
G20	G1148	0.119
G168	G3500	0.119
G135	G5878	0.119
G183	G507	0.119
G231	G792	0.119
G167	G734	0.119
G185	G1081	0.119
G21	G1583	0.119
G60	G2915	0.119
G297	G2412	0.119
G9	G4791	0.119
G320	G2447	0.119
G188	G3101	0.119
G183	G4319	0.119
G312	G5309	0.119
G20	G2783	0.119
G168	G2783	0.119
G92	G2804	0.119
G92	G3940	0.119
G92	G1722	0.119
G252	G2232	0.119
G279	G811	0.119
G325	G2606	0.119
G114	G2615	0.119
G265	G4040	0.119
G159	G4150	0.119
G22	G3312	0.119
G63	G4041	0.119
G63	G5550	0.119
G252	G2799	0.119
G215	G2545	0.119
G31	G4573	0.119
G159	G2192	0.119
G159	G2987	0.119
G159	G4099	0.119
G255	G5143	0.119
G212	G1185	0.119
G212	G3513	0.119
G165	G4454	0.119
G68	G1524	0.119
G307	G2613	0.119
G271	G2580	0.119
G102	G1473	0.119
G85	G2584	0.119
G285	G1006	0.119
G278	G2273	0.119
G62	G4610	0.119
G215	G805	0.119
G37	G1255	0.119
G52	G1426	0.119
G52	G3922	0.119
G132	G674	0.119
G68	G3188	0.119
G313	G2298	0.119
G313	G4336	0.119
G206	G1473	0.119
G52	G3294	0.119
G52	G5471	0.119
G52	G5795	0.119
G173	G3714	0.119
G173	G2124	0.119
G173	G5455	0.119
G309	G2075	0.119
G262	G2261	0.119
G262	G3873	0.119
G60	G1694	0.119
G204	G4178	0.119
G231	G2684	0.119
G304	G2781	0.119
G164	G710	0.119
G188	G920	0.119
G183	G4634	0.119
G116	G4828	0.119
G313	G5053	0.119
G312	G5748	0.119
G241	G2317	0.119
G297	G2566	0.119
G200	G986	0.119
G271	G1228	0.119
G215	G5890	0.119
G265	G4696	0.119
G215	G2882	0.119
G285	G4875	0.119
G206	G5524	0.119
G252	G4769	0.119
G173	G5672	0.119
G210	G1721	0.119
G168	G1230	0.119
G92	G3897	0.119
G104	G1802	0.119
G60	G1323	0.119
G60	G5672	0.119
G96	G3952	0.119
G25	G2581	0.119
G51	G4616	0.119
G210	G1119	0.119
G210	G1906	0.119
G260	G3229	0.119
G178	G2893	0.119
G256	G1834	0.119
G33	G3213	0.119
G159	G3213	0.119
G278	G3645	0.119
G137	G4450	0.119
G204	G3142	0.119
G178	G5793	0.119
G304	G2159	0.119
G304	G3595	0.119
G68	G3610	0.119
G263	G1856	0.119
G18	G2416	0.119
G173	G2697	0.119
G91	G3349	0.119
G316	G5931	0.119
G178	G3439	0.119
G68	G5883	0.119
G330	G1241	0.119
G173	G4877	0.119
G132	G5767	0.119
G312	G2834	0.119
G16	G3423	0.119
G158	G2689	0.119
G52	G5104	0.119
G316	G5319	0.119
G178	G489	0.119
G235	G5188	0.1189
G183	G870	0.1189
G60	G4791	0.1189
G61	G3036	0.1189
G178	G239	0.1189
G235	G52	0.1189
G255	G4956	0.1189
G266	G783	0.1189
G85	G870	0.1189
G3	G4966	0.1189
G22	G5305	0.1189
G167	G2394	0.1189
G297	G5550	0.1189
G60	G5071	0.1189
G159	G3123	0.1189
G132	G2996	0.1189
G297	G1906	0.1189
G297	G5810	0.1189
G91	G130	0.1189
G132	G997	0.1189
G168	G3908	0.1189
G92	G5793	0.1189
G214	G5883	0.1189
G330	G1126	0.1189
G270	G260	0.1189
G332	G5509	0.1189
G278	G1761	0.1189
G278	G5170	0.1189
G132	G4956	0.1189
G235	G2796	0.1189
G60	G482	0.1189
G60	G2101	0.1189
G91	G307	0.1189
G249	G1992	0.1189
G159	G1807	0.1189
G62	G4860	0.1189
G195	G130	0.1189
G215	G3271	0.1189
G215	G4610	0.1189
G164	G1881	0.1189
G206	G2172	0.1189
G278	G2647	0.1189
G231	G2300	0.1189
G158	G3738	0.1189
G231	G5471	0.1189
G251	G5305	0.1189
G22	G423	0.1189
G37	G2020	0.1189
G91	G3865	0.1189
G254	G3879	0.1189
G91	G4666	0.1189
G304	G4320	0.1189
G304	G4724	0.1189
G181	G795	0.1189
G307	G91	0.1189
G85	G1255	0.1189
G130	G195	0.1189
G262	G3251	0.1189
G92	G3820	0.1189
G195	G891	0.1189
G91	G5800	0.1189
G307	G3517	0.1189
G47	G5609	0.1189
G215	G3781	0.1189
G221	G2249	0.1189
G92	G4236	0.1189
G91	G5245	0.1189
G130	G91	0.1189
G239	G178	0.1189
G260	G270	0.1189
G96	G4044	0.1189
G252	G3711	0.1189
G312	G2491	0.1189
G262	G2479	0.1189
G33	G4843	0.1189
G158	G534	0.1189
G158	G3535	0.1189
G85	G2094	0.1189
G281	G4849	0.1189
G330	G5026	0.1189
G215	G1855	0.1189
G91	G3644	0.1189
G132	G1035	0.1189
G52	G235	0.1189
G62	G5771	0.1189
G132	G889	0.1189
G130	G2824	0.1189
G304	G3108	0.1189
G147	G5788	0.1189
G271	G3938	0.1189
G279	G4396	0.1189
G107	G5669	0.1189
G3	G2834	0.1189
G239	G517	0.1189
G3	G5163	0.1189
G167	G5911	0.1188
G212	G4443	0.1188
G95	G464	0.1188
G333	G2899	0.1188
G333	G5136	0.1188
G255	G850	0.1188
G235	G3323	0.1188
G26	G5177	0.1188
G22	G745	0.1188
G37	G1765	0.1188
G208	G2835	0.1188
G297	G3444	0.1188
G252	G2959	0.1188
G95	G3738	0.1188
G214	G3382	0.1188
G167	G2273	0.1188
G22	G2194	0.1188
G91	G2194	0.1188
G22	G2513	0.1188
G91	G3814	0.1188
G22	G4731	0.1188
G63	G4731	0.1188
G48	G565	0.1188
G206	G1081	0.1188
G250	G5165	0.1188
G231	G3719	0.1188
G313	G506	0.1188
G131	G1613	0.1188
G241	G2854	0.1188
G68	G4459	0.1188
G214	G4379	0.1188
G132	G3655	0.1188
G52	G2339	0.1188
G179	G399	0.1188
G179	G2405	0.1188
G52	G1873	0.1188
G52	G2877	0.1188
G21	G3685	0.1188
G52	G5584	0.1188
G22	G2216	0.1188
G254	G2972	0.1188
G260	G228	0.1188
G126	G5392	0.1188
G168	G858	0.1188
G92	G2541	0.1188
G92	G2716	0.1188
G92	G3280	0.1188
G168	G5259	0.1188
G265	G304	0.1188
G265	G2727	0.1188
G297	G2076	0.1188
G85	G3551	0.1188
G164	G249	0.1188
G313	G4501	0.1188
G313	G5324	0.1188
G252	G2877	0.1188
G181	G2075	0.1188
G181	G5085	0.1188
G191	G4633	0.1188
G95	G878	0.1188
G271	G3720	0.1188
G130	G4884	0.1188
G262	G5019	0.1188
G231	G60	0.1188
G113	G523	0.1188
G231	G3672	0.1188
G113	G4977	0.1188
G167	G363	0.1188
G81	G573	0.1188
G81	G2570	0.1188
G33	G2516	0.1188
G312	G3627	0.1188
G312	G5259	0.1188
G60	G2665	0.1188
G173	G1478	0.1188
G254	G3466	0.1188
G191	G5462	0.1188
G102	G425	0.1188
G249	G164	0.1188
G249	G2361	0.1188
G60	G231	0.1188
G215	G973	0.1188
G91	G2051	0.1188
G181	G1148	0.1188
G65	G2446	0.1188
G239	G2689	0.1188
G308	G968	0.1188
G304	G265	0.1188
G231	G3265	0.1188
G304	G4340	0.1188
G312	G5926	0.1188
G202	G1422	0.1188
G81	G4140	0.1188
G113	G3608	0.1188
G228	G260	0.1188
G316	G1186	0.1188
G251	G1855	0.1188
G137	G482	0.1188
G132	G2437	0.1188
G126	G524	0.1188
G204	G3791	0.1188
G147	G395	0.1188
G312	G3051	0.1188
G62	G1274	0.1188
G304	G1024	0.1188
G163	G5572	0.1188
G137	G5948	0.1188
G173	G3103	0.1188
G239	G3991	0.1188
G239	G4959	0.1188
G178	G423	0.1188
G159	G1412	0.1188
G313	G452	0.1188
G178	G1118	0.1188
G31	G4178	0.1187
G31	G2202	0.1187
G222	G1466	0.1187
G159	G3500	0.1187
G183	G565	0.1187
G167	G1006	0.1187
G64	G52	0.1187
G262	G2819	0.1187
G64	G3101	0.1187
G64	G3453	0.1187
G179	G3650	0.1187
G159	G621	0.1187
G64	G1070	0.1187
G64	G5514	0.1187
G92	G1431	0.1187
G73	G3845	0.1187
G214	G3466	0.1187
G214	G4054	0.1187
G278	G1702	0.1187
G278	G2792	0.1187
G73	G3360	0.1187
G92	G4790	0.1187
G135	G4834	0.1187
G135	G5163	0.1187
G252	G800	0.1187
G307	G5358	0.1187
G265	G3738	0.1187
G327	G3652	0.1187
G265	G2052	0.1187
G252	G5474	0.1187
G91	G4848	0.1187
G278	G2665	0.1187
G180	G1324	0.1187
G281	G2018	0.1187
G26	G1148	0.1187
G252	G1655	0.1187
G123	G3197	0.1187
G52	G531	0.1187
G52	G5388	0.1187
G215	G1110	0.1187
G215	G5177	0.1187
G324	G1478	0.1187
G320	G4710	0.1187
G266	G1383	0.1187
G270	G5575	0.1187
G63	G2854	0.1187
G63	G5115	0.1187
G104	G5115	0.1187
G11	G5284	0.1187
G33	G586	0.1187
G229	G3987	0.1187
G289	G598	0.1187
G37	G1486	0.1187
G91	G1486	0.1187
G22	G1674	0.1187
G132	G1846	0.1187
G132	G3648	0.1187
G179	G5712	0.1187
G206	G4657	0.1187
G92	G3312	0.1187
G20	G5369	0.1187
G255	G19	0.1187
G202	G3258	0.1187
G82	G47	0.1187
G308	G3627	0.1187
G285	G1271	0.1187
G231	G1855	0.1187
G52	G3621	0.1187
G304	G3655	0.1187
G195	G204	0.1187
G210	G621	0.1187
G204	G598	0.1187
G332	G5783	0.1187
G204	G5854	0.1187
G168	G645	0.1187
G92	G2216	0.1187
G20	G4535	0.1187
G307	G1635	0.1187
G304	G5011	0.1187
G152	G77	0.1187
G81	G4199	0.1187
G181	G1838	0.1187
G232	G1837	0.1187
G114	G703	0.1187
G324	G4982	0.1187
G308	G5435	0.1187
G102	G3548	0.1187
G130	G5437	0.1187
G319	G43	0.1187
G43	G319	0.1187
G185	G1255	0.1187
G313	G4848	0.1187
G191	G4165	0.1187
G85	G600	0.1187
G85	G5016	0.1187
G307	G3419	0.1187
G19	G255	0.1187
G330	G4502	0.1187
G37	G1062	0.1187
G91	G1062	0.1187
G173	G1167	0.1187
G63	G4001	0.1187
G215	G2987	0.1187
G285	G5829	0.1187
G241	G4963	0.1187
G77	G152	0.1187
G135	G2201	0.1187
G204	G195	0.1187
G183	G1152	0.1187
G68	G3711	0.1187
G62	G5149	0.1187
G81	G5149	0.1187
G21	G2647	0.1187
G231	G3503	0.1187
G158	G3704	0.1187
G178	G5141	0.1187
G241	G889	0.1187
G68	G1419	0.1187
G126	G2277	0.1187
G47	G82	0.1187
G281	G1070	0.1187
G281	G2384	0.1187
G279	G1817	0.1187
G173	G1811	0.1187
G308	G2004	0.1187
G238	G4982	0.1187
G191	G3761	0.1187
G85	G5100	0.1187
G266	G2612	0.1187
G164	G5551	0.1187
G62	G799	0.1187
G92	G3325	0.1187
G319	G742	0.1187
G215	G5365	0.1187
G130	G2624	0.1187
G102	G4959	0.1187
G228	G3638	0.1187
G239	G3835	0.1187
G204	G2689	0.1187
G173	G3337	0.1187
G163	G3530	0.1187
G163	G3817	0.1187
G239	G5499	0.1187
G52	G64	0.1187
G308	G4903	0.1187
G313	G2244	0.1187
G144	G5254	0.1187
G52	G1342	0.1187
G47	G2584	0.1187
G313	G5783	0.1187
G271	G4394	0.1187
G304	G3651	0.1187
G178	G2014	0.1187
G31	G5093	0.1186
G167	G5093	0.1186
G94	G1576	0.1186
G173	G2018	0.1186
G22	G3271	0.1186
G12	G319	0.1186
G202	G5481	0.1186
G231	G4455	0.1186
G304	G5667	0.1186
G52	G3360	0.1186
G4	G2659	0.1186
G212	G2525	0.1186
G212	G5417	0.1186
G221	G5013	0.1186
G21	G1429	0.1186
G52	G2224	0.1186
G52	G3289	0.1186
G265	G4902	0.1186
G249	G2482	0.1186
G22	G929	0.1186
G91	G1543	0.1186
G173	G1763	0.1186
G91	G5088	0.1186
G102	G279	0.1186
G126	G5746	0.1186
G196	G5677	0.1186
G312	G5521	0.1186
G202	G3436	0.1186
G73	G3685	0.1186
G92	G2145	0.1186
G73	G2711	0.1186
G320	G5434	0.1186
G19	G204	0.1186
G55	G2172	0.1186
G133	G450	0.1186
G201	G504	0.1186
G73	G2405	0.1186
G313	G1874	0.1186
G249	G4078	0.1186
G133	G192	0.1186
G231	G4725	0.1186
G231	G5068	0.1186
G173	G4232	0.1186
G142	G1995	0.1186
G167	G3879	0.1186
G33	G2108	0.1186
G33	G2224	0.1186
G159	G5623	0.1186
G297	G1062	0.1186
G91	G1754	0.1186
G3	G3289	0.1186
G173	G3652	0.1186
G91	G5188	0.1186
G274	G4724	0.1186
G25	G1293	0.1186
G92	G52	0.1186
G20	G966	0.1186
G168	G4882	0.1186
G285	G3289	0.1186
G260	G2651	0.1186
G15	G5204	0.1186
G274	G1146	0.1186
G73	G5881	0.1186
G168	G3064	0.1186
G20	G4416	0.1186
G92	G5601	0.1186
G65	G1428	0.1186
G68	G2844	0.1186
G239	G5854	0.1186
G33	G1008	0.1186
G33	G1721	0.1186
G173	G858	0.1186
G73	G5183	0.1186
G126	G2823	0.1186
G18	G3016	0.1186
G133	G5491	0.1186
G133	G5757	0.1186
G99	G1444	0.1186
G65	G2545	0.1186
G250	G2899	0.1186
G279	G430	0.1186
G178	G5163	0.1186
G130	G4652	0.1186
G201	G1992	0.1186
G250	G3163	0.1186
G73	G5896	0.1186
G21	G5287	0.1186
G11	G1603	0.1186
G102	G2486	0.1186
G286	G2256	0.1186
G65	G1543	0.1186
G81	G4950	0.1186
G285	G5455	0.1186
G280	G4884	0.1186
G52	G92	0.1186
G21	G2094	0.1186
G21	G2747	0.1186
G239	G1070	0.1186
G204	G1393	0.1186
G280	G1544	0.1186
G163	G2436	0.1186
G215	G3881	0.1186
G185	G4252	0.1186
G280	G5287	0.1186
G279	G4775	0.1186
G33	G986	0.1186
G159	G2357	0.1186
G62	G3835	0.1186
G33	G5306	0.1186
G266	G2440	0.1186
G280	G534	0.1186
G280	G745	0.1186
G204	G19	0.1186
G3	G1353	0.1186
G3	G3521	0.1186
G228	G1583	0.1186
G192	G133	0.1186
G191	G1751	0.1186
G219	G351	0.1186
G319	G12	0.1186
G130	G1727	0.1186
G130	G2915	0.1186
G254	G1591	0.1186
G22	G4247	0.1186
G173	G5457	0.1186
G274	G5051	0.1186
G296	G4019	0.1186
G279	G102	0.1186
G279	G1167	0.1186
G62	G826	0.1186
G231	G3601	0.1186
G137	G5051	0.1186
G91	G1651	0.1186
G178	G2733	0.1186
G178	G3479	0.1186
G178	G5376	0.1186
G18	G1111	0.1186
G178	G3653	0.1186
G158	G1659	0.1186
G304	G1726	0.1186
G31	G2899	0.1185
G26	G734	0.1185
G252	G479	0.1185
G278	G870	0.1185
G98	G3951	0.1185
G270	G2182	0.1185
G271	G841	0.1185
G98	G3330	0.1185
G265	G5093	0.1185
G312	G621	0.1185
G297	G1644	0.1185
G259	G5854	0.1185
G51	G3644	0.1185
G22	G531	0.1185
G165	G5266	0.1185
G95	G565	0.1185
G20	G986	0.1185
G20	G3981	0.1185
G183	G5825	0.1185
G102	G4956	0.1185
G307	G2660	0.1185
G191	G3553	0.1185
G241	G5859	0.1185
G64	G1266	0.1185
G167	G3073	0.1185
G312	G1765	0.1185
G329	G55	0.1185
G265	G2363	0.1185
G316	G1336	0.1185
G297	G3385	0.1185
G63	G2053	0.1185
G91	G5062	0.1185
G274	G4029	0.1185
G239	G479	0.1185
G200	G5137	0.1185
G297	G1534	0.1185
G142	G643	0.1185
G330	G937	0.1185
G252	G4562	0.1185
G252	G4791	0.1185
G266	G2649	0.1185
G130	G250	0.1185
G102	G1086	0.1185
G298	G313	0.1185
G206	G3020	0.1185
G280	G47	0.1185
G229	G564	0.1185
G173	G3068	0.1185
G195	G1544	0.1185
G159	G5712	0.1185
G85	G3940	0.1185
G60	G1593	0.1185
G60	G4725	0.1185
G95	G1765	0.1185
G204	G68	0.1185
G265	G4331	0.1185
G279	G795	0.1185
G181	G1716	0.1185
G215	G4493	0.1185
G68	G81	0.1185
G132	G1286	0.1185
G285	G4035	0.1185
G173	G3730	0.1185
G168	G2303	0.1185
G20	G5100	0.1185
G92	G5100	0.1185
G102	G2823	0.1185
G261	G4634	0.1185
G52	G4535	0.1185
G52	G5845	0.1185
G92	G1635	0.1185
G251	G4802	0.1185
G51	G1010	0.1185
G210	G2545	0.1185
G249	G1167	0.1185
G279	G965	0.1185
G316	G4451	0.1185
G168	G2118	0.1185
G3	G2367	0.1185
G195	G1971	0.1185
G52	G886	0.1185
G281	G5854	0.1185
G33	G3952	0.1185
G327	G3988	0.1185
G19	G1356	0.1185
G107	G2747	0.1185
G304	G3352	0.1185
G304	G4295	0.1185
G158	G5854	0.1185
G126	G895	0.1185
G255	G2599	0.1185
G206	G4065	0.1185
G313	G1477	0.1185
G250	G2302	0.1185
G313	G2302	0.1185
G313	G4953	0.1185
G212	G2427	0.1185
G179	G794	0.1185
G210	G3857	0.1185
G142	G1228	0.1185
G81	G68	0.1185
G22	G1860	0.1185
G91	G1860	0.1185
G192	G2988	0.1185
G191	G5052	0.1185
G251	G4508	0.1185
G68	G204	0.1185
G68	G5550	0.1185
G304	G3064	0.1185
G82	G3548	0.1185
G55	G329	0.1185
G102	G3610	0.1185
G102	G5521	0.1185
G279	G2854	0.1185
G65	G632	0.1185
G43	G2855	0.1185
G47	G280	0.1185
G68	G379	0.1185
G183	G722	0.1185
G109	G3763	0.1185
G285	G3280	0.1185
G215	G5259	0.1185
G202	G4775	0.1185
G251	G4954	0.1185
G250	G130	0.1185
G65	G1186	0.1185
G65	G4751	0.1185
G65	G5579	0.1185
G313	G298	0.1185
G313	G5188	0.1185
G82	G640	0.1185
G65	G5892	0.1185
G68	G3042	0.1185
G82	G4245	0.1185
G126	G3345	0.1185
G43	G4996	0.1185
G65	G4872	0.1185
G173	G3363	0.1185
G308	G2224	0.1185
G308	G2777	0.1185
G173	G526	0.1185
G313	G778	0.1185
G137	G5167	0.1185
G238	G5763	0.1185
G127	G2277	0.1185
G215	G2186	0.1185
G250	G2089	0.1185
G158	G5329	0.1185
G127	G3189	0.1185
G85	G4265	0.1185
G313	G2991	0.1185
G316	G1090	0.1185
G250	G3196	0.1185
G250	G4748	0.1185
G52	G4247	0.1185
G127	G3156	0.1185
G285	G1985	0.1185
G73	G3384	0.1185
G132	G2391	0.1185
G178	G2008	0.1185
G178	G3519	0.1185
G252	G5837	0.1185
G239	G3225	0.1185
G279	G2968	0.1185
G281	G1074	0.1185
G31	G1682	0.1184
G159	G3638	0.1184
G279	G3638	0.1184
G135	G3334	0.1184
G169	G3492	0.1184
G307	G2018	0.1184
G61	G2669	0.1184
G179	G3447	0.1184
G132	G4744	0.1184
G244	G2686	0.1184
G327	G1625	0.1184
G20	G635	0.1184
G168	G811	0.1184
G33	G2860	0.1184
G271	G4117	0.1184
G15	G204	0.1184
G15	G2261	0.1184
G183	G795	0.1184
G299	G483	0.1184
G214	G2202	0.1184
G22	G786	0.1184
G91	G4294	0.1184
G37	G5137	0.1184
G63	G5137	0.1184
G85	G1235	0.1184
G92	G4716	0.1184
G235	G1727	0.1184
G159	G1135	0.1184
G279	G2853	0.1184
G191	G5158	0.1184
G307	G2347	0.1184
G279	G2713	0.1184
G279	G3063	0.1184
G231	G5950	0.1184
G26	G1223	0.1184
G167	G1884	0.1184
G91	G5513	0.1184
G95	G1279	0.1184
G102	G5452	0.1184
G312	G4461	0.1184
G141	G4127	0.1184
G60	G4232	0.1184
G215	G206	0.1184
G215	G4054	0.1184
G215	G5629	0.1184
G249	G2950	0.1184
G300	G4500	0.1184
G68	G573	0.1184
G68	G684	0.1184
G68	G2394	0.1184
G202	G4567	0.1184
G193	G159	0.1184
G289	G1473	0.1184
G22	G2747	0.1184
G22	G2950	0.1184
G195	G745	0.1184
G173	G1609	0.1184
G324	G4230	0.1184
G265	G1359	0.1184
G265	G1667	0.1184
G204	G4974	0.1184
G265	G5428	0.1184
G307	G5890	0.1184
G204	G5141	0.1184
G304	G5948	0.1184
G330	G1858	0.1184
G52	G3879	0.1184
G16	G350	0.1184
G222	G2847	0.1184
G20	G5619	0.1184
G271	G4488	0.1184
G159	G193	0.1184
G62	G1956	0.1184
G62	G3229	0.1184
G278	G5810	0.1184
G307	G2915	0.1184
G168	G5181	0.1184
G168	G5483	0.1184
G168	G5682	0.1184
G330	G1295	0.1184
G180	G3061	0.1184
G206	G215	0.1184
G206	G1353	0.1184
G126	G3042	0.1184
G65	G3231	0.1184
G226	G5201	0.1184
G210	G4612	0.1184
G168	G3071	0.1184
G168	G5081	0.1184
G261	G5104	0.1184
G249	G1762	0.1184
G33	G1788	0.1184
G204	G15	0.1184
G319	G1386	0.1184
G285	G3251	0.1184
G126	G657	0.1184
G126	G792	0.1184
G130	G524	0.1184
G130	G1899	0.1184
G63	G2518	0.1184
G130	G3127	0.1184
G47	G4238	0.1184
G81	G2159	0.1184
G304	G2416	0.1184
G113	G5434	0.1184
G158	G5434	0.1184
G82	G669	0.1184
G21	G1286	0.1184
G178	G3193	0.1184
G52	G4504	0.1184
G178	G425	0.1184
G68	G2202	0.1184
G74	G731	0.1184
G102	G3385	0.1184
G130	G5448	0.1184
G68	G5799	0.1184
G204	G1274	0.1184
G125	G1696	0.1184
G81	G4443	0.1184
G308	G2125	0.1184
G300	G2624	0.1184
G231	G483	0.1183
G64	G5115	0.1183
G304	G4658	0.1183
G92	G870	0.1183
G333	G483	0.1183
G188	G2562	0.1183
G222	G4330	0.1183
G61	G5050	0.1183
G312	G3500	0.1183
G52	G870	0.1183
G63	G3787	0.1183
G167	G5746	0.1183
G98	G446	0.1183
G327	G5813	0.1183
G183	G4290	0.1183
G259	G4716	0.1183
G214	G4346	0.1183
G22	G4242	0.1183
G271	G3729	0.1183
G195	G565	0.1183
G214	G3611	0.1183
G275	G3952	0.1183
G159	G1235	0.1183
G136	G19	0.1183
G270	G281	0.1183
G304	G3289	0.1183
G304	G912	0.1183
G196	G2490	0.1183
G219	G2625	0.1183
G252	G2224	0.1183
G9	G5810	0.1183
G135	G4143	0.1183
G63	G801	0.1183
G91	G4954	0.1183
G167	G168	0.1183
G167	G3331	0.1183
G142	G3494	0.1183
G241	G2436	0.1183
G251	G3482	0.1183
G297	G327	0.1183
G21	G85	0.1183
G52	G3674	0.1183
G52	G5793	0.1183
G213	G70	0.1183
G51	G4172	0.1183
G167	G2821	0.1183
G167	G3108	0.1183
G47	G5735	0.1183
G297	G4544	0.1183
G327	G297	0.1183
G327	G4361	0.1183
G60	G4040	0.1183
G304	G5813	0.1183
G102	G2599	0.1183
G312	G4775	0.1183
G265	G3727	0.1183
G52	G382	0.1183
G3	G2713	0.1183
G285	G3621	0.1183
G215	G3655	0.1183
G252	G5327	0.1183
G215	G3108	0.1183
G126	G3976	0.1183
G70	G213	0.1183
G266	G4863	0.1183
G313	G966	0.1183
G173	G3537	0.1183
G3	G4041	0.1183
G102	G4291	0.1183
G19	G136	0.1183
G251	G4924	0.1183
G125	G2587	0.1183
G125	G4978	0.1183
G85	G21	0.1183
G168	G167	0.1183
G137	G4459	0.1183
G260	G5745	0.1183
G296	G4626	0.1183
G238	G1802	0.1183
G215	G2972	0.1183
G81	G674	0.1183
G304	G2436	0.1183
G19	G750	0.1183
G260	G2845	0.1183
G47	G4678	0.1183
G62	G3817	0.1183
G312	G4036	0.1183
G16	G1928	0.1183
G16	G5591	0.1183
G313	G3158	0.1183
G96	G2663	0.1183
G204	G3213	0.1183
G316	G1318	0.1183
G316	G3042	0.1183
G102	G4975	0.1183
G281	G270	0.1183
G281	G2992	0.1183
G178	G5279	0.1183
G241	G5319	0.1183
G289	G3791	0.1183
G52	G2358	0.1183
G132	G4911	0.1183
G313	G1152	0.1183
G279	G5839	0.1183
G132	G3345	0.1183
G312	G3662	0.1183
G312	G3732	0.1183
G3	G1146	0.1183
G81	G4247	0.1183
G147	G2519	0.1183
G158	G799	0.1183
G158	G3247	0.1183
G279	G4553	0.1183
G158	G4748	0.1183
G252	G2777	0.1183
G252	G3996	0.1183
G137	G3064	0.1183
G279	G4900	0.1183
G308	G618	0.1183
G252	G4280	0.1183
G3	G3384	0.1183
G308	G1274	0.1183
G235	G4443	0.1182
G231	G2609	0.1182
G92	G3163	0.1182
G64	G3787	0.1182
G316	G3910	0.1182
G214	G4111	0.1182
G297	G279	0.1182
G185	G5665	0.1182
G214	G2075	0.1182
G214	G3101	0.1182
G214	G5677	0.1182
G153	G5434	0.1182
G214	G1279	0.1182
G214	G5514	0.1182
G146	G359	0.1182
G215	G3818	0.1182
G65	G4242	0.1182
G271	G4790	0.1182
G303	G4790	0.1182
G265	G4088	0.1182
G183	G5811	0.1182
G159	G4872	0.1182
G327	G5115	0.1182
G282	G1918	0.1182
G63	G3685	0.1182
G63	G3820	0.1182
G22	G5584	0.1182
G81	G5735	0.1182
G167	G511	0.1182
G68	G4567	0.1182
G60	G3719	0.1182
G68	G359	0.1182
G179	G4473	0.1182
G94	G5595	0.1182
G325	G3602	0.1182
G168	G506	0.1182
G92	G4631	0.1182
G260	G565	0.1182
G132	G2906	0.1182
G252	G5843	0.1182
G126	G4451	0.1182
G126	G4980	0.1182
G297	G1481	0.1182
G21	G2028	0.1182
G21	G2151	0.1182
G180	G2808	0.1182
G265	G604	0.1182
G265	G2849	0.1182
G266	G33	0.1182
G164	G1695	0.1182
G327	G3659	0.1182
G147	G1429	0.1182
G130	G881	0.1182
G102	G1807	0.1182
G173	G5553	0.1182
G142	G4585	0.1182
G142	G5579	0.1182
G158	G5601	0.1182
G231	G3280	0.1182
G304	G3476	0.1182
G231	G4543	0.1182
G278	G1987	0.1182
G278	G2786	0.1182
G33	G3335	0.1182
G202	G4242	0.1182
G85	G1011	0.1182
G60	G1640	0.1182
G81	G2300	0.1182
G304	G3738	0.1182
G126	G2649	0.1182
G212	G3988	0.1182
G241	G710	0.1182
G181	G2369	0.1182
G226	G2433	0.1182
G181	G4346	0.1182
G60	G689	0.1182
G102	G1353	0.1182
G308	G2487	0.1182
G85	G3781	0.1182
G164	G1148	0.1182
G173	G801	0.1182
G252	G1214	0.1182
G173	G1761	0.1182
G320	G5180	0.1182
G19	G2648	0.1182
G30	G5295	0.1182
G33	G266	0.1182
G52	G2024	0.1182
G299	G2198	0.1182
G313	G3521	0.1182
G167	G2201	0.1182
G52	G1054	0.1182
G238	G5810	0.1182
G178	G4323	0.1182
G254	G2277	0.1182
G16	G2172	0.1182
G304	G2153	0.1182
G66	G706	0.1182
G263	G632	0.1182
G178	G688	0.1182
G178	G1779	0.1182
G178	G1912	0.1182
G178	G2363	0.1182
G132	G3619	0.1182
G68	G5521	0.1182
G52	G1146	0.1182
G171	G2169	0.1182
G281	G2369	0.1182
G52	G5878	0.1182
[truncated: 1,336,559 more chars]
