# Supplementary material for: RulNet: A Web-Oriented Platform for Regulatory Network Inference, Application to Wheat –Omics Data
Source: PLoS One. 2015 May 19;10(5):e0127127. doi: 10.1371/journal.pone.0127127 (PMC4437996; doi:10.1371/journal.pone.0127127)
Supplement: S4 Dataset — (TXT) [file pone.0127127.s004.txt]

G10	G1312	0.0946
G171	G49	0.0733
G171	G1519	0.0731
G10	G498	0.0724
G171	G799	0.072
G171	G1248	0.0714
G171	G940	0.0673
G171	G1432	0.0671
G84	G590	0.0667
G171	G637	0.0659
G84	G220	0.0637
G84	G427	0.0637
G84	G1322	0.0637
G171	G389	0.0637
G171	G546	0.0636
G171	G382	0.0635
G84	G121	0.0629
G171	G530	0.0628
G171	G996	0.0626
G84	G540	0.0623
G84	G1462	0.0619
G171	G1170	0.0618
G171	G136	0.0616
G171	G580	0.0616
G84	G156	0.0613
G171	G1002	0.0612
G171	G635	0.0612
G84	G372	0.0611
G171	G1185	0.061
G171	G826	0.0609
G171	G1270	0.0609
G171	G706	0.0609
G84	G284	0.0607
G171	G1412	0.0606
G171	G1334	0.0605
G84	G844	0.0603
G171	G1058	0.06
G171	G764	0.0598
G171	G469	0.0598
G171	G1105	0.0596
G171	G1314	0.0596
G84	G1624	0.0595
G84	G892	0.0593
G171	G451	0.0593
G84	G1616	0.0592
G171	G746	0.0592
G171	G916	0.059
G171	G1436	0.0585
G84	G736	0.0583
G171	G1037	0.0581
G171	G1295	0.0581
G171	G1593	0.058
G84	G524	0.0573
G84	G315	0.0565
G171	G1344	0.0565
G84	G153	0.0563
G84	G555	0.0563
G171	G971	0.0562
G84	G1123	0.0557
G84	G614	0.0554
G171	G1200	0.0553
G171	G978	0.0552
G10	G299	0.0552
G171	G920	0.055
G171	G1461	0.0548
G171	G488	0.0545
G171	G340	0.0542
G84	G1117	0.0538
G84	G599	0.0533
G171	G19	0.0533
G84	G225	0.0532
G84	G985	0.0529
G171	G347	0.0529
G171	G1443	0.0529
G171	G273	0.0526
G171	G562	0.0525
G171	G219	0.0523
G171	G303	0.0519
G171	G357	0.0516
G171	G850	0.0511
G171	G832	0.051
G171	G1468	0.051
G171	G428	0.0505
G84	G1104	0.0503
G171	G495	0.0502
G84	G252	0.0499
G84	G1316	0.0495
G171	G724	0.0495
G171	G1630	0.0494
G171	G729	0.049
G84	G266	0.0488
G84	G1043	0.0487
G171	G834	0.0486
G171	G1087	0.0485
G84	G424	0.0484
G171	G661	0.0484
G84	G1558	0.0484
G84	G312	0.048
G84	G273	0.0479
G171	G1179	0.0477
G171	G1150	0.0477
G84	G534	0.0475
G121	G1579	0.0471
G84	G506	0.0471
G171	G1067	0.0471
G171	G933	0.0471
G171	G431	0.047
G121	G602	0.0468
G171	G233	0.0468
G171	G1095	0.0468
G171	G845	0.0467
G121	G503	0.0466
G121	G953	0.0466
G171	G1483	0.0466
G84	G973	0.0466
G121	G979	0.0465
G121	G1511	0.0464
G171	G759	0.0463
G121	G84	0.0461
G171	G1375	0.0461
G121	G106	0.046
G121	G1347	0.0459
G171	G903	0.0459
G121	G725	0.0457
G171	G1425	0.0457
G121	G236	0.0456
G176	G778	0.0456
G121	G1056	0.0454
G84	G784	0.0453
G171	G1562	0.0453
G121	G1209	0.0452
G84	G515	0.0452
G121	G336	0.0451
G121	G464	0.0451
G121	G1244	0.0451
G121	G829	0.045
G176	G1414	0.045
G1	G1125	0.045
G121	G150	0.0448
G121	G982	0.0448
G121	G1238	0.0448
G121	G581	0.0446
G121	G685	0.0446
G84	G940	0.0444
G121	G995	0.0443
G84	G752	0.0443
G84	G1639	0.0443
G121	G299	0.0442
G121	G424	0.0442
G121	G569	0.0442
G121	G593	0.0442
G52	G1364	0.0442
G121	G939	0.0441
G121	G1390	0.0441
G121	G881	0.044
G121	G1561	0.044
G84	G881	0.0436
G84	G369	0.0435
G84	G1250	0.0435
G121	G10	0.0434
G121	G760	0.0434
G12	G1013	0.0434
G121	G1017	0.0434
G121	G1235	0.0433
G121	G1381	0.0433
G84	G1010	0.0433
G171	G1310	0.0433
G84	G1489	0.0433
G121	G473	0.0432
G121	G736	0.0432
G176	G736	0.0432
G12	G746	0.0432
G171	G802	0.0431
G171	G1339	0.0431
G121	G863	0.0428
G121	G874	0.0428
G121	G1087	0.0428
G121	G1291	0.0428
G171	G1517	0.0427
G12	G894	0.0426
G171	G861	0.0426
G121	G628	0.0424
G84	G1401	0.0424
G176	G1275	0.0423
G171	G726	0.0423
G121	G782	0.0422
G121	G1543	0.0422
G84	G493	0.0422
G121	G290	0.0421
G84	G261	0.042
G121	G1401	0.0419
G171	G293	0.0419
G121	G808	0.0418
G84	G129	0.0418
G84	G1543	0.0417
G121	G354	0.0416
G171	G908	0.0416
G121	G561	0.0415
G84	G1275	0.0415
G121	G206	0.0414
G1	G1427	0.0414
G121	G42	0.0411
G52	G433	0.0411
G84	G182	0.0411
G171	G1397	0.0411
G12	G385	0.0408
G121	G743	0.0408
G171	G784	0.0407
G171	G657	0.0407
G121	G1232	0.0406
G171	G1455	0.0406
G121	G1048	0.0405
G121	G1455	0.0405
G121	G391	0.0404
G121	G955	0.0404
G121	G222	0.0403
G10	G155	0.0403
G84	G1291	0.0402
G121	G688	0.0401
G121	G1029	0.04
G169	G895	0.0399
G121	G1114	0.0399
G1	G167	0.0399
G84	G510	0.0398
G121	G454	0.0397
G176	G1346	0.0397
G12	G633	0.0396
G84	G176	0.0396
G171	G735	0.0395
G12	G258	0.0394
G121	G480	0.0394
G52	G691	0.0394
G121	G697	0.0394
G12	G1526	0.0394
G52	G1526	0.0394
G171	G13	0.0393
G121	G892	0.0392
G84	G391	0.0392
G84	G725	0.0391
G171	G1203	0.0391
G121	G1211	0.039
G84	G1402	0.039
G121	G935	0.0389
G52	G975	0.0389
G121	G1246	0.0389
G121	G534	0.0389
G121	G1629	0.0388
G121	G493	0.0387
G121	G771	0.0387
G121	G1153	0.0387
G176	G616	0.0387
G171	G577	0.0387
G121	G188	0.0386
G66	G801	0.0386
G84	G1282	0.0386
G171	G576	0.0386
G121	G217	0.0385
G52	G1013	0.0385
G121	G1602	0.0385
G84	G131	0.0384
G176	G1417	0.0383
G176	G1203	0.0383
G12	G238	0.0383
G121	G1326	0.0383
G84	G367	0.0383
G84	G1559	0.0383
G12	G1046	0.0382
G12	G1157	0.0382
G66	G1168	0.0382
G84	G272	0.0382
G171	G298	0.0382
G12	G1205	0.0381
G12	G1520	0.0381
G121	G541	0.038
G171	G800	0.0379
G171	G1086	0.0379
G171	G895	0.0378
G84	G1092	0.0378
G66	G1219	0.0377
G121	G1219	0.0377
G121	G1498	0.0377
G121	G337	0.0376
G52	G894	0.0376
G171	G1300	0.0376
G84	G405	0.0376
G84	G677	0.0376
G121	G276	0.0375
G12	G370	0.0375
G84	G228	0.0375
G121	G1485	0.0374
G121	G1633	0.0374
G171	G1433	0.0374
G121	G812	0.0373
G1	G1162	0.0373
G84	G695	0.0373
G12	G901	0.0372
G52	G901	0.0372
G84	G939	0.0371
G121	G828	0.037
G12	G1213	0.037
G84	G230	0.037
G52	G364	0.0369
G121	G411	0.0369
G12	G619	0.0369
G52	G619	0.0369
G121	G1245	0.0369
G84	G337	0.0369
G84	G418	0.0369
G121	G1399	0.0368
G84	G1428	0.0368
G84	G1284	0.0368
G121	G1626	0.0367
G12	G1214	0.0366
G121	G1364	0.0366
G121	G614	0.0366
G12	G806	0.0365
G84	G354	0.0365
G84	G454	0.0365
G84	G561	0.0365
G84	G588	0.0365
G171	G1097	0.0365
G121	G524	0.0364
G52	G998	0.0364
G121	G1624	0.0364
G84	G542	0.0364
G121	G1620	0.0363
G1	G1130	0.0363
G84	G545	0.0363
G84	G1300	0.0363
G121	G1316	0.0362
G84	G511	0.0362
G84	G1349	0.0362
G169	G884	0.0361
G121	G801	0.0361
G12	G1616	0.0361
G121	G228	0.0361
G176	G228	0.0361
G121	G1215	0.0361
G121	G1284	0.0361
G171	G134	0.0361
G171	G797	0.0361
G171	G584	0.036
G84	G1246	0.036
G10	G341	0.036
G12	G1001	0.0359
G171	G1330	0.0359
G84	G1524	0.0359
G121	G425	0.0358
G121	G342	0.0358
G84	G1169	0.0358
G12	G262	0.0357
G52	G1520	0.0356
G84	G935	0.0356
G52	G1115	0.0355
G121	G1115	0.0355
G120	G452	0.0354
G52	G1265	0.0354
G52	G1612	0.0354
G171	G1208	0.0354
G171	G801	0.0354
G171	G265	0.0353
G12	G1098	0.0352
G1	G989	0.0352
G171	G15	0.0352
G84	G1173	0.0352
G121	G282	0.035
G176	G657	0.035
G121	G1051	0.035
G121	G1516	0.035
G84	G1059	0.035
G171	G630	0.035
G10	G45	0.035
G12	G689	0.0349
G84	G949	0.0349
G171	G1324	0.0349
G84	G34	0.0349
G84	G241	0.0349
G12	G1127	0.0348
G84	G1312	0.0348
G84	G1235	0.0348
G84	G651	0.0347
G171	G169	0.0347
G10	G1100	0.0347
G120	G692	0.0346
G84	G782	0.0346
G12	G539	0.0345
G84	G658	0.0345
G12	G247	0.0344
G52	G247	0.0344
G52	G479	0.0344
G121	G1145	0.0344
G84	G1421	0.0344
G84	G321	0.0344
G121	G1118	0.0343
G121	G1376	0.0343
G52	G1062	0.0343
G121	G890	0.0343
G171	G1643	0.0343
G171	G1477	0.0343
G171	G1218	0.0343
G120	G195	0.0342
G121	G1442	0.0342
G171	G321	0.0342
G171	G931	0.0342
G84	G1119	0.0342
G12	G78	0.0341
G121	G1540	0.0341
G84	G1626	0.0341
G171	G529	0.0341
G121	G152	0.034
G12	G1094	0.034
G121	G284	0.034
G84	G765	0.034
G52	G837	0.0339
G120	G1030	0.0339
G121	G695	0.0339
G121	G1577	0.0339
G84	G136	0.0339
G120	G137	0.0338
G121	G645	0.0338
G121	G1129	0.0338
G121	G1462	0.0338
G120	G227	0.0337
G1	G1363	0.0337
G1	G919	0.0337
G171	G565	0.0337
G84	G1413	0.0337
G171	G405	0.0337
G10	G808	0.0337
G52	G1204	0.0336
G12	G558	0.0336
G84	G1629	0.0336
G52	G422	0.0335
G12	G717	0.0335
G52	G956	0.0335
G120	G1213	0.0335
G121	G318	0.0335
G120	G564	0.0334
G120	G1156	0.0334
G176	G1087	0.0334
G12	G1243	0.0334
G84	G1160	0.0334
G121	G1084	0.0333
G169	G105	0.0333
G171	G758	0.0333
G84	G139	0.0333
G84	G498	0.0333
G84	G739	0.0333
G120	G597	0.0332
G176	G530	0.0332
G171	G1464	0.0332
G171	G200	0.0332
G10	G1336	0.0332
G121	G506	0.0331
G52	G1171	0.0331
G121	G1448	0.0331
G120	G1457	0.033
G52	G1463	0.033
G121	G791	0.033
G84	G721	0.033
G121	G423	0.0329
G121	G293	0.0329
G84	G1497	0.0329
G84	G1601	0.0329
G120	G1522	0.0328
G120	G1545	0.0328
G176	G940	0.0328
G84	G1357	0.0328
G10	G149	0.0328
G120	G88	0.0327
G52	G1098	0.0327
G10	G749	0.0327
G84	G685	0.0327
G121	G515	0.0326
G121	G1328	0.0326
G120	G178	0.0325
G120	G1335	0.0325
G121	G254	0.0325
G171	G1439	0.0325
G10	G211	0.0325
G10	G897	0.0325
G120	G502	0.0324
G121	G101	0.0324
G171	G1479	0.0324
G10	G950	0.0324
G120	G1143	0.0323
G120	G1191	0.0323
G84	G1215	0.0323
G12	G65	0.0322
G120	G229	0.0322
G120	G1637	0.0322
G120	G1566	0.0321
G52	G539	0.0321
G120	G386	0.032
G120	G864	0.032
G121	G358	0.032
G84	G890	0.032
G120	G162	0.0319
G120	G819	0.0319
G121	G443	0.0319
G171	G1119	0.0319
G120	G667	0.0318
G120	G1582	0.0318
G121	G1563	0.0318
G121	G1149	0.0318
G84	G339	0.0318
G120	G35	0.0317
G120	G789	0.0317
G136	G915	0.0317
G136	G1203	0.0317
G120	G1453	0.0317
G120	G1570	0.0317
G52	G78	0.0317
G171	G1181	0.0317
G84	G242	0.0317
G171	G188	0.0317
G84	G448	0.0317
G171	G1148	0.0317
G120	G5	0.0316
G12	G461	0.0316
G120	G827	0.0316
G120	G894	0.0316
G120	G1445	0.0316
G12	G1294	0.0316
G171	G520	0.0316
G1	G936	0.0316
G84	G539	0.0316
G171	G985	0.0316
G10	G1464	0.0316
G10	G755	0.0316
G120	G337	0.0315
G120	G405	0.0315
G120	G849	0.0315
G52	G1212	0.0315
G84	G134	0.0315
G120	G694	0.0314
G121	G225	0.0314
G84	G293	0.0314
G121	G663	0.0313
G84	G1324	0.0313
G84	G1449	0.0313
G120	G532	0.0312
G120	G858	0.0312
G120	G1315	0.0312
G52	G1616	0.0312
G171	G1024	0.0312
G171	G988	0.0312
G171	G1601	0.0312
G10	G903	0.0312
G120	G1630	0.0311
G171	G941	0.0311
G84	G896	0.0311
G10	G428	0.0311
G10	G1031	0.0311
G136	G630	0.031
G120	G845	0.031
G120	G1013	0.031
G120	G1476	0.031
G120	G1569	0.031
G120	G1585	0.031
G52	G463	0.031
G169	G282	0.031
G121	G261	0.031
G176	G261	0.031
G176	G1235	0.031
G120	G670	0.0309
G120	G1625	0.0309
G121	G906	0.0309
G84	G746	0.0309
G120	G62	0.0308
G120	G501	0.0308
G120	G642	0.0308
G120	G794	0.0308
G120	G831	0.0308
G120	G1580	0.0308
G120	G1638	0.0308
G121	G15	0.0308
G84	G1330	0.0308
G120	G122	0.0307
G120	G189	0.0307
G120	G1135	0.0307
G52	G262	0.0307
G12	G520	0.0307
G12	G885	0.0307
G52	G885	0.0307
G121	G417	0.0307
G10	G1517	0.0307
G120	G113	0.0306
G120	G544	0.0306
G120	G1047	0.0306
G120	G1177	0.0306
G120	G1357	0.0306
G136	G1484	0.0306
G120	G1546	0.0306
G120	G1641	0.0306
G120	G1122	0.0306
G121	G1370	0.0306
G120	G1397	0.0305
G121	G694	0.0305
G84	G1536	0.0305
G84	G1516	0.0305
G136	G658	0.0304
G120	G930	0.0304
G120	G1096	0.0304
G136	G1096	0.0304
G136	G1389	0.0304
G136	G1430	0.0304
G120	G1498	0.0304
G121	G1332	0.0304
G120	G913	0.0304
G84	G1051	0.0304
G84	G1527	0.0304
G171	G1489	0.0304
G10	G479	0.0304
G120	G880	0.0303
G120	G1199	0.0303
G136	G1497	0.0303
G120	G1554	0.0303
G52	G796	0.0303
G1	G446	0.0303
G10	G1296	0.0303
G120	G607	0.0302
G52	G264	0.0302
G121	G1369	0.0302
G120	G323	0.0301
G120	G712	0.0301
G120	G724	0.0301
G120	G790	0.0301
G120	G904	0.0301
G120	G1127	0.0301
G120	G1222	0.0301
G120	G1533	0.0301
G120	G1583	0.0301
G120	G1622	0.0301
G121	G129	0.0301
G84	G1009	0.0301
G171	G66	0.0301
G84	G318	0.0301
G120	G91	0.03
G120	G565	0.03
G120	G633	0.03
G120	G1126	0.03
G84	G343	0.03
G84	G1326	0.03
G10	G807	0.03
G120	G714	0.0299
G120	G1068	0.0299
G120	G1108	0.0299
G136	G1353	0.0299
G120	G1549	0.0299
G120	G1605	0.0299
G10	G693	0.0299
G10	G456	0.0299
G120	G108	0.0298
G120	G234	0.0298
G120	G458	0.0298
G120	G494	0.0298
G120	G785	0.0298
G120	G808	0.0298
G120	G898	0.0298
G120	G1147	0.0298
G120	G1237	0.0298
G136	G1373	0.0298
G52	G65	0.0298
G10	G917	0.0298
G84	G393	0.0298
G84	G726	0.0298
G120	G1287	0.0297
G10	G996	0.0297
G120	G257	0.0296
G120	G563	0.0296
G120	G643	0.0296
G120	G660	0.0296
G120	G945	0.0296
G136	G1208	0.0296
G120	G97	0.0295
G120	G164	0.0295
G120	G1050	0.0295
G120	G961	0.0295
G121	G825	0.0295
G171	G243	0.0295
G171	G689	0.0295
G10	G1047	0.0295
G120	G206	0.0294
G120	G645	0.0294
G120	G665	0.0294
G136	G665	0.0294
G120	G921	0.0294
G120	G1501	0.0294
G1	G815	0.0294
G171	G1132	0.0294
G84	G1479	0.0294
G10	G1145	0.0294
G120	G300	0.0293
G52	G767	0.0293
G120	G1361	0.0293
G120	G549	0.0293
G52	G568	0.0293
G120	G292	0.0292
G136	G404	0.0292
G120	G413	0.0292
G120	G507	0.0292
G120	G1443	0.0292
G120	G1642	0.0292
G120	G1086	0.0292
G84	G287	0.0292
G120	G210	0.0291
G136	G380	0.0291
G120	G385	0.0291
G136	G801	0.0291
G136	G906	0.0291
G120	G924	0.0291
G120	G954	0.0291
G120	G1035	0.0291
G120	G1066	0.0291
G136	G1092	0.0291
G120	G1281	0.0291
G120	G1385	0.0291
G120	G1611	0.0291
G121	G418	0.0291
G171	G375	0.0291
G136	G15	0.029
G120	G193	0.029
G120	G332	0.029
G136	G1378	0.029
G120	G135	0.029
G120	G526	0.029
G12	G837	0.029
G84	G662	0.029
G84	G1485	0.029
G136	G417	0.0289
G120	G579	0.0289
G120	G620	0.0289
G120	G639	0.0289
G136	G937	0.0289
G136	G1025	0.0289
G120	G1101	0.0289
G120	G1455	0.0289
G84	G1512	0.0289
G169	G1240	0.0289
G171	G1418	0.0289
G10	G1595	0.0289
G120	G126	0.0288
G136	G126	0.0288
G136	G611	0.0288
G120	G672	0.0288
G136	G672	0.0288
G120	G757	0.0288
G120	G765	0.0288
G120	G795	0.0288
G136	G933	0.0288
G120	G1133	0.0288
G136	G1542	0.0288
G120	G1567	0.0288
G121	G1489	0.0288
G171	G387	0.0288
G10	G1598	0.0288
G120	G654	0.0287
G120	G1072	0.0287
G136	G1258	0.0287
G12	G1590	0.0287
G12	G629	0.0287
G171	G1528	0.0287
G121	G3	0.0287
G121	G630	0.0287
G171	G339	0.0287
G84	G1048	0.0287
G171	G611	0.0287
G120	G39	0.0286
G120	G374	0.0286
G136	G374	0.0286
G136	G675	0.0286
G136	G1328	0.0286
G120	G1440	0.0286
G136	G1440	0.0286
G121	G287	0.0286
G120	G12	0.0285
G120	G181	0.0285
G120	G902	0.0285
G136	G938	0.0285
G136	G1261	0.0285
G120	G184	0.0285
G121	G796	0.0285
G12	G1527	0.0285
G66	G971	0.0285
G120	G115	0.0284
G136	G134	0.0284
G120	G239	0.0284
G136	G339	0.0284
G120	G529	0.0284
G120	G533	0.0284
G136	G932	0.0284
G120	G1262	0.0284
G120	G1507	0.0284
G120	G1527	0.0284
G136	G1601	0.0284
G52	G1046	0.0284
G52	G1157	0.0284
G176	G367	0.0284
G176	G473	0.0284
G176	G505	0.0284
G171	G255	0.0284
G136	G162	0.0283
G120	G632	0.0283
G120	G958	0.0283
G120	G963	0.0283
G120	G540	0.0283
G84	G1461	0.0283
G84	G1414	0.0283
G10	G489	0.0283
G136	G899	0.0282
G120	G1325	0.0282
G136	G216	0.0281
G120	G258	0.0281
G120	G653	0.0281
G136	G800	0.0281
G120	G976	0.0281
G136	G1086	0.0281
G120	G1526	0.0281
G120	G1547	0.0281
G136	G1562	0.0281
G120	G1591	0.0281
G12	G1525	0.0281
G121	G1272	0.0281
G10	G1124	0.0281
G120	G610	0.028
G120	G627	0.028
G120	G1149	0.028
G136	G1509	0.028
G120	G1093	0.028
G120	G1405	0.028
G171	G380	0.028
G10	G152	0.028
G10	G1505	0.028
G136	G270	0.0279
G120	G603	0.0279
G120	G1024	0.0279
G120	G1111	0.0279
G120	G1343	0.0279
G121	G1394	0.0279
G120	G110	0.0279
G136	G903	0.0279
G120	G766	0.0279
G121	G1354	0.0279
G176	G331	0.0279
G121	G592	0.0279
G121	G498	0.0279
G84	G196	0.0279
G84	G1540	0.0279
G84	G184	0.0279
G84	G431	0.0279
G84	G886	0.0279
G84	G766	0.0279
G171	G692	0.0279
G120	G16	0.0278
G136	G16	0.0278
G120	G156	0.0278
G120	G345	0.0278
G120	G349	0.0278
G120	G396	0.0278
G120	G612	0.0278
G120	G887	0.0278
G120	G1081	0.0278
G120	G1211	0.0278
G120	G1288	0.0278
G120	G1354	0.0278
G120	G1280	0.0278
G121	G1072	0.0278
G171	G669	0.0278
G10	G851	0.0278
G120	G468	0.0277
G120	G547	0.0277
G120	G615	0.0277
G120	G728	0.0277
G120	G867	0.0277
G136	G1119	0.0277
G121	G407	0.0277
G176	G1090	0.0277
G10	G908	0.0277
G10	G1482	0.0277
G120	G80	0.0276
G120	G325	0.0276
G120	G931	0.0276
G120	G1164	0.0276
G120	G1616	0.0276
G120	G539	0.0276
G120	G918	0.0276
G121	G676	0.0276
G176	G592	0.0276
G120	G472	0.0275
G121	G1028	0.0275
G171	G1450	0.0275
G171	G463	0.0275
G84	G1017	0.0275
G120	G360	0.0274
G120	G516	0.0274
G136	G565	0.0274
G136	G796	0.0274
G120	G1045	0.0274
G120	G1225	0.0274
G120	G1243	0.0274
G120	G1327	0.0274
G120	G1456	0.0274
G136	G1459	0.0274
G120	G977	0.0274
G171	G1500	0.0274
G171	G1542	0.0274
G84	G150	0.0274
G136	G99	0.0273
G120	G769	0.0273
G120	G1046	0.0273
G120	G1157	0.0273
G136	G85	0.0273
G121	G1397	0.0273
G121	G1065	0.0273
G176	G1418	0.0273
G171	G1124	0.0273
G84	G1509	0.0273
G120	G885	0.0272
G120	G1205	0.0272
G120	G1308	0.0272
G120	G1520	0.0272
G120	G1608	0.0272
G120	G919	0.0272
G120	G1380	0.0272
G136	G1380	0.0272
G66	G250	0.0272
G171	G1508	0.0272
G136	G647	0.0271
G136	G773	0.0271
G120	G860	0.0271
G120	G1197	0.0271
G136	G1487	0.0271
G120	G1525	0.0271
G120	G1552	0.0271
G120	G141	0.0271
G120	G629	0.0271
G52	G258	0.0271
G171	G785	0.0271
G10	G472	0.0271
G10	G294	0.0271
G120	G317	0.027
G120	G571	0.027
G120	G967	0.027
G120	G1264	0.027
G171	G1374	0.027
G171	G1028	0.027
G10	G837	0.027
G10	G864	0.027
G120	G1369	0.0269
G136	G1369	0.0269
G120	G1590	0.0269
G176	G1059	0.0269
G12	G1062	0.0269
G121	G72	0.0269
G171	G721	0.0269
G171	G805	0.0269
G84	G1353	0.0269
G10	G671	0.0269
G10	G1022	0.0269
G120	G232	0.0268
G120	G370	0.0268
G136	G431	0.0268
G120	G478	0.0268
G120	G813	0.0268
G120	G833	0.0268
G120	G1023	0.0268
G136	G1479	0.0268
G120	G1556	0.0268
G12	G1112	0.0268
G12	G1287	0.0268
G84	G644	0.0268
G171	G249	0.0268
G10	G697	0.0268
G120	G378	0.0267
G120	G996	0.0267
G136	G1473	0.0267
G120	G1444	0.0267
G120	G1510	0.0267
G171	G63	0.0267
G171	G870	0.0267
G10	G1128	0.0267
G171	G1078	0.0267
G136	G321	0.0266
G120	G601	0.0266
G120	G655	0.0266
G120	G730	0.0266
G120	G901	0.0266
G120	G1182	0.0266
G120	G1033	0.0266
G52	G1094	0.0266
G84	G1583	0.0266
G171	G1457	0.0266
G120	G862	0.0265
G120	G1036	0.0265
G120	G1121	0.0265
G120	G242	0.0264
G136	G242	0.0264
G120	G301	0.0264
G120	G598	0.0264
G120	G619	0.0264
G120	G980	0.0264
G120	G1034	0.0264
G120	G194	0.0264
G120	G412	0.0264
G120	G432	0.0264
G66	G328	0.0264
G66	G28	0.0264
G176	G1330	0.0264
G121	G616	0.0264
G171	G242	0.0264
G171	G301	0.0264
G171	G1437	0.0264
G171	G225	0.0264
G171	G334	0.0264
G10	G1512	0.0264
G10	G1503	0.0264
G10	G371	0.0264
G120	G1399	0.0263
G120	G1424	0.0263
G120	G1439	0.0263
G120	G3	0.0263
G120	G974	0.0263
G120	G1115	0.0263
G120	G822	0.0263
G84	G270	0.0263
G12	G497	0.0263
G84	G1417	0.0263
G84	G1508	0.0263
G136	G784	0.0262
G120	G1060	0.0262
G120	G1110	0.0262
G120	G1190	0.0262
G12	G513	0.0262
G120	G68	0.0262
G52	G951	0.0262
G121	G131	0.0262
G84	G1564	0.0262
G10	G998	0.0262
G120	G196	0.0261
G120	G856	0.0261
G120	G1214	0.0261
G120	G1415	0.0261
G120	G1540	0.0261
G120	G142	0.0261
G120	G1478	0.0261
G120	G319	0.0261
G120	G375	0.0261
G84	G630	0.0261
G171	G1320	0.0261
G136	G273	0.026
G136	G448	0.026
G120	G987	0.026
G120	G1208	0.026
G120	G117	0.026
G52	G1527	0.026
G136	G1300	0.0259
G120	G1037	0.0259
G66	G550	0.0259
G176	G1387	0.0259
G121	G496	0.0259
G52	G1383	0.0259
G52	G1025	0.0259
G176	G1232	0.0259
G171	G365	0.0259
G120	G92	0.0258
G120	G169	0.0258
G120	G558	0.0258
G136	G726	0.0258
G120	G740	0.0258
G136	G1089	0.0258
G120	G1324	0.0258
G136	G1324	0.0258
G120	G1425	0.0258
G120	G1573	0.0258
G120	G1491	0.0258
G171	G404	0.0258
G171	G1642	0.0258
G84	G188	0.0258
G10	G1089	0.0258
G136	G318	0.0257
G120	G1001	0.0257
G120	G1141	0.0257
G10	G648	0.0257
G10	G130	0.0257
G10	G573	0.0257
G136	G425	0.0256
G136	G1132	0.0256
G120	G1186	0.0256
G120	G818	0.0256
G120	G1196	0.0256
G121	G1487	0.0256
G12	G865	0.0256
G169	G1537	0.0256
G66	G1484	0.0256
G171	G906	0.0256
G84	G938	0.0256
G120	G262	0.0255
G120	G520	0.0255
G120	G646	0.0255
G136	G66	0.0255
G120	G1389	0.0255
G121	G438	0.0255
G84	G1325	0.0255
G84	G1500	0.0255
G10	G664	0.0255
G120	G1410	0.0254
G120	G781	0.0254
G120	G948	0.0254
G120	G1550	0.0254
G169	G1476	0.0254
G84	G1546	0.0254
G120	G83	0.0253
G136	G791	0.0253
G84	G490	0.0253
G84	G285	0.0253
G10	G980	0.0253
G120	G294	0.0252
G120	G1139	0.0252
G136	G469	0.0252
G120	G1148	0.0252
G84	G708	0.0252
G171	G461	0.0252
G171	G97	0.0252
G120	G1098	0.0251
G120	G1321	0.0251
G136	G188	0.0251
G136	G709	0.0251
G171	G417	0.0251
G120	G282	0.025
G120	G552	0.025
G120	G1080	0.025
G120	G1218	0.025
G52	G969	0.025
G1	G279	0.025
G121	G343	0.025
G12	G640	0.025
G171	G1385	0.025
G10	G189	0.025
G120	G459	0.0249
G12	G419	0.0249
G176	G685	0.0249
G84	G292	0.0249
G84	G1542	0.0249
G10	G95	0.0249
G120	G852	0.0248
G120	G949	0.0248
G136	G949	0.0248
G120	G1367	0.0248
G120	G1422	0.0248
G136	G1500	0.0248
G120	G1201	0.0248
G120	G1360	0.0248
G121	G465	0.0248
G171	G1459	0.0248
G136	G1508	0.0247
G136	G1120	0.0247
G120	G1401	0.0247
G120	G1313	0.0247
G121	G250	0.0247
G121	G1508	0.0247
G121	G899	0.0247
G120	G13	0.0246
G120	G247	0.0246
G120	G457	0.0246
G120	G805	0.0246
G120	G1643	0.0246
G120	G57	0.0246
G120	G806	0.0246
G136	G1050	0.0246
G120	G1165	0.0246
G120	G1577	0.0246
G176	G1375	0.0246
G121	G973	0.0246
G121	G34	0.0246
G84	G1617	0.0246
G84	G1510	0.0246
G120	G870	0.0245
G120	G1118	0.0245
G136	G1118	0.0245
G136	G1563	0.0245
G136	G285	0.0245
G136	G514	0.0245
G121	G111	0.0245
G171	G1258	0.0245
G10	G264	0.0245
G120	G78	0.0244
G120	G542	0.0244
G120	G1356	0.0244
G120	G283	0.0244
G136	G1225	0.0244
G121	G1373	0.0244
G171	G655	0.0244
G120	G152	0.0243
G120	G387	0.0243
G136	G1148	0.0243
G121	G509	0.0243
G84	G1477	0.0243
G171	G627	0.0243
G84	G875	0.0243
G120	G749	0.0242
G120	G1176	0.0242
G120	G1518	0.0242
G136	G1028	0.0242
G136	G1281	0.0242
G176	G704	0.0242
G171	G370	0.0242
G171	G1328	0.0242
G171	G1537	0.0242
G84	G1233	0.0242
G10	G1596	0.0242
G120	G403	0.0241
G120	G722	0.0241
G120	G1247	0.0241
G120	G1464	0.0241
G120	G1378	0.0241
G120	G1446	0.0241
G84	G664	0.0241
G171	G573	0.0241
G136	G381	0.024
G120	G340	0.024
G120	G934	0.024
G120	G1449	0.024
G120	G1627	0.024
G12	G511	0.024
G84	G268	0.024
G1	G988	0.024
G10	G1603	0.024
G120	G717	0.0239
G120	G1229	0.0239
G120	G865	0.0239
G120	G1481	0.0239
G84	G362	0.0239
G171	G1312	0.0239
G10	G923	0.0239
G10	G707	0.0239
G120	G677	0.0238
G12	G7	0.0238
G120	G878	0.0238
G121	G662	0.0238
G171	G750	0.0238
G84	G988	0.0238
G171	G456	0.0238
G136	G1499	0.0237
G136	G1442	0.0237
G52	G165	0.0237
G121	G319	0.0237
G52	G558	0.0237
G121	G404	0.0237
G12	G1391	0.0237
G12	G913	0.0237
G176	G1284	0.0237
G171	G1512	0.0237
G121	G1471	0.0237
G10	G37	0.0237
G10	G1163	0.0237
G10	G641	0.0237
G10	G559	0.0237
G120	G243	0.0236
G120	G884	0.0236
G120	G1374	0.0236
G120	G1610	0.0236
G120	G1074	0.0236
G120	G429	0.0236
G120	G944	0.0236
G12	G1456	0.0236
G169	G846	0.0236
G171	G99	0.0236
G171	G162	0.0236
G171	G1427	0.0236
G10	G1206	0.0236
G120	G302	0.0235
G136	G750	0.0235
G121	G1368	0.0235
G84	G505	0.0235
G10	G862	0.0235
G120	G186	0.0234
G136	G186	0.0234
G120	G491	0.0234
G120	G656	0.0234
G136	G656	0.0234
G120	G1333	0.0234
G66	G1194	0.0234
G171	G846	0.0234
G136	G560	0.0233
G120	G1173	0.0233
G120	G1388	0.0233
G176	G857	0.0233
G84	G905	0.0233
G171	G1076	0.0233
G171	G1444	0.0233
G84	G1619	0.0233
G171	G1011	0.0233
G120	G584	0.0232
G120	G886	0.0232
G121	G1197	0.0232
G171	G860	0.0232
G171	G480	0.0232
G136	G153	0.0231
G120	G1283	0.0231
G121	G933	0.0231
G12	G1488	0.0231
G121	G1640	0.0231
G169	G991	0.0231
G171	G1092	0.0231
G10	G805	0.0231
G10	G961	0.0231
G120	G65	0.023
G120	G1194	0.023
G120	G1537	0.023
G120	G1128	0.023
G121	G1282	0.023
G121	G1413	0.023
G84	G676	0.023
G120	G1517	0.0229
G120	G1221	0.0229
G120	G1306	0.0229
G121	G1258	0.0229
G171	G459	0.0229
G169	G506	0.0229
G171	G1460	0.0229
G84	G1484	0.0229
G10	G547	0.0229
G84	G1609	0.0229
G10	G1118	0.0229
G120	G455	0.0228
G120	G235	0.0228
G120	G682	0.0228
G136	G1441	0.0228
G121	G1267	0.0228
G120	G435	0.0228
G120	G752	0.0228
G121	G1009	0.0228
G176	G1055	0.0228
G84	G1377	0.0228
G136	G397	0.0227
G120	G511	0.0227
G121	G431	0.0227
G52	G617	0.0227
G12	G809	0.0227
G120	G972	0.0227
G169	G1230	0.0227
G121	G1599	0.0227
G171	G677	0.0227
G171	G641	0.0227
G171	G1605	0.0227
G10	G526	0.0227
G84	G863	0.0227
G120	G461	0.0226
G120	G1095	0.0226
G136	G282	0.0226
G136	G394	0.0226
G136	G721	0.0225
G120	G23	0.0225
G120	G415	0.0225
G12	G834	0.0225
G121	G187	0.0225
G121	G1227	0.0225
G12	G1341	0.0225
G121	G388	0.0225
G52	G1353	0.0225
G84	G594	0.0225
G120	G1301	0.0224
G136	G1360	0.0224
G120	G1524	0.0224
G121	G55	0.0224
G84	G1304	0.0224
G171	G346	0.0224
G10	G430	0.0224
G10	G450	0.0224
G120	G1138	0.0223
G121	G1500	0.0223
G176	G422	0.0223
G12	G565	0.0223
G169	G1034	0.0223
G169	G820	0.0223
G169	G229	0.0223
G84	G783	0.0223
G171	G551	0.0223
G10	G92	0.0223
G10	G1400	0.0223
G10	G830	0.0223
G120	G513	0.0222
G120	G674	0.0222
G120	G1120	0.0222
G120	G1433	0.0222
G120	G1004	0.0222
G52	G970	0.0222
G84	G1573	0.0222
G121	G1570	0.0222
G171	G318	0.0222
G84	G1203	0.0222
G171	G1373	0.0222
G10	G1045	0.0222
G52	G111	0.0221
G121	G1077	0.0221
G171	G1107	0.0221
G84	G1258	0.0221
G136	G1621	0.022
G120	G1332	0.022
G121	G63	0.022
G121	G1439	0.022
G169	G1285	0.022
G84	G574	0.022
G171	G296	0.022
G10	G1267	0.022
G136	G407	0.0219
G120	G739	0.0219
G136	G739	0.0219
G136	G620	0.0219
G120	G1307	0.0219
G121	G949	0.0219
G84	G1019	0.0219
G171	G55	0.0219
G171	G30	0.0219
G84	G1379	0.0219
G84	G1640	0.0219
G120	G1094	0.0218
G120	G161	0.0218
G136	G399	0.0218
G120	G143	0.0218
G84	G654	0.0218
G171	G128	0.0218
G136	G1394	0.0217
G120	G1438	0.0217
G120	G971	0.0217
G121	G1208	0.0217
G121	G1382	0.0217
G171	G1276	0.0217
G171	G1382	0.0217
G84	G514	0.0217
G84	G85	0.0217
G121	G721	0.0216
G121	G16	0.0216
G12	G1006	0.0216
G171	G1356	0.0216
G169	G633	0.0216
G169	G1375	0.0216
G84	G660	0.0216
G10	G403	0.0216
G171	G938	0.0216
G171	G1309	0.0216
G136	G598	0.0215
G120	G274	0.0215
G169	G1529	0.0215
G121	G1117	0.0215
G176	G1117	0.0215
G84	G123	0.0215
G84	G399	0.0215
G171	G1162	0.0215
G84	G850	0.0215
G84	G1382	0.0215
G10	G261	0.0215
G84	G681	0.0215
G84	G1347	0.0215
G171	G252	0.0215
G171	G816	0.0215
G10	G1515	0.0215
G120	G1217	0.0214
G120	G1189	0.0214
G120	G1465	0.0214
G120	G1632	0.0214
G169	G558	0.0214
G171	G516	0.0214
G171	G733	0.0214
G84	G3	0.0214
G84	G1551	0.0214
G10	G215	0.0214
G10	G301	0.0214
G136	G1079	0.0213
G120	G1423	0.0213
G12	G92	0.0213
G171	G674	0.0213
G176	G760	0.0213
G176	G1074	0.0213
G84	G472	0.0213
G171	G1434	0.0213
G84	G1261	0.0213
G120	G1528	0.0212
G52	G513	0.0212
G121	G941	0.0212
G120	G371	0.0212
G136	G1266	0.0212
G120	G58	0.0212
G12	G172	0.0212
G121	G399	0.0212
G66	G1304	0.0212
G176	G475	0.0212
G84	G190	0.0212
G84	G855	0.0212
G171	G1430	0.0212
G10	G463	0.0212
G10	G902	0.0212
G136	G882	0.0211
G136	G884	0.0211
G52	G1001	0.0211
G120	G1404	0.0211
G84	G1200	0.0211
G171	G1518	0.0211
G121	G1097	0.0211
G171	G513	0.0211
G171	G589	0.0211
G171	G951	0.0211
G84	G222	0.0211
G10	G59	0.0211
G171	G950	0.0211
G136	G115	0.021
G120	G750	0.021
G120	G1271	0.021
G120	G591	0.021
G121	G1201	0.021
G176	G644	0.021
G169	G1427	0.021
G10	G1140	0.021
G171	G533	0.021
G84	G1618	0.021
G136	G666	0.0209
G136	G1112	0.0209
G120	G1069	0.0209
G120	G723	0.0209
G120	G1152	0.0209
G136	G1638	0.0209
G121	G530	0.0209
G136	G1407	0.0209
G12	G1051	0.0209
G52	G1051	0.0209
G121	G1205	0.0209
G169	G1022	0.0209
G1	G226	0.0209
G84	G437	0.0209
G84	G941	0.0209
G120	G618	0.0208
G66	G269	0.0208
G84	G7	0.0208
G171	G37	0.0208
G84	G860	0.0208
G171	G684	0.0208
G84	G915	0.0208
G10	G12	0.0208
G10	G1570	0.0208
G52	G1315	0.0207
G120	G101	0.0207
G136	G1404	0.0207
G84	G455	0.0207
G121	G611	0.0207
G176	G952	0.0207
G12	G1553	0.0207
G84	G568	0.0207
G171	G999	0.0207
G136	G40	0.0206
G66	G1138	0.0206
G176	G1138	0.0206
G12	G83	0.0206
G176	G423	0.0206
G121	G790	0.0206
G12	G1173	0.0206
G84	G1434	0.0206
G171	G388	0.0206
G10	G71	0.0206
G120	G703	0.0205
G120	G850	0.0205
G121	G1306	0.0205
G171	G1000	0.0205
G66	G1557	0.0205
G176	G1571	0.0205
G171	G1509	0.0205
G84	G1219	0.0205
G84	G509	0.0205
G10	G1185	0.0205
G10	G146	0.0205
G84	G731	0.0205
G164	G789	0.0204
G120	G326	0.0204
G120	G803	0.0204
G121	G658	0.0204
G121	G1430	0.0204
G169	G970	0.0204
G171	G645	0.0204
G10	G115	0.0204
G120	G1021	0.0203
G136	G1021	0.0203
G121	G889	0.0203
G52	G580	0.0203
G120	G1269	0.0203
G171	G333	0.0203
G121	G1469	0.0203
G171	G285	0.0203
G171	G1590	0.0203
G171	G192	0.0203
G84	G1214	0.0203
G84	G1520	0.0203
G171	G1602	0.0203
G10	G242	0.0203
G10	G1633	0.0203
G136	G1134	0.0202
G52	G179	0.0202
G121	G268	0.0202
G66	G1163	0.0202
G121	G1196	0.0202
G136	G1402	0.0202
G52	G281	0.0202
G120	G1113	0.0202
G121	G1428	0.0202
G121	G196	0.0202
G169	G1014	0.0202
G171	G639	0.0202
G171	G1049	0.0202
G120	G1063	0.0201
G136	G1185	0.0201
G120	G1198	0.0201
G121	G510	0.0201
G52	G689	0.0201
G66	G167	0.0201
G120	G199	0.0201
G121	G378	0.0201
G121	G621	0.0201
G66	G834	0.0201
G12	G844	0.0201
G12	G812	0.0201
G84	G748	0.0201
G84	G263	0.0201
G171	G399	0.0201
G10	G459	0.0201
G171	G1620	0.0201
G10	G1609	0.0201
G136	G1212	0.02
G120	G689	0.02
G120	G347	0.02
G136	G825	0.02
G120	G1273	0.02
G121	G352	0.02
G12	G1105	0.02
G176	G55	0.02
G66	G687	0.02
G66	G413	0.02
G12	G1583	0.02
G169	G977	0.02
G120	G1383	0.0199
G136	G869	0.0199
G169	G1388	0.0199
G84	G983	0.0199
G171	G1408	0.0199
G1	G1102	0.0199
G176	G1558	0.0199
G84	G747	0.0199
G171	G168	0.0199
G171	G234	0.0199
G171	G501	0.0199
G84	G812	0.0199
G84	G839	0.0199
G10	G22	0.0199
G164	G715	0.0198
G84	G1067	0.0198
G12	G160	0.0198
G84	G327	0.0198
G84	G562	0.0198
G10	G721	0.0198
G10	G1493	0.0198
G10	G69	0.0198
G136	G1340	0.0197
G136	G276	0.0197
G120	G112	0.0197
G52	G703	0.0197
G12	G700	0.0197
G12	G838	0.0197
G52	G1114	0.0197
G120	G1607	0.0197
G121	G216	0.0197
G121	G1086	0.0197
G121	G1562	0.0197
G120	G779	0.0197
G121	G1254	0.0197
G171	G226	0.0197
G176	G1402	0.0197
G84	G133	0.0197
G84	G388	0.0197
G171	G372	0.0197
G171	G831	0.0197
G84	G1459	0.0197
G136	G177	0.0196
G136	G427	0.0196
G169	G1166	0.0196
G12	G1145	0.0196
G121	G1459	0.0196
G121	G1564	0.0196
G10	G1439	0.0196
G10	G766	0.0196
G120	G407	0.0195
G164	G678	0.0195
G120	G1392	0.0195
G171	G1503	0.0195
G169	G993	0.0195
G12	G1357	0.0195
G84	G1025	0.0195
G84	G1120	0.0195
G176	G1172	0.0195
G84	G781	0.0195
G120	G420	0.0194
G66	G542	0.0194
G136	G35	0.0194
G52	G1060	0.0194
G176	G270	0.0194
G120	G817	0.0194
G84	G1376	0.0194
G176	G674	0.0194
G121	G919	0.0194
G121	G203	0.0194
G169	G781	0.0194
G10	G535	0.0194
G171	G1371	0.0194
G10	G515	0.0194
G136	G548	0.0193
G120	G578	0.0193
G52	G37	0.0193
G136	G779	0.0193
G1	G1552	0.0193
G84	G1290	0.0193
G12	G1638	0.0193
G171	G371	0.0193
G171	G1184	0.0193
G171	G686	0.0193
G171	G1004	0.0193
G10	G360	0.0193
G136	G1416	0.0192
G12	G998	0.0192
G121	G1150	0.0192
G121	G1583	0.0192
G176	G985	0.0192
G176	G1602	0.0192
G10	G683	0.0192
G169	G1404	0.0192
G84	G1342	0.0192
G171	G423	0.0192
G171	G1271	0.0192
G10	G416	0.0192
G10	G171	0.0192
G10	G800	0.0192
G120	G400	0.0191
G136	G390	0.0191
G66	G854	0.0191
G176	G695	0.0191
G121	G1352	0.0191
G171	G1146	0.0191
G171	G699	0.0191
G84	G852	0.0191
G1	G288	0.0191
G84	G1519	0.0191
G120	G373	0.019
G136	G373	0.019
G136	G1114	0.019
G120	G356	0.019
G120	G738	0.019
G120	G1633	0.019
G121	G1154	0.019
G121	G1131	0.019
G84	G811	0.019
G10	G1367	0.019
G121	G859	0.019
G12	G1039	0.019
G171	G191	0.019
G84	G828	0.019
G10	G1465	0.019
G10	G1574	0.019
G84	G906	0.019
G10	G359	0.019
G136	G677	0.0189
G136	G612	0.0189
G120	G313	0.0189
G120	G1207	0.0189
G52	G655	0.0189
G176	G557	0.0189
G52	G259	0.0189
G176	G139	0.0189
G169	G1207	0.0189
G171	G796	0.0189
G171	G1351	0.0189
G171	G1014	0.0189
G84	G42	0.0189
G171	G949	0.0189
G171	G1566	0.0189
G120	G1477	0.0188
G120	G497	0.0188
G120	G991	0.0188
G120	G1018	0.0188
G84	G1228	0.0188
G84	G1274	0.0188
G171	G1316	0.0188
G84	G1168	0.0188
G10	G516	0.0188
G10	G585	0.0188
G120	G506	0.0187
G121	G445	0.0187
G84	G1490	0.0187
G176	G363	0.0187
G52	G1564	0.0187
G176	G1620	0.0187
G84	G1591	0.0187
G84	G966	0.0187
G84	G1272	0.0187
G120	G366	0.0186
G136	G363	0.0186
G121	G631	0.0186
G136	G1168	0.0186
G136	G1625	0.0186
G176	G1293	0.0186
G1	G1305	0.0186
G121	G380	0.0186
G52	G679	0.0186
G121	G696	0.0186
G52	G1035	0.0186
G121	G1092	0.0186
G169	G814	0.0186
G171	G18	0.0186
G66	G109	0.0186
G52	G255	0.0186
G52	G1538	0.0186
G12	G1540	0.0186
G176	G1548	0.0186
G171	G1206	0.0186
G10	G1259	0.0186
G84	G628	0.0186
G84	G569	0.0186
G10	G819	0.0186
G120	G753	0.0185
G136	G1551	0.0185
G120	G1372	0.0185
G84	G1315	0.0185
G121	G974	0.0185
G66	G893	0.0185
G169	G485	0.0185
G10	G1606	0.0185
G10	G420	0.0185
G171	G187	0.0185
G171	G432	0.0185
G171	G1600	0.0185
G136	G700	0.0184
G136	G1573	0.0184
G120	G848	0.0184
G136	G1152	0.0184
G52	G520	0.0184
G120	G1619	0.0184
G84	G650	0.0184
G171	G963	0.0184
G84	G25	0.0184
G121	G713	0.0184
G66	G1418	0.0184
G171	G1176	0.0184
G169	G1601	0.0184
G171	G969	0.0184
G10	G243	0.0184
G120	G379	0.0183
G136	G1065	0.0183
G120	G1578	0.0183
G136	G1578	0.0183
G121	G773	0.0183
G121	G860	0.0183
G169	G732	0.0183
G120	G899	0.0183
G176	G893	0.0183
G169	G206	0.0183
G121	G1536	0.0183
G84	G1446	0.0183
G84	G1442	0.0183
G84	G1572	0.0183
G10	G993	0.0183
G10	G925	0.0183
G171	G190	0.0183
G171	G1255	0.0183
G171	G120	0.0183
G171	G858	0.0183
G120	G1062	0.0182
G121	G884	0.0182
G52	G1485	0.0182
G121	G820	0.0182
G84	G1368	0.0182
G84	G974	0.0182
G121	G779	0.0182
G171	G140	0.0182
G10	G138	0.0182
G10	G739	0.0182
G10	G83	0.0182
G120	G1161	0.0181
G66	G1142	0.0181
G176	G1181	0.0181
G120	G310	0.0181
G176	G531	0.0181
G121	G765	0.0181
G12	G1251	0.0181
G171	G448	0.0181
G52	G448	0.0181
G121	G839	0.0181
G176	G977	0.0181
G1	G431	0.0181
G171	G65	0.0181
G84	G438	0.0181
G10	G1333	0.0181
G136	G1081	0.018
G121	G186	0.018
G52	G1345	0.018
G120	G255	0.018
G136	G1211	0.018
G66	G1403	0.018
G176	G1541	0.018
G120	G492	0.018
G12	G1557	0.018
G66	G295	0.018
G171	G946	0.018
G171	G1098	0.018
G10	G712	0.018
G171	G1423	0.018
G10	G262	0.018
G10	G1340	0.018
G10	G229	0.018
G120	G1612	0.0179
G12	G1257	0.0179
G136	G1534	0.0179
G52	G1071	0.0179
G121	G1450	0.0179
G10	G481	0.0179
G66	G901	0.0179
G169	G1620	0.0179
G84	G804	0.0179
G84	G1303	0.0179
G1	G792	0.0179
G1	G1095	0.0179
G169	G978	0.0179
G84	G1392	0.0179
G171	G811	0.0179
G171	G81	0.0179
G84	G713	0.0179
G84	G1195	0.0179
G171	G383	0.0179
G136	G1636	0.0178
G120	G397	0.0178
G120	G1154	0.0178
G12	G889	0.0178
G120	G1240	0.0178
G12	G1344	0.0178
G52	G1344	0.0178
G120	G1494	0.0178
G1	G1027	0.0178
G52	G809	0.0178
G176	G1622	0.0178
G176	G515	0.0178
G121	G675	0.0178
G169	G1145	0.0178
G1	G1217	0.0178
G176	G1362	0.0178
G12	G1599	0.0178
G169	G504	0.0178
G1	G248	0.0178
G84	G1478	0.0178
G171	G71	0.0178
G1	G584	0.0178
G84	G1130	0.0178
G176	G553	0.0178
G10	G924	0.0178
G10	G415	0.0178
G10	G455	0.0178
G84	G15	0.0178
G10	G158	0.0178
G120	G1123	0.0177
G120	G588	0.0177
G136	G1338	0.0177
G121	G1565	0.0177
G120	G1390	0.0177
G136	G1390	0.0177
G176	G135	0.0177
G12	G607	0.0177
G171	G1089	0.0177
G84	G814	0.0177
G169	G1056	0.0177
G171	G1506	0.0177
G84	G786	0.0177
G136	G1606	0.0176
G120	G291	0.0176
G121	G134	0.0176
G121	G339	0.0176
G169	G1260	0.0176
G176	G528	0.0176
G84	G874	0.0176
G84	G278	0.0176
G84	G417	0.0176
G84	G593	0.0176
G66	G352	0.0175
G66	G1105	0.0175
G52	G224	0.0175
G176	G1179	0.0175
G120	G875	0.0175
G176	G723	0.0175
G121	G1307	0.0175
G176	G782	0.0175
G171	G1174	0.0175
G52	G915	0.0175
G84	G1065	0.0175
G84	G352	0.0175
G84	G1563	0.0175
G84	G1571	0.0175
G10	G72	0.0175
G10	G813	0.0175
G136	G769	0.0174
G120	G1202	0.0174
G120	G775	0.0174
G120	G872	0.0174
G121	G1295	0.0174
G176	G1334	0.0174
G171	G207	0.0174
G176	G465	0.0174
G169	G1479	0.0174
G52	G1092	0.0174
G176	G1248	0.0174
G171	G596	0.0174
G171	G698	0.0174
G171	G813	0.0174
G10	G675	0.0174
G136	G941	0.0173
G120	G1340	0.0173
G120	G1613	0.0173
G12	G703	0.0173
G120	G418	0.0173
G176	G703	0.0173
G136	G1382	0.0173
G120	G1470	0.0173
G176	G369	0.0173
G176	G848	0.0173
G121	G1050	0.0173
G66	G1515	0.0173
G169	G620	0.0173
G169	G873	0.0173
G84	G656	0.0173
G84	G818	0.0173
G84	G1317	0.0173
G176	G302	0.0173
G84	G390	0.0173
G84	G820	0.0173
G171	G532	0.0173
G171	G765	0.0173
G171	G1567	0.0173
G1	G661	0.0173
G10	G460	0.0173
G84	G918	0.0173
G84	G611	0.0173
G10	G308	0.0173
G171	G77	0.0173
G10	G1623	0.0173
G136	G695	0.0172
G136	G1219	0.0172
G136	G1345	0.0172
G176	G1063	0.0172
G176	G347	0.0172
G12	G1011	0.0172
G121	G377	0.0172
G171	G111	0.0172
G176	G1299	0.0172
G171	G286	0.0172
G171	G992	0.0172
G171	G864	0.0172
G10	G263	0.0172
G121	G198	0.0171
G52	G322	0.0171
G136	G1618	0.0171
G12	G1317	0.0171
G121	G1317	0.0171
G84	G1077	0.0171
G84	G1027	0.0171
G171	G493	0.0171
G10	G1262	0.0171
G84	G130	0.0171
G84	G1080	0.0171
G10	G1420	0.0171
G171	G966	0.0171
G10	G329	0.0171
G120	G1137	0.017
G120	G1479	0.017
G121	G277	0.017
G120	G673	0.017
G176	G1626	0.017
G169	G532	0.017
G169	G1621	0.017
G84	G379	0.017
G171	G425	0.017
G52	G110	0.017
G52	G1308	0.017
G176	G1308	0.017
G171	G328	0.017
G10	G916	0.017
G169	G1470	0.017
G84	G609	0.017
G84	G773	0.017
G171	G1060	0.017
G171	G1173	0.017
G10	G1494	0.017
G10	G392	0.017
G120	G1270	0.0169
G52	G1504	0.0169
G121	G1504	0.0169
G121	G1032	0.0169
G120	G1140	0.0169
G12	G275	0.0169
G176	G603	0.0169
G171	G1531	0.0169
G176	G1287	0.0169
G121	G1639	0.0169
G1	G1468	0.0169
G84	G1101	0.0169
G84	G1475	0.0169
G171	G1395	0.0169
G171	G1420	0.0169
G1	G88	0.0169
G1	G1292	0.0169
G84	G889	0.0169
G84	G967	0.0169
G10	G1526	0.0169
G49	G1199	0.0168
G164	G1198	0.0168
G120	G198	0.0168
G136	G378	0.0168
G136	G834	0.0168
G136	G780	0.0168
G171	G626	0.0168
G171	G1045	0.0168
G1	G112	0.0168
G171	G535	0.0168
G171	G854	0.0168
G10	G205	0.0168
G10	G846	0.0168
G171	G943	0.0168
G10	G466	0.0168
G49	G282	0.0167
G120	G436	0.0167
G120	G693	0.0167
G121	G273	0.0167
G12	G505	0.0167
G52	G1006	0.0167
G66	G1006	0.0167
G171	G656	0.0167
G169	G759	0.0167
G52	G934	0.0167
G84	G1441	0.0167
G171	G567	0.0167
G52	G475	0.0167
G176	G1233	0.0167
G84	G1076	0.0167
G169	G14	0.0167
G10	G1002	0.0167
G84	G771	0.0167
G171	G531	0.0167
G84	G1238	0.0167
G49	G675	0.0166
G120	G191	0.0166
G12	G28	0.0166
G176	G493	0.0166
G121	G1119	0.0166
G52	G1153	0.0166
G66	G1629	0.0166
G169	G1094	0.0166
G171	G1038	0.0166
G84	G601	0.0166
G84	G1386	0.0166
G66	G99	0.0166
G176	G594	0.0166
G176	G976	0.0166
G171	G269	0.0166
G171	G1094	0.0166
G10	G461	0.0166
G1	G1328	0.0166
G10	G317	0.0166
G10	G1167	0.0166
G10	G1390	0.0166
G120	G219	0.0165
G121	G1089	0.0165
G12	G1137	0.0165
G121	G1206	0.0165
G136	G432	0.0165
G1	G536	0.0165
G121	G665	0.0165
G1	G1448	0.0165
G176	G342	0.0165
G121	G1423	0.0165
G84	G66	0.0165
G171	G360	0.0165
G171	G1100	0.0165
G84	G795	0.0165
G84	G10	0.0165
G171	G148	0.0165
G10	G532	0.0165
G10	G795	0.0165
G84	G829	0.0165
G10	G1365	0.0165
G10	G1417	0.0165
G171	G73	0.0165
G10	G87	0.0165
G10	G887	0.0165
G136	G1217	0.0164
G136	G1207	0.0164
G136	G257	0.0164
G121	G211	0.0164
G12	G662	0.0164
G66	G1240	0.0164
G120	G678	0.0164
G12	G300	0.0164
G52	G343	0.0164
G169	G1528	0.0164
G171	G1265	0.0164
G84	G313	0.0164
G169	G366	0.0164
G169	G911	0.0164
G10	G333	0.0164
G171	G1236	0.0164
G171	G1243	0.0164
G171	G1257	0.0164
G10	G1565	0.0164
G84	G1405	0.0164
G169	G947	0.0164
G1	G109	0.0164
G1	G1536	0.0164
G10	G1358	0.0164
G84	G1562	0.0164
G10	G1129	0.0164
G10	G1614	0.0164
G121	G851	0.0163
G120	G59	0.0163
G136	G77	0.0163
G120	G566	0.0163
G120	G1266	0.0163
G66	G618	0.0163
G52	G172	0.0163
G176	G1080	0.0163
G169	G575	0.0163
G52	G140	0.0163
G12	G413	0.0163
G66	G507	0.0163
G52	G634	0.0163
G169	G632	0.0163
G169	G1065	0.0163
G12	G1273	0.0163
G52	G1324	0.0163
G171	G1217	0.0163
G12	G770	0.0163
G169	G82	0.0163
G10	G1015	0.0163
G10	G90	0.0163
G10	G258	0.0163
G10	G525	0.0163
G10	G492	0.0163
G164	G250	0.0162
G66	G318	0.0162
G66	G574	0.0162
G12	G648	0.0162
G52	G1456	0.0162
G136	G744	0.0162
G84	G952	0.0162
G121	G1460	0.0162
G10	G334	0.0162
G171	G268	0.0162
G171	G1458	0.0162
G10	G1110	0.0162
G84	G1358	0.0162
G10	G1581	0.0162
G171	G900	0.0162
G10	G513	0.0162
G10	G1020	0.0162
G84	G407	0.0162
G10	G483	0.0162
G52	G1259	0.0161
G12	G219	0.0161
G136	G440	0.0161
G136	G687	0.0161
G121	G23	0.0161
G121	G536	0.0161
G121	G1132	0.0161
G121	G1186	0.0161
G121	G1216	0.0161
G136	G1395	0.0161
G136	G1592	0.0161
G176	G1175	0.0161
G12	G1185	0.0161
G66	G1201	0.0161
G121	G1035	0.0161
G121	G238	0.0161
G121	G1169	0.0161
G176	G1368	0.0161
G171	G1368	0.0161
G84	G71	0.0161
G169	G742	0.0161
G176	G506	0.0161
G121	G508	0.0161
G84	G299	0.0161
G1	G916	0.0161
G171	G910	0.0161
G171	G1431	0.0161
G176	G508	0.0161
G10	G601	0.0161
G10	G740	0.0161
G10	G782	0.0161
G10	G77	0.0161
G10	G296	0.0161
G84	G965	0.0161
G171	G564	0.0161
G10	G289	0.0161
G164	G1162	0.016
G120	G1206	0.016
G136	G1399	0.016
G1	G956	0.016
G169	G1456	0.016
G66	G391	0.016
G121	G925	0.016
G12	G1120	0.016
G176	G1289	0.016
G121	G1416	0.016
G12	G286	0.016
G176	G959	0.016
G171	G948	0.016
G84	G402	0.016
G84	G1313	0.016
G176	G1061	0.016
G171	G1292	0.016
G171	G1222	0.016
G84	G743	0.016
G84	G853	0.016
G10	G13	0.016
G120	G1267	0.0159
G136	G848	0.0159
G176	G832	0.0159
G121	G410	0.0159
G84	G648	0.0159
G84	G1001	0.0159
G84	G12	0.0159
G84	G254	0.0159
G84	G992	0.0159
G84	G1193	0.0159
G171	G1275	0.0159
G10	G912	0.0159
G171	G241	0.0159
G164	G419	0.0158
G120	G281	0.0158
G120	G580	0.0158
G12	G1606	0.0158
G120	G649	0.0158
G120	G1188	0.0158
G66	G308	0.0158
G121	G315	0.0158
G12	G541	0.0158
G121	G544	0.0158
G12	G549	0.0158
G12	G738	0.0158
G52	G1389	0.0158
G66	G1389	0.0158
G121	G1492	0.0158
G84	G525	0.0158
G1	G641	0.0158
G52	G527	0.0158
G121	G1325	0.0158
G176	G1325	0.0158
G171	G773	0.0158
G1	G840	0.0158
G121	G500	0.0158
G171	G485	0.0158
G84	G425	0.0158
G84	G806	0.0158
G84	G380	0.0158
G84	G602	0.0158
G10	G96	0.0158
G171	G220	0.0158
G10	G1078	0.0158
G136	G420	0.0157
G120	G905	0.0157
G136	G232	0.0157
G120	G1530	0.0157
G52	G83	0.0157
G12	G791	0.0157
G169	G1512	0.0157
G120	G1320	0.0157
G169	G97	0.0157
G171	G552	0.0157
G66	G406	0.0157
G52	G483	0.0157
G121	G1191	0.0157
G169	G770	0.0157
G171	G266	0.0157
G84	G486	0.0157
G171	G149	0.0157
G171	G984	0.0157
G10	G302	0.0157
G120	G341	0.0156
G136	G1444	0.0156
G136	G7	0.0156
G120	G861	0.0156
G120	G1329	0.0156
G169	G518	0.0156
G169	G777	0.0156
G121	G320	0.0156
G121	G331	0.0156
G84	G1569	0.0156
G169	G1249	0.0156
G84	G750	0.0156
G84	G1493	0.0156
G10	G305	0.0156
G10	G1386	0.0156
G171	G1611	0.0156
G10	G1525	0.0156
G84	G1373	0.0156
G171	G823	0.0156
G10	G30	0.0156
G136	G1305	0.0155
G136	G1410	0.0155
G136	G541	0.0155
G121	G1345	0.0155
G52	G963	0.0155
G121	G1257	0.0155
G136	G1199	0.0155
G120	G1509	0.0155
G171	G1315	0.0155
G121	G285	0.0155
G121	G668	0.0155
G66	G983	0.0155
G1	G291	0.0155
G169	G596	0.0155
G1	G717	0.0155
G171	G23	0.0155
G169	G18	0.0155
G169	G1503	0.0155
G12	G124	0.0155
G12	G1055	0.0155
G52	G1057	0.0155
G12	G256	0.0155
G171	G610	0.0155
G171	G1530	0.0155
G10	G621	0.0155
G84	G423	0.0155
G84	G1086	0.0155
G10	G140	0.0155
G136	G83	0.0154
G136	G1022	0.0154
G120	G86	0.0154
G121	G264	0.0154
G120	G127	0.0154
G136	G1377	0.0154
G52	G983	0.0154
G52	G1023	0.0154
G52	G1369	0.0154
G176	G1421	0.0154
G121	G1556	0.0154
G12	G1594	0.0154
G136	G632	0.0154
G136	G803	0.0154
G12	G723	0.0154
G84	G23	0.0154
G84	G987	0.0154
G169	G98	0.0154
G176	G1469	0.0154
G84	G494	0.0154
G171	G102	0.0154
G171	G555	0.0154
G171	G1178	0.0154
G84	G1328	0.0154
G10	G102	0.0154
G10	G1043	0.0154
G136	G1472	0.0153
G52	G889	0.0153
G66	G889	0.0153
G121	G1183	0.0153
G136	G482	0.0153
G136	G928	0.0153
G12	G462	0.0153
G66	G462	0.0153
G120	G344	0.0153
G1	G1387	0.0153
G171	G352	0.0153
G121	G126	0.0153
G120	G267	0.0153
G84	G116	0.0153
G121	G326	0.0153
G66	G742	0.0153
G84	G164	0.0153
G84	G937	0.0153
G171	G896	0.0153
G10	G1285	0.0153
G10	G1448	0.0153
G10	G541	0.0153
G10	G728	0.0153
G84	G1118	0.0153
G171	G1516	0.0153
G84	G1012	0.0153
G164	G1058	0.0152
G52	G215	0.0152
G120	G1160	0.0152
G12	G459	0.0152
G176	G1336	0.0152
G121	G271	0.0152
G121	G1473	0.0152
G136	G502	0.0152
G120	G530	0.0152
G120	G727	0.0152
G12	G698	0.0152
G52	G698	0.0152
G169	G416	0.0152
G84	G1105	0.0152
G169	G439	0.0152
G169	G634	0.0152
G171	G449	0.0152
G176	G1470	0.0152
G84	G1068	0.0152
G10	G328	0.0152
G66	G1266	0.0152
G10	G1483	0.0152
G171	G525	0.0152
G171	G1108	0.0152
G84	G554	0.0152
G10	G674	0.0152
G84	G473	0.0152
G84	G791	0.0152
G10	G639	0.0152
G136	G261	0.0151
G52	G1105	0.0151
G66	G1502	0.0151
G120	G1053	0.0151
G136	G1405	0.0151
G169	G1551	0.0151
G66	G440	0.0151
G176	G1037	0.0151
G12	G1271	0.0151
G52	G1325	0.0151
G66	G1341	0.0151
G121	G1601	0.0151
G171	G1367	0.0151
G169	G396	0.0151
G176	G44	0.0151
G52	G773	0.0151
G52	G1119	0.0151
G121	G1263	0.0151
G84	G297	0.0151
G171	G327	0.0151
G171	G1306	0.0151
G169	G786	0.0151
G169	G1117	0.0151
G176	G943	0.0151
G84	G1391	0.0151
G169	G684	0.0151
G84	G687	0.0151
G171	G886	0.0151
G171	G1618	0.0151
G169	G1378	0.0151
G10	G538	0.0151
G10	G1268	0.0151
G49	G212	0.015
G136	G702	0.015
G171	G1394	0.015
G84	G908	0.015
G12	G601	0.015
G12	G804	0.015
G176	G1210	0.015
G120	G1006	0.015
G121	G162	0.015
G169	G1160	0.015
G169	G52	0.015
G169	G193	0.015
G10	G1265	0.015
G84	G208	0.015
G171	G1492	0.015
G176	G658	0.015
G169	G737	0.015
G10	G1014	0.015
G1	G1153	0.015
G10	G1243	0.015
G84	G859	0.015
G171	G827	0.015
G10	G32	0.015
G164	G1210	0.0149
G136	G651	0.0149
G12	G460	0.0149
G176	G599	0.0149
G52	G1036	0.0149
G169	G700	0.0149
G171	G1171	0.0149
G66	G159	0.0149
G52	G164	0.0149
G66	G879	0.0149
G52	G1050	0.0149
G52	G1337	0.0149
G169	G868	0.0149
G52	G489	0.0149
G121	G489	0.0149
G176	G563	0.0149
G121	G1189	0.0149
G120	G554	0.0149
G84	G1223	0.0149
G171	G16	0.0149
G171	G935	0.0149
G169	G48	0.0149
G169	G1244	0.0149
G171	G38	0.0149
G171	G376	0.0149
G84	G1106	0.0149
G171	G1592	0.0149
G84	G1638	0.0149
G169	G962	0.0149
G10	G201	0.0149
G10	G219	0.0149
G10	G230	0.0149
G120	G568	0.0148
G12	G970	0.0148
G66	G970	0.0148
G169	G328	0.0148
G136	G112	0.0148
G120	G538	0.0148
G121	G242	0.0148
G52	G575	0.0148
G120	G1007	0.0148
G169	G1168	0.0148
G169	G1185	0.0148
G1	G1243	0.0148
G169	G867	0.0148
G121	G1323	0.0148
G1	G997	0.0148
G1	G1502	0.0148
G12	G1533	0.0148
G12	G1535	0.0148
G52	G1535	0.0148
G84	G801	0.0148
G10	G445	0.0148
G1	G809	0.0148
G171	G1103	0.0148
G169	G919	0.0148
G10	G441	0.0148
G120	G1289	0.0147
G66	G345	0.0147
G121	G1091	0.0147
G171	G481	0.0147
G1	G1512	0.0147
G12	G596	0.0147
G176	G265	0.0147
G12	G1141	0.0147
G52	G1141	0.0147
G1	G1376	0.0147
G169	G611	0.0147
G52	G112	0.0147
G121	G1273	0.0147
G12	G260	0.0147
G176	G727	0.0147
G52	G932	0.0147
G121	G1078	0.0147
G66	G1589	0.0147
G84	G173	0.0147
G84	G846	0.0147
G12	G581	0.0147
G84	G684	0.0147
G84	G1159	0.0147
G84	G1608	0.0147
G84	G217	0.0147
G84	G842	0.0147
G10	G1491	0.0147
G10	G1126	0.0147
G10	G742	0.0147
G10	G1416	0.0147
G171	G1634	0.0147
G136	G63	0.0146
G169	G626	0.0146
G176	G1144	0.0146
G136	G1123	0.0146
G120	G1618	0.0146
G121	G362	0.0146
G121	G1509	0.0146
G84	G1252	0.0146
G171	G345	0.0146
G12	G131	0.0146
G176	G372	0.0146
G171	G384	0.0146
G171	G420	0.0146
G169	G141	0.0146
G171	G125	0.0146
G10	G1154	0.0146
G10	G1622	0.0146
G171	G720	0.0146
G10	G714	0.0146
G10	G590	0.0146
G120	G772	0.0145
G136	G1581	0.0145
G120	G951	0.0145
G12	G86	0.0145
G52	G518	0.0145
G176	G525	0.0145
G121	G568	0.0145
G176	G784	0.0145
G12	G1060	0.0145
G136	G545	0.0145
G176	G805	0.0145
G176	G896	0.0145
G136	G1466	0.0145
G10	G1587	0.0145
G121	G672	0.0145
G12	G1432	0.0145
G84	G207	0.0145
G171	G31	0.0145
G171	G279	0.0145
G171	G325	0.0145
G10	G571	0.0145
G84	G387	0.0145
G10	G1147	0.0145
G10	G1409	0.0145
G120	G837	0.0144
G52	G1064	0.0144
G121	G1236	0.0144
G169	G1367	0.0144
G66	G242	0.0144
G52	G442	0.0144
G12	G924	0.0144
G66	G1400	0.0144
G121	G1400	0.0144
G84	G709	0.0144
G171	G763	0.0144
G169	G550	0.0144
G52	G1294	0.0144
G52	G1638	0.0144
G171	G1046	0.0144
G121	G383	0.0144
G10	G356	0.0144
G171	G123	0.0144
G171	G632	0.0144
G10	G1160	0.0144
G164	G1613	0.0143
G12	G420	0.0143
G136	G409	0.0143
G120	G441	0.0143
G136	G441	0.0143
G136	G730	0.0143
G120	G1351	0.0143
G121	G448	0.0143
G121	G505	0.0143
G66	G585	0.0143
G12	G1139	0.0143
G84	G832	0.0143
G120	G1041	0.0143
G171	G186	0.0143
G171	G1112	0.0143
G169	G1161	0.0143
G169	G566	0.0143
G169	G723	0.0143
G121	G159	0.0143
G176	G357	0.0143
G66	G806	0.0143
G176	G1104	0.0143
G52	G1152	0.0143
G52	G1442	0.0143
G84	G523	0.0143
G171	G1121	0.0143
G171	G1467	0.0143
G169	G219	0.0143
G84	G67	0.0143
G10	G173	0.0143
G10	G271	0.0143
G10	G1523	0.0143
G84	G404	0.0143
G136	G718	0.0142
G136	G732	0.0142
G136	G833	0.0142
G120	G1228	0.0142
G66	G1037	0.0142
G176	G1518	0.0142
G66	G1521	0.0142
G136	G274	0.0142
G136	G526	0.0142
G136	G1566	0.0142
G66	G756	0.0142
G1	G281	0.0142
G84	G1436	0.0142
G121	G149	0.0142
G52	G225	0.0142
G121	G642	0.0142
G12	G750	0.0142
G176	G753	0.0142
G136	G823	0.0142
G120	G1268	0.0142
G1	G31	0.0142
G171	G1101	0.0142
G171	G1256	0.0142
G84	G233	0.0142
G84	G412	0.0142
G169	G62	0.0142
G171	G572	0.0142
G121	G853	0.0142
G52	G1602	0.0142
G10	G279	0.0142
G10	G325	0.0142
G10	G788	0.0142
G171	G366	0.0142
G171	G1041	0.0142
G84	G796	0.0142
G84	G1028	0.0142
G136	G1229	0.0141
G121	G328	0.0141
G52	G1247	0.0141
G120	G434	0.0141
G120	G1492	0.0141
G121	G1300	0.0141
G12	G29	0.0141
G12	G504	0.0141
G12	G547	0.0141
G52	G771	0.0141
G12	G1154	0.0141
G121	G1230	0.0141
G169	G273	0.0141
G169	G902	0.0141
G66	G205	0.0141
G121	G272	0.0141
G52	G1123	0.0141
G52	G1316	0.0141
G12	G1329	0.0141
G52	G1330	0.0141
G136	G141	0.0141
G136	G1546	0.0141
G66	G967	0.0141
G84	G767	0.0141
G10	G843	0.0141
G12	G1441	0.0141
G171	G250	0.0141
G84	G186	0.0141
G66	G383	0.0141
G171	G1082	0.0141
G84	G1273	0.0141
G171	G1571	0.0141
G10	G400	0.0141
G10	G1084	0.0141
G171	G1044	0.0141
G84	G803	0.0141
G10	G156	0.0141
G10	G277	0.0141
G136	G3	0.014
G136	G416	0.014
G136	G1189	0.014
G52	G481	0.014
G121	G726	0.014
G66	G837	0.014
G66	G1137	0.014
G52	G1206	0.014
G121	G1324	0.014
G52	G662	0.014
G121	G693	0.014
G121	G1490	0.014
G121	G1578	0.014
G84	G1595	0.014
G1	G1337	0.014
G12	G163	0.014
G176	G1423	0.014
G171	G1417	0.014
G1	G941	0.014
G84	G126	0.014
G171	G687	0.014
G10	G174	0.014
G10	G320	0.014
G10	G1231	0.014
G10	G1551	0.014
G1	G1281	0.014
G84	G768	0.014
G10	G99	0.014
G164	G509	0.0139
G120	G1393	0.0139
G136	G688	0.0139
G120	G1242	0.0139
G136	G1477	0.0139
G12	G1371	0.0139
G176	G1425	0.0139
G66	G343	0.0139
G176	G865	0.0139
G171	G1223	0.0139
G136	G577	0.0139
G84	G422	0.0139
G171	G381	0.0139
G169	G1218	0.0139
G176	G58	0.0139
G176	G102	0.0139
G12	G306	0.0139
G66	G429	0.0139
G176	G643	0.0139
G52	G1018	0.0139
G52	G1507	0.0139
G171	G1214	0.0139
G10	G180	0.0139
G176	G108	0.0139
G176	G249	0.0139
G164	G862	0.0138
G12	G851	0.0138
G52	G223	0.0138
G120	G675	0.0138
G121	G136	0.0138
G121	G929	0.0138
G52	G280	0.0138
G12	G585	0.0138
G84	G1265	0.0138
G169	G268	0.0138
G169	G1458	0.0138
G169	G1491	0.0138
G121	G54	0.0138
G121	G1341	0.0138
G171	G1168	0.0138
G171	G1343	0.0138
G1	G201	0.0138
G84	G1242	0.0138
G176	G1535	0.0138
G10	G946	0.0138
G171	G841	0.0138
G84	G1430	0.0138
G10	G283	0.0138
G10	G1003	0.0138
G10	G1239	0.0138
G10	G1552	0.0138
G10	G956	0.0138
G10	G999	0.0138
G10	G1506	0.0138
G49	G994	0.0137
G169	G45	0.0137
G164	G303	0.0137
G120	G254	0.0137
G120	G269	0.0137
G169	G1422	0.0137
G121	G204	0.0137
G121	G1001	0.0137
G66	G1531	0.0137
G66	G1555	0.0137
G169	G1075	0.0137
G52	G133	0.0137
G52	G210	0.0137
G12	G331	0.0137
G121	G430	0.0137
G66	G820	0.0137
G12	G912	0.0137
G121	G971	0.0137
G12	G1385	0.0137
G84	G700	0.0137
G84	G964	0.0137
G84	G1499	0.0137
G10	G488	0.0137
G1	G1361	0.0137
G169	G243	0.0137
G120	G335	0.0137
G169	G1310	0.0137
G171	G1399	0.0137
G52	G725	0.0137
G52	G1097	0.0137
G1	G798	0.0137
G171	G1166	0.0137
G84	G72	0.0137
G84	G210	0.0137
G52	G1561	0.0137
G10	G486	0.0137
G10	G1350	0.0137
G136	G31	0.0136
G120	G932	0.0136
G66	G631	0.0136
G66	G1216	0.0136
G121	G1290	0.0136
G120	G1014	0.0136
G120	G1559	0.0136
G176	G572	0.0136
G121	G1175	0.0136
G169	G958	0.0136
G169	G1179	0.0136
G171	G1259	0.0136
G169	G479	0.0136
G66	G255	0.0136
G121	G644	0.0136
G121	G831	0.0136
G12	G1366	0.0136
G10	G1387	0.0136
G171	G1199	0.0136
G10	G1229	0.0136
G171	G4	0.0136
G171	G1539	0.0136
G171	G1623	0.0136
G84	G162	0.0136
G84	G1596	0.0136
G84	G899	0.0136
G84	G933	0.0136
G84	G1614	0.0136
G10	G148	0.0136
G10	G1529	0.0136
G10	G762	0.0136
G171	G1282	0.0136
G120	G767	0.0135
G121	G45	0.0135
G49	G1360	0.0135
G136	G297	0.0135
G136	G837	0.0135
G136	G1069	0.0135
G120	G26	0.0135
G164	G90	0.0135
G121	G1194	0.0135
G12	G1286	0.0135
G52	G1286	0.0135
G1	G309	0.0135
G121	G758	0.0135
G66	G1069	0.0135
G12	G1436	0.0135
G176	G1025	0.0135
G121	G1378	0.0135
G136	G720	0.0135
G84	G612	0.0135
G1	G740	0.0135
G169	G1313	0.0135
G176	G188	0.0135
G12	G310	0.0135
G52	G351	0.0135
G169	G4	0.0135
G169	G298	0.0135
G171	G369	0.0135
G171	G701	0.0135
G66	G914	0.0135
G66	G1113	0.0135
G121	G1418	0.0135
G1	G959	0.0135
G171	G247	0.0135
G10	G119	0.0135
G10	G204	0.0135
G10	G708	0.0135
G1	G1021	0.0135
G171	G977	0.0135
G10	G56	0.0135
G10	G1557	0.0135
G120	G824	0.0134
G49	G132	0.0134
G164	G1204	0.0134
G12	G1499	0.0134
G120	G171	0.0134
G164	G1554	0.0134
G121	G269	0.0134
G66	G1410	0.0134
G136	G193	0.0134
G120	G1536	0.0134
G1	G1354	0.0134
G84	G871	0.0134
G121	G934	0.0134
G176	G486	0.0134
G12	G588	0.0134
G12	G800	0.0134
G176	G1522	0.0134
G171	G1079	0.0134
G84	G117	0.0134
G84	G698	0.0134
G169	G482	0.0134
G10	G870	0.0134
G121	G823	0.0134
G84	G61	0.0134
G84	G356	0.0134
G10	G1366	0.0134
G171	G6	0.0134
G164	G1075	0.0133
G120	G215	0.0133
G136	G445	0.0133
G136	G580	0.0133
G164	G706	0.0133
G176	G749	0.0133
G12	G1463	0.0133
G121	G1610	0.0133
G120	G697	0.0133
G120	G509	0.0133
G136	G649	0.0133
G169	G358	0.0133
G169	G787	0.0133
G169	G1443	0.0133
G66	G293	0.0133
G66	G549	0.0133
G121	G549	0.0133
G52	G664	0.0133
G52	G738	0.0133
G52	G865	0.0133
G121	G1542	0.0133
G171	G519	0.0133
G84	G1112	0.0133
G84	G1393	0.0133
G169	G357	0.0133
G169	G434	0.0133
G84	G1343	0.0133
G136	G1297	0.0133
G171	G297	0.0133
G171	G1065	0.0133
G84	G1410	0.0133
G1	G1549	0.0133
G10	G370	0.0133
G171	G133	0.0133
G171	G482	0.0133
G171	G1462	0.0133
G169	G927	0.0133
G171	G260	0.0133
G10	G375	0.0133
G10	G1415	0.0133
G49	G884	0.0132
G136	G97	0.0132
G120	G362	0.0132
G136	G487	0.0132
G136	G1530	0.0132
G120	G487	0.0132
G136	G1057	0.0132
G84	G1344	0.0132
G121	G213	0.0132
G12	G280	0.0132
G12	G320	0.0132
G121	G746	0.0132
G176	G746	0.0132
G176	G795	0.0132
G121	G997	0.0132
G121	G1621	0.0132
G136	G1320	0.0132
G171	G585	0.0132
G1	G704	0.0132
G1	G1210	0.0132
G1	G1306	0.0132
G12	G87	0.0132
G12	G754	0.0132
G12	G1484	0.0132
G1	G1076	0.0132
G84	G529	0.0132
G84	G1473	0.0132
G1	G113	0.0132
G1	G1641	0.0132
G171	G262	0.0132
G171	G323	0.0132
G10	G1463	0.0132
G171	G1580	0.0132
G171	G1583	0.0132
G171	G1622	0.0132
G169	G220	0.0132
G84	G1375	0.0132
G171	G96	0.0132
G171	G320	0.0132
G171	G1268	0.0132
G84	G1245	0.0132
G120	G1210	0.0131
G12	G488	0.0131
G52	G488	0.0131
G121	G583	0.0131
G176	G879	0.0131
G120	G119	0.0131
G120	G592	0.0131
G136	G872	0.0131
G66	G183	0.0131
G52	G548	0.0131
G176	G548	0.0131
G12	G668	0.0131
G121	G1555	0.0131
G171	G165	0.0131
G171	G717	0.0131
G136	G5	0.0131
G120	G245	0.0131
G120	G876	0.0131
G120	G1195	0.0131
G84	G361	0.0131
G84	G993	0.0131
G121	G1379	0.0131
G120	G1083	0.0131
G176	G48	0.0131
G52	G295	0.0131
G52	G1244	0.0131
G10	G213	0.0131
G10	G457	0.0131
G10	G523	0.0131
G84	G426	0.0131
G176	G1355	0.0131
G10	G477	0.0131
G10	G1019	0.0131
G171	G1278	0.0131
G1	G1548	0.0131
G171	G1579	0.0131
G49	G903	0.013
G66	G963	0.013
G52	G1257	0.013
G169	G1643	0.013
G120	G1010	0.013
G66	G1023	0.013
G1	G1032	0.013
G176	G654	0.013
G12	G1403	0.013
G66	G1628	0.013
G120	G869	0.013
G169	G1247	0.013
G169	G1592	0.013
G12	G304	0.013
G121	G1096	0.013
G1	G107	0.013
G169	G1421	0.013
G121	G608	0.013
G121	G1414	0.013
G171	G80	0.013
G171	G1612	0.013
G1	G277	0.013
G10	G396	0.013
G10	G426	0.013
G10	G1157	0.013
G10	G1445	0.013
G10	G1510	0.013
G136	G18	0.0129
G136	G29	0.0129
G120	G811	0.0129
G136	G1344	0.0129
G121	G165	0.0129
G66	G279	0.0129
G176	G279	0.0129
G66	G338	0.0129
G121	G338	0.0129
G12	G552	0.0129
G12	G1183	0.0129
G1	G1636	0.0129
G136	G1167	0.0129
G169	G29	0.0129
G169	G767	0.0129
G176	G39	0.0129
G52	G1253	0.0129
G84	G200	0.0129
G84	G1208	0.0129
G121	G64	0.0129
G66	G880	0.0129
G84	G1184	0.0129
G84	G303	0.0129
G84	G1084	0.0129
G169	G918	0.0129
G84	G1513	0.0129
G10	G798	0.0129
G171	G1415	0.0129
G171	G878	0.0129
G10	G246	0.0129
G12	G1512	0.0128
G120	G394	0.0128
G169	G1236	0.0128
G121	G212	0.0128
G176	G212	0.0128
G12	G296	0.0128
G52	G296	0.0128
G52	G370	0.0128
G12	G870	0.0128
G52	G1270	0.0128
G176	G1408	0.0128
G169	G505	0.0128
G169	G1139	0.0128
G66	G76	0.0128
G52	G1428	0.0128
G136	G713	0.0128
G169	G247	0.0128
G169	G576	0.0128
G169	G968	0.0128
G84	G1279	0.0128
G169	G582	0.0128
G169	G916	0.0128
G169	G1580	0.0128
G169	G1615	0.0128
G176	G118	0.0128
G121	G386	0.0128
G52	G628	0.0128
G1	G103	0.0128
G1	G1333	0.0128
G169	G953	0.0128
G169	G1319	0.0128
G84	G363	0.0128
G84	G932	0.0128
G10	G50	0.0128
G10	G1190	0.0128
G10	G183	0.0128
G10	G458	0.0128
G10	G781	0.0128
G10	G1280	0.0128
G10	G157	0.0128
G10	G1335	0.0128
G121	G94	0.0127
G49	G1263	0.0127
G12	G484	0.0127
G120	G1452	0.0127
G52	G1565	0.0127
G136	G567	0.0127
G136	G999	0.0127
G120	G1506	0.0127
G121	G844	0.0127
G176	G851	0.0127
G52	G1028	0.0127
G66	G1438	0.0127
G169	G1437	0.0127
G169	G1123	0.0127
G121	G95	0.0127
G121	G722	0.0127
G12	G1311	0.0127
G121	G1528	0.0127
G120	G744	0.0127
G120	G942	0.0127
G136	G1370	0.0127
G136	G1413	0.0127
G84	G680	0.0127
G84	G1620	0.0127
G1	G1490	0.0127
G121	G842	0.0127
G52	G1608	0.0127
G169	G11	0.0127
G12	G965	0.0127
G66	G965	0.0127
G66	G1596	0.0127
G84	G629	0.0127
G169	G610	0.0127
G176	G87	0.0127
G171	G521	0.0127
G171	G787	0.0127
G10	G730	0.0127
G10	G1612	0.0127
G176	G236	0.0127
G10	G1081	0.0127
G171	G1172	0.0127
G10	G1640	0.0127
G120	G926	0.0126
G136	G926	0.0126
G12	G1502	0.0126
G136	G325	0.0126
G121	G321	0.0126
G66	G379	0.0126
G12	G436	0.0126
G52	G1386	0.0126
G169	G1163	0.0126
G171	G807	0.0126
G52	G413	0.0126
G176	G885	0.0126
G66	G1220	0.0126
G176	G1220	0.0126
G12	G915	0.0126
G121	G1582	0.0126
G10	G478	0.0126
G10	G1528	0.0126
G66	G348	0.0126
G171	G507	0.0126
G171	G1264	0.0126
G84	G244	0.0126
G84	G465	0.0126
G10	G1155	0.0126
G10	G447	0.0126
G10	G1064	0.0126
G120	G1105	0.0125
G12	G1161	0.0125
G120	G214	0.0125
G120	G490	0.0125
G52	G852	0.0125
G120	G409	0.0125
G52	G231	0.0125
G52	G677	0.0125
G66	G677	0.0125
G66	G958	0.0125
G176	G1226	0.0125
G84	G1137	0.0125
G169	G1232	0.0125
G121	G298	0.0125
G121	G395	0.0125
G121	G1278	0.0125
G121	G1461	0.0125
G84	G209	0.0125
G84	G446	0.0125
G84	G668	0.0125
G171	G281	0.0125
G1	G795	0.0125
G10	G968	0.0125
G171	G212	0.0125
G176	G237	0.0125
G1	G318	0.0125
G84	G665	0.0125
G10	G774	0.0125
G66	G1016	0.0125
G121	G1510	0.0125
G171	G644	0.0125
G171	G754	0.0125
G169	G766	0.0125
G1	G1170	0.0125
G169	G1172	0.0125
G49	G349	0.0124
G164	G622	0.0124
G164	G1146	0.0124
G84	G45	0.0124
G136	G523	0.0124
G136	G530	0.0124
G120	G1290	0.0124
G120	G1572	0.0124
G176	G568	0.0124
G136	G402	0.0124
G136	G1218	0.0124
G136	G1461	0.0124
G121	G40	0.0124
G121	G589	0.0124
G12	G647	0.0124
G176	G732	0.0124
G66	G734	0.0124
G121	G734	0.0124
G52	G1020	0.0124
G66	G1020	0.0124
G176	G1121	0.0124
G12	G1228	0.0124
G12	G1467	0.0124
G169	G1327	0.0124
G176	G159	0.0124
G66	G521	0.0124
G121	G814	0.0124
G12	G882	0.0124
G52	G937	0.0124
G176	G1075	0.0124
G176	G1279	0.0124
G1	G574	0.0124
G12	G312	0.0124
G12	G902	0.0124
G176	G902	0.0124
G66	G1039	0.0124
G176	G1218	0.0124
G12	G1254	0.0124
G66	G1372	0.0124
G1	G881	0.0124
G169	G531	0.0124
G169	G1492	0.0124
G171	G866	0.0124
G121	G966	0.0124
G121	G1248	0.0124
G171	G213	0.0124
G12	G118	0.0124
G176	G1379	0.0124
G52	G1398	0.0124
G176	G1496	0.0124
G171	G290	0.0124
G84	G1113	0.0124
G10	G496	0.0124
G10	G1049	0.0124
G84	G1244	0.0124
G10	G869	0.0124
G171	G464	0.0124
G10	G386	0.0124
G164	G824	0.0123
G49	G53	0.0123
G136	G568	0.0123
G136	G703	0.0123
G49	G323	0.0123
G136	G519	0.0123
G120	G1054	0.0123
G120	G1370	0.0123
G169	G1593	0.0123
G136	G538	0.0123
G12	G575	0.0123
G121	G700	0.0123
G52	G838	0.0123
G52	G1229	0.0123
G169	G702	0.0123
G121	G922	0.0123
G136	G496	0.0123
G136	G864	0.0123
G136	G1106	0.0123
G84	G421	0.0123
G171	G1110	0.0123
G169	G1317	0.0123
G52	G1533	0.0123
G66	G1533	0.0123
G84	G582	0.0123
G84	G696	0.0123
G1	G224	0.0123
G84	G625	0.0123
G171	G738	0.0123
G66	G1096	0.0123
G84	G1534	0.0123
G52	G1544	0.0123
G171	G1626	0.0123
G10	G274	0.0123
G171	G58	0.0123
G10	G1221	0.0123
G10	G1360	0.0123
G10	G663	0.0123
G34	G957	0.0122
G136	G314	0.0122
G136	G461	0.0122
G120	G556	0.0122
G136	G583	0.0122
G66	G1091	0.0122
G176	G1091	0.0122
G12	G1252	0.0122
G52	G1289	0.0122
G66	G1289	0.0122
G12	G1547	0.0122
G120	G1592	0.0122
G66	G381	0.0122
G121	G612	0.0122
G12	G1408	0.0122
G12	G1439	0.0122
G84	G959	0.0122
G84	G1142	0.0122
G84	G1181	0.0122
G84	G805	0.0122
G169	G1202	0.0122
G176	G223	0.0122
G121	G988	0.0122
G121	G1411	0.0122
G176	G1632	0.0122
G84	G1537	0.0122
G66	G260	0.0122
G121	G1589	0.0122
G10	G963	0.0122
G10	G1295	0.0122
G10	G1399	0.0122
G171	G20	0.0122
G171	G954	0.0122
G169	G678	0.0122
G84	G1150	0.0122
G1	G720	0.0122
G84	G75	0.0122
G84	G744	0.0122
G136	G1179	0.0121
G12	G270	0.0121
G120	G866	0.0121
G136	G1064	0.0121
G136	G1356	0.0121
G136	G1436	0.0121
G136	G1450	0.0121
G136	G1491	0.0121
G52	G86	0.0121
G52	G277	0.0121
G12	G638	0.0121
G66	G638	0.0121
G176	G78	0.0121
G52	G362	0.0121
G176	G740	0.0121
G120	G1125	0.0121
G84	G281	0.0121
G169	G1632	0.0121
G12	G72	0.0121
G66	G131	0.0121
G52	G234	0.0121
G12	G785	0.0121
G66	G869	0.0121
G52	G922	0.0121
G66	G1103	0.0121
G121	G1358	0.0121
G169	G7	0.0121
G169	G103	0.0121
G169	G1498	0.0121
G52	G914	0.0121
G121	G914	0.0121
G84	G20	0.0121
G84	G1289	0.0121
G171	G550	0.0121
G84	G911	0.0121
G171	G1380	0.0121
G84	G1450	0.0121
G66	G267	0.0121
G176	G836	0.0121
G10	G65	0.0121
G10	G332	0.0121
G10	G556	0.0121
G171	G429	0.0121
G171	G876	0.0121
G171	G957	0.0121
G171	G1263	0.0121
G171	G1550	0.0121
G10	G54	0.0121
G10	G816	0.0121
G10	G1148	0.0121
G10	G336	0.0121
G49	G1595	0.012
G49	G1446	0.012
G66	G1504	0.012
G136	G281	0.012
G120	G617	0.012
G120	G648	0.012
G136	G1408	0.012
G52	G542	0.012
G52	G772	0.012
G121	G868	0.012
G52	G1032	0.012
G136	G1076	0.012
G169	G1194	0.012
G84	G403	0.012
G169	G1212	0.012
G169	G1552	0.012
G121	G66	0.012
G52	G341	0.012
G52	G805	0.012
G66	G805	0.012
G12	G1343	0.012
G121	G1343	0.012
G12	G1443	0.012
G121	G1472	0.012
G120	G96	0.012
G120	G994	0.012
G12	G353	0.012
G66	G402	0.012
G12	G509	0.012
G176	G561	0.012
G176	G637	0.012
G171	G958	0.012
G1	G1420	0.012
G136	G143	0.012
G120	G467	0.012
G120	G1466	0.012
G84	G179	0.012
G169	G119	0.012
G169	G176	0.012
G169	G592	0.012
G169	G1280	0.012
G171	G613	0.012
G171	G693	0.012
G171	G1253	0.012
G171	G1490	0.012
G1	G852	0.012
G10	G364	0.012
G10	G680	0.012
G12	G253	0.012
G52	G615	0.012
G171	G1383	0.012
G171	G1410	0.012
G171	G1522	0.012
G1	G1264	0.012
G10	G518	0.012
G171	G147	0.012
G34	G212	0.0119
G49	G18	0.0119
G49	G419	0.0119
G164	G523	0.0119
G52	G1000	0.0119
G121	G1095	0.0119
G49	G172	0.0119
G120	G548	0.0119
G120	G140	0.0119
G120	G430	0.0119
G52	G275	0.0119
G66	G704	0.0119
G12	G960	0.0119
G176	G1214	0.0119
G52	G242	0.0119
G121	G1141	0.0119
G52	G1155	0.0119
G12	G1400	0.0119
G136	G41	0.0119
G1	G322	0.0119
G84	G548	0.0119
G84	G1474	0.0119
G66	G435	0.0119
G52	G900	0.0119
G52	G1106	0.0119
G1	G699	0.0119
G1	G1145	0.0119
G84	G191	0.0119
G84	G1049	0.0119
G84	G1197	0.0119
G171	G159	0.0119
G171	G538	0.0119
G176	G682	0.0119
G176	G792	0.0119
G171	G1470	0.0119
G10	G1176	0.0119
G171	G554	0.0119
G171	G755	0.0119
G84	G581	0.0119
G84	G1096	0.0119
G10	G122	0.0119
G10	G144	0.0119
G10	G1150	0.0119
G49	G1076	0.0118
G164	G1212	0.0118
G120	G328	0.0118
G136	G804	0.0118
G120	G1363	0.0118
G136	G1365	0.0118
G120	G1386	0.0118
G66	G1482	0.0118
G169	G1067	0.0118
G176	G397	0.0118
G66	G1202	0.0118
G84	G824	0.0118
G12	G168	0.0118
G121	G756	0.0118
G120	G17	0.0118
G136	G224	0.0118
G136	G354	0.0118
G52	G311	0.0118
G121	G311	0.0118
G66	G375	0.0118
G66	G425	0.0118
G121	G538	0.0118
G121	G1537	0.0118
G176	G1537	0.0118
G171	G313	0.0118
G171	G400	0.0118
G84	G168	0.0118
G169	G1010	0.0118
G171	G172	0.0118
G12	G284	0.0118
G66	G284	0.0118
G121	G406	0.0118
G176	G933	0.0118
G176	G1129	0.0118
G171	G509	0.0118
G171	G874	0.0118
G171	G1291	0.0118
G171	G1484	0.0118
G169	G1096	0.0118
G1	G465	0.0118
G176	G246	0.0118
G10	G893	0.0118
G169	G481	0.0117
G176	G1176	0.0117
G120	G410	0.0117
G52	G854	0.0117
G176	G1437	0.0117
G169	G1555	0.0117
G171	G772	0.0117
G120	G460	0.0117
G120	G910	0.0117
G52	G53	0.0117
G52	G97	0.0117
G66	G225	0.0117
G121	G453	0.0117
G121	G834	0.0117
G66	G1147	0.0117
G121	G1597	0.0117
G12	G1629	0.0117
G52	G1629	0.0117
G1	G1014	0.0117
G1	G1473	0.0117
G169	G724	0.0117
G12	G99	0.0117
G121	G99	0.0117
G12	G151	0.0117
G66	G546	0.0117
G66	G707	0.0117
G10	G1363	0.0117
G10	G1555	0.0117
G10	G1610	0.0117
G120	G986	0.0117
G169	G450	0.0117
G176	G1406	0.0117
G171	G402	0.0117
G171	G1604	0.0117
G10	G67	0.0117
G169	G15	0.0117
G169	G1545	0.0117
G1	G203	0.0117
G1	G616	0.0117
G1	G1546	0.0117
G84	G1056	0.0117
G176	G324	0.0117
G10	G1044	0.0117
G34	G706	0.0116
G34	G386	0.0116
G136	G223	0.0116
G120	G307	0.0116
G12	G248	0.0116
G120	G411	0.0116
G120	G964	0.0116
G49	G1642	0.0116
G12	G403	0.0116
G52	G1593	0.0116
G169	G207	0.0116
G120	G233	0.0116
G136	G1492	0.0116
G121	G1137	0.0116
G66	G1206	0.0116
G171	G264	0.0116
G164	G752	0.0116
G176	G606	0.0116
G120	G44	0.0116
G120	G129	0.0116
G136	G291	0.0116
G120	G406	0.0116
G120	G522	0.0116
G120	G888	0.0116
G136	G1080	0.0116
G136	G1292	0.0116
G120	G1600	0.0116
G120	G1623	0.0116
G120	G1624	0.0116
G12	G1	0.0116
G121	G1	0.0116
G121	G205	0.0116
G52	G272	0.0116
G12	G897	0.0116
G66	G994	0.0116
G12	G1123	0.0116
G66	G1123	0.0116
G176	G1131	0.0116
G169	G175	0.0116
G169	G1278	0.0116
G171	G25	0.0116
G171	G1227	0.0116
G171	G1504	0.0116
G171	G1555	0.0116
G52	G316	0.0116
G176	G762	0.0116
G176	G1018	0.0116
G169	G378	0.0116
G171	G695	0.0116
G52	G989	0.0116
G171	G174	0.0116
G84	G1585	0.0116
G10	G1251	0.0116
G176	G577	0.0116
G84	G1149	0.0116
G84	G1278	0.0116
G10	G64	0.0116
G10	G132	0.0116
G10	G1194	0.0116
G10	G182	0.0116
G34	G694	0.0115
G49	G568	0.0115
G164	G198	0.0115
G120	G272	0.0115
G136	G1454	0.0115
G171	G45	0.0115
G66	G7	0.0115
G66	G985	0.0115
G121	G1590	0.0115
G169	G478	0.0115
G52	G4	0.0115
G52	G279	0.0115
G121	G1164	0.0115
G52	G1165	0.0115
G66	G1165	0.0115
G52	G1240	0.0115
G121	G1274	0.0115
G52	G1371	0.0115
G171	G1628	0.0115
G136	G1315	0.0115
G171	G430	0.0115
G12	G840	0.0115
G66	G1068	0.0115
G121	G1068	0.0115
G52	G1239	0.0115
G66	G1239	0.0115
G176	G1307	0.0115
G66	G1349	0.0115
G84	G400	0.0115
G84	G589	0.0115
G84	G647	0.0115
G84	G1456	0.0115
G1	G353	0.0115
G84	G790	0.0115
G84	G1042	0.0115
G84	G1251	0.0115
G171	G558	0.0115
G171	G932	0.0115
G169	G1445	0.0115
G84	G22	0.0115
G52	G58	0.0115
G66	G256	0.0115
G1	G1382	0.0115
G84	G1487	0.0115
G1	G1507	0.0115
G10	G265	0.0115
G10	G451	0.0115
G169	G1411	0.0115
G1	G377	0.0115
G1	G727	0.0115
G1	G755	0.0115
G10	G531	0.0115
G34	G76	0.0114
G34	G515	0.0114
G20	G1570	0.0114
G136	G1528	0.0114
G49	G922	0.0114
G52	G851	0.0114
G120	G1079	0.0114
G120	G1368	0.0114
G120	G77	0.0114
G120	G218	0.0114
G120	G855	0.0114
G176	G103	0.0114
G66	G365	0.0114
G176	G365	0.0114
G66	G560	0.0114
G12	G1425	0.0114
G176	G1598	0.0114
G12	G71	0.0114
G12	G1080	0.0114
G66	G1080	0.0114
G121	G1475	0.0114
G120	G316	0.0114
G136	G719	0.0114
G169	G1486	0.0114
G171	G1454	0.0114
G1	G171	0.0114
G10	G1422	0.0114
G169	G433	0.0114
G121	G306	0.0114
G121	G850	0.0114
G12	G1215	0.0114
G12	G1324	0.0114
G176	G1382	0.0114
G176	G1415	0.0114
G171	G1	0.0114
G66	G5	0.0114
G171	G205	0.0114
G176	G604	0.0114
G171	G718	0.0114
G10	G756	0.0114
G171	G970	0.0114
G171	G1066	0.0114
G10	G1475	0.0114
G171	G1515	0.0114
G1	G542	0.0114
G10	G710	0.0114
G10	G1318	0.0114
G169	G1406	0.0114
G10	G467	0.0114
G10	G610	0.0114
G10	G727	0.0114
G10	G1133	0.0114
G20	G178	0.0113
G20	G953	0.0113
G136	G735	0.0113
G164	G1128	0.0113
G120	G984	0.0113
G164	G1147	0.0113
G52	G1180	0.0113
G120	G361	0.0113
G136	G1009	0.0113
G121	G463	0.0113
G12	G929	0.0113
G169	G333	0.0113
G169	G960	0.0113
G176	G574	0.0113
G121	G783	0.0113
G52	G926	0.0113
G120	G651	0.0113
G120	G828	0.0113
G120	G1249	0.0113
G10	G1042	0.0113
G121	G208	0.0113
G176	G247	0.0113
G84	G1032	0.0113
G10	G1356	0.0113
G136	G1158	0.0113
G169	G108	0.0113
G169	G988	0.0113
G171	G214	0.0113
G52	G54	0.0113
G52	G184	0.0113
G66	G216	0.0113
G12	G443	0.0113
G52	G1048	0.0113
G66	G1154	0.0113
G52	G1261	0.0113
G176	G1385	0.0113
G84	G626	0.0113
G84	G1403	0.0113
G171	G723	0.0113
G10	G128	0.0113
G10	G580	0.0113
G10	G1594	0.0113
G169	G687	0.0113
G84	G234	0.0113
G84	G689	0.0113
G84	G922	0.0113
G84	G1340	0.0113
G12	G1538	0.0113
G121	G784	0.0113
G12	G1116	0.0113
G176	G1396	0.0113
G10	G504	0.0113
G10	G1361	0.0113
G169	G943	0.0113
G169	G1548	0.0113
G176	G909	0.0113
G10	G1375	0.0113
G10	G780	0.0113
G10	G1012	0.0113
G49	G1015	0.0112
G49	G1176	0.0112
G136	G802	0.0112
G49	G926	0.0112
G120	G585	0.0112
G136	G908	0.0112
G52	G219	0.0112
G12	G333	0.0112
G121	G677	0.0112
G66	G1367	0.0112
G136	G302	0.0112
G136	G572	0.0112
G136	G595	0.0112
G136	G1077	0.0112
G136	G1181	0.0112
G120	G1311	0.0112
G136	G1325	0.0112
G136	G1341	0.0112
G136	G1615	0.0112
G66	G287	0.0112
G176	G420	0.0112
G66	G1140	0.0112
G12	G1186	0.0112
G66	G1503	0.0112
G84	G347	0.0112
G169	G804	0.0112
G120	G443	0.0112
G171	G1429	0.0112
G52	G107	0.0112
G121	G175	0.0112
G121	G954	0.0112
G66	G1230	0.0112
G1	G1575	0.0112
G120	G1245	0.0112
G84	G172	0.0112
G84	G1452	0.0112
G10	G23	0.0112
G121	G62	0.0112
G176	G222	0.0112
G176	G234	0.0112
G12	G274	0.0112
G121	G367	0.0112
G12	G473	0.0112
G66	G501	0.0112
G1	G518	0.0112
G1	G753	0.0112
G171	G415	0.0112
G171	G458	0.0112
G171	G665	0.0112
G84	G1132	0.0112
G10	G218	0.0112
G10	G626	0.0112
G171	G237	0.0112
G34	G756	0.0111
G20	G1388	0.0111
G49	G203	0.0111
G49	G263	0.0111
G120	G1075	0.0111
G136	G1439	0.0111
G164	G1286	0.0111
G121	G334	0.0111
G52	G1042	0.0111
G169	G824	0.0111
G136	G264	0.0111
G120	G1435	0.0111
G176	G1168	0.0111
G176	G1201	0.0111
G12	G1635	0.0111
G171	G722	0.0111
G136	G955	0.0111
G120	G1002	0.0111
G84	G1022	0.0111
G84	G1643	0.0111
G169	G480	0.0111
G169	G691	0.0111
G176	G20	0.0111
G121	G80	0.0111
G66	G193	0.0111
G12	G283	0.0111
G52	G394	0.0111
G66	G394	0.0111
G121	G811	0.0111
G52	G893	0.0111
G121	G975	0.0111
G12	G1025	0.0111
G66	G1025	0.0111
G10	G1151	0.0111
G169	G111	0.0111
G169	G177	0.0111
G169	G1358	0.0111
G171	G885	0.0111
G171	G1142	0.0111
G84	G1395	0.0111
G171	G882	0.0111
G176	G54	0.0111
G176	G1269	0.0111
G169	G733	0.0111
G169	G1127	0.0111
G176	G1562	0.0111
G171	G291	0.0111
G171	G1556	0.0111
G10	G733	0.0111
G120	G103	0.011
G49	G482	0.011
G136	G618	0.011
G49	G889	0.011
G120	G1124	0.011
G136	G1159	0.011
G136	G1216	0.011
G164	G388	0.011
G164	G1230	0.011
G120	G1336	0.011
G84	G703	0.011
G12	G523	0.011
G66	G657	0.011
G176	G668	0.011
G66	G1436	0.011
G121	G1572	0.011
G120	G157	0.011
G136	G1173	0.011
G169	G40	0.011
G176	G274	0.011
G176	G340	0.011
G12	G390	0.011
G66	G390	0.011
G176	G579	0.011
G176	G617	0.011
G52	G764	0.011
G176	G898	0.011
G121	G1025	0.011
G52	G1199	0.011
G1	G78	0.011
G136	G768	0.011
G169	G30	0.011
G169	G349	0.011
G169	G872	0.011
G12	G1193	0.011
G52	G1193	0.011
G66	G1193	0.011
G121	G1494	0.011
G1	G351	0.011
G10	G421	0.011
G171	G634	0.011
G10	G844	0.011
G121	G888	0.011
G12	G914	0.011
G1	G992	0.011
G12	G1044	0.011
G1	G1085	0.011
G176	G1158	0.011
G10	G212	0.011
G169	G1116	0.011
G171	G56	0.011
G84	G770	0.011
G10	G768	0.011
G20	G172	0.0109
G34	G702	0.0109
G34	G1584	0.0109
G49	G1327	0.0109
G49	G719	0.0109
G136	G1565	0.0109
G120	G32	0.0109
G136	G240	0.0109
G120	G265	0.0109
G66	G850	0.0109
G169	G807	0.0109
G169	G1499	0.0109
G12	G308	0.0109
G52	G541	0.0109
G176	G587	0.0109
G176	G638	0.0109
G66	G1184	0.0109
G121	G1433	0.0109
G136	G754	0.0109
G136	G1271	0.0109
G1	G328	0.0109
G1	G655	0.0109
G1	G1365	0.0109
G84	G453	0.0109
G84	G1079	0.0109
G1	G152	0.0109
G120	G27	0.0109
G169	G806	0.0109
G171	G708	0.0109
G171	G1487	0.0109
G12	G132	0.0109
G52	G249	0.0109
G176	G300	0.0109
G176	G520	0.0109
G176	G562	0.0109
G84	G1514	0.0109
G84	G308	0.0109
G176	G377	0.0109
G12	G467	0.0109
G12	G942	0.0109
G121	G1339	0.0109
G171	G1010	0.0109
G169	G1409	0.0109
G169	G1561	0.0109
G1	G91	0.0109
G10	G377	0.0109
G171	G68	0.0109
G10	G1322	0.0109
G20	G781	0.0108
G34	G1613	0.0108
G49	G207	0.0108
G49	G668	0.0108
G49	G775	0.0108
G169	G179	0.0108
G169	G1467	0.0108
G120	G631	0.0108
G136	G905	0.0108
G49	G1597	0.0108
G52	G1610	0.0108
G52	G1636	0.0108
G66	G1636	0.0108
G169	G484	0.0108
G171	G767	0.0108
G52	G791	0.0108
G121	G1265	0.0108
G52	G1314	0.0108
G66	G1314	0.0108
G84	G165	0.0108
G169	G1040	0.0108
G120	G792	0.0108
G136	G992	0.0108
G120	G1082	0.0108
G136	G1529	0.0108
G171	G676	0.0108
G169	G1463	0.0108
G52	G293	0.0108
G12	G412	0.0108
G52	G694	0.0108
G12	G952	0.0108
G120	G599	0.0108
G84	G99	0.0108
G84	G1383	0.0108
G10	G1286	0.0108
G66	G87	0.0108
G121	G382	0.0108
G176	G1036	0.0108
G52	G1173	0.0108
G66	G1488	0.0108
G12	G1530	0.0108
G52	G1546	0.0108
G171	G594	0.0108
G171	G1022	0.0108
G171	G440	0.0108
G10	G197	0.0108
G84	G785	0.0108
G10	G361	0.0108
G10	G1266	0.0108
G84	G62	0.0108
G10	G850	0.0108
G171	G27	0.0108
G171	G1577	0.0108
G84	G385	0.0108
G84	G267	0.0108
G10	G607	0.0108
G10	G1538	0.0108
G10	G474	0.0108
G10	G1013	0.0108
G20	G85	0.0107
G20	G1007	0.0107
G49	G109	0.0107
G120	G71	0.0107
G136	G152	0.0107
G120	G896	0.0107
G12	G583	0.0107
G176	G1139	0.0107
G66	G1334	0.0107
G52	G1429	0.0107
G52	G1643	0.0107
G66	G61	0.0107
G176	G571	0.0107
G52	G680	0.0107
G136	G197	0.0107
G136	G566	0.0107
G84	G519	0.0107
G1	G1045	0.0107
G169	G1141	0.0107
G169	G1211	0.0107
G176	G280	0.0107
G121	G531	0.0107
G12	G795	0.0107
G176	G997	0.0107
G66	G1207	0.0107
G176	G1231	0.0107
G121	G1251	0.0107
G121	G1365	0.0107
G176	G1374	0.0107
G66	G1621	0.0107
G84	G275	0.0107
G164	G1534	0.0107
G1	G45	0.0107
G10	G1474	0.0107
G169	G334	0.0107
G171	G1161	0.0107
G52	G992	0.0107
G66	G992	0.0107
G176	G1304	0.0107
G121	G1312	0.0107
G66	G1520	0.0107
G84	G76	0.0107
G84	G595	0.0107
G84	G56	0.0107
G84	G154	0.0107
G1	G406	0.0107
G1	G509	0.0107
G84	G642	0.0107
G1	G1047	0.0107
G84	G1162	0.0107
G1	G1188	0.0107
G1	G1291	0.0107
G171	G1071	0.0107
G1	G527	0.0107
G52	G195	0.0107
G176	G444	0.0107
G12	G1342	0.0107
G171	G139	0.0107
G171	G1302	0.0107
G10	G177	0.0107
G10	G1171	0.0107
G169	G1412	0.0107
G1	G311	0.0107
G1	G1388	0.0107
G171	G817	0.0107
G171	G1158	0.0107
G171	G1524	0.0107
G171	G1613	0.0107
G1	G659	0.0107
G10	G231	0.0107
G20	G1476	0.0106
G49	G1555	0.0106
G169	G1276	0.0106
G120	G1085	0.0106
G136	G1595	0.0106
G176	G1333	0.0106
G12	G1345	0.0106
G120	G1155	0.0106
G49	G927	0.0106
G1	G1344	0.0106
G52	G183	0.0106
G121	G446	0.0106
G121	G449	0.0106
G66	G556	0.0106
G66	G1337	0.0106
G120	G187	0.0106
G120	G1599	0.0106
G1	G204	0.0106
G171	G587	0.0106
G1	G838	0.0106
G66	G59	0.0106
G176	G401	0.0106
G121	G855	0.0106
G12	G862	0.0106
G120	G604	0.0106
G120	G758	0.0106
G120	G957	0.0106
G169	G840	0.0106
G171	G601	0.0106
G169	G319	0.0106
G169	G373	0.0106
G169	G436	0.0106
G121	G799	0.0106
G52	G288	0.0106
G66	G288	0.0106
G176	G823	0.0106
G10	G175	0.0106
G84	G1476	0.0106
G171	G873	0.0106
G171	G1149	0.0106
G10	G89	0.0106
G10	G1642	0.0106
G84	G290	0.0106
G10	G70	0.0106
G20	G526	0.0105
G20	G1093	0.0105
G136	G557	0.0105
G136	G807	0.0105
G136	G968	0.0105
G169	G703	0.0105
G136	G345	0.0105
G120	G1400	0.0105
G176	G1257	0.0105
G169	G361	0.0105
G12	G580	0.0105
G121	G580	0.0105
G176	G1594	0.0105
G136	G127	0.0105
G136	G552	0.0105
G136	G625	0.0105
G136	G1275	0.0105
G169	G826	0.0105
G84	G998	0.0105
G171	G1426	0.0105
G171	G1551	0.0105
G1	G86	0.0105
G171	G1610	0.0105
G121	G93	0.0105
G52	G304	0.0105
G12	G487	0.0105
G52	G1055	0.0105
G12	G1057	0.0105
G52	G1301	0.0105
G10	G701	0.0105
G84	G231	0.0105
G84	G1399	0.0105
G169	G443	0.0105
G66	G208	0.0105
G12	G829	0.0105
G52	G829	0.0105
G84	G897	0.0105
G84	G1247	0.0105
G84	G1329	0.0105
G52	G1508	0.0105
G171	G707	0.0105
G171	G928	0.0105
G169	G100	0.0105
G176	G229	0.0105
G10	G1424	0.0105
G171	G88	0.0105
G1	G979	0.0105
G84	G1224	0.0105
G10	G1342	0.0105
G20	G139	0.0104
G20	G858	0.0104
G34	G1574	0.0104
G49	G462	0.0104
G136	G322	0.0104
G49	G1329	0.0104
G120	G9	0.0104
G136	G39	0.0104
G120	G606	0.0104
G12	G279	0.0104
G12	G338	0.0104
G52	G338	0.0104
G66	G1344	0.0104
G121	G1344	0.0104
G176	G276	0.0104
G121	G1019	0.0104
G136	G1263	0.0104
G169	G621	0.0104
G121	G371	0.0104
G66	G374	0.0104
G176	G686	0.0104
G12	G376	0.0104
G121	G376	0.0104
G52	G560	0.0104
G12	G631	0.0104
G52	G872	0.0104
G66	G939	0.0104
G171	G152	0.0104
G171	G173	0.0104
G169	G181	0.0104
G169	G551	0.0104
G169	G794	0.0104
G52	G326	0.0104
G66	G326	0.0104
G1	G605	0.0104
G66	G628	0.0104
G12	G797	0.0104
G176	G1352	0.0104
G169	G447	0.0104
G171	G21	0.0104
G171	G1569	0.0104
G84	G115	0.0104
G84	G1364	0.0104
G1	G645	0.0104
G171	G46	0.0104
G10	G665	0.0104
G171	G742	0.0104
G10	G160	0.0104
G20	G630	0.0103
G20	G850	0.0103
G20	G1248	0.0103
G20	G1249	0.0103
G20	G1385	0.0103
G20	G1421	0.0103
G49	G459	0.0103
G12	G94	0.0103
G66	G94	0.0103
G49	G365	0.0103
G49	G552	0.0103
G49	G928	0.0103
G120	G1134	0.0103
G164	G200	0.0103
G12	G1163	0.0103
G169	G1636	0.0103
G120	G613	0.0103
G136	G1144	0.0103
G120	G1253	0.0103
G120	G1260	0.0103
G52	G510	0.0103
G12	G587	0.0103
G121	G689	0.0103
G171	G1636	0.0103
G169	G1482	0.0103
G136	G633	0.0103
G84	G107	0.0103
G84	G419	0.0103
G169	G211	0.0103
G169	G1165	0.0103
G121	G905	0.0103
G121	G1261	0.0103
G176	G1428	0.0103
G84	G753	0.0103
G84	G1501	0.0103
G84	G1574	0.0103
G120	G36	0.0103
G121	G435	0.0103
G121	G1275	0.0103
G84	G205	0.0103
G84	G882	0.0103
G84	G604	0.0103
G171	G934	0.0103
G10	G1220	0.0103
G10	G1560	0.0103
G171	G539	0.0103
G171	G1619	0.0103
G169	G467	0.0103
G169	G500	0.0103
G84	G1538	0.0103
G171	G743	0.0103
G10	G1102	0.0103
G10	G1434	0.0103
G20	G239	0.0102
G20	G1082	0.0102
G20	G1484	0.0102
G49	G204	0.0102
G120	G485	0.0102
G66	G215	0.0102
G49	G298	0.0102
G49	G904	0.0102
G136	G180	0.0102
G136	G280	0.0102
G136	G472	0.0102
G120	G567	0.0102
G136	G756	0.0102
G136	G1063	0.0102
G1	G1138	0.0102
G84	G214	0.0102
G52	G389	0.0102
G176	G523	0.0102
G121	G712	0.0102
G176	G844	0.0102
G66	G969	0.0102
G12	G996	0.0102
G66	G996	0.0102
G12	G1474	0.0102
G66	G1474	0.0102
G12	G1518	0.0102
G120	G761	0.0102
G10	G1142	0.0102
G176	G239	0.0102
G66	G1271	0.0102
G121	G1434	0.0102
G52	G1497	0.0102
G66	G1497	0.0102
G136	G1133	0.0102
G169	G547	0.0102
G169	G912	0.0102
G169	G1204	0.0102
G169	G1611	0.0102
G171	G739	0.0102
G1	G873	0.0102
G171	G650	0.0102
G171	G762	0.0102
G10	G1179	0.0102
G1	G415	0.0102
G1	G1174	0.0102
G52	G1539	0.0102
G176	G1539	0.0102
G84	G368	0.0102
G84	G921	0.0102
G84	G1254	0.0102
G1	G1239	0.0102
G66	G393	0.0102
G12	G1097	0.0102
G171	G499	0.0102
G84	G17	0.0102
G1	G1614	0.0102
G10	G949	0.0102
G10	G1029	0.0102
G84	G1296	0.0102
G10	G794	0.0102
G20	G566	0.0101
G20	G631	0.0101
G20	G658	0.0101
G20	G861	0.0101
G20	G880	0.0101
G20	G903	0.0101
G20	G1096	0.0101
G20	G1389	0.0101
G20	G1497	0.0101
G20	G1617	0.0101
G49	G1606	0.0101
G49	G1162	0.0101
G120	G626	0.0101
G52	G669	0.0101
G49	G1353	0.0101
G120	G1474	0.0101
G49	G1619	0.0101
G164	G601	0.0101
G164	G1098	0.0101
G66	G997	0.0101
G66	G1161	0.0101
G169	G1504	0.0101
G84	G1276	0.0101
G136	G119	0.0101
G136	G613	0.0101
G136	G733	0.0101
G120	G844	0.0101
G136	G1100	0.0101
G136	G1293	0.0101
G136	G1386	0.0101
G121	G1105	0.0101
G169	G557	0.0101
G66	G224	0.0101
G121	G224	0.0101
G52	G436	0.0101
G121	G1182	0.0101
G12	G1386	0.0101
G120	G372	0.0101
G120	G479	0.0101
G136	G831	0.0101
G121	G231	0.0101
G66	G405	0.0101
G52	G1435	0.0101
G171	G1159	0.0101
G1	G491	0.0101
G10	G952	0.0101
G66	G339	0.0101
G12	G1353	0.0101
G12	G1450	0.0101
G169	G142	0.0101
G12	G156	0.0101
G12	G356	0.0101
G84	G634	0.0101
G171	G912	0.0101
G169	G1557	0.0101
G10	G31	0.0101
G66	G1044	0.0101
G52	G1459	0.0101
G84	G398	0.0101
G176	G278	0.0101
G171	G976	0.0101
G10	G169	0.0101
G20	G761	0.01
G20	G885	0.01
G20	G999	0.01
G20	G1353	0.01
G20	G1402	0.01
G49	G908	0.01
G49	G409	0.01
G164	G704	0.01
G164	G1088	0.01
G164	G1443	0.01
G120	G1436	0.01
G136	G1584	0.01
G176	G807	0.01
G66	G1500	0.01
G164	G1435	0.01
G52	G148	0.01
G121	G313	0.01
G176	G445	0.01
G66	G460	0.01
G66	G647	0.01
G176	G1020	0.01
G121	G1036	0.01
G12	G1295	0.01
G66	G1295	0.01
G120	G941	0.01
G136	G944	0.01
G169	G360	0.01
G169	G437	0.01
G169	G1227	0.01
G169	G1351	0.01
G120	G464	0.01
G136	G1006	0.01
G120	G1523	0.01
G84	G556	0.01
G84	G1581	0.01
G66	G563	0.01
G52	G605	0.01
G66	G646	0.01
G176	G772	0.01
G52	G1182	0.01
G176	G1182	0.01
G176	G1189	0.01
G52	G1274	0.01
G52	G1278	0.01
G121	G1458	0.01
G176	G62	0.01
G121	G545	0.01
G66	G710	0.01
G1	G951	0.01
G1	G1010	0.01
G52	G1248	0.01
G10	G662	0.01
G10	G1146	0.01
G169	G260	0.01
G169	G799	0.01
G84	G64	0.01
G84	G187	0.01
G171	G210	0.01
G84	G1416	0.01
G1	G733	0.01
G10	G880	0.01
G10	G928	0.01
G10	G1346	0.01
G176	G1348	0.01
G1	G1412	0.01
G1	G1570	0.01
G10	G172	0.01
G10	G1600	0.01
G171	G810	0.01
G10	G1125	0.01
G10	G1480	0.01
G20	G47	0.0099
G20	G353	0.0099
G20	G1208	0.0099
G20	G1373	0.0099
G20	G1380	0.0099
G20	G1411	0.0099
G20	G1426	0.0099
G20	G1632	0.0099
G136	G674	0.0099
G120	G1067	0.0099
G164	G1400	0.0099
G121	G265	0.0099
G136	G860	0.0099
G136	G1054	0.0099
G136	G1401	0.0099
G136	G1525	0.0099
G136	G1613	0.0099
G121	G970	0.0099
G164	G62	0.0099
G49	G1156	0.0099
G169	G1216	0.0099
G176	G788	0.0099
G66	G838	0.0099
G66	G964	0.0099
G52	G980	0.0099
G121	G1010	0.0099
G12	G1034	0.0099
G12	G1229	0.0099
G136	G660	0.0099
G120	G748	0.0099
G136	G987	0.0099
G136	G1470	0.0099
G171	G568	0.0099
G171	G703	0.0099
G121	G521	0.0099
G12	G1176	0.0099
G52	G1176	0.0099
G12	G1260	0.0099
G171	G1565	0.0099
G1	G648	0.0099
G1	G1573	0.0099
G120	G1049	0.0099
G169	G355	0.0099
G169	G462	0.0099
G121	G292	0.0099
G121	G312	0.0099
G12	G399	0.0099
G176	G463	0.0099
G12	G521	0.0099
G121	G1039	0.0099
G176	G1068	0.0099
G12	G1232	0.0099
G176	G1300	0.0099
G12	G1372	0.0099
G66	G1635	0.0099
G1	G313	0.0099
G1	G923	0.0099
G10	G116	0.0099
G171	G126	0.0099
G10	G519	0.0099
G171	G923	0.0099
G171	G974	0.0099
G120	G1116	0.0099
G10	G1178	0.0099
G171	G1251	0.0099
G84	G1280	0.0099
G1	G1450	0.0099
G66	G1535	0.0099
G1	G1563	0.0099
G1	G664	0.0099
G171	G185	0.0099
G171	G1008	0.0099
G84	G530	0.0099
G84	G888	0.0099
G171	G598	0.0099
G1	G1350	0.0099
G10	G1352	0.0099
G10	G1430	0.0099
G10	G1298	0.0099
G20	G471	0.0098
G20	G620	0.0098
G20	G665	0.0098
G20	G814	0.0098
G20	G1050	0.0098
G20	G1214	0.0098
G136	G94	0.0098
G49	G1075	0.0098
G136	G457	0.0098
G164	G248	0.0098
G121	G557	0.0098
G136	G235	0.0098
G136	G571	0.0098
G12	G777	0.0098
G12	G1077	0.0098
G121	G1289	0.0098
G176	G1643	0.0098
G164	G310	0.0098
G164	G785	0.0098
G136	G642	0.0098
G52	G32	0.0098
G12	G451	0.0098
G121	G907	0.0098
G52	G973	0.0098
G12	G976	0.0098
G52	G1187	0.0098
G136	G343	0.0098
G120	G427	0.0098
G120	G528	0.0098
G120	G640	0.0098
G84	G1529	0.0098
G171	G271	0.0098
G66	G42	0.0098
G52	G57	0.0098
G12	G113	0.0098
G121	G699	0.0098
G121	G883	0.0098
G66	G1011	0.0098
G176	G1521	0.0098
G52	G1632	0.0098
G169	G1405	0.0098
G169	G1465	0.0098
G171	G1201	0.0098
G84	G607	0.0098
G84	G1603	0.0098
G10	G26	0.0098
G10	G958	0.0098
G52	G581	0.0098
G52	G602	0.0098
G171	G1638	0.0098
G84	G53	0.0098
G84	G1556	0.0098
G176	G1453	0.0098
G169	G1348	0.0098
G10	G1288	0.0098
G10	G1310	0.0098
G10	G1016	0.0098
G20	G15	0.0097
G20	G48	0.0097
G20	G283	0.0097
G20	G380	0.0097
G20	G404	0.0097
G20	G441	0.0097
G20	G507	0.0097
G20	G743	0.0097
G20	G801	0.0097
G20	G906	0.0097
G20	G1092	0.0097
G20	G1280	0.0097
G20	G1378	0.0097
G164	G870	0.0097
G164	G1175	0.0097
G66	G198	0.0097
G49	G283	0.0097
G49	G501	0.0097
G49	G814	0.0097
G49	G1131	0.0097
G164	G428	0.0097
G164	G613	0.0097
G164	G1063	0.0097
G66	G322	0.0097
G120	G1621	0.0097
G12	G381	0.0097
G66	G1038	0.0097
G52	G1408	0.0097
G120	G303	0.0097
G120	G1603	0.0097
G84	G111	0.0097
G169	G668	0.0097
G66	G562	0.0097
G121	G625	0.0097
G52	G627	0.0097
G176	G946	0.0097
G121	G1229	0.0097
G66	G1317	0.0097
G1	G490	0.0097
G120	G719	0.0097
G136	G1506	0.0097
G169	G1633	0.0097
G1	G77	0.0097
G1	G401	0.0097
G84	G1443	0.0097
G171	G595	0.0097
G171	G728	0.0097
G169	G110	0.0097
G169	G584	0.0097
G169	G1329	0.0097
G84	G193	0.0097
G84	G283	0.0097
G171	G401	0.0097
G121	G747	0.0097
G1	G772	0.0097
G12	G1023	0.0097
G12	G1078	0.0097
G1	G1126	0.0097
G66	G1157	0.0097
G84	G1351	0.0097
G10	G39	0.0097
G10	G771	0.0097
G10	G1568	0.0097
G1	G918	0.0097
G1	G964	0.0097
G121	G241	0.0097
G66	G502	0.0097
G121	G502	0.0097
G12	G1056	0.0097
G66	G1056	0.0097
G52	G1357	0.0097
G121	G1357	0.0097
G12	G1519	0.0097
G1	G1195	0.0097
G171	G28	0.0097
G171	G1553	0.0097
G10	G618	0.0097
G10	G642	0.0097
G10	G945	0.0097
G169	G1579	0.0097
G10	G1070	0.0097
G10	G1411	0.0097
G20	G416	0.0096
G20	G417	0.0096
G20	G419	0.0096
G20	G611	0.0096
G20	G757	0.0096
G20	G765	0.0096
G20	G933	0.0096
G20	G937	0.0096
G20	G1004	0.0096
G20	G1025	0.0096
G20	G1048	0.0096
G20	G1258	0.0096
G20	G1542	0.0096
G136	G866	0.0096
G120	G946	0.0096
G136	G1137	0.0096
G136	G1556	0.0096
G66	G1144	0.0096
G84	G1345	0.0096
G176	G277	0.0096
G121	G525	0.0096
G52	G579	0.0096
G121	G579	0.0096
G176	G1079	0.0096
G12	G1162	0.0096
G12	G1393	0.0096
G66	G1393	0.0096
G136	G604	0.0096
G120	G814	0.0096
G136	G1003	0.0096
G120	G1020	0.0096
G136	G1349	0.0096
G169	G1054	0.0096
G169	G1184	0.0096
G176	G66	0.0096
G121	G97	0.0096
G12	G341	0.0096
G12	G358	0.0096
G12	G603	0.0096
G176	G787	0.0096
G66	G846	0.0096
G176	G846	0.0096
G52	G1343	0.0096
G52	G1472	0.0096
G171	G414	0.0096
G1	G1220	0.0096
G136	G673	0.0096
G10	G1547	0.0096
G84	G1270	0.0096
G169	G997	0.0096
G169	G1115	0.0096
G52	G72	0.0096
G121	G234	0.0096
G121	G856	0.0096
G176	G1301	0.0096
G121	G1525	0.0096
G1	G686	0.0096
G12	G110	0.0096
G1	G525	0.0096
G52	G538	0.0096
G176	G1029	0.0096
G120	G1158	0.0096
G66	G1563	0.0096
G171	G944	0.0096
G52	G27	0.0096
G12	G153	0.0096
G66	G253	0.0096
G121	G253	0.0096
G66	G320	0.0096
G121	G329	0.0096
G66	G597	0.0096
G171	G193	0.0096
G84	G124	0.0096
G84	G1394	0.0096
G10	G164	0.0096
G10	G191	0.0096
G10	G750	0.0096
G169	G1016	0.0096
G10	G633	0.0096
G84	G636	0.0096
G84	G794	0.0096
G20	G134	0.0095
G20	G302	0.0095
G20	G339	0.0095
G20	G595	0.0095
G20	G675	0.0095
G20	G687	0.0095
G20	G932	0.0095
G20	G938	0.0095
G20	G1077	0.0095
G20	G1261	0.0095
G20	G1328	0.0095
G20	G1440	0.0095
G20	G1601	0.0095
G20	G1615	0.0095
G49	G811	0.0095
G164	G1386	0.0095
G176	G1032	0.0095
G52	G1236	0.0095
G49	G475	0.0095
G164	G1599	0.0095
G66	G275	0.0095
G66	G960	0.0095
G121	G1415	0.0095
G12	G1569	0.0095
G52	G1569	0.0095
G136	G439	0.0095
G84	G1144	0.0095
G164	G160	0.0095
G10	G422	0.0095
G164	G607	0.0095
G169	G77	0.0095
G169	G116	0.0095
G169	G1072	0.0095
G12	G349	0.0095
G12	G402	0.0095
G12	G637	0.0095
G176	G919	0.0095
G84	G622	0.0095
G169	G458	0.0095
G171	G24	0.0095
G171	G39	0.0095
G121	G263	0.0095
G12	G559	0.0095
G171	G653	0.0095
G84	G757	0.0095
G171	G1009	0.0095
G121	G1288	0.0095
G1	G920	0.0095
G1	G1150	0.0095
G1	G1160	0.0095
G10	G769	0.0095
G10	G1076	0.0095
G10	G1338	0.0095
G10	G1389	0.0095
G169	G1641	0.0095
G171	G1453	0.0095
G176	G15	0.0095
G176	G745	0.0095
G10	G53	0.0095
G10	G888	0.0095
G20	G162	0.0094
G20	G216	0.0094
G20	G800	0.0094
G20	G899	0.0094
G20	G1086	0.0094
G20	G1562	0.0094
G20	G1578	0.0094
G34	G477	0.0094
G49	G488	0.0094
G49	G1429	0.0094
G164	G650	0.0094
G34	G793	0.0094
G49	G391	0.0094
G164	G1433	0.0094
G52	G461	0.0094
G66	G461	0.0094
G121	G461	0.0094
G169	G266	0.0094
G120	G389	0.0094
G120	G575	0.0094
G136	G712	0.0094
G120	G969	0.0094
G121	G420	0.0094
G176	G1024	0.0094
G121	G1094	0.0094
G12	G1575	0.0094
G52	G1575	0.0094
G121	G1575	0.0094
G84	G674	0.0094
G49	G1148	0.0094
G49	G1302	0.0094
G169	G1305	0.0094
G120	G175	0.0094
G120	G266	0.0094
G10	G824	0.0094
G121	G207	0.0094
G121	G396	0.0094
G66	G401	0.0094
G66	G442	0.0094
G12	G728	0.0094
G52	G728	0.0094
G121	G728	0.0094
G121	G762	0.0094
G121	G1081	0.0094
G12	G1088	0.0094
G52	G1318	0.0094
G164	G169	0.0094
G171	G646	0.0094
G1	G999	0.0094
G1	G1079	0.0094
G1	G1356	0.0094
G120	G306	0.0094
G120	G1078	0.0094
G84	G213	0.0094
G66	G439	0.0094
G12	G721	0.0094
G66	G1505	0.0094
G1	G980	0.0094
G169	G1102	0.0094
G169	G1198	0.0094
G171	G563	0.0094
G171	G1228	0.0094
G169	G719	0.0094
G10	G848	0.0094
G1	G594	0.0094
G1	G889	0.0094
G1	G1194	0.0094
G12	G1380	0.0094
G84	G21	0.0094
G1	G252	0.0094
G1	G816	0.0094
G176	G417	0.0094
G10	G627	0.0094
G10	G785	0.0094
G10	G1323	0.0094
G169	G1396	0.0094
G1	G503	0.0094
G20	G16	0.0093
G20	G45	0.0093
G20	G66	0.0093
G20	G442	0.0093
G20	G887	0.0093
G20	G1111	0.0093
G20	G1306	0.0093
G20	G1505	0.0093
G20	G1509	0.0093
G34	G501	0.0093
G34	G589	0.0093
G49	G338	0.0093
G49	G862	0.0093
G49	G1374	0.0093
G121	G485	0.0093
G136	G958	0.0093
G121	G749	0.0093
G66	G1183	0.0093
G176	G1183	0.0093
G49	G1536	0.0093
G12	G200	0.0093
G121	G366	0.0093
G66	G505	0.0093
G66	G701	0.0093
G52	G987	0.0093
G66	G998	0.0093
G121	G1139	0.0093
G12	G1208	0.0093
G52	G1208	0.0093
G171	G491	0.0093
G136	G283	0.0093
G169	G1590	0.0093
G66	G92	0.0093
G121	G168	0.0093
G176	G345	0.0093
G52	G682	0.0093
G52	G756	0.0093
G52	G826	0.0093
G66	G1100	0.0093
G12	G1246	0.0093
G66	G1583	0.0093
G164	G1035	0.0093
G136	G60	0.0093
G120	G74	0.0093
G136	G135	0.0093
G136	G201	0.0093
G136	G939	0.0093
G169	G1046	0.0093
G169	G1395	0.0093
G10	G1321	0.0093
G12	G53	0.0093
G121	G53	0.0093
G176	G154	0.0093
G66	G453	0.0093
G176	G1147	0.0093
G12	G1219	0.0093
G52	G1577	0.0093
G84	G86	0.0093
G84	G345	0.0093
G84	G1568	0.0093
G121	G4	0.0093
G52	G114	0.0093
G66	G114	0.0093
G52	G122	0.0093
G12	G130	0.0093
G52	G406	0.0093
G84	G544	0.0093
G52	G842	0.0093
G12	G934	0.0093
G52	G1160	0.0093
G121	G1269	0.0093
G12	G27	0.0093
G121	G475	0.0093
G52	G830	0.0093
G66	G853	0.0093
G121	G1233	0.0093
G66	G1602	0.0093
G120	G1384	0.0093
G169	G1156	0.0093
G10	G351	0.0093
G10	G605	0.0093
G10	G1458	0.0093
G84	G991	0.0093
G66	G891	0.0093
G10	G88	0.0093
G10	G407	0.0093
G10	G792	0.0093
G84	G1156	0.0093
G10	G19	0.0093
G10	G597	0.0093
G20	G188	0.0092
G20	G469	0.0092
G20	G1119	0.0092
G20	G1452	0.0092
G20	G246	0.0092
G49	G151	0.0092
G136	G307	0.0092
G49	G653	0.0092
G120	G1204	0.0092
G49	G1478	0.0092
G136	G1228	0.0092
G169	G303	0.0092
G164	G1274	0.0092
G66	G680	0.0092
G52	G753	0.0092
G12	G854	0.0092
G52	G1393	0.0092
G176	G1426	0.0092
G12	G1486	0.0092
G12	G1501	0.0092
G121	G1551	0.0092
G52	G1574	0.0092
G136	G871	0.0092
G136	G898	0.0092
G136	G1004	0.0092
G136	G1049	0.0092
G120	G1475	0.0092
G136	G1594	0.0092
G1	G1565	0.0092
G52	G66	0.0092
G52	G504	0.0092
G66	G547	0.0092
G121	G615	0.0092
G176	G728	0.0092
G176	G767	0.0092
G66	G867	0.0092
G66	G1568	0.0092
G136	G263	0.0092
G136	G460	0.0092
G120	G614	0.0092
G10	G709	0.0092
G136	G742	0.0092
G136	G900	0.0092
G10	G1175	0.0092
G136	G1449	0.0092
G169	G218	0.0092
G1	G843	0.0092
G1	G932	0.0092
G1	G1615	0.0092
G169	G454	0.0092
G169	G556	0.0092
G169	G609	0.0092
G169	G712	0.0092
G169	G790	0.0092
G169	G1071	0.0092
G169	G1494	0.0092
G1	G111	0.0092
G176	G133	0.0092
G10	G209	0.0092
G1	G578	0.0092
G66	G594	0.0092
G171	G905	0.0092
G1	G1019	0.0092
G171	G1485	0.0092
G171	G53	0.0092
G84	G415	0.0092
G84	G1039	0.0092
G84	G1232	0.0092
G84	G1318	0.0092
G1	G163	0.0092
G12	G688	0.0092
G52	G859	0.0092
G12	G989	0.0092
G66	G989	0.0092
G176	G1039	0.0092
G84	G83	0.0092
G84	G306	0.0092
G10	G29	0.0092
G10	G624	0.0092
G10	G718	0.0092
G10	G761	0.0092
G10	G994	0.0092
G169	G1192	0.0092
G169	G1347	0.0092
G171	G1627	0.0092
G84	G841	0.0092
G176	G705	0.0092
G10	G330	0.0092
G20	G99	0.0091
G20	G490	0.0091
G20	G565	0.0091
G20	G796	0.0091
G20	G1351	0.0091
G21	G1607	0.0091
G49	G529	0.0091
G49	G1074	0.0091
G49	G1103	0.0091
G49	G1181	0.0091
G49	G1427	0.0091
G49	G1615	0.0091
G120	G204	0.0091
G136	G204	0.0091
G120	G312	0.0091
G120	G358	0.0091
G120	G821	0.0091
G120	G1387	0.0091
G121	G403	0.0091
G66	G1015	0.0091
G12	G1593	0.0091
G176	G1593	0.0091
G12	G471	0.0091
G52	G1137	0.0091
G12	G1206	0.0091
G52	G1439	0.0091
G120	G38	0.0091
G120	G293	0.0091
G136	G765	0.0091
G136	G795	0.0091
G136	G1272	0.0091
G10	G268	0.0091
G1	G461	0.0091
G1	G1200	0.0091
G136	G129	0.0091
G120	G466	0.0091
G169	G1181	0.0091
G169	G1473	0.0091
G169	G1507	0.0091
G171	G411	0.0091
G171	G1032	0.0091
G171	G1114	0.0091
G121	G400	0.0091
G176	G624	0.0091
G12	G994	0.0091
G121	G1329	0.0091
G66	G1574	0.0091
G52	G1595	0.0091
G84	G39	0.0091
G171	G1293	0.0091
G169	G1461	0.0091
G52	G139	0.0091
G52	G342	0.0091
G66	G619	0.0091
G12	G719	0.0091
G176	G719	0.0091
G121	G1342	0.0091
G136	G1445	0.0091
G1	G1461	0.0091
G169	G47	0.0091
G169	G147	0.0091
G1	G55	0.0091
G1	G244	0.0091
G1	G436	0.0091
G1	G651	0.0091
G1	G849	0.0091
G1	G1074	0.0091
G10	G1502	0.0091
G171	G1379	0.0091
G171	G1465	0.0091
G169	G768	0.0091
G1	G610	0.0091
G1	G1370	0.0091
G171	G150	0.0091
G171	G201	0.0091
G84	G1102	0.0091
G52	G1309	0.0091
G10	G6	0.0091
G10	G1187	0.0091
G10	G1394	0.0091
G171	G1099	0.0091
G171	G1609	0.0091
G10	G393	0.0091
G10	G995	0.0091
G20	G285	0.009
G20	G587	0.009
G20	G647	0.009
G20	G773	0.009
G20	G1369	0.009
G20	G1433	0.009
G20	G1487	0.009
G20	G1610	0.009
G20	G1621	0.009
G34	G1000	0.009
G49	G1464	0.009
G164	G69	0.009
G120	G166	0.009
G120	G777	0.009
G136	G1110	0.009
G52	G7	0.009
G121	G7	0.009
G66	G655	0.009
G66	G1590	0.009
G164	G1481	0.009
G52	G92	0.009
G52	G319	0.009
G121	G365	0.009
G66	G923	0.009
G121	G1005	0.009
G176	G1159	0.009
G121	G1371	0.009
G169	G617	0.009
G66	G4	0.009
G176	G693	0.009
G66	G1371	0.009
G12	G1578	0.009
G121	G1616	0.009
G164	G598	0.009
G171	G1040	0.009
G164	G1121	0.009
G52	G251	0.009
G66	G259	0.009
G176	G259	0.009
G12	G604	0.009
G121	G865	0.009
G52	G910	0.009
G52	G1552	0.009
G169	G90	0.009
G169	G312	0.009
G12	G10	0.009
G66	G55	0.009
G136	G100	0.009
G12	G186	0.009
G176	G186	0.009
G176	G375	0.009
G176	G436	0.009
G66	G555	0.009
G12	G651	0.009
G176	G1017	0.009
G66	G1018	0.009
G176	G1178	0.009
G52	G1215	0.009
G12	G1284	0.009
G66	G1507	0.009
G171	G761	0.009
G169	G424	0.009
G84	G458	0.009
G84	G1089	0.009
G10	G101	0.009
G52	G256	0.009
G52	G497	0.009
G66	G497	0.009
G12	G1109	0.009
G176	G1109	0.009
G84	G163	0.009
G84	G216	0.009
G84	G1008	0.009
G84	G1435	0.009
G136	G104	0.009
G10	G431	0.009
G10	G1036	0.009
G171	G524	0.009
G1	G1263	0.009
G84	G1070	0.009
G1	G1453	0.009
G20	G94	0.0089
G20	G321	0.0089
G20	G337	0.0089
G20	G378	0.0089
G20	G431	0.0089
G20	G459	0.0089
G20	G712	0.0089
G20	G739	0.0089
G20	G1028	0.0089
G20	G1072	0.0089
G20	G1450	0.0089
G34	G1514	0.0089
G20	G444	0.0089
G20	G1062	0.0089
G20	G1613	0.0089
G49	G772	0.0089
G164	G1467	0.0089
G121	G513	0.0089
G121	G674	0.0089
G84	G1000	0.0089
G120	G993	0.0089
G136	G1214	0.0089
G66	G223	0.0089
G176	G309	0.0089
G49	G146	0.0089
G164	G1165	0.0089
G136	G151	0.0089
G120	G299	0.0089
G136	G1000	0.0089
G136	G1046	0.0089
G84	G1037	0.0089
G169	G1518	0.0089
G52	G516	0.0089
G12	G567	0.0089
G66	G741	0.0089
G52	G895	0.0089
G176	G1256	0.0089
G1	G739	0.0089
G1	G1556	0.0089
G136	G58	0.0089
G10	G868	0.0089
G169	G1448	0.0089
G121	G12	0.0089
G176	G140	0.0089
G176	G352	0.0089
G176	G439	0.0089
G121	G507	0.0089
G52	G747	0.0089
G121	G968	0.0089
G176	G969	0.0089
G1	G159	0.0089
G1	G676	0.0089
G84	G4	0.0089
G84	G394	0.0089
G84	G931	0.0089
G84	G1164	0.0089
G84	G1165	0.0089
G171	G775	0.0089
G136	G19	0.0089
G84	G384	0.0089
G10	G449	0.0089
G136	G607	0.0089
G1	G985	0.0089
G10	G1071	0.0089
G84	G1072	0.0089
G10	G1137	0.0089
G84	G1541	0.0089
G10	G536	0.0089
G169	G809	0.0089
G1	G499	0.0089
G1	G787	0.0089
G1	G1048	0.0089
G1	G1447	0.0089
G1	G1620	0.0089
G176	G429	0.0089
G66	G475	0.0089
G121	G604	0.0089
G176	G640	0.0089
G52	G649	0.0089
G176	G1550	0.0089
G171	G7	0.0089
G171	G155	0.0089
G171	G304	0.0089
G10	G1232	0.0089
G84	G326	0.0089
G52	G570	0.0089
G176	G1083	0.0089
G1	G393	0.0089
G1	G995	0.0089
G171	G1513	0.0089
G171	G1538	0.0089
G1	G836	0.0089
G10	G109	0.0089
G10	G1543	0.0089
G171	G751	0.0089
G1	G1224	0.0089
G20	G242	0.0088
G20	G313	0.0088
G20	G358	0.0088
G20	G1034	0.0088
G20	G1114	0.0088
G20	G1387	0.0088
G20	G141	0.0088
G20	G1625	0.0088
G164	G1267	0.0088
G120	G882	0.0088
G49	G1279	0.0088
G136	G1139	0.0088
G136	G1150	0.0088
G169	G491	0.0088
G49	G1476	0.0088
G10	G669	0.0088
G169	G165	0.0088
G176	G281	0.0088
G136	G218	0.0088
G136	G1094	0.0088
G1	G269	0.0088
G1	G1270	0.0088
G121	G360	0.0088
G121	G565	0.0088
G52	G708	0.0088
G121	G708	0.0088
G176	G708	0.0088
G52	G733	0.0088
G52	G783	0.0088
G12	G868	0.0088
G66	G1001	0.0088
G121	G1293	0.0088
G12	G1573	0.0088
G164	G1269	0.0088
G164	G1627	0.0088
G120	G363	0.0088
G136	G499	0.0088
G84	G575	0.0088
G84	G788	0.0088
G169	G205	0.0088
G169	G57	0.0088
G169	G1011	0.0088
G66	G46	0.0088
G121	G46	0.0088
G176	G98	0.0088
G66	G102	0.0088
G66	G499	0.0088
G12	G1008	0.0088
G136	G1156	0.0088
G52	G1421	0.0088
G171	G1486	0.0088
G84	G1201	0.0088
G84	G1637	0.0088
G66	G35	0.0088
G52	G123	0.0088
G12	G681	0.0088
G12	G1017	0.0088
G176	G1264	0.0088
G66	G1538	0.0088
G66	G1600	0.0088
G84	G181	0.0088
G84	G238	0.0088
G84	G274	0.0088
G84	G551	0.0088
G84	G1057	0.0088
G169	G1233	0.0088
G171	G75	0.0088
G10	G1248	0.0088
G66	G690	0.0088
G10	G1195	0.0088
G10	G1524	0.0088
G20	G273	0.0087
G20	G448	0.0087
G20	G585	0.0087
G20	G701	0.0087
G20	G777	0.0087
G20	G784	0.0087
G21	G830	0.0087
G20	G960	0.0087
G20	G1442	0.0087
G34	G45	0.0087
G34	G1223	0.0087
G20	G237	0.0087
G20	G900	0.0087
G120	G802	0.0087
G49	G242	0.0087
G120	G1181	0.0087
G164	G1040	0.0087
G66	G1259	0.0087
G136	G854	0.0087
G136	G1541	0.0087
G52	G333	0.0087
G66	G333	0.0087
G121	G333	0.0087
G49	G5	0.0087
G164	G42	0.0087
G49	G74	0.0087
G164	G300	0.0087
G49	G849	0.0087
G49	G1029	0.0087
G176	G555	0.0087
G176	G631	0.0087
G52	G1186	0.0087
G12	G1226	0.0087
G66	G1226	0.0087
G176	G1290	0.0087
G52	G1503	0.0087
G121	G1503	0.0087
G136	G843	0.0087
G136	G1037	0.0087
G136	G1243	0.0087
G120	G1473	0.0087
G120	G1601	0.0087
G84	G1464	0.0087
G169	G1397	0.0087
G52	G305	0.0087
G66	G314	0.0087
G52	G572	0.0087
G176	G702	0.0087
G12	G990	0.0087
G176	G990	0.0087
G52	G1231	0.0087
G12	G1383	0.0087
G1	G1408	0.0087
G1	G1622	0.0087
G136	G376	0.0087
G120	G582	0.0087
G120	G644	0.0087
G136	G798	0.0087
G120	G1057	0.0087
G171	G1442	0.0087
G176	G107	0.0087
G66	G202	0.0087
G121	G262	0.0087
G66	G331	0.0087
G121	G390	0.0087
G176	G409	0.0087
G52	G912	0.0087
G12	G954	0.0087
G66	G1066	0.0087
G52	G1385	0.0087
G121	G1385	0.0087
G10	G1091	0.0087
G84	G491	0.0087
G171	G815	0.0087
G171	G929	0.0087
G169	G146	0.0087
G169	G775	0.0087
G66	G62	0.0087
G176	G181	0.0087
G66	G222	0.0087
G66	G274	0.0087
G1	G334	0.0087
G176	G376	0.0087
G176	G591	0.0087
G52	G746	0.0087
G66	G847	0.0087
G84	G1031	0.0087
G176	G1057	0.0087
G176	G1155	0.0087
G66	G1311	0.0087
G176	G1326	0.0087
G66	G1395	0.0087
G121	G1615	0.0087
G171	G471	0.0087
G169	G910	0.0087
G169	G1639	0.0087
G10	G232	0.0087
G10	G1098	0.0087
G1	G38	0.0087
G1	G367	0.0087
G1	G376	0.0087
G1	G591	0.0087
G121	G244	0.0087
G121	G398	0.0087
G52	G778	0.0087
G176	G1302	0.0087
G10	G125	0.0087
G10	G401	0.0087
G10	G1541	0.0087
G171	G119	0.0087
G1	G30	0.0087
G1	G796	0.0087
G84	G528	0.0087
G84	G1088	0.0087
G66	G512	0.0087
G176	G803	0.0087
G169	G891	0.0087
G171	G1402	0.0087
G1	G760	0.0087
G1	G1545	0.0087
G169	G335	0.0087
G84	G143	0.0087
G84	G1297	0.0087
G84	G1586	0.0087
G10	G1631	0.0087
G20	G92	0.0086
G20	G136	0.0086
G20	G318	0.0086
G20	G726	0.0086
G20	G1069	0.0086
G20	G1089	0.0086
G20	G1300	0.0086
G20	G1324	0.0086
G20	G1393	0.0086
G20	G1573	0.0086
G34	G279	0.0086
G49	G655	0.0086
G34	G737	0.0086
G34	G791	0.0086
G52	G45	0.0086
G49	G39	0.0086
G49	G621	0.0086
G120	G1112	0.0086
G120	G471	0.0086
G136	G763	0.0086
G12	G334	0.0086
G66	G334	0.0086
G49	G321	0.0086
G49	G910	0.0086
G164	G968	0.0086
G164	G1391	0.0086
G49	G1576	0.0086
G52	G1194	0.0086
G120	G1303	0.0086
G136	G1448	0.0086
G1	G1040	0.0086
G1	G1234	0.0086
G169	G445	0.0086
G169	G1036	0.0086
G169	G1334	0.0086
G1	G960	0.0086
G136	G20	0.0086
G136	G477	0.0086
G136	G845	0.0086
G84	G1408	0.0086
G169	G240	0.0086
G121	G193	0.0086
G52	G391	0.0086
G12	G693	0.0086
G66	G811	0.0086
G176	G811	0.0086
G121	G893	0.0086
G121	G1034	0.0086
G176	G1034	0.0086
G121	G1180	0.0086
G66	G1205	0.0086
G12	G1479	0.0086
G1	G18	0.0086
G66	G188	0.0086
G120	G329	0.0086
G12	G992	0.0086
G171	G1059	0.0086
G1	G1247	0.0086
G164	G1309	0.0086
G10	G935	0.0086
G10	G1531	0.0086
G10	G1573	0.0086
G169	G117	0.0086
G84	G872	0.0086
G1	G477	0.0086
G84	G1248	0.0086
G84	G1589	0.0086
G169	G688	0.0086
G169	G1170	0.0086
G1	G829	0.0086
G10	G42	0.0086
G10	G108	0.0086
G10	G113	0.0086
G171	G1624	0.0086
G66	G254	0.0086
G10	G239	0.0086
G10	G1164	0.0086
G10	G1379	0.0086
G171	G476	0.0086
G84	G286	0.0086
G84	G1129	0.0086
G66	G221	0.0086
G84	G825	0.0086
G10	G105	0.0086
G10	G114	0.0086
G20	G425	0.0085
G20	G1132	0.0085
G20	G1305	0.0085
G20	G1451	0.0085
G34	G613	0.0085
G20	G624	0.0085
G34	G1158	0.0085
G49	G394	0.0085
G49	G536	0.0085
G136	G824	0.0085
G49	G1031	0.0085
G49	G1165	0.0085
G12	G821	0.0085
G66	G821	0.0085
G12	G1312	0.0085
G52	G269	0.0085
G66	G1285	0.0085
G121	G1606	0.0085
G120	G879	0.0085
G136	G1260	0.0085
G120	G1337	0.0085
G66	G523	0.0085
G52	G815	0.0085
G12	G1166	0.0085
G176	G1202	0.0085
G121	G1436	0.0085
G52	G1572	0.0085
G84	G683	0.0085
G120	G173	0.0085
G136	G588	0.0085
G136	G1323	0.0085
G169	G327	0.0085
G171	G361	0.0085
G66	G220	0.0085
G176	G294	0.0085
G176	G441	0.0085
G12	G706	0.0085
G121	G867	0.0085
G52	G873	0.0085
G84	G1227	0.0085
G84	G1531	0.0085
G169	G50	0.0085
G169	G561	0.0085
G66	G132	0.0085
G66	G173	0.0085
G176	G193	0.0085
G10	G275	0.0085
G84	G307	0.0085
G52	G374	0.0085
G66	G520	0.0085
G121	G520	0.0085
G66	G527	0.0085
G121	G588	0.0085
G10	G735	0.0085
G121	G1173	0.0085
G176	G1383	0.0085
G171	G1366	0.0085
G169	G546	0.0085
G176	G914	0.0085
G12	G1113	0.0085
G171	G1136	0.0085
G10	G969	0.0085
G121	G1268	0.0085
G169	G779	0.0085
G169	G1320	0.0085
G121	G2	0.0085
G1	G1298	0.0085
G10	G1222	0.0085
G84	G1407	0.0085
G10	G1406	0.0085
G20	G18	0.0084
G20	G1134	0.0084
G20	G1265	0.0084
G20	G1612	0.0084
G34	G1290	0.0084
G20	G803	0.0084
G49	G1504	0.0084
G12	G1315	0.0084
G136	G226	0.0084
G136	G315	0.0084
G120	G463	0.0084
G121	G243	0.0084
G66	G1027	0.0084
G12	G1374	0.0084
G121	G1636	0.0084
G164	G294	0.0084
G49	G319	0.0084
G49	G1018	0.0084
G164	G1084	0.0084
G49	G1178	0.0084
G136	G32	0.0084
G136	G697	0.0084
G120	G1022	0.0084
G120	G1215	0.0084
G12	G116	0.0084
G121	G125	0.0084
G176	G308	0.0084
G176	G315	0.0084
G12	G551	0.0084
G66	G587	0.0084
G66	G999	0.0084
G176	G999	0.0084
G121	G1054	0.0084
G66	G1079	0.0084
G52	G1120	0.0084
G52	G1178	0.0084
G52	G1184	0.0084
G121	G1184	0.0084
G12	G1433	0.0084
G164	G46	0.0084
G1	G901	0.0084
G120	G903	0.0084
G136	G1177	0.0084
G136	G1641	0.0084
G84	G579	0.0084
G169	G270	0.0084
G176	G194	0.0084
G66	G346	0.0084
G176	G364	0.0084
G66	G412	0.0084
G121	G412	0.0084
G121	G434	0.0084
G66	G660	0.0084
G176	G664	0.0084
G121	G769	0.0084
G52	G952	0.0084
G52	G1076	0.0084
G66	G1076	0.0084
G121	G1338	0.0084
G12	G1389	0.0084
G176	G1633	0.0084
G1	G358	0.0084
G1	G1024	0.0084
G1	G1111	0.0084
G171	G276	0.0084
G169	G425	0.0084
G169	G538	0.0084
G169	G686	0.0084
G169	G987	0.0084
G171	G216	0.0084
G1	G748	0.0084
G171	G1063	0.0084
G171	G1237	0.0084
G1	G1286	0.0084
G120	G1614	0.0084
G84	G375	0.0084
G84	G546	0.0084
G84	G854	0.0084
G84	G1470	0.0084
G52	G70	0.0084
G52	G109	0.0084
G12	G450	0.0084
G12	G476	0.0084
G52	G744	0.0084
G12	G1413	0.0084
G10	G142	0.0084
G10	G1184	0.0084
G84	G627	0.0084
G84	G800	0.0084
G169	G720	0.0084
G169	G1335	0.0084
G52	G137	0.0084
G84	G989	0.0084
G84	G953	0.0084
G20	G282	0.0083
G20	G949	0.0083
G21	G1447	0.0083
G20	G1500	0.0083
G34	G461	0.0083
G20	G1431	0.0083
G49	G882	0.0083
G49	G959	0.0083
G49	G1142	0.0083
G34	G88	0.0083
G49	G702	0.0083
G164	G1425	0.0083
G49	G98	0.0083
G164	G769	0.0083
G49	G847	0.0083
G49	G1592	0.0083
G66	G807	0.0083
G176	G917	0.0083
G12	G1265	0.0083
G136	G442	0.0083
G10	G1200	0.0083
G121	G317	0.0083
G176	G355	0.0083
G12	G423	0.0083
G12	G967	0.0083
G121	G967	0.0083
G12	G1005	0.0083
G84	G279	0.0083
G84	G338	0.0083
G84	G657	0.0083
G171	G1422	0.0083
G136	G13	0.0083
G49	G444	0.0083
G136	G1095	0.0083
G136	G1164	0.0083
G136	G1186	0.0083
G120	G1193	0.0083
G171	G505	0.0083
G1	G924	0.0083
G1	G1403	0.0083
G84	G414	0.0083
G84	G769	0.0083
G169	G1500	0.0083
G84	G95	0.0083
G52	G382	0.0083
G120	G398	0.0083
G176	G406	0.0083
G121	G673	0.0083
G52	G754	0.0083
G120	G1039	0.0083
G136	G1153	0.0083
G12	G1321	0.0083
G121	G1484	0.0083
G52	G1488	0.0083
G121	G1488	0.0083
G176	G1530	0.0083
G171	G342	0.0083
G171	G396	0.0083
G169	G1018	0.0083
G10	G1027	0.0083
G10	G1279	0.0083
G10	G1444	0.0083
G66	G448	0.0083
G66	G476	0.0083
G52	G768	0.0083
G66	G839	0.0083
G66	G1191	0.0083
G121	G1557	0.0083
G171	G332	0.0083
G171	G1220	0.0083
G84	G59	0.0083
G84	G359	0.0083
G10	G124	0.0083
G10	G584	0.0083
G171	G1498	0.0083
G171	G1070	0.0083
G20	G63	0.0082
G20	G403	0.0082
G20	G703	0.0082
G20	G970	0.0082
G20	G1508	0.0082
G20	G1563	0.0082
G20	G343	0.0082
G20	G427	0.0082
G120	G481	0.0082
G34	G649	0.0082
G120	G250	0.0082
G49	G276	0.0082
G49	G317	0.0082
G120	G997	0.0082
G49	G1433	0.0082
G164	G215	0.0082
G12	G959	0.0082
G49	G20	0.0082
G164	G313	0.0082
G164	G401	0.0082
G164	G1477	0.0082
G49	G1638	0.0082
G66	G488	0.0082
G121	G488	0.0082
G121	G671	0.0082
G121	G1022	0.0082
G66	G1643	0.0082
G136	G121	0.0082
G120	G192	0.0082
G136	G896	0.0082
G136	G1279	0.0082
G169	G166	0.0082
G169	G579	0.0082
G169	G1110	0.0082
G12	G183	0.0082
G176	G446	0.0082
G52	G449	0.0082
G66	G449	0.0082
G12	G548	0.0082
G52	G668	0.0082
G121	G1200	0.0082
G176	G1219	0.0082
G12	G1369	0.0082
G12	G1581	0.0082
G12	G1610	0.0082
G164	G146	0.0082
G120	G263	0.0082
G49	G779	0.0082
G136	G901	0.0082
G136	G1128	0.0082
G169	G612	0.0082
G169	G728	0.0082
G169	G762	0.0082
G169	G1288	0.0082
G10	G419	0.0082
G52	G174	0.0082
G52	G213	0.0082
G121	G416	0.0082
G66	G757	0.0082
G12	G790	0.0082
G52	G1251	0.0082
G66	G1251	0.0082
G52	G1465	0.0082
G176	G1502	0.0082
G171	G317	0.0082
G1	G287	0.0082
G171	G783	0.0082
G1	G968	0.0082
G1	G969	0.0082
G52	G1093	0.0082
G121	G1093	0.0082
G66	G1108	0.0082
G52	G1130	0.0082
G12	G1250	0.0082
G66	G1250	0.0082
G121	G1310	0.0082
G52	G1513	0.0082
G121	G1513	0.0082
G10	G702	0.0082
G10	G775	0.0082
G10	G815	0.0082
G10	G1376	0.0082
G169	G555	0.0082
G169	G850	0.0082
G84	G97	0.0082
G1	G67	0.0082
G1	G382	0.0082
G1	G1492	0.0082
G12	G79	0.0082
G52	G79	0.0082
G176	G796	0.0082
G66	G1498	0.0082
G176	G1523	0.0082
G52	G1642	0.0082
G176	G1642	0.0082
G84	G344	0.0082
G84	G903	0.0082
G84	G1047	0.0082
G84	G1488	0.0082
G171	G316	0.0082
G10	G522	0.0082
G10	G856	0.0082
G121	G195	0.0082
G66	G385	0.0082
G1	G1056	0.0082
G84	G598	0.0082
G176	G982	0.0082
G171	G1241	0.0082
G10	G1586	0.0082
G21	G415	0.0081
G20	G837	0.0081
G34	G964	0.0081
G34	G1276	0.0081
G20	G62	0.0081
G20	G915	0.0081
G20	G1041	0.0081
G20	G1078	0.0081
G20	G1148	0.0081
G34	G465	0.0081
G49	G449	0.0081
G136	G430	0.0081
G120	G968	0.0081
G136	G1223	0.0081
G120	G1234	0.0081
G66	G656	0.0081
G164	G653	0.0081
G49	G754	0.0081
G49	G1321	0.0081
G49	G1488	0.0081
G49	G1492	0.0081
G1	G214	0.0081
G176	G871	0.0081
G176	G1252	0.0081
G66	G1257	0.0081
G52	G1321	0.0081
G136	G86	0.0081
G120	G1136	0.0081
G120	G1441	0.0081
G84	G1565	0.0081
G136	G365	0.0081
G136	G1554	0.0081
G171	G1541	0.0081
G52	G51	0.0081
G176	G51	0.0081
G52	G116	0.0081
G176	G125	0.0081
G176	G550	0.0081
G12	G626	0.0081
G121	G1188	0.0081
G121	G1403	0.0081
G84	G1069	0.0081
G84	G1308	0.0081
G84	G1560	0.0081
G169	G761	0.0081
G169	G1574	0.0081
G66	G93	0.0081
G1	G262	0.0081
G176	G263	0.0081
G10	G548	0.0081
G52	G695	0.0081
G84	G723	0.0081
G136	G876	0.0081
G121	G901	0.0081
G121	G1128	0.0081
G84	G1307	0.0081
G176	G1329	0.0081
G84	G1448	0.0081
G171	G391	0.0081
G171	G1034	0.0081
G171	G1416	0.0081
G1	G1108	0.0081
G1	G1250	0.0081
G1	G1312	0.0081
G10	G820	0.0081
G169	G465	0.0081
G1	G156	0.0081
G121	G1359	0.0081
G176	G1373	0.0081
G1	G1107	0.0081
G169	G483	0.0081
G169	G858	0.0081
G169	G1350	0.0081
G169	G1524	0.0081
G10	G402	0.0081
G10	G827	0.0081
G171	G82	0.0081
G1	G289	0.0081
G20	G381	0.008
G20	G985	0.008
G20	G1015	0.008
G20	G1593	0.008
G20	G44	0.008
G20	G614	0.008
G20	G1449	0.008
G34	G377	0.008
G34	G500	0.008
G34	G542	0.008
G34	G727	0.008
G49	G275	0.008
G120	G322	0.008
G49	G1019	0.008
G120	G1636	0.008
G136	G1334	0.008
G136	G1429	0.008
G121	G832	0.008
G164	G1293	0.008
G164	G1428	0.008
G164	G1485	0.008
G120	G504	0.008
G136	G811	0.008
G120	G1472	0.008
G169	G984	0.008
G52	G128	0.008
G176	G128	0.008
G52	G671	0.008
G52	G1594	0.008
G120	G625	0.008
G120	G734	0.008
G120	G773	0.008
G136	G818	0.008
G136	G880	0.008
G120	G1450	0.008
G136	G1617	0.008
G136	G1622	0.008
G84	G366	0.008
G121	G151	0.008
G176	G371	0.008
G12	G1031	0.008
G176	G1031	0.008
G176	G1046	0.008
G171	G183	0.008
G171	G1337	0.008
G169	G251	0.008
G169	G259	0.008
G169	G1239	0.008
G120	G681	0.008
G136	G1600	0.008
G169	G216	0.008
G169	G1341	0.008
G84	G192	0.008
G84	G1066	0.008
G52	G1081	0.008
G52	G1434	0.008
G176	G1566	0.008
G10	G76	0.008
G10	G572	0.008
G10	G860	0.008
G171	G588	0.008
G171	G691	0.008
G84	G13	0.008
G84	G239	0.008
G84	G1310	0.008
G171	G571	0.008
G171	G849	0.008
G171	G1476	0.008
G12	G616	0.008
G12	G1625	0.008
G169	G1322	0.008
G10	G608	0.008
G10	G1629	0.008
G84	G1211	0.008
G84	G616	0.008
G169	G982	0.008
G10	G43	0.008
G20	G1499	0.0079
G34	G1482	0.0079
G20	G58	0.0079
G20	G1194	0.0079
G20	G1315	0.0079
G20	G1630	0.0079
G49	G703	0.0079
G164	G851	0.0079
G34	G982	0.0079
G49	G328	0.0079
G49	G804	0.0079
G49	G1365	0.0079
G136	G1321	0.0079
G12	G1196	0.0079
G66	G1512	0.0079
G164	G231	0.0079
G49	G592	0.0079
G121	G279	0.0079
G12	G291	0.0079
G176	G333	0.0079
G52	G552	0.0079
G121	G552	0.0079
G176	G1051	0.0079
G52	G1422	0.0079
G136	G389	0.0079
G1	G23	0.0079
G169	G252	0.0079
G169	G397	0.0079
G169	G908	0.0079
G66	G296	0.0079
G52	G462	0.0079
G176	G870	0.0079
G176	G925	0.0079
G12	G1270	0.0079
G171	G107	0.0079
G164	G435	0.0079
G164	G892	0.0079
G120	G489	0.0079
G120	G696	0.0079
G176	G273	0.0079
G176	G307	0.0079
G12	G368	0.0079
G52	G368	0.0079
G176	G368	0.0079
G176	G698	0.0079
G176	G860	0.0079
G1	G1267	0.0079
G52	G126	0.0079
G136	G524	0.0079
G12	G560	0.0079
G52	G847	0.0079
G176	G872	0.0079
G176	G880	0.0079
G66	G948	0.0079
G1	G1452	0.0079
G52	G1599	0.0079
G171	G419	0.0079
G171	G620	0.0079
G171	G867	0.0079
G171	G1025	0.0079
G169	G22	0.0079
G169	G644	0.0079
G169	G1155	0.0079
G1	G1254	0.0079
G176	G46	0.0079
G121	G69	0.0079
G52	G150	0.0079
G12	G326	0.0079
G66	G1272	0.0079
G52	G1607	0.0079
G120	G1099	0.0079
G169	G530	0.0079
G1	G966	0.0079
G84	G1157	0.0079
G66	G884	0.0079
G52	G1090	0.0079
G10	G365	0.0079
G10	G533	0.0079
G1	G82	0.0079
G171	G118	0.0079
G169	G602	0.0079
G169	G1440	0.0079
G171	G259	0.0079
G171	G1122	0.0079
G12	G1028	0.0079
G1	G1083	0.0079
G10	G822	0.0079
G84	G776	0.0079
G20	G656	0.0078
G20	G666	0.0078
G20	G1333	0.0078
G21	G1444	0.0078
G34	G92	0.0078
G20	G109	0.0078
G20	G157	0.0078
G20	G916	0.0078
G20	G954	0.0078
G20	G1494	0.0078
G49	G589	0.0078
G49	G833	0.0078
G49	G1276	0.0078
G49	G1334	0.0078
G12	G215	0.0078
G12	G1276	0.0078
G66	G1276	0.0078
G121	G1276	0.0078
G120	G333	0.0078
G49	G724	0.0078
G164	G848	0.0078
G49	G880	0.0078
G49	G1167	0.0078
G49	G1533	0.0078
G169	G866	0.0078
G66	G459	0.0078
G176	G459	0.0078
G52	G490	0.0078
G121	G587	0.0078
G120	G217	0.0078
G120	G756	0.0078
G120	G1185	0.0078
G136	G1256	0.0078
G1	G1105	0.0078
G121	G167	0.0078
G12	G389	0.0078
G121	G389	0.0078
G176	G575	0.0078
G52	G578	0.0078
G52	G834	0.0078
G52	G960	0.0078
G66	G1028	0.0078
G52	G1518	0.0078
G164	G528	0.0078
G164	G1623	0.0078
G136	G312	0.0078
G10	G347	0.0078
G120	G433	0.0078
G136	G761	0.0078
G120	G956	0.0078
G84	G1486	0.0078
G169	G1144	0.0078
G169	G1371	0.0078
G171	G94	0.0078
G171	G337	0.0078
G169	G81	0.0078
G1	G620	0.0078
G1	G639	0.0078
G176	G842	0.0078
G136	G942	0.0078
G176	G1102	0.0078
G12	G1255	0.0078
G12	G1377	0.0078
G66	G1377	0.0078
G136	G1536	0.0078
G66	G1608	0.0078
G66	G1639	0.0078
G169	G618	0.0078
G84	G1438	0.0078
G84	G1552	0.0078
G176	G101	0.0078
G12	G527	0.0078
G52	G812	0.0078
G12	G904	0.0078
G52	G904	0.0078
G171	G1134	0.0078
G171	G1232	0.0078
G84	G304	0.0078
G84	G901	0.0078
G84	G1301	0.0078
G10	G944	0.0078
G171	G1564	0.0078
G176	G511	0.0078
G66	G1359	0.0078
G10	G208	0.0078
G10	G1554	0.0078
G84	G251	0.0078
G84	G360	0.0078
G84	G432	0.0078
G84	G884	0.0078
G171	G444	0.0078
G20	G1196	0.0077
G21	G1446	0.0077
G20	G13	0.0077
G20	G466	0.0077
G20	G635	0.0077
G20	G649	0.0077
G20	G1321	0.0077
G20	G1430	0.0077
G49	G461	0.0077
G34	G1207	0.0077
G34	G1364	0.0077
G34	G1571	0.0077
G52	G484	0.0077
G176	G484	0.0077
G164	G907	0.0077
G52	G419	0.0077
G52	G1502	0.0077
G136	G574	0.0077
G136	G1351	0.0077
G169	G1131	0.0077
G84	G1367	0.0077
G164	G889	0.0077
G164	G1315	0.0077
G136	G108	0.0077
G120	G699	0.0077
G136	G1411	0.0077
G120	G1459	0.0077
G169	G428	0.0077
G169	G1015	0.0077
G169	G1031	0.0077
G52	G82	0.0077
G176	G95	0.0077
G121	G115	0.0077
G176	G134	0.0077
G12	G187	0.0077
G52	G302	0.0077
G66	G529	0.0077
G176	G529	0.0077
G121	G687	0.0077
G52	G722	0.0077
G176	G838	0.0077
G121	G930	0.0077
G176	G930	0.0077
G176	G988	0.0077
G176	G1014	0.0077
G176	G1243	0.0077
G12	G1262	0.0077
G66	G1325	0.0077
G52	G1341	0.0077
G12	G1497	0.0077
G84	G314	0.0077
G10	G854	0.0077
G10	G1131	0.0077
G12	G127	0.0077
G121	G127	0.0077
G121	G194	0.0077
G164	G195	0.0077
G84	G265	0.0077
G176	G332	0.0077
G52	G339	0.0077
G12	G454	0.0077
G84	G691	0.0077
G176	G773	0.0077
G136	G977	0.0077
G176	G1071	0.0077
G12	G1119	0.0077
G52	G1127	0.0077
G52	G1167	0.0077
G52	G1222	0.0077
G52	G1263	0.0077
G66	G1450	0.0077
G84	G1578	0.0077
G66	G1604	0.0077
G171	G194	0.0077
G171	G544	0.0077
G171	G795	0.0077
G10	G1181	0.0077
G10	G1236	0.0077
G10	G499	0.0077
G10	G975	0.0077
G10	G1120	0.0077
G84	G74	0.0077
G84	G189	0.0077
G52	G100	0.0077
G121	G570	0.0077
G66	G678	0.0077
G12	G1169	0.0077
G169	G711	0.0077
G10	G687	0.0077
G84	G73	0.0077
G171	G1409	0.0077
G10	G684	0.0077
G10	G1062	0.0077
G20	G455	0.0076
G20	G183	0.0076
G20	G435	0.0076
G20	G752	0.0076
G49	G485	0.0076
G34	G1561	0.0076
G49	G361	0.0076
G49	G960	0.0076
G49	G1214	0.0076
G49	G1259	0.0076
G49	G1569	0.0076
G164	G510	0.0076
G120	G107	0.0076
G136	G352	0.0076
G136	G1105	0.0076
G120	G1502	0.0076
G164	G78	0.0076
G164	G192	0.0076
G49	G292	0.0076
G49	G312	0.0076
G164	G656	0.0076
G49	G999	0.0076
G164	G1229	0.0076
G49	G1411	0.0076
G49	G1506	0.0076
G49	G1515	0.0076
G1	G1112	0.0076
G169	G837	0.0076
G66	G651	0.0076
G121	G807	0.0076
G121	G852	0.0076
G136	G305	0.0076
G120	G990	0.0076
G169	G740	0.0076
G12	G224	0.0076
G52	G379	0.0076
G52	G601	0.0076
G66	G1182	0.0076
G176	G1363	0.0076
G52	G1397	0.0076
G164	G1602	0.0076
G1	G361	0.0076
G120	G922	0.0076
G136	G922	0.0076
G120	G1019	0.0076
G136	G1147	0.0076
G136	G1426	0.0076
G136	G1481	0.0076
G171	G1216	0.0076
G66	G26	0.0076
G12	G231	0.0076
G66	G264	0.0076
G12	G268	0.0076
G121	G723	0.0076
G121	G958	0.0076
G52	G1226	0.0076
G1	G895	0.0076
G1	G1015	0.0076
G1	G1475	0.0076
G171	G275	0.0076
G169	G1051	0.0076
G136	G30	0.0076
G121	G81	0.0076
G176	G646	0.0076
G121	G707	0.0076
G136	G991	0.0076
G52	G1189	0.0076
G66	G1189	0.0076
G1	G1272	0.0076
G12	G1274	0.0076
G66	G1338	0.0076
G169	G271	0.0076
G169	G938	0.0076
G169	G1523	0.0076
G10	G161	0.0076
G1	G625	0.0076
G1	G1136	0.0076
G52	G290	0.0076
G176	G1177	0.0076
G52	G1506	0.0076
G171	G112	0.0076
G171	G223	0.0076
G171	G1521	0.0076
G84	G847	0.0076
G1	G911	0.0076
G1	G1041	0.0076
G1	G1564	0.0076
G1	G84	0.0076
G1	G489	0.0076
G169	G616	0.0076
G10	G121	0.0076
G10	G255	0.0076
G171	G1039	0.0076
G52	G474	0.0076
G84	G570	0.0076
G84	G995	0.0076
G84	G1381	0.0076
G171	G1359	0.0076
G10	G502	0.0076
G1	G392	0.0076
G20	G626	0.0075
G20	G721	0.0075
G20	G1606	0.0075
G34	G1183	0.0075
G20	G67	0.0075
G20	G347	0.0075
G20	G433	0.0075
G20	G521	0.0075
G20	G852	0.0075
G20	G869	0.0075
G20	G922	0.0075
G20	G1053	0.0075
G20	G1358	0.0075
G20	G1360	0.0075
G20	G1459	0.0075
G20	G1506	0.0075
G20	G1521	0.0075
G20	G1524	0.0075
G34	G1382	0.0075
G34	G1611	0.0075
G49	G1202	0.0075
G66	G265	0.0075
G66	G1517	0.0075
G164	G207	0.0075
G49	G353	0.0075
G164	G442	0.0075
G120	G211	0.0075
G136	G668	0.0075
G136	G1608	0.0075
G84	G243	0.0075
G169	G1005	0.0075
G12	G40	0.0075
G121	G148	0.0075
G52	G313	0.0075
G176	G400	0.0075
G12	G422	0.0075
G121	G422	0.0075
G12	G734	0.0075
G52	G734	0.0075
G66	G833	0.0075
G121	G1020	0.0075
G52	G1045	0.0075
G66	G1456	0.0075
G164	G1447	0.0075
G120	G402	0.0075
G49	G456	0.0075
G49	G900	0.0075
G49	G1158	0.0075
G169	G1045	0.0075
G169	G1417	0.0075
G12	G155	0.0075
G52	G155	0.0075
G121	G155	0.0075
G52	G369	0.0075
G52	G848	0.0075
G121	G1075	0.0075
G121	G1176	0.0075
G52	G1260	0.0075
G84	G183	0.0075
G84	G1363	0.0075
G171	G161	0.0075
G120	G608	0.0075
G171	G756	0.0075
G84	G1362	0.0075
G171	G1441	0.0075
G136	G1469	0.0075
G120	G1508	0.0075
G164	G1559	0.0075
G10	G322	0.0075
G169	G382	0.0075
G169	G406	0.0075
G52	G144	0.0075
G52	G147	0.0075
G52	G359	0.0075
G121	G359	0.0075
G176	G966	0.0075
G120	G711	0.0075
G169	G1006	0.0075
G171	G367	0.0075
G10	G1228	0.0075
G171	G1372	0.0075
G10	G1442	0.0075
G84	G1576	0.0075
G176	G900	0.0075
G176	G1313	0.0075
G10	G1159	0.0075
G10	G731	0.0075
G20	G513	0.0074
G20	G941	0.0074
G34	G457	0.0074
G20	G30	0.0074
G20	G112	0.0074
G20	G944	0.0074
G20	G1219	0.0074
G34	G787	0.0074
G49	G740	0.0074
G164	G39	0.0074
G49	G660	0.0074
G49	G721	0.0074
G49	G1152	0.0074
G49	G1208	0.0074
G49	G1505	0.0074
G84	G248	0.0074
G10	G767	0.0074
G1	G824	0.0074
G66	G1340	0.0074
G121	G1340	0.0074
G120	G315	0.0074
G136	G551	0.0074
G120	G587	0.0074
G120	G647	0.0074
G52	G301	0.0074
G66	G373	0.0074
G176	G411	0.0074
G121	G598	0.0074
G66	G732	0.0074
G52	G788	0.0074
G12	G964	0.0074
G12	G980	0.0074
G121	G980	0.0074
G12	G1128	0.0074
G164	G255	0.0074
G164	G477	0.0074
G164	G618	0.0074
G164	G1372	0.0074
G164	G1560	0.0074
G1	G998	0.0074
G1	G1202	0.0074
G120	G308	0.0074
G136	G418	0.0074
G10	G650	0.0074
G49	G817	0.0074
G49	G1407	0.0074
G49	G1466	0.0074
G136	G1572	0.0074
G169	G1386	0.0074
G1	G437	0.0074
G1	G783	0.0074
G169	G757	0.0074
G169	G898	0.0074
G169	G1101	0.0074
G169	G1594	0.0074
G120	G41	0.0074
G136	G69	0.0074
G136	G196	0.0074
G176	G292	0.0074
G66	G714	0.0074
G120	G797	0.0074
G164	G1107	0.0074
G176	G1134	0.0074
G52	G1198	0.0074
G66	G1198	0.0074
G66	G1242	0.0074
G120	G1352	0.0074
G121	G1353	0.0074
G176	G1353	0.0074
G66	G1468	0.0074
G136	G1607	0.0074
G171	G280	0.0074
G171	G1231	0.0074
G84	G60	0.0074
G84	G1611	0.0074
G1	G65	0.0074
G1	G482	0.0074
G1	G904	0.0074
G12	G47	0.0074
G121	G47	0.0074
G52	G285	0.0074
G52	G378	0.0074
G66	G395	0.0074
G52	G1203	0.0074
G12	G1453	0.0074
G171	G1301	0.0074
G171	G1525	0.0074
G84	G135	0.0074
G84	G951	0.0074
G84	G1255	0.0074
G10	G462	0.0074
G120	G570	0.0074
G10	G617	0.0074
G120	G751	0.0074
G10	G871	0.0074
G10	G1197	0.0074
G169	G1149	0.0074
G1	G1454	0.0074
G1	G1571	0.0074
G84	G36	0.0074
G84	G1044	0.0074
G10	G910	0.0074
G10	G1627	0.0074
G10	G629	0.0074
G171	G1090	0.0074
G10	G16	0.0074
G10	G751	0.0074
G10	G784	0.0074
G10	G1471	0.0074
G21	G802	0.0073
G20	G1179	0.0073
G20	G81	0.0073
G20	G399	0.0073
G20	G1123	0.0073
G20	G1491	0.0073
G34	G122	0.0073
G34	G426	0.0073
G34	G1323	0.0073
G34	G1465	0.0073
G49	G103	0.0073
G49	G281	0.0073
G49	G463	0.0073
G49	G1565	0.0073
G164	G1091	0.0073
G66	G455	0.0073
G1	G1315	0.0073
G49	G177	0.0073
G49	G192	0.0073
G49	G1247	0.0073
G164	G1253	0.0073
G49	G1574	0.0073
G12	G13	0.0073
G52	G13	0.0073
G12	G345	0.0073
G121	G345	0.0073
G121	G479	0.0073
G52	G777	0.0073
G66	G777	0.0073
G176	G777	0.0073
G136	G355	0.0073
G171	G749	0.0073
G1	G1091	0.0073
G169	G215	0.0073
G12	G52	0.0073
G52	G381	0.0073
G121	G843	0.0073
G121	G1040	0.0073
G12	G1399	0.0073
G66	G1408	0.0073
G121	G1408	0.0073
G84	G457	0.0073
G84	G1547	0.0073
G120	G154	0.0073
G136	G225	0.0073
G136	G250	0.0073
G120	G515	0.0073
G49	G682	0.0073
G120	G695	0.0073
G120	G1345	0.0073
G120	G1500	0.0073
G66	G101	0.0073
G12	G297	0.0073
G66	G297	0.0073
G52	G451	0.0073
G52	G653	0.0073
G121	G653	0.0073
G12	G922	0.0073
G12	G973	0.0073
G52	G976	0.0073
G176	G1237	0.0073
G121	G1547	0.0073
G176	G1575	0.0073
G1	G414	0.0073
G84	G94	0.0073
G84	G671	0.0073
G84	G1023	0.0073
G171	G457	0.0073
G171	G523	0.0073
G171	G578	0.0073
G171	G844	0.0073
G10	G763	0.0073
G169	G1553	0.0073
G66	G22	0.0073
G66	G112	0.0073
G1	G125	0.0073
G12	G158	0.0073
G66	G180	0.0073
G84	G197	0.0073
G84	G358	0.0073
G176	G468	0.0073
G84	G641	0.0073
G1	G702	0.0073
G12	G825	0.0073
G66	G883	0.0073
G66	G988	0.0073
G66	G1053	0.0073
G12	G1237	0.0073
G171	G1472	0.0073
G84	G1505	0.0073
G169	G679	0.0073
G169	G1130	0.0073
G1	G354	0.0073
G176	G260	0.0073
G121	G363	0.0073
G66	G366	0.0073
G12	G424	0.0073
G121	G727	0.0073
G176	G747	0.0073
G121	G780	0.0073
G12	G786	0.0073
G66	G894	0.0073
G176	G894	0.0073
G121	G1041	0.0073
G176	G1207	0.0073
G10	G632	0.0073
G120	G1561	0.0073
G171	G351	0.0073
G171	G642	0.0073
G171	G1303	0.0073
G84	G1600	0.0073
G66	G1282	0.0073
G171	G359	0.0073
G84	G410	0.0073
G10	G203	0.0073
G10	G1331	0.0073
G34	G1015	0.0072
G20	G26	0.0072
G20	G412	0.0072
G20	G579	0.0072
G20	G679	0.0072
G20	G1281	0.0072
G20	G1416	0.0072
G20	G1611	0.0072
G34	G625	0.0072
G34	G1497	0.0072
G49	G384	0.0072
G164	G1064	0.0072
G49	G208	0.0072
G49	G1020	0.0072
G121	G709	0.0072
G52	G763	0.0072
G120	G261	0.0072
G120	G892	0.0072
G136	G983	0.0072
G120	G1200	0.0072
G169	G536	0.0072
G169	G1132	0.0072
G164	G466	0.0072
G171	G824	0.0072
G171	G1077	0.0072
G136	G206	0.0072
G136	G317	0.0072
G136	G622	0.0072
G136	G840	0.0072
G120	G1316	0.0072
G136	G1332	0.0072
G169	G929	0.0072
G169	G948	0.0072
G169	G1138	0.0072
G169	G1483	0.0072
G169	G1572	0.0072
G171	G536	0.0072
G171	G1226	0.0072
G52	G40	0.0072
G66	G78	0.0072
G12	G202	0.0072
G121	G327	0.0072
G12	G362	0.0072
G176	G442	0.0072
G52	G610	0.0072
G66	G610	0.0072
G12	G627	0.0072
G176	G656	0.0072
G52	G1223	0.0072
G66	G1229	0.0072
G52	G1317	0.0072
G10	G18	0.0072
G10	G1054	0.0072
G10	G1593	0.0072
G164	G33	0.0072
G120	G185	0.0072
G66	G409	0.0072
G176	G477	0.0072
G176	G1103	0.0072
G164	G1169	0.0072
G66	G1360	0.0072
G121	G1360	0.0072
G12	G1567	0.0072
G171	G702	0.0072
G169	G93	0.0072
G169	G903	0.0072
G169	G1391	0.0072
G84	G80	0.0072
G84	G893	0.0072
G10	G615	0.0072
G171	G338	0.0072
G84	G724	0.0072
G84	G1167	0.0072
G84	G1533	0.0072
G136	G254	0.0072
G1	G1288	0.0072
G1	G1360	0.0072
G176	G953	0.0072
G176	G1277	0.0072
G66	G1357	0.0072
G176	G1388	0.0072
G66	G1519	0.0072
G10	G609	0.0072
G10	G1450	0.0072
G10	G1580	0.0072
G1	G157	0.0072
G84	G109	0.0072
G84	G467	0.0072
G66	G1099	0.0072
G12	G1609	0.0072
G1	G770	0.0072
G10	G350	0.0072
G10	G323	0.0072
G10	G817	0.0072
G20	G77	0.0071
G20	G225	0.0071
G20	G795	0.0071
G20	G1266	0.0071
G34	G395	0.0071
G34	G482	0.0071
G34	G772	0.0071
G34	G1346	0.0071
G52	G270	0.0071
G136	G78	0.0071
G120	G1482	0.0071
G12	G1504	0.0071
G164	G1231	0.0071
G120	G671	0.0071
G1	G709	0.0071
G66	G86	0.0071
G52	G166	0.0071
G66	G1060	0.0071
G52	G1112	0.0071
G66	G1151	0.0071
G121	G1151	0.0071
G52	G1217	0.0071
G66	G1217	0.0071
G121	G1234	0.0071
G176	G1234	0.0071
G176	G1259	0.0071
G164	G1196	0.0071
G164	G1557	0.0071
G1	G297	0.0071
G1	G557	0.0071
G1	G1439	0.0071
G120	G138	0.0071
G10	G165	0.0071
G136	G228	0.0071
G136	G1166	0.0071
G136	G1286	0.0071
G49	G1522	0.0071
G169	G315	0.0071
G10	G357	0.0071
G66	G138	0.0071
G12	G192	0.0071
G121	G341	0.0071
G121	G487	0.0071
G66	G641	0.0071
G121	G787	0.0071
G66	G896	0.0071
G12	G1027	0.0071
G12	G1111	0.0071
G52	G1111	0.0071
G66	G1305	0.0071
G121	G1305	0.0071
G66	G1343	0.0071
G1	G211	0.0071
G1	G523	0.0071
G1	G929	0.0071
G1	G1069	0.0071
G84	G462	0.0071
G84	G809	0.0071
G84	G1622	0.0071
G171	G379	0.0071
G169	G923	0.0071
G169	G1365	0.0071
G120	G28	0.0071
G136	G144	0.0071
G136	G486	0.0071
G84	G1136	0.0071
G171	G1240	0.0071
G1	G1249	0.0071
G84	G1288	0.0071
G120	G1375	0.0071
G84	G1400	0.0071
G136	G1553	0.0071
G120	G1576	0.0071
G171	G1578	0.0071
G10	G1005	0.0071
G169	G631	0.0071
G169	G1362	0.0071
G1	G90	0.0071
G1	G341	0.0071
G66	G74	0.0071
G52	G135	0.0071
G66	G201	0.0071
G52	G337	0.0071
G66	G447	0.0071
G12	G672	0.0071
G52	G849	0.0071
G12	G939	0.0071
G52	G939	0.0071
G120	G483	0.0071
G120	G857	0.0071
G136	G857	0.0071
G169	G1618	0.0071
G1	G284	0.0071
G10	G154	0.0071
G171	G300	0.0071
G10	G753	0.0071
G171	G893	0.0071
G10	G1162	0.0071
G171	G1323	0.0071
G176	G27	0.0071
G176	G96	0.0071
G176	G495	0.0071
G121	G540	0.0071
G121	G714	0.0071
G52	G942	0.0071
G66	G947	0.0071
G66	G1107	0.0071
G121	G1107	0.0071
G52	G1411	0.0071
G1	G681	0.0071
G1	G789	0.0071
G1	G971	0.0071
G1	G953	0.0071
G84	G979	0.0071
G171	G543	0.0071
G20	G115	0.007
G20	G117	0.007
G20	G533	0.007
G20	G1037	0.007
G20	G1257	0.007
G20	G1307	0.007
G20	G1435	0.007
G34	G325	0.007
G34	G468	0.007
G34	G698	0.007
G34	G714	0.007
G34	G1145	0.007
G34	G1254	0.007
G34	G1619	0.007
G49	G1265	0.007
G164	G722	0.007
G66	G1000	0.007
G136	G1521	0.007
G12	G1095	0.007
G49	G355	0.007
G49	G441	0.007
G49	G617	0.007
G49	G873	0.007
G49	G937	0.007
G164	G1069	0.007
G164	G1436	0.007
G49	G1475	0.007
G121	G772	0.007
G12	G866	0.007
G52	G866	0.007
G120	G69	0.007
G136	G198	0.007
G136	G271	0.007
G136	G275	0.007
G136	G296	0.007
G136	G617	0.007
G136	G648	0.007
G136	G870	0.007
G136	G960	0.007
G136	G1270	0.007
G136	G1518	0.007
G12	G993	0.007
G12	G1415	0.007
G66	G1415	0.007
G164	G560	0.007
G164	G872	0.007
G120	G60	0.007
G136	G140	0.007
G136	G426	0.007
G120	G576	0.007
G120	G747	0.007
G136	G820	0.007
G136	G924	0.007
G120	G1230	0.007
G136	G1280	0.007
G136	G1447	0.007
G84	G550	0.007
G84	G1226	0.007
G169	G967	0.007
G66	G207	0.007
G12	G309	0.007
G52	G327	0.007
G66	G327	0.007
G66	G396	0.007
G52	G401	0.007
G52	G622	0.007
G12	G704	0.007
G52	G762	0.007
G52	G924	0.007
G66	G1081	0.007
G121	G1088	0.007
G176	G1088	0.007
G66	G1136	0.007
G121	G1136	0.007
G66	G1141	0.007
G176	G1141	0.007
G12	G1210	0.007
G176	G1288	0.007
G12	G1318	0.007
G52	G1400	0.007
G176	G1400	0.007
G10	G103	0.007
G169	G1190	0.007
G169	G1628	0.007
G121	G30	0.007
G176	G338	0.007
G121	G349	0.007
G66	G353	0.007
G176	G353	0.007
G52	G637	0.007
G66	G637	0.007
G12	G1256	0.007
G66	G1256	0.007
G121	G1287	0.007
G12	G1364	0.007
G10	G1499	0.007
G171	G1031	0.007
G171	G1440	0.007
G84	G764	0.007
G12	G105	0.007
G66	G614	0.007
G66	G881	0.007
G121	G964	0.007
G12	G1093	0.007
G121	G1221	0.007
G176	G1310	0.007
G12	G1360	0.007
G52	G1416	0.007
G121	G1449	0.007
G66	G1576	0.007
G84	G298	0.007
G84	G489	0.007
G84	G565	0.007
G84	G1451	0.007
G84	G1458	0.007
G136	G770	0.007
G169	G1506	0.007
G12	G74	0.007
G52	G383	0.007
G66	G792	0.007
G52	G1380	0.007
G171	G378	0.007
G169	G636	0.007
G84	G353	0.007
G84	G977	0.007
G84	G1191	0.007
G10	G117	0.007
G120	G586	0.007
G10	G934	0.007
G171	G803	0.007
G171	G869	0.007
G52	G1012	0.007
G84	G793	0.007
G21	G585	0.0069
G20	G155	0.0069
G20	G205	0.0069
G20	G601	0.0069
G20	G1404	0.0069
G20	G1575	0.0069
G34	G56	0.0069
G34	G434	0.0069
G34	G637	0.0069
G136	G347	0.0069
G136	G722	0.0069
G164	G116	0.0069
G49	G213	0.0069
G164	G276	0.0069
G49	G293	0.0069
G49	G412	0.0069
G49	G1189	0.0069
G49	G1621	0.0069
G12	G152	0.0069
G66	G420	0.0069
G52	G1482	0.0069
G121	G1482	0.0069
G52	G1628	0.0069
G136	G1363	0.0069
G120	G1365	0.0069
G66	G987	0.0069
G121	G987	0.0069
G52	G1139	0.0069
G84	G772	0.0069
G164	G44	0.0069
G164	G154	0.0069
G164	G194	0.0069
G164	G556	0.0069
G49	G530	0.0069
G120	G975	0.0069
G49	G978	0.0069
G136	G1205	0.0069
G120	G1416	0.0069
G1	G116	0.0069
G84	G1110	0.0069
G84	G1518	0.0069
G169	G739	0.0069
G52	G159	0.0069
G176	G206	0.0069
G84	G235	0.0069
G121	G357	0.0069
G52	G425	0.0069
G1	G637	0.0069
G12	G643	0.0069
G136	G727	0.0069
G12	G748	0.0069
G120	G780	0.0069
G121	G806	0.0069
G12	G987	0.0069
G84	G1100	0.0069
G84	G1111	0.0069
G84	G1146	0.0069
G12	G1152	0.0069
G121	G1152	0.0069
G120	G1432	0.0069
G1	G1446	0.0069
G120	G1454	0.0069
G176	G1493	0.0069
G169	G135	0.0069
G169	G734	0.0069
G169	G1159	0.0069
G169	G1255	0.0069
G169	G1617	0.0069
G1	G325	0.0069
G1	G898	0.0069
G176	G117	0.0069
G12	G534	0.0069
G66	G534	0.0069
G12	G842	0.0069
G66	G842	0.0069
G66	G934	0.0069
G121	G1160	0.0069
G52	G1339	0.0069
G12	G1539	0.0069
G136	G444	0.0069
G1	G124	0.0069
G1	G132	0.0069
G171	G649	0.0069
G84	G619	0.0069
G1	G506	0.0069
G1	G810	0.0069
G169	G744	0.0069
G169	G1402	0.0069
G176	G330	0.0069
G12	G1296	0.0069
G66	G1586	0.0069
G1	G178	0.0069
G1	G348	0.0069
G1	G711	0.0069
G1	G731	0.0069
G1	G1268	0.0069
G169	G304	0.0069
G171	G227	0.0069
G171	G1381	0.0069
G84	G1320	0.0069
G10	G1035	0.0069
G176	G652	0.0069
G171	G1585	0.0069
G1	G106	0.0069
G20	G97	0.0068
G20	G309	0.0068
G20	G446	0.0068
G20	G606	0.0068
G20	G728	0.0068
G20	G1155	0.0068
G20	G1472	0.0068
G20	G1568	0.0068
G34	G166	0.0068
G34	G413	0.0068
G34	G514	0.0068
G34	G970	0.0068
G34	G1166	0.0068
G34	G1167	0.0068
G34	G1330	0.0068
G34	G1361	0.0068
G34	G1503	0.0068
G20	G1532	0.0068
G164	G422	0.0068
G120	G381	0.0068
G52	G485	0.0068
G12	G908	0.0068
G66	G908	0.0068
G49	G218	0.0068
G164	G285	0.0068
G49	G654	0.0068
G49	G990	0.0068
G49	G1477	0.0068
G52	G1037	0.0068
G52	G1183	0.0068
G12	G1521	0.0068
G136	G422	0.0068
G120	G589	0.0068
G120	G1295	0.0068
G1	G1482	0.0068
G169	G1314	0.0068
G176	G669	0.0068
G66	G753	0.0068
G121	G854	0.0068
G176	G854	0.0068
G12	G1131	0.0068
G121	G1429	0.0068
G66	G1486	0.0068
G121	G1486	0.0068
G121	G1501	0.0068
G121	G1541	0.0068
G121	G1574	0.0068
G52	G1620	0.0068
G164	G605	0.0068
G164	G696	0.0068
G164	G707	0.0068
G164	G1461	0.0068
G49	G56	0.0068
G49	G199	0.0068
G120	G355	0.0068
G120	G462	0.0068
G49	G542	0.0068
G136	G579	0.0068
G49	G977	0.0068
G136	G1101	0.0068
G120	G1594	0.0068
G84	G520	0.0068
G169	G446	0.0068
G169	G548	0.0068
G176	G92	0.0068
G66	G349	0.0068
G66	G682	0.0068
G121	G866	0.0068
G121	G1006	0.0068
G66	G1111	0.0068
G176	G1111	0.0068
G176	G1146	0.0068
G121	G1441	0.0068
G176	G1441	0.0068
G12	G1630	0.0068
G1	G571	0.0068
G1	G1161	0.0068
G66	G53	0.0068
G66	G56	0.0068
G176	G56	0.0068
G66	G97	0.0068
G12	G149	0.0068
G66	G149	0.0068
G12	G177	0.0068
G171	G180	0.0068
G12	G453	0.0068
G66	G518	0.0068
G121	G518	0.0068
G1	G558	0.0068
G12	G697	0.0068
G52	G697	0.0068
G171	G741	0.0068
G66	G750	0.0068
G1	G1103	0.0068
G12	G1147	0.0068
G121	G1162	0.0068
G136	G1221	0.0068
G136	G1288	0.0068
G52	G1352	0.0068
G12	G1493	0.0068
G171	G218	0.0068
G169	G154	0.0068
G169	G199	0.0068
G169	G323	0.0068
G169	G413	0.0068
G169	G1021	0.0068
G169	G1622	0.0068
G84	G346	0.0068
G84	G1481	0.0068
G84	G1587	0.0068
G10	G80	0.0068
G10	G1144	0.0068
G10	G1490	0.0068
G1	G234	0.0068
G1	G785	0.0068
G1	G1201	0.0068
G1	G1340	0.0068
G1	G1567	0.0068
G12	G24	0.0068
G66	G151	0.0068
G121	G301	0.0068
G176	G482	0.0068
G52	G532	0.0068
G52	G1477	0.0068
G66	G1477	0.0068
G84	G1198	0.0068
G120	G1016	0.0068
G169	G28	0.0068
G1	G68	0.0068
G1	G514	0.0068
G1	G765	0.0068
G1	G1003	0.0068
G12	G1602	0.0068
G1	G530	0.0068
G1	G713	0.0068
G171	G911	0.0068
G171	G1207	0.0068
G84	G256	0.0068
G84	G799	0.0068
G84	G1055	0.0068
G84	G311	0.0068
G176	G1073	0.0068
G10	G745	0.0068
G10	G760	0.0068
G20	G240	0.0067
G20	G472	0.0067
G20	G709	0.0067
G20	G788	0.0067
G20	G895	0.0067
G20	G1087	0.0067
G20	G1293	0.0067
G20	G1555	0.0067
G49	G1528	0.0067
G34	G396	0.0067
G34	G1034	0.0067
G49	G1474	0.0067
G120	G535	0.0067
G136	G535	0.0067
G66	G248	0.0067
G49	G346	0.0067
G34	G692	0.0067
G49	G759	0.0067
G49	G1094	0.0067
G49	G1266	0.0067
G49	G1428	0.0067
G164	G1581	0.0067
G169	G214	0.0067
G52	G328	0.0067
G12	G722	0.0067
G66	G722	0.0067
G136	G821	0.0067
G84	G1196	0.0067
G84	G152	0.0067
G84	G1024	0.0067
G84	G1094	0.0067
G84	G1575	0.0067
G164	G433	0.0067
G164	G521	0.0067
G164	G1635	0.0067
G49	G85	0.0067
G49	G984	0.0067
G49	G1055	0.0067
G49	G1523	0.0067
G66	G9	0.0067
G121	G39	0.0067
G66	G468	0.0067
G121	G547	0.0067
G52	G621	0.0067
G12	G811	0.0067
G52	G867	0.0067
G12	G1153	0.0067
G52	G1267	0.0067
G176	G1267	0.0067
G176	G1472	0.0067
G52	G1568	0.0067
G84	G436	0.0067
G171	G821	0.0067
G171	G980	0.0067
G84	G9	0.0067
G176	G42	0.0067
G136	G44	0.0067
G120	G53	0.0067
G84	G167	0.0067
G66	G206	0.0067
G10	G272	0.0067
G176	G272	0.0067
G12	G494	0.0067
G52	G603	0.0067
G176	G622	0.0067
G176	G718	0.0067
G52	G797	0.0067
G84	G867	0.0067
G52	G897	0.0067
G66	G897	0.0067
G84	G1230	0.0067
G84	G1267	0.0067
G12	G1392	0.0067
G66	G1592	0.0067
G136	G1623	0.0067
G136	G1624	0.0067
G171	G154	0.0067
G171	G697	0.0067
G171	G1597	0.0067
G136	G919	0.0067
G136	G1550	0.0067
G169	G128	0.0067
G169	G377	0.0067
G171	G8	0.0067
G10	G226	0.0067
G171	G1186	0.0067
G171	G1196	0.0067
G171	G1405	0.0067
G10	G1501	0.0067
G84	G1507	0.0067
G12	G84	0.0067
G176	G89	0.0067
G176	G398	0.0067
G176	G827	0.0067
G121	G989	0.0067
G66	G1153	0.0067
G52	G1283	0.0067
G52	G1441	0.0067
G66	G1441	0.0067
G66	G444	0.0067
G1	G1625	0.0067
G10	G61	0.0067
G10	G1177	0.0067
G171	G33	0.0067
G10	G36	0.0067
G10	G68	0.0067
G20	G11	0.0066
G20	G414	0.0066
G20	G551	0.0066
G20	G990	0.0066
G20	G1584	0.0066
G21	G438	0.0066
G34	G364	0.0066
G34	G664	0.0066
G34	G1551	0.0066
G49	G26	0.0066
G49	G185	0.0066
G49	G302	0.0066
G164	G370	0.0066
G49	G632	0.0066
G164	G1019	0.0066
G49	G1077	0.0066
G136	G484	0.0066
G52	G209	0.0066
G66	G471	0.0066
G121	G481	0.0066
G12	G740	0.0066
G66	G740	0.0066
G12	G763	0.0066
G176	G763	0.0066
G121	G837	0.0066
G66	G1075	0.0066
G12	G1089	0.0066
G52	G1089	0.0066
G176	G1206	0.0066
G164	G111	0.0066
G164	G234	0.0066
G164	G347	0.0066
G164	G578	0.0066
G164	G689	0.0066
G164	G898	0.0066
G164	G1411	0.0066
G136	G38	0.0066
G120	G416	0.0066
G49	G496	0.0066
G136	G923	0.0066
G49	G1007	0.0066
G136	G1042	0.0066
G49	G1149	0.0066
G120	G1417	0.0066
G49	G1516	0.0066
G84	G826	0.0066
G12	G31	0.0066
G66	G613	0.0066
G12	G788	0.0066
G52	G896	0.0066
G121	G1144	0.0066
G12	G1164	0.0066
G52	G1164	0.0066
G12	G1165	0.0066
G121	G1240	0.0066
G176	G1253	0.0066
G66	G1490	0.0066
G10	G574	0.0066
G169	G115	0.0066
G169	G440	0.0066
G169	G722	0.0066
G169	G1077	0.0066
G169	G1262	0.0066
G169	G1311	0.0066
G171	G261	0.0066
G1	G723	0.0066
G171	G1527	0.0066
G171	G478	0.0066
G171	G1507	0.0066
G169	G91	0.0066
G169	G354	0.0066
G169	G772	0.0066
G84	G531	0.0066
G84	G1502	0.0066
G1	G338	0.0066
G1	G561	0.0066
G1	G872	0.0066
G1	G1364	0.0066
G52	G21	0.0066
G176	G21	0.0066
G52	G134	0.0066
G66	G134	0.0066
G66	G163	0.0066
G176	G497	0.0066
G176	G663	0.0066
G12	G765	0.0066
G52	G765	0.0066
G66	G771	0.0066
G66	G1003	0.0066
G12	G1423	0.0066
G52	G1630	0.0066
G10	G240	0.0066
G10	G922	0.0066
G10	G1237	0.0066
G84	G57	0.0066
G84	G907	0.0066
G84	G1011	0.0066
G84	G1411	0.0066
G136	G393	0.0066
G10	G974	0.0066
G136	G995	0.0066
G1	G319	0.0066
G1	G913	0.0066
G1	G1449	0.0066
G1	G1569	0.0066
G1	G1584	0.0066
G164	G474	0.0066
G176	G231	0.0066
G176	G741	0.0066
G66	G1109	0.0066
G171	G60	0.0066
G171	G110	0.0066
G171	G189	0.0066
G171	G526	0.0066
G171	G809	0.0066
G171	G1029	0.0066
G171	G1064	0.0066
G1	G1339	0.0066
G171	G1563	0.0066
G169	G817	0.0066
G169	G942	0.0066
G84	G608	0.0066
G10	G24	0.0066
G10	G133	0.0066
G10	G1462	0.0066
G1	G251	0.0066
G1	G1445	0.0066
G1	G1596	0.0066
G171	G636	0.0066
G171	G659	0.0066
G1	G986	0.0066
G34	G485	0.0065
G20	G209	0.0065
G20	G212	0.0065
G20	G583	0.0065
G20	G983	0.0065
G20	G1130	0.0065
G20	G1137	0.0065
G20	G1581	0.0065
G20	G1590	0.0065
G34	G218	0.0065
G34	G572	0.0065
G34	G723	0.0065
G34	G774	0.0065
G34	G1427	0.0065
G49	G479	0.0065
G49	G763	0.0065
G164	G1181	0.0065
G66	G513	0.0065
G12	G674	0.0065
G66	G851	0.0065
G49	G171	0.0065
G49	G676	0.0065
G164	G730	0.0065
G12	G655	0.0065
G121	G655	0.0065
G12	G718	0.0065
G66	G1204	0.0065
G176	G1590	0.0065
G136	G453	0.0065
G136	G917	0.0065
G84	G484	0.0065
G169	G1252	0.0065
G121	G103	0.0065
G121	G558	0.0065
G121	G560	0.0065
G121	G618	0.0065
G176	G700	0.0065
G12	G923	0.0065
G52	G923	0.0065
G176	G923	0.0065
G52	G1005	0.0065
G176	G1005	0.0065
G12	G1159	0.0065
G66	G1159	0.0065
G121	G1159	0.0065
G176	G1371	0.0065
G121	G1598	0.0065
G164	G353	0.0065
G164	G606	0.0065
G49	G623	0.0065
G136	G855	0.0065
G136	G1190	0.0065
G169	G281	0.0065
G169	G370	0.0065
G169	G735	0.0065
G171	G791	0.0065
G121	G491	0.0065
G176	G516	0.0065
G176	G536	0.0065
G12	G741	0.0065
G121	G741	0.0065
G121	G895	0.0065
G52	G1080	0.0065
G66	G1101	0.0065
G121	G1101	0.0065
G52	G1452	0.0065
G84	G148	0.0065
G84	G460	0.0065
G84	G1467	0.0065
G171	G1424	0.0065
G12	G63	0.0065
G136	G68	0.0065
G12	G228	0.0065
G66	G241	0.0065
G121	G251	0.0065
G12	G259	0.0065
G12	G501	0.0065
G176	G589	0.0065
G52	G629	0.0065
G121	G629	0.0065
G66	G670	0.0065
G52	G748	0.0065
G164	G758	0.0065
G66	G814	0.0065
G66	G865	0.0065
G84	G1240	0.0065
G84	G1260	0.0065
G120	G1302	0.0065
G12	G1307	0.0065
G121	G1349	0.0065
G52	G1491	0.0065
G121	G1514	0.0065
G169	G525	0.0065
G169	G567	0.0065
G169	G1468	0.0065
G10	G491	0.0065
G10	G1080	0.0065
G52	G55	0.0065
G121	G83	0.0065
G52	G306	0.0065
G66	G571	0.0065
G121	G651	0.0065
G121	G845	0.0065
G12	G1018	0.0065
G121	G1018	0.0065
G12	G1074	0.0065
G176	G1124	0.0065
G66	G1215	0.0065
G52	G1382	0.0065
G171	G272	0.0065
G171	G514	0.0065
G171	G603	0.0065
G171	G921	0.0065
G171	G1329	0.0065
G169	G727	0.0065
G84	G787	0.0065
G84	G1154	0.0065
G12	G245	0.0065
G121	G245	0.0065
G121	G822	0.0065
G52	G957	0.0065
G10	G33	0.0065
G10	G399	0.0065
G10	G1134	0.0065
G10	G1242	0.0065
G10	G1549	0.0065
G120	G1631	0.0065
G52	G1135	0.0065
G21	G223	0.0064
G20	G389	0.0064
G20	G732	0.0064
G20	G834	0.0064
G20	G996	0.0064
G21	G456	0.0064
G34	G231	0.0064
G34	G521	0.0064
G34	G558	0.0064
G34	G701	0.0064
G34	G1077	0.0064
G34	G1236	0.0064
G34	G1336	0.0064
G20	G770	0.0064
G49	G868	0.0064
G120	G1499	0.0064
G49	G78	0.0064
G49	G202	0.0064
G49	G362	0.0064
G164	G460	0.0064
G49	G594	0.0064
G49	G818	0.0064
G164	G1045	0.0064
G49	G1063	0.0064
G164	G1250	0.0064
G49	G1526	0.0064
G121	G307	0.0064
G66	G309	0.0064
G66	G1180	0.0064
G176	G1180	0.0064
G136	G37	0.0064
G136	G993	0.0064
G169	G279	0.0064
G169	G291	0.0064
G52	G226	0.0064
G52	G340	0.0064
G121	G340	0.0064
G52	G929	0.0064
G164	G418	0.0064
G164	G1004	0.0064
G164	G1228	0.0064
G164	G1470	0.0064
G164	G1493	0.0064
G120	G139	0.0064
G136	G142	0.0064
G120	G151	0.0064
G120	G346	0.0064
G136	G635	0.0064
G49	G673	0.0064
G120	G1184	0.0064
G136	G1327	0.0064
G169	G213	0.0064
G1	G946	0.0064
G1	G1071	0.0064
G169	G963	0.0064
G169	G1152	0.0064
G169	G1226	0.0064
G66	G12	0.0064
G12	G81	0.0064
G176	G208	0.0064
G136	G244	0.0064
G176	G287	0.0064
G171	G305	0.0064
G12	G352	0.0064
G121	G413	0.0064
G12	G439	0.0064
G171	G490	0.0064
G1	G828	0.0064
G136	G828	0.0064
G1	G879	0.0064
G171	G990	0.0064
G176	G1033	0.0064
G176	G1140	0.0064
G1	G1260	0.0064
G12	G1304	0.0064
G52	G1304	0.0064
G171	G1386	0.0064
G121	G1391	0.0064
G1	G1464	0.0064
G136	G1585	0.0064
G169	G180	0.0064
G169	G347	0.0064
G84	G1628	0.0064
G49	G511	0.0064
G1	G308	0.0064
G1	G563	0.0064
G1	G1228	0.0064
G121	G17	0.0064
G176	G17	0.0064
G12	G46	0.0064
G121	G102	0.0064
G121	G184	0.0064
G52	G216	0.0064
G52	G363	0.0064
G176	G443	0.0064
G66	G608	0.0064
G176	G886	0.0064
G121	G1435	0.0064
G66	G1447	0.0064
G52	G1460	0.0064
G84	G47	0.0064
G84	G578	0.0064
G120	G900	0.0064
G136	G1313	0.0064
G169	G74	0.0064
G169	G224	0.0064
G1	G1261	0.0064
G171	G93	0.0064
G171	G103	0.0064
G164	G227	0.0064
G10	G840	0.0064
G164	G1104	0.0064
G10	G1438	0.0064
G171	G918	0.0064
G1	G977	0.0064
G84	G386	0.0064
G84	G1352	0.0064
G12	G16	0.0064
G52	G16	0.0064
G66	G16	0.0064
G66	G404	0.0064
G66	G751	0.0064
G52	G1396	0.0064
G66	G1471	0.0064
G1	G1169	0.0064
G84	G1035	0.0064
G169	G1241	0.0064
G10	G476	0.0064
G52	G408	0.0064
G12	G690	0.0064
G171	G1406	0.0064
G10	G73	0.0064
G20	G166	0.0063
G20	G204	0.0063
G20	G373	0.0063
G20	G1162	0.0063
G34	G78	0.0063
G34	G783	0.0063
G20	G79	0.0063
G49	G420	0.0063
G49	G749	0.0063
G20	G1090	0.0063
G20	G1445	0.0063
G136	G1374	0.0063
G164	G484	0.0063
G49	G641	0.0063
G49	G1027	0.0063
G164	G1038	0.0063
G49	G1443	0.0063
G164	G1499	0.0063
G121	G219	0.0063
G120	G273	0.0063
G120	G1150	0.0063
G1	G650	0.0063
G164	G18	0.0063
G164	G97	0.0063
G164	G453	0.0063
G164	G970	0.0063
G164	G1332	0.0063
G1	G1285	0.0063
G136	G117	0.0063
G49	G260	0.0063
G120	G572	0.0063
G136	G980	0.0063
G136	G1427	0.0063
G136	G1633	0.0063
G169	G1210	0.0063
G171	G1054	0.0063
G52	G240	0.0063
G12	G360	0.0063
G12	G421	0.0063
G12	G733	0.0063
G176	G926	0.0063
G66	G1045	0.0063
G66	G1225	0.0063
G176	G1327	0.0063
G12	G1417	0.0063
G121	G1531	0.0063
G121	G1573	0.0063
G1	G833	0.0063
G84	G373	0.0063
G84	G717	0.0063
G12	G9	0.0063
G121	G9	0.0063
G52	G26	0.0063
G84	G37	0.0063
G120	G54	0.0063
G52	G60	0.0063
G66	G60	0.0063
G121	G107	0.0063
G136	G184	0.0063
G121	G210	0.0063
G12	G266	0.0063
G66	G266	0.0063
G52	G385	0.0063
G12	G426	0.0063
G66	G430	0.0063
G52	G440	0.0063
G176	G440	0.0063
G164	G447	0.0063
G10	G453	0.0063
G1	G485	0.0063
G84	G536	0.0063
G10	G579	0.0063
G136	G608	0.0063
G12	G679	0.0063
G52	G696	0.0063
G12	G906	0.0063
G176	G912	0.0063
G1	G922	0.0063
G52	G971	0.0063
G84	G1015	0.0063
G66	G1092	0.0063
G10	G1112	0.0063
G121	G1203	0.0063
G12	G1204	0.0063
G176	G1204	0.0063
G52	G1280	0.0063
G176	G1280	0.0063
G121	G1281	0.0063
G1	G1404	0.0063
G12	G1447	0.0063
G171	G1152	0.0063
G1	G154	0.0063
G171	G1003	0.0063
G171	G1020	0.0063
G171	G1225	0.0063
G171	G1307	0.0063
G171	G1552	0.0063
G10	G654	0.0063
G136	G875	0.0063
G10	G1477	0.0063
G169	G460	0.0063
G169	G964	0.0063
G169	G1093	0.0063
G169	G1287	0.0063
G1	G95	0.0063
G1	G210	0.0063
G1	G222	0.0063
G1	G1366	0.0063
G84	G38	0.0063
G84	G1592	0.0063
G52	G35	0.0063
G52	G88	0.0063
G66	G172	0.0063
G176	G789	0.0063
G52	G936	0.0063
G66	G1097	0.0063
G121	G1538	0.0063
G1	G1238	0.0063
G10	G316	0.0063
G10	G619	0.0063
G10	G1018	0.0063
G171	G377	0.0063
G171	G450	0.0063
G66	G1548	0.0063
G1	G1294	0.0063
G10	G966	0.0063
G10	G1553	0.0063
G84	G1350	0.0063
G171	G716	0.0063
G20	G275	0.0062
G20	G437	0.0062
G20	G908	0.0062
G20	G1439	0.0062
G20	G1574	0.0062
G34	G152	0.0062
G34	G622	0.0062
G34	G805	0.0062
G34	G866	0.0062
G20	G456	0.0062
G20	G1021	0.0062
G120	G959	0.0062
G120	G1531	0.0062
G136	G1531	0.0062
G12	G1259	0.0062
G49	G401	0.0062
G49	G650	0.0062
G49	G887	0.0062
G164	G917	0.0062
G164	G1110	0.0062
G49	G1155	0.0062
G49	G1246	0.0062
G164	G1259	0.0062
G49	G1403	0.0062
G49	G1568	0.0062
G121	G1042	0.0062
G52	G1067	0.0062
G120	G437	0.0062
G120	G1551	0.0062
G120	G1574	0.0062
G12	G23	0.0062
G52	G23	0.0062
G66	G23	0.0062
G52	G905	0.0062
G66	G1186	0.0062
G52	G1290	0.0062
G164	G1431	0.0062
G136	G533	0.0062
G136	G576	0.0062
G49	G809	0.0062
G120	G843	0.0062
G49	G964	0.0062
G120	G1077	0.0062
G120	G1227	0.0062
G136	G1236	0.0062
G49	G1449	0.0062
G52	G214	0.0062
G176	G214	0.0062
G12	G314	0.0062
G121	G314	0.0062
G12	G414	0.0062
G176	G490	0.0062
G176	G613	0.0062
G12	G775	0.0062
G66	G775	0.0062
G176	G775	0.0062
G66	G974	0.0062
G176	G1185	0.0062
G121	G1231	0.0062
G171	G917	0.0062
G10	G287	0.0062
G169	G101	0.0062
G169	G907	0.0062
G169	G1575	0.0062
G120	G22	0.0062
G12	G193	0.0062
G120	G376	0.0062
G12	G394	0.0062
G171	G668	0.0062
G120	G847	0.0062
G136	G847	0.0062
G12	G925	0.0062
G176	G1205	0.0062
G171	G1285	0.0062
G12	G1378	0.0062
G120	G1395	0.0062
G121	G1452	0.0062
G52	G1479	0.0062
G169	G72	0.0062
G169	G831	0.0062
G169	G1201	0.0062
G169	G1426	0.0062
G84	G635	0.0062
G84	G1249	0.0062
G12	G95	0.0062
G12	G109	0.0062
G52	G181	0.0062
G12	G255	0.0062
G121	G582	0.0062
G176	G794	0.0062
G66	G1132	0.0062
G66	G1326	0.0062
G66	G1366	0.0062
G12	G1395	0.0062
G10	G1223	0.0062
G84	G1256	0.0062
G136	G169	0.0062
G171	G847	0.0062
G164	G1172	0.0062
G171	G1280	0.0062
G171	G1497	0.0062
G12	G54	0.0062
G12	G393	0.0062
G52	G398	0.0062
G66	G778	0.0062
G12	G810	0.0062
G66	G810	0.0062
G66	G812	0.0062
G12	G859	0.0062
G12	G1542	0.0062
G52	G1542	0.0062
G66	G1542	0.0062
G176	G1542	0.0062
G176	G1627	0.0062
G171	G117	0.0062
G171	G129	0.0062
G171	G217	0.0062
G171	G406	0.0062
G10	G1095	0.0062
G10	G1193	0.0062
G136	G1355	0.0062
G52	G36	0.0062
G121	G220	0.0062
G84	G1602	0.0062
G10	G752	0.0062
G171	G1116	0.0062
G84	G474	0.0062
G84	G1083	0.0062
G10	G221	0.0062
G20	G1124	0.0061
G20	G1174	0.0061
G20	G1226	0.0061
G21	G1434	0.0061
G34	G621	0.0061
G34	G1101	0.0061
G34	G1267	0.0061
G49	G307	0.0061
G49	G422	0.0061
G20	G599	0.0061
G20	G1070	0.0061
G136	G491	0.0061
G49	G31	0.0061
G34	G432	0.0061
G49	G595	0.0061
G49	G613	0.0061
G49	G666	0.0061
G34	G1281	0.0061
G120	G297	0.0061
G136	G683	0.0061
G136	G740	0.0061
G120	G763	0.0061
G136	G1206	0.0061
G84	G920	0.0061
G169	G1474	0.0061
G169	G1502	0.0061
G66	G1286	0.0061
G121	G1286	0.0061
G12	G1451	0.0061
G84	G381	0.0061
G164	G140	0.0061
G164	G390	0.0061
G1	G83	0.0061
G49	G44	0.0061
G49	G114	0.0061
G49	G217	0.0061
G136	G540	0.0061
G136	G1435	0.0061
G120	G1458	0.0061
G169	G422	0.0061
G169	G647	0.0061
G169	G833	0.0061
G169	G1121	0.0061
G52	G11	0.0061
G52	G758	0.0061
G66	G802	0.0061
G66	G832	0.0061
G52	G1069	0.0061
G12	G1138	0.0061
G121	G1202	0.0061
G121	G1220	0.0061
G176	G1285	0.0061
G121	G1308	0.0061
G52	G1483	0.0061
G121	G1584	0.0061
G12	G1608	0.0061
G121	G1608	0.0061
G1	G575	0.0061
G1	G1518	0.0061
G10	G510	0.0061
G84	G52	0.0061
G84	G1454	0.0061
G1	G327	0.0061
G164	G542	0.0061
G164	G839	0.0061
G164	G991	0.0061
G1	G1059	0.0061
G1	G1223	0.0061
G1	G1229	0.0061
G169	G338	0.0061
G10	G926	0.0061
G1	G192	0.0061
G1	G205	0.0061
G1	G718	0.0061
G1	G970	0.0061
G1	G1574	0.0061
G176	G11	0.0061
G12	G188	0.0061
G52	G188	0.0061
G52	G286	0.0061
G121	G310	0.0061
G66	G477	0.0061
G176	G618	0.0061
G66	G955	0.0061
G121	G992	0.0061
G176	G1193	0.0061
G12	G1589	0.0061
G171	G1033	0.0061
G120	G1407	0.0061
G169	G114	0.0061
G169	G217	0.0061
G169	G1556	0.0061
G1	G20	0.0061
G164	G564	0.0061
G84	G945	0.0061
G121	G36	0.0061
G12	G350	0.0061
G52	G350	0.0061
G121	G350	0.0061
G52	G447	0.0061
G121	G447	0.0061
G52	G524	0.0061
G66	G524	0.0061
G176	G888	0.0061
G52	G1418	0.0061
G10	G724	0.0061
G10	G883	0.0061
G1	G208	0.0061
G1	G1508	0.0061
G171	G1191	0.0061
G1	G1379	0.0061
G169	G570	0.0061
G121	G1299	0.0061
G169	G1224	0.0061
G1	G778	0.0061
G21	G1212	0.006
G34	G1425	0.006
G34	G1528	0.006
G20	G269	0.006
G20	G791	0.006
G34	G25	0.006
G34	G305	0.006
G34	G496	0.006
G34	G530	0.006
G34	G648	0.006
G34	G657	0.006
G34	G815	0.006
G34	G1572	0.006
G20	G554	0.006
G49	G677	0.006
G164	G669	0.006
G164	G1482	0.006
G12	G25	0.006
G52	G25	0.006
G12	G214	0.006
G176	G735	0.006
G52	G1499	0.006
G136	G379	0.006
G120	G700	0.006
G120	G923	0.006
G136	G929	0.006
G136	G1124	0.006
G136	G1371	0.006
G120	G1428	0.006
G136	G1598	0.006
G52	G1606	0.006
G164	G48	0.006
G164	G499	0.006
G164	G975	0.006
G164	G1351	0.006
G164	G1479	0.006
G136	G205	0.006
G136	G265	0.006
G49	G514	0.006
G120	G594	0.006
G120	G676	0.006
G49	G822	0.006
G136	G879	0.006
G120	G937	0.006
G120	G1059	0.006
G120	G1065	0.006
G136	G1337	0.006
G84	G1134	0.006
G169	G411	0.006
G169	G788	0.006
G169	G1032	0.006
G171	G704	0.006
G171	G856	0.006
G169	G442	0.006
G169	G601	0.006
G169	G656	0.006
G169	G1530	0.006
G171	G116	0.006
G12	G191	0.006
G52	G191	0.006
G171	G308	0.006
G52	G355	0.006
G121	G355	0.006
G66	G410	0.006
G12	G417	0.006
G121	G462	0.006
G1	G487	0.006
G120	G562	0.006
G66	G617	0.006
G121	G654	0.006
G1	G896	0.006
G12	G898	0.006
G121	G898	0.006
G121	G937	0.006
G121	G1004	0.006
G164	G1149	0.006
G176	G1197	0.006
G120	G1323	0.006
G136	G1383	0.006
G12	G1455	0.006
G10	G833	0.006
G66	G52	0.006
G176	G52	0.006
G12	G157	0.006
G66	G157	0.006
G12	G173	0.006
G66	G189	0.006
G121	G189	0.006
G52	G300	0.006
G66	G938	0.006
G12	G1082	0.006
G52	G1082	0.006
G121	G1082	0.006
G121	G1388	0.006
G52	G1522	0.006
G136	G682	0.006
G136	G1135	0.006
G169	G6	0.006
G169	G120	0.006
G169	G594	0.006
G171	G127	0.006
G10	G166	0.006
G10	G247	0.006
G171	G435	0.006
G10	G576	0.006
G171	G734	0.006
G171	G880	0.006
G169	G58	0.006
G169	G245	0.006
G84	G1582	0.006
G120	G1398	0.006
G176	G816	0.006
G176	G817	0.006
G52	G1268	0.006
G176	G1350	0.006
G10	G395	0.006
G84	G827	0.006
G171	G1192	0.006
G171	G36	0.006
G34	G270	0.0059
G20	G294	0.0059
G21	G889	0.0059
G21	G1064	0.0059
G21	G1187	0.0059
G34	G116	0.0059
G34	G315	0.0059
G34	G322	0.0059
G34	G423	0.0059
G34	G510	0.0059
G34	G541	0.0059
G34	G1005	0.0059
G34	G1130	0.0059
G34	G1356	0.0059
G34	G1401	0.0059
G20	G1390	0.0059
G120	G428	0.0059
G34	G320	0.0059
G49	G414	0.0059
G164	G683	0.0059
G34	G720	0.0059
G164	G837	0.0059
G49	G1351	0.0059
G49	G1386	0.0059
G34	G1466	0.0059
G136	G1091	0.0059
G84	G557	0.0059
G169	G651	0.0059
G12	G807	0.0059
G52	G917	0.0059
G66	G1040	0.0059
G176	G1040	0.0059
G176	G1223	0.0059
G12	G1314	0.0059
G84	G223	0.0059
G84	G956	0.0059
G164	G1199	0.0059
G49	G3	0.0059
G120	G202	0.0059
G136	G202	0.0059
G49	G373	0.0059
G136	G562	0.0059
G12	G125	0.0059
G52	G125	0.0059
G52	G276	0.0059
G12	G305	0.0059
G121	G322	0.0059
G66	G519	0.0059
G66	G541	0.0059
G52	G551	0.0059
G66	G551	0.0059
G176	G647	0.0059
G66	G1178	0.0059
G121	G1178	0.0059
G12	G1184	0.0059
G66	G1356	0.0059
G121	G1356	0.0059
G52	G1433	0.0059
G176	G1478	0.0059
G121	G1552	0.0059
G12	G1613	0.0059
G84	G1151	0.0059
G169	G926	0.0059
G169	G1027	0.0059
G169	G1444	0.0059
G136	G67	0.0059
G120	G148	0.0059
G164	G196	0.0059
G12	G391	0.0059
G176	G412	0.0059
G136	G423	0.0059
G52	G434	0.0059
G66	G544	0.0059
G120	G635	0.0059
G12	G660	0.0059
G121	G660	0.0059
G121	G664	0.0059
G10	G704	0.0059
G164	G797	0.0059
G120	G940	0.0059
G52	G1133	0.0059
G120	G1250	0.0059
G12	G1272	0.0059
G12	G1338	0.0059
G52	G1338	0.0059
G121	G1389	0.0059
G66	G1481	0.0059
G121	G1481	0.0059
G66	G1485	0.0059
G66	G1553	0.0059
G121	G1553	0.0059
G136	G1571	0.0059
G52	G1587	0.0059
G169	G311	0.0059
G169	G854	0.0059
G49	G1585	0.0059
G1	G63	0.0059
G1	G513	0.0059
G1	G814	0.0059
G1	G1206	0.0059
G52	G87	0.0059
G176	G344	0.0059
G12	G382	0.0059
G12	G483	0.0059
G66	G649	0.0059
G52	G673	0.0059
G121	G754	0.0059
G66	G759	0.0059
G12	G1036	0.0059
G121	G1047	0.0059
G176	G1271	0.0059
G176	G1358	0.0059
G176	G1492	0.0059
G136	G286	0.0059
G10	G686	0.0059
G10	G1253	0.0059
G10	G1478	0.0059
G1	G142	0.0059
G1	G193	0.0059
G1	G374	0.0059
G1	G486	0.0059
G1	G1523	0.0059
G164	G1099	0.0059
G84	G271	0.0059
G84	G300	0.0059
G84	G729	0.0059
G121	G70	0.0059
G176	G199	0.0059
G52	G450	0.0059
G66	G559	0.0059
G176	G559	0.0059
G12	G744	0.0059
G121	G942	0.0059
G66	G1339	0.0059
G52	G1370	0.0059
G66	G1413	0.0059
G1	G69	0.0059
G171	G822	0.0059
G1	G1623	0.0059
G169	G758	0.0059
G169	G1535	0.0059
G10	G186	0.0059
G10	G436	0.0059
G136	G492	0.0059
G12	G137	0.0059
G121	G467	0.0059
G1	G237	0.0059
G169	G508	0.0059
G84	G1319	0.0059
G10	G51	0.0059
G10	G1158	0.0059
G10	G1641	0.0059
G20	G107	0.0058
G20	G1067	0.0058
G20	G1105	0.0058
G20	G1422	0.0058
G20	G1474	0.0058
G21	G514	0.0058
G21	G571	0.0058
G21	G1415	0.0058
G21	G1424	0.0058
G21	G1476	0.0058
G34	G209	0.0058
G20	G864	0.0058
G20	G875	0.0058
G20	G991	0.0058
G20	G1434	0.0058
G164	G281	0.0058
G164	G574	0.0058
G49	G587	0.0058
G49	G1138	0.0058
G164	G1216	0.0058
G49	G1290	0.0058
G34	G1457	0.0058
G52	G1138	0.0058
G136	G1451	0.0058
G169	G568	0.0058
G164	G126	0.0058
G164	G364	0.0058
G164	G1338	0.0058
G164	G1374	0.0058
G164	G1598	0.0058
G1	G1252	0.0058
G49	G95	0.0058
G49	G163	0.0058
G49	G168	0.0058
G49	G591	0.0058
G49	G1008	0.0058
G49	G1043	0.0058
G120	G1279	0.0058
G120	G1463	0.0058
G169	G843	0.0058
G169	G1399	0.0058
G169	G1424	0.0058
G52	G61	0.0058
G121	G61	0.0058
G176	G235	0.0058
G66	G423	0.0058
G66	G1005	0.0058
G1	G472	0.0058
G1	G862	0.0058
G1	G1276	0.0058
G121	G38	0.0058
G120	G124	0.0058
G12	G174	0.0058
G12	G182	0.0058
G52	G182	0.0058
G164	G182	0.0058
G66	G280	0.0058
G12	G293	0.0058
G176	G320	0.0058
G164	G623	0.0058
G52	G672	0.0058
G66	G746	0.0058
G121	G757	0.0058
G136	G894	0.0058
G176	G974	0.0058
G171	G1005	0.0058
G136	G1254	0.0058
G176	G1282	0.0058
G121	G1417	0.0058
G52	G1567	0.0058
G169	G1147	0.0058
G84	G576	0.0058
G10	G613	0.0058
G49	G876	0.0058
G49	G1116	0.0058
G1	G166	0.0058
G1	G1140	0.0058
G171	G175	0.0058
G171	G390	0.0058
G171	G547	0.0058
G171	G1230	0.0058
G120	G616	0.0058
G136	G913	0.0058
G120	G1170	0.0058
G169	G342	0.0058
G169	G497	0.0058
G169	G765	0.0058
G169	G1630	0.0058
G1	G544	0.0058
G1	G1177	0.0058
G1	G1271	0.0058
G171	G609	0.0058
G164	G745	0.0058
G171	G790	0.0058
G12	G448	0.0058
G121	G476	0.0058
G52	G839	0.0058
G1	G931	0.0058
G1	G1539	0.0058
G169	G869	0.0058
G10	G487	0.0058
G10	G921	0.0058
G10	G1412	0.0058
G84	G147	0.0058
G120	G1309	0.0058
G121	G385	0.0058
G52	G1342	0.0058
G66	G1342	0.0058
G121	G1440	0.0058
G52	G1559	0.0058
G66	G1559	0.0058
G1	G169	0.0058
G1	G841	0.0058
G1	G1347	0.0058
G84	G624	0.0058
G169	G36	0.0058
G171	G1407	0.0058
G171	G1466	0.0058
G10	G913	0.0058
G171	G1350	0.0058
G171	G1544	0.0058
G1	G1480	0.0058
G10	G1297	0.0058
G10	G1582	0.0058
G21	G1483	0.0057
G20	G457	0.0057
G34	G69	0.0057
G34	G313	0.0057
G34	G575	0.0057
G34	G833	0.0057
G34	G1210	0.0057
G49	G1112	0.0057
G136	G920	0.0057
G34	G157	0.0057
G34	G429	0.0057
G164	G550	0.0057
G49	G1161	0.0057
G164	G1290	0.0057
G120	G1038	0.0057
G136	G1085	0.0057
G120	G1595	0.0057
G66	G583	0.0057
G12	G879	0.0057
G52	G1054	0.0057
G66	G1054	0.0057
G66	G1139	0.0057
G66	G1306	0.0057
G176	G1306	0.0057
G52	G1354	0.0057
G12	G1643	0.0057
G84	G333	0.0057
G164	G218	0.0057
G171	G309	0.0057
G171	G422	0.0057
G164	G654	0.0057
G164	G1628	0.0057
G49	G893	0.0057
G49	G955	0.0057
G49	G1325	0.0057
G49	G1410	0.0057
G169	G638	0.0057
G12	G285	0.0057
G12	G449	0.0057
G52	G583	0.0057
G52	G1200	0.0057
G52	G1363	0.0057
G52	G1621	0.0057
G176	G1621	0.0057
G84	G960	0.0057
G84	G1415	0.0057
G136	G458	0.0057
G84	G929	0.0057
G84	G948	0.0057
G120	G1174	0.0057
G136	G1174	0.0057
G84	G1205	0.0057
G169	G1	0.0057
G169	G226	0.0057
G169	G1603	0.0057
G49	G853	0.0057
G12	G8	0.0057
G176	G8	0.0057
G66	G239	0.0057
G66	G635	0.0057
G121	G635	0.0057
G176	G679	0.0057
G12	G1070	0.0057
G66	G1070	0.0057
G66	G1093	0.0057
G66	G1164	0.0057
G121	G1193	0.0057
G121	G1304	0.0057
G176	G1397	0.0057
G176	G1465	0.0057
G12	G1513	0.0057
G120	G238	0.0057
G136	G238	0.0057
G136	G640	0.0057
G120	G720	0.0057
G120	G770	0.0057
G169	G3	0.0057
G169	G760	0.0057
G84	G87	0.0057
G84	G382	0.0057
G84	G1036	0.0057
G84	G1321	0.0057
G52	G89	0.0057
G66	G89	0.0057
G121	G89	0.0057
G176	G149	0.0057
G12	G295	0.0057
G121	G295	0.0057
G12	G799	0.0057
G66	G984	0.0057
G176	G1238	0.0057
G12	G1244	0.0057
G66	G1637	0.0057
G10	G131	0.0057
G10	G1626	0.0057
G136	G1496	0.0057
G171	G1554	0.0057
G169	G819	0.0057
G10	G85	0.0057
G10	G260	0.0057
G84	G348	0.0057
G176	G543	0.0057
G12	G1104	0.0057
G121	G1104	0.0057
G10	G1241	0.0057
G10	G1585	0.0057
G20	G420	0.0056
G20	G722	0.0056
G20	G1464	0.0056
G21	G50	0.0056
G21	G135	0.0056
G21	G368	0.0056
G21	G1174	0.0056
G21	G1583	0.0056
G34	G700	0.0056
G34	G717	0.0056
G34	G788	0.0056
G34	G1234	0.0056
G20	G201	0.0056
G20	G260	0.0056
G20	G661	0.0056
G49	G1163	0.0056
G20	G1308	0.0056
G20	G1566	0.0056
G164	G626	0.0056
G12	G233	0.0056
G66	G233	0.0056
G121	G233	0.0056
G49	G94	0.0056
G34	G611	0.0056
G49	G671	0.0056
G49	G1137	0.0056
G49	G1200	0.0056
G49	G1369	0.0056
G49	G1581	0.0056
G49	G1594	0.0056
G169	G1517	0.0056
G121	G1112	0.0056
G121	G1333	0.0056
G120	G807	0.0056
G136	G1234	0.0056
G120	G1314	0.0056
G1	G25	0.0056
G66	G683	0.0056
G121	G871	0.0056
G176	G1098	0.0056
G66	G1134	0.0056
G66	G1252	0.0056
G121	G1321	0.0056
G164	G1000	0.0056
G164	G1009	0.0056
G136	G161	0.0056
G136	G349	0.0056
G136	G596	0.0056
G136	G774	0.0056
G49	G863	0.0056
G136	G975	0.0056
G136	G1111	0.0056
G49	G1173	0.0056
G10	G1636	0.0056
G12	G128	0.0056
G176	G337	0.0056
G121	G421	0.0056
G12	G946	0.0056
G66	G1369	0.0056
G176	G1369	0.0056
G121	G1479	0.0056
G1	G364	0.0056
G171	G680	0.0056
G171	G753	0.0056
G171	G1131	0.0056
G169	G1111	0.0056
G169	G1568	0.0056
G164	G8	0.0056
G176	G59	0.0056
G66	G116	0.0056
G164	G128	0.0056
G120	G190	0.0056
G10	G200	0.0056
G66	G626	0.0056
G52	G688	0.0056
G52	G855	0.0056
G164	G1078	0.0056
G52	G1188	0.0056
G121	G1190	0.0056
G176	G1190	0.0056
G120	G1377	0.0056
G1	G1568	0.0056
G84	G958	0.0056
G1	G388	0.0056
G1	G820	0.0056
G1	G890	0.0056
G1	G1204	0.0056
G12	G50	0.0056
G176	G124	0.0056
G66	G304	0.0056
G121	G368	0.0056
G52	G487	0.0056
G66	G487	0.0056
G52	G566	0.0056
G176	G566	0.0056
G12	G605	0.0056
G66	G605	0.0056
G12	G658	0.0056
G52	G861	0.0056
G176	G901	0.0056
G66	G993	0.0056
G12	G1301	0.0056
G176	G1391	0.0056
G171	G441	0.0056
G171	G730	0.0056
G84	G433	0.0056
G84	G761	0.0056
G10	G307	0.0056
G136	G554	0.0056
G136	G830	0.0056
G120	G936	0.0056
G120	G1292	0.0056
G10	G1428	0.0056
G169	G1460	0.0056
G1	G174	0.0056
G1	G1164	0.0056
G1	G1405	0.0056
G1	G1520	0.0056
G164	G70	0.0056
G10	G385	0.0056
G171	G561	0.0056
G10	G679	0.0056
G171	G696	0.0056
G164	G943	0.0056
G52	G1007	0.0056
G176	G1085	0.0056
G66	G1102	0.0056
G66	G1554	0.0056
G1	G685	0.0056
G1	G1618	0.0056
G169	G54	0.0056
G169	G344	0.0056
G84	G378	0.0056
G84	G789	0.0056
G176	G178	0.0056
G12	G711	0.0056
G1	G323	0.0056
G1	G615	0.0056
G1	G768	0.0056
G1	G942	0.0056
G10	G41	0.0056
G10	G1023	0.0056
G171	G74	0.0056
G1	G1135	0.0056
G176	G590	0.0056
G169	G543	0.0056
G84	G1396	0.0056
G10	G1559	0.0056
G20	G165	0.0055
G20	G334	0.0055
G20	G677	0.0055
G20	G718	0.0055
G34	G196	0.0055
G34	G585	0.0055
G20	G64	0.0055
G20	G132	0.0055
G20	G257	0.0055
G20	G301	0.0055
G20	G528	0.0055
G20	G918	0.0055
G20	G1556	0.0055
G49	G161	0.0055
G49	G389	0.0055
G49	G735	0.0055
G164	G807	0.0055
G34	G875	0.0055
G34	G1006	0.0055
G12	G824	0.0055
G12	G1267	0.0055
G66	G1267	0.0055
G120	G18	0.0055
G136	G294	0.0055
G120	G488	0.0055
G120	G1593	0.0055
G176	G165	0.0055
G66	G552	0.0055
G12	G657	0.0055
G66	G1422	0.0055
G121	G1422	0.0055
G164	G273	0.0055
G164	G533	0.0055
G164	G905	0.0055
G164	G1037	0.0055
G164	G1257	0.0055
G164	G1311	0.0055
G49	G197	0.0055
G49	G368	0.0055
G136	G468	0.0055
G120	G469	0.0055
G136	G615	0.0055
G49	G792	0.0055
G49	G940	0.0055
G49	G1164	0.0055
G136	G1262	0.0055
G49	G1465	0.0055
G49	G1557	0.0055
G49	G1571	0.0055
G1	G484	0.0055
G1	G1038	0.0055
G84	G701	0.0055
G10	G1085	0.0055
G169	G167	0.0055
G176	G24	0.0055
G66	G39	0.0055
G52	G151	0.0055
G136	G194	0.0055
G136	G323	0.0055
G12	G346	0.0055
G176	G346	0.0055
G66	G361	0.0055
G176	G361	0.0055
G66	G370	0.0055
G120	G609	0.0055
G121	G634	0.0055
G121	G686	0.0055
G52	G723	0.0055
G66	G723	0.0055
G176	G759	0.0055
G66	G1031	0.0055
G84	G1178	0.0055
G52	G1249	0.0055
G66	G1249	0.0055
G121	G1249	0.0055
G12	G1253	0.0055
G121	G1253	0.0055
G84	G1356	0.0055
G171	G1363	0.0055
G66	G1478	0.0055
G136	G1543	0.0055
G164	G1571	0.0055
G136	G1583	0.0055
G171	G1621	0.0055
G171	G197	0.0055
G171	G487	0.0055
G171	G1279	0.0055
G169	G300	0.0055
G169	G865	0.0055
G169	G1326	0.0055
G169	G1431	0.0055
G169	G1438	0.0055
G66	G119	0.0055
G66	G126	0.0055
G66	G526	0.0055
G176	G526	0.0055
G121	G533	0.0055
G12	G847	0.0055
G12	G1362	0.0055
G121	G1362	0.0055
G121	G1497	0.0055
G12	G1509	0.0055
G52	G1509	0.0055
G66	G1509	0.0055
G136	G252	0.0055
G136	G344	0.0055
G164	G289	0.0055
G164	G794	0.0055
G84	G679	0.0055
G171	G83	0.0055
G171	G1074	0.0055
G171	G1273	0.0055
G169	G178	0.0055
G10	G1008	0.0055
G120	G1109	0.0055
G10	G1597	0.0055
G52	G616	0.0055
G121	G1016	0.0055
G66	G1546	0.0055
G52	G1634	0.0055
G169	G825	0.0055
G84	G663	0.0055
G176	G667	0.0055
G176	G1378	0.0055
G10	G744	0.0055
G171	G1299	0.0055
G10	G1496	0.0055
G20	G207	0.0054
G20	G882	0.0054
G20	G884	0.0054
G20	G959	0.0054
G20	G1171	0.0054
G20	G1463	0.0054
G20	G1636	0.0054
G21	G53	0.0054
G21	G334	0.0054
G21	G357	0.0054
G21	G563	0.0054
G21	G865	0.0054
G21	G1239	0.0054
G21	G1349	0.0054
G21	G1493	0.0054
G34	G297	0.0054
G34	G557	0.0054
G20	G184	0.0054
G20	G375	0.0054
G20	G643	0.0054
G66	G179	0.0054
G52	G1467	0.0054
G66	G1467	0.0054
G176	G1467	0.0054
G34	G156	0.0054
G34	G182	0.0054
G164	G488	0.0054
G34	G507	0.0054
G49	G601	0.0054
G49	G958	0.0054
G34	G1618	0.0054
G84	G1483	0.0054
G52	G1196	0.0054
G52	G1512	0.0054
G120	G1252	0.0054
G169	G1064	0.0054
G121	G459	0.0054
G12	G490	0.0054
G66	G510	0.0054
G12	G1151	0.0054
G176	G1565	0.0054
G164	G1399	0.0054
G164	G1458	0.0054
G136	G80	0.0054
G136	G211	0.0054
G49	G376	0.0054
G49	G665	0.0054
G120	G788	0.0054
G120	G1144	0.0054
G136	G1240	0.0054
G136	G1246	0.0054
G49	G1599	0.0054
G84	G1422	0.0054
G169	G701	0.0054
G66	G232	0.0054
G12	G281	0.0054
G66	G735	0.0054
G121	G809	0.0054
G52	G813	0.0054
G176	G833	0.0054
G121	G870	0.0054
G52	G12	0.0054
G12	G76	0.0054
G52	G117	0.0054
G12	G181	0.0054
G66	G181	0.0054
G66	G273	0.0054
G136	G351	0.0054
G120	G395	0.0054
G120	G454	0.0054
G120	G465	0.0054
G136	G696	0.0054
G66	G699	0.0054
G176	G699	0.0054
G121	G774	0.0054
G176	G774	0.0054
G12	G860	0.0054
G66	G860	0.0054
G176	G905	0.0054
G120	G1278	0.0054
G66	G1514	0.0054
G164	G1638	0.0054
G169	G287	0.0054
G169	G969	0.0054
G84	G155	0.0054
G84	G521	0.0054
G49	G823	0.0054
G49	G1062	0.0054
G49	G1122	0.0054
G10	G1520	0.0054
G66	G127	0.0054
G176	G625	0.0054
G176	G734	0.0054
G176	G951	0.0054
G176	G1010	0.0054
G121	G1102	0.0054
G52	G1136	0.0054
G52	G1377	0.0054
G121	G1377	0.0054
G52	G1534	0.0054
G12	G1639	0.0054
G52	G1639	0.0054
G171	G274	0.0054
G171	G871	0.0054
G84	G63	0.0054
G84	G259	0.0054
G84	G670	0.0054
G84	G1003	0.0054
G84	G1491	0.0054
G120	G713	0.0054
G136	G1335	0.0054
G169	G38	0.0054
G169	G75	0.0054
G169	G234	0.0054
G169	G813	0.0054
G169	G847	0.0054
G169	G1002	0.0054
G169	G1057	0.0054
G1	G197	0.0054
G1	G566	0.0054
G1	G993	0.0054
G1	G1498	0.0054
G171	G855	0.0054
G171	G956	0.0054
G171	G1254	0.0054
G171	G1353	0.0054
G52	G43	0.0054
G66	G1007	0.0054
G12	G1238	0.0054
G66	G1238	0.0054
G12	G1430	0.0054
G176	G1549	0.0054
G12	G1623	0.0054
G10	G509	0.0054
G1	G147	0.0054
G1	G549	0.0054
G1	G710	0.0054
G136	G464	0.0054
G136	G927	0.0054
G171	G41	0.0054
G12	G251	0.0054
G52	G360	0.0054
G66	G791	0.0054
G176	G874	0.0054
G12	G884	0.0054
G52	G884	0.0054
G176	G1445	0.0054
G1	G74	0.0054
G84	G1097	0.0054
G169	G715	0.0054
G171	G830	0.0054
G10	G758	0.0054
G10	G1121	0.0054
G1	G779	0.0054
G1	G1116	0.0054
G176	G480	0.0054
G169	G392	0.0054
G169	G495	0.0054
G10	G1398	0.0054
G10	G1407	0.0054
G20	G186	0.0053
G20	G491	0.0053
G21	G9	0.0053
G21	G274	0.0053
G21	G294	0.0053
G21	G352	0.0053
G21	G469	0.0053
G21	G867	0.0053
G21	G1230	0.0053
G34	G536	0.0053
G34	G631	0.0053
G34	G905	0.0053
G34	G1216	0.0053
G20	G310	0.0053
G20	G486	0.0053
G20	G673	0.0053
G20	G893	0.0053
G52	G1276	0.0053
G34	G28	0.0053
G34	G128	0.0053
G49	G313	0.0053
G49	G364	0.0053
G49	G460	0.0053
G49	G472	0.0053
G49	G732	0.0053
G49	G1032	0.0053
G49	G1034	0.0053
G49	G1036	0.0053
G49	G1128	0.0053
G49	G1456	0.0053
G121	G428	0.0053
G121	G484	0.0053
G136	G889	0.0053
G164	G814	0.0053
G164	G1547	0.0053
G1	G1422	0.0053
G49	G454	0.0053
G120	G536	0.0053
G49	G885	0.0053
G136	G1475	0.0053
G49	G1617	0.0053
G169	G669	0.0053
G52	G167	0.0053
G66	G213	0.0053
G176	G271	0.0053
G66	G389	0.0053
G12	G457	0.0053
G66	G457	0.0053
G121	G457	0.0053
G176	G457	0.0053
G12	G578	0.0053
G66	G844	0.0053
G12	G969	0.0053
G52	G996	0.0053
G176	G996	0.0053
G12	G1072	0.0053
G176	G1072	0.0053
G121	G1438	0.0053
G176	G1473	0.0053
G121	G1474	0.0053
G84	G1131	0.0053
G169	G666	0.0053
G169	G1253	0.0053
G164	G24	0.0053
G176	G31	0.0053
G120	G33	0.0053
G52	G76	0.0053
G12	G82	0.0053
G66	G82	0.0053
G121	G82	0.0053
G176	G185	0.0053
G52	G187	0.0053
G164	G298	0.0053
G171	G407	0.0053
G120	G521	0.0053
G164	G522	0.0053
G176	G533	0.0053
G164	G546	0.0053
G176	G558	0.0053
G66	G576	0.0053
G66	G595	0.0053
G66	G661	0.0053
G176	G722	0.0053
G66	G843	0.0053
G164	G920	0.0053
G52	G930	0.0053
G121	G932	0.0053
G171	G983	0.0053
G52	G988	0.0053
G164	G1129	0.0053
G1	G1144	0.0053
G164	G1150	0.0053
G164	G1187	0.0053
G164	G1194	0.0053
G176	G1236	0.0053
G52	G1243	0.0053
G1	G1253	0.0053
G52	G1271	0.0053
G120	G1318	0.0053
G66	G1434	0.0053
G136	G1515	0.0053
G12	G1528	0.0053
G176	G1528	0.0053
G136	G1619	0.0053
G10	G1210	0.0053
G171	G442	0.0053
G171	G1155	0.0053
G171	G1400	0.0053
G1	G871	0.0053
G1	G365	0.0053
G1	G526	0.0053
G1	G560	0.0053
G1	G1509	0.0053
G10	G48	0.0053
G164	G254	0.0053
G84	G110	0.0053
G84	G1128	0.0053
G84	G1333	0.0053
G176	G162	0.0053
G12	G507	0.0053
G176	G507	0.0053
G121	G527	0.0053
G12	G528	0.0053
G12	G623	0.0053
G52	G623	0.0053
G66	G1088	0.0053
G1	G34	0.0053
G1	G47	0.0053
G1	G915	0.0053
G171	G1043	0.0053
G171	G1048	0.0053
G171	G1447	0.0053
G169	G70	0.0053
G121	G678	0.0053
G12	G947	0.0053
G52	G1381	0.0053
G1	G899	0.0053
G10	G661	0.0053
G10	G849	0.0053
G10	G829	0.0053
G84	G1266	0.0053
G1	G227	0.0053
G1	G675	0.0053
G10	G891	0.0053
G20	G265	0.0052
G20	G920	0.0052
G21	G532	0.0052
G21	G686	0.0052
G21	G1249	0.0052
G21	G1420	0.0052
G34	G879	0.0052
G34	G1146	0.0052
G34	G1306	0.0052
G34	G1354	0.0052
G34	G1490	0.0052
G20	G119	0.0052
G20	G148	0.0052
G20	G187	0.0052
G20	G415	0.0052
G20	G940	0.0052
G20	G993	0.0052
G20	G1057	0.0052
G20	G1095	0.0052
G20	G1199	0.0052
G20	G1529	0.0052
G120	G721	0.0052
G121	G669	0.0052
G164	G519	0.0052
G49	G1151	0.0052
G164	G1422	0.0052
G34	G1639	0.0052
G120	G510	0.0052
G136	G689	0.0052
G52	G352	0.0052
G176	G1105	0.0052
G164	G202	0.0052
G164	G740	0.0052
G120	G240	0.0052
G136	G516	0.0052
G120	G574	0.0052
G136	G708	0.0052
G120	G733	0.0052
G120	G783	0.0052
G49	G855	0.0052
G49	G1134	0.0052
G49	G1274	0.0052
G120	G1293	0.0052
G10	G1332	0.0052
G49	G1338	0.0052
G49	G1451	0.0052
G136	G1504	0.0052
G176	G328	0.0052
G66	G436	0.0052
G66	G601	0.0052
G121	G601	0.0052
G12	G730	0.0052
G52	G730	0.0052
G52	G804	0.0052
G66	G804	0.0052
G176	G958	0.0052
G52	G1210	0.0052
G121	G1363	0.0052
G121	G1386	0.0052
G169	G37	0.0052
G169	G585	0.0052
G169	G1452	0.0052
G120	G698	0.0052
G136	G724	0.0052
G120	G1089	0.0052
G169	G140	0.0052
G169	G924	0.0052
G169	G1385	0.0052
G84	G1237	0.0052
G49	G570	0.0052
G66	G44	0.0052
G12	G194	0.0052
G52	G199	0.0052
G66	G332	0.0052
G12	G339	0.0052
G66	G387	0.0052
G66	G454	0.0052
G12	G609	0.0052
G121	G633	0.0052
G176	G712	0.0052
G12	G773	0.0052
G66	G773	0.0052
G52	G818	0.0052
G52	G911	0.0052
G66	G973	0.0052
G176	G1127	0.0052
G12	G1222	0.0052
G66	G1353	0.0052
G12	G1494	0.0052
G66	G1580	0.0052
G12	G1604	0.0052
G176	G1617	0.0052
G171	G356	0.0052
G171	G412	0.0052
G171	G865	0.0052
G84	G623	0.0052
G84	G1366	0.0052
G120	G768	0.0052
G10	G930	0.0052
G120	G1011	0.0052
G10	G1103	0.0052
G10	G1227	0.0052
G169	G132	0.0052
G169	G588	0.0052
G169	G1410	0.0052
G164	G1544	0.0052
G121	G156	0.0052
G12	G290	0.0052
G12	G667	0.0052
G66	G667	0.0052
G66	G915	0.0052
G169	G353	0.0052
G169	G1209	0.0052
G84	G1390	0.0052
G10	G38	0.0052
G10	G551	0.0052
G10	G591	0.0052
G10	G1132	0.0052
G171	G904	0.0052
G169	G253	0.0052
G169	G731	0.0052
G169	G1122	0.0052
G176	G1309	0.0052
G169	G511	0.0052
G169	G1359	0.0052
G10	G288	0.0052
G34	G676	0.0051
G34	G963	0.0051
G34	G1321	0.0051
G20	G482	0.0051
G20	G552	0.0051
G20	G710	0.0051
G20	G734	0.0051
G20	G1198	0.0051
G49	G1212	0.0051
G20	G1222	0.0051
G20	G1274	0.0051
G20	G1534	0.0051
G20	G1622	0.0051
G120	G248	0.0051
G136	G248	0.0051
G34	G24	0.0051
G34	G44	0.0051
G34	G133	0.0051
G34	G291	0.0051
G34	G532	0.0051
G34	G765	0.0051
G49	G856	0.0051
G34	G889	0.0051
G34	G1003	0.0051
G34	G1556	0.0051
G12	G997	0.0051
G52	G1161	0.0051
G136	G1502	0.0051
G121	G1367	0.0051
G12	G1500	0.0051
G84	G749	0.0051
G164	G1463	0.0051
G49	G158	0.0051
G136	G214	0.0051
G49	G477	0.0051
G136	G490	0.0051
G49	G699	0.0051
G49	G738	0.0051
G49	G831	0.0051
G49	G988	0.0051
G136	G990	0.0051
G136	G1175	0.0051
G49	G1481	0.0051
G49	G1525	0.0051
G136	G1635	0.0051
G52	G445	0.0051
G176	G472	0.0051
G12	G589	0.0051
G52	G647	0.0051
G52	G833	0.0051
G52	G862	0.0051
G12	G1020	0.0051
G12	G1334	0.0051
G1	G37	0.0051
G169	G421	0.0051
G169	G1001	0.0051
G176	G26	0.0051
G1	G71	0.0051
G66	G231	0.0051
G176	G264	0.0051
G164	G362	0.0051
G164	G373	0.0051
G164	G429	0.0051
G136	G522	0.0051
G1	G585	0.0051
G136	G775	0.0051
G176	G804	0.0051
G164	G961	0.0051
G164	G1018	0.0051
G164	G1124	0.0051
G66	G1152	0.0051
G136	G1171	0.0051
G66	G1303	0.0051
G52	G1307	0.0051
G84	G1337	0.0051
G66	G1399	0.0051
G176	G1399	0.0051
G52	G1420	0.0051
G66	G1420	0.0051
G66	G1435	0.0051
G164	G1449	0.0051
G176	G1486	0.0051
G136	G1524	0.0051
G84	G1610	0.0051
G169	G441	0.0051
G169	G1120	0.0051
G49	G237	0.0051
G49	G1459	0.0051
G1	G391	0.0051
G1	G412	0.0051
G12	G67	0.0051
G66	G67	0.0051
G121	G67	0.0051
G52	G81	0.0051
G66	G81	0.0051
G176	G175	0.0051
G121	G351	0.0051
G12	G395	0.0051
G66	G465	0.0051
G52	G565	0.0051
G66	G633	0.0051
G121	G646	0.0051
G66	G691	0.0051
G176	G691	0.0051
G52	G707	0.0051
G66	G772	0.0051
G176	G928	0.0051
G52	G1126	0.0051
G66	G1451	0.0051
G12	G1458	0.0051
G66	G1458	0.0051
G10	G1246	0.0051
G120	G295	0.0051
G136	G295	0.0051
G120	G1043	0.0051
G120	G1055	0.0051
G136	G1055	0.0051
G1	G190	0.0051
G1	G219	0.0051
G1	G552	0.0051
G1	G880	0.0051
G1	G1617	0.0051
G164	G770	0.0051
G171	G1632	0.0051
G84	G533	0.0051
G84	G560	0.0051
G84	G1174	0.0051
G66	G144	0.0051
G121	G144	0.0051
G121	G146	0.0051
G176	G673	0.0051
G176	G710	0.0051
G12	G1248	0.0051
G121	G1392	0.0051
G66	G1516	0.0051
G171	G798	0.0051
G10	G190	0.0051
G10	G552	0.0051
G12	G237	0.0051
G52	G1044	0.0051
G1	G1320	0.0051
G169	G1143	0.0051
G10	G681	0.0051
G10	G803	0.0051
G10	G1017	0.0051
G10	G1264	0.0051
G10	G1292	0.0051
G12	G143	0.0051
G176	G503	0.0051
G20	G1212	0.005
G21	G1027	0.005
G21	G1136	0.005
G21	G1537	0.005
G34	G490	0.005
G34	G1105	0.005
G20	G338	0.005
G20	G372	0.005
G20	G825	0.005
G34	G102	0.005
G34	G131	0.005
G34	G571	0.005
G49	G753	0.005
G34	G760	0.005
G164	G1067	0.005
G34	G1154	0.005
G34	G1155	0.005
G34	G1249	0.005
G34	G1273	0.005
G164	G1340	0.005
G49	G1551	0.005
G34	G1560	0.005
G34	G1564	0.005
G34	G1615	0.005
G84	G669	0.005
G169	G1464	0.005
G12	G1067	0.005
G121	G1067	0.005
G164	G372	0.005
G164	G682	0.005
G164	G728	0.005
G164	G774	0.005
G164	G1630	0.005
G136	G308	0.005
G120	G638	0.005
G49	G872	0.005
G120	G929	0.005
G120	G1009	0.005
G49	G1060	0.005
G120	G1142	0.005
G120	G1178	0.005
G136	G1178	0.005
G120	G1212	0.005
G136	G1308	0.005
G136	G1478	0.005
G169	G1174	0.005
G10	G1590	0.005
G1	G366	0.005
G10	G703	0.005
G10	G1067	0.005
G120	G93	0.005
G164	G98	0.005
G164	G121	0.005
G66	G155	0.005
G52	G171	0.005
G1	G421	0.005
G164	G455	0.005
G52	G521	0.005
G164	G551	0.005
G164	G608	0.005
G164	G670	0.005
G66	G676	0.005
G12	G828	0.005
G52	G828	0.005
G176	G828	0.005
G121	G848	0.005
G176	G882	0.005
G164	G886	0.005
G66	G937	0.005
G164	G1002	0.005
G12	G1058	0.005
G52	G1279	0.005
G12	G1336	0.005
G121	G1337	0.005
G12	G1464	0.005
G171	G86	0.005
G171	G235	0.005
G169	G1004	0.005
G169	G1475	0.005
G84	G740	0.005
G49	G43	0.005
G10	G587	0.005
G49	G875	0.005
G1	G3	0.005
G1	G416	0.005
G1	G1115	0.005
G1	G1231	0.005
G52	G292	0.005
G176	G567	0.005
G12	G641	0.005
G52	G641	0.005
G66	G761	0.005
G176	G883	0.005
G52	G902	0.005
G176	G998	0.005
G12	G1198	0.005
G176	G1198	0.005
G52	G1232	0.005
G52	G1242	0.005
G121	G1242	0.005
G12	G1468	0.005
G12	G1515	0.005
G121	G1515	0.005
G66	G1619	0.005
G121	G1619	0.005
G171	G757	0.005
G171	G1365	0.005
G171	G1502	0.005
G84	G396	0.005
G84	G430	0.005
G136	G1149	0.005
G169	G316	0.005
G1	G194	0.005
G1	G712	0.005
G1	G790	0.005
G164	G253	0.005
G164	G731	0.005
G10	G159	0.005
G10	G439	0.005
G10	G1572	0.005
G1	G150	0.005
G1	G337	0.005
G1	G1432	0.005
G84	G435	0.005
G171	G182	0.005
G171	G719	0.005
G121	G51	0.005
G66	G118	0.005
G12	G636	0.005
G12	G729	0.005
G66	G1513	0.005
G84	G914	0.005
G169	G1599	0.005
G171	G231	0.005
G171	G310	0.005
G171	G664	0.005
G10	G1106	0.005
G12	G537	0.005
G66	G537	0.005
G84	G543	0.005
G189	G1631	0.0049
G21	G71	0.0049
G21	G728	0.0049
G21	G1146	0.0049
G34	G824	0.0049
G20	G57	0.0049
G20	G191	0.0049
G20	G303	0.0049
G20	G308	0.0049
G20	G538	0.0049
G20	G686	0.0049
G20	G1165	0.0049
G20	G1470	0.0049
G20	G1503	0.0049
G20	G1537	0.0049
G52	G1425	0.0049
G66	G1425	0.0049
G121	G1425	0.0049
G49	G209	0.0049
G34	G286	0.0049
G164	G357	0.0049
G49	G923	0.0049
G34	G938	0.0049
G34	G992	0.0049
G164	G1252	0.0049
G136	G916	0.0049
G136	G1289	0.0049
G136	G1547	0.0049
G84	G1332	0.0049
G49	G164	0.0049
G49	G425	0.0049
G49	G434	0.0049
G136	G510	0.0049
G49	G535	0.0049
G49	G806	0.0049
G49	G987	0.0049
G49	G1004	0.0049
G49	G1470	0.0049
G49	G1500	0.0049
G49	G1572	0.0049
G12	G301	0.0049
G66	G575	0.0049
G52	G598	0.0049
G121	G717	0.0049
G52	G732	0.0049
G121	G732	0.0049
G52	G964	0.0049
G66	G980	0.0049
G12	G1375	0.0049
G66	G1375	0.0049
G121	G1375	0.0049
G84	G1371	0.0049
G84	G1425	0.0049
G171	G1428	0.0049
G169	G305	0.0049
G169	G572	0.0049
G169	G1343	0.0049
G171	G69	0.0049
G120	G201	0.0049
G12	G216	0.0049
G176	G297	0.0049
G164	G351	0.0049
G120	G357	0.0049
G136	G434	0.0049
G136	G546	0.0049
G176	G653	0.0049
G136	G686	0.0049
G12	G691	0.0049
G136	G753	0.0049
G164	G845	0.0049
G52	G907	0.0049
G136	G945	0.0049
G164	G945	0.0049
G84	G946	0.0049
G164	G954	0.0049
G52	G1022	0.0049
G176	G1065	0.0049
G171	G1072	0.0049
G120	G1219	0.0049
G52	G1237	0.0049
G66	G1361	0.0049
G121	G1404	0.0049
G136	G1493	0.0049
G136	G1505	0.0049
G66	G1578	0.0049
G121	G1591	0.0049
G10	G369	0.0049
G10	G732	0.0049
G49	G1070	0.0049
G136	G46	0.0049
G120	G630	0.0049
G120	G1106	0.0049
G169	G1196	0.0049
G169	G1283	0.0049
G169	G1312	0.0049
G169	G1379	0.0049
G171	G47	0.0049
G171	G177	0.0049
G171	G1147	0.0049
G171	G1637	0.0049
G84	G928	0.0049
G12	G147	0.0049
G66	G147	0.0049
G52	G395	0.0049
G176	G713	0.0049
G176	G994	0.0049
G66	G1203	0.0049
G52	G1476	0.0049
G121	G1535	0.0049
G171	G477	0.0049
G171	G1193	0.0049
G169	G1007	0.0049
G120	G1298	0.0049
G176	G14	0.0049
G176	G91	0.0049
G12	G875	0.0049
G176	G875	0.0049
G66	G1319	0.0049
G12	G1544	0.0049
G1	G741	0.0049
G1	G1109	0.0049
G84	G33	0.0049
G84	G577	0.0049
G1	G1466	0.0049
G169	G1083	0.0049
G10	G141	0.0049
G10	G1143	0.0049
G21	G574	0.0048
G21	G613	0.0048
G21	G815	0.0048
G21	G1100	0.0048
G21	G1138	0.0048
G20	G60	0.0048
G20	G287	0.0048
G20	G352	0.0048
G20	G1514	0.0048
G12	G198	0.0048
G52	G198	0.0048
G34	G103	0.0048
G49	G226	0.0048
G164	G403	0.0048
G49	G445	0.0048
G34	G605	0.0048
G164	G763	0.0048
G34	G820	0.0048
G34	G903	0.0048
G34	G1047	0.0048
G34	G1070	0.0048
G34	G1186	0.0048
G34	G1188	0.0048
G164	G1376	0.0048
G34	G1529	0.0048
G169	G650	0.0048
G66	G479	0.0048
G52	G824	0.0048
G66	G1077	0.0048
G164	G31	0.0048
G164	G416	0.0048
G164	G896	0.0048
G171	G1027	0.0048
G164	G1578	0.0048
G49	G138	0.0048
G49	G206	0.0048
G49	G303	0.0048
G49	G471	0.0048
G49	G604	0.0048
G49	G645	0.0048
G49	G718	0.0048
G49	G1438	0.0048
G136	G1555	0.0048
G120	G1581	0.0048
G171	G479	0.0048
G171	G777	0.0048
G66	G312	0.0048
G52	G596	0.0048
G176	G596	0.0048
G52	G1399	0.0048
G66	G1424	0.0048
G121	G1424	0.0048
G52	G1454	0.0048
G121	G1454	0.0048
G176	G1512	0.0048
G1	G1393	0.0048
G1	G1501	0.0048
G1	G1541	0.0048
G10	G1139	0.0048
G10	G1354	0.0048
G169	G815	0.0048
G169	G1436	0.0048
G120	G29	0.0048
G120	G42	0.0048
G136	G192	0.0048
G164	G406	0.0048
G121	G442	0.0048
G164	G486	0.0048
G164	G562	0.0048
G1	G572	0.0048
G136	G603	0.0048
G176	G610	0.0048
G1	G613	0.0048
G66	G625	0.0048
G66	G627	0.0048
G121	G627	0.0048
G164	G673	0.0048
G121	G946	0.0048
G121	G1062	0.0048
G136	G1066	0.0048
G136	G1316	0.0048
G164	G1410	0.0048
G164	G1492	0.0048
G120	G1515	0.0048
G1	G1635	0.0048
G171	G397	0.0048
G171	G621	0.0048
G171	G1145	0.0048
G169	G364	0.0048
G84	G138	0.0048
G84	G341	0.0048
G84	G487	0.0048
G49	G1135	0.0048
G1	G384	0.0048
G1	G654	0.0048
G1	G1072	0.0048
G12	G22	0.0048
G176	G22	0.0048
G66	G57	0.0048
G176	G180	0.0048
G121	G223	0.0048
G176	G243	0.0048
G66	G443	0.0048
G176	G458	0.0048
G121	G468	0.0048
G12	G883	0.0048
G66	G936	0.0048
G121	G936	0.0048
G176	G1053	0.0048
G176	G1089	0.0048
G176	G1170	0.0048
G52	G1405	0.0048
G52	G1487	0.0048
G176	G1487	0.0048
G121	G1517	0.0048
G120	G61	0.0048
G136	G527	0.0048
G10	G677	0.0048
G10	G1435	0.0048
G1	G298	0.0048
G1	G707	0.0048
G1	G1338	0.0048
G164	G137	0.0048
G121	G41	0.0048
G176	G41	0.0048
G52	G115	0.0048
G12	G299	0.0048
G176	G306	0.0048
G52	G318	0.0048
G176	G318	0.0048
G12	G363	0.0048
G12	G569	0.0048
G52	G569	0.0048
G12	G780	0.0048
G176	G932	0.0048
G12	G1041	0.0048
G66	G1041	0.0048
G52	G1078	0.0048
G66	G1078	0.0048
G1	G230	0.0048
G1	G460	0.0048
G1	G559	0.0048
G1	G694	0.0048
G169	G628	0.0048
G169	G1049	0.0048
G84	G522	0.0048
G84	G1292	0.0048
G120	G853	0.0048
G10	G1303	0.0048
G136	G1570	0.0048
G10	G1619	0.0048
G171	G160	0.0048
G171	G545	0.0048
G52	G6	0.0048
G12	G241	0.0048
G66	G681	0.0048
G66	G890	0.0048
G12	G953	0.0048
G52	G953	0.0048
G52	G1519	0.0048
G1	G245	0.0048
G1	G429	0.0048
G1	G957	0.0048
G84	G476	0.0048
G84	G942	0.0048
G169	G227	0.0048
G169	G995	0.0048
G169	G1169	0.0048
G1	G1322	0.0048
G121	G14	0.0048
G52	G230	0.0048
G52	G267	0.0048
G121	G267	0.0048
G52	G1125	0.0048
G10	G715	0.0048
G1	G480	0.0048
G1	G906	0.0048
G1	G1331	0.0048
G171	G335	0.0048
G10	G1469	0.0048
G189	G230	0.0047
G162	G290	0.0047
G189	G336	0.0047
G56	G480	0.0047
G56	G1109	0.0047
G56	G1532	0.0047
G21	G556	0.0047
G21	G1408	0.0047
G21	G1581	0.0047
G21	G1621	0.0047
G34	G655	0.0047
G34	G718	0.0047
G20	G182	0.0047
G20	G390	0.0047
G20	G532	0.0047
G20	G617	0.0047
G20	G764	0.0047
G20	G952	0.0047
G20	G1189	0.0047
G49	G23	0.0047
G34	G388	0.0047
G34	G458	0.0047
G49	G520	0.0047
G34	G1071	0.0047
G49	G1216	0.0047
G49	G1226	0.0047
G34	G1377	0.0047
G34	G1603	0.0047
G136	G772	0.0047
G120	G1236	0.0047
G176	G709	0.0047
G12	G1563	0.0047
G52	G1563	0.0047
G164	G240	0.0047
G164	G421	0.0047
G164	G536	0.0047
G164	G648	0.0047
G164	G708	0.0047
G164	G1225	0.0047
G1	G763	0.0047
G120	G128	0.0047
G49	G247	0.0047
G49	G399	0.0047
G49	G576	0.0047
G136	G1071	0.0047
G49	G1391	0.0047
G169	G905	0.0047
G169	G1140	0.0047
G121	G166	0.0047
G66	G525	0.0047
G52	G638	0.0047
G66	G1112	0.0047
G176	G1112	0.0047
G176	G1162	0.0047
G12	G1234	0.0047
G10	G1252	0.0047
G84	G226	0.0047
G84	G445	0.0047
G34	G2	0.0047
G136	G138	0.0047
G164	G635	0.0047
G164	G957	0.0047
G120	G1003	0.0047
G120	G1166	0.0047
G120	G1286	0.0047
G120	G1349	0.0047
G136	G1514	0.0047
G136	G1552	0.0047
G169	G222	0.0047
G169	G1042	0.0047
G169	G1231	0.0047
G169	G1251	0.0047
G49	G752	0.0047
G49	G1283	0.0047
G66	G47	0.0047
G176	G111	0.0047
G12	G409	0.0047
G52	G494	0.0047
G52	G522	0.0047
G66	G856	0.0047
G176	G856	0.0047
G176	G1019	0.0047
G121	G1103	0.0047
G66	G1301	0.0047
G52	G1340	0.0047
G176	G1340	0.0047
G52	G1426	0.0047
G12	G1481	0.0047
G176	G1481	0.0047
G121	G1567	0.0047
G12	G1637	0.0047
G176	G1637	0.0047
G10	G66	0.0047
G10	G595	0.0047
G10	G867	0.0047
G10	G1472	0.0047
G136	G28	0.0047
G120	G545	0.0047
G136	G966	0.0047
G120	G1553	0.0047
G169	G921	0.0047
G171	G1364	0.0047
G84	G633	0.0047
G84	G1071	0.0047
G84	G1580	0.0047
G12	G60	0.0047
G176	G60	0.0047
G121	G110	0.0047
G52	G203	0.0047
G66	G538	0.0047
G176	G949	0.0047
G176	G1064	0.0047
G66	G1390	0.0047
G176	G1390	0.0047
G12	G1454	0.0047
G66	G1454	0.0047
G10	G199	0.0047
G10	G818	0.0047
G10	G904	0.0047
G120	G823	0.0047
G136	G1350	0.0047
G169	G33	0.0047
G169	G1418	0.0047
G169	G1488	0.0047
G84	G118	0.0047
G84	G302	0.0047
G12	G267	0.0047
G176	G304	0.0047
G12	G336	0.0047
G176	G336	0.0047
G176	G392	0.0047
G171	G1281	0.0047
G169	G1407	0.0047
G169	G1532	0.0047
G189	G444	0.0046
G189	G512	0.0046
G56	G1471	0.0046
G47	G1562	0.0046
G20	G1528	0.0046
G21	G1110	0.0046
G21	G1114	0.0046
G21	G1228	0.0046
G34	G223	0.0046
G34	G309	0.0046
G34	G1180	0.0046
G20	G51	0.0046
G20	G218	0.0046
G20	G346	0.0046
G20	G368	0.0046
G20	G798	0.0046
G20	G1029	0.0046
G20	G1188	0.0046
G20	G1420	0.0046
G20	G1477	0.0046
G34	G33	0.0046
G34	G565	0.0046
G34	G691	0.0046
G34	G956	0.0046
G164	G1176	0.0046
G164	G1183	0.0046
G34	G1198	0.0046
G136	G387	0.0046
G136	G1628	0.0046
G176	G868	0.0046
G12	G1032	0.0046
G12	G1236	0.0046
G66	G1236	0.0046
G176	G1436	0.0046
G164	G314	0.0046
G164	G990	0.0046
G49	G9	0.0046
G49	G48	0.0046
G49	G426	0.0046
G136	G451	0.0046
G120	G809	0.0046
G136	G925	0.0046
G49	G954	0.0046
G49	G1120	0.0046
G49	G1230	0.0046
G49	G1479	0.0046
G49	G1611	0.0046
G169	G1451	0.0046
G171	G1175	0.0046
G10	G1180	0.0046
G169	G1178	0.0046
G169	G1370	0.0046
G164	G7	0.0046
G120	G130	0.0046
G136	G130	0.0046
G52	G152	0.0046
G12	G197	0.0046
G66	G341	0.0046
G120	G352	0.0046
G121	G603	0.0046
G136	G623	0.0046
G136	G747	0.0046
G66	G787	0.0046
G12	G926	0.0046
G66	G926	0.0046
G1	G948	0.0046
G52	G1024	0.0046
G121	G1024	0.0046
G121	G1111	0.0046
G1	G1142	0.0046
G121	G1279	0.0046
G1	G1436	0.0046
G176	G1443	0.0046
G52	G1444	0.0046
G66	G1463	0.0046
G176	G1463	0.0046
G12	G1472	0.0046
G34	G1480	0.0046
G52	G1537	0.0046
G10	G358	0.0046
G10	G717	0.0046
G171	G1274	0.0046
G84	G401	0.0046
G84	G541	0.0046
G84	G887	0.0046
G84	G1141	0.0046
G84	G1221	0.0046
G49	G295	0.0046
G49	G649	0.0046
G1	G370	0.0046
G1	G515	0.0046
G1	G759	0.0046
G1	G1000	0.0046
G121	G50	0.0046
G12	G93	0.0046
G52	G93	0.0046
G52	G349	0.0046
G52	G402	0.0046
G52	G941	0.0046
G52	G1190	0.0046
G121	G1256	0.0046
G52	G1287	0.0046
G120	G8	0.0046
G169	G526	0.0046
G169	G665	0.0046
G1	G33	0.0046
G1	G883	0.0046
G1	G1134	0.0046
G1	G1232	0.0046
G1	G1300	0.0046
G164	G302	0.0046
G171	G52	0.0046
G1	G117	0.0046
G171	G142	0.0046
G1	G466	0.0046
G1	G522	0.0046
G1	G1284	0.0046
G169	G427	0.0046
G169	G961	0.0046
G52	G253	0.0046
G121	G597	0.0046
G12	G715	0.0046
G52	G715	0.0046
G121	G947	0.0046
G12	G1107	0.0046
G176	G1466	0.0046
G1	G123	0.0046
G1	G1540	0.0046
G84	G1143	0.0046
G1	G602	0.0046
G12	G330	0.0046
G52	G330	0.0046
G66	G1534	0.0046
G169	G386	0.0046
G84	G108	0.0046
G1	G1030	0.0046
G10	G1116	0.0046
G56	G14	0.0045
G56	G143	0.0045
G56	G178	0.0045
G56	G203	0.0045
G189	G564	0.0045
G47	G744	0.0045
G56	G1016	0.0045
G162	G1062	0.0045
G47	G1107	0.0045
G189	G1169	0.0045
G189	G1348	0.0045
G56	G1445	0.0045
G189	G1538	0.0045
G47	G1641	0.0045
G21	G381	0.0045
G21	G525	0.0045
G21	G568	0.0045
G21	G998	0.0045
G21	G1486	0.0045
G21	G1620	0.0045
G34	G1142	0.0045
G34	G1171	0.0045
G20	G185	0.0045
G20	G405	0.0045
G20	G540	0.0045
G20	G676	0.0045
G20	G1058	0.0045
G20	G1311	0.0045
G20	G1507	0.0045
G164	G802	0.0045
G34	G30	0.0045
G34	G409	0.0045
G34	G606	0.0045
G34	G736	0.0045
G34	G1019	0.0045
G164	G1247	0.0045
G49	G1643	0.0045
G169	G851	0.0045
G176	G461	0.0045
G52	G1095	0.0045
G66	G1095	0.0045
G136	G749	0.0045
G120	G1521	0.0045
G66	G1575	0.0045
G12	G1628	0.0045
G84	G1468	0.0045
G164	G587	0.0045
G164	G668	0.0045
G164	G885	0.0045
G164	G1079	0.0045
G164	G1184	0.0045
G164	G1356	0.0045
G164	G1572	0.0045
G1	G866	0.0045
G120	G523	0.0045
G49	G544	0.0045
G136	G575	0.0045
G136	G578	0.0045
G20	G597	0.0045
G136	G621	0.0045
G49	G639	0.0045
G120	G851	0.0045
G136	G851	0.0045
G49	G867	0.0045
G49	G1272	0.0045
G49	G1553	0.0045
G49	G1626	0.0045
G49	G1633	0.0045
G176	G37	0.0045
G52	G196	0.0045
G12	G856	0.0045
G12	G984	0.0045
G52	G993	0.0045
G52	G1415	0.0045
G1	G1216	0.0045
G1	G1598	0.0045
G84	G631	0.0045
G84	G1503	0.0045
G169	G235	0.0045
G169	G680	0.0045
G136	G9	0.0045
G120	G133	0.0045
G164	G190	0.0045
G12	G242	0.0045
G164	G376	0.0045
G120	G390	0.0045
G12	G401	0.0045
G12	G442	0.0045
G34	G474	0.0045
G12	G612	0.0045
G66	G622	0.0045
G121	G622	0.0045
G164	G625	0.0045
G164	G631	0.0045
G10	G700	0.0045
G121	G704	0.0045
G1	G708	0.0045
G12	G762	0.0045
G84	G834	0.0045
G164	G842	0.0045
G84	G851	0.0045
G66	G887	0.0045
G164	G928	0.0045
G52	G1088	0.0045
G164	G1159	0.0045
G164	G1275	0.0045
G52	G1403	0.0045
G1	G1433	0.0045
G120	G1447	0.0045
G164	G1603	0.0045
G136	G1611	0.0045
G169	G855	0.0045
G169	G862	0.0045
G169	G1242	0.0045
G169	G1591	0.0045
G49	G123	0.0045
G49	G252	0.0045
G49	G681	0.0045
G49	G755	0.0045
G49	G830	0.0045
G49	G1264	0.0045
G49	G1292	0.0045
G1	G218	0.0045
G1	G698	0.0045
G1	G774	0.0045
G1	G905	0.0045
G52	G257	0.0045
G121	G257	0.0045
G52	G375	0.0045
G176	G418	0.0045
G176	G434	0.0045
G52	G439	0.0045
G66	G748	0.0045
G121	G748	0.0045
G66	G1442	0.0045
G176	G1505	0.0045
G66	G1537	0.0045
G84	G617	0.0045
G84	G898	0.0045
G136	G306	0.0045
G10	G882	0.0045
G120	G911	0.0045
G136	G1023	0.0045
G10	G1337	0.0045
G169	G928	0.0045
G169	G1608	0.0045
G1	G424	0.0045
G1	G907	0.0045
G164	G32	0.0045
G171	G57	0.0045
G164	G158	0.0045
G164	G450	0.0045
G164	G1319	0.0045
G164	G1519	0.0045
G84	G175	0.0045
G84	G351	0.0045
G84	G1189	0.0045
G121	G105	0.0045
G52	G559	0.0045
G176	G841	0.0045
G12	G900	0.0045
G66	G900	0.0045
G121	G910	0.0045
G176	G1106	0.0045
G66	G1221	0.0045
G66	G1294	0.0045
G121	G1576	0.0045
G12	G1627	0.0045
G1	G24	0.0045
G1	G64	0.0045
G1	G301	0.0045
G1	G532	0.0045
G1	G644	0.0045
G1	G822	0.0045
G1	G858	0.0045
G1	G967	0.0045
G1	G1187	0.0045
G169	G185	0.0045
G169	G277	0.0045
G169	G1177	0.0045
G49	G2	0.0045
G136	G438	0.0045
G120	G444	0.0045
G120	G953	0.0045
G12	G407	0.0045
G12	G645	0.0045
G121	G792	0.0045
G176	G1035	0.0045
G176	G1255	0.0045
G66	G1380	0.0045
G121	G1380	0.0045
G12	G1489	0.0045
G66	G1489	0.0045
G52	G1511	0.0045
G1	G100	0.0045
G10	G321	0.0045
G10	G920	0.0045
G10	G1053	0.0045
G169	G1158	0.0045
G164	G537	0.0045
G171	G936	0.0045
G84	G158	0.0045
G66	G330	0.0045
G12	G593	0.0045
G121	G1296	0.0045
G52	G1586	0.0045
G121	G1586	0.0045
G171	G1169	0.0045
G10	G1599	0.0045
G176	G1209	0.0045
G171	G1480	0.0045
G171	G1073	0.0045
G10	G1384	0.0045
G47	G32	0.0044
G56	G32	0.0044
G189	G32	0.0044
G189	G89	0.0044
G162	G259	0.0044
G47	G323	0.0044
G56	G475	0.0044
G47	G598	0.0044
G47	G604	0.0044
G162	G615	0.0044
G56	G640	0.0044
G47	G869	0.0044
G47	G899	0.0044
G189	G899	0.0044
G56	G942	0.0044
G189	G1192	0.0044
G56	G1255	0.0044
G47	G1264	0.0044
G56	G1277	0.0044
G47	G1522	0.0044
G189	G1545	0.0044
G47	G1601	0.0044
G21	G23	0.0044
G21	G297	0.0044
G21	G420	0.0044
G21	G471	0.0044
G21	G1428	0.0044
G34	G832	0.0044
G49	G215	0.0044
G20	G270	0.0044
G20	G341	0.0044
G20	G401	0.0044
G20	G451	0.0044
G20	G603	0.0044
G20	G622	0.0044
G20	G650	0.0044
G20	G907	0.0044
G20	G926	0.0044
G20	G1063	0.0044
G20	G1279	0.0044
G20	G1444	0.0044
G20	G1591	0.0044
G34	G18	0.0044
G34	G29	0.0044
G34	G149	0.0044
G34	G177	0.0044
G34	G257	0.0044
G34	G317	0.0044
G164	G381	0.0044
G34	G624	0.0044
G34	G645	0.0044
G49	G683	0.0044
G164	G717	0.0044
G34	G753	0.0044
G34	G987	0.0044
G164	G1180	0.0044
G21	G1296	0.0044
G34	G1595	0.0044
G176	G485	0.0044
G52	G908	0.0044
G176	G1212	0.0044
G120	G1015	0.0044
G171	G666	0.0044
G171	G1333	0.0044
G136	G459	0.0044
G49	G531	0.0044
G49	G997	0.0044
G136	G1210	0.0044
G20	G1331	0.0044
G49	G1632	0.0044
G84	G868	0.0044
G66	G252	0.0044
G12	G366	0.0044
G52	G366	0.0044
G176	G366	0.0044
G52	G505	0.0044
G176	G701	0.0044
G176	G1058	0.0044
G52	G1150	0.0044
G169	G461	0.0044
G121	G92	0.0044
G120	G98	0.0044
G12	G161	0.0044
G66	G161	0.0044
G52	G168	0.0044
G121	G235	0.0044
G164	G332	0.0044
G34	G590	0.0044
G121	G596	0.0044
G34	G597	0.0044
G164	G609	0.0044
G34	G667	0.0044
G176	G826	0.0044
G171	G833	0.0044
G164	G904	0.0044
G12	G935	0.0044
G52	G935	0.0044
G66	G935	0.0044
G164	G973	0.0044
G164	G1021	0.0044
G171	G1036	0.0044
G164	G1071	0.0044
G164	G1222	0.0044
G171	G1456	0.0044
G164	G1494	0.0044
G164	G1583	0.0044
G169	G24	0.0044
G169	G1478	0.0044
G84	G92	0.0044
G84	G161	0.0044
G84	G866	0.0044
G84	G1354	0.0044
G84	G1630	0.0044
G49	G1390	0.0044
G10	G389	0.0044
G10	G666	0.0044
G164	G615	0.0044
G164	G1577	0.0044
G12	G114	0.0044
G66	G122	0.0044
G66	G217	0.0044
G52	G321	0.0044
G66	G528	0.0044
G52	G534	0.0044
G66	G888	0.0044
G12	G920	0.0044
G52	G920	0.0044
G121	G1053	0.0044
G121	G1080	0.0044
G52	G1600	0.0044
G121	G1623	0.0044
G176	G1623	0.0044
G176	G1624	0.0044
G171	G673	0.0044
G171	G1188	0.0044
G171	G1641	0.0044
G169	G545	0.0044
G10	G691	0.0044
G10	G1451	0.0044
G136	G178	0.0044
G10	G520	0.0044
G10	G562	0.0044
G10	G1383	0.0044
G171	G424	0.0044
G171	G786	0.0044
G171	G1589	0.0044
G66	G27	0.0044
G66	G830	0.0044
G121	G830	0.0044
G52	G853	0.0044
G176	G899	0.0044
G66	G1129	0.0044
G66	G1233	0.0044
G52	G1614	0.0044
G169	G85	0.0044
G169	G160	0.0044
G169	G1544	0.0044
G120	G537	0.0044
G84	G779	0.0044
G84	G1471	0.0044
G1	G564	0.0044
G1	G569	0.0044
G10	G737	0.0044
G10	G1378	0.0044
G47	G30	0.0043
G56	G30	0.0043
G47	G70	0.0043
G56	G100	0.0043
G47	G136	0.0043
G189	G149	0.0043
G162	G344	0.0043
G47	G350	0.0043
G189	G427	0.0043
G56	G508	0.0043
G47	G530	0.0043
G189	G623	0.0043
G189	G629	0.0043
G189	G819	0.0043
G189	G918	0.0043
G189	G931	0.0043
G189	G961	0.0043
G189	G965	0.0043
G189	G1102	0.0043
G189	G1222	0.0043
G47	G1269	0.0043
G47	G1370	0.0043
G47	G1536	0.0043
G56	G1557	0.0043
G189	G1566	0.0043
G47	G1596	0.0043
G189	G1627	0.0043
G56	G1637	0.0043
G189	G1642	0.0043
G21	G1223	0.0043
G21	G1606	0.0043
G34	G1161	0.0043
G20	G28	0.0043
G20	G248	0.0043
G20	G394	0.0043
G20	G511	0.0043
G20	G826	0.0043
G20	G867	0.0043
G20	G1146	0.0043
G20	G1246	0.0043
G20	G1441	0.0043
G34	G266	0.0043
G34	G385	0.0043
G21	G444	0.0043
G34	G547	0.0043
G34	G576	0.0043
G34	G696	0.0043
G34	G743	0.0043
G34	G951	0.0043
G34	G968	0.0043
G49	G1336	0.0043
G34	G1431	0.0043
G34	G1444	0.0043
G21	G1457	0.0043
G120	G650	0.0043
G136	G1204	0.0043
G169	G25	0.0043
G121	G1518	0.0043
G164	G1590	0.0043
G120	G40	0.0043
G49	G190	0.0043
G49	G550	0.0043
G49	G686	0.0043
G49	G1249	0.0043
G120	G1276	0.0043
G169	G917	0.0043
G121	G437	0.0043
G12	G669	0.0043
G121	G753	0.0043
G52	G1131	0.0043
G66	G1131	0.0043
G121	G1393	0.0043
G176	G1393	0.0043
G66	G1426	0.0043
G66	G1429	0.0043
G121	G1437	0.0043
G52	G1486	0.0043
G52	G1501	0.0043
G52	G1541	0.0043
G84	G1286	0.0043
G171	G1115	0.0043
G171	G1606	0.0043
G84	G224	0.0043
G34	G278	0.0043
G164	G395	0.0043
G84	G459	0.0043
G34	G503	0.0043
G1	G680	0.0043
G120	G706	0.0043
G120	G871	0.0043
G120	G1025	0.0043
G34	G1511	0.0043
G120	G1626	0.0043
G169	G698	0.0043
G169	G798	0.0043
G10	G1369	0.0043
G1	G76	0.0043
G1	G722	0.0043
G1	G1236	0.0043
G1	G1257	0.0043
G1	G1311	0.0043
G1	G1527	0.0043
G52	G154	0.0043
G121	G177	0.0043
G66	G191	0.0043
G52	G250	0.0043
G12	G515	0.0043
G52	G642	0.0043
G66	G642	0.0043
G66	G1162	0.0043
G176	G1345	0.0043
G12	G1352	0.0043
G52	G1493	0.0043
G52	G1500	0.0043
G176	G1500	0.0043
G52	G1597	0.0043
G171	G76	0.0043
G171	G307	0.0043
G171	G1261	0.0043
G136	G841	0.0043
G136	G881	0.0043
G120	G1294	0.0043
G169	G773	0.0043
G169	G885	0.0043
G169	G1353	0.0043
G1	G372	0.0043
G1	G479	0.0043
G1	G689	0.0043
G1	G738	0.0043
G1	G831	0.0043
G164	G88	0.0043
G164	G383	0.0043
G171	G518	0.0043
G164	G861	0.0043
G164	G1255	0.0043
G171	G1629	0.0043
G84	G90	0.0043
G84	G710	0.0043
G84	G714	0.0043
G84	G1605	0.0043
G52	G99	0.0043
G52	G120	0.0043
G66	G257	0.0043
G66	G482	0.0043
G121	G532	0.0043
G176	G822	0.0043
G176	G1194	0.0043
G12	G1477	0.0043
G10	G433	0.0043
G10	G494	0.0043
G10	G622	0.0043
G10	G1247	0.0043
G10	G1377	0.0043
G1	G1018	0.0043
G1	G447	0.0043
G84	G1388	0.0043
G10	G918	0.0043
G1	G141	0.0043
G1	G1090	0.0043
G1	G1143	0.0043
G121	G891	0.0043
G169	G1534	0.0043
G1	G1277	0.0043
G1	G1407	0.0043
G176	G986	0.0043
G189	G6	0.0042
G162	G8	0.0042
G189	G8	0.0042
G47	G24	0.0042
G47	G53	0.0042
G162	G61	0.0042
G189	G74	0.0042
G189	G114	0.0042
G189	G117	0.0042
G47	G133	0.0042
G56	G144	0.0042
G56	G189	0.0042
G162	G217	0.0042
G189	G217	0.0042
G189	G460	0.0042
G56	G486	0.0042
G56	G528	0.0042
G162	G549	0.0042
G189	G667	0.0042
G56	G672	0.0042
G47	G822	0.0042
G189	G822	0.0042
G189	G849	0.0042
G47	G858	0.0042
G47	G888	0.0042
G162	G888	0.0042
G47	G889	0.0042
G189	G892	0.0042
G56	G911	0.0042
G47	G995	0.0042
G56	G1029	0.0042
G189	G1086	0.0042
G47	G1117	0.0042
G189	G1129	0.0042
G56	G1287	0.0042
G162	G1294	0.0042
G47	G1394	0.0042
G47	G1519	0.0042
G189	G1539	0.0042
G47	G1564	0.0042
G56	G1604	0.0042
G56	G1623	0.0042
G189	G1623	0.0042
G21	G165	0.0042
G21	G949	0.0042
G21	G1183	0.0042
G34	G455	0.0042
G34	G1636	0.0042
G20	G421	0.0042
G20	G574	0.0042
G20	G769	0.0042
G20	G775	0.0042
G20	G974	0.0042
G20	G1045	0.0042
G20	G1101	0.0042
G20	G1163	0.0042
G20	G1175	0.0042
G20	G1231	0.0042
G20	G1635	0.0042
G136	G179	0.0042
G120	G1467	0.0042
G49	G107	0.0042
G34	G410	0.0042
G49	G651	0.0042
G34	G730	0.0042
G21	G878	0.0042
G34	G893	0.0042
G164	G1042	0.0042
G34	G1084	0.0042
G34	G1289	0.0042
G21	G1412	0.0042
G169	G1259	0.0042
G52	G248	0.0042
G121	G248	0.0042
G66	G403	0.0042
G164	G161	0.0042
G164	G275	0.0042
G164	G462	0.0042
G164	G478	0.0042
G164	G739	0.0042
G164	G809	0.0042
G164	G1556	0.0042
G136	G411	0.0042
G49	G774	0.0042
G49	G798	0.0042
G49	G938	0.0042
G49	G980	0.0042
G20	G1113	0.0042
G49	G1485	0.0042
G169	G294	0.0042
G66	G481	0.0042
G52	G740	0.0042
G66	G763	0.0042
G121	G1069	0.0042
G52	G1075	0.0042
G176	G1439	0.0042
G52	G29	0.0042
G66	G29	0.0042
G164	G212	0.0042
G164	G223	0.0042
G176	G248	0.0042
G164	G258	0.0042
G34	G392	0.0042
G164	G468	0.0042
G66	G469	0.0042
G66	G493	0.0042
G136	G694	0.0042
G171	G700	0.0042
G136	G738	0.0042
G66	G767	0.0042
G52	G811	0.0042
G164	G883	0.0042
G164	G1145	0.0042
G66	G1262	0.0042
G176	G1344	0.0042
G52	G1349	0.0042
G34	G1396	0.0042
G136	G1485	0.0042
G171	G1499	0.0042
G164	G1549	0.0042
G121	G1568	0.0042
G10	G1040	0.0042
G10	G1408	0.0042
G171	G1327	0.0042
G171	G1573	0.0042
G84	G397	0.0042
G84	G547	0.0042
G84	G606	0.0042
G84	G621	0.0042
G49	G799	0.0042
G49	G1434	0.0042
G49	G1508	0.0042
G121	G226	0.0042
G12	G272	0.0042
G176	G303	0.0042
G176	G317	0.0042
G52	G400	0.0042
G12	G433	0.0042
G66	G494	0.0042
G66	G514	0.0042
G12	G921	0.0042
G12	G1066	0.0042
G52	G1066	0.0042
G121	G1123	0.0042
G12	G1316	0.0042
G12	G1330	0.0042
G66	G1330	0.0042
G176	G1501	0.0042
G176	G1574	0.0042
G176	G1592	0.0042
G120	G298	0.0042
G136	G466	0.0042
G120	G920	0.0042
G136	G1053	0.0042
G136	G1269	0.0042
G169	G1182	0.0042
G164	G105	0.0042
G164	G827	0.0042
G10	G997	0.0042
G10	G1189	0.0042
G164	G1441	0.0042
G52	G719	0.0042
G176	G1003	0.0042
G121	G1611	0.0042
G171	G239	0.0042
G171	G679	0.0042
G84	G1074	0.0042
G84	G1584	0.0042
G136	G473	0.0042
G136	G1599	0.0042
G176	G105	0.0042
G12	G380	0.0042
G12	G489	0.0042
G66	G688	0.0042
G176	G733	0.0042
G12	G1170	0.0042
G12	G1283	0.0042
G176	G1283	0.0042
G10	G151	0.0042
G10	G725	0.0042
G84	G639	0.0042
G84	G1085	0.0042
G176	G70	0.0042
G12	G410	0.0042
G52	G577	0.0042
G176	G1258	0.0042
G176	G1296	0.0042
G171	G79	0.0042
G169	G73	0.0042
G84	G512	0.0042
G171	G289	0.0042
G84	G236	0.0042
G84	G1406	0.0042
G189	G3	0.0041
G56	G7	0.0041
G56	G20	0.0041
G189	G21	0.0041
G56	G22	0.0041
G189	G50	0.0041
G189	G58	0.0041
G47	G93	0.0041
G189	G103	0.0041
G47	G110	0.0041
G47	G134	0.0041
G47	G186	0.0041
G47	G188	0.0041
G47	G197	0.0041
G189	G239	0.0041
G162	G249	0.0041
G189	G249	0.0041
G47	G263	0.0041
G56	G271	0.0041
G189	G286	0.0041
G47	G374	0.0041
G47	G423	0.0041
G189	G455	0.0041
G56	G466	0.0041
G56	G483	0.0041
G189	G483	0.0041
G189	G486	0.0041
G56	G505	0.0041
G47	G551	0.0041
G47	G555	0.0041
G162	G591	0.0041
G162	G608	0.0041
G47	G643	0.0041
G189	G643	0.0041
G56	G673	0.0041
G162	G673	0.0041
G189	G736	0.0041
G56	G754	0.0041
G56	G759	0.0041
G189	G799	0.0041
G56	G800	0.0041
G47	G845	0.0041
G56	G845	0.0041
G47	G903	0.0041
G189	G954	0.0041
G189	G1002	0.0041
G162	G1003	0.0041
G189	G1008	0.0041
G56	G1108	0.0041
G56	G1132	0.0041
G189	G1154	0.0041
G56	G1168	0.0041
G47	G1173	0.0041
G47	G1186	0.0041
G47	G1188	0.0041
G56	G1254	0.0041
G47	G1323	0.0041
G162	G1358	0.0041
G162	G1395	0.0041
G162	G1410	0.0041
G189	G1412	0.0041
G56	G1449	0.0041
G47	G1492	0.0041
G162	G1492	0.0041
G56	G1494	0.0041
G56	G1520	0.0041
G47	G1597	0.0041
G47	G1605	0.0041
G21	G457	0.0041
G21	G807	0.0041
G21	G1091	0.0041
G34	G908	0.0041
G34	G1212	0.0041
G20	G116	0.0041
G20	G314	0.0041
G20	G322	0.0041
G20	G523	0.0041
G20	G530	0.0041
G20	G815	0.0041
G20	G832	0.0041
G20	G929	0.0041
G20	G1005	0.0041
G20	G1054	0.0041
G20	G1197	0.0041
G20	G1478	0.0041
G120	G669	0.0041
G21	G253	0.0041
G34	G296	0.0041
G49	G916	0.0041
G34	G952	0.0041
G164	G1027	0.0041
G21	G1169	0.0041
G34	G1231	0.0041
G49	G1289	0.0041
G34	G1374	0.0041
G34	G1389	0.0041
G34	G1481	0.0041
G49	G1547	0.0041
G136	G219	0.0041
G136	G1367	0.0041
G169	G749	0.0041
G66	G718	0.0041
G84	G428	0.0041
G164	G575	0.0041
G49	G187	0.0041
G49	G722	0.0041
G49	G838	0.0041
G20	G891	0.0041
G120	G1040	0.0041
G49	G1227	0.0041
G49	G1257	0.0041
G120	G1512	0.0041
G169	G161	0.0041
G169	G870	0.0041
G169	G1408	0.0041
G12	G4	0.0041
G136	G182	0.0041
G120	G331	0.0041
G10	G379	0.0041
G12	G416	0.0041
G52	G416	0.0041
G1	G449	0.0041
G120	G531	0.0041
G66	G662	0.0041
G12	G666	0.0041
G176	G666	0.0041
G66	G788	0.0041
G121	G788	0.0041
G136	G974	0.0041
G34	G1012	0.0041
G12	G1144	0.0041
G52	G1144	0.0041
G136	G1251	0.0041
G164	G1525	0.0041
G136	G1632	0.0041
G169	G31	0.0041
G49	G69	0.0041
G49	G196	0.0041
G49	G742	0.0041
G49	G819	0.0041
G49	G931	0.0041
G49	G1106	0.0041
G49	G1549	0.0041
G1	G804	0.0041
G1	G1065	0.0041
G52	G1	0.0041
G176	G1	0.0041
G12	G138	0.0041
G121	G259	0.0041
G12	G343	0.0041
G121	G501	0.0041
G12	G620	0.0041
G121	G620	0.0041
G176	G629	0.0041
G12	G670	0.0041
G121	G670	0.0041
G66	G840	0.0041
G66	G910	0.0041
G52	G1003	0.0041
G52	G1068	0.0041
G52	G1166	0.0041
G66	G1166	0.0041
G52	G1225	0.0041
G66	G1307	0.0041
G12	G1326	0.0041
G52	G1514	0.0041
G176	G1514	0.0041
G171	G838	0.0041
G84	G672	0.0041
G84	G1207	0.0041
G120	G24	0.0041
G136	G124	0.0041
G120	G132	0.0041
G120	G546	0.0041
G136	G707	0.0041
G136	G878	0.0041
G136	G978	0.0041
G136	G1194	0.0041
G120	G1462	0.0041
G1	G674	0.0041
G164	G256	0.0041
G164	G438	0.0041
G84	G883	0.0041
G84	G936	0.0041
G84	G1521	0.0041
G84	G1632	0.0041
G1	G21	0.0041
G1	G555	0.0041
G169	G747	0.0041
G169	G1023	0.0041
G136	G87	0.0041
G120	G995	0.0041
G10	G1188	0.0041
G10	G1492	0.0041
G10	G1530	0.0041
G66	G58	0.0041
G121	G77	0.0041
G52	G245	0.0041
G121	G256	0.0041
G176	G310	0.0041
G12	G624	0.0041
G121	G624	0.0041
G176	G913	0.0041
G121	G1109	0.0041
G1	G781	0.0041
G169	G320	0.0041
G169	G1070	0.0041
G169	G1577	0.0041
G164	G2	0.0041
G171	G713	0.0041
G164	G793	0.0041
G171	G1113	0.0041
G84	G329	0.0041
G176	G289	0.0041
G121	G554	0.0041
G66	G711	0.0041
G52	G891	0.0041
G12	G979	0.0041
G52	G979	0.0041
G12	G1135	0.0041
G52	G1609	0.0041
G10	G743	0.0041
G10	G100	0.0041
G10	G678	0.0041
G1	G386	0.0041
G1	G1299	0.0041
G169	G537	0.0041
G84	G470	0.0041
G10	G652	0.0041
G162	G65	0.004
G189	G111	0.004
G47	G113	0.004
G189	G127	0.004
G56	G131	0.004
G47	G158	0.004
G47	G176	0.004
G56	G180	0.004
G56	G190	0.004
G47	G194	0.004
G189	G219	0.004
G189	G255	0.004
G56	G258	0.004
G189	G298	0.004
G56	G341	0.004
G162	G372	0.004
G56	G388	0.004
G162	G433	0.004
G56	G468	0.004
G56	G522	0.004
G189	G533	0.004
G47	G567	0.004
G56	G567	0.004
G56	G578	0.004
G56	G592	0.004
G162	G625	0.004
G189	G641	0.004
G56	G646	0.004
G56	G691	0.004
G47	G699	0.004
G47	G712	0.004
G189	G712	0.004
G56	G734	0.004
G189	G782	0.004
G47	G790	0.004
G47	G842	0.004
G47	G855	0.004
G189	G880	0.004
G56	G885	0.004
G56	G904	0.004
G56	G912	0.004
G162	G919	0.004
G56	G944	0.004
G189	G951	0.004
G189	G1010	0.004
G47	G1019	0.004
G56	G1021	0.004
G56	G1039	0.004
G162	G1039	0.004
G189	G1053	0.004
G56	G1060	0.004
G189	G1068	0.004
G47	G1071	0.004
G56	G1102	0.004
G162	G1103	0.004
G56	G1134	0.004
G56	G1147	0.004
G56	G1198	0.004
G189	G1198	0.004
G47	G1242	0.004
G56	G1242	0.004
G56	G1278	0.004
G189	G1301	0.004
G47	G1364	0.004
G189	G1377	0.004
G47	G1401	0.004
G189	G1401	0.004
G162	G1426	0.004
G47	G1506	0.004
G189	G1534	0.004
G189	G1608	0.004
G189	G1626	0.004
G21	G837	0.004
G21	G1032	0.004
G21	G1356	0.004
G34	G941	0.004
G20	G548	0.004
G20	G575	0.004
G20	G925	0.004
G20	G1479	0.004
G20	G1518	0.004
G34	G31	0.004
G21	G51	0.004
G21	G158	0.004
G34	G346	0.004
G49	G403	0.004
G34	G478	0.004
G21	G607	0.004
G34	G661	0.004
G34	G675	0.004
G34	G759	0.004
G164	G959	0.004
G34	G1029	0.004
G49	G1175	0.004
G21	G1192	0.004
G34	G1327	0.004
G52	G266	0.004
G136	G25	0.004
G120	G334	0.004
G120	G1042	0.004
G169	G959	0.004
G164	G655	0.004
G164	G1179	0.004
G164	G1365	0.004
G1	G403	0.004
G49	G32	0.004
G49	G200	0.004
G49	G521	0.004
G49	G697	0.004
G20	G823	0.004
G49	G848	0.004
G20	G857	0.004
G136	G1151	0.004
G136	G1368	0.004
G136	G1393	0.004
G169	G683	0.004
G169	G871	0.004
G169	G1134	0.004
G12	G169	0.004
G12	G319	0.004
G66	G319	0.004
G12	G618	0.004
G121	G923	0.004
G66	G1124	0.004
G52	G1159	0.004
G52	G1174	0.004
G66	G1598	0.004
G10	G338	0.004
G164	G30	0.004
G121	G37	0.004
G34	G70	0.004
G176	G71	0.004
G120	G116	0.004
G121	G172	0.004
G52	G180	0.004
G52	G217	0.004
G164	G257	0.004
G121	G280	0.004
G164	G338	0.004
G1	G407	0.004
G164	G439	0.004
G121	G472	0.004
G12	G491	0.004
G66	G491	0.004
G176	G491	0.004
G12	G516	0.004
G164	G535	0.004
G66	G536	0.004
G52	G585	0.004
G164	G674	0.004
G164	G854	0.004
G12	G895	0.004
G34	G943	0.004
G1	G983	0.004
G164	G987	0.004
G121	G1015	0.004
G34	G1309	0.004
G136	G1403	0.004
G164	G1505	0.004
G1	G1529	0.004
G169	G162	0.004
G169	G1295	0.004
G84	G693	0.004
G84	G1002	0.004
G49	G1177	0.004
G1	G848	0.004
G10	G280	0.004
G10	G895	0.004
G10	G1256	0.004
G136	G497	0.004
G120	G514	0.004
G136	G619	0.004
G169	G258	0.004
G169	G710	0.004
G169	G714	0.004
G169	G1318	0.004
G169	G1635	0.004
G1	G57	0.004
G1	G854	0.004
G1	G945	0.004
G164	G238	0.004
G164	G326	0.004
G171	G622	0.004
G171	G1123	0.004
G171	G1167	0.004
G171	G1377	0.004
G164	G1600	0.004
G66	G3	0.004
G52	G10	0.004
G121	G21	0.004
G12	G58	0.004
G52	G131	0.004
G52	G186	0.004
G12	G244	0.004
G66	G306	0.004
G52	G429	0.004
G121	G555	0.004
G121	G643	0.004
G66	G913	0.004
G52	G961	0.004
G121	G1074	0.004
G66	G1284	0.004
G176	G1324	0.004
G176	G1507	0.004
G12	G1584	0.004
G52	G1584	0.004
G176	G1605	0.004
G1	G17	0.004
G1	G46	0.004
G171	G263	0.004
G1	G455	0.004
G1	G608	0.004
G1	G886	0.004
G1	G944	0.004
G171	G993	0.004
G1	G1424	0.004
G1	G1460	0.004
G1	G1629	0.004
G10	G292	0.004
G10	G1635	0.004
G84	G1341	0.004
G84	G1424	0.004
G84	G1447	0.004
G84	G1597	0.004
G49	G737	0.004
G136	G1294	0.004
G49	G1398	0.004
G176	G157	0.004
G66	G245	0.004
G176	G295	0.004
G66	G604	0.004
G176	G649	0.004
G66	G770	0.004
G176	G770	0.004
G121	G876	0.004
G176	G957	0.004
G12	G1121	0.004
G66	G1121	0.004
G12	G1195	0.004
G66	G1211	0.004
G66	G1335	0.004
G121	G1545	0.004
G84	G41	0.004
G10	G75	0.004
G1	G1381	0.004
G1	G1579	0.004
G171	G51	0.004
G171	G1021	0.004
G10	G480	0.004
G10	G857	0.004
G47	G12	0.0039
G162	G20	0.0039
G47	G26	0.0039
G56	G34	0.0039
G162	G48	0.0039
G47	G63	0.0039
G47	G98	0.0039
G56	G130	0.0039
G189	G130	0.0039
G56	G149	0.0039
G162	G149	0.0039
G47	G175	0.0039
G47	G191	0.0039
G56	G210	0.0039
G189	G259	0.0039
G189	G308	0.0039
G189	G331	0.0039
G47	G332	0.0039
G189	G332	0.0039
G47	G334	0.0039
G47	G340	0.0039
G162	G355	0.0039
G47	G357	0.0039
G162	G388	0.0039
G47	G390	0.0039
G189	G391	0.0039
G162	G394	0.0039
G56	G409	0.0039
G47	G410	0.0039
G56	G419	0.0039
G56	G426	0.0039
G47	G430	0.0039
G56	G434	0.0039
G189	G434	0.0039
G47	G440	0.0039
G56	G471	0.0039
G189	G499	0.0039
G162	G513	0.0039
G189	G514	0.0039
G189	G535	0.0039
G189	G563	0.0039
G162	G582	0.0039
G47	G589	0.0039
G56	G603	0.0039
G47	G622	0.0039
G47	G624	0.0039
G47	G639	0.0039
G56	G654	0.0039
G189	G670	0.0039
G56	G679	0.0039
G47	G706	0.0039
G47	G718	0.0039
G189	G764	0.0039
G47	G840	0.0039
G56	G854	0.0039
G189	G854	0.0039
G56	G865	0.0039
G56	G871	0.0039
G189	G893	0.0039
G56	G897	0.0039
G162	G951	0.0039
G189	G994	0.0039
G47	G1049	0.0039
G56	G1066	0.0039
G162	G1066	0.0039
G56	G1076	0.0039
G47	G1101	0.0039
G47	G1131	0.0039
G189	G1162	0.0039
G47	G1197	0.0039
G189	G1247	0.0039
G47	G1289	0.0039
G56	G1289	0.0039
G47	G1307	0.0039
G47	G1326	0.0039
G56	G1345	0.0039
G189	G1349	0.0039
G162	G1351	0.0039
G189	G1385	0.0039
G47	G1416	0.0039
G56	G1431	0.0039
G56	G1438	0.0039
G189	G1438	0.0039
G47	G1446	0.0039
G56	G1452	0.0039
G47	G1500	0.0039
G47	G1572	0.0039
G56	G1574	0.0039
G56	G1594	0.0039
G21	G718	0.0039
G21	G1042	0.0039
G21	G1367	0.0039
G20	G422	0.0039
G20	G460	0.0039
G20	G730	0.0039
G20	G838	0.0039
G20	G958	0.0039
G20	G1295	0.0039
G20	G1363	0.0039
G20	G1375	0.0039
G164	G264	0.0039
G21	G407	0.0039
G164	G666	0.0039
G34	G800	0.0039
G34	G937	0.0039
G34	G1226	0.0039
G49	G1356	0.0039
G34	G1526	0.0039
G66	G165	0.0039
G121	G535	0.0039
G12	G956	0.0039
G66	G956	0.0039
G164	G40	0.0039
G164	G369	0.0039
G164	G732	0.0039
G164	G788	0.0039
G164	G1114	0.0039
G20	G251	0.0039
G120	G275	0.0039
G20	G360	0.0039
G136	G361	0.0039
G136	G505	0.0039
G49	G656	0.0039
G120	G704	0.0039
G120	G908	0.0039
G49	G1059	0.0039
G20	G1122	0.0039
G169	G657	0.0039
G169	G1183	0.0039
G171	G1183	0.0039
G121	G281	0.0039
G12	G340	0.0039
G12	G463	0.0039
G66	G463	0.0039
G84	G1234	0.0039
G169	G69	0.0039
G169	G389	0.0039
G66	G25	0.0039
G164	G56	0.0039
G164	G184	0.0039
G66	G204	0.0039
G66	G240	0.0039
G121	G240	0.0039
G52	G261	0.0039
G136	G346	0.0039
G120	G368	0.0039
G52	G437	0.0039
G136	G529	0.0039
G136	G637	0.0039
G66	G708	0.0039
G66	G733	0.0039
G120	G798	0.0039
G66	G868	0.0039
G176	G1045	0.0039
G136	G1074	0.0039
G34	G1083	0.0039
G52	G1087	0.0039
G12	G1100	0.0039
G121	G1225	0.0039
G12	G1293	0.0039
G34	G1320	0.0039
G12	G1327	0.0039
G120	G1328	0.0039
G121	G1351	0.0039
G34	G1412	0.0039
G120	G1420	0.0039
G176	G1555	0.0039
G52	G1573	0.0039
G66	G1573	0.0039
G176	G1573	0.0039
G164	G1597	0.0039
G49	G59	0.0039
G10	G983	0.0039
G121	G439	0.0039
G12	G576	0.0039
G176	G576	0.0039
G66	G623	0.0039
G121	G623	0.0039
G12	G747	0.0039
G52	G1033	0.0039
G12	G1076	0.0039
G12	G1140	0.0039
G121	G1140	0.0039
G52	G1391	0.0039
G176	G1444	0.0039
G12	G1642	0.0039
G171	G804	0.0039
G84	G702	0.0039
G84	G990	0.0039
G120	G555	0.0039
G136	G1273	0.0039
G169	G1089	0.0039
G169	G1487	0.0039
G169	G1521	0.0039
G164	G810	0.0039
G164	G1148	0.0039
G84	G477	0.0039
G84	G738	0.0039
G84	G775	0.0039
G52	G17	0.0039
G66	G17	0.0039
G66	G54	0.0039
G176	G163	0.0039
G52	G443	0.0039
G52	G499	0.0039
G52	G886	0.0039
G121	G886	0.0039
G121	G944	0.0039
G66	G1048	0.0039
G52	G1154	0.0039
G12	G1235	0.0039
G12	G1261	0.0039
G66	G1261	0.0039
G12	G1460	0.0039
G66	G1460	0.0039
G121	G1625	0.0039
G10	G1068	0.0039
G10	G1225	0.0039
G169	G849	0.0039
G169	G1571	0.0039
G171	G460	0.0039
G176	G35	0.0039
G12	G554	0.0039
G12	G725	0.0039
G176	G1292	0.0039
G176	G1381	0.0039
G66	G1540	0.0039
G176	G1540	0.0039
G169	G27	0.0039
G169	G743	0.0039
G164	G392	0.0039
G171	G500	0.0039
G171	G1133	0.0039
G10	G1392	0.0039
G164	G1469	0.0039
G10	G1576	0.0039
G84	G88	0.0039
G12	G404	0.0039
G12	G751	0.0039
G52	G751	0.0039
G121	G751	0.0039
G12	G1083	0.0039
G121	G1298	0.0039
G176	G1471	0.0039
G1	G1172	0.0039
G1	G1532	0.0039
G10	G858	0.0039
G10	G1613	0.0039
G52	G1052	0.0039
G121	G1052	0.0039
G169	G1331	0.0039
G189	G76	0.0038
G47	G77	0.0038
G56	G82	0.0038
G189	G82	0.0038
G56	G139	0.0038
G162	G155	0.0038
G189	G155	0.0038
G47	G171	0.0038
G189	G181	0.0038
G56	G185	0.0038
G189	G187	0.0038
G189	G205	0.0038
G47	G222	0.0038
G189	G268	0.0038
G162	G273	0.0038
G47	G293	0.0038
G56	G302	0.0038
G189	G313	0.0038
G162	G361	0.0038
G47	G368	0.0038
G162	G370	0.0038
G162	G384	0.0038
G189	G401	0.0038
G56	G405	0.0038
G56	G498	0.0038
G189	G521	0.0038
G162	G529	0.0038
G162	G534	0.0038
G56	G558	0.0038
G162	G572	0.0038
G189	G572	0.0038
G47	G595	0.0038
G56	G653	0.0038
G47	G676	0.0038
G189	G676	0.0038
G47	G701	0.0038
G56	G701	0.0038
G47	G702	0.0038
G47	G723	0.0038
G47	G746	0.0038
G47	G757	0.0038
G47	G759	0.0038
G47	G769	0.0038
G189	G769	0.0038
G162	G774	0.0038
G189	G774	0.0038
G56	G790	0.0038
G47	G804	0.0038
G162	G828	0.0038
G56	G838	0.0038
G162	G843	0.0038
G56	G848	0.0038
G189	G879	0.0038
G47	G930	0.0038
G162	G974	0.0038
G189	G980	0.0038
G162	G1042	0.0038
G56	G1046	0.0038
G47	G1050	0.0038
G56	G1050	0.0038
G47	G1076	0.0038
G189	G1094	0.0038
G56	G1103	0.0038
G162	G1242	0.0038
G189	G1251	0.0038
G56	G1253	0.0038
G189	G1253	0.0038
G189	G1257	0.0038
G189	G1258	0.0038
G47	G1272	0.0038
G56	G1293	0.0038
G189	G1293	0.0038
G56	G1327	0.0038
G189	G1336	0.0038
G47	G1341	0.0038
G47	G1365	0.0038
G189	G1374	0.0038
G56	G1417	0.0038
G189	G1448	0.0038
G189	G1458	0.0038
G47	G1464	0.0038
G56	G1465	0.0038
G189	G1473	0.0038
G189	G1478	0.0038
G47	G1486	0.0038
G162	G1486	0.0038
G189	G1491	0.0038
G56	G1507	0.0038
G56	G1514	0.0038
G56	G1551	0.0038
G162	G1598	0.0038
G21	G1610	0.0038
G20	G86	0.0038
G20	G272	0.0038
G20	G612	0.0038
G20	G843	0.0038
G20	G1110	0.0038
G164	G45	0.0038
G21	G5	0.0038
G21	G77	0.0038
G34	G232	0.0038
G21	G245	0.0038
G21	G350	0.0038
G34	G601	0.0038
G34	G641	0.0038
G34	G926	0.0038
G34	G1098	0.0038
G21	G1292	0.0038
G34	G1305	0.0038
G12	G1367	0.0038
G164	G1408	0.0038
G164	G1439	0.0038
G49	G45	0.0038
G49	G121	0.0038
G49	G179	0.0038
G49	G309	0.0038
G49	G341	0.0038
G136	G437	0.0038
G49	G603	0.0038
G49	G924	0.0038
G49	G1088	0.0038
G20	G1158	0.0038
G136	G1501	0.0038
G84	G328	0.0038
G84	G1593	0.0038
G12	G384	0.0038
G52	G384	0.0038
G121	G384	0.0038
G176	G414	0.0038
G12	G536	0.0038
G66	G1290	0.0038
G12	G1503	0.0038
G1	G826	0.0038
G171	G294	0.0038
G34	G137	0.0038
G171	G166	0.0038
G1	G212	0.0038
G120	G440	0.0038
G34	G591	0.0038
G164	G603	0.0038
G120	G687	0.0038
G164	G718	0.0038
G34	G819	0.0038
G136	G838	0.0038
G164	G1123	0.0038
G34	G1195	0.0038
G164	G1316	0.0038
G164	G1330	0.0038
G34	G1440	0.0038
G164	G1595	0.0038
G10	G568	0.0038
G10	G1079	0.0038
G84	G1063	0.0038
G49	G306	0.0038
G49	G1041	0.0038
G49	G1207	0.0038
G1	G973	0.0038
G176	G9	0.0038
G121	G60	0.0038
G52	G175	0.0038
G121	G202	0.0038
G176	G210	0.0038
G52	G426	0.0038
G66	G679	0.0038
G12	G743	0.0038
G12	G801	0.0038
G176	G820	0.0038
G12	G890	0.0038
G176	G971	0.0038
G121	G1066	0.0038
G12	G1230	0.0038
G176	G1281	0.0038
G52	G1447	0.0038
G120	G72	0.0038
G120	G75	0.0038
G136	G75	0.0038
G120	G163	0.0038
G136	G455	0.0038
G120	G473	0.0038
G120	G916	0.0038
G136	G1043	0.0038
G136	G1154	0.0038
G136	G1424	0.0038
G169	G409	0.0038
G169	G738	0.0038
G169	G1171	0.0038
G169	G1637	0.0038
G1	G164	0.0038
G1	G177	0.0038
G1	G1493	0.0038
G1	G1500	0.0038
G164	G524	0.0038
G171	G1286	0.0038
G171	G1349	0.0038
G171	G1361	0.0038
G164	G1390	0.0038
G10	G1403	0.0038
G12	G62	0.0038
G176	G72	0.0038
G176	G75	0.0038
G66	G168	0.0038
G121	G181	0.0038
G52	G238	0.0038
G12	G591	0.0038
G52	G736	0.0038
G121	G794	0.0038
G52	G831	0.0038
G121	G847	0.0038
G176	G1002	0.0038
G12	G1014	0.0038
G121	G1057	0.0038
G52	G1311	0.0038
G121	G1311	0.0038
G52	G1326	0.0038
G52	G1366	0.0038
G121	G1559	0.0038
G121	G1560	0.0038
G176	G1615	0.0038
G1	G181	0.0038
G1	G505	0.0038
G1	G1002	0.0038
G1	G1560	0.0038
G169	G559	0.0038
G169	G694	0.0038
G169	G1106	0.0038
G84	G798	0.0038
G84	G831	0.0038
G84	G1014	0.0038
G120	G43	0.0038
G136	G160	0.0038
G136	G237	0.0038
G49	G836	0.0038
G136	G1245	0.0038
G120	G1282	0.0038
G136	G1282	0.0038
G49	G1496	0.0038
G1	G1055	0.0038
G1	G1431	0.0038
G10	G514	0.0038
G84	G819	0.0038
G84	G904	0.0038
G164	G857	0.0038
G52	G512	0.0038
G12	G853	0.0038
G121	G927	0.0038
G66	G1116	0.0038
G176	G1116	0.0038
G12	G1409	0.0038
G121	G1409	0.0038
G66	G1526	0.0038
G121	G1548	0.0038
G171	G1319	0.0038
G171	G1404	0.0038
G169	G979	0.0038
G84	G1511	0.0038
G1	G2	0.0038
G10	G170	0.0038
G10	G776	0.0038
G162	G31	0.0037
G56	G37	0.0037
G189	G39	0.0037
G56	G45	0.0037
G47	G71	0.0037
G162	G71	0.0037
G189	G71	0.0037
G162	G119	0.0037
G162	G138	0.0037
G189	G138	0.0037
G47	G152	0.0037
G189	G168	0.0037
G47	G173	0.0037
G56	G173	0.0037
G162	G179	0.0037
G189	G180	0.0037
G56	G197	0.0037
G189	G197	0.0037
G189	G232	0.0037
G47	G240	0.0037
G189	G240	0.0037
G47	G297	0.0037
G189	G325	0.0037
G56	G327	0.0037
G56	G362	0.0037
G56	G389	0.0037
G47	G394	0.0037
G189	G394	0.0037
G56	G401	0.0037
G162	G442	0.0037
G47	G485	0.0037
G56	G485	0.0037
G56	G491	0.0037
G47	G516	0.0037
G56	G541	0.0037
G189	G562	0.0037
G189	G567	0.0037
G189	G595	0.0037
G56	G601	0.0037
G47	G603	0.0037
G47	G606	0.0037
G47	G613	0.0037
G189	G613	0.0037
G47	G650	0.0037
G162	G653	0.0037
G47	G656	0.0037
G47	G662	0.0037
G47	G666	0.0037
G189	G708	0.0037
G47	G709	0.0037
G56	G709	0.0037
G56	G728	0.0037
G47	G741	0.0037
G56	G741	0.0037
G162	G756	0.0037
G189	G756	0.0037
G47	G762	0.0037
G56	G767	0.0037
G47	G811	0.0037
G189	G826	0.0037
G47	G866	0.0037
G162	G866	0.0037
G189	G867	0.0037
G189	G868	0.0037
G189	G896	0.0037
G189	G922	0.0037
G47	G924	0.0037
G56	G926	0.0037
G56	G935	0.0037
G47	G975	0.0037
G56	G976	0.0037
G56	G1022	0.0037
G189	G1024	0.0037
G47	G1031	0.0037
G47	G1045	0.0037
G56	G1098	0.0037
G189	G1100	0.0037
G56	G1101	0.0037
G56	G1111	0.0037
G56	G1136	0.0037
G56	G1141	0.0037
G47	G1153	0.0037
G162	G1164	0.0037
G189	G1210	0.0037
G56	G1215	0.0037
G47	G1225	0.0037
G47	G1227	0.0037
G162	G1227	0.0037
G56	G1230	0.0037
G162	G1253	0.0037
G47	G1274	0.0037
G56	G1305	0.0037
G189	G1306	0.0037
G47	G1349	0.0037
G47	G1361	0.0037
G56	G1361	0.0037
G189	G1362	0.0037
G56	G1403	0.0037
G189	G1404	0.0037
G47	G1417	0.0037
G47	G1462	0.0037
G162	G1463	0.0037
G189	G1472	0.0037
G56	G1475	0.0037
G56	G1504	0.0037
G189	G1505	0.0037
G56	G1530	0.0037
G47	G1568	0.0037
G56	G1578	0.0037
G21	G265	0.0037
G34	G1467	0.0037
G20	G297	0.0037
G20	G481	0.0037
G20	G558	0.0037
G20	G560	0.0037
G20	G683	0.0037
G20	G700	0.0037
G20	G923	0.0037
G20	G987	0.0037
G20	G1159	0.0037
G20	G1371	0.0037
G20	G1482	0.0037
G136	G767	0.0037
G34	G39	0.0037
G21	G48	0.0037
G34	G86	0.0037
G21	G90	0.0037
G34	G446	0.0037
G34	G493	0.0037
G21	G524	0.0037
G34	G595	0.0037
G34	G596	0.0037
G21	G991	0.0037
G21	G1006	0.0037
G34	G1100	0.0037
G21	G1370	0.0037
G21	G1413	0.0037
G34	G1568	0.0037
G121	G1259	0.0037
G66	G1067	0.0037
G164	G37	0.0037
G164	G984	0.0037
G164	G1112	0.0037
G164	G1368	0.0037
G1	G223	0.0037
G20	G323	0.0037
G49	G446	0.0037
G49	G469	0.0037
G20	G495	0.0037
G49	G662	0.0037
G20	G682	0.0037
G120	G683	0.0037
G20	G720	0.0037
G49	G826	0.0037
G49	G1006	0.0037
G49	G1145	0.0037
G49	G1267	0.0037
G49	G1400	0.0037
G169	G1336	0.0037
G171	G403	0.0037
G171	G1015	0.0037
G176	G1286	0.0037
G1	G1612	0.0037
G84	G1306	0.0037
G84	G1429	0.0037
G169	G589	0.0037
G169	G1250	0.0037
G136	G26	0.0037
G164	G130	0.0037
G34	G203	0.0037
G66	G214	0.0037
G136	G268	0.0037
G52	G414	0.0037
G12	G496	0.0037
G66	G496	0.0037
G164	G513	0.0037
G66	G572	0.0037
G84	G596	0.0037
G164	G604	0.0037
G1	G621	0.0037
G12	G769	0.0037
G66	G769	0.0037
G52	G974	0.0037
G52	G990	0.0037
G66	G990	0.0037
G34	G1030	0.0037
G52	G1168	0.0037
G12	G1231	0.0037
G34	G1348	0.0037
G176	G1376	0.0037
G136	G1420	0.0037
G164	G1438	0.0037
G84	G1439	0.0037
G120	G1448	0.0037
G136	G1486	0.0037
G164	G1491	0.0037
G34	G1599	0.0037
G171	G1572	0.0037
G169	G973	0.0037
G169	G1086	0.0037
G169	G1187	0.0037
G49	G201	0.0037
G49	G614	0.0037
G49	G841	0.0037
G49	G949	0.0037
G49	G1047	0.0037
G49	G1288	0.0037
G66	G48	0.0037
G12	G80	0.0037
G52	G193	0.0037
G121	G332	0.0037
G121	G394	0.0037
G121	G499	0.0037
G176	G730	0.0037
G12	G893	0.0037
G66	G925	0.0037
G176	G975	0.0037
G66	G1051	0.0037
G176	G1084	0.0037
G12	G1180	0.0037
G52	G1205	0.0037
G66	G1416	0.0037
G52	G1446	0.0037
G121	G1446	0.0037
G176	G1446	0.0037
G66	G1479	0.0037
G121	G1612	0.0037
G171	G814	0.0037
G171	G848	0.0037
G171	G879	0.0037
G171	G937	0.0037
G171	G1336	0.0037
G84	G24	0.0037
G84	G1327	0.0037
G10	G40	0.0037
G10	G78	0.0037
G136	G310	0.0037
G10	G625	0.0037
G136	G959	0.0037
G120	G1589	0.0037
G164	G727	0.0037
G164	G786	0.0037
G164	G1117	0.0037
G84	G349	0.0037
G84	G1060	0.0037
G84	G1218	0.0037
G84	G1287	0.0037
G121	G11	0.0037
G121	G959	0.0037
G176	G1126	0.0037
G52	G1494	0.0037
G169	G144	0.0037
G169	G888	0.0037
G169	G1053	0.0037
G169	G1284	0.0037
G169	G1339	0.0037
G169	G1539	0.0037
G169	G1623	0.0037
G10	G8	0.0037
G136	G241	0.0037
G10	G957	0.0037
G120	G1070	0.0037
G120	G1107	0.0037
G136	G1388	0.0037
G10	G1571	0.0037
G136	G1577	0.0037
G171	G122	0.0037
G171	G144	0.0037
G171	G466	0.0037
G171	G528	0.0037
G66	G244	0.0037
G176	G244	0.0037
G52	G252	0.0037
G66	G350	0.0037
G121	G393	0.0037
G66	G508	0.0037
G176	G726	0.0037
G12	G778	0.0037
G121	G778	0.0037
G121	G810	0.0037
G169	G380	0.0037
G169	G599	0.0037
G169	G859	0.0037
G169	G976	0.0037
G84	G830	0.0037
G84	G1433	0.0037
G176	G887	0.0037
G120	G495	0.0037
G10	G599	0.0037
G10	G976	0.0037
G171	G927	0.0037
G176	G1480	0.0037
G171	G1030	0.0037
G10	G278	0.0037
G10	G962	0.0037
G10	G1030	0.0037
G84	G408	0.0037
G47	G69	0.0036
G162	G94	0.0036
G162	G116	0.0036
G56	G171	0.0036
G47	G183	0.0036
G189	G183	0.0036
G47	G209	0.0036
G47	G211	0.0036
G189	G211	0.0036
G47	G212	0.0036
G162	G214	0.0036
G189	G214	0.0036
G162	G235	0.0036
G56	G276	0.0036
G189	G276	0.0036
G47	G281	0.0036
G189	G281	0.0036
G56	G305	0.0036
G162	G305	0.0036
G56	G314	0.0036
G162	G314	0.0036
G47	G315	0.0036
G56	G317	0.0036
G47	G414	0.0036
G56	G421	0.0036
G189	G446	0.0036
G47	G449	0.0036
G189	G451	0.0036
G56	G461	0.0036
G189	G461	0.0036
G56	G551	0.0036
G47	G575	0.0036
G47	G583	0.0036
G56	G583	0.0036
G56	G617	0.0036
G162	G638	0.0036
G47	G647	0.0036
G47	G680	0.0036
G56	G708	0.0036
G189	G773	0.0036
G189	G802	0.0036
G56	G815	0.0036
G47	G833	0.0036
G162	G833	0.0036
G189	G834	0.0036
G189	G870	0.0036
G189	G885	0.0036
G47	G925	0.0036
G189	G948	0.0036
G189	G960	0.0036
G47	G983	0.0036
G56	G996	0.0036
G47	G1028	0.0036
G47	G1069	0.0036
G47	G1110	0.0036
G56	G1120	0.0036
G47	G1130	0.0036
G47	G1137	0.0036
G47	G1142	0.0036
G56	G1142	0.0036
G189	G1157	0.0036
G47	G1175	0.0036
G189	G1200	0.0036
G47	G1201	0.0036
G56	G1212	0.0036
G56	G1231	0.0036
G56	G1285	0.0036
G189	G1356	0.0036
G56	G1370	0.0036
G162	G1383	0.0036
G189	G1408	0.0036
G56	G1421	0.0036
G47	G1438	0.0036
G189	G1450	0.0036
G162	G1478	0.0036
G56	G1479	0.0036
G47	G1483	0.0036
G162	G1483	0.0036
G162	G1555	0.0036
G56	G1556	0.0036
G47	G1560	0.0036
G47	G1581	0.0036
G47	G1594	0.0036
G189	G1610	0.0036
G56	G1613	0.0036
G189	G1622	0.0036
G56	G1635	0.0036
G20	G153	0.0036
G20	G215	0.0036
G20	G226	0.0036
G20	G580	0.0036
G20	G905	0.0036
G20	G1216	0.0036
G34	G188	0.0036
G21	G208	0.0036
G164	G265	0.0036
G49	G333	0.0036
G21	G629	0.0036
G21	G639	0.0036
G34	G708	0.0036
G34	G931	0.0036
G34	G1002	0.0036
G34	G1031	0.0036
G34	G1063	0.0036
G49	G1367	0.0036
G21	G1414	0.0036
G21	G1470	0.0036
G34	G1504	0.0036
G21	G1539	0.0036
G34	G1573	0.0036
G21	G1623	0.0036
G121	G821	0.0036
G12	G1179	0.0036
G136	G1468	0.0036
G52	G207	0.0036
G52	G506	0.0036
G66	G1171	0.0036
G66	G1499	0.0036
G176	G1499	0.0036
G164	G585	0.0036
G164	G1202	0.0036
G20	G616	0.0036
G20	G688	0.0036
G49	G693	0.0036
G20	G827	0.0036
G120	G1005	0.0036
G20	G1039	0.0036
G20	G1127	0.0036
G20	G1153	0.0036
G120	G1216	0.0036
G20	G1320	0.0036
G171	G1252	0.0036
G164	G9	0.0036
G66	G11	0.0036
G120	G159	0.0036
G136	G164	0.0036
G176	G211	0.0036
G164	G266	0.0036
G34	G289	0.0036
G164	G409	0.0036
G164	G582	0.0036
G176	G758	0.0036
G164	G801	0.0036
G12	G802	0.0036
G121	G802	0.0036
G34	G808	0.0036
G66	G815	0.0036
G176	G929	0.0036
G176	G948	0.0036
G34	G1044	0.0036
G120	G1058	0.0036
G136	G1058	0.0036
G176	G1069	0.0036
G164	G1203	0.0036
G52	G1220	0.0036
G12	G1290	0.0036
G34	G1558	0.0036
G176	G1584	0.0036
G169	G1059	0.0036
G169	G1062	0.0036
G84	G119	0.0036
G84	G204	0.0036
G84	G733	0.0036
G84	G1225	0.0036
G49	G122	0.0036
G49	G124	0.0036
G49	G432	0.0036
G49	G546	0.0036
G49	G878	0.0036
G49	G1150	0.0036
G49	G1269	0.0036
G49	G1394	0.0036
G49	G1539	0.0036
G52	G427	0.0036
G121	G441	0.0036
G176	G639	0.0036
G52	G706	0.0036
G121	G706	0.0036
G66	G1004	0.0036
G52	G1197	0.0036
G176	G1322	0.0036
G66	G1594	0.0036
G120	G271	0.0036
G120	G893	0.0036
G136	G1082	0.0036
G136	G1523	0.0036
G169	G509	0.0036
G169	G606	0.0036
G169	G637	0.0036
G1	G29	0.0036
G1	G303	0.0036
G1	G317	0.0036
G1	G1131	0.0036
G1	G1214	0.0036
G171	G439	0.0036
G164	G1055	0.0036
G171	G1140	0.0036
G164	G1523	0.0036
G1	G310	0.0036
G1	G618	0.0036
G1	G955	0.0036
G10	G699	0.0036
G10	G1487	0.0036
G10	G1632	0.0036
G84	G11	0.0036
G84	G955	0.0036
G84	G1126	0.0036
G136	G74	0.0036
G49	G745	0.0036
G136	G861	0.0036
G12	G36	0.0036
G66	G178	0.0036
G176	G447	0.0036
G1	G1469	0.0036
G169	G438	0.0036
G169	G664	0.0036
G171	G542	0.0036
G10	G875	0.0036
G10	G1011	0.0036
G121	G1544	0.0036
G171	G502	0.0036
G171	G1277	0.0036
G136	G597	0.0036
G136	G1398	0.0036
G84	G137	0.0036
G1	G330	0.0036
G1	G417	0.0036
G84	G1241	0.0036
G84	G1277	0.0036
G84	G1532	0.0036
G1	G335	0.0036
G189	G52	0.0035
G56	G86	0.0035
G189	G148	0.0035
G189	G196	0.0035
G189	G200	0.0035
G189	G204	0.0035
G189	G242	0.0035
G56	G272	0.0035
G47	G277	0.0035
G56	G321	0.0035
G47	G364	0.0035
G56	G366	0.0035
G56	G369	0.0035
G56	G373	0.0035
G189	G379	0.0035
G47	G381	0.0035
G189	G400	0.0035
G189	G411	0.0035
G47	G453	0.0035
G162	G505	0.0035
G47	G518	0.0035
G56	G518	0.0035
G189	G575	0.0035
G162	G589	0.0035
G189	G589	0.0035
G56	G596	0.0035
G56	G598	0.0035
G56	G599	0.0035
G56	G680	0.0035
G189	G680	0.0035
G56	G730	0.0035
G189	G732	0.0035
G47	G788	0.0035
G56	G833	0.0035
G162	G838	0.0035
G162	G854	0.0035
G189	G862	0.0035
G189	G908	0.0035
G189	G917	0.0035
G56	G960	0.0035
G162	G964	0.0035
G47	G984	0.0035
G189	G984	0.0035
G162	G987	0.0035
G162	G993	0.0035
G162	G1010	0.0035
G47	G1032	0.0035
G47	G1038	0.0035
G56	G1058	0.0035
G189	G1058	0.0035
G162	G1079	0.0035
G56	G1110	0.0035
G162	G1112	0.0035
G47	G1128	0.0035
G56	G1128	0.0035
G47	G1139	0.0035
G47	G1151	0.0035
G47	G1208	0.0035
G47	G1210	0.0035
G47	G1214	0.0035
G56	G1214	0.0035
G189	G1259	0.0035
G162	G1276	0.0035
G189	G1300	0.0035
G47	G1334	0.0035
G56	G1363	0.0035
G189	G1363	0.0035
G162	G1365	0.0035
G47	G1375	0.0035
G47	G1386	0.0035
G189	G1387	0.0035
G189	G1393	0.0035
G56	G1426	0.0035
G189	G1426	0.0035
G56	G1429	0.0035
G162	G1437	0.0035
G47	G1439	0.0035
G47	G1454	0.0035
G47	G1456	0.0035
G189	G1456	0.0035
G189	G1482	0.0035
G162	G1499	0.0035
G189	G1499	0.0035
G56	G1512	0.0035
G21	G851	0.0035
G20	G807	0.0035
G20	G917	0.0035
G20	G968	0.0035
G20	G1022	0.0035
G20	G1040	0.0035
G20	G1234	0.0035
G20	G1429	0.0035
G20	G1595	0.0035
G21	G34	0.0035
G21	G60	0.0035
G21	G74	0.0035
G21	G110	0.0035
G21	G160	0.0035
G21	G203	0.0035
G34	G214	0.0035
G34	G314	0.0035
G21	G377	0.0035
G21	G378	0.0035
G164	G557	0.0035
G21	G673	0.0035
G21	G710	0.0035
G34	G885	0.0035
G34	G1054	0.0035
G34	G1069	0.0035
G34	G1157	0.0035
G34	G1185	0.0035
G34	G1220	0.0035
G34	G1483	0.0035
G21	G1576	0.0035
G21	G1589	0.0035
G136	G584	0.0035
G120	G1163	0.0035
G136	G1163	0.0035
G164	G437	0.0035
G164	G1437	0.0035
G164	G1574	0.0035
G20	G5	0.0035
G49	G25	0.0035
G20	G100	0.0035
G49	G119	0.0035
G20	G244	0.0035
G49	G280	0.0035
G20	G295	0.0035
G49	G421	0.0035
G49	G428	0.0035
G49	G756	0.0035
G20	G876	0.0035
G49	G895	0.0035
G20	G1211	0.0035
G20	G1264	0.0035
G20	G1269	0.0035
G20	G1335	0.0035
G49	G1527	0.0035
G20	G1600	0.0035
G171	G1204	0.0035
G10	G25	0.0035
G12	G269	0.0035
G121	G1085	0.0035
G12	G1115	0.0035
G12	G1146	0.0035
G176	G1305	0.0035
G66	G1595	0.0035
G176	G1606	0.0035
G1	G294	0.0035
G1	G1429	0.0035
G169	G204	0.0035
G169	G717	0.0035
G34	G6	0.0035
G164	G20	0.0035
G34	G169	0.0035
G66	G276	0.0035
G121	G305	0.0035
G66	G315	0.0035
G176	G322	0.0035
G34	G456	0.0035
G34	G502	0.0035
G12	G519	0.0035
G176	G519	0.0035
G34	G729	0.0035
G84	G777	0.0035
G120	G800	0.0035
G136	G907	0.0035
G176	G1054	0.0035
G12	G1079	0.0035
G52	G1079	0.0035
G1	G1179	0.0035
G120	G1187	0.0035
G12	G1197	0.0035
G66	G1212	0.0035
G121	G1212	0.0035
G84	G1217	0.0035
G52	G1356	0.0035
G34	G1388	0.0035
G34	G1513	0.0035
G34	G1519	0.0035
G52	G1525	0.0035
G66	G1525	0.0035
G164	G1612	0.0035
G171	G638	0.0035
G171	G1120	0.0035
G171	G1212	0.0035
G49	G342	0.0035
G49	G762	0.0035
G84	G269	0.0035
G84	G1114	0.0035
G136	G316	0.0035
G120	G426	0.0035
G136	G531	0.0035
G136	G544	0.0035
G120	G754	0.0035
G136	G886	0.0035
G169	G643	0.0035
G169	G748	0.0035
G169	G1228	0.0035
G169	G1442	0.0035
G1	G910	0.0035
G1	G1020	0.0035
G1	G1225	0.0035
G1	G1438	0.0035
G164	G118	0.0035
G10	G529	0.0035
G10	G634	0.0035
G10	G653	0.0035
G10	G1000	0.0035
G84	G434	0.0035
G84	G535	0.0035
G121	G120	0.0035
G176	G120	0.0035
G121	G122	0.0035
G176	G122	0.0035
G52	G173	0.0035
G66	G249	0.0035
G121	G300	0.0035
G12	G374	0.0035
G12	G411	0.0035
G52	G411	0.0035
G66	G729	0.0035
G121	G785	0.0035
G121	G938	0.0035
G66	G1082	0.0035
G52	G1410	0.0035
G66	G1522	0.0035
G121	G1522	0.0035
G10	G81	0.0035
G1	G300	0.0035
G1	G562	0.0035
G171	G1198	0.0035
G1	G1325	0.0035
G169	G301	0.0035
G169	G1315	0.0035
G49	G73	0.0035
G49	G278	0.0035
G171	G124	0.0035
G171	G1187	0.0035
G12	G70	0.0035
G52	G467	0.0035
G12	G500	0.0035
G52	G500	0.0035
G12	G502	0.0035
G12	G610	0.0035
G66	G744	0.0035
G121	G1133	0.0035
G176	G1133	0.0035
G66	G1370	0.0035
G176	G1370	0.0035
G66	G1543	0.0035
G176	G1543	0.0035
G1	G41	0.0035
G1	G118	0.0035
G1	G196	0.0035
G1	G496	0.0035
G1	G1106	0.0035
G164	G836	0.0035
G164	G1245	0.0035
G84	G114	0.0035
G1	G158	0.0035
G1	G456	0.0035
G136	G511	0.0035
G120	G1297	0.0035
G10	G779	0.0035
G10	G825	0.0035
G12	G2	0.0035
G52	G2	0.0035
G169	G659	0.0035
G169	G1061	0.0035
G1	G1061	0.0035
G10	G104	0.0035
G189	G92	0.0034
G189	G215	0.0034
G47	G226	0.0034
G56	G269	0.0034
G56	G287	0.0034
G56	G294	0.0034
G189	G340	0.0034
G56	G414	0.0034
G47	G445	0.0034
G189	G445	0.0034
G189	G463	0.0034
G47	G481	0.0034
G47	G671	0.0034
G56	G683	0.0034
G56	G826	0.0034
G56	G850	0.0034
G189	G905	0.0034
G56	G923	0.0034
G189	G929	0.0034
G47	G952	0.0034
G47	G1001	0.0034
G189	G1022	0.0034
G56	G1038	0.0034
G162	G1038	0.0034
G162	G1040	0.0034
G189	G1040	0.0034
G56	G1054	0.0034
G56	G1085	0.0034
G56	G1091	0.0034
G56	G1115	0.0034
G189	G1115	0.0034
G56	G1140	0.0034
G162	G1146	0.0034
G56	G1174	0.0034
G47	G1194	0.0034
G47	G1265	0.0034
G189	G1265	0.0034
G162	G1285	0.0034
G56	G1306	0.0034
G189	G1314	0.0034
G47	G1316	0.0034
G56	G1387	0.0034
G47	G1410	0.0034
G189	G1425	0.0034
G189	G1429	0.0034
G56	G1448	0.0034
G47	G1503	0.0034
G56	G1593	0.0034
G189	G1598	0.0034
G56	G1606	0.0034
G47	G1643	0.0034
G20	G1151	0.0034
G21	G117	0.0034
G34	G183	0.0034
G34	G285	0.0034
G21	G298	0.0034
G21	G301	0.0034
G164	G322	0.0034
G21	G432	0.0034
G21	G762	0.0034
G34	G892	0.0034
G34	G1219	0.0034
G21	G1294	0.0034
G21	G1315	0.0034
G21	G1477	0.0034
G49	G1636	0.0034
G164	G1636	0.0034
G171	G270	0.0034
G52	G749	0.0034
G121	G882	0.0034
G52	G1027	0.0034
G121	G1027	0.0034
G121	G1463	0.0034
G164	G319	0.0034
G164	G1371	0.0034
G164	G1573	0.0034
G49	G11	0.0034
G136	G23	0.0034
G49	G490	0.0034
G20	G524	0.0034
G20	G542	0.0034
G49	G815	0.0034
G49	G832	0.0034
G20	G977	0.0034
G20	G1143	0.0034
G49	G1166	0.0034
G49	G1205	0.0034
G20	G1370	0.0034
G136	G1387	0.0034
G49	G1483	0.0034
G136	G1503	0.0034
G121	G952	0.0034
G176	G968	0.0034
G12	G1040	0.0034
G12	G1223	0.0034
G12	G1490	0.0034
G176	G1612	0.0034
G169	G272	0.0034
G169	G1439	0.0034
G34	G27	0.0034
G12	G61	0.0034
G34	G153	0.0034
G164	G191	0.0034
G12	G235	0.0034
G66	G235	0.0034
G164	G274	0.0034
G164	G346	0.0034
G12	G355	0.0034
G66	G355	0.0034
G164	G579	0.0034
G164	G764	0.0034
G164	G795	0.0034
G34	G830	0.0034
G164	G871	0.0034
G164	G952	0.0034
G34	G1135	0.0034
G176	G1161	0.0034
G164	G1272	0.0034
G34	G1489	0.0034
G164	G1594	0.0034
G169	G173	0.0034
G49	G46	0.0034
G49	G375	0.0034
G49	G436	0.0034
G49	G944	0.0034
G49	G961	0.0034
G49	G1154	0.0034
G49	G1168	0.0034
G49	G1324	0.0034
G49	G1415	0.0034
G49	G1605	0.0034
G52	G412	0.0034
G52	G549	0.0034
G52	G660	0.0034
G52	G769	0.0034
G121	G1076	0.0034
G66	G1133	0.0034
G176	G1389	0.0034
G52	G1481	0.0034
G12	G1485	0.0034
G121	G1587	0.0034
G171	G240	0.0034
G136	G8	0.0034
G120	G174	0.0034
G136	G174	0.0034
G120	G228	0.0034
G136	G592	0.0034
G136	G1193	0.0034
G136	G1310	0.0034
G120	G1312	0.0034
G164	G101	0.0034
G171	G409	0.0034
G171	G582	0.0034
G176	G67	0.0034
G66	G316	0.0034
G176	G431	0.0034
G121	G483	0.0034
G176	G483	0.0034
G66	G509	0.0034
G176	G509	0.0034
G176	G544	0.0034
G121	G649	0.0034
G12	G863	0.0034
G66	G863	0.0034
G176	G1047	0.0034
G52	G1177	0.0034
G52	G1291	0.0034
G66	G1291	0.0034
G176	G1291	0.0034
G66	G1321	0.0034
G176	G1321	0.0034
G52	G1484	0.0034
G176	G1484	0.0034
G52	G1492	0.0034
G66	G1530	0.0034
G169	G1003	0.0034
G84	G132	0.0034
G84	G1082	0.0034
G49	G577	0.0034
G136	G599	0.0034
G136	G1170	0.0034
G49	G1241	0.0034
G136	G1283	0.0034
G52	G353	0.0034
G176	G476	0.0034
G176	G542	0.0034
G12	G768	0.0034
G52	G786	0.0034
G121	G786	0.0034
G176	G839	0.0034
G12	G1191	0.0034
G52	G1191	0.0034
G176	G1557	0.0034
G12	G1640	0.0034
G10	G55	0.0034
G10	G244	0.0034
G10	G373	0.0034
G10	G828	0.0034
G10	G845	0.0034
G10	G1584	0.0034
G10	G1605	0.0034
G84	G549	0.0034
G169	G5	0.0034
G171	G256	0.0034
G164	G290	0.0034
G171	G498	0.0034
G171	G1055	0.0034
G164	G1409	0.0034
G164	G1532	0.0034
G66	G137	0.0034
G121	G137	0.0034
G66	G143	0.0034
G52	G825	0.0034
G66	G825	0.0034
G66	G878	0.0034
G136	G1309	0.0034
G84	G195	0.0034
G10	G1021	0.0034
G66	G329	0.0034
G47	G23	0.0033
G162	G23	0.0033
G189	G63	0.0033
G56	G78	0.0033
G47	G279	0.0033
G56	G333	0.0033
G56	G345	0.0033
G189	G357	0.0033
G47	G568	0.0033
G162	G587	0.0033
G162	G657	0.0033
G47	G763	0.0033
G47	G764	0.0033
G47	G772	0.0033
G56	G777	0.0033
G189	G777	0.0033
G56	G805	0.0033
G189	G852	0.0033
G189	G866	0.0033
G162	G871	0.0033
G56	G889	0.0033
G47	G963	0.0033
G162	G970	0.0033
G47	G1067	0.0033
G47	G1098	0.0033
G162	G1105	0.0033
G56	G1118	0.0033
G189	G1118	0.0033
G189	G1134	0.0033
G47	G1144	0.0033
G189	G1144	0.0033
G56	G1175	0.0033
G162	G1183	0.0033
G47	G1252	0.0033
G47	G1257	0.0033
G47	G1336	0.0033
G56	G1344	0.0033
G47	G1474	0.0033
G189	G1500	0.0033
G47	G1508	0.0033
G162	G1547	0.0033
G56	G1587	0.0033
G20	G345	0.0033
G20	G651	0.0033
G20	G1252	0.0033
G20	G1340	0.0033
G20	G1547	0.0033
G21	G46	0.0033
G21	G72	0.0033
G34	G94	0.0033
G34	G161	0.0033
G34	G167	0.0033
G21	G216	0.0033
G34	G276	0.0033
G34	G281	0.0033
G21	G362	0.0033
G21	G373	0.0033
G21	G376	0.0033
G34	G421	0.0033
G34	G617	0.0033
G21	G618	0.0033
G34	G671	0.0033
G21	G754	0.0033
G34	G870	0.0033
G21	G945	0.0033
G21	G955	0.0033
G21	G1168	0.0033
G21	G1324	0.0033
G21	G1326	0.0033
G49	G1345	0.0033
G34	G1438	0.0033
G34	G1474	0.0033
G34	G1518	0.0033
G21	G1523	0.0033
G21	G1584	0.0033
G136	G997	0.0033
G52	G959	0.0033
G52	G1142	0.0033
G121	G1142	0.0033
G176	G1531	0.0033
G84	G322	0.0033
G20	G640	0.0033
G49	G647	0.0033
G49	G860	0.0033
G20	G1006	0.0033
G20	G1043	0.0033
G20	G1049	0.0033
G49	G1054	0.0033
G20	G1106	0.0033
G49	G1401	0.0033
G20	G1618	0.0033
G20	G1623	0.0033
G66	G294	0.0033
G176	G583	0.0033
G52	G879	0.0033
G12	G1306	0.0033
G12	G1354	0.0033
G66	G1593	0.0033
G34	G105	0.0033
G1	G422	0.0033
G34	G752	0.0033
G136	G805	0.0033
G120	G846	0.0033
G164	G923	0.0033
G84	G984	0.0033
G164	G997	0.0033
G34	G1109	0.0033
G34	G1153	0.0033
G34	G1335	0.0033
G34	G1347	0.0033
G34	G1441	0.0033
G1	G1467	0.0033
G136	G1537	0.0033
G34	G1601	0.0033
G171	G355	0.0033
G169	G309	0.0033
G169	G401	0.0033
G169	G541	0.0033
G169	G1081	0.0033
G49	G794	0.0033
G49	G845	0.0033
G49	G1014	0.0033
G49	G1126	0.0033
G49	G1311	0.0033
G49	G1366	0.0033
G49	G1372	0.0033
G49	G1580	0.0033
G49	G1589	0.0033
G1	G179	0.0033
G1	G887	0.0033
G66	G174	0.0033
G121	G174	0.0033
G176	G313	0.0033
G52	G331	0.0033
G12	G757	0.0033
G52	G757	0.0033
G66	G765	0.0033
G66	G1115	0.0033
G52	G1365	0.0033
G66	G1365	0.0033
G66	G1417	0.0033
G121	G1465	0.0033
G176	G1551	0.0033
G176	G1567	0.0033
G12	G1598	0.0033
G10	G414	0.0033
G84	G82	0.0033
G84	G440	0.0033
G84	G930	0.0033
G84	G1311	0.0033
G136	G368	0.0033
G136	G1329	0.0033
G169	G191	0.0033
G169	G225	0.0033
G1	G140	0.0033
G1	G576	0.0033
G1	G623	0.0033
G164	G1618	0.0033
G121	G8	0.0033
G176	G174	0.0033
G12	G635	0.0033
G52	G792	0.0033
G12	G957	0.0033
G52	G1070	0.0033
G121	G1070	0.0033
G52	G1108	0.0033
G176	G1186	0.0033
G52	G1250	0.0033
G121	G1283	0.0033
G176	G1513	0.0033
G52	G1529	0.0033
G66	G1529	0.0033
G52	G1557	0.0033
G1	G344	0.0033
G171	G413	0.0033
G1	G874	0.0033
G10	G372	0.0033
G10	G578	0.0033
G49	G289	0.0033
G49	G554	0.0033
G10	G1329	0.0033
G49	G1471	0.0033
G171	G991	0.0033
G1	G812	0.0033
G169	G123	0.0033
G169	G830	0.0033
G169	G971	0.0033
G169	G1538	0.0033
G164	G330	0.0033
G84	G58	0.0033
G84	G77	0.0033
G84	G497	0.0033
G84	G1109	0.0033
G1	G6	0.0033
G176	G1319	0.0033
G12	G1440	0.0033
G52	G1440	0.0033
G66	G1440	0.0033
G120	G745	0.0033
G136	G745	0.0033
G136	G1348	0.0033
G169	G887	0.0033
G171	G483	0.0033
G1	G577	0.0033
G10	G564	0.0033
G10	G1511	0.0033
G84	G778	0.0033
G84	G1052	0.0033
G47	G7	0.0032
G47	G207	0.0032
G189	G223	0.0032
G47	G309	0.0032
G162	G309	0.0032
G162	G328	0.0032
G56	G381	0.0032
G189	G387	0.0032
G47	G403	0.0032
G189	G403	0.0032
G47	G422	0.0032
G56	G422	0.0032
G56	G535	0.0032
G47	G655	0.0032
G189	G655	0.0032
G56	G722	0.0032
G162	G735	0.0032
G56	G749	0.0032
G162	G837	0.0032
G47	G956	0.0032
G56	G1015	0.0032
G47	G1024	0.0032
G56	G1024	0.0032
G56	G1037	0.0032
G47	G1176	0.0032
G56	G1183	0.0032
G189	G1183	0.0032
G47	G1204	0.0032
G56	G1247	0.0032
G56	G1312	0.0032
G47	G1367	0.0032
G162	G1367	0.0032
G162	G1464	0.0032
G47	G1482	0.0032
G56	G1518	0.0032
G189	G1518	0.0032
G189	G1521	0.0032
G47	G1575	0.0032
G56	G1628	0.0032
G162	G1628	0.0032
G20	G870	0.0032
G20	G1144	0.0032
G20	G1356	0.0032
G136	G481	0.0032
G21	G13	0.0032
G21	G119	0.0032
G21	G124	0.0032
G21	G197	0.0032
G34	G204	0.0032
G21	G263	0.0032
G21	G344	0.0032
G21	G426	0.0032
G34	G460	0.0032
G21	G531	0.0032
G21	G560	0.0032
G21	G631	0.0032
G21	G665	0.0032
G34	G821	0.0032
G21	G847	0.0032
G21	G874	0.0032
G21	G930	0.0032
G21	G992	0.0032
G34	G1010	0.0032
G34	G1020	0.0032
G34	G1045	0.0032
G21	G1070	0.0032
G21	G1164	0.0032
G21	G1173	0.0032
G34	G1179	0.0032
G49	G1196	0.0032
G34	G1250	0.0032
G21	G1291	0.0032
G21	G1358	0.0032
G21	G1379	0.0032
G34	G1437	0.0032
G21	G1484	0.0032
G21	G1492	0.0032
G21	G1497	0.0032
G21	G1529	0.0032
G1	G270	0.0032
G52	G491	0.0032
G121	G656	0.0032
G121	G666	0.0032
G66	G1333	0.0032
G66	G1345	0.0032
G164	G414	0.0032
G164	G1387	0.0032
G1	G735	0.0032
G20	G128	0.0032
G49	G314	0.0032
G20	G377	0.0032
G49	G493	0.0032
G49	G510	0.0032
G49	G548	0.0032
G20	G713	0.0032
G20	G719	0.0032
G49	G983	0.0032
G169	G1289	0.0032
G1	G165	0.0032
G1	G519	0.0032
G10	G1521	0.0032
G169	G86	0.0032
G136	G45	0.0032
G34	G100	0.0032
G120	G207	0.0032
G176	G209	0.0032
G34	G344	0.0032
G34	G350	0.0032
G66	G446	0.0032
G66	G548	0.0032
G136	G650	0.0032
G164	G702	0.0032
G136	G704	0.0032
G34	G755	0.0032
G164	G759	0.0032
G176	G983	0.0032
G136	G1136	0.0032
G66	G1200	0.0032
G136	G1306	0.0032
G12	G1337	0.0032
G176	G1337	0.0032
G120	G1403	0.0032
G66	G1581	0.0032
G121	G1581	0.0032
G84	G815	0.0032
G84	G1285	0.0032
G49	G173	0.0032
G10	G198	0.0032
G49	G562	0.0032
G10	G575	0.0032
G10	G1072	0.0032
G1	G935	0.0032
G12	G51	0.0032
G66	G51	0.0032
G121	G59	0.0032
G66	G190	0.0032
G66	G384	0.0032
G176	G384	0.0032
G121	G401	0.0032
G176	G626	0.0032
G52	G702	0.0032
G66	G855	0.0032
G121	G990	0.0032
G12	G1188	0.0032
G52	G1258	0.0032
G12	G1591	0.0032
G66	G1591	0.0032
G121	G1628	0.0032
G176	G1628	0.0032
G171	G78	0.0032
G171	G818	0.0032
G171	G1362	0.0032
G136	G183	0.0032
G136	G187	0.0032
G136	G781	0.0032
G169	G192	0.0032
G169	G622	0.0032
G169	G624	0.0032
G169	G1167	0.0032
G169	G1214	0.0032
G1	G9	0.0032
G1	G133	0.0032
G1	G266	0.0032
G1	G409	0.0032
G171	G48	0.0032
G164	G59	0.0032
G171	G98	0.0032
G164	G549	0.0032
G164	G710	0.0032
G164	G713	0.0032
G164	G915	0.0032
G171	G1051	0.0032
G171	G1180	0.0032
G164	G1533	0.0032
G164	G1553	0.0032
G10	G202	0.0032
G10	G440	0.0032
G10	G582	0.0032
G169	G102	0.0032
G169	G244	0.0032
G169	G1584	0.0032
G84	G483	0.0032
G49	G68	0.0032
G49	G508	0.0032
G136	G822	0.0032
G136	G957	0.0032
G136	G1195	0.0032
G49	G1561	0.0032
G49	G1570	0.0032
G66	G79	0.0032
G12	G90	0.0032
G66	G90	0.0032
G52	G136	0.0032
G66	G136	0.0032
G176	G799	0.0032
G121	G984	0.0032
G52	G991	0.0032
G12	G1431	0.0032
G66	G1431	0.0032
G176	G1431	0.0032
G176	G1498	0.0032
G84	G395	0.0032
G84	G1078	0.0032
G84	G1453	0.0032
G84	G1535	0.0032
G169	G236	0.0032
G169	G398	0.0032
G169	G816	0.0032
G10	G306	0.0032
G10	G318	0.0032
G10	G382	0.0032
G10	G932	0.0032
G171	G1085	0.0032
G171	G1102	0.0032
G10	G991	0.0032
G10	G1055	0.0032
G121	G288	0.0032
G176	G348	0.0032
G12	G684	0.0032
G176	G1122	0.0032
G66	G1268	0.0032
G12	G1359	0.0032
G52	G1359	0.0032
G52	G1373	0.0032
G136	G500	0.0032
G120	G1496	0.0032
G169	G1195	0.0032
G84	G178	0.0032
G84	G1409	0.0032
G10	G410	0.0032
G10	G1309	0.0032
G47	G250	0.0031
G47	G268	0.0031
G47	G428	0.0031
G56	G584	0.0031
G189	G584	0.0031
G189	G656	0.0031
G189	G666	0.0031
G189	G824	0.0031
G189	G882	0.0031
G56	G920	0.0031
G189	G920	0.0031
G56	G997	0.0031
G47	G1027	0.0031
G47	G1161	0.0031
G56	G1163	0.0031
G189	G1181	0.0031
G56	G1200	0.0031
G47	G1332	0.0031
G47	G1333	0.0031
G47	G1374	0.0031
G189	G1463	0.0031
G162	G1512	0.0031
G189	G1512	0.0031
G56	G1610	0.0031
G189	G1636	0.0031
G21	G198	0.0031
G20	G307	0.0031
G20	G749	0.0031
G20	G1180	0.0031
G21	G127	0.0031
G34	G272	0.0031
G21	G292	0.0031
G21	G332	0.0031
G21	G351	0.0031
G34	G361	0.0031
G34	G484	0.0031
G34	G518	0.0031
G21	G539	0.0031
G21	G605	0.0031
G21	G609	0.0031
G34	G612	0.0031
G34	G638	0.0031
G21	G646	0.0031
G21	G790	0.0031
G21	G883	0.0031
G34	G917	0.0031
G21	G928	0.0031
G21	G1010	0.0031
G34	G1038	0.0031
G34	G1040	0.0031
G34	G1079	0.0031
G21	G1127	0.0031
G21	G1159	0.0031
G21	G1189	0.0031
G21	G1220	0.0031
G21	G1222	0.0031
G21	G1275	0.0031
G21	G1318	0.0031
G21	G1377	0.0031
G34	G1387	0.0031
G21	G1494	0.0031
G34	G1569	0.0031
G21	G1608	0.0031
G21	G1635	0.0031
G52	G233	0.0031
G120	G557	0.0031
G169	G250	0.0031
G169	G920	0.0031
G164	G646	0.0031
G164	G850	0.0031
G164	G1270	0.0031
G164	G1448	0.0031
G49	G296	0.0031
G20	G306	0.0031
G20	G402	0.0031
G20	G809	0.0031
G20	G964	0.0031
G49	G1071	0.0031
G20	G1207	0.0031
G120	G1265	0.0031
G136	G1265	0.0031
G20	G1294	0.0031
G136	G1314	0.0031
G20	G1432	0.0031
G120	G1490	0.0031
G20	G1571	0.0031
G136	G1612	0.0031
G121	G683	0.0031
G66	G871	0.0031
G121	G963	0.0031
G66	G1098	0.0031
G34	G75	0.0031
G121	G128	0.0031
G120	G168	0.0031
G34	G199	0.0031
G34	G353	0.0031
G164	G368	0.0031
G66	G407	0.0031
G136	G446	0.0031
G34	G448	0.0031
G120	G662	0.0031
G12	G671	0.0031
G66	G671	0.0031
G120	G774	0.0031
G120	G826	0.0031
G136	G826	0.0031
G121	G1023	0.0031
G66	G1071	0.0031
G34	G1133	0.0031
G84	G1139	0.0031
G136	G1146	0.0031
G136	G1400	0.0031
G84	G1482	0.0031
G164	G1514	0.0031
G164	G1633	0.0031
G34	G1640	0.0031
G171	G556	0.0031
G171	G1369	0.0031
G169	G16	0.0031
G49	G8	0.0031
G49	G113	0.0031
G49	G148	0.0031
G49	G239	0.0031
G49	G316	0.0031
G49	G382	0.0031
G49	G679	0.0031
G49	G1186	0.0031
G49	G1188	0.0031
G49	G1193	0.0031
G49	G1304	0.0031
G49	G1405	0.0031
G49	G1641	0.0031
G121	G24	0.0031
G12	G39	0.0031
G121	G142	0.0031
G52	G299	0.0031
G121	G346	0.0031
G12	G634	0.0031
G176	G634	0.0031
G12	G653	0.0031
G66	G739	0.0031
G121	G759	0.0031
G52	G1009	0.0031
G66	G1009	0.0031
G12	G1029	0.0031
G66	G1029	0.0031
G66	G1046	0.0031
G52	G1327	0.0031
G121	G1327	0.0031
G12	G1420	0.0031
G84	G1420	0.0031
G136	G752	0.0031
G136	G951	0.0031
G120	G1159	0.0031
G169	G670	0.0031
G169	G1020	0.0031
G169	G1286	0.0031
G164	G5	0.0031
G164	G366	0.0031
G164	G1041	0.0031
G10	G1094	0.0031
G164	G1118	0.0031
G10	G1293	0.0031
G164	G1364	0.0031
G84	G29	0.0031
G84	G206	0.0031
G84	G797	0.0031
G52	G50	0.0031
G176	G50	0.0031
G176	G93	0.0031
G66	G103	0.0031
G66	G124	0.0031
G176	G197	0.0031
G12	G263	0.0031
G52	G263	0.0031
G52	G584	0.0031
G66	G861	0.0031
G176	G861	0.0031
G12	G930	0.0031
G66	G1057	0.0031
G52	G1128	0.0031
G171	G605	0.0031
G1	G635	0.0031
G1	G1193	0.0031
G1	G1196	0.0031
G1	G1304	0.0031
G1	G1397	0.0031
G171	G1451	0.0031
G1	G1557	0.0031
G169	G455	0.0031
G169	G608	0.0031
G169	G1625	0.0031
G120	G755	0.0031
G49	G857	0.0031
G136	G936	0.0031
G49	G1195	0.0031
G136	G1264	0.0031
G52	G208	0.0031
G176	G608	0.0031
G12	G639	0.0031
G66	G873	0.0031
G12	G1007	0.0031
G121	G1007	0.0031
G52	G1085	0.0031
G52	G1102	0.0031
G12	G1149	0.0031
G176	G1278	0.0031
G12	G1414	0.0031
G66	G1508	0.0031
G1	G182	0.0031
G1	G581	0.0031
G1	G667	0.0031
G1	G1008	0.0031
G10	G17	0.0031
G10	G670	0.0031
G10	G1261	0.0031
G10	G1341	0.0031
G164	G444	0.0031
G164	G1457	0.0031
G84	G475	0.0031
G84	G1335	0.0031
G84	G1522	0.0031
G84	G1545	0.0031
G1	G714	0.0031
G1	G1411	0.0031
G12	G663	0.0031
G52	G663	0.0031
G66	G663	0.0031
G121	G737	0.0031
G121	G766	0.0031
G66	G1030	0.0031
G52	G1328	0.0031
G176	G1625	0.0031
G12	G1634	0.0031
G66	G1634	0.0031
G1	G554	0.0031
G171	G1322	0.0031
G176	G965	0.0031
G12	G1469	0.0031
G121	G1634	0.0031
G1	G1192	0.0031
G10	G877	0.0031
G47	G266	0.003
G189	G266	0.003
G56	G322	0.003
G189	G322	0.003
G47	G455	0.003
G56	G455	0.003
G47	G461	0.003
G56	G557	0.003
G47	G626	0.003
G189	G626	0.003
G56	G674	0.003
G162	G851	0.003
G189	G941	0.003
G162	G1606	0.003
G20	G333	0.003
G20	G735	0.003
G21	G243	0.003
G49	G265	0.003
G21	G311	0.003
G21	G338	0.003
G21	G347	0.003
G21	G349	0.003
G21	G372	0.003
G21	G434	0.003
G21	G439	0.003
G21	G443	0.003
G21	G468	0.003
G21	G535	0.003
G21	G546	0.003
G21	G689	0.003
G21	G748	0.003
G21	G806	0.003
G21	G831	0.003
G21	G944	0.003
G21	G1171	0.003
G21	G1273	0.003
G21	G1442	0.003
G21	G1487	0.003
G21	G1517	0.003
G21	G1521	0.003
G21	G1567	0.003
G12	G179	0.003
G121	G179	0.003
G66	G1483	0.003
G164	G1265	0.003
G1	G1610	0.003
G20	G114	0.003
G20	G291	0.003
G20	G432	0.003
G49	G523	0.003
G20	G849	0.003
G20	G878	0.003
G49	G1110	0.003
G120	G1429	0.003
G84	G488	0.003
G12	G165	0.003
G52	G291	0.003
G169	G200	0.003
G169	G448	0.003
G34	G48	0.003
G164	G95	0.003
G34	G136	0.003
G52	G161	0.003
G121	G161	0.003
G34	G208	0.003
G12	G212	0.003
G176	G275	0.003
G12	G276	0.003
G121	G296	0.003
G1	G381	0.003
G52	G431	0.003
G176	G451	0.003
G66	G478	0.003
G136	G504	0.003
G136	G547	0.003
G164	G558	0.003
G12	G617	0.003
G34	G639	0.003
G136	G728	0.003
G52	G735	0.003
G164	G750	0.003
G66	G809	0.003
G12	G813	0.003
G121	G813	0.003
G176	G813	0.003
G164	G838	0.003
G164	G988	0.003
G66	G1019	0.003
G10	G1038	0.003
G34	G1081	0.003
G136	G1145	0.003
G34	G1238	0.003
G121	G1270	0.003
G34	G1430	0.003
G34	G1508	0.003
G34	G1516	0.003
G34	G1523	0.003
G34	G1554	0.003
G52	G1622	0.003
G169	G39	0.003
G169	G469	0.003
G169	G771	0.003
G84	G125	0.003
G84	G276	0.003
G84	G638	0.003
G84	G1613	0.003
G49	G64	0.003
G49	G584	0.003
G49	G781	0.003
G49	G948	0.003
G49	G993	0.003
G49	G1362	0.003
G49	G1554	0.003
G1	G397	0.003
G1	G606	0.003
G171	G1111	0.003
G136	G454	0.003
G136	G556	0.003
G136	G904	0.003
G120	G1119	0.003
G120	G1167	0.003
G120	G1263	0.003
G10	G1306	0.003
G136	G1533	0.003
G120	G1604	0.003
G120	G1617	0.003
G1	G283	0.003
G1	G441	0.003
G1	G693	0.003
G1	G730	0.003
G1	G925	0.003
G1	G975	0.003
G1	G1051	0.003
G164	G201	0.003
G164	G405	0.003
G164	G661	0.003
G164	G1029	0.003
G164	G1308	0.003
G164	G1454	0.003
G12	G64	0.003
G66	G64	0.003
G121	G119	0.003
G12	G126	0.003
G121	G183	0.003
G52	G365	0.003
G66	G376	0.003
G52	G415	0.003
G52	G526	0.003
G52	G631	0.003
G52	G665	0.003
G66	G872	0.003
G52	G948	0.003
G176	G1174	0.003
G66	G1199	0.003
G66	G1362	0.003
G1	G50	0.003
G1	G1301	0.003
G169	G238	0.003
G169	G754	0.003
G169	G1368	0.003
G84	G1093	0.003
G120	G100	0.003
G120	G252	0.003
G136	G350	0.003
G120	G393	0.003
G49	G467	0.003
G120	G726	0.003
G49	G825	0.003
G10	G1174	0.003
G136	G1627	0.003
G171	G244	0.003
G171	G961	0.003
G171	G1018	0.003
G12	G628	0.003
G66	G797	0.003
G121	G1049	0.003
G52	G1238	0.003
G12	G1607	0.003
G66	G1607	0.003
G1	G673	0.003
G164	G1396	0.003
G1	G1380	0.003
G1	G1489	0.003
G10	G295	0.003
G10	G429	0.003
G10	G649	0.003
G10	G720	0.003
G136	G972	0.003
G84	G141	0.003
G84	G203	0.003
G84	G864	0.003
G10	G1402	0.003
G1	G1471	0.003
G52	G659	0.003
G12	G972	0.003
G121	G1398	0.003
G84	G927	0.003
G169	G1634	0.003
G171	G14	0.003
G47	G215	0.0029
G162	G215	0.0029
G56	G233	0.0029
G162	G233	0.0029
G47	G821	0.0029
G56	G821	0.0029
G47	G1179	0.0029
G47	G1276	0.0029
G189	G1276	0.0029
G56	G1315	0.0029
G189	G1315	0.0029
G56	G1394	0.0029
G189	G1467	0.0029
G189	G1483	0.0029
G20	G1112	0.0029
G176	G94	0.0029
G21	G12	0.0029
G21	G18	0.0029
G21	G149	0.0029
G21	G164	0.0029
G21	G192	0.0029
G21	G205	0.0029
G21	G303	0.0029
G21	G400	0.0029
G21	G413	0.0029
G34	G481	0.0029
G49	G557	0.0029
G21	G603	0.0029
G34	G618	0.0029
G21	G634	0.0029
G21	G670	0.0029
G21	G834	0.0029
G21	G968	0.0029
G21	G970	0.0029
G21	G1050	0.0029
G21	G1084	0.0029
G21	G1123	0.0029
G34	G1174	0.0029
G21	G1286	0.0029
G21	G1316	0.0029
G21	G1329	0.0029
G21	G1361	0.0029
G34	G1371	0.0029
G21	G1500	0.0029
G21	G1514	0.0029
G34	G1565	0.0029
G21	G1574	0.0029
G21	G1629	0.0029
G21	G1642	0.0029
G176	G1163	0.0029
G121	G1512	0.0029
G171	G322	0.0029
G164	G1022	0.0029
G20	G22	0.0029
G49	G40	0.0029
G20	G54	0.0029
G20	G72	0.0029
G20	G84	0.0029
G20	G95	0.0029
G20	G102	0.0029
G20	G163	0.0029
G120	G165	0.0029
G20	G499	0.0029
G20	G618	0.0029
G49	G730	0.0029
G20	G754	0.0029
G20	G1154	0.0029
G120	G1183	0.0029
G136	G1183	0.0029
G20	G1193	0.0029
G136	G1257	0.0029
G20	G1372	0.0029
G20	G1424	0.0029
G49	G1467	0.0029
G20	G1629	0.0029
G12	G510	0.0029
G176	G510	0.0029
G176	G1151	0.0029
G120	G4	0.0029
G34	G62	0.0029
G164	G155	0.0029
G34	G185	0.0029
G136	G217	0.0029
G34	G277	0.0029
G34	G343	0.0029
G34	G371	0.0029
G34	G427	0.0029
G136	G428	0.0029
G34	G528	0.0029
G164	G534	0.0029
G136	G536	0.0029
G34	G673	0.0029
G136	G693	0.0029
G164	G701	0.0029
G34	G710	0.0029
G164	G723	0.0029
G171	G837	0.0029
G164	G846	0.0029
G164	G879	0.0029
G136	G895	0.0029
G34	G904	0.0029
G136	G931	0.0029
G164	G958	0.0029
G34	G1125	0.0029
G34	G1177	0.0029
G164	G1295	0.0029
G164	G1303	0.0029
G164	G1420	0.0029
G34	G1470	0.0029
G34	G1506	0.0029
G34	G1596	0.0029
G171	G1594	0.0029
G169	G80	0.0029
G169	G284	0.0029
G169	G662	0.0029
G169	G1490	0.0029
G169	G1578	0.0029
G49	G127	0.0029
G49	G135	0.0029
G49	G219	0.0029
G49	G951	0.0029
G49	G1159	0.0029
G49	G1198	0.0029
G49	G1275	0.0029
G49	G1346	0.0029
G12	G117	0.0029
G176	G269	0.0029
G52	G699	0.0029
G66	G798	0.0029
G12	G1114	0.0029
G66	G1293	0.0029
G176	G1485	0.0029
G10	G11	0.0029
G10	G657	0.0029
G10	G832	0.0029
G84	G848	0.0029
G120	G67	0.0029
G136	G91	0.0029
G136	G465	0.0029
G136	G1182	0.0029
G120	G1274	0.0029
G136	G1278	0.0029
G120	G1338	0.0029
G136	G1458	0.0029
G120	G1461	0.0029
G164	G284	0.0029
G164	G291	0.0029
G171	G579	0.0029
G164	G964	0.0029
G164	G1106	0.0029
G164	G1160	0.0029
G164	G1288	0.0029
G164	G1539	0.0029
G84	G1	0.0029
G84	G504	0.0029
G84	G1020	0.0029
G84	G1206	0.0029
G52	G127	0.0029
G12	G435	0.0029
G52	G607	0.0029
G66	G607	0.0029
G121	G684	0.0029
G176	G684	0.0029
G52	G752	0.0029
G12	G951	0.0029
G121	G951	0.0029
G52	G1255	0.0029
G66	G1255	0.0029
G12	G1346	0.0029
G12	G1534	0.0029
G121	G1603	0.0029
G171	G312	0.0029
G171	G1242	0.0029
G171	G1635	0.0029
G10	G941	0.0029
G10	G1461	0.0029
G120	G350	0.0029
G120	G524	0.0029
G49	G711	0.0029
G136	G888	0.0029
G49	G1016	0.0029
G49	G1090	0.0029
G49	G1107	0.0029
G169	G1536	0.0029
G52	G432	0.0029
G121	G432	0.0029
G52	G874	0.0029
G12	G919	0.0029
G66	G1090	0.0029
G121	G1090	0.0029
G12	G1266	0.0029
G121	G1266	0.0029
G12	G1348	0.0029
G52	G1348	0.0029
G66	G1445	0.0029
G120	G330	0.0029
G120	G863	0.0029
G169	G444	0.0029
G66	G236	0.0029
G52	G480	0.0029
G52	G906	0.0029
G176	G1331	0.0029
G10	G711	0.0029
G10	G500	0.0029
G10	G1532	0.0029
G84	G221	0.0029
G189	G198	0.0028
G56	G669	0.0028
G162	G669	0.0028
G189	G767	0.0028
G56	G802	0.0028
G162	G1000	0.0028
G162	G1528	0.0028
G21	G94	0.0028
G20	G428	0.0028
G20	G1267	0.0028
G21	G20	0.0028
G21	G80	0.0028
G21	G133	0.0028
G21	G202	0.0028
G21	G266	0.0028
G21	G385	0.0028
G21	G396	0.0028
G21	G412	0.0028
G21	G419	0.0028
G21	G544	0.0028
G21	G547	0.0028
G34	G646	0.0028
G21	G693	0.0028
G21	G696	0.0028
G21	G730	0.0028
G21	G898	0.0028
G21	G934	0.0028
G21	G937	0.0028
G21	G1004	0.0028
G21	G1066	0.0028
G34	G1085	0.0028
G21	G1197	0.0028
G21	G1204	0.0028
G34	G1285	0.0028
G34	G1286	0.0028
G21	G1338	0.0028
G21	G1385	0.0028
G34	G1410	0.0028
G34	G1451	0.0028
G21	G1452	0.0028
G21	G1455	0.0028
G21	G1485	0.0028
G136	G485	0.0028
G164	G165	0.0028
G164	G657	0.0028
G164	G676	0.0028
G20	G8	0.0028
G20	G142	0.0028
G20	G189	0.0028
G49	G272	0.0028
G20	G344	0.0028
G20	G423	0.0028
G49	G575	0.0028
G20	G592	0.0028
G49	G612	0.0028
G49	G700	0.0028
G49	G717	0.0028
G136	G764	0.0028
G49	G788	0.0028
G49	G1038	0.0028
G49	G1040	0.0028
G49	G1217	0.0028
G20	G1317	0.0028
G136	G1336	0.0028
G49	G1387	0.0028
G20	G1492	0.0028
G49	G1499	0.0028
G20	G1536	0.0028
G169	G420	0.0028
G66	G107	0.0028
G121	G1314	0.0028
G176	G1422	0.0028
G1	G1314	0.0028
G169	G1501	0.0028
G34	G5	0.0028
G34	G35	0.0028
G34	G47	0.0028
G66	G69	0.0028
G34	G96	0.0028
G176	G198	0.0028
G164	G297	0.0028
G34	G306	0.0028
G12	G378	0.0028
G120	G421	0.0028
G164	G451	0.0028
G176	G578	0.0028
G1	G638	0.0028
G52	G712	0.0028
G66	G712	0.0028
G34	G780	0.0028
G34	G911	0.0028
G34	G994	0.0028
G121	G996	0.0028
G136	G1001	0.0028
G34	G1041	0.0028
G66	G1072	0.0028
G34	G1078	0.0028
G34	G1086	0.0028
G1	G1110	0.0028
G52	G1110	0.0028
G1	G1151	0.0028
G34	G1203	0.0028
G136	G1227	0.0028
G1	G1259	0.0028
G136	G1417	0.0028
G34	G1445	0.0028
G34	G1453	0.0028
G52	G1473	0.0028
G120	G1504	0.0028
G34	G1533	0.0028
G164	G1591	0.0028
G84	G317	0.0028
G84	G355	0.0028
G84	G1005	0.0028
G49	G65	0.0028
G49	G81	0.0028
G49	G91	0.0028
G49	G194	0.0028
G49	G556	0.0028
G10	G901	0.0028
G1	G788	0.0028
G1	G1240	0.0028
G121	G185	0.0028
G66	G187	0.0028
G12	G239	0.0028
G121	G302	0.0028
G121	G478	0.0028
G52	G529	0.0028
G52	G576	0.0028
G121	G750	0.0028
G66	G930	0.0028
G121	G1037	0.0028
G12	G1103	0.0028
G12	G1181	0.0028
G12	G1325	0.0028
G12	G1434	0.0028
G121	G1507	0.0028
G52	G1615	0.0028
G171	G887	0.0028
G171	G1221	0.0028
G171	G1288	0.0028
G136	G33	0.0028
G120	G90	0.0028
G136	G113	0.0028
G136	G123	0.0028
G120	G158	0.0028
G136	G258	0.0028
G136	G341	0.0028
G136	G415	0.0028
G120	G641	0.0028
G136	G641	0.0028
G120	G710	0.0028
G136	G852	0.0028
G120	G883	0.0028
G136	G902	0.0028
G136	G912	0.0028
G120	G1145	0.0028
G136	G1237	0.0028
G120	G1635	0.0028
G169	G9	0.0028
G169	G202	0.0028
G169	G430	0.0028
G1	G340	0.0028
G1	G764	0.0028
G1	G1197	0.0028
G164	G151	0.0028
G164	G532	0.0028
G164	G1394	0.0028
G12	G44	0.0028
G66	G65	0.0028
G66	G194	0.0028
G12	G199	0.0028
G121	G199	0.0028
G176	G339	0.0028
G12	G387	0.0028
G176	G388	0.0028
G176	G556	0.0028
G66	G609	0.0028
G12	G782	0.0028
G12	G818	0.0028
G66	G818	0.0028
G121	G818	0.0028
G121	G885	0.0028
G176	G904	0.0028
G121	G911	0.0028
G176	G973	0.0028
G12	G1021	0.0028
G52	G1021	0.0028
G176	G1021	0.0028
G66	G1119	0.0028
G121	G1222	0.0028
G66	G1346	0.0028
G12	G1543	0.0028
G52	G1543	0.0028
G121	G1604	0.0028
G10	G1460	0.0028
G1	G458	0.0028
G1	G631	0.0028
G1	G897	0.0028
G1	G1199	0.0028
G84	G50	0.0028
G136	G109	0.0028
G171	G184	0.0028
G121	G427	0.0028
G52	G507	0.0028
G52	G528	0.0028
G176	G623	0.0028
G121	G819	0.0028
G12	G931	0.0028
G176	G931	0.0028
G176	G961	0.0028
G1	G35	0.0028
G1	G378	0.0028
G1	G1148	0.0028
G84	G526	0.0028
G84	G1033	0.0028
G171	G343	0.0028
G10	G892	0.0028
G1	G27	0.0028
G1	G286	0.0028
G1	G1122	0.0028
G1	G1233	0.0028
G52	G808	0.0028
G176	G808	0.0028
G52	G947	0.0028
G12	G1381	0.0028
G66	G1381	0.0028
G176	G1579	0.0028
G120	G1586	0.0028
G169	G288	0.0028
G84	G1599	0.0028
G10	G253	0.0028
G12	G452	0.0028
G169	G553	0.0028
G1	G543	0.0028
G1	G1104	0.0028
G189	G45	0.0027
G189	G481	0.0027
G20	G997	0.0027
G21	G76	0.0027
G21	G307	0.0027
G21	G320	0.0027
G21	G346	0.0027
G21	G361	0.0027
G21	G370	0.0027
G21	G498	0.0027
G21	G529	0.0027
G21	G550	0.0027
G21	G635	0.0027
G34	G683	0.0027
G21	G774	0.0027
G21	G795	0.0027
G21	G798	0.0027
G21	G855	0.0027
G21	G902	0.0027
G21	G1000	0.0027
G21	G1031	0.0027
G34	G1134	0.0027
G34	G1139	0.0027
G21	G1251	0.0027
G21	G1253	0.0027
G34	G1265	0.0027
G21	G1293	0.0027
G34	G1334	0.0027
G21	G1395	0.0027
G34	G1429	0.0027
G21	G1465	0.0027
G21	G1478	0.0027
G21	G1591	0.0027
G21	G1633	0.0027
G34	G1643	0.0027
G66	G669	0.0027
G136	G626	0.0027
G176	G1200	0.0027
G84	G485	0.0027
G49	G86	0.0027
G20	G127	0.0027
G20	G129	0.0027
G49	G166	0.0027
G20	G194	0.0027
G20	G199	0.0027
G20	G219	0.0027
G20	G487	0.0027
G20	G556	0.0027
G49	G638	0.0027
G49	G777	0.0027
G20	G818	0.0027
G20	G847	0.0027
G49	G917	0.0027
G20	G1071	0.0027
G20	G1167	0.0027
G20	G1263	0.0027
G20	G1346	0.0027
G136	G1474	0.0027
G20	G1604	0.0027
G1	G1367	0.0027
G169	G209	0.0027
G169	G297	0.0027
G34	G4	0.0027
G12	G55	0.0027
G171	G92	0.0027
G34	G114	0.0027
G34	G117	0.0027
G34	G135	0.0027
G34	G144	0.0027
G34	G150	0.0027
G34	G217	0.0027
G1	G275	0.0027
G34	G298	0.0027
G171	G319	0.0027
G12	G379	0.0027
G176	G379	0.0027
G34	G466	0.0027
G84	G471	0.0027
G84	G481	0.0027
G120	G496	0.0027
G176	G655	0.0027
G121	G730	0.0027
G34	G742	0.0027
G34	G809	0.0027
G120	G815	0.0027
G84	G837	0.0027
G34	G841	0.0027
G34	G842	0.0027
G164	G946	0.0027
G1	G984	0.0027
G34	G1064	0.0027
G84	G1075	0.0027
G52	G1179	0.0027
G66	G1179	0.0027
G34	G1269	0.0027
G34	G1292	0.0027
G34	G1310	0.0027
G164	G1317	0.0027
G136	G1343	0.0027
G12	G1363	0.0027
G66	G1386	0.0027
G34	G1416	0.0027
G34	G1454	0.0027
G34	G1623	0.0027
G169	G756	0.0027
G49	G22	0.0027
G49	G33	0.0027
G49	G57	0.0027
G49	G347	0.0027
G49	G545	0.0027
G49	G710	0.0027
G49	G936	0.0027
G49	G956	0.0027
G49	G1232	0.0027
G49	G1237	0.0027
G49	G1254	0.0027
G49	G1273	0.0027
G49	G1323	0.0027
G49	G1487	0.0027
G49	G1517	0.0027
G1	G172	0.0027
G1	G180	0.0027
G1	G428	0.0027
G1	G516	0.0027
G1	G1031	0.0027
G1	G1101	0.0027
G1	G1163	0.0027
G176	G268	0.0027
G121	G405	0.0027
G52	G632	0.0027
G176	G963	0.0027
G66	G1065	0.0027
G121	G1226	0.0027
G52	G1303	0.0027
G121	G1303	0.0027
G176	G1458	0.0027
G84	G32	0.0027
G84	G101	0.0027
G136	G494	0.0027
G120	G1171	0.0027
G136	G1567	0.0027
G136	G1637	0.0027
G1	G952	0.0027
G164	G3	0.0027
G164	G55	0.0027
G164	G68	0.0027
G164	G163	0.0027
G10	G185	0.0027
G164	G306	0.0027
G164	G342	0.0027
G164	G375	0.0027
G164	G651	0.0027
G164	G762	0.0027
G171	G769	0.0027
G164	G828	0.0027
G164	G849	0.0027
G164	G1074	0.0027
G164	G1273	0.0027
G164	G1476	0.0027
G84	G81	0.0027
G84	G413	0.0027
G171	G113	0.0027
G171	G158	0.0027
G171	G907	0.0027
G171	G1053	0.0027
G1	G1346	0.0027
G169	G374	0.0027
G169	G520	0.0027
G169	G562	0.0027
G169	G1323	0.0027
G169	G1383	0.0027
G120	G30	0.0027
G136	G48	0.0027
G120	G176	0.0027
G120	G260	0.0027
G136	G260	0.0027
G120	G786	0.0027
G136	G786	0.0027
G136	G839	0.0027
G136	G984	0.0027
G49	G995	0.0027
G136	G1117	0.0027
G176	G61	0.0027
G66	G185	0.0027
G66	G277	0.0027
G66	G290	0.0027
G121	G667	0.0027
G12	G685	0.0027
G66	G719	0.0027
G121	G719	0.0027
G176	G1008	0.0027
G12	G1506	0.0027
G66	G1506	0.0027
G121	G1506	0.0027
G52	G1582	0.0027
G66	G1582	0.0027
G1	G306	0.0027
G1	G1023	0.0027
G1	G1118	0.0027
G10	G168	0.0027
G10	G234	0.0027
G10	G1615	0.0027
G164	G816	0.0027
G164	G817	0.0027
G164	G878	0.0027
G84	G508	0.0027
G84	G1302	0.0027
G121	G33	0.0027
G121	G79	0.0027
G52	G237	0.0027
G12	G1016	0.0027
G176	G1016	0.0027
G176	G1459	0.0027
G52	G1510	0.0027
G66	G1558	0.0027
G121	G1558	0.0027
G171	G89	0.0027
G171	G114	0.0027
G171	G599	0.0027
G171	G1127	0.0027
G171	G1283	0.0027
G120	G70	0.0027
G136	G410	0.0027
G136	G1113	0.0027
G10	G1355	0.0027
G56	G94	0.0026
G21	G32	0.0026
G21	G95	0.0026
G21	G155	0.0026
G21	G159	0.0026
G21	G200	0.0026
G21	G268	0.0026
G34	G338	0.0026
G21	G451	0.0026
G21	G533	0.0026
G34	G552	0.0026
G34	G587	0.0026
G21	G632	0.0026
G21	G687	0.0026
G21	G838	0.0026
G21	G1059	0.0026
G21	G1063	0.0026
G21	G1226	0.0026
G21	G1257	0.0026
G21	G1262	0.0026
G21	G1271	0.0026
G34	G1422	0.0026
G21	G1462	0.0026
G21	G1578	0.0026
G164	G1474	0.0026
G49	G37	0.0026
G20	G123	0.0026
G20	G292	0.0026
G20	G354	0.0026
G20	G395	0.0026
G20	G465	0.0026
G20	G489	0.0026
G20	G567	0.0026
G20	G633	0.0026
G20	G696	0.0026
G20	G1108	0.0026
G20	G1237	0.0026
G20	G1278	0.0026
G20	G1338	0.0026
G20	G1458	0.0026
G84	G1463	0.0026
G66	G852	0.0026
G34	G83	0.0026
G164	G138	0.0026
G12	G148	0.0026
G164	G242	0.0026
G34	G244	0.0026
G34	G319	0.0026
G164	G341	0.0026
G12	G400	0.0026
G66	G445	0.0026
G34	G555	0.0026
G52	G589	0.0026
G12	G732	0.0026
G34	G771	0.0026
G136	G815	0.0026
G120	G832	0.0026
G136	G832	0.0026
G34	G849	0.0026
G136	G948	0.0026
G34	G967	0.0026
G34	G978	0.0026
G121	G1121	0.0026
G34	G1124	0.0026
G136	G1138	0.0026
G34	G1215	0.0026
G52	G1228	0.0026
G66	G1228	0.0026
G34	G1284	0.0026
G34	G1324	0.0026
G34	G1394	0.0026
G34	G1415	0.0026
G120	G1483	0.0026
G34	G1507	0.0026
G136	G1560	0.0026
G120	G1584	0.0026
G169	G648	0.0026
G169	G1100	0.0026
G169	G1243	0.0026
G84	G1555	0.0026
G84	G1621	0.0026
G49	G47	0.0026
G49	G111	0.0026
G49	G494	0.0026
G49	G522	0.0026
G49	G1340	0.0026
G49	G1426	0.0026
G136	G338	0.0026
G10	G345	0.0026
G10	G349	0.0026
G136	G353	0.0026
G10	G446	0.0026
G136	G606	0.0026
G136	G614	0.0026
G136	G1287	0.0026
G169	G332	0.0026
G169	G1612	0.0026
G164	G102	0.0026
G164	G944	0.0026
G164	G1168	0.0026
G52	G67	0.0026
G12	G91	0.0026
G12	G298	0.0026
G66	G298	0.0026
G66	G351	0.0026
G176	G351	0.0026
G52	G354	0.0026
G12	G646	0.0026
G121	G691	0.0026
G12	G696	0.0026
G176	G707	0.0026
G12	G1189	0.0026
G52	G1432	0.0026
G121	G1432	0.0026
G121	G1451	0.0026
G176	G1451	0.0026
G84	G255	0.0026
G84	G1554	0.0026
G49	G118	0.0026
G120	G208	0.0026
G10	G418	0.0026
G10	G435	0.0026
G49	G607	0.0026
G120	G829	0.0026
G49	G1245	0.0026
G49	G1404	0.0026
G120	G1434	0.0026
G120	G1469	0.0026
G10	G1639	0.0026
G171	G72	0.0026
G171	G121	0.0026
G121	G28	0.0026
G176	G144	0.0026
G176	G146	0.0026
G121	G160	0.0026
G176	G359	0.0026
G12	G545	0.0026
G176	G549	0.0026
G12	G1092	0.0026
G176	G1092	0.0026
G52	G1392	0.0026
G12	G1576	0.0026
G52	G1576	0.0026
G84	G1360	0.0026
G169	G89	0.0026
G169	G256	0.0026
G169	G336	0.0026
G164	G385	0.0026
G164	G1342	0.0026
G1	G599	0.0026
G1	G688	0.0026
G1	G752	0.0026
G1	G827	0.0026
G1	G859	0.0026
G1	G976	0.0026
G1	G1283	0.0026
G10	G123	0.0026
G136	G711	0.0026
G169	G663	0.0026
G84	G678	0.0026
G84	G947	0.0026
G171	G1062	0.0026
G1	G1562	0.0026
G52	G143	0.0026
G176	G143	0.0026
G12	G1582	0.0026
G176	G1582	0.0026
G84	G573	0.0026
G1	G229	0.0026
G10	G1453	0.0026
G21	G29	0.0025
G21	G66	0.0025
G21	G78	0.0025
G21	G207	0.0025
G21	G242	0.0025
G21	G309	0.0025
G21	G327	0.0025
G21	G401	0.0025
G34	G419	0.0025
G21	G442	0.0025
G21	G446	0.0025
G21	G596	0.0025
G21	G601	0.0025
G21	G612	0.0025
G21	G621	0.0025
G21	G650	0.0025
G21	G656	0.0025
G34	G703	0.0025
G21	G787	0.0025
G34	G807	0.0025
G21	G818	0.0025
G47	G877	0.0025
G21	G924	0.0025
G21	G1111	0.0025
G189	G1213	0.0025
G21	G1229	0.0025
G21	G1246	0.0025
G21	G1288	0.0025
G21	G1306	0.0025
G34	G1314	0.0025
G21	G1354	0.0025
G21	G1362	0.0025
G21	G1472	0.0025
G34	G1502	0.0025
G21	G1505	0.0025
G21	G1630	0.0025
G52	G265	0.0025
G121	G703	0.0025
G20	G50	0.0025
G20	G93	0.0025
G20	G111	0.0025
G20	G409	0.0025
G20	G418	0.0025
G49	G437	0.0025
G20	G535	0.0025
G20	G660	0.0025
G49	G726	0.0025
G20	G831	0.0025
G20	G856	0.0025
G20	G872	0.0025
G20	G1218	0.0025
G20	G1313	0.0025
G49	G1393	0.0025
G49	G1486	0.0025
G20	G1626	0.0025
G176	G1508	0.0025
G84	G970	0.0025
G169	G1425	0.0025
G34	G22	0.0025
G120	G125	0.0025
G136	G125	0.0025
G34	G181	0.0025
G52	G204	0.0025
G34	G216	0.0025
G120	G305	0.0025
G34	G310	0.0025
G176	G358	0.0025
G34	G367	0.0025
G12	G373	0.0025
G120	G551	0.0025
G121	G575	0.0025
G84	G618	0.0025
G121	G619	0.0025
G34	G642	0.0025
G34	G794	0.0025
G34	G798	0.0025
G52	G821	0.0025
G34	G845	0.0025
G34	G916	0.0025
G84	G923	0.0025
G34	G945	0.0025
G34	G954	0.0025
G136	G996	0.0025
G34	G1008	0.0025
G52	G1010	0.0025
G66	G1034	0.0025
G34	G1057	0.0025
G176	G1114	0.0025
G34	G1126	0.0025
G34	G1169	0.0025
G34	G1235	0.0025
G164	G1246	0.0025
G34	G1341	0.0025
G66	G1437	0.0025
G34	G1494	0.0025
G121	G1499	0.0025
G34	G1589	0.0025
G84	G1598	0.0025
G169	G496	0.0025
G169	G613	0.0025
G169	G1175	0.0025
G49	G93	0.0025
G49	G439	0.0025
G49	G606	0.0025
G49	G674	0.0025
G49	G748	0.0025
G49	G945	0.0025
G49	G985	0.0025
G10	G1276	0.0025
G10	G1334	0.0025
G10	G1467	0.0025
G49	G1537	0.0025
G1	G926	0.0025
G1	G1001	0.0025
G1	G1456	0.0025
G12	G159	0.0025
G12	G164	0.0025
G66	G164	0.0025
G66	G171	0.0025
G52	G205	0.0025
G12	G369	0.0025
G121	G369	0.0025
G12	G676	0.0025
G176	G676	0.0025
G52	G814	0.0025
G66	G828	0.0025
G12	G848	0.0025
G52	G882	0.0025
G66	G882	0.0025
G12	G1050	0.0025
G176	G1050	0.0025
G66	G1058	0.0025
G12	G1075	0.0025
G66	G1260	0.0025
G12	G1279	0.0025
G121	G1336	0.0025
G121	G1464	0.0025
G84	G202	0.0025
G120	G311	0.0025
G136	G375	0.0025
G136	G806	0.0025
G136	G1165	0.0025
G169	G274	0.0025
G1	G213	0.0025
G1	G280	0.0025
G1	G320	0.0025
G1	G1207	0.0025
G1	G1374	0.0025
G1	G1413	0.0025
G1	G1551	0.0025
G164	G72	0.0025
G164	G210	0.0025
G164	G222	0.0025
G164	G501	0.0025
G164	G644	0.0025
G164	G813	0.0025
G164	G1014	0.0025
G164	G1155	0.0025
G164	G1326	0.0025
G164	G1580	0.0025
G84	G331	0.0025
G84	G1204	0.0025
G66	G123	0.0025
G12	G292	0.0025
G66	G415	0.0025
G121	G433	0.0025
G176	G433	0.0025
G121	G539	0.0025
G12	G714	0.0025
G121	G761	0.0025
G121	G902	0.0025
G12	G1108	0.0025
G121	G1198	0.0025
G66	G1218	0.0025
G52	G1254	0.0025
G52	G1300	0.0025
G52	G1372	0.0025
G121	G1372	0.0025
G176	G1372	0.0025
G52	G1468	0.0025
G176	G1515	0.0025
G52	G1549	0.0025
G66	G1605	0.0025
G121	G1605	0.0025
G121	G1635	0.0025
G10	G355	0.0025
G10	G757	0.0025
G10	G1004	0.0025
G1	G454	0.0025
G1	G609	0.0025
G171	G1019	0.0025
G171	G1481	0.0025
G1	G1604	0.0025
G169	G1087	0.0025
G10	G563	0.0025
G136	G43	0.0025
G49	G169	0.0025
G49	G502	0.0025
G120	G742	0.0025
G136	G1007	0.0025
G136	G1352	0.0025
G136	G1549	0.0025
G176	G34	0.0025
G52	G47	0.0025
G52	G96	0.0025
G66	G285	0.0025
G176	G285	0.0025
G12	G377	0.0025
G176	G395	0.0025
G12	G713	0.0025
G12	G1203	0.0025
G176	G1239	0.0025
G121	G1533	0.0025
G1	G672	0.0025
G1	G687	0.0025
G1	G949	0.0025
G1	G1064	0.0025
G169	G639	0.0025
G169	G1085	0.0025
G169	G1414	0.0025
G169	G1554	0.0025
G164	G178	0.0025
G164	G1016	0.0025
G164	G1090	0.0025
G1	G256	0.0025
G1	G438	0.0025
G1	G1601	0.0025
G176	G19	0.0025
G66	G636	0.0025
G121	G636	0.0025
G52	G729	0.0025
G121	G729	0.0025
G176	G729	0.0025
G121	G900	0.0025
G12	G1641	0.0025
G176	G1641	0.0025
G120	G404	0.0025
G169	G473	0.0025
G1	G628	0.0025
G12	G288	0.0025
G66	G500	0.0025
G121	G537	0.0025
G12	G836	0.0025
G12	G1398	0.0025
G1	G972	0.0025
G1	G1156	0.0025
G43	G19	0.0024
G142	G170	0.0024
G43	G227	0.0024
G125	G229	0.0024
G83	G335	0.0024
G58	G408	0.0024
G22	G470	0.0024
G83	G470	0.0024
G28	G492	0.0024
G58	G492	0.0024
G83	G492	0.0024
G125	G495	0.0024
G165	G495	0.0024
G28	G511	0.0024
G28	G512	0.0024
G122	G512	0.0024
G125	G512	0.0024
G65	G553	0.0024
G83	G553	0.0024
G122	G659	0.0024
G83	G705	0.0024
G43	G793	0.0024
G142	G793	0.0024
G83	G909	0.0024
G142	G950	0.0024
G65	G962	0.0024
G83	G962	0.0024
G122	G962	0.0024
G22	G965	0.0024
G28	G972	0.0024
G165	G1013	0.0024
G65	G1061	0.0024
G43	G1083	0.0024
G142	G1156	0.0024
G28	G1297	0.0024
G39	G1297	0.0024
G142	G1297	0.0024
G151	G1309	0.0024
G43	G1331	0.0024
G43	G1384	0.0024
G22	G1406	0.0024
G28	G1406	0.0024
G43	G1406	0.0024
G83	G1406	0.0024
G165	G1406	0.0024
G28	G1469	0.0024
G58	G1631	0.0024
G21	G4	0.0024
G34	G13	0.0024
G21	G25	0.0024
G21	G214	0.0024
G21	G280	0.0024
G34	G345	0.0024
G34	G357	0.0024
G21	G437	0.0024
G56	G470	0.0024
G21	G472	0.0024
G56	G512	0.0024
G21	G536	0.0024
G47	G553	0.0024
G21	G567	0.0024
G21	G666	0.0024
G21	G708	0.0024
G21	G709	0.0024
G162	G776	0.0024
G21	G801	0.0024
G34	G868	0.0024
G47	G909	0.0024
G21	G935	0.0024
G21	G1001	0.0024
G21	G1015	0.0024
G21	G1045	0.0024
G21	G1046	0.0024
G21	G1087	0.0024
G21	G1144	0.0024
G34	G1144	0.0024
G21	G1165	0.0024
G21	G1185	0.0024
G21	G1274	0.0024
G21	G1327	0.0024
G21	G1376	0.0024
G21	G1383	0.0024
G189	G1384	0.0024
G164	G1483	0.0024
G21	G1527	0.0024
G21	G1531	0.0024
G34	G1587	0.0024
G21	G1616	0.0024
G169	G1606	0.0024
G12	G455	0.0024
G164	G805	0.0024
G20	G34	0.0024
G20	G56	0.0024
G49	G92	0.0024
G20	G138	0.0024
G20	G164	0.0024
G20	G177	0.0024
G20	G228	0.0024
G20	G400	0.0024
G20	G514	0.0024
G20	G515	0.0024
G20	G645	0.0024
G136	G777	0.0024
G20	G840	0.0024
G20	G1330	0.0024
G20	G1345	0.0024
G20	G1349	0.0024
G20	G1377	0.0024
G20	G1493	0.0024
G20	G1501	0.0024
G20	G1552	0.0024
G136	G1587	0.0024
G49	G1598	0.0024
G12	G111	0.0024
G66	G111	0.0024
G121	G247	0.0024
G52	G345	0.0024
G66	G357	0.0024
G12	G805	0.0024
G52	G1077	0.0024
G12	G1091	0.0024
G121	G1252	0.0024
G52	G1547	0.0024
G1	G357	0.0024
G169	G136	0.0024
G169	G1428	0.0024
G169	G1565	0.0024
G34	G52	0.0024
G164	G66	0.0024
G34	G67	0.0024
G164	G167	0.0024
G34	G249	0.0024
G34	G271	0.0024
G120	G314	0.0024
G164	G397	0.0024
G164	G469	0.0024
G34	G486	0.0024
G136	G493	0.0024
G164	G493	0.0024
G164	G504	0.0024
G164	G547	0.0024
G34	G588	0.0024
G164	G662	0.0024
G164	G771	0.0024
G34	G785	0.0024
G164	G931	0.0024
G34	G1082	0.0024
G120	G1130	0.0024
G136	G1130	0.0024
G34	G1291	0.0024
G34	G1383	0.0024
G164	G1472	0.0024
G34	G1484	0.0024
G10	G471	0.0024
G171	G851	0.0024
G171	G960	0.0024
G171	G1473	0.0024
G171	G1474	0.0024
G84	G128	0.0024
G84	G449	0.0024
G49	G453	0.0024
G49	G518	0.0024
G49	G624	0.0024
G49	G970	0.0024
G49	G1330	0.0024
G49	G1332	0.0024
G49	G1352	0.0024
G49	G1603	0.0024
G52	G101	0.0024
G12	G240	0.0024
G176	G240	0.0024
G66	G697	0.0024
G176	G697	0.0024
G12	G1022	0.0024
G12	G1404	0.0024
G52	G1404	0.0024
G176	G1591	0.0024
G171	G248	0.0024
G171	G504	0.0024
G171	G771	0.0024
G171	G1262	0.0024
G136	G56	0.0024
G120	G149	0.0024
G136	G154	0.0024
G120	G1597	0.0024
G136	G1597	0.0024
G169	G233	0.0024
G169	G346	0.0024
G169	G544	0.0024
G169	G660	0.0024
G169	G952	0.0024
G164	G11	0.0024
G164	G271	0.0024
G164	G411	0.0024
G10	G1152	0.0024
G164	G1383	0.0024
G164	G1388	0.0024
G52	G22	0.0024
G121	G22	0.0024
G12	G57	0.0024
G176	G112	0.0024
G121	G158	0.0024
G176	G158	0.0024
G12	G180	0.0024
G66	G243	0.0024
G66	G698	0.0024
G121	G698	0.0024
G12	G907	0.0024
G66	G907	0.0024
G52	G1011	0.0024
G52	G1170	0.0024
G176	G1273	0.0024
G66	G1405	0.0024
G12	G1411	0.0024
G66	G1411	0.0024
G12	G1487	0.0024
G66	G1487	0.0024
G12	G1517	0.0024
G66	G1632	0.0024
G169	G13	0.0024
G169	G635	0.0024
G169	G957	0.0024
G169	G1082	0.0024
G169	G1095	0.0024
G169	G1186	0.0024
G84	G552	0.0024
G84	G880	0.0024
G49	G153	0.0024
G120	G343	0.0024
G49	G615	0.0024
G49	G861	0.0024
G136	G1088	0.0024
G171	G84	0.0024
G84	G934	0.0024
G84	G1339	0.0024
G84	G1455	0.0024
G164	G1266	0.0024
G164	G1281	0.0024
G164	G1348	0.0024
G164	G1445	0.0024
G164	G1550	0.0024
G66	G43	0.0024
G66	G85	0.0024
G66	G91	0.0024
G121	G91	0.0024
G52	G456	0.0024
G66	G581	0.0024
G176	G581	0.0024
G12	G602	0.0024
G52	G875	0.0024
G176	G1096	0.0024
G12	G1233	0.0024
G12	G1245	0.0024
G12	G1282	0.0024
G12	G1319	0.0024
G176	G1404	0.0024
G66	G1544	0.0024
G169	G87	0.0024
G84	G79	0.0024
G52	G14	0.0024
G66	G14	0.0024
G66	G1245	0.0024
G84	G383	0.0024
G84	G1548	0.0024
G169	G569	0.0024
G169	G745	0.0024
G169	G1297	0.0024
G169	G1511	0.0024
G171	G246	0.0024
G164	G324	0.0024
G171	G330	0.0024
G164	G452	0.0024
G164	G981	0.0024
G164	G1026	0.0024
G164	G1588	0.0024
G120	G690	0.0024
G120	G1052	0.0024
G58	G16	0.0023
G58	G68	0.0023
G83	G68	0.0023
G151	G68	0.0023
G22	G70	0.0023
G142	G70	0.0023
G142	G73	0.0023
G43	G137	0.0023
G142	G137	0.0023
G151	G137	0.0023
G43	G143	0.0023
G28	G178	0.0023
G122	G178	0.0023
G165	G178	0.0023
G65	G195	0.0023
G165	G195	0.0023
G39	G203	0.0023
G58	G220	0.0023
G165	G230	0.0023
G58	G251	0.0023
G22	G253	0.0023
G39	G253	0.0023
G65	G254	0.0023
G83	G254	0.0023
G65	G289	0.0023
G39	G330	0.0023
G65	G330	0.0023
G165	G330	0.0023
G28	G359	0.0023
G165	G359	0.0023
G39	G360	0.0023
G58	G360	0.0023
G65	G360	0.0023
G165	G360	0.0023
G58	G410	0.0023
G65	G410	0.0023
G83	G410	0.0023
G65	G417	0.0023
G43	G432	0.0023
G151	G438	0.0023
G65	G464	0.0023
G151	G464	0.0023
G22	G467	0.0023
G125	G473	0.0023
G58	G483	0.0023
G65	G483	0.0023
G39	G500	0.0023
G58	G508	0.0023
G43	G512	0.0023
G65	G512	0.0023
G142	G512	0.0023
G22	G537	0.0023
G58	G543	0.0023
G165	G543	0.0023
G125	G573	0.0023
G83	G591	0.0023
G142	G591	0.0023
G122	G593	0.0023
G22	G602	0.0023
G39	G663	0.0023
G122	G684	0.0023
G43	G711	0.0023
G151	G711	0.0023
G125	G731	0.0023
G39	G737	0.0023
G43	G751	0.0023
G65	G751	0.0023
G142	G751	0.0023
G58	G770	0.0023
G22	G776	0.0023
G83	G776	0.0023
G165	G776	0.0023
G58	G779	0.0023
G43	G794	0.0023
G28	G803	0.0023
G39	G817	0.0023
G58	G857	0.0023
G142	G857	0.0023
G58	G874	0.0023
G43	G891	0.0023
G142	G919	0.0023
G28	G927	0.0023
G39	G927	0.0023
G151	G927	0.0023
G58	G943	0.0023
G65	G943	0.0023
G65	G950	0.0023
G83	G950	0.0023
G122	G950	0.0023
G122	G1012	0.0023
G43	G1016	0.0023
G39	G1030	0.0023
G165	G1030	0.0023
G39	G1062	0.0023
G58	G1062	0.0023
G142	G1083	0.0023
G125	G1090	0.0023
G122	G1099	0.0023
G83	G1107	0.0023
G122	G1107	0.0023
G22	G1109	0.0023
G28	G1109	0.0023
G58	G1109	0.0023
G83	G1109	0.0023
G125	G1109	0.0023
G165	G1109	0.0023
G122	G1113	0.0023
G65	G1116	0.0023
G142	G1116	0.0023
G43	G1125	0.0023
G142	G1135	0.0023
G151	G1135	0.0023
G39	G1143	0.0023
G83	G1158	0.0023
G58	G1195	0.0023
G39	G1241	0.0023
G65	G1241	0.0023
G22	G1263	0.0023
G58	G1263	0.0023
G122	G1263	0.0023
G125	G1263	0.0023
G142	G1263	0.0023
G142	G1268	0.0023
G22	G1298	0.0023
G83	G1298	0.0023
G122	G1298	0.0023
G125	G1298	0.0023
G142	G1298	0.0023
G43	G1299	0.0023
G65	G1299	0.0023
G151	G1299	0.0023
G165	G1309	0.0023
G83	G1319	0.0023
G125	G1319	0.0023
G83	G1342	0.0023
G28	G1348	0.0023
G125	G1348	0.0023
G22	G1350	0.0023
G28	G1350	0.0023
G122	G1350	0.0023
G125	G1350	0.0023
G142	G1350	0.0023
G151	G1350	0.0023
G43	G1373	0.0023
G151	G1396	0.0023
G151	G1409	0.0023
G142	G1412	0.0023
G22	G1445	0.0023
G28	G1445	0.0023
G58	G1445	0.0023
G83	G1445	0.0023
G122	G1445	0.0023
G43	G1466	0.0023
G151	G1466	0.0023
G28	G1471	0.0023
G58	G1471	0.0023
G83	G1471	0.0023
G122	G1471	0.0023
G125	G1471	0.0023
G165	G1471	0.0023
G39	G1496	0.0023
G22	G1532	0.0023
G28	G1532	0.0023
G39	G1532	0.0023
G65	G1532	0.0023
G83	G1532	0.0023
G125	G1532	0.0023
G58	G1544	0.0023
G22	G1548	0.0023
G122	G1548	0.0023
G125	G1550	0.0023
G142	G1559	0.0023
G125	G1596	0.0023
G39	G1599	0.0023
G122	G1609	0.0023
G28	G1625	0.0023
G122	G1625	0.0023
G125	G1625	0.0023
G20	G1394	0.0023
G21	G61	0.0023
G162	G227	0.0023
G56	G229	0.0023
G21	G305	0.0023
G21	G308	0.0023
G21	G314	0.0023
G21	G461	0.0023
G21	G523	0.0023
G21	G587	0.0023
G162	G636	0.0023
G162	G793	0.0023
G49	G821	0.0023
G21	G832	0.0023
G21	G999	0.0023
G21	G1009	0.0023
G56	G1013	0.0023
G189	G1028	0.0023
G21	G1079	0.0023
G21	G1142	0.0023
G56	G1156	0.0023
G162	G1192	0.0023
G21	G1202	0.0023
G21	G1285	0.0023
G47	G1297	0.0023
G21	G1308	0.0023
G162	G1398	0.0023
G189	G1398	0.0023
G56	G1406	0.0023
G21	G1436	0.0023
G47	G1480	0.0023
G21	G1552	0.0023
G21	G1572	0.0023
G34	G1593	0.0023
G10	G94	0.0023
G84	G1528	0.0023
G164	G1236	0.0023
G20	G98	0.0023
G20	G210	0.0023
G136	G403	0.0023
G20	G410	0.0023
G20	G426	0.0023
G20	G430	0.0023
G20	G439	0.0023
G49	G555	0.0023
G20	G898	0.0023
G49	G905	0.0023
G20	G924	0.0023
G20	G975	0.0023
G49	G1140	0.0023
G20	G1289	0.0023
G136	G1376	0.0023
G20	G1460	0.0023
G120	G1563	0.0023
G52	G403	0.0023
G121	G763	0.0023
G52	G870	0.0023
G66	G870	0.0023
G66	G1118	0.0023
G84	G357	0.0023
G169	G414	0.0023
G34	G7	0.0023
G121	G52	0.0023
G34	G93	0.0023
G34	G174	0.0023
G34	G187	0.0023
G66	G272	0.0023
G34	G304	0.0023
G84	G463	0.0023
G34	G533	0.0023
G10	G583	0.0023
G120	G583	0.0023
G34	G584	0.0023
G66	G596	0.0023
G52	G612	0.0023
G34	G658	0.0023
G34	G665	0.0023
G164	G756	0.0023
G52	G843	0.0023
G34	G872	0.0023
G136	G892	0.0023
G12	G1038	0.0023
G52	G1038	0.0023
G176	G1038	0.0023
G171	G1091	0.0023
G121	G1217	0.0023
G34	G1301	0.0023
G52	G1387	0.0023
G121	G1387	0.0023
G171	G1387	0.0023
G34	G1391	0.0023
G164	G1452	0.0023
G176	G1454	0.0023
G120	G1555	0.0023
G136	G1610	0.0023
G169	G802	0.0023
G169	G832	0.0023
G169	G1205	0.0023
G169	G1290	0.0023
G49	G1	0.0023
G49	G228	0.0023
G49	G251	0.0023
G49	G620	0.0023
G49	G670	0.0023
G49	G840	0.0023
G49	G1003	0.0023
G49	G1206	0.0023
G49	G1307	0.0023
G49	G1491	0.0023
G49	G1514	0.0023
G1	G314	0.0023
G1	G1175	0.0023
G66	G40	0.0023
G176	G232	0.0023
G12	G625	0.0023
G52	G625	0.0023
G176	G783	0.0023
G121	G1059	0.0023
G84	G603	0.0023
G120	G1	0.0023
G120	G205	0.0023
G120	G226	0.0023
G10	G248	0.0023
G136	G303	0.0023
G120	G622	0.0023
G120	G970	0.0023
G136	G1084	0.0023
G1	G626	0.0023
G1	G1591	0.0023
G1	G1628	0.0023
G164	G67	0.0023
G164	G87	0.0023
G21	G249	0.0023
G164	G316	0.0023
G171	G654	0.0023
G171	G862	0.0023
G164	G1177	0.0023
G164	G1291	0.0023
G171	G1591	0.0023
G84	G98	0.0023
G84	G499	0.0023
G84	G1378	0.0023
G12	G146	0.0023
G52	G146	0.0023
G66	G146	0.0023
G12	G477	0.0023
G121	G494	0.0023
G176	G494	0.0023
G121	G522	0.0023
G66	G738	0.0023
G176	G738	0.0023
G12	G869	0.0023
G52	G869	0.0023
G121	G869	0.0023
G176	G869	0.0023
G52	G1019	0.0023
G121	G1171	0.0023
G52	G1358	0.0023
G1	G646	0.0023
G169	G901	0.0023
G169	G1254	0.0023
G169	G1333	0.0023
G169	G1624	0.0023
G49	G27	0.0023
G10	G44	0.0023
G49	G84	0.0023
G49	G89	0.0023
G120	G182	0.0023
G136	G185	0.0023
G136	G371	0.0023
G49	G489	0.0023
G136	G581	0.0023
G49	G743	0.0023
G49	G827	0.0023
G49	G859	0.0023
G136	G1125	0.0023
G49	G1127	0.0023
G10	G1263	0.0023
G49	G1320	0.0023
G10	G1533	0.0023
G12	G5	0.0023
G176	G5	0.0023
G66	G115	0.0023
G52	G260	0.0023
G12	G318	0.0023
G66	G363	0.0023
G121	G402	0.0023
G176	G402	0.0023
G12	G727	0.0023
G66	G747	0.0023
G66	G780	0.0023
G12	G932	0.0023
G52	G1041	0.0023
G176	G1041	0.0023
G176	G1078	0.0023
G121	G1157	0.0023
G66	G1510	0.0023
G12	G1564	0.0023
G66	G1564	0.0023
G52	G1589	0.0023
G176	G1589	0.0023
G1	G105	0.0023
G1	G263	0.0023
G1	G1221	0.0023
G1	G1416	0.0023
G10	G20	0.0023
G10	G959	0.0023
G169	G41	0.0023
G169	G797	0.0023
G169	G864	0.0023
G34	G1073	0.0023
G84	G377	0.0023
G84	G559	0.0023
G84	G1370	0.0023
G1	G238	0.0023
G1	G1121	0.0023
G1	G1522	0.0023
G12	G6	0.0023
G12	G32	0.0023
G176	G169	0.0023
G176	G311	0.0023
G121	G450	0.0023
G52	G502	0.0023
G12	G503	0.0023
G66	G503	0.0023
G121	G681	0.0023
G52	G841	0.0023
G176	G890	0.0023
G121	G1277	0.0023
G52	G1347	0.0023
G171	G1211	0.0023
G120	G1412	0.0023
G49	G716	0.0023
G176	G290	0.0023
G121	G304	0.0023
G52	G836	0.0023
G66	G836	0.0023
G52	G972	0.0023
G121	G972	0.0023
G12	G1099	0.0023
G121	G1099	0.0023
G12	G1396	0.0023
G66	G1532	0.0023
G121	G1532	0.0023
G121	G1609	0.0023
G169	G1277	0.0023
G164	G835	0.0023
G1	G236	0.0023
G1	G1359	0.0023
G84	G982	0.0023
G10	G495	0.0023
G10	G965	0.0023
G169	G145	0.0023
G1	G282	0.0023
G43	G5	0.0022
G83	G6	0.0022
G22	G14	0.0022
G28	G14	0.0022
G83	G14	0.0022
G122	G14	0.0022
G125	G14	0.0022
G165	G14	0.0022
G22	G32	0.0022
G83	G32	0.0022
G165	G32	0.0022
G151	G33	0.0022
G43	G35	0.0022
G165	G36	0.0022
G28	G43	0.0022
G39	G49	0.0022
G65	G51	0.0022
G28	G54	0.0022
G65	G54	0.0022
G122	G54	0.0022
G83	G58	0.0022
G122	G58	0.0022
G165	G58	0.0022
G151	G70	0.0022
G165	G70	0.0022
G58	G74	0.0022
G142	G74	0.0022
G28	G75	0.0022
G39	G75	0.0022
G43	G75	0.0022
G142	G77	0.0022
G151	G79	0.0022
G151	G82	0.0022
G43	G85	0.0022
G83	G87	0.0022
G151	G87	0.0022
G43	G88	0.0022
G83	G88	0.0022
G151	G88	0.0022
G39	G89	0.0022
G22	G91	0.0022
G83	G91	0.0022
G125	G91	0.0022
G39	G96	0.0022
G83	G100	0.0022
G151	G105	0.0022
G65	G109	0.0022
G122	G123	0.0022
G142	G123	0.0022
G22	G153	0.0022
G43	G153	0.0022
G65	G153	0.0022
G151	G157	0.0022
G165	G157	0.0022
G83	G158	0.0022
G28	G160	0.0022
G122	G160	0.0022
G125	G160	0.0022
G165	G160	0.0022
G22	G199	0.0022
G43	G199	0.0022
G65	G199	0.0022
G122	G199	0.0022
G28	G227	0.0022
G125	G227	0.0022
G165	G227	0.0022
G122	G231	0.0022
G125	G231	0.0022
G151	G231	0.0022
G165	G231	0.0022
G65	G236	0.0022
G83	G237	0.0022
G142	G237	0.0022
G151	G237	0.0022
G28	G238	0.0022
G83	G238	0.0022
G122	G238	0.0022
G43	G241	0.0022
G65	G241	0.0022
G83	G241	0.0022
G142	G244	0.0022
G22	G245	0.0022
G43	G245	0.0022
G65	G245	0.0022
G83	G252	0.0022
G122	G252	0.0022
G43	G259	0.0022
G65	G259	0.0022
G43	G286	0.0022
G122	G286	0.0022
G83	G289	0.0022
G122	G289	0.0022
G151	G302	0.0022
G22	G311	0.0022
G39	G311	0.0022
G125	G311	0.0022
G142	G320	0.0022
G151	G320	0.0022
G165	G320	0.0022
G142	G326	0.0022
G83	G344	0.0022
G125	G350	0.0022
G151	G350	0.0022
G65	G377	0.0022
G142	G377	0.0022
G43	G383	0.0022
G65	G393	0.0022
G43	G398	0.0022
G83	G398	0.0022
G122	G398	0.0022
G151	G398	0.0022
G165	G398	0.0022
G28	G407	0.0022
G125	G407	0.0022
G142	G407	0.0022
G58	G429	0.0022
G151	G429	0.0022
G43	G447	0.0022
G65	G447	0.0022
G83	G448	0.0022
G39	G450	0.0022
G142	G450	0.0022
G65	G456	0.0022
G142	G456	0.0022
G142	G465	0.0022
G151	G465	0.0022
G28	G475	0.0022
G83	G475	0.0022
G125	G475	0.0022
G165	G475	0.0022
G22	G476	0.0022
G58	G476	0.0022
G65	G476	0.0022
G122	G476	0.0022
G125	G476	0.0022
G142	G476	0.0022
G165	G476	0.0022
G39	G489	0.0022
G65	G489	0.0022
G165	G489	0.0022
G142	G497	0.0022
G39	G502	0.0022
G58	G502	0.0022
G122	G502	0.0022
G39	G506	0.0022
G65	G506	0.0022
G28	G508	0.0022
G122	G508	0.0022
G165	G508	0.0022
G58	G524	0.0022
G22	G559	0.0022
G28	G559	0.0022
G83	G559	0.0022
G58	G570	0.0022
G151	G570	0.0022
G22	G598	0.0022
G58	G598	0.0022
G39	G599	0.0022
G22	G604	0.0022
G142	G607	0.0022
G165	G607	0.0022
G165	G610	0.0022
G43	G611	0.0022
G22	G615	0.0022
G65	G615	0.0022
G43	G624	0.0022
G58	G624	0.0022
G165	G624	0.0022
G83	G632	0.0022
G125	G632	0.0022
G142	G632	0.0022
G39	G636	0.0022
G22	G640	0.0022
G83	G640	0.0022
G122	G640	0.0022
G125	G640	0.0022
G165	G640	0.0022
G83	G645	0.0022
G65	G649	0.0022
G122	G649	0.0022
G151	G664	0.0022
G22	G678	0.0022
G28	G681	0.0022
G122	G681	0.0022
G142	G681	0.0022
G142	G685	0.0022
G28	G688	0.0022
G43	G688	0.0022
G83	G688	0.0022
G58	G713	0.0022
G125	G713	0.0022
G165	G713	0.0022
G39	G714	0.0022
G165	G714	0.0022
G28	G715	0.0022
G65	G715	0.0022
G83	G715	0.0022
G39	G720	0.0022
G43	G720	0.0022
G125	G720	0.0022
G151	G720	0.0022
G58	G725	0.0022
G142	G727	0.0022
G125	G729	0.0022
G142	G729	0.0022
G43	G731	0.0022
G65	G731	0.0022
G58	G733	0.0022
G151	G733	0.0022
G22	G744	0.0022
G165	G744	0.0022
G58	G752	0.0022
G122	G752	0.0022
G125	G752	0.0022
G22	G755	0.0022
G28	G755	0.0022
G43	G755	0.0022
G28	G766	0.0022
G58	G766	0.0022
G142	G766	0.0022
G22	G768	0.0022
G28	G768	0.0022
G39	G768	0.0022
G122	G768	0.0022
G125	G768	0.0022
G165	G768	0.0022
G28	G781	0.0022
G58	G781	0.0022
G83	G781	0.0022
G125	G781	0.0022
G151	G786	0.0022
G151	G789	0.0022
G43	G792	0.0022
G65	G816	0.0022
G165	G817	0.0022
G39	G822	0.0022
G151	G822	0.0022
G28	G827	0.0022
G122	G827	0.0022
G125	G827	0.0022
G58	G830	0.0022
G151	G830	0.0022
G83	G839	0.0022
G151	G839	0.0022
G83	G841	0.0022
G28	G859	0.0022
G43	G859	0.0022
G65	G875	0.0022
G125	G875	0.0022
G83	G876	0.0022
G28	G888	0.0022
G151	G888	0.0022
G151	G890	0.0022
G165	G890	0.0022
G65	G899	0.0022
G142	G899	0.0022
G65	G900	0.0022
G43	G913	0.0022
G58	G933	0.0022
G65	G933	0.0022
G43	G936	0.0022
G22	G942	0.0022
G28	G942	0.0022
G83	G942	0.0022
G122	G942	0.0022
G165	G942	0.0022
G43	G943	0.0022
G83	G976	0.0022
G142	G976	0.0022
G142	G977	0.0022
G39	G978	0.0022
G151	G1011	0.0022
G58	G1021	0.0022
G22	G1035	0.0022
G83	G1035	0.0022
G22	G1044	0.0022
G151	G1044	0.0022
G151	G1056	0.0022
G58	G1070	0.0022
G151	G1096	0.0022
G58	G1097	0.0022
G39	G1107	0.0022
G151	G1121	0.0022
G22	G1122	0.0022
G83	G1122	0.0022
G122	G1122	0.0022
G165	G1122	0.0022
G65	G1127	0.0022
G22	G1129	0.0022
G43	G1129	0.0022
G43	G1133	0.0022
G58	G1143	0.0022
G122	G1143	0.0022
G165	G1143	0.0022
G28	G1148	0.0022
G43	G1153	0.0022
G142	G1153	0.0022
G151	G1153	0.0022
G22	G1169	0.0022
G122	G1169	0.0022
G142	G1170	0.0022
G151	G1170	0.0022
G43	G1191	0.0022
G142	G1191	0.0022
G22	G1192	0.0022
G83	G1192	0.0022
G122	G1192	0.0022
G125	G1192	0.0022
G165	G1192	0.0022
G83	G1195	0.0022
G165	G1195	0.0022
G165	G1213	0.0022
G28	G1222	0.0022
G122	G1222	0.0022
G125	G1222	0.0022
G125	G1233	0.0022
G165	G1233	0.0022
G125	G1245	0.0022
G22	G1255	0.0022
G28	G1255	0.0022
G83	G1255	0.0022
G125	G1255	0.0022
G165	G1255	0.0022
G125	G1264	0.0022
G65	G1269	0.0022
G22	G1277	0.0022
G125	G1277	0.0022
G151	G1277	0.0022
G165	G1277	0.0022
G58	G1282	0.0022
G151	G1282	0.0022
G28	G1292	0.0022
G22	G1294	0.0022
G28	G1294	0.0022
G39	G1294	0.0022
G122	G1294	0.0022
G125	G1294	0.0022
G165	G1294	0.0022
G28	G1302	0.0022
G122	G1302	0.0022
G165	G1302	0.0022
G22	G1313	0.0022
G28	G1313	0.0022
G39	G1313	0.0022
G122	G1313	0.0022
G125	G1313	0.0022
G28	G1335	0.0022
G43	G1335	0.0022
G58	G1335	0.0022
G65	G1335	0.0022
G142	G1335	0.0022
G22	G1347	0.0022
G122	G1347	0.0022
G165	G1347	0.0022
G28	G1379	0.0022
G58	G1379	0.0022
G39	G1380	0.0022
G43	G1380	0.0022
G43	G1381	0.0022
G58	G1381	0.0022
G125	G1388	0.0022
G165	G1388	0.0022
G142	G1390	0.0022
G151	G1390	0.0022
G39	G1407	0.0022
G22	G1411	0.0022
G28	G1413	0.0022
G58	G1413	0.0022
G83	G1413	0.0022
G22	G1418	0.0022
G28	G1418	0.0022
G122	G1418	0.0022
G165	G1418	0.0022
G39	G1433	0.0022
G58	G1459	0.0022
G28	G1466	0.0022
G39	G1466	0.0022
G83	G1466	0.0022
G125	G1466	0.0022
G165	G1466	0.0022
G125	G1510	0.0022
G22	G1511	0.0022
G151	G1522	0.0022
G65	G1535	0.0022
G58	G1540	0.0022
G65	G1540	0.0022
G122	G1550	0.0022
G165	G1550	0.0022
G65	G1557	0.0022
G83	G1557	0.0022
G165	G1558	0.0022
G22	G1577	0.0022
G125	G1577	0.0022
G43	G1579	0.0022
G65	G1601	0.0022
G125	G1602	0.0022
G142	G1602	0.0022
G43	G1614	0.0022
G125	G1614	0.0022
G142	G1614	0.0022
G22	G1627	0.0022
G58	G1627	0.0022
G83	G1627	0.0022
G142	G1627	0.0022
G58	G1640	0.0022
G22	G1641	0.0022
G58	G1641	0.0022
G151	G1641	0.0022
G47	G49	0.0022
G21	G69	0.0022
G21	G128	0.0022
G34	G165	0.0022
G21	G224	0.0022
G47	G230	0.0022
G21	G271	0.0022
G162	G304	0.0022
G47	G330	0.0022
G21	G379	0.0022
G21	G389	0.0022
G47	G417	0.0022
G21	G449	0.0022
G189	G474	0.0022
G47	G492	0.0022
G189	G500	0.0022
G47	G503	0.0022
G162	G503	0.0022
G34	G535	0.0022
G162	G543	0.0022
G189	G573	0.0022
G21	G575	0.0022
G56	G593	0.0022
G21	G671	0.0022
G21	G712	0.0022
G162	G745	0.0022
G56	G776	0.0022
G189	G780	0.0022
G21	G804	0.0022
G56	G836	0.0022
G21	G946	0.0022
G21	G958	0.0022
G21	G983	0.0022
G56	G1012	0.0022
G21	G1019	0.0022
G56	G1113	0.0022
G21	G1179	0.0022
G21	G1210	0.0022
G56	G1245	0.0022
G47	G1258	0.0022
G189	G1277	0.0022
G56	G1298	0.0022
G47	G1348	0.0022
G21	G1474	0.0022
G162	G1496	0.0022
G162	G1511	0.0022
G47	G1582	0.0022
G66	G270	0.0022
G12	G767	0.0022
G121	G767	0.0022
G120	G1179	0.0022
G10	G179	0.0022
G20	G38	0.0022
G20	G125	0.0022
G20	G190	0.0022
G20	G293	0.0022
G20	G296	0.0022
G20	G331	0.0022
G20	G384	0.0022
G20	G434	0.0022
G20	G544	0.0022
G20	G694	0.0022
G20	G702	0.0022
G20	G865	0.0022
G49	G1194	0.0022
G20	G1403	0.0022
G20	G1417	0.0022
G20	G1587	0.0022
G169	G535	0.0022
G169	G956	0.0022
G171	G1138	0.0022
G34	G65	0.0022
G121	G86	0.0022
G34	G175	0.0022
G164	G204	0.0022
G12	G277	0.0022
G34	G323	0.0022
G34	G387	0.0022
G34	G418	0.0022
G34	G435	0.0022
G176	G453	0.0022
G34	G454	0.0022
G1	G481	0.0022
G34	G489	0.0022
G34	G563	0.0022
G12	G579	0.0022
G121	G638	0.0022
G136	G671	0.0022
G34	G782	0.0022
G34	G818	0.0022
G164	G868	0.0022
G12	G917	0.0022
G34	G928	0.0022
G136	G946	0.0022
G34	G973	0.0022
G121	G1060	0.0022
G120	G1071	0.0022
G164	G1087	0.0022
G34	G1127	0.0022
G34	G1136	0.0022
G34	G1189	0.0022
G12	G1217	0.0022
G34	G1255	0.0022
G34	G1274	0.0022
G34	G1353	0.0022
G164	G1417	0.0022
G120	G1421	0.0022
G136	G1421	0.0022
G12	G1442	0.0022
G34	G1450	0.0022
G164	G1456	0.0022
G34	G1461	0.0022
G164	G1504	0.0022
G120	G1529	0.0022
G34	G1617	0.0022
G169	G519	0.0022
G169	G587	0.0022
G84	G296	0.0022
G49	G140	0.0022
G49	G266	0.0022
G49	G352	0.0022
G49	G390	0.0022
G49	G396	0.0022
G49	G582	0.0022
G49	G801	0.0022
G49	G1204	0.0022
G49	G1444	0.0022
G1	G657	0.0022
G1	G802	0.0022
G52	G71	0.0022
G66	G71	0.0022
G12	G97	0.0022
G176	G97	0.0022
G52	G192	0.0022
G121	G270	0.0022
G176	G341	0.0022
G66	G358	0.0022
G176	G487	0.0022
G66	G603	0.0022
G12	G787	0.0022
G52	G846	0.0022
G12	G1024	0.0022
G66	G1024	0.0022
G66	G1279	0.0022
G12	G1444	0.0022
G66	G1472	0.0022
G12	G1505	0.0022
G121	G1505	0.0022
G12	G1537	0.0022
G10	G493	0.0022
G120	G34	0.0022
G120	G63	0.0022
G120	G251	0.0022
G136	G670	0.0022
G136	G748	0.0022
G120	G840	0.0022
G136	G865	0.0022
G136	G910	0.0022
G136	G1431	0.0022
G169	G182	0.0022
G169	G280	0.0022
G169	G331	0.0022
G169	G1189	0.0022
G169	G1374	0.0022
G1	G529	0.0022
G1	G1184	0.0022
G1	G1395	0.0022
G164	G13	0.0022
G21	G104	0.0022
G164	G592	0.0022
G21	G652	0.0022
G164	G940	0.0022
G21	G1061	0.0022
G164	G1082	0.0022
G164	G1130	0.0022
G164	G1304	0.0022
G164	G1513	0.0022
G1	G258	0.0022
G1	G567	0.0022
G171	G606	0.0022
G1	G761	0.0022
G171	G1190	0.0022
G1	G1242	0.0022
G1	G1318	0.0022
G1	G1353	0.0022
G10	G834	0.0022
G10	G1050	0.0022
G10	G1219	0.0022
G10	G1345	0.0022
G84	G332	0.0022
G84	G482	0.0022
G136	G59	0.0022
G20	G104	0.0022
G49	G231	0.0022
G49	G256	0.0022
G171	G374	0.0022
G176	G189	0.0022
G12	G203	0.0022
G66	G203	0.0022
G12	G354	0.0022
G66	G456	0.0022
G176	G456	0.0022
G12	G661	0.0022
G52	G661	0.0022
G121	G661	0.0022
G66	G1033	0.0022
G121	G1033	0.0022
G1	G4	0.0022
G1	G130	0.0022
G1	G217	0.0022
G1	G321	0.0022
G1	G888	0.0022
G1	G1053	0.0022
G1	G1080	0.0022
G1	G1600	0.0022
G84	G301	0.0022
G84	G707	0.0022
G84	G1187	0.0022
G169	G640	0.0022
G169	G931	0.0022
G169	G965	0.0022
G169	G1264	0.0022
G164	G237	0.0022
G34	G408	0.0022
G164	G1294	0.0022
G164	G1459	0.0022
G164	G1558	0.0022
G34	G1631	0.0022
G1	G869	0.0022
G1	G1017	0.0022
G121	G27	0.0022
G66	G153	0.0022
G121	G153	0.0022
G66	G540	0.0022
G12	G615	0.0022
G176	G714	0.0022
G66	G715	0.0022
G121	G715	0.0022
G66	G817	0.0022
G176	G979	0.0022
G52	G1107	0.0022
G176	G1407	0.0022
G52	G1466	0.0022
G66	G1466	0.0022
G10	G726	0.0022
G136	G819	0.0022
G10	G859	0.0022
G169	G289	0.0022
G169	G1294	0.0022
G169	G1510	0.0022
G169	G1558	0.0022
G49	G470	0.0022
G84	G711	0.0022
G164	G221	0.0022
G164	G470	0.0022
G164	G586	0.0022
G164	G600	0.0022
G10	G1109	0.0022
G121	G716	0.0022
G176	G1026	0.0022
G65	G4	0.0021
G151	G4	0.0021
G65	G5	0.0021
G165	G5	0.0021
G58	G6	0.0021
G125	G6	0.0021
G151	G6	0.0021
G28	G8	0.0021
G65	G8	0.0021
G122	G8	0.0021
G142	G8	0.0021
G142	G11	0.0021
G22	G17	0.0021
G125	G17	0.0021
G22	G21	0.0021
G39	G21	0.0021
G43	G21	0.0021
G58	G21	0.0021
G142	G21	0.0021
G165	G21	0.0021
G28	G22	0.0021
G122	G22	0.0021
G125	G22	0.0021
G165	G22	0.0021
G65	G24	0.0021
G125	G24	0.0021
G142	G24	0.0021
G151	G28	0.0021
G22	G30	0.0021
G28	G30	0.0021
G122	G30	0.0021
G125	G30	0.0021
G165	G30	0.0021
G151	G34	0.0021
G22	G35	0.0021
G83	G35	0.0021
G58	G38	0.0021
G165	G38	0.0021
G43	G41	0.0021
G58	G41	0.0021
G125	G41	0.0021
G58	G43	0.0021
G22	G44	0.0021
G28	G44	0.0021
G39	G44	0.0021
G83	G44	0.0021
G125	G44	0.0021
G165	G44	0.0021
G22	G46	0.0021
G28	G46	0.0021
G65	G46	0.0021
G83	G46	0.0021
G122	G46	0.0021
G125	G46	0.0021
G142	G46	0.0021
G151	G46	0.0021
G165	G46	0.0021
G39	G47	0.0021
G58	G47	0.0021
G65	G47	0.0021
G165	G47	0.0021
G43	G48	0.0021
G65	G48	0.0021
G142	G53	0.0021
G43	G55	0.0021
G39	G58	0.0021
G65	G60	0.0021
G65	G62	0.0021
G125	G64	0.0021
G151	G64	0.0021
G125	G68	0.0021
G165	G68	0.0021
G65	G69	0.0021
G22	G74	0.0021
G151	G74	0.0021
G122	G75	0.0021
G165	G79	0.0021
G43	G90	0.0021
G83	G90	0.0021
G22	G96	0.0021
G43	G96	0.0021
G165	G96	0.0021
G122	G101	0.0021
G151	G101	0.0021
G43	G102	0.0021
G83	G102	0.0021
G22	G105	0.0021
G22	G114	0.0021
G122	G115	0.0021
G125	G115	0.0021
G142	G115	0.0021
G165	G115	0.0021
G83	G117	0.0021
G122	G117	0.0021
G165	G117	0.0021
G43	G118	0.0021
G58	G118	0.0021
G22	G120	0.0021
G28	G120	0.0021
G83	G120	0.0021
G122	G120	0.0021
G125	G120	0.0021
G165	G120	0.0021
G28	G124	0.0021
G22	G128	0.0021
G83	G128	0.0021
G122	G128	0.0021
G142	G128	0.0021
G165	G129	0.0021
G151	G130	0.0021
G22	G131	0.0021
G28	G132	0.0021
G122	G132	0.0021
G151	G132	0.0021
G28	G133	0.0021
G43	G133	0.0021
G165	G133	0.0021
G65	G134	0.0021
G43	G135	0.0021
G83	G136	0.0021
G142	G136	0.0021
G165	G136	0.0021
G22	G141	0.0021
G28	G141	0.0021
G43	G141	0.0021
G65	G141	0.0021
G83	G141	0.0021
G122	G141	0.0021
G28	G144	0.0021
G39	G144	0.0021
G125	G144	0.0021
G165	G144	0.0021
G65	G146	0.0021
G151	G146	0.0021
G142	G149	0.0021
G142	G150	0.0021
G142	G151	0.0021
G58	G160	0.0021
G142	G160	0.0021
G22	G162	0.0021
G28	G162	0.0021
G43	G162	0.0021
G83	G162	0.0021
G125	G162	0.0021
G122	G163	0.0021
G22	G168	0.0021
G58	G168	0.0021
G125	G168	0.0021
G165	G168	0.0021
G39	G181	0.0021
G151	G181	0.0021
G142	G184	0.0021
G58	G185	0.0021
G65	G185	0.0021
G39	G186	0.0021
G125	G186	0.0021
G142	G186	0.0021
G65	G188	0.0021
G22	G189	0.0021
G43	G189	0.0021
G83	G189	0.0021
G165	G189	0.0021
G39	G196	0.0021
G58	G201	0.0021
G39	G210	0.0021
G65	G210	0.0021
G58	G216	0.0021
G39	G217	0.0021
G142	G217	0.0021
G28	G222	0.0021
G43	G222	0.0021
G58	G224	0.0021
G65	G224	0.0021
G142	G224	0.0021
G142	G234	0.0021
G39	G244	0.0021
G65	G244	0.0021
G151	G256	0.0021
G151	G260	0.0021
G22	G274	0.0021
G58	G274	0.0021
G125	G274	0.0021
G142	G274	0.0021
G65	G277	0.0021
G125	G277	0.0021
G22	G284	0.0021
G28	G284	0.0021
G43	G284	0.0021
G83	G284	0.0021
G151	G284	0.0021
G165	G284	0.0021
G142	G285	0.0021
G58	G291	0.0021
G151	G291	0.0021
G58	G295	0.0021
G65	G299	0.0021
G28	G301	0.0021
G39	G301	0.0021
G43	G306	0.0021
G142	G306	0.0021
G142	G310	0.0021
G142	G316	0.0021
G43	G319	0.0021
G151	G326	0.0021
G43	G337	0.0021
G125	G337	0.0021
G65	G342	0.0021
G43	G351	0.0021
G142	G351	0.0021
G151	G351	0.0021
G22	G354	0.0021
G43	G354	0.0021
G151	G354	0.0021
G165	G356	0.0021
G39	G367	0.0021
G83	G367	0.0021
G142	G367	0.0021
G28	G371	0.0021
G58	G371	0.0021
G39	G376	0.0021
G58	G376	0.0021
G122	G376	0.0021
G83	G377	0.0021
G43	G378	0.0021
G165	G378	0.0021
G22	G382	0.0021
G28	G382	0.0021
G122	G382	0.0021
G122	G386	0.0021
G151	G395	0.0021
G22	G405	0.0021
G28	G405	0.0021
G39	G406	0.0021
G125	G424	0.0021
G83	G427	0.0021
G65	G429	0.0021
G151	G432	0.0021
G39	G435	0.0021
G43	G435	0.0021
G58	G435	0.0021
G142	G436	0.0021
G165	G436	0.0021
G28	G443	0.0021
G39	G443	0.0021
G83	G443	0.0021
G125	G443	0.0021
G142	G447	0.0021
G39	G456	0.0021
G39	G460	0.0021
G43	G460	0.0021
G122	G460	0.0021
G142	G460	0.0021
G58	G464	0.0021
G43	G466	0.0021
G58	G466	0.0021
G39	G477	0.0021
G58	G477	0.0021
G151	G482	0.0021
G22	G486	0.0021
G28	G486	0.0021
G83	G486	0.0021
G122	G486	0.0021
G125	G486	0.0021
G83	G496	0.0021
G142	G496	0.0021
G22	G498	0.0021
G58	G498	0.0021
G142	G498	0.0021
G43	G499	0.0021
G58	G499	0.0021
G43	G501	0.0021
G28	G505	0.0021
G83	G505	0.0021
G151	G505	0.0021
G165	G505	0.0021
G65	G507	0.0021
G39	G514	0.0021
G165	G514	0.0021
G39	G522	0.0021
G43	G522	0.0021
G43	G526	0.0021
G58	G527	0.0021
G83	G527	0.0021
G165	G527	0.0021
G22	G528	0.0021
G39	G528	0.0021
G83	G528	0.0021
G122	G528	0.0021
G165	G528	0.0021
G142	G532	0.0021
G43	G534	0.0021
G83	G534	0.0021
G122	G534	0.0021
G165	G534	0.0021
G22	G538	0.0021
G28	G538	0.0021
G83	G538	0.0021
G122	G538	0.0021
G165	G538	0.0021
G122	G545	0.0021
G151	G545	0.0021
G65	G546	0.0021
G165	G546	0.0021
G142	G549	0.0021
G65	G551	0.0021
G65	G571	0.0021
G125	G571	0.0021
G142	G581	0.0021
G43	G582	0.0021
G151	G582	0.0021
G43	G591	0.0021
G39	G608	0.0021
G65	G608	0.0021
G83	G608	0.0021
G142	G608	0.0021
G165	G608	0.0021
G22	G618	0.0021
G28	G618	0.0021
G83	G618	0.0021
G122	G618	0.0021
G22	G619	0.0021
G28	G619	0.0021
G122	G619	0.0021
G165	G619	0.0021
G151	G623	0.0021
G151	G629	0.0021
G22	G630	0.0021
G65	G640	0.0021
G43	G642	0.0021
G65	G643	0.0021
G83	G643	0.0021
G122	G643	0.0021
G151	G643	0.0021
G165	G643	0.0021
G22	G644	0.0021
G125	G644	0.0021
G165	G644	0.0021
G22	G651	0.0021
G28	G651	0.0021
G125	G651	0.0021
G165	G651	0.0021
G39	G667	0.0021
G43	G667	0.0021
G22	G670	0.0021
G28	G672	0.0021
G122	G672	0.0021
G165	G672	0.0021
G142	G673	0.0021
G151	G673	0.0021
G83	G685	0.0021
G43	G687	0.0021
G22	G694	0.0021
G65	G694	0.0021
G142	G694	0.0021
G65	G710	0.0021
G83	G710	0.0021
G142	G713	0.0021
G43	G719	0.0021
G65	G719	0.0021
G83	G719	0.0021
G165	G719	0.0021
G58	G742	0.0021
G83	G742	0.0021
G83	G746	0.0021
G43	G747	0.0021
G28	G754	0.0021
G39	G754	0.0021
G43	G754	0.0021
G83	G754	0.0021
G122	G754	0.0021
G151	G754	0.0021
G22	G762	0.0021
G165	G762	0.0021
G28	G765	0.0021
G165	G765	0.0021
G28	G771	0.0021
G142	G771	0.0021
G28	G780	0.0021
G83	G780	0.0021
G122	G780	0.0021
G142	G780	0.0021
G39	G786	0.0021
G58	G786	0.0021
G65	G786	0.0021
G125	G786	0.0021
G43	G787	0.0021
G58	G787	0.0021
G22	G789	0.0021
G142	G789	0.0021
G151	G794	0.0021
G43	G796	0.0021
G58	G796	0.0021
G165	G796	0.0021
G65	G797	0.0021
G142	G797	0.0021
G58	G799	0.0021
G122	G799	0.0021
G65	G809	0.0021
G142	G809	0.0021
G28	G812	0.0021
G39	G813	0.0021
G83	G819	0.0021
G125	G819	0.0021
G43	G822	0.0021
G125	G822	0.0021
G39	G828	0.0021
G65	G828	0.0021
G39	G831	0.0021
G58	G831	0.0021
G165	G842	0.0021
G22	G845	0.0021
G83	G845	0.0021
G125	G845	0.0021
G142	G845	0.0021
G22	G847	0.0021
G28	G847	0.0021
G39	G847	0.0021
G125	G847	0.0021
G142	G847	0.0021
G28	G849	0.0021
G43	G850	0.0021
G142	G850	0.0021
G122	G858	0.0021
G165	G858	0.0021
G43	G873	0.0021
G28	G878	0.0021
G39	G878	0.0021
G43	G878	0.0021
G122	G881	0.0021
G151	G881	0.0021
G39	G886	0.0021
G142	G888	0.0021
G39	G889	0.0021
G43	G889	0.0021
G43	G892	0.0021
G142	G892	0.0021
G58	G894	0.0021
G65	G904	0.0021
G142	G904	0.0021
G151	G904	0.0021
G83	G910	0.0021
G142	G910	0.0021
G28	G911	0.0021
G43	G911	0.0021
G165	G911	0.0021
G65	G913	0.0021
G65	G915	0.0021
G122	G915	0.0021
G39	G916	0.0021
G22	G918	0.0021
G39	G918	0.0021
G83	G918	0.0021
G122	G918	0.0021
G125	G918	0.0021
G43	G920	0.0021
G65	G920	0.0021
G43	G931	0.0021
G125	G931	0.0021
G142	G934	0.0021
G65	G944	0.0021
G151	G944	0.0021
G65	G945	0.0021
G83	G945	0.0021
G122	G945	0.0021
G125	G945	0.0021
G165	G945	0.0021
G151	G949	0.0021
G39	G954	0.0021
G28	G959	0.0021
G83	G959	0.0021
G122	G959	0.0021
G125	G959	0.0021
G142	G959	0.0021
G165	G959	0.0021
G39	G961	0.0021
G58	G961	0.0021
G125	G961	0.0021
G142	G961	0.0021
G22	G966	0.0021
G83	G966	0.0021
G122	G966	0.0021
G165	G966	0.0021
G22	G978	0.0021
G83	G978	0.0021
G165	G978	0.0021
G39	G982	0.0021
G65	G982	0.0021
G39	G984	0.0021
G125	G989	0.0021
G125	G992	0.0021
G39	G994	0.0021
G43	G1002	0.0021
G165	G1002	0.0021
G58	G1003	0.0021
G142	G1003	0.0021
G22	G1007	0.0021
G28	G1007	0.0021
G165	G1007	0.0021
G28	G1008	0.0021
G43	G1008	0.0021
G58	G1008	0.0021
G125	G1008	0.0021
G142	G1008	0.0021
G151	G1008	0.0021
G43	G1013	0.0021
G22	G1017	0.0021
G43	G1017	0.0021
G28	G1018	0.0021
G58	G1018	0.0021
G65	G1018	0.0021
G125	G1018	0.0021
G22	G1029	0.0021
G28	G1029	0.0021
G83	G1029	0.0021
G122	G1029	0.0021
G125	G1029	0.0021
G165	G1029	0.0021
G22	G1033	0.0021
G28	G1033	0.0021
G39	G1033	0.0021
G83	G1033	0.0021
G122	G1033	0.0021
G28	G1041	0.0021
G65	G1041	0.0021
G151	G1041	0.0021
G28	G1043	0.0021
G39	G1043	0.0021
G165	G1043	0.0021
G43	G1047	0.0021
G142	G1048	0.0021
G39	G1049	0.0021
G142	G1049	0.0021
G28	G1053	0.0021
G39	G1053	0.0021
G65	G1053	0.0021
G83	G1053	0.0021
G125	G1053	0.0021
G165	G1053	0.0021
G165	G1055	0.0021
G65	G1057	0.0021
G151	G1064	0.0021
G22	G1078	0.0021
G39	G1078	0.0021
G65	G1078	0.0021
G142	G1078	0.0021
G125	G1080	0.0021
G142	G1080	0.0021
G65	G1081	0.0021
G43	G1085	0.0021
G65	G1092	0.0021
G22	G1093	0.0021
G39	G1093	0.0021
G83	G1093	0.0021
G142	G1093	0.0021
G165	G1093	0.0021
G151	G1102	0.0021
G28	G1106	0.0021
G65	G1106	0.0021
G125	G1106	0.0021
G165	G1106	0.0021
G65	G1117	0.0021
G151	G1117	0.0021
G39	G1118	0.0021
G151	G1118	0.0021
G43	G1124	0.0021
G122	G1124	0.0021
G142	G1124	0.0021
G142	G1125	0.0021
G142	G1126	0.0021
G151	G1126	0.0021
G22	G1132	0.0021
G28	G1132	0.0021
G58	G1132	0.0021
G65	G1132	0.0021
G65	G1154	0.0021
G142	G1154	0.0021
G151	G1154	0.0021
G58	G1155	0.0021
G28	G1157	0.0021
G151	G1157	0.0021
G28	G1160	0.0021
G125	G1160	0.0021
G151	G1160	0.0021
G28	G1168	0.0021
G58	G1168	0.0021
G125	G1168	0.0021
G165	G1168	0.0021
G142	G1169	0.0021
G151	G1169	0.0021
G22	G1177	0.0021
G28	G1177	0.0021
G39	G1177	0.0021
G83	G1177	0.0021
G28	G1178	0.0021
G122	G1178	0.0021
G142	G1178	0.0021
G22	G1187	0.0021
G43	G1187	0.0021
G122	G1187	0.0021
G22	G1221	0.0021
G28	G1221	0.0021
G39	G1221	0.0021
G125	G1221	0.0021
G142	G1235	0.0021
G39	G1238	0.0021
G43	G1238	0.0021
G39	G1239	0.0021
G43	G1239	0.0021
G65	G1239	0.0021
G151	G1239	0.0021
G58	G1248	0.0021
G83	G1248	0.0021
G39	G1249	0.0021
G58	G1249	0.0021
G22	G1264	0.0021
G65	G1264	0.0021
G39	G1269	0.0021
G151	G1269	0.0021
G65	G1272	0.0021
G151	G1272	0.0021
G43	G1278	0.0021
G39	G1284	0.0021
G122	G1284	0.0021
G122	G1287	0.0021
G165	G1287	0.0021
G65	G1288	0.0021
G39	G1292	0.0021
G43	G1292	0.0021
G58	G1292	0.0021
G39	G1302	0.0021
G58	G1302	0.0021
G58	G1303	0.0021
G65	G1303	0.0021
G125	G1303	0.0021
G151	G1303	0.0021
G165	G1303	0.0021
G22	G1311	0.0021
G39	G1311	0.0021
G43	G1311	0.0021
G58	G1311	0.0021
G65	G1311	0.0021
G125	G1311	0.0021
G165	G1311	0.0021
G58	G1315	0.0021
G43	G1324	0.0021
G83	G1324	0.0021
G151	G1324	0.0021
G43	G1326	0.0021
G83	G1326	0.0021
G142	G1326	0.0021
G151	G1326	0.0021
G39	G1339	0.0021
G65	G1339	0.0021
G65	G1341	0.0021
G165	G1341	0.0021
G39	G1342	0.0021
G58	G1342	0.0021
G151	G1342	0.0021
G83	G1352	0.0021
G58	G1360	0.0021
G58	G1366	0.0021
G151	G1366	0.0021
G39	G1368	0.0021
G39	G1372	0.0021
G43	G1372	0.0021
G142	G1372	0.0021
G43	G1375	0.0021
G22	G1385	0.0021
G28	G1385	0.0021
G83	G1385	0.0021
G122	G1385	0.0021
G125	G1385	0.0021
G165	G1385	0.0021
G58	G1390	0.0021
G39	G1392	0.0021
G39	G1394	0.0021
G65	G1394	0.0021
G142	G1394	0.0021
G142	G1395	0.0021
G43	G1415	0.0021
G65	G1415	0.0021
G58	G1421	0.0021
G83	G1421	0.0021
G151	G1421	0.0021
G22	G1423	0.0021
G39	G1423	0.0021
G43	G1423	0.0021
G83	G1423	0.0021
G122	G1423	0.0021
G165	G1423	0.0021
G39	G1424	0.0021
G58	G1424	0.0021
G22	G1427	0.0021
G28	G1427	0.0021
G22	G1430	0.0021
G83	G1430	0.0021
G122	G1430	0.0021
G165	G1430	0.0021
G39	G1431	0.0021
G151	G1431	0.0021
G28	G1432	0.0021
G65	G1432	0.0021
G83	G1432	0.0021
G39	G1434	0.0021
G58	G1434	0.0021
G65	G1434	0.0021
G58	G1435	0.0021
G165	G1435	0.0021
G22	G1447	0.0021
G165	G1447	0.0021
G39	G1449	0.0021
G43	G1449	0.0021
G65	G1449	0.0021
G125	G1449	0.0021
G142	G1449	0.0021
G151	G1449	0.0021
G142	G1453	0.0021
G22	G1455	0.0021
G28	G1455	0.0021
G122	G1455	0.0021
G142	G1455	0.0021
G22	G1462	0.0021
G58	G1462	0.0021
G151	G1462	0.0021
G165	G1462	0.0021
G43	G1469	0.0021
G28	G1470	0.0021
G83	G1470	0.0021
G142	G1470	0.0021
G39	G1476	0.0021
G151	G1476	0.0021
G39	G1477	0.0021
G39	G1489	0.0021
G142	G1489	0.0021
G22	G1494	0.0021
G28	G1494	0.0021
G83	G1494	0.0021
G122	G1494	0.0021
G165	G1494	0.0021
G22	G1506	0.0021
G28	G1506	0.0021
G43	G1506	0.0021
G65	G1507	0.0021
G28	G1516	0.0021
G122	G1516	0.0021
G151	G1516	0.0021
G151	G1519	0.0021
G39	G1523	0.0021
G122	G1523	0.0021
G151	G1523	0.0021
G151	G1533	0.0021
G125	G1535	0.0021
G151	G1535	0.0021
G22	G1539	0.0021
G28	G1539	0.0021
G83	G1539	0.0021
G125	G1539	0.0021
G142	G1539	0.0021
G151	G1539	0.0021
G58	G1553	0.0021
G28	G1554	0.0021
G142	G1556	0.0021
G58	G1558	0.0021
G142	G1560	0.0021
G39	G1561	0.0021
G65	G1561	0.0021
G58	G1563	0.0021
G22	G1566	0.0021
G28	G1566	0.0021
G39	G1566	0.0021
G43	G1566	0.0021
G125	G1566	0.0021
G22	G1569	0.0021
G28	G1569	0.0021
G83	G1569	0.0021
G122	G1569	0.0021
G125	G1569	0.0021
G142	G1569	0.0021
G151	G1569	0.0021
G39	G1571	0.0021
G28	G1576	0.0021
G39	G1576	0.0021
G165	G1576	0.0021
G43	G1580	0.0021
G151	G1580	0.0021
G39	G1582	0.0021
G58	G1584	0.0021
G22	G1589	0.0021
G39	G1589	0.0021
G43	G1589	0.0021
G65	G1589	0.0021
G122	G1589	0.0021
G125	G1589	0.0021
G22	G1592	0.0021
G83	G1592	0.0021
G165	G1592	0.0021
G43	G1596	0.0021
G142	G1596	0.0021
G43	G1597	0.0021
G122	G1597	0.0021
G22	G1604	0.0021
G28	G1604	0.0021
G39	G1604	0.0021
G83	G1604	0.0021
G122	G1604	0.0021
G125	G1604	0.0021
G142	G1604	0.0021
G151	G1604	0.0021
G165	G1604	0.0021
G165	G1605	0.0021
G28	G1607	0.0021
G83	G1607	0.0021
G122	G1607	0.0021
G125	G1607	0.0021
G165	G1607	0.0021
G151	G1611	0.0021
G43	G1618	0.0021
G142	G1618	0.0021
G165	G1618	0.0021
G43	G1619	0.0021
G58	G1620	0.0021
G65	G1620	0.0021
G39	G1623	0.0021
G83	G1623	0.0021
G22	G1624	0.0021
G65	G1624	0.0021
G83	G1624	0.0021
G142	G1629	0.0021
G65	G1630	0.0021
G43	G1637	0.0021
G83	G1638	0.0021
G125	G1638	0.0021
G142	G1638	0.0021
G43	G1639	0.0021
G39	G1642	0.0021
G58	G1642	0.0021
G151	G1642	0.0021
G20	G802	0.0021
G56	G68	0.0021
G56	G73	0.0021
G21	G86	0.0021
G47	G108	0.0021
G56	G108	0.0021
G47	G141	0.0021
G47	G195	0.0021
G162	G195	0.0021
G162	G203	0.0021
G34	G219	0.0021
G56	G254	0.0021
G162	G254	0.0021
G189	G254	0.0021
G47	G289	0.0021
G189	G348	0.0021
G162	G385	0.0021
G21	G411	0.0021
G21	G453	0.0021
G21	G460	0.0021
G34	G488	0.0021
G21	G518	0.0021
G56	G591	0.0021
G56	G602	0.0021
G21	G732	0.0021
G47	G737	0.0021
G189	G766	0.0021
G47	G784	0.0021
G162	G784	0.0021
G162	G794	0.0021
G47	G816	0.0021
G189	G817	0.0021
G189	G823	0.0021
G21	G833	0.0021
G47	G857	0.0021
G56	G878	0.0021
G47	G887	0.0021
G56	G887	0.0021
G56	G927	0.0021
G21	G1038	0.0021
G34	G1042	0.0021
G56	G1107	0.0021
G21	G1112	0.0021
G47	G1122	0.0021
G56	G1122	0.0021
G21	G1128	0.0021
G21	G1217	0.0021
G21	G1259	0.0021
G21	G1276	0.0021
G47	G1328	0.0021
G162	G1350	0.0021
G34	G1367	0.0021
G47	G1373	0.0021
G21	G1387	0.0021
G21	G1437	0.0021
G21	G1439	0.0021
G21	G1454	0.0021
G162	G1526	0.0021
G162	G1570	0.0021
G56	G1625	0.0021
G164	G1015	0.0021
G164	G1521	0.0021
G49	G83	0.0021
G20	G151	0.0021
G20	G370	0.0021
G20	G478	0.0021
G20	G529	0.0021
G20	G750	0.0021
G49	G807	0.0021
G20	G980	0.0021
G20	G1000	0.0021
G136	G1024	0.0021
G20	G1181	0.0021
G20	G1184	0.0021
G49	G1223	0.0021
G49	G1285	0.0021
G20	G1325	0.0021
G20	G1473	0.0021
G136	G1482	0.0021
G121	G542	0.0021
G66	G866	0.0021
G66	G1032	0.0021
G66	G1064	0.0021
G84	G1175	0.0021
G171	G709	0.0021
G66	G37	0.0021
G34	G57	0.0021
G34	G108	0.0021
G34	G123	0.0021
G34	G158	0.0021
G164	G171	0.0021
G164	G211	0.0021
G120	G212	0.0021
G34	G312	0.0021
G34	G341	0.0021
G34	G433	0.0021
G120	G451	0.0021
G34	G479	0.0021
G34	G522	0.0021
G34	G525	0.0021
G34	G689	0.0021
G120	G735	0.0021
G34	G761	0.0021
G164	G775	0.0021
G136	G809	0.0021
G34	G856	0.0021
G52	G856	0.0021
G34	G869	0.0021
G34	G883	0.0021
G34	G907	0.0021
G34	G922	0.0021
G176	G960	0.0021
G164	G974	0.0021
G52	G984	0.0021
G121	G993	0.0021
G34	G999	0.0021
G136	G1019	0.0021
G34	G1068	0.0021
G34	G1103	0.0021
G164	G1138	0.0021
G34	G1201	0.0021
G84	G1216	0.0021
G164	G1285	0.0021
G34	G1300	0.0021
G34	G1340	0.0021
G164	G1343	0.0021
G34	G1459	0.0021
G34	G1487	0.0021
G34	G1517	0.0021
G34	G1524	0.0021
G34	G1525	0.0021
G34	G1549	0.0021
G34	G1567	0.0021
G34	G1635	0.0021
G49	G191	0.0021
G49	G274	0.0021
G49	G579	0.0021
G10	G706	0.0021
G49	G757	0.0021
G49	G898	0.0021
G49	G925	0.0021
G49	G1025	0.0021
G10	G1032	0.0021
G49	G1084	0.0021
G49	G1101	0.0021
G49	G1197	0.0021
G49	G1455	0.0021
G171	G394	0.0021
G171	G662	0.0021
G171	G1144	0.0021
G171	G1260	0.0021
G84	G442	0.0021
G120	G439	0.0021
G120	G623	0.0021
G169	G1188	0.0021
G164	G197	0.0021
G21	G278	0.0021
G164	G487	0.0021
G21	G543	0.0021
G164	G584	0.0021
G164	G665	0.0021
G21	G667	0.0021
G164	G897	0.0021
G164	G930	0.0021
G164	G948	0.0021
G21	G950	0.0021
G21	G962	0.0021
G21	G1172	0.0021
G171	G1249	0.0021
G171	G1266	0.0021
G164	G1301	0.0021
G164	G1329	0.0021
G164	G1333	0.0021
G21	G1359	0.0021
G164	G1389	0.0021
G84	G340	0.0021
G84	G441	0.0021
G12	G30	0.0021
G121	G353	0.0021
G52	G561	0.0021
G12	G941	0.0021
G12	G1190	0.0021
G66	G1190	0.0021
G121	G1313	0.0021
G176	G1364	0.0021
G52	G1461	0.0021
G169	G376	0.0021
G169	G880	0.0021
G136	G34	0.0021
G49	G88	0.0021
G49	G238	0.0021
G136	G395	0.0021
G49	G720	0.0021
G49	G758	0.0021
G20	G1496	0.0021
G49	G1550	0.0021
G52	G881	0.0021
G176	G910	0.0021
G12	G918	0.0021
G176	G1093	0.0021
G66	G1106	0.0021
G12	G1416	0.0021
G176	G1576	0.0021
G121	G1638	0.0021
G176	G1639	0.0021
G164	G456	0.0021
G164	G875	0.0021
G171	G915	0.0021
G34	G1013	0.0021
G164	G1402	0.0021
G10	G1455	0.0021
G10	G1556	0.0021
G10	G162	0.0021
G10	G527	0.0021
G10	G623	0.0021
G10	G931	0.0021
G10	G1088	0.0021
G169	G118	0.0021
G169	G1513	0.0021
G12	G49	0.0021
G121	G330	0.0021
G121	G776	0.0021
G176	G776	0.0021
G12	G927	0.0021
G169	G1125	0.0021
G10	G512	0.0021
G164	G716	0.0021
G10	G853	0.0021
G164	G877	0.0021
G1	G962	0.0021
G12	G600	0.0021
G39	G1	0.002
G43	G1	0.002
G58	G1	0.002
G65	G1	0.002
G125	G1	0.002
G142	G1	0.002
G22	G7	0.002
G125	G7	0.002
G142	G7	0.002
G43	G8	0.002
G43	G13	0.002
G83	G13	0.002
G43	G18	0.002
G151	G18	0.002
G142	G22	0.002
G65	G29	0.002
G43	G30	0.002
G58	G33	0.002
G122	G33	0.002
G22	G34	0.002
G125	G34	0.002
G39	G42	0.002
G58	G42	0.002
G122	G42	0.002
G165	G42	0.002
G151	G44	0.002
G22	G47	0.002
G83	G47	0.002
G28	G50	0.002
G43	G50	0.002
G65	G50	0.002
G125	G50	0.002
G142	G50	0.002
G151	G50	0.002
G165	G50	0.002
G39	G52	0.002
G151	G52	0.002
G28	G53	0.002
G125	G53	0.002
G165	G53	0.002
G28	G56	0.002
G43	G56	0.002
G65	G56	0.002
G165	G56	0.002
G22	G57	0.002
G39	G57	0.002
G58	G57	0.002
G65	G57	0.002
G83	G57	0.002
G122	G57	0.002
G125	G57	0.002
G22	G63	0.002
G28	G63	0.002
G58	G63	0.002
G122	G63	0.002
G125	G63	0.002
G122	G64	0.002
G142	G65	0.002
G65	G67	0.002
G142	G67	0.002
G58	G72	0.002
G28	G81	0.002
G43	G81	0.002
G142	G81	0.002
G165	G81	0.002
G65	G87	0.002
G142	G87	0.002
G39	G90	0.002
G58	G90	0.002
G65	G93	0.002
G142	G93	0.002
G43	G97	0.002
G65	G97	0.002
G125	G97	0.002
G151	G97	0.002
G58	G103	0.002
G142	G103	0.002
G165	G103	0.002
G142	G111	0.002
G22	G112	0.002
G58	G112	0.002
G83	G112	0.002
G122	G112	0.002
G125	G112	0.002
G22	G113	0.002
G28	G113	0.002
G58	G113	0.002
G83	G113	0.002
G122	G113	0.002
G125	G113	0.002
G142	G113	0.002
G165	G113	0.002
G22	G119	0.002
G122	G119	0.002
G142	G119	0.002
G165	G119	0.002
G43	G120	0.002
G65	G120	0.002
G142	G120	0.002
G142	G122	0.002
G58	G123	0.002
G65	G123	0.002
G83	G123	0.002
G125	G123	0.002
G39	G124	0.002
G83	G124	0.002
G122	G124	0.002
G165	G126	0.002
G22	G127	0.002
G28	G127	0.002
G43	G127	0.002
G58	G127	0.002
G122	G127	0.002
G125	G127	0.002
G151	G127	0.002
G39	G129	0.002
G151	G129	0.002
G28	G131	0.002
G43	G132	0.002
G22	G135	0.002
G65	G135	0.002
G125	G135	0.002
G58	G138	0.002
G22	G142	0.002
G65	G142	0.002
G151	G142	0.002
G58	G148	0.002
G39	G149	0.002
G43	G149	0.002
G65	G149	0.002
G83	G149	0.002
G122	G149	0.002
G125	G149	0.002
G165	G149	0.002
G28	G154	0.002
G83	G154	0.002
G165	G154	0.002
G151	G155	0.002
G43	G157	0.002
G83	G157	0.002
G28	G158	0.002
G43	G158	0.002
G122	G158	0.002
G22	G159	0.002
G122	G159	0.002
G151	G164	0.002
G65	G173	0.002
G39	G174	0.002
G151	G175	0.002
G83	G177	0.002
G125	G177	0.002
G165	G177	0.002
G28	G180	0.002
G39	G180	0.002
G43	G180	0.002
G83	G180	0.002
G122	G180	0.002
G151	G180	0.002
G58	G184	0.002
G151	G187	0.002
G39	G189	0.002
G58	G189	0.002
G39	G190	0.002
G142	G190	0.002
G28	G192	0.002
G58	G192	0.002
G122	G192	0.002
G125	G192	0.002
G142	G192	0.002
G151	G192	0.002
G165	G192	0.002
G39	G193	0.002
G65	G193	0.002
G83	G193	0.002
G122	G193	0.002
G43	G197	0.002
G83	G199	0.002
G142	G199	0.002
G165	G199	0.002
G28	G201	0.002
G39	G201	0.002
G43	G201	0.002
G39	G205	0.002
G22	G206	0.002
G39	G206	0.002
G43	G206	0.002
G58	G206	0.002
G83	G206	0.002
G122	G206	0.002
G28	G212	0.002
G83	G212	0.002
G142	G212	0.002
G151	G212	0.002
G165	G212	0.002
G22	G219	0.002
G83	G219	0.002
G165	G219	0.002
G39	G223	0.002
G125	G223	0.002
G142	G228	0.002
G22	G234	0.002
G65	G234	0.002
G83	G234	0.002
G122	G234	0.002
G125	G234	0.002
G165	G234	0.002
G22	G239	0.002
G28	G239	0.002
G58	G239	0.002
G65	G239	0.002
G83	G239	0.002
G125	G239	0.002
G165	G239	0.002
G22	G241	0.002
G125	G241	0.002
G142	G243	0.002
G151	G243	0.002
G83	G249	0.002
G122	G249	0.002
G165	G249	0.002
G22	G250	0.002
G28	G250	0.002
G122	G250	0.002
G125	G250	0.002
G142	G250	0.002
G43	G251	0.002
G39	G255	0.002
G43	G255	0.002
G151	G255	0.002
G43	G257	0.002
G83	G257	0.002
G125	G257	0.002
G151	G257	0.002
G39	G258	0.002
G125	G258	0.002
G142	G258	0.002
G151	G258	0.002
G22	G259	0.002
G39	G259	0.002
G22	G263	0.002
G83	G263	0.002
G22	G271	0.002
G151	G271	0.002
G165	G271	0.002
G43	G272	0.002
G65	G283	0.002
G22	G300	0.002
G39	G300	0.002
G43	G300	0.002
G65	G300	0.002
G83	G300	0.002
G125	G300	0.002
G142	G300	0.002
G151	G300	0.002
G65	G303	0.002
G151	G303	0.002
G43	G304	0.002
G43	G308	0.002
G58	G308	0.002
G65	G311	0.002
G151	G311	0.002
G125	G312	0.002
G165	G312	0.002
G43	G316	0.002
G58	G317	0.002
G22	G323	0.002
G39	G323	0.002
G83	G323	0.002
G122	G323	0.002
G58	G325	0.002
G65	G325	0.002
G39	G332	0.002
G22	G334	0.002
G43	G334	0.002
G58	G334	0.002
G65	G334	0.002
G83	G334	0.002
G122	G334	0.002
G165	G334	0.002
G142	G338	0.002
G151	G338	0.002
G58	G339	0.002
G22	G341	0.002
G39	G341	0.002
G65	G341	0.002
G122	G341	0.002
G65	G344	0.002
G58	G347	0.002
G65	G347	0.002
G28	G349	0.002
G39	G349	0.002
G58	G349	0.002
G58	G351	0.002
G83	G351	0.002
G122	G351	0.002
G39	G357	0.002
G65	G357	0.002
G43	G368	0.002
G28	G372	0.002
G165	G372	0.002
G39	G374	0.002
G22	G375	0.002
G28	G375	0.002
G83	G375	0.002
G122	G375	0.002
G142	G376	0.002
G65	G382	0.002
G43	G387	0.002
G65	G387	0.002
G125	G387	0.002
G22	G388	0.002
G43	G388	0.002
G125	G388	0.002
G165	G388	0.002
G22	G395	0.002
G122	G395	0.002
G142	G395	0.002
G28	G400	0.002
G43	G400	0.002
G83	G400	0.002
G39	G402	0.002
G43	G402	0.002
G43	G409	0.002
G65	G409	0.002
G142	G409	0.002
G39	G411	0.002
G43	G411	0.002
G58	G411	0.002
G151	G411	0.002
G142	G413	0.002
G58	G415	0.002
G125	G415	0.002
G142	G415	0.002
G28	G418	0.002
G43	G418	0.002
G58	G418	0.002
G83	G418	0.002
G122	G418	0.002
G165	G418	0.002
G39	G423	0.002
G142	G423	0.002
G151	G423	0.002
G43	G424	0.002
G43	G426	0.002
G58	G426	0.002
G22	G431	0.002
G28	G431	0.002
G83	G431	0.002
G122	G431	0.002
G125	G431	0.002
G165	G431	0.002
G122	G433	0.002
G165	G433	0.002
G22	G434	0.002
G125	G434	0.002
G125	G435	0.002
G39	G439	0.002
G83	G439	0.002
G122	G439	0.002
G125	G439	0.002
G165	G439	0.002
G65	G443	0.002
G142	G443	0.002
G39	G453	0.002
G58	G453	0.002
G65	G454	0.002
G165	G454	0.002
G58	G458	0.002
G122	G458	0.002
G142	G458	0.002
G151	G458	0.002
G165	G458	0.002
G39	G465	0.002
G22	G466	0.002
G28	G466	0.002
G83	G466	0.002
G122	G466	0.002
G125	G466	0.002
G142	G466	0.002
G165	G466	0.002
G22	G468	0.002
G58	G468	0.002
G65	G468	0.002
G22	G471	0.002
G28	G471	0.002
G39	G471	0.002
G83	G471	0.002
G122	G471	0.002
G125	G471	0.002
G28	G477	0.002
G65	G477	0.002
G83	G477	0.002
G122	G477	0.002
G142	G477	0.002
G43	G479	0.002
G58	G482	0.002
G22	G483	0.002
G122	G483	0.002
G125	G483	0.002
G39	G486	0.002
G65	G486	0.002
G142	G486	0.002
G165	G486	0.002
G151	G487	0.002
G151	G489	0.002
G39	G494	0.002
G43	G494	0.002
G125	G494	0.002
G142	G494	0.002
G151	G494	0.002
G39	G501	0.002
G43	G504	0.002
G142	G504	0.002
G22	G509	0.002
G43	G509	0.002
G22	G513	0.002
G28	G513	0.002
G39	G513	0.002
G83	G513	0.002
G122	G513	0.002
G125	G513	0.002
G142	G513	0.002
G22	G514	0.002
G58	G514	0.002
G28	G515	0.002
G22	G518	0.002
G39	G518	0.002
G83	G518	0.002
G142	G518	0.002
G151	G518	0.002
G39	G520	0.002
G65	G520	0.002
G142	G520	0.002
G151	G520	0.002
G22	G521	0.002
G43	G521	0.002
G122	G521	0.002
G125	G521	0.002
G165	G521	0.002
G22	G522	0.002
G28	G522	0.002
G65	G522	0.002
G83	G522	0.002
G122	G522	0.002
G125	G522	0.002
G151	G522	0.002
G165	G522	0.002
G58	G525	0.002
G83	G525	0.002
G122	G525	0.002
G165	G525	0.002
G122	G526	0.002
G142	G526	0.002
G43	G527	0.002
G39	G533	0.002
G142	G533	0.002
G142	G535	0.002
G151	G535	0.002
G58	G538	0.002
G22	G539	0.002
G28	G539	0.002
G58	G539	0.002
G165	G539	0.002
G39	G544	0.002
G58	G544	0.002
G122	G544	0.002
G142	G544	0.002
G39	G545	0.002
G142	G545	0.002
G28	G546	0.002
G58	G546	0.002
G43	G552	0.002
G65	G552	0.002
G22	G556	0.002
G28	G556	0.002
G58	G556	0.002
G83	G556	0.002
G151	G556	0.002
G22	G560	0.002
G125	G560	0.002
G151	G560	0.002
G22	G561	0.002
G83	G561	0.002
G122	G561	0.002
G125	G561	0.002
G151	G561	0.002
G165	G561	0.002
G58	G562	0.002
G65	G562	0.002
G22	G563	0.002
G43	G563	0.002
G58	G563	0.002
G122	G563	0.002
G142	G563	0.002
G43	G565	0.002
G83	G566	0.002
G142	G566	0.002
G28	G567	0.002
G83	G567	0.002
G122	G567	0.002
G125	G567	0.002
G165	G567	0.002
G22	G578	0.002
G28	G578	0.002
G58	G578	0.002
G125	G578	0.002
G142	G578	0.002
G165	G578	0.002
G58	G584	0.002
G65	G584	0.002
G151	G584	0.002
G28	G588	0.002
G39	G588	0.002
G58	G588	0.002
G65	G588	0.002
G83	G588	0.002
G142	G588	0.002
G165	G588	0.002
G39	G589	0.002
G83	G589	0.002
G125	G589	0.002
G22	G592	0.002
G28	G592	0.002
G43	G592	0.002
G83	G592	0.002
G122	G592	0.002
G125	G592	0.002
G165	G592	0.002
G28	G603	0.002
G65	G603	0.002
G83	G603	0.002
G122	G603	0.002
G125	G603	0.002
G142	G603	0.002
G165	G603	0.002
G43	G604	0.002
G142	G604	0.002
G22	G605	0.002
G28	G605	0.002
G65	G605	0.002
G83	G605	0.002
G142	G605	0.002
G165	G605	0.002
G83	G606	0.002
G125	G606	0.002
G22	G609	0.002
G39	G609	0.002
G151	G609	0.002
G28	G614	0.002
G58	G620	0.002
G142	G620	0.002
G58	G622	0.002
G142	G622	0.002
G39	G624	0.002
G43	G625	0.002
G83	G627	0.002
G122	G629	0.002
G22	G631	0.002
G28	G631	0.002
G43	G631	0.002
G122	G631	0.002
G125	G631	0.002
G151	G631	0.002
G39	G633	0.002
G65	G633	0.002
G142	G633	0.002
G151	G633	0.002
G151	G635	0.002
G22	G637	0.002
G43	G637	0.002
G65	G637	0.002
G39	G641	0.002
G142	G641	0.002
G58	G642	0.002
G142	G642	0.002
G43	G643	0.002
G43	G645	0.002
G65	G645	0.002
G39	G646	0.002
G43	G646	0.002
G65	G646	0.002
G83	G646	0.002
G151	G646	0.002
G22	G649	0.002
G58	G649	0.002
G151	G660	0.002
G43	G665	0.002
G125	G665	0.002
G142	G665	0.002
G83	G670	0.002
G122	G670	0.002
G151	G670	0.002
G125	G673	0.002
G58	G674	0.002
G65	G674	0.002
G151	G674	0.002
G28	G684	0.002
G43	G684	0.002
G83	G684	0.002
G125	G684	0.002
G83	G686	0.002
G142	G686	0.002
G22	G689	0.002
G39	G689	0.002
G65	G689	0.002
G22	G691	0.002
G28	G691	0.002
G122	G691	0.002
G125	G691	0.002
G151	G691	0.002
G165	G691	0.002
G43	G695	0.002
G83	G695	0.002
G151	G695	0.002
G39	G696	0.002
G65	G698	0.002
G83	G698	0.002
G122	G698	0.002
G125	G698	0.002
G151	G698	0.002
G58	G699	0.002
G125	G699	0.002
G22	G707	0.002
G28	G707	0.002
G83	G707	0.002
G125	G707	0.002
G165	G707	0.002
G22	G710	0.002
G39	G710	0.002
G125	G710	0.002
G142	G710	0.002
G151	G710	0.002
G28	G712	0.002
G39	G712	0.002
G58	G714	0.002
G22	G718	0.002
G43	G718	0.002
G58	G718	0.002
G65	G718	0.002
G83	G718	0.002
G151	G718	0.002
G28	G724	0.002
G39	G724	0.002
G65	G724	0.002
G22	G729	0.002
G28	G734	0.002
G43	G734	0.002
G83	G734	0.002
G122	G734	0.002
G165	G734	0.002
G28	G738	0.002
G165	G738	0.002
G58	G748	0.002
G151	G748	0.002
G165	G748	0.002
G43	G750	0.002
G58	G750	0.002
G83	G750	0.002
G122	G750	0.002
G125	G750	0.002
G65	G753	0.002
G151	G753	0.002
G83	G759	0.002
G142	G759	0.002
G151	G759	0.002
G58	G761	0.002
G65	G761	0.002
G83	G761	0.002
G142	G761	0.002
G151	G761	0.002
G58	G772	0.002
G65	G772	0.002
G43	G773	0.002
G65	G773	0.002
G39	G775	0.002
G43	G775	0.002
G43	G781	0.002
G43	G782	0.002
G39	G785	0.002
G83	G785	0.002
G151	G785	0.002
G39	G790	0.002
G43	G790	0.002
G142	G790	0.002
G151	G790	0.002
G22	G792	0.002
G83	G792	0.002
G142	G792	0.002
G151	G797	0.002
G43	G800	0.002
G165	G800	0.002
G43	G806	0.002
G65	G806	0.002
G125	G806	0.002
G142	G806	0.002
G151	G806	0.002
G165	G806	0.002
G125	G808	0.002
G39	G814	0.002
G58	G814	0.002
G65	G814	0.002
G43	G820	0.002
G65	G820	0.002
G122	G820	0.002
G151	G820	0.002
G122	G831	0.002
G165	G831	0.002
G151	G834	0.002
G165	G834	0.002
G39	G840	0.002
G122	G840	0.002
G151	G840	0.002
G43	G842	0.002
G65	G842	0.002
G142	G842	0.002
G151	G847	0.002
G151	G852	0.002
G28	G854	0.002
G83	G854	0.002
G122	G854	0.002
G165	G854	0.002
G39	G855	0.002
G43	G855	0.002
G58	G855	0.002
G142	G855	0.002
G58	G856	0.002
G151	G856	0.002
G22	G861	0.002
G28	G861	0.002
G43	G861	0.002
G83	G861	0.002
G122	G861	0.002
G125	G861	0.002
G151	G861	0.002
G165	G861	0.002
G58	G863	0.002
G22	G865	0.002
G28	G865	0.002
G122	G865	0.002
G165	G865	0.002
G58	G872	0.002
G83	G872	0.002
G122	G872	0.002
G142	G872	0.002
G151	G872	0.002
G142	G874	0.002
G22	G880	0.002
G39	G880	0.002
G43	G880	0.002
G58	G880	0.002
G83	G880	0.002
G125	G880	0.002
G151	G880	0.002
G28	G883	0.002
G39	G883	0.002
G43	G883	0.002
G65	G883	0.002
G151	G883	0.002
G165	G883	0.002
G22	G885	0.002
G28	G885	0.002
G39	G885	0.002
G83	G885	0.002
G122	G885	0.002
G125	G885	0.002
G142	G885	0.002
G165	G885	0.002
G43	G886	0.002
G39	G893	0.002
G43	G893	0.002
G39	G894	0.002
G43	G894	0.002
G39	G897	0.002
G43	G897	0.002
G83	G897	0.002
G122	G897	0.002
G125	G897	0.002
G22	G898	0.002
G43	G903	0.002
G58	G903	0.002
G122	G903	0.002
G142	G903	0.002
G165	G903	0.002
G22	G904	0.002
G39	G904	0.002
G43	G904	0.002
G122	G904	0.002
G125	G904	0.002
G58	G907	0.002
G125	G907	0.002
G22	G912	0.002
G28	G912	0.002
G83	G912	0.002
G122	G912	0.002
G125	G912	0.002
G151	G912	0.002
G165	G912	0.002
G28	G919	0.002
G28	G921	0.002
G39	G921	0.002
G43	G921	0.002
G142	G921	0.002
G43	G922	0.002
G58	G922	0.002
G83	G922	0.002
G122	G922	0.002
G22	G928	0.002
G28	G928	0.002
G43	G928	0.002
G83	G928	0.002
G151	G928	0.002
G165	G928	0.002
G43	G930	0.002
G28	G936	0.002
G58	G936	0.002
G151	G936	0.002
G165	G936	0.002
G43	G938	0.002
G142	G938	0.002
G65	G940	0.002
G83	G940	0.002
G165	G940	0.002
G58	G941	0.002
G65	G941	0.002
G142	G941	0.002
G39	G944	0.002
G43	G944	0.002
G83	G944	0.002
G125	G944	0.002
G43	G945	0.002
G58	G945	0.002
G142	G948	0.002
G151	G948	0.002
G65	G951	0.002
G142	G951	0.002
G65	G956	0.002
G122	G956	0.002
G125	G956	0.002
G142	G956	0.002
G39	G957	0.002
G151	G957	0.002
G39	G970	0.002
G28	G973	0.002
G39	G973	0.002
G142	G973	0.002
G28	G985	0.002
G39	G985	0.002
G83	G985	0.002
G22	G987	0.002
G58	G987	0.002
G65	G987	0.002
G151	G987	0.002
G125	G988	0.002
G43	G993	0.002
G65	G993	0.002
G125	G993	0.002
G151	G993	0.002
G43	G994	0.002
G122	G998	0.002
G125	G998	0.002
G142	G998	0.002
G151	G998	0.002
G28	G1003	0.002
G43	G1003	0.002
G43	G1004	0.002
G58	G1004	0.002
G151	G1004	0.002
G58	G1010	0.002
G43	G1011	0.002
G65	G1011	0.002
G58	G1019	0.002
G125	G1019	0.002
G151	G1019	0.002
G43	G1020	0.002
G58	G1020	0.002
G83	G1020	0.002
G122	G1020	0.002
G142	G1020	0.002
G22	G1021	0.002
G28	G1021	0.002
G122	G1021	0.002
G165	G1021	0.002
G151	G1036	0.002
G22	G1039	0.002
G28	G1039	0.002
G165	G1039	0.002
G39	G1047	0.002
G142	G1047	0.002
G151	G1050	0.002
G142	G1053	0.002
G22	G1060	0.002
G28	G1060	0.002
G39	G1060	0.002
G58	G1060	0.002
G83	G1060	0.002
G122	G1060	0.002
G165	G1060	0.002
G58	G1066	0.002
G151	G1066	0.002
G43	G1068	0.002
G83	G1068	0.002
G142	G1068	0.002
G151	G1068	0.002
G165	G1068	0.002
G28	G1070	0.002
G65	G1070	0.002
G122	G1070	0.002
G125	G1070	0.002
G142	G1070	0.002
G83	G1071	0.002
G28	G1082	0.002
G39	G1082	0.002
G22	G1084	0.002
G28	G1084	0.002
G39	G1084	0.002
G122	G1084	0.002
G125	G1084	0.002
G142	G1084	0.002
G65	G1087	0.002
G142	G1089	0.002
G39	G1095	0.002
G83	G1095	0.002
G122	G1095	0.002
G142	G1095	0.002
G165	G1095	0.002
G22	G1102	0.002
G28	G1102	0.002
G43	G1102	0.002
G83	G1102	0.002
G122	G1102	0.002
G125	G1102	0.002
G165	G1102	0.002
G83	G1103	0.002
G151	G1103	0.002
G165	G1104	0.002
G28	G1108	0.002
G43	G1108	0.002
G65	G1108	0.002
G83	G1108	0.002
G22	G1119	0.002
G43	G1126	0.002
G39	G1127	0.002
G43	G1127	0.002
G58	G1127	0.002
G151	G1127	0.002
G58	G1128	0.002
G58	G1130	0.002
G58	G1131	0.002
G65	G1131	0.002
G22	G1134	0.002
G28	G1134	0.002
G39	G1134	0.002
G83	G1134	0.002
G122	G1134	0.002
G125	G1134	0.002
G151	G1134	0.002
G43	G1136	0.002
G151	G1136	0.002
G28	G1145	0.002
G122	G1145	0.002
G22	G1147	0.002
G28	G1147	0.002
G65	G1147	0.002
G83	G1147	0.002
G122	G1147	0.002
G125	G1147	0.002
G142	G1147	0.002
G165	G1147	0.002
G39	G1152	0.002
G125	G1152	0.002
G58	G1159	0.002
G122	G1159	0.002
G142	G1159	0.002
G39	G1164	0.002
G43	G1165	0.002
G83	G1165	0.002
G125	G1165	0.002
G142	G1165	0.002
G151	G1165	0.002
G39	G1166	0.002
G39	G1167	0.002
G65	G1167	0.002
G122	G1167	0.002
G125	G1167	0.002
G142	G1167	0.002
G39	G1171	0.002
G58	G1171	0.002
G65	G1171	0.002
G22	G1173	0.002
G28	G1173	0.002
G142	G1173	0.002
G65	G1174	0.002
G151	G1174	0.002
G43	G1177	0.002
G151	G1177	0.002
G22	G1182	0.002
G83	G1182	0.002
G125	G1182	0.002
G142	G1182	0.002
G165	G1182	0.002
G22	G1186	0.002
G125	G1188	0.002
G83	G1189	0.002
G151	G1189	0.002
G28	G1190	0.002
G39	G1190	0.002
G65	G1190	0.002
G151	G1190	0.002
G142	G1193	0.002
G43	G1196	0.002
G83	G1196	0.002
G151	G1196	0.002
G22	G1198	0.002
G83	G1198	0.002
G122	G1198	0.002
G125	G1198	0.002
G165	G1198	0.002
G142	G1199	0.002
G43	G1201	0.002
G28	G1206	0.002
G125	G1206	0.002
G151	G1206	0.002
G165	G1206	0.002
G39	G1208	0.002
G65	G1214	0.002
G83	G1214	0.002
G151	G1214	0.002
G22	G1218	0.002
G28	G1218	0.002
G122	G1218	0.002
G151	G1218	0.002
G22	G1219	0.002
G28	G1219	0.002
G58	G1219	0.002
G83	G1219	0.002
G125	G1219	0.002
G28	G1220	0.002
G65	G1220	0.002
G165	G1220	0.002
G165	G1225	0.002
G58	G1228	0.002
G83	G1228	0.002
G65	G1232	0.002
G22	G1237	0.002
G22	G1239	0.002
G83	G1239	0.002
G22	G1242	0.002
G28	G1242	0.002
G39	G1242	0.002
G83	G1242	0.002
G122	G1242	0.002
G125	G1242	0.002
G165	G1242	0.002
G22	G1254	0.002
G28	G1254	0.002
G39	G1254	0.002
G65	G1254	0.002
G122	G1254	0.002
G39	G1256	0.002
G83	G1256	0.002
G125	G1256	0.002
G165	G1256	0.002
G43	G1263	0.002
G165	G1263	0.002
G65	G1271	0.002
G43	G1273	0.002
G83	G1273	0.002
G122	G1273	0.002
G151	G1273	0.002
G28	G1274	0.002
G83	G1274	0.002
G125	G1274	0.002
G165	G1274	0.002
G22	G1278	0.002
G39	G1278	0.002
G165	G1278	0.002
G58	G1283	0.002
G83	G1283	0.002
G151	G1283	0.002
G65	G1286	0.002
G65	G1287	0.002
G22	G1300	0.002
G43	G1300	0.002
G58	G1300	0.002
G122	G1300	0.002
G125	G1300	0.002
G28	G1301	0.002
G58	G1301	0.002
G65	G1301	0.002
G83	G1301	0.002
G125	G1301	0.002
G39	G1307	0.002
G58	G1310	0.002
G151	G1310	0.002
G39	G1312	0.002
G65	G1312	0.002
G165	G1312	0.002
G22	G1316	0.002
G28	G1316	0.002
G83	G1316	0.002
G122	G1316	0.002
G165	G1316	0.002
G43	G1317	0.002
G65	G1317	0.002
G43	G1318	0.002
G142	G1318	0.002
G39	G1321	0.002
G43	G1323	0.002
G65	G1323	0.002
G151	G1323	0.002
G22	G1325	0.002
G43	G1325	0.002
G65	G1325	0.002
G83	G1325	0.002
G122	G1325	0.002
G39	G1326	0.002
G28	G1329	0.002
G83	G1329	0.002
G122	G1329	0.002
G125	G1329	0.002
G142	G1329	0.002
G151	G1329	0.002
G165	G1329	0.002
G28	G1330	0.002
G165	G1330	0.002
G142	G1332	0.002
G39	G1333	0.002
G151	G1333	0.002
G22	G1345	0.002
G83	G1345	0.002
G125	G1345	0.002
G165	G1345	0.002
G39	G1346	0.002
G43	G1346	0.002
G58	G1346	0.002
G125	G1346	0.002
G165	G1346	0.002
G28	G1349	0.002
G83	G1349	0.002
G165	G1349	0.002
G142	G1353	0.002
G22	G1357	0.002
G165	G1357	0.002
G58	G1358	0.002
G83	G1358	0.002
G142	G1358	0.002
G83	G1360	0.002
G142	G1360	0.002
G151	G1361	0.002
G22	G1362	0.002
G165	G1364	0.002
G83	G1372	0.002
G165	G1372	0.002
G65	G1377	0.002
G151	G1377	0.002
G43	G1379	0.002
G22	G1380	0.002
G28	G1380	0.002
G151	G1380	0.002
G142	G1382	0.002
G151	G1382	0.002
G22	G1383	0.002
G28	G1383	0.002
G58	G1389	0.002
G122	G1389	0.002
G125	G1389	0.002
G151	G1389	0.002
G122	G1392	0.002
G142	G1402	0.002
G22	G1405	0.002
G65	G1405	0.002
G83	G1405	0.002
G165	G1405	0.002
G39	G1410	0.002
G142	G1411	0.002
G151	G1411	0.002
G65	G1426	0.002
G142	G1426	0.002
G28	G1430	0.002
G22	G1431	0.002
G28	G1431	0.002
G43	G1431	0.002
G122	G1431	0.002
G142	G1431	0.002
G165	G1431	0.002
G58	G1432	0.002
G22	G1438	0.002
G39	G1438	0.002
G165	G1438	0.002
G142	G1442	0.002
G43	G1450	0.002
G65	G1450	0.002
G122	G1450	0.002
G151	G1450	0.002
G39	G1451	0.002
G43	G1451	0.002
G43	G1458	0.002
G142	G1458	0.002
G22	G1461	0.002
G83	G1461	0.002
G122	G1461	0.002
G65	G1465	0.002
G142	G1465	0.002
G43	G1468	0.002
G58	G1468	0.002
G39	G1470	0.002
G39	G1481	0.002
G122	G1481	0.002
G125	G1481	0.002
G165	G1481	0.002
G122	G1484	0.002
G151	G1484	0.002
G22	G1488	0.002
G28	G1488	0.002
G122	G1488	0.002
G43	G1491	0.002
G142	G1491	0.002
G22	G1492	0.002
G83	G1492	0.002
G122	G1492	0.002
G165	G1492	0.002
G39	G1493	0.002
G43	G1493	0.002
G58	G1493	0.002
G83	G1493	0.002
G22	G1497	0.002
G28	G1497	0.002
G122	G1497	0.002
G142	G1497	0.002
G165	G1497	0.002
G65	G1498	0.002
G22	G1500	0.002
G83	G1500	0.002
G58	G1501	0.002
G125	G1503	0.002
G142	G1503	0.002
G43	G1505	0.002
G58	G1505	0.002
G142	G1506	0.002
G28	G1509	0.002
G65	G1514	0.002
G22	G1515	0.002
G65	G1515	0.002
G28	G1517	0.002
G39	G1517	0.002
G165	G1517	0.002
G28	G1520	0.002
G122	G1520	0.002
G142	G1520	0.002
G165	G1520	0.002
G165	G1521	0.002
G122	G1522	0.002
G142	G1522	0.002
G28	G1523	0.002
G22	G1525	0.002
G122	G1525	0.002
G43	G1529	0.002
G39	G1530	0.002
G151	G1530	0.002
G22	G1533	0.002
G58	G1533	0.002
G165	G1534	0.002
G39	G1537	0.002
G151	G1537	0.002
G83	G1543	0.002
G43	G1546	0.002
G58	G1549	0.002
G142	G1549	0.002
G83	G1552	0.002
G122	G1552	0.002
G151	G1552	0.002
G142	G1554	0.002
G165	G1554	0.002
G22	G1567	0.002
G142	G1567	0.002
G22	G1571	0.002
G125	G1571	0.002
G165	G1571	0.002
G43	G1572	0.002
G28	G1574	0.002
G83	G1574	0.002
G165	G1574	0.002
G39	G1577	0.002
G142	G1580	0.002
G58	G1592	0.002
G43	G1595	0.002
G125	G1595	0.002
G142	G1595	0.002
G165	G1595	0.002
G43	G1599	0.002
G22	G1603	0.002
G122	G1603	0.002
G43	G1604	0.002
G58	G1605	0.002
G65	G1605	0.002
G83	G1605	0.002
G125	G1605	0.002
G22	G1617	0.002
G28	G1617	0.002
G43	G1617	0.002
G58	G1617	0.002
G65	G1617	0.002
G83	G1617	0.002
G151	G1617	0.002
G165	G1617	0.002
G65	G1619	0.002
G58	G1622	0.002
G151	G1622	0.002
G39	G1624	0.002
G151	G1629	0.002
G43	G1632	0.002
G122	G1632	0.002
G58	G1635	0.002
G65	G1635	0.002
G58	G1637	0.002
G65	G1637	0.002
G142	G1637	0.002
G151	G1637	0.002
G165	G1637	0.002
G28	G1639	0.002
G43	G1641	0.002
G65	G1641	0.002
G189	G14	0.002
G56	G33	0.002
G162	G43	0.002
G47	G79	0.002
G56	G79	0.002
G189	G87	0.002
G162	G88	0.002
G162	G91	0.002
G189	G96	0.002
G189	G153	0.002
G56	G160	0.002
G56	G169	0.002
G189	G169	0.002
G162	G237	0.002
G162	G251	0.002
G164	G270	0.002
G56	G311	0.002
G47	G320	0.002
G189	G329	0.002
G56	G360	0.002
G162	G393	0.002
G21	G397	0.002
G47	G432	0.002
G56	G473	0.002
G21	G481	0.002
G47	G495	0.002
G47	G540	0.002
G21	G557	0.002
G162	G581	0.002
G47	G615	0.002
G47	G636	0.002
G34	G656	0.002
G34	G666	0.002
G21	G669	0.002
G21	G701	0.002
G56	G715	0.002
G189	G715	0.002
G56	G720	0.002
G189	G720	0.002
G189	G729	0.002
G34	G749	0.002
G162	G791	0.002
G189	G808	0.002
G162	G817	0.002
G21	G856	0.002
G189	G874	0.002
G21	G895	0.002
G189	G900	0.002
G47	G947	0.002
G34	G1027	0.002
G162	G1035	0.002
G47	G1044	0.002
G47	G1096	0.002
G56	G1192	0.002
G162	G1213	0.002
G162	G1255	0.002
G47	G1281	0.002
G162	G1281	0.002
G56	G1294	0.002
G56	G1313	0.002
G56	G1388	0.002
G56	G1411	0.002
G162	G1411	0.002
G189	G1411	0.002
G21	G1426	0.002
G34	G1463	0.002
G21	G1482	0.002
G47	G1488	0.002
G56	G1488	0.002
G162	G1510	0.002
G34	G1531	0.002
G21	G1541	0.002
G162	G1544	0.002
G189	G1544	0.002
G56	G1550	0.002
G162	G1550	0.002
G162	G1558	0.002
G47	G1577	0.002
G162	G1577	0.002
G120	G1394	0.002
G164	G985	0.002
G20	G32	0.002
G20	G171	0.002
G20	G202	0.002
G20	G264	0.002
G20	G327	0.002
G20	G369	0.002
G20	G485	0.002
G20	G653	0.002
G20	G697	0.002
G20	G828	0.002
G20	G976	0.002
G20	G1059	0.002
G49	G1139	0.002
G20	G1152	0.002
G49	G1354	0.002
G20	G1361	0.002
G20	G1486	0.002
G10	G1504	0.002
G20	G1530	0.002
G176	G1482	0.002
G169	G1038	0.002
G169	G1595	0.002
G34	G112	0.002
G66	G200	0.002
G34	G311	0.002
G164	G315	0.002
G66	G397	0.002
G121	G397	0.002
G34	G402	0.002
G34	G425	0.002
G34	G561	0.002
G164	G638	0.002
G34	G660	0.002
G34	G686	0.002
G34	G721	0.002
G34	G748	0.002
G34	G806	0.002
G176	G895	0.002
G34	G944	0.002
G136	G969	0.002
G164	G999	0.002
G1	G1005	0.002
G121	G1058	0.002
G66	G1150	0.002
G164	G1197	0.002
G52	G1202	0.002
G34	G1208	0.002
G34	G1218	0.002
G34	G1442	0.002
G34	G1505	0.002
G171	G647	0.002
G169	G493	0.002
G49	G233	0.002
G49	G549	0.002
G49	G952	0.002
G49	G1133	0.002
G1	G305	0.002
G52	G309	0.002
G121	G309	0.002
G176	G327	0.002
G12	G396	0.002
G52	G396	0.002
G176	G612	0.002
G12	G622	0.002
G66	G650	0.002
G12	G887	0.002
G12	G1081	0.002
G12	G1136	0.002
G176	G1136	0.002
G121	G1155	0.002
G52	G1221	0.002
G176	G1221	0.002
G136	G210	0.002
G120	G342	0.002
G136	G582	0.002
G136	G679	0.002
G136	G743	0.002
G1	G1514	0.002
G21	G230	0.002
G21	G288	0.002
G21	G492	0.002
G21	G564	0.002
G21	G692	0.002
G21	G745	0.002
G10	G937	0.002
G164	G1010	0.002
G10	G1059	0.002
G10	G1075	0.002
G21	G1083	0.002
G164	G1136	0.002
G21	G1532	0.002
G21	G1586	0.002
G21	G1609	0.002
G176	G57	0.002
G121	G308	0.002
G12	G311	0.002
G66	G311	0.002
G12	G418	0.002
G52	G535	0.002
G66	G535	0.002
G176	G660	0.002
G52	G686	0.002
G12	G985	0.002
G52	G985	0.002
G12	G1572	0.002
G1	G243	0.002
G1	G347	0.002
G171	G660	0.002
G1	G724	0.002
G1	G825	0.002
G171	G987	0.002
G1	G1089	0.002
G171	G1165	0.002
G1	G1237	0.002
G1	G1517	0.002
G1	G1521	0.002
G169	G418	0.002
G169	G842	0.002
G169	G951	0.002
G169	G1377	0.002
G84	G1338	0.002
G49	G100	0.002
G49	G178	0.002
G20	G229	0.002
G49	G350	0.002
G136	G366	0.002
G49	G465	0.002
G20	G492	0.002
G49	G524	0.002
G49	G888	0.002
G49	G918	0.002
G20	G1156	0.002
G49	G1335	0.002
G20	G1398	0.002
G136	G1510	0.002
G136	G1604	0.002
G12	G122	0.002
G52	G130	0.002
G12	G406	0.002
G176	G466	0.002
G12	G888	0.002
G12	G1053	0.002
G52	G1053	0.002
G176	G1150	0.002
G66	G1160	0.002
G52	G1269	0.002
G176	G1339	0.002
G52	G1455	0.002
G52	G1556	0.002
G66	G1556	0.002
G121	G1600	0.002
G1	G878	0.002
G1	G1477	0.002
G10	G374	0.002
G10	G1522	0.002
G84	G1423	0.002
G169	G61	0.002
G169	G156	0.002
G169	G290	0.002
G169	G356	0.002
G169	G915	0.002
G169	G1008	0.002
G34	G227	0.002
G34	G246	0.002
G164	G311	0.002
G164	G503	0.002
G164	G953	0.002
G164	G1192	0.002
G164	G1277	0.002
G1	G839	0.002
G1	G978	0.002
G1	G1302	0.002
G52	G74	0.002
G176	G645	0.002
G12	G1511	0.002
G176	G1511	0.002
G120	G1319	0.002
G84	G1544	0.002
G10	G82	0.002
G171	G100	0.002
G1	G253	0.002
G1	G823	0.002
G1	G1373	0.002
G10	G137	0.002
G49	G335	0.002
G49	G909	0.002
G10	G1348	0.002
G49	G1384	0.002
G66	G73	0.002
G52	G593	0.002
G66	G593	0.002
G52	G1296	0.002
G66	G1298	0.002
G84	G751	0.002
G84	G876	0.002
G84	G1298	0.002
G164	G1224	0.002
G1	G745	0.002
G1	G1511	0.002
G1	G1582	0.002
G1	G1586	0.002
G52	G104	0.002
G12	G470	0.002
G10	G408	0.002
G43	G3	0.0019
G58	G9	0.0019
G28	G12	0.0019
G65	G12	0.0019
G22	G16	0.0019
G39	G16	0.0019
G58	G20	0.0019
G151	G20	0.0019
G58	G24	0.0019
G151	G24	0.0019
G28	G26	0.0019
G58	G26	0.0019
G83	G26	0.0019
G122	G26	0.0019
G142	G26	0.0019
G151	G26	0.0019
G39	G31	0.0019
G151	G31	0.0019
G43	G38	0.0019
G83	G38	0.0019
G22	G39	0.0019
G28	G39	0.0019
G65	G39	0.0019
G122	G39	0.0019
G43	G40	0.0019
G39	G45	0.0019
G43	G45	0.0019
G65	G45	0.0019
G125	G48	0.0019
G22	G51	0.0019
G28	G51	0.0019
G83	G51	0.0019
G122	G51	0.0019
G125	G51	0.0019
G65	G59	0.0019
G125	G59	0.0019
G151	G59	0.0019
G22	G60	0.0019
G58	G60	0.0019
G165	G60	0.0019
G65	G71	0.0019
G125	G71	0.0019
G43	G76	0.0019
G83	G76	0.0019
G125	G76	0.0019
G142	G76	0.0019
G151	G77	0.0019
G165	G77	0.0019
G65	G78	0.0019
G39	G81	0.0019
G58	G81	0.0019
G22	G82	0.0019
G28	G82	0.0019
G43	G82	0.0019
G58	G82	0.0019
G83	G82	0.0019
G122	G82	0.0019
G125	G82	0.0019
G165	G82	0.0019
G142	G86	0.0019
G151	G86	0.0019
G22	G92	0.0019
G58	G92	0.0019
G65	G92	0.0019
G39	G97	0.0019
G43	G98	0.0019
G125	G98	0.0019
G151	G98	0.0019
G28	G101	0.0019
G58	G107	0.0019
G151	G107	0.0019
G165	G107	0.0019
G39	G115	0.0019
G58	G115	0.0019
G151	G115	0.0019
G39	G116	0.0019
G43	G116	0.0019
G58	G117	0.0019
G151	G117	0.0019
G22	G121	0.0019
G58	G121	0.0019
G122	G121	0.0019
G151	G121	0.0019
G39	G125	0.0019
G39	G130	0.0019
G125	G130	0.0019
G142	G130	0.0019
G58	G133	0.0019
G28	G134	0.0019
G39	G134	0.0019
G125	G134	0.0019
G22	G138	0.0019
G28	G138	0.0019
G83	G138	0.0019
G151	G138	0.0019
G28	G139	0.0019
G39	G139	0.0019
G43	G139	0.0019
G165	G139	0.0019
G22	G140	0.0019
G28	G140	0.0019
G65	G140	0.0019
G151	G140	0.0019
G28	G151	0.0019
G39	G151	0.0019
G58	G151	0.0019
G22	G155	0.0019
G58	G155	0.0019
G83	G155	0.0019
G122	G155	0.0019
G125	G155	0.0019
G165	G155	0.0019
G22	G156	0.0019
G39	G156	0.0019
G28	G161	0.0019
G39	G161	0.0019
G58	G161	0.0019
G151	G161	0.0019
G65	G164	0.0019
G165	G164	0.0019
G39	G166	0.0019
G43	G166	0.0019
G142	G166	0.0019
G151	G166	0.0019
G65	G168	0.0019
G22	G173	0.0019
G122	G173	0.0019
G125	G173	0.0019
G165	G173	0.0019
G22	G174	0.0019
G28	G174	0.0019
G43	G174	0.0019
G83	G174	0.0019
G122	G174	0.0019
G125	G174	0.0019
G39	G175	0.0019
G58	G175	0.0019
G39	G179	0.0019
G58	G179	0.0019
G65	G179	0.0019
G122	G179	0.0019
G151	G179	0.0019
G22	G181	0.0019
G43	G181	0.0019
G142	G181	0.0019
G43	G182	0.0019
G58	G182	0.0019
G28	G185	0.0019
G43	G185	0.0019
G83	G185	0.0019
G122	G185	0.0019
G165	G185	0.0019
G28	G187	0.0019
G83	G187	0.0019
G122	G187	0.0019
G165	G187	0.0019
G65	G191	0.0019
G43	G193	0.0019
G58	G193	0.0019
G28	G194	0.0019
G43	G194	0.0019
G83	G194	0.0019
G122	G194	0.0019
G28	G197	0.0019
G83	G197	0.0019
G122	G197	0.0019
G125	G197	0.0019
G39	G200	0.0019
G43	G200	0.0019
G58	G200	0.0019
G142	G200	0.0019
G22	G202	0.0019
G43	G202	0.0019
G58	G202	0.0019
G65	G202	0.0019
G125	G202	0.0019
G142	G202	0.0019
G151	G202	0.0019
G22	G205	0.0019
G43	G205	0.0019
G151	G205	0.0019
G165	G205	0.0019
G22	G207	0.0019
G43	G207	0.0019
G65	G207	0.0019
G122	G207	0.0019
G28	G208	0.0019
G122	G210	0.0019
G142	G213	0.0019
G142	G216	0.0019
G22	G218	0.0019
G39	G218	0.0019
G43	G218	0.0019
G65	G218	0.0019
G83	G218	0.0019
G125	G218	0.0019
G151	G218	0.0019
G165	G218	0.0019
G142	G220	0.0019
G39	G222	0.0019
G142	G222	0.0019
G28	G225	0.0019
G39	G225	0.0019
G43	G225	0.0019
G83	G225	0.0019
G122	G225	0.0019
G125	G225	0.0019
G165	G225	0.0019
G39	G232	0.0019
G65	G232	0.0019
G122	G232	0.0019
G142	G232	0.0019
G39	G233	0.0019
G43	G233	0.0019
G65	G233	0.0019
G83	G233	0.0019
G151	G233	0.0019
G142	G235	0.0019
G151	G235	0.0019
G165	G235	0.0019
G39	G240	0.0019
G125	G240	0.0019
G28	G247	0.0019
G58	G247	0.0019
G83	G247	0.0019
G165	G247	0.0019
G39	G254	0.0019
G142	G254	0.0019
G58	G258	0.0019
G83	G258	0.0019
G39	G262	0.0019
G142	G262	0.0019
G28	G264	0.0019
G39	G264	0.0019
G43	G264	0.0019
G22	G265	0.0019
G43	G265	0.0019
G58	G265	0.0019
G65	G265	0.0019
G83	G265	0.0019
G165	G265	0.0019
G142	G266	0.0019
G39	G268	0.0019
G65	G268	0.0019
G83	G268	0.0019
G122	G268	0.0019
G125	G268	0.0019
G142	G268	0.0019
G165	G268	0.0019
G43	G269	0.0019
G65	G269	0.0019
G22	G270	0.0019
G43	G270	0.0019
G83	G270	0.0019
G122	G270	0.0019
G125	G270	0.0019
G165	G270	0.0019
G39	G274	0.0019
G151	G274	0.0019
G39	G280	0.0019
G43	G283	0.0019
G83	G283	0.0019
G22	G287	0.0019
G43	G287	0.0019
G142	G287	0.0019
G28	G292	0.0019
G58	G292	0.0019
G83	G292	0.0019
G122	G292	0.0019
G165	G292	0.0019
G151	G293	0.0019
G43	G294	0.0019
G43	G296	0.0019
G58	G296	0.0019
G58	G297	0.0019
G65	G297	0.0019
G83	G297	0.0019
G22	G302	0.0019
G28	G302	0.0019
G83	G302	0.0019
G122	G302	0.0019
G125	G302	0.0019
G165	G302	0.0019
G39	G307	0.0019
G122	G307	0.0019
G142	G307	0.0019
G22	G309	0.0019
G65	G309	0.0019
G142	G309	0.0019
G151	G309	0.0019
G22	G313	0.0019
G28	G313	0.0019
G39	G313	0.0019
G58	G313	0.0019
G83	G313	0.0019
G122	G313	0.0019
G125	G313	0.0019
G125	G320	0.0019
G22	G327	0.0019
G39	G327	0.0019
G58	G327	0.0019
G65	G327	0.0019
G83	G327	0.0019
G122	G327	0.0019
G125	G327	0.0019
G142	G327	0.0019
G151	G327	0.0019
G165	G327	0.0019
G22	G331	0.0019
G83	G331	0.0019
G151	G331	0.0019
G165	G331	0.0019
G22	G332	0.0019
G28	G332	0.0019
G125	G332	0.0019
G142	G332	0.0019
G151	G332	0.0019
G22	G339	0.0019
G125	G339	0.0019
G43	G340	0.0019
G58	G340	0.0019
G65	G340	0.0019
G142	G340	0.0019
G22	G342	0.0019
G39	G342	0.0019
G43	G342	0.0019
G83	G342	0.0019
G65	G345	0.0019
G125	G345	0.0019
G22	G346	0.0019
G28	G346	0.0019
G58	G346	0.0019
G83	G346	0.0019
G122	G346	0.0019
G125	G346	0.0019
G151	G346	0.0019
G165	G346	0.0019
G151	G349	0.0019
G28	G352	0.0019
G58	G352	0.0019
G28	G356	0.0019
G39	G356	0.0019
G58	G356	0.0019
G28	G358	0.0019
G39	G358	0.0019
G58	G358	0.0019
G83	G358	0.0019
G39	G361	0.0019
G58	G361	0.0019
G151	G361	0.0019
G22	G362	0.0019
G28	G362	0.0019
G58	G362	0.0019
G65	G362	0.0019
G83	G362	0.0019
G122	G362	0.0019
G125	G362	0.0019
G165	G362	0.0019
G43	G364	0.0019
G65	G364	0.0019
G151	G364	0.0019
G22	G368	0.0019
G58	G368	0.0019
G65	G368	0.0019
G83	G368	0.0019
G122	G368	0.0019
G165	G368	0.0019
G142	G369	0.0019
G151	G369	0.0019
G28	G370	0.0019
G122	G370	0.0019
G22	G371	0.0019
G83	G371	0.0019
G39	G372	0.0019
G22	G374	0.0019
G142	G374	0.0019
G165	G374	0.0019
G39	G384	0.0019
G151	G384	0.0019
G22	G385	0.0019
G39	G385	0.0019
G83	G385	0.0019
G125	G385	0.0019
G165	G385	0.0019
G39	G390	0.0019
G65	G390	0.0019
G83	G390	0.0019
G122	G390	0.0019
G142	G390	0.0019
G165	G390	0.0019
G65	G391	0.0019
G22	G394	0.0019
G43	G394	0.0019
G65	G394	0.0019
G83	G394	0.0019
G151	G394	0.0019
G28	G396	0.0019
G43	G396	0.0019
G65	G396	0.0019
G83	G396	0.0019
G142	G396	0.0019
G151	G396	0.0019
G165	G396	0.0019
G65	G399	0.0019
G142	G399	0.0019
G22	G401	0.0019
G28	G401	0.0019
G43	G401	0.0019
G58	G401	0.0019
G83	G401	0.0019
G65	G405	0.0019
G142	G405	0.0019
G28	G409	0.0019
G83	G409	0.0019
G122	G409	0.0019
G125	G409	0.0019
G165	G409	0.0019
G22	G410	0.0019
G39	G412	0.0019
G43	G412	0.0019
G142	G412	0.0019
G151	G412	0.0019
G165	G412	0.0019
G39	G413	0.0019
G65	G416	0.0019
G122	G416	0.0019
G22	G419	0.0019
G28	G419	0.0019
G83	G419	0.0019
G122	G419	0.0019
G125	G419	0.0019
G165	G419	0.0019
G65	G426	0.0019
G83	G426	0.0019
G125	G426	0.0019
G142	G426	0.0019
G142	G427	0.0019
G22	G430	0.0019
G83	G430	0.0019
G58	G434	0.0019
G151	G434	0.0019
G22	G440	0.0019
G58	G440	0.0019
G83	G440	0.0019
G122	G440	0.0019
G142	G440	0.0019
G43	G441	0.0019
G65	G441	0.0019
G142	G441	0.0019
G165	G441	0.0019
G22	G442	0.0019
G28	G442	0.0019
G65	G442	0.0019
G122	G442	0.0019
G125	G442	0.0019
G151	G442	0.0019
G165	G442	0.0019
G39	G446	0.0019
G43	G446	0.0019
G58	G446	0.0019
G83	G446	0.0019
G122	G446	0.0019
G151	G451	0.0019
G165	G451	0.0019
G142	G462	0.0019
G151	G462	0.0019
G22	G478	0.0019
G28	G478	0.0019
G58	G478	0.0019
G83	G478	0.0019
G142	G478	0.0019
G122	G480	0.0019
G65	G485	0.0019
G151	G485	0.0019
G165	G485	0.0019
G22	G487	0.0019
G83	G487	0.0019
G165	G487	0.0019
G28	G498	0.0019
G151	G498	0.0019
G22	G499	0.0019
G83	G499	0.0019
G165	G499	0.0019
G58	G507	0.0019
G43	G515	0.0019
G39	G521	0.0019
G83	G521	0.0019
G22	G529	0.0019
G39	G529	0.0019
G43	G529	0.0019
G65	G529	0.0019
G83	G529	0.0019
G122	G529	0.0019
G142	G529	0.0019
G22	G531	0.0019
G43	G531	0.0019
G58	G531	0.0019
G122	G531	0.0019
G125	G531	0.0019
G28	G532	0.0019
G83	G532	0.0019
G122	G532	0.0019
G22	G533	0.0019
G43	G533	0.0019
G58	G533	0.0019
G65	G533	0.0019
G83	G533	0.0019
G122	G533	0.0019
G125	G533	0.0019
G165	G533	0.0019
G142	G534	0.0019
G65	G540	0.0019
G22	G541	0.0019
G28	G541	0.0019
G43	G541	0.0019
G122	G541	0.0019
G28	G549	0.0019
G83	G549	0.0019
G125	G549	0.0019
G65	G550	0.0019
G142	G550	0.0019
G165	G550	0.0019
G22	G558	0.0019
G28	G558	0.0019
G122	G558	0.0019
G125	G558	0.0019
G142	G558	0.0019
G165	G558	0.0019
G142	G562	0.0019
G151	G566	0.0019
G28	G572	0.0019
G39	G572	0.0019
G58	G572	0.0019
G122	G572	0.0019
G165	G572	0.0019
G39	G576	0.0019
G43	G576	0.0019
G65	G576	0.0019
G122	G576	0.0019
G142	G576	0.0019
G142	G579	0.0019
G151	G579	0.0019
G22	G582	0.0019
G28	G582	0.0019
G83	G582	0.0019
G122	G582	0.0019
G125	G582	0.0019
G58	G594	0.0019
G65	G595	0.0019
G151	G595	0.0019
G39	G596	0.0019
G22	G601	0.0019
G28	G601	0.0019
G65	G601	0.0019
G83	G601	0.0019
G122	G601	0.0019
G142	G601	0.0019
G165	G601	0.0019
G39	G603	0.0019
G125	G610	0.0019
G142	G610	0.0019
G39	G611	0.0019
G151	G611	0.0019
G22	G612	0.0019
G65	G612	0.0019
G122	G612	0.0019
G151	G612	0.0019
G39	G617	0.0019
G125	G617	0.0019
G142	G617	0.0019
G28	G620	0.0019
G122	G620	0.0019
G125	G620	0.0019
G151	G620	0.0019
G165	G620	0.0019
G39	G622	0.0019
G43	G623	0.0019
G58	G623	0.0019
G65	G623	0.0019
G142	G623	0.0019
G22	G625	0.0019
G65	G625	0.0019
G125	G625	0.0019
G165	G625	0.0019
G39	G626	0.0019
G151	G626	0.0019
G125	G627	0.0019
G43	G632	0.0019
G28	G634	0.0019
G83	G634	0.0019
G142	G634	0.0019
G151	G634	0.0019
G28	G635	0.0019
G83	G635	0.0019
G122	G635	0.0019
G125	G635	0.0019
G39	G637	0.0019
G125	G637	0.0019
G165	G637	0.0019
G22	G641	0.0019
G58	G641	0.0019
G83	G641	0.0019
G151	G641	0.0019
G165	G641	0.0019
G43	G650	0.0019
G65	G650	0.0019
G83	G650	0.0019
G125	G650	0.0019
G151	G650	0.0019
G22	G653	0.0019
G28	G653	0.0019
G58	G653	0.0019
G65	G653	0.0019
G122	G653	0.0019
G125	G653	0.0019
G165	G653	0.0019
G28	G654	0.0019
G58	G654	0.0019
G83	G654	0.0019
G122	G654	0.0019
G125	G654	0.0019
G142	G654	0.0019
G165	G654	0.0019
G43	G656	0.0019
G65	G656	0.0019
G122	G656	0.0019
G151	G656	0.0019
G22	G660	0.0019
G151	G661	0.0019
G142	G662	0.0019
G43	G672	0.0019
G28	G676	0.0019
G39	G676	0.0019
G43	G676	0.0019
G65	G676	0.0019
G122	G676	0.0019
G125	G676	0.0019
G43	G679	0.0019
G58	G679	0.0019
G122	G679	0.0019
G142	G679	0.0019
G165	G679	0.0019
G43	G686	0.0019
G22	G687	0.0019
G125	G687	0.0019
G65	G688	0.0019
G22	G693	0.0019
G43	G694	0.0019
G58	G694	0.0019
G83	G694	0.0019
G122	G694	0.0019
G122	G696	0.0019
G39	G697	0.0019
G58	G697	0.0019
G142	G698	0.0019
G39	G699	0.0019
G43	G699	0.0019
G142	G699	0.0019
G43	G701	0.0019
G58	G701	0.0019
G122	G701	0.0019
G165	G701	0.0019
G39	G702	0.0019
G151	G702	0.0019
G28	G704	0.0019
G39	G704	0.0019
G58	G704	0.0019
G122	G704	0.0019
G165	G706	0.0019
G28	G723	0.0019
G39	G723	0.0019
G83	G723	0.0019
G122	G723	0.0019
G165	G723	0.0019
G58	G728	0.0019
G39	G730	0.0019
G43	G730	0.0019
G65	G730	0.0019
G151	G730	0.0019
G43	G738	0.0019
G65	G738	0.0019
G39	G739	0.0019
G58	G739	0.0019
G22	G740	0.0019
G28	G740	0.0019
G39	G740	0.0019
G58	G740	0.0019
G122	G740	0.0019
G39	G743	0.0019
G151	G743	0.0019
G65	G747	0.0019
G142	G747	0.0019
G39	G756	0.0019
G43	G756	0.0019
G39	G757	0.0019
G65	G757	0.0019
G165	G757	0.0019
G28	G762	0.0019
G39	G762	0.0019
G65	G762	0.0019
G151	G764	0.0019
G39	G765	0.0019
G65	G765	0.0019
G142	G765	0.0019
G151	G765	0.0019
G39	G769	0.0019
G58	G769	0.0019
G28	G774	0.0019
G43	G774	0.0019
G58	G774	0.0019
G122	G774	0.0019
G125	G774	0.0019
G142	G774	0.0019
G165	G774	0.0019
G22	G782	0.0019
G83	G782	0.0019
G142	G782	0.0019
G165	G782	0.0019
G39	G783	0.0019
G83	G783	0.0019
G125	G783	0.0019
G142	G783	0.0019
G151	G783	0.0019
G142	G787	0.0019
G151	G787	0.0019
G28	G790	0.0019
G58	G790	0.0019
G83	G790	0.0019
G125	G790	0.0019
G165	G790	0.0019
G28	G795	0.0019
G165	G795	0.0019
G58	G798	0.0019
G39	G800	0.0019
G151	G801	0.0019
G65	G804	0.0019
G83	G804	0.0019
G142	G804	0.0019
G151	G804	0.0019
G165	G804	0.0019
G65	G805	0.0019
G125	G805	0.0019
G142	G811	0.0019
G125	G814	0.0019
G22	G818	0.0019
G39	G818	0.0019
G122	G818	0.0019
G151	G818	0.0019
G165	G818	0.0019
G142	G820	0.0019
G39	G826	0.0019
G43	G826	0.0019
G142	G826	0.0019
G22	G838	0.0019
G28	G838	0.0019
G43	G838	0.0019
G83	G838	0.0019
G122	G838	0.0019
G165	G838	0.0019
G22	G846	0.0019
G28	G846	0.0019
G43	G846	0.0019
G125	G846	0.0019
G142	G848	0.0019
G151	G848	0.0019
G28	G860	0.0019
G43	G860	0.0019
G125	G860	0.0019
G151	G860	0.0019
G28	G862	0.0019
G142	G862	0.0019
G151	G862	0.0019
G43	G865	0.0019
G125	G865	0.0019
G39	G866	0.0019
G43	G866	0.0019
G142	G866	0.0019
G39	G867	0.0019
G83	G867	0.0019
G22	G871	0.0019
G28	G871	0.0019
G65	G871	0.0019
G83	G871	0.0019
G122	G871	0.0019
G125	G871	0.0019
G165	G871	0.0019
G58	G873	0.0019
G122	G873	0.0019
G58	G879	0.0019
G65	G879	0.0019
G151	G879	0.0019
G43	G882	0.0019
G58	G882	0.0019
G39	G887	0.0019
G43	G887	0.0019
G28	G893	0.0019
G58	G893	0.0019
G65	G893	0.0019
G43	G896	0.0019
G165	G896	0.0019
G151	G898	0.0019
G22	G899	0.0019
G58	G899	0.0019
G122	G899	0.0019
G22	G902	0.0019
G65	G902	0.0019
G122	G902	0.0019
G125	G902	0.0019
G165	G902	0.0019
G22	G905	0.0019
G43	G905	0.0019
G65	G905	0.0019
G83	G905	0.0019
G151	G905	0.0019
G22	G907	0.0019
G39	G907	0.0019
G83	G907	0.0019
G142	G907	0.0019
G151	G907	0.0019
G165	G907	0.0019
G65	G912	0.0019
G39	G922	0.0019
G151	G922	0.0019
G39	G923	0.0019
G58	G923	0.0019
G151	G923	0.0019
G28	G924	0.0019
G65	G924	0.0019
G122	G924	0.0019
G39	G925	0.0019
G142	G925	0.0019
G22	G926	0.0019
G28	G926	0.0019
G58	G926	0.0019
G65	G926	0.0019
G83	G926	0.0019
G165	G926	0.0019
G22	G930	0.0019
G28	G930	0.0019
G83	G930	0.0019
G125	G930	0.0019
G39	G932	0.0019
G142	G932	0.0019
G151	G932	0.0019
G22	G934	0.0019
G83	G934	0.0019
G122	G934	0.0019
G125	G934	0.0019
G151	G934	0.0019
G165	G934	0.0019
G65	G935	0.0019
G28	G937	0.0019
G39	G937	0.0019
G142	G937	0.0019
G151	G937	0.0019
G165	G937	0.0019
G65	G938	0.0019
G83	G938	0.0019
G58	G940	0.0019
G142	G940	0.0019
G39	G946	0.0019
G151	G946	0.0019
G28	G952	0.0019
G122	G952	0.0019
G43	G954	0.0019
G122	G955	0.0019
G151	G955	0.0019
G58	G958	0.0019
G39	G963	0.0019
G43	G963	0.0019
G83	G963	0.0019
G122	G963	0.0019
G125	G963	0.0019
G165	G963	0.0019
G58	G968	0.0019
G151	G969	0.0019
G165	G969	0.0019
G43	G971	0.0019
G39	G974	0.0019
G22	G975	0.0019
G28	G975	0.0019
G39	G975	0.0019
G83	G975	0.0019
G122	G975	0.0019
G125	G975	0.0019
G165	G975	0.0019
G58	G976	0.0019
G65	G976	0.0019
G125	G976	0.0019
G165	G976	0.0019
G65	G980	0.0019
G142	G980	0.0019
G151	G980	0.0019
G28	G988	0.0019
G39	G988	0.0019
G43	G988	0.0019
G122	G988	0.0019
G142	G988	0.0019
G28	G990	0.0019
G39	G997	0.0019
G43	G997	0.0019
G65	G997	0.0019
G58	G1000	0.0019
G83	G1000	0.0019
G39	G1004	0.0019
G83	G1004	0.0019
G165	G1004	0.0019
G151	G1006	0.0019
G28	G1009	0.0019
G39	G1009	0.0019
G58	G1009	0.0019
G125	G1009	0.0019
G151	G1009	0.0019
G43	G1014	0.0019
G83	G1014	0.0019
G125	G1014	0.0019
G39	G1022	0.0019
G65	G1022	0.0019
G43	G1024	0.0019
G65	G1024	0.0019
G151	G1024	0.0019
G65	G1025	0.0019
G43	G1027	0.0019
G58	G1027	0.0019
G122	G1027	0.0019
G39	G1029	0.0019
G65	G1029	0.0019
G39	G1031	0.0019
G165	G1031	0.0019
G58	G1033	0.0019
G65	G1033	0.0019
G43	G1034	0.0019
G65	G1034	0.0019
G151	G1034	0.0019
G39	G1035	0.0019
G142	G1035	0.0019
G39	G1037	0.0019
G58	G1042	0.0019
G65	G1042	0.0019
G142	G1042	0.0019
G22	G1046	0.0019
G28	G1046	0.0019
G83	G1046	0.0019
G122	G1046	0.0019
G142	G1046	0.0019
G151	G1048	0.0019
G22	G1049	0.0019
G28	G1049	0.0019
G83	G1049	0.0019
G122	G1049	0.0019
G28	G1050	0.0019
G83	G1050	0.0019
G125	G1050	0.0019
G165	G1050	0.0019
G22	G1051	0.0019
G28	G1051	0.0019
G39	G1051	0.0019
G43	G1051	0.0019
G125	G1051	0.0019
G151	G1051	0.0019
G165	G1051	0.0019
G65	G1058	0.0019
G142	G1058	0.0019
G22	G1059	0.0019
G43	G1059	0.0019
G83	G1059	0.0019
G122	G1059	0.0019
G125	G1059	0.0019
G151	G1059	0.0019
G43	G1062	0.0019
G22	G1063	0.0019
G122	G1063	0.0019
G22	G1065	0.0019
G28	G1065	0.0019
G39	G1065	0.0019
G125	G1065	0.0019
G165	G1065	0.0019
G22	G1066	0.0019
G65	G1066	0.0019
G122	G1066	0.0019
G125	G1066	0.0019
G22	G1074	0.0019
G28	G1074	0.0019
G83	G1074	0.0019
G151	G1074	0.0019
G39	G1075	0.0019
G142	G1075	0.0019
G22	G1076	0.0019
G28	G1076	0.0019
G43	G1076	0.0019
G83	G1076	0.0019
G122	G1076	0.0019
G165	G1076	0.0019
G28	G1077	0.0019
G43	G1077	0.0019
G65	G1077	0.0019
G83	G1077	0.0019
G122	G1077	0.0019
G22	G1081	0.0019
G43	G1081	0.0019
G83	G1081	0.0019
G122	G1081	0.0019
G65	G1084	0.0019
G142	G1086	0.0019
G39	G1088	0.0019
G65	G1088	0.0019
G122	G1088	0.0019
G142	G1088	0.0019
G28	G1092	0.0019
G125	G1092	0.0019
G58	G1094	0.0019
G142	G1094	0.0019
G165	G1094	0.0019
G22	G1098	0.0019
G28	G1098	0.0019
G39	G1098	0.0019
G122	G1098	0.0019
G125	G1098	0.0019
G142	G1098	0.0019
G165	G1098	0.0019
G151	G1100	0.0019
G22	G1103	0.0019
G28	G1103	0.0019
G39	G1103	0.0019
G58	G1103	0.0019
G22	G1111	0.0019
G58	G1111	0.0019
G65	G1111	0.0019
G83	G1111	0.0019
G122	G1111	0.0019
G125	G1111	0.0019
G151	G1111	0.0019
G165	G1111	0.0019
G43	G1114	0.0019
G58	G1114	0.0019
G43	G1115	0.0019
G65	G1133	0.0019
G28	G1136	0.0019
G122	G1136	0.0019
G165	G1136	0.0019
G28	G1140	0.0019
G22	G1141	0.0019
G28	G1141	0.0019
G39	G1141	0.0019
G43	G1141	0.0019
G58	G1141	0.0019
G83	G1141	0.0019
G125	G1141	0.0019
G142	G1141	0.0019
G165	G1141	0.0019
G43	G1146	0.0019
G142	G1146	0.0019
G58	G1149	0.0019
G165	G1149	0.0019
G65	G1152	0.0019
G28	G1155	0.0019
G142	G1155	0.0019
G83	G1176	0.0019
G122	G1176	0.0019
G142	G1176	0.0019
G39	G1180	0.0019
G43	G1180	0.0019
G58	G1180	0.0019
G142	G1180	0.0019
G151	G1180	0.0019
G22	G1181	0.0019
G28	G1181	0.0019
G58	G1181	0.0019
G122	G1181	0.0019
G151	G1181	0.0019
G22	G1184	0.0019
G28	G1184	0.0019
G65	G1184	0.0019
G83	G1184	0.0019
G125	G1184	0.0019
G151	G1184	0.0019
G165	G1184	0.0019
G58	G1187	0.0019
G65	G1187	0.0019
G142	G1187	0.0019
G22	G1188	0.0019
G122	G1188	0.0019
G43	G1189	0.0019
G28	G1197	0.0019
G39	G1197	0.0019
G125	G1197	0.0019
G165	G1197	0.0019
G39	G1199	0.0019
G58	G1199	0.0019
G125	G1199	0.0019
G165	G1199	0.0019
G125	G1203	0.0019
G28	G1204	0.0019
G83	G1204	0.0019
G122	G1204	0.0019
G22	G1205	0.0019
G39	G1205	0.0019
G83	G1205	0.0019
G122	G1205	0.0019
G165	G1205	0.0019
G39	G1207	0.0019
G83	G1207	0.0019
G122	G1207	0.0019
G22	G1210	0.0019
G28	G1210	0.0019
G65	G1210	0.0019
G151	G1210	0.0019
G165	G1210	0.0019
G39	G1211	0.0019
G28	G1215	0.0019
G39	G1223	0.0019
G83	G1223	0.0019
G122	G1223	0.0019
G151	G1223	0.0019
G43	G1226	0.0019
G58	G1226	0.0019
G142	G1226	0.0019
G39	G1227	0.0019
G83	G1227	0.0019
G122	G1227	0.0019
G125	G1227	0.0019
G39	G1229	0.0019
G58	G1229	0.0019
G43	G1231	0.0019
G151	G1231	0.0019
G28	G1232	0.0019
G28	G1236	0.0019
G43	G1236	0.0019
G83	G1236	0.0019
G122	G1236	0.0019
G125	G1236	0.0019
G142	G1236	0.0019
G165	G1236	0.0019
G58	G1237	0.0019
G65	G1237	0.0019
G151	G1237	0.0019
G142	G1242	0.0019
G151	G1242	0.0019
G58	G1243	0.0019
G58	G1246	0.0019
G65	G1246	0.0019
G151	G1246	0.0019
G22	G1249	0.0019
G122	G1249	0.0019
G125	G1249	0.0019
G165	G1249	0.0019
G28	G1251	0.0019
G58	G1251	0.0019
G122	G1251	0.0019
G125	G1251	0.0019
G165	G1251	0.0019
G22	G1253	0.0019
G28	G1253	0.0019
G83	G1253	0.0019
G122	G1253	0.0019
G125	G1253	0.0019
G142	G1253	0.0019
G165	G1253	0.0019
G65	G1257	0.0019
G142	G1257	0.0019
G39	G1260	0.0019
G43	G1260	0.0019
G83	G1260	0.0019
G122	G1260	0.0019
G142	G1260	0.0019
G151	G1260	0.0019
G165	G1260	0.0019
G22	G1261	0.0019
G28	G1261	0.0019
G83	G1261	0.0019
G122	G1261	0.0019
G125	G1261	0.0019
G165	G1261	0.0019
G22	G1262	0.0019
G122	G1262	0.0019
G125	G1262	0.0019
G151	G1262	0.0019
G165	G1262	0.0019
G28	G1266	0.0019
G43	G1271	0.0019
G122	G1271	0.0019
G165	G1271	0.0019
G142	G1272	0.0019
G39	G1279	0.0019
G65	G1279	0.0019
G83	G1279	0.0019
G122	G1279	0.0019
G151	G1279	0.0019
G165	G1279	0.0019
G28	G1280	0.0019
G83	G1280	0.0019
G122	G1280	0.0019
G125	G1280	0.0019
G22	G1281	0.0019
G43	G1281	0.0019
G151	G1281	0.0019
G22	G1288	0.0019
G28	G1288	0.0019
G43	G1288	0.0019
G83	G1288	0.0019
G122	G1288	0.0019
G28	G1289	0.0019
G43	G1289	0.0019
G83	G1289	0.0019
G122	G1289	0.0019
G151	G1289	0.0019
G22	G1293	0.0019
G28	G1293	0.0019
G83	G1293	0.0019
G125	G1293	0.0019
G151	G1293	0.0019
G165	G1293	0.0019
G28	G1304	0.0019
G39	G1304	0.0019
G165	G1304	0.0019
G22	G1305	0.0019
G28	G1305	0.0019
G83	G1305	0.0019
G122	G1305	0.0019
G125	G1305	0.0019
G43	G1306	0.0019
G58	G1306	0.0019
G142	G1307	0.0019
G22	G1317	0.0019
G58	G1317	0.0019
G83	G1318	0.0019
G125	G1318	0.0019
G151	G1318	0.0019
G165	G1318	0.0019
G142	G1322	0.0019
G58	G1327	0.0019
G122	G1327	0.0019
G125	G1327	0.0019
G43	G1336	0.0019
G83	G1336	0.0019
G122	G1336	0.0019
G142	G1336	0.0019
G151	G1336	0.0019
G165	G1336	0.0019
G39	G1337	0.0019
G43	G1337	0.0019
G28	G1338	0.0019
G122	G1338	0.0019
G125	G1338	0.0019
G151	G1338	0.0019
G165	G1338	0.0019
G43	G1341	0.0019
G58	G1341	0.0019
G28	G1343	0.0019
G142	G1343	0.0019
G43	G1351	0.0019
G142	G1351	0.0019
G28	G1354	0.0019
G58	G1354	0.0019
G151	G1354	0.0019
G165	G1354	0.0019
G22	G1361	0.0019
G28	G1361	0.0019
G43	G1361	0.0019
G122	G1361	0.0019
G125	G1361	0.0019
G142	G1361	0.0019
G165	G1361	0.0019
G39	G1362	0.0019
G151	G1362	0.0019
G165	G1362	0.0019
G43	G1365	0.0019
G39	G1366	0.0019
G65	G1366	0.0019
G83	G1366	0.0019
G122	G1366	0.0019
G39	G1374	0.0019
G58	G1374	0.0019
G65	G1374	0.0019
G151	G1374	0.0019
G43	G1385	0.0019
G28	G1391	0.0019
G39	G1391	0.0019
G122	G1391	0.0019
G125	G1391	0.0019
G58	G1395	0.0019
G22	G1400	0.0019
G43	G1400	0.0019
G83	G1400	0.0019
G122	G1400	0.0019
G125	G1400	0.0019
G151	G1400	0.0019
G165	G1400	0.0019
G22	G1403	0.0019
G28	G1403	0.0019
G43	G1403	0.0019
G122	G1403	0.0019
G125	G1403	0.0019
G28	G1404	0.0019
G142	G1404	0.0019
G22	G1416	0.0019
G28	G1416	0.0019
G28	G1417	0.0019
G83	G1417	0.0019
G122	G1417	0.0019
G165	G1417	0.0019
G65	G1420	0.0019
G142	G1420	0.0019
G165	G1420	0.0019
G39	G1427	0.0019
G22	G1428	0.0019
G122	G1428	0.0019
G165	G1428	0.0019
G22	G1434	0.0019
G22	G1435	0.0019
G28	G1435	0.0019
G43	G1435	0.0019
G58	G1440	0.0019
G39	G1441	0.0019
G125	G1441	0.0019
G165	G1441	0.0019
G43	G1443	0.0019
G58	G1443	0.0019
G65	G1443	0.0019
G142	G1443	0.0019
G165	G1443	0.0019
G22	G1444	0.0019
G28	G1444	0.0019
G39	G1444	0.0019
G65	G1444	0.0019
G83	G1444	0.0019
G151	G1444	0.0019
G58	G1446	0.0019
G65	G1446	0.0019
G125	G1446	0.0019
G142	G1446	0.0019
G165	G1446	0.0019
G39	G1448	0.0019
G65	G1448	0.0019
G28	G1452	0.0019
G122	G1452	0.0019
G125	G1452	0.0019
G151	G1452	0.0019
G165	G1452	0.0019
G83	G1455	0.0019
G22	G1458	0.0019
G58	G1458	0.0019
G65	G1458	0.0019
G83	G1458	0.0019
G151	G1458	0.0019
G39	G1460	0.0019
G43	G1462	0.0019
G142	G1462	0.0019
G65	G1464	0.0019
G122	G1464	0.0019
G28	G1465	0.0019
G58	G1465	0.0019
G83	G1465	0.0019
G122	G1465	0.0019
G151	G1465	0.0019
G165	G1465	0.0019
G39	G1472	0.0019
G43	G1472	0.0019
G22	G1473	0.0019
G39	G1473	0.0019
G58	G1473	0.0019
G65	G1473	0.0019
G43	G1475	0.0019
G83	G1477	0.0019
G58	G1478	0.0019
G142	G1478	0.0019
G151	G1478	0.0019
G58	G1481	0.0019
G28	G1485	0.0019
G83	G1485	0.0019
G122	G1485	0.0019
G125	G1485	0.0019
G142	G1485	0.0019
G165	G1485	0.0019
G65	G1491	0.0019
G83	G1491	0.0019
G151	G1491	0.0019
G65	G1492	0.0019
G142	G1492	0.0019
G151	G1497	0.0019
G39	G1502	0.0019
G43	G1502	0.0019
G125	G1502	0.0019
G142	G1502	0.0019
G165	G1502	0.0019
G28	G1505	0.0019
G65	G1505	0.0019
G122	G1505	0.0019
G125	G1505	0.0019
G165	G1505	0.0019
G22	G1507	0.0019
G39	G1507	0.0019
G122	G1507	0.0019
G125	G1507	0.0019
G22	G1514	0.0019
G58	G1514	0.0019
G83	G1514	0.0019
G122	G1514	0.0019
G125	G1514	0.0019
G142	G1514	0.0019
G165	G1514	0.0019
G43	G1526	0.0019
G39	G1527	0.0019
G142	G1527	0.0019
G65	G1528	0.0019
G22	G1530	0.0019
G58	G1530	0.0019
G83	G1530	0.0019
G142	G1530	0.0019
G165	G1530	0.0019
G39	G1541	0.0019
G151	G1541	0.0019
G65	G1542	0.0019
G28	G1551	0.0019
G58	G1551	0.0019
G122	G1551	0.0019
G151	G1551	0.0019
G28	G1553	0.0019
G39	G1553	0.0019
G122	G1553	0.0019
G39	G1567	0.0019
G43	G1567	0.0019
G58	G1567	0.0019
G142	G1568	0.0019
G39	G1575	0.0019
G43	G1575	0.0019
G65	G1583	0.0019
G122	G1583	0.0019
G125	G1583	0.0019
G151	G1583	0.0019
G39	G1587	0.0019
G58	G1587	0.0019
G28	G1591	0.0019
G39	G1591	0.0019
G43	G1591	0.0019
G65	G1591	0.0019
G122	G1591	0.0019
G125	G1591	0.0019
G165	G1591	0.0019
G22	G1594	0.0019
G28	G1594	0.0019
G65	G1594	0.0019
G122	G1594	0.0019
G125	G1594	0.0019
G142	G1594	0.0019
G165	G1594	0.0019
G28	G1598	0.0019
G122	G1598	0.0019
G142	G1598	0.0019
G165	G1598	0.0019
G43	G1601	0.0019
G151	G1601	0.0019
G28	G1611	0.0019
G39	G1611	0.0019
G43	G1611	0.0019
G22	G1612	0.0019
G28	G1612	0.0019
G122	G1612	0.0019
G151	G1612	0.0019
G165	G1612	0.0019
G43	G1615	0.0019
G83	G1615	0.0019
G122	G1615	0.0019
G125	G1615	0.0019
G142	G1616	0.0019
G151	G1621	0.0019
G28	G1626	0.0019
G122	G1626	0.0019
G142	G1626	0.0019
G165	G1626	0.0019
G43	G1628	0.0019
G65	G1632	0.0019
G22	G1633	0.0019
G28	G1633	0.0019
G39	G1633	0.0019
G58	G1633	0.0019
G65	G1633	0.0019
G142	G1633	0.0019
G142	G1642	0.0019
G162	G5	0.0019
G162	G27	0.0019
G56	G35	0.0019
G162	G35	0.0019
G56	G36	0.0019
G56	G54	0.0019
G56	G58	0.0019
G47	G75	0.0019
G189	G75	0.0019
G162	G77	0.0019
G189	G105	0.0019
G162	G114	0.0019
G189	G172	0.0019
G162	G199	0.0019
G47	G231	0.0019
G47	G244	0.0019
G56	G245	0.0019
G47	G256	0.0019
G189	G310	0.0019
G162	G326	0.0019
G56	G350	0.0019
G162	G350	0.0019
G21	G365	0.0019
G56	G377	0.0019
G21	G384	0.0019
G34	G428	0.0019
G162	G438	0.0019
G21	G445	0.0019
G189	G450	0.0019
G21	G463	0.0019
G189	G476	0.0019
G56	G489	0.0019
G56	G559	0.0019
G21	G580	0.0019
G162	G604	0.0019
G162	G610	0.0019
G47	G611	0.0019
G47	G640	0.0019
G47	G664	0.0019
G162	G681	0.0019
G162	G688	0.0019
G47	G713	0.0019
G162	G713	0.0019
G47	G726	0.0019
G189	G726	0.0019
G162	G727	0.0019
G189	G731	0.0019
G56	G733	0.0019
G162	G741	0.0019
G47	G755	0.0019
G56	G755	0.0019
G162	G758	0.0019
G162	G770	0.0019
G189	G770	0.0019
G56	G778	0.0019
G56	G781	0.0019
G189	G810	0.0019
G56	G827	0.0019
G162	G839	0.0019
G162	G869	0.0019
G56	G876	0.0019
G162	G913	0.0019
G189	G913	0.0019
G162	G914	0.0019
G21	G923	0.0019
G21	G929	0.0019
G189	G933	0.0019
G162	G936	0.0019
G189	G936	0.0019
G47	G976	0.0019
G189	G976	0.0019
G162	G989	0.0019
G47	G1017	0.0019
G162	G1044	0.0019
G162	G1056	0.0019
G47	G1097	0.0019
G47	G1109	0.0019
G47	G1121	0.0019
G47	G1127	0.0019
G189	G1127	0.0019
G56	G1133	0.0019
G21	G1140	0.0019
G34	G1163	0.0019
G56	G1211	0.0019
G21	G1216	0.0019
G189	G1264	0.0019
G162	G1269	0.0019
G189	G1292	0.0019
G56	G1320	0.0019
G162	G1335	0.0019
G189	G1335	0.0019
G47	G1347	0.0019
G162	G1370	0.0019
G56	G1381	0.0019
G189	G1381	0.0019
G189	G1413	0.0019
G56	G1418	0.0019
G21	G1425	0.0019
G189	G1433	0.0019
G162	G1457	0.0019
G21	G1503	0.0019
G162	G1538	0.0019
G47	G1540	0.0019
G162	G1540	0.0019
G189	G1540	0.0019
G162	G1543	0.0019
G56	G1545	0.0019
G21	G1598	0.0019
G56	G1614	0.0019
G56	G1627	0.0019
G162	G1627	0.0019
G136	G233	0.0019
G84	G802	0.0019
G12	G485	0.0019
G66	G721	0.0019
G121	G908	0.0019
G12	G1212	0.0019
G164	G307	0.0019
G164	G309	0.0019
G20	G121	0.0019
G20	G152	0.0019
G20	G192	0.0019
G20	G235	0.0019
G49	G279	0.0019
G49	G291	0.0019
G20	G762	0.0019
G49	G1051	0.0019
G20	G1136	0.0019
G49	G1183	0.0019
G20	G1210	0.0019
G20	G1221	0.0019
G20	G1318	0.0019
G49	G1344	0.0019
G20	G1354	0.0019
G49	G1422	0.0019
G66	G749	0.0019
G66	G1176	0.0019
G84	G1236	0.0019
G34	G42	0.0019
G164	G61	0.0019
G34	G63	0.0019
G34	G138	0.0019
G34	G184	0.0019
G34	G192	0.0019
G34	G205	0.0019
G1	G215	0.0019
G34	G226	0.0019
G34	G241	0.0019
G34	G250	0.0019
G34	G334	0.0019
G136	G369	0.0019
G34	G400	0.0019
G34	G471	0.0019
G34	G494	0.0019
G34	G504	0.0019
G1	G580	0.0019
G136	G589	0.0019
G34	G629	0.0019
G84	G646	0.0019
G136	G734	0.0019
G34	G797	0.0019
G34	G840	0.0019
G164	G1005	0.0019
G136	G1020	0.0019
G136	G1036	0.0019
G34	G1131	0.0019
G34	G1147	0.0019
G34	G1247	0.0019
G136	G1276	0.0019
G34	G1316	0.0019
G34	G1493	0.0019
G34	G1501	0.0019
G34	G1515	0.0019
G34	G1552	0.0019
G34	G1577	0.0019
G34	G1592	0.0019
G49	G116	0.0019
G49	G974	0.0019
G49	G1231	0.0019
G49	G1242	0.0019
G49	G1251	0.0019
G49	G1541	0.0019
G1	G235	0.0019
G52	G446	0.0019
G12	G682	0.0019
G121	G682	0.0019
G66	G774	0.0019
G66	G826	0.0019
G121	G826	0.0019
G12	G975	0.0019
G52	G1100	0.0019
G176	G1100	0.0019
G121	G1146	0.0019
G171	G1163	0.0019
G84	G756	0.0019
G120	G20	0.0019
G120	G48	0.0019
G136	G98	0.0019
G136	G332	0.0019
G10	G896	0.0019
G136	G1034	0.0019
G169	G299	0.0019
G169	G515	0.0019
G169	G529	0.0019
G169	G1009	0.0019
G169	G1029	0.0019
G164	G65	0.0019
G21	G70	0.0019
G171	G254	0.0019
G164	G323	0.0019
G164	G454	0.0019
G164	G465	0.0019
G21	G573	0.0019
G164	G724	0.0019
G164	G772	0.0019
G21	G810	0.0019
G164	G911	0.0019
G164	G1182	0.0019
G164	G1220	0.0019
G164	G1240	0.0019
G164	G1346	0.0019
G171	G1446	0.0019
G21	G1548	0.0019
G84	G1492	0.0019
G84	G1553	0.0019
G84	G1633	0.0019
G66	G177	0.0019
G176	G177	0.0019
G12	G184	0.0019
G121	G191	0.0019
G12	G225	0.0019
G176	G250	0.0019
G12	G518	0.0019
G52	G750	0.0019
G12	G753	0.0019
G66	G1493	0.0019
G12	G1597	0.0019
G176	G1597	0.0019
G169	G387	0.0019
G169	G782	0.0019
G169	G1220	0.0019
G169	G1263	0.0019
G169	G1346	0.0019
G169	G1543	0.0019
G136	G189	0.0019
G136	G337	0.0019
G20	G500	0.0019
G10	G696	0.0019
G49	G727	0.0019
G49	G744	0.0019
G20	G745	0.0019
G136	G1029	0.0019
G10	G1278	0.0019
G20	G1297	0.0019
G136	G1432	0.0019
G120	G1571	0.0019
G169	G1576	0.0019
G164	G74	0.0019
G164	G82	0.0019
G164	G96	0.0019
G164	G153	0.0019
G164	G407	0.0019
G164	G540	0.0019
G34	G636	0.0019
G164	G645	0.0019
G164	G720	0.0019
G171	G747	0.0019
G164	G768	0.0019
G34	G857	0.0019
G171	G1118	0.0019
G34	G1297	0.0019
G34	G1359	0.0019
G34	G1378	0.0019
G164	G1466	0.0019
G84	G260	0.0019
G84	G1523	0.0019
G121	G286	0.0019
G12	G475	0.0019
G12	G933	0.0019
G52	G933	0.0019
G52	G1233	0.0019
G136	G1062	0.0019
G136	G1122	0.0019
G169	G43	0.0019
G169	G564	0.0019
G49	G652	0.0019
G49	G962	0.0019
G49	G1061	0.0019
G12	G891	0.0019
G176	G1244	0.0019
G164	G335	0.0019
G10	G667	0.0019
G10	G972	0.0019
G10	G1156	0.0019
G84	G1355	0.0019
G39	G4	0.0018
G58	G4	0.0018
G83	G9	0.0018
G122	G9	0.0018
G165	G9	0.0018
G39	G11	0.0018
G83	G11	0.0018
G122	G11	0.0018
G151	G11	0.0018
G43	G25	0.0018
G58	G25	0.0018
G65	G25	0.0018
G58	G28	0.0018
G142	G28	0.0018
G22	G29	0.0018
G39	G29	0.0018
G58	G29	0.0018
G83	G29	0.0018
G22	G31	0.0018
G28	G31	0.0018
G43	G31	0.0018
G83	G31	0.0018
G22	G37	0.0018
G28	G37	0.0018
G39	G37	0.0018
G83	G37	0.0018
G122	G37	0.0018
G125	G37	0.0018
G142	G37	0.0018
G39	G40	0.0018
G83	G40	0.0018
G122	G40	0.0018
G125	G40	0.0018
G142	G40	0.0018
G165	G40	0.0018
G58	G52	0.0018
G28	G55	0.0018
G151	G55	0.0018
G22	G61	0.0018
G28	G61	0.0018
G43	G61	0.0018
G83	G61	0.0018
G122	G61	0.0018
G125	G61	0.0018
G165	G61	0.0018
G58	G66	0.0018
G43	G69	0.0018
G58	G69	0.0018
G83	G69	0.0018
G122	G69	0.0018
G125	G69	0.0018
G28	G80	0.0018
G65	G80	0.0018
G142	G80	0.0018
G151	G80	0.0018
G22	G94	0.0018
G58	G94	0.0018
G65	G94	0.0018
G151	G94	0.0018
G165	G94	0.0018
G22	G116	0.0018
G83	G116	0.0018
G125	G116	0.0018
G151	G116	0.0018
G43	G119	0.0018
G65	G119	0.0018
G22	G125	0.0018
G43	G125	0.0018
G65	G125	0.0018
G142	G125	0.0018
G165	G125	0.0018
G58	G128	0.0018
G65	G148	0.0018
G142	G148	0.0018
G22	G161	0.0018
G65	G161	0.0018
G83	G161	0.0018
G39	G167	0.0018
G43	G167	0.0018
G122	G167	0.0018
G142	G167	0.0018
G151	G167	0.0018
G165	G167	0.0018
G43	G171	0.0018
G122	G171	0.0018
G125	G171	0.0018
G151	G171	0.0018
G165	G171	0.0018
G39	G172	0.0018
G83	G172	0.0018
G142	G172	0.0018
G65	G180	0.0018
G142	G180	0.0018
G22	G183	0.0018
G28	G183	0.0018
G43	G183	0.0018
G83	G183	0.0018
G122	G183	0.0018
G125	G183	0.0018
G165	G183	0.0018
G28	G198	0.0018
G39	G198	0.0018
G43	G198	0.0018
G122	G198	0.0018
G125	G198	0.0018
G165	G198	0.0018
G28	G204	0.0018
G58	G204	0.0018
G65	G204	0.0018
G83	G204	0.0018
G122	G204	0.0018
G125	G204	0.0018
G142	G204	0.0018
G165	G204	0.0018
G151	G209	0.0018
G28	G211	0.0018
G43	G211	0.0018
G122	G211	0.0018
G125	G211	0.0018
G165	G211	0.0018
G65	G212	0.0018
G39	G213	0.0018
G65	G213	0.0018
G122	G213	0.0018
G151	G213	0.0018
G28	G214	0.0018
G39	G214	0.0018
G122	G214	0.0018
G22	G217	0.0018
G43	G217	0.0018
G58	G217	0.0018
G65	G217	0.0018
G165	G217	0.0018
G22	G224	0.0018
G28	G224	0.0018
G43	G232	0.0018
G28	G235	0.0018
G39	G235	0.0018
G65	G235	0.0018
G43	G240	0.0018
G58	G240	0.0018
G122	G240	0.0018
G165	G242	0.0018
G39	G248	0.0018
G83	G248	0.0018
G125	G248	0.0018
G142	G248	0.0018
G22	G261	0.0018
G58	G261	0.0018
G65	G261	0.0018
G122	G261	0.0018
G151	G261	0.0018
G142	G271	0.0018
G28	G272	0.0018
G83	G272	0.0018
G125	G272	0.0018
G165	G272	0.0018
G58	G276	0.0018
G65	G276	0.0018
G83	G276	0.0018
G122	G276	0.0018
G165	G276	0.0018
G28	G279	0.0018
G58	G279	0.0018
G83	G279	0.0018
G22	G280	0.0018
G28	G280	0.0018
G43	G280	0.0018
G65	G280	0.0018
G122	G280	0.0018
G151	G281	0.0018
G39	G284	0.0018
G142	G284	0.0018
G39	G285	0.0018
G58	G285	0.0018
G22	G296	0.0018
G28	G296	0.0018
G83	G296	0.0018
G142	G296	0.0018
G151	G296	0.0018
G43	G301	0.0018
G83	G301	0.0018
G22	G305	0.0018
G28	G305	0.0018
G39	G305	0.0018
G43	G305	0.0018
G83	G305	0.0018
G122	G305	0.0018
G125	G305	0.0018
G142	G305	0.0018
G165	G305	0.0018
G22	G308	0.0018
G28	G308	0.0018
G39	G308	0.0018
G83	G308	0.0018
G125	G308	0.0018
G142	G308	0.0018
G151	G308	0.0018
G65	G312	0.0018
G142	G312	0.0018
G39	G314	0.0018
G43	G314	0.0018
G58	G314	0.0018
G83	G314	0.0018
G122	G314	0.0018
G125	G314	0.0018
G142	G314	0.0018
G22	G315	0.0018
G28	G315	0.0018
G43	G315	0.0018
G58	G315	0.0018
G83	G315	0.0018
G122	G315	0.0018
G125	G315	0.0018
G165	G315	0.0018
G22	G317	0.0018
G65	G317	0.0018
G83	G317	0.0018
G122	G317	0.0018
G151	G317	0.0018
G28	G321	0.0018
G122	G321	0.0018
G125	G321	0.0018
G165	G321	0.0018
G39	G322	0.0018
G142	G322	0.0018
G151	G322	0.0018
G43	G325	0.0018
G83	G325	0.0018
G142	G325	0.0018
G165	G325	0.0018
G22	G328	0.0018
G28	G328	0.0018
G39	G328	0.0018
G43	G328	0.0018
G122	G328	0.0018
G142	G328	0.0018
G142	G337	0.0018
G22	G355	0.0018
G43	G355	0.0018
G58	G355	0.0018
G165	G355	0.0018
G43	G358	0.0018
G125	G358	0.0018
G151	G358	0.0018
G22	G364	0.0018
G28	G364	0.0018
G39	G364	0.0018
G58	G364	0.0018
G83	G364	0.0018
G122	G364	0.0018
G58	G369	0.0018
G122	G369	0.0018
G165	G369	0.0018
G39	G370	0.0018
G43	G370	0.0018
G58	G370	0.0018
G28	G373	0.0018
G125	G373	0.0018
G28	G378	0.0018
G151	G378	0.0018
G28	G379	0.0018
G39	G379	0.0018
G65	G379	0.0018
G122	G379	0.0018
G125	G379	0.0018
G151	G379	0.0018
G165	G379	0.0018
G43	G381	0.0018
G22	G389	0.0018
G28	G389	0.0018
G43	G389	0.0018
G65	G389	0.0018
G83	G389	0.0018
G122	G389	0.0018
G58	G394	0.0018
G39	G397	0.0018
G65	G397	0.0018
G83	G397	0.0018
G65	G400	0.0018
G58	G407	0.0018
G65	G411	0.0018
G39	G414	0.0018
G43	G414	0.0018
G58	G414	0.0018
G142	G414	0.0018
G22	G421	0.0018
G43	G421	0.0018
G65	G421	0.0018
G83	G421	0.0018
G122	G421	0.0018
G125	G421	0.0018
G142	G421	0.0018
G165	G421	0.0018
G58	G428	0.0018
G65	G428	0.0018
G39	G431	0.0018
G22	G436	0.0018
G28	G436	0.0018
G39	G436	0.0018
G83	G436	0.0018
G125	G436	0.0018
G151	G436	0.0018
G43	G437	0.0018
G58	G437	0.0018
G122	G437	0.0018
G151	G437	0.0018
G28	G445	0.0018
G83	G445	0.0018
G122	G445	0.0018
G125	G445	0.0018
G165	G445	0.0018
G22	G446	0.0018
G65	G446	0.0018
G22	G449	0.0018
G58	G449	0.0018
G83	G449	0.0018
G122	G449	0.0018
G125	G449	0.0018
G142	G449	0.0018
G43	G451	0.0018
G58	G451	0.0018
G65	G451	0.0018
G43	G457	0.0018
G142	G457	0.0018
G151	G459	0.0018
G151	G460	0.0018
G165	G460	0.0018
G28	G461	0.0018
G39	G461	0.0018
G43	G461	0.0018
G83	G461	0.0018
G122	G461	0.0018
G125	G461	0.0018
G165	G461	0.0018
G125	G462	0.0018
G39	G468	0.0018
G43	G468	0.0018
G122	G468	0.0018
G65	G469	0.0018
G142	G469	0.0018
G165	G469	0.0018
G28	G472	0.0018
G39	G472	0.0018
G43	G472	0.0018
G58	G472	0.0018
G83	G472	0.0018
G125	G472	0.0018
G142	G472	0.0018
G151	G472	0.0018
G165	G472	0.0018
G122	G478	0.0018
G165	G478	0.0018
G22	G484	0.0018
G43	G484	0.0018
G58	G484	0.0018
G83	G484	0.0018
G122	G484	0.0018
G125	G484	0.0018
G151	G484	0.0018
G165	G484	0.0018
G58	G490	0.0018
G22	G491	0.0018
G83	G491	0.0018
G125	G491	0.0018
G151	G491	0.0018
G65	G493	0.0018
G43	G496	0.0018
G83	G504	0.0018
G125	G504	0.0018
G151	G504	0.0018
G165	G504	0.0018
G58	G511	0.0018
G142	G511	0.0018
G28	G516	0.0018
G58	G516	0.0018
G65	G516	0.0018
G83	G516	0.0018
G122	G516	0.0018
G125	G516	0.0018
G142	G516	0.0018
G39	G519	0.0018
G65	G519	0.0018
G122	G519	0.0018
G125	G519	0.0018
G151	G519	0.0018
G22	G523	0.0018
G28	G523	0.0018
G39	G523	0.0018
G43	G523	0.0018
G58	G523	0.0018
G83	G523	0.0018
G125	G523	0.0018
G142	G523	0.0018
G165	G523	0.0018
G122	G530	0.0018
G165	G530	0.0018
G28	G536	0.0018
G39	G536	0.0018
G142	G536	0.0018
G22	G547	0.0018
G43	G547	0.0018
G58	G547	0.0018
G151	G547	0.0018
G22	G548	0.0018
G39	G548	0.0018
G58	G548	0.0018
G125	G548	0.0018
G142	G548	0.0018
G151	G548	0.0018
G28	G551	0.0018
G39	G551	0.0018
G58	G551	0.0018
G83	G551	0.0018
G125	G551	0.0018
G165	G551	0.0018
G39	G556	0.0018
G165	G556	0.0018
G142	G567	0.0018
G22	G571	0.0018
G43	G571	0.0018
G43	G572	0.0018
G65	G572	0.0018
G125	G572	0.0018
G28	G574	0.0018
G39	G574	0.0018
G58	G574	0.0018
G165	G574	0.0018
G43	G575	0.0018
G65	G575	0.0018
G122	G575	0.0018
G151	G575	0.0018
G39	G578	0.0018
G83	G578	0.0018
G22	G580	0.0018
G65	G580	0.0018
G83	G580	0.0018
G151	G580	0.0018
G165	G580	0.0018
G22	G583	0.0018
G28	G583	0.0018
G43	G583	0.0018
G83	G583	0.0018
G122	G583	0.0018
G125	G583	0.0018
G65	G587	0.0018
G22	G589	0.0018
G122	G589	0.0018
G22	G595	0.0018
G28	G595	0.0018
G125	G595	0.0018
G142	G595	0.0018
G165	G595	0.0018
G22	G596	0.0018
G28	G596	0.0018
G58	G596	0.0018
G83	G596	0.0018
G122	G596	0.0018
G125	G596	0.0018
G165	G596	0.0018
G28	G598	0.0018
G43	G598	0.0018
G125	G598	0.0018
G142	G598	0.0018
G165	G598	0.0018
G83	G599	0.0018
G142	G599	0.0018
G151	G601	0.0018
G39	G606	0.0018
G58	G606	0.0018
G65	G606	0.0018
G151	G606	0.0018
G142	G612	0.0018
G22	G613	0.0018
G28	G613	0.0018
G58	G613	0.0018
G65	G613	0.0018
G142	G613	0.0018
G151	G613	0.0018
G165	G613	0.0018
G58	G615	0.0018
G142	G615	0.0018
G28	G617	0.0018
G43	G617	0.0018
G58	G617	0.0018
G83	G617	0.0018
G43	G619	0.0018
G58	G619	0.0018
G39	G621	0.0018
G43	G621	0.0018
G65	G621	0.0018
G125	G621	0.0018
G142	G621	0.0018
G151	G621	0.0018
G165	G621	0.0018
G22	G638	0.0018
G28	G638	0.0018
G43	G638	0.0018
G58	G638	0.0018
G65	G638	0.0018
G83	G638	0.0018
G122	G638	0.0018
G165	G638	0.0018
G28	G647	0.0018
G43	G647	0.0018
G83	G647	0.0018
G122	G647	0.0018
G125	G647	0.0018
G165	G647	0.0018
G28	G648	0.0018
G39	G648	0.0018
G65	G648	0.0018
G83	G648	0.0018
G122	G648	0.0018
G125	G648	0.0018
G142	G648	0.0018
G151	G648	0.0018
G165	G648	0.0018
G22	G655	0.0018
G28	G655	0.0018
G43	G655	0.0018
G122	G655	0.0018
G125	G655	0.0018
G151	G655	0.0018
G165	G655	0.0018
G58	G657	0.0018
G83	G662	0.0018
G22	G666	0.0018
G83	G666	0.0018
G28	G668	0.0018
G39	G668	0.0018
G43	G668	0.0018
G58	G668	0.0018
G65	G668	0.0018
G83	G668	0.0018
G122	G668	0.0018
G125	G668	0.0018
G142	G668	0.0018
G165	G668	0.0018
G39	G671	0.0018
G142	G680	0.0018
G28	G693	0.0018
G83	G693	0.0018
G122	G693	0.0018
G125	G693	0.0018
G165	G693	0.0018
G28	G700	0.0018
G43	G700	0.0018
G122	G700	0.0018
G142	G700	0.0018
G43	G702	0.0018
G142	G706	0.0018
G151	G706	0.0018
G22	G708	0.0018
G28	G708	0.0018
G58	G708	0.0018
G65	G708	0.0018
G122	G708	0.0018
G142	G708	0.0018
G28	G709	0.0018
G43	G709	0.0018
G122	G709	0.0018
G125	G709	0.0018
G125	G712	0.0018
G165	G712	0.0018
G142	G717	0.0018
G83	G728	0.0018
G122	G728	0.0018
G125	G728	0.0018
G22	G730	0.0018
G28	G730	0.0018
G58	G730	0.0018
G83	G730	0.0018
G122	G730	0.0018
G125	G730	0.0018
G165	G730	0.0018
G39	G732	0.0018
G65	G732	0.0018
G122	G732	0.0018
G125	G732	0.0018
G22	G733	0.0018
G39	G735	0.0018
G58	G735	0.0018
G151	G735	0.0018
G22	G739	0.0018
G28	G739	0.0018
G43	G739	0.0018
G122	G739	0.0018
G125	G739	0.0018
G142	G739	0.0018
G165	G739	0.0018
G22	G741	0.0018
G43	G741	0.0018
G83	G741	0.0018
G122	G741	0.0018
G125	G741	0.0018
G165	G741	0.0018
G65	G756	0.0018
G83	G756	0.0018
G125	G756	0.0018
G142	G756	0.0018
G151	G756	0.0018
G165	G756	0.0018
G43	G758	0.0018
G22	G767	0.0018
G28	G767	0.0018
G58	G767	0.0018
G65	G767	0.0018
G83	G767	0.0018
G65	G769	0.0018
G142	G769	0.0018
G151	G769	0.0018
G43	G771	0.0018
G83	G771	0.0018
G151	G771	0.0018
G22	G773	0.0018
G28	G773	0.0018
G125	G773	0.0018
G165	G773	0.0018
G125	G775	0.0018
G43	G783	0.0018
G28	G788	0.0018
G43	G788	0.0018
G58	G788	0.0018
G165	G788	0.0018
G39	G796	0.0018
G39	G802	0.0018
G43	G802	0.0018
G65	G802	0.0018
G122	G802	0.0018
G151	G802	0.0018
G28	G804	0.0018
G58	G804	0.0018
G39	G809	0.0018
G43	G811	0.0018
G58	G811	0.0018
G28	G813	0.0018
G151	G813	0.0018
G22	G815	0.0018
G28	G815	0.0018
G39	G815	0.0018
G43	G815	0.0018
G58	G815	0.0018
G65	G815	0.0018
G83	G815	0.0018
G122	G815	0.0018
G125	G815	0.0018
G142	G815	0.0018
G165	G815	0.0018
G65	G821	0.0018
G142	G821	0.0018
G151	G821	0.0018
G39	G832	0.0018
G58	G832	0.0018
G65	G832	0.0018
G22	G833	0.0018
G43	G833	0.0018
G58	G833	0.0018
G83	G833	0.0018
G122	G833	0.0018
G125	G833	0.0018
G142	G833	0.0018
G165	G833	0.0018
G28	G834	0.0018
G43	G834	0.0018
G83	G834	0.0018
G151	G838	0.0018
G28	G843	0.0018
G43	G843	0.0018
G58	G843	0.0018
G83	G843	0.0018
G125	G843	0.0018
G165	G843	0.0018
G83	G844	0.0018
G28	G851	0.0018
G39	G851	0.0018
G83	G851	0.0018
G125	G851	0.0018
G165	G851	0.0018
G39	G860	0.0018
G83	G860	0.0018
G142	G860	0.0018
G39	G862	0.0018
G165	G862	0.0018
G22	G868	0.0018
G58	G868	0.0018
G83	G868	0.0018
G142	G868	0.0018
G165	G868	0.0018
G65	G870	0.0018
G65	G885	0.0018
G39	G892	0.0018
G83	G892	0.0018
G39	G895	0.0018
G58	G895	0.0018
G83	G895	0.0018
G165	G895	0.0018
G39	G896	0.0018
G122	G896	0.0018
G142	G896	0.0018
G43	G901	0.0018
G65	G901	0.0018
G151	G901	0.0018
G22	G925	0.0018
G28	G925	0.0018
G83	G925	0.0018
G122	G925	0.0018
G165	G925	0.0018
G65	G929	0.0018
G125	G929	0.0018
G151	G929	0.0018
G165	G929	0.0018
G142	G931	0.0018
G22	G935	0.0018
G28	G935	0.0018
G58	G935	0.0018
G125	G935	0.0018
G125	G946	0.0018
G165	G946	0.0018
G39	G948	0.0018
G65	G948	0.0018
G83	G948	0.0018
G22	G958	0.0018
G28	G958	0.0018
G65	G960	0.0018
G22	G964	0.0018
G28	G964	0.0018
G39	G967	0.0018
G58	G967	0.0018
G43	G969	0.0018
G65	G969	0.0018
G142	G969	0.0018
G43	G974	0.0018
G58	G974	0.0018
G65	G974	0.0018
G122	G974	0.0018
G125	G974	0.0018
G22	G980	0.0018
G28	G980	0.0018
G43	G980	0.0018
G58	G980	0.0018
G122	G980	0.0018
G28	G983	0.0018
G58	G983	0.0018
G65	G983	0.0018
G83	G983	0.0018
G142	G983	0.0018
G151	G983	0.0018
G165	G983	0.0018
G39	G990	0.0018
G65	G990	0.0018
G151	G990	0.0018
G22	G996	0.0018
G28	G996	0.0018
G39	G996	0.0018
G58	G996	0.0018
G122	G996	0.0018
G142	G996	0.0018
G28	G999	0.0018
G58	G999	0.0018
G83	G999	0.0018
G122	G999	0.0018
G125	G999	0.0018
G142	G999	0.0018
G165	G999	0.0018
G142	G1001	0.0018
G39	G1005	0.0018
G43	G1009	0.0018
G65	G1009	0.0018
G122	G1010	0.0018
G39	G1015	0.0018
G43	G1015	0.0018
G58	G1015	0.0018
G28	G1019	0.0018
G142	G1019	0.0018
G165	G1019	0.0018
G22	G1020	0.0018
G65	G1020	0.0018
G22	G1023	0.0018
G28	G1023	0.0018
G58	G1023	0.0018
G125	G1023	0.0018
G22	G1031	0.0018
G43	G1031	0.0018
G65	G1031	0.0018
G142	G1031	0.0018
G151	G1031	0.0018
G39	G1032	0.0018
G83	G1032	0.0018
G125	G1032	0.0018
G142	G1032	0.0018
G165	G1032	0.0018
G22	G1034	0.0018
G28	G1034	0.0018
G39	G1034	0.0018
G58	G1034	0.0018
G142	G1036	0.0018
G142	G1038	0.0018
G22	G1040	0.0018
G28	G1040	0.0018
G39	G1040	0.0018
G43	G1040	0.0018
G83	G1040	0.0018
G122	G1040	0.0018
G125	G1040	0.0018
G165	G1040	0.0018
G22	G1045	0.0018
G58	G1045	0.0018
G65	G1045	0.0018
G142	G1045	0.0018
G151	G1045	0.0018
G39	G1063	0.0018
G58	G1063	0.0018
G65	G1063	0.0018
G125	G1063	0.0018
G142	G1063	0.0018
G43	G1069	0.0018
G65	G1069	0.0018
G151	G1069	0.0018
G43	G1071	0.0018
G58	G1071	0.0018
G122	G1071	0.0018
G58	G1072	0.0018
G83	G1072	0.0018
G43	G1079	0.0018
G142	G1079	0.0018
G22	G1080	0.0018
G58	G1080	0.0018
G122	G1080	0.0018
G151	G1080	0.0018
G58	G1087	0.0018
G83	G1087	0.0018
G125	G1087	0.0018
G43	G1100	0.0018
G22	G1101	0.0018
G28	G1101	0.0018
G65	G1101	0.0018
G122	G1101	0.0018
G142	G1101	0.0018
G165	G1101	0.0018
G28	G1110	0.0018
G39	G1110	0.0018
G43	G1110	0.0018
G58	G1110	0.0018
G142	G1110	0.0018
G151	G1110	0.0018
G165	G1110	0.0018
G151	G1114	0.0018
G125	G1119	0.0018
G22	G1120	0.0018
G28	G1120	0.0018
G83	G1120	0.0018
G122	G1120	0.0018
G125	G1120	0.0018
G142	G1120	0.0018
G165	G1120	0.0018
G28	G1121	0.0018
G125	G1121	0.0018
G165	G1121	0.0018
G22	G1123	0.0018
G28	G1123	0.0018
G39	G1123	0.0018
G43	G1123	0.0018
G83	G1123	0.0018
G122	G1123	0.0018
G22	G1128	0.0018
G28	G1128	0.0018
G39	G1128	0.0018
G83	G1128	0.0018
G165	G1128	0.0018
G22	G1130	0.0018
G28	G1130	0.0018
G39	G1130	0.0018
G43	G1130	0.0018
G83	G1130	0.0018
G122	G1130	0.0018
G125	G1130	0.0018
G65	G1137	0.0018
G142	G1137	0.0018
G58	G1138	0.0018
G65	G1138	0.0018
G142	G1138	0.0018
G22	G1142	0.0018
G28	G1142	0.0018
G58	G1142	0.0018
G83	G1142	0.0018
G122	G1142	0.0018
G125	G1142	0.0018
G22	G1144	0.0018
G151	G1144	0.0018
G39	G1145	0.0018
G65	G1153	0.0018
G28	G1154	0.0018
G122	G1154	0.0018
G43	G1157	0.0018
G58	G1157	0.0018
G142	G1157	0.0018
G43	G1160	0.0018
G39	G1161	0.0018
G122	G1161	0.0018
G39	G1163	0.0018
G58	G1163	0.0018
G165	G1163	0.0018
G22	G1164	0.0018
G28	G1164	0.0018
G122	G1164	0.0018
G125	G1164	0.0018
G151	G1164	0.0018
G165	G1164	0.0018
G58	G1165	0.0018
G22	G1166	0.0018
G83	G1166	0.0018
G122	G1166	0.0018
G142	G1166	0.0018
G165	G1166	0.0018
G65	G1168	0.0018
G151	G1168	0.0018
G39	G1175	0.0018
G43	G1175	0.0018
G58	G1175	0.0018
G65	G1175	0.0018
G58	G1178	0.0018
G83	G1179	0.0018
G125	G1179	0.0018
G151	G1179	0.0018
G165	G1179	0.0018
G43	G1182	0.0018
G43	G1184	0.0018
G142	G1184	0.0018
G43	G1185	0.0018
G58	G1185	0.0018
G65	G1185	0.0018
G165	G1185	0.0018
G43	G1197	0.0018
G142	G1197	0.0018
G39	G1200	0.0018
G65	G1200	0.0018
G22	G1201	0.0018
G39	G1201	0.0018
G58	G1201	0.0018
G83	G1201	0.0018
G122	G1201	0.0018
G142	G1201	0.0018
G58	G1202	0.0018
G142	G1210	0.0018
G22	G1212	0.0018
G28	G1212	0.0018
G43	G1212	0.0018
G65	G1212	0.0018
G83	G1212	0.0018
G122	G1212	0.0018
G125	G1212	0.0018
G142	G1212	0.0018
G43	G1217	0.0018
G65	G1217	0.0018
G151	G1217	0.0018
G43	G1219	0.0018
G65	G1219	0.0018
G122	G1220	0.0018
G151	G1220	0.0018
G22	G1225	0.0018
G43	G1225	0.0018
G58	G1225	0.0018
G122	G1225	0.0018
G58	G1227	0.0018
G151	G1227	0.0018
G39	G1228	0.0018
G125	G1228	0.0018
G142	G1228	0.0018
G151	G1229	0.0018
G58	G1230	0.0018
G122	G1230	0.0018
G125	G1230	0.0018
G165	G1230	0.0018
G22	G1231	0.0018
G28	G1231	0.0018
G65	G1231	0.0018
G83	G1231	0.0018
G122	G1231	0.0018
G125	G1231	0.0018
G28	G1240	0.0018
G65	G1240	0.0018
G142	G1240	0.0018
G28	G1243	0.0018
G43	G1243	0.0018
G122	G1243	0.0018
G165	G1243	0.0018
G28	G1246	0.0018
G39	G1246	0.0018
G125	G1246	0.0018
G165	G1246	0.0018
G28	G1250	0.0018
G43	G1250	0.0018
G122	G1250	0.0018
G165	G1250	0.0018
G58	G1253	0.0018
G28	G1256	0.0018
G43	G1256	0.0018
G65	G1260	0.0018
G125	G1260	0.0018
G39	G1262	0.0018
G58	G1262	0.0018
G39	G1267	0.0018
G43	G1267	0.0018
G43	G1270	0.0018
G65	G1270	0.0018
G142	G1270	0.0018
G43	G1274	0.0018
G65	G1274	0.0018
G43	G1276	0.0018
G65	G1276	0.0018
G125	G1276	0.0018
G142	G1276	0.0018
G22	G1285	0.0018
G28	G1285	0.0018
G43	G1285	0.0018
G83	G1285	0.0018
G125	G1285	0.0018
G151	G1285	0.0018
G165	G1285	0.0018
G39	G1290	0.0018
G83	G1290	0.0018
G122	G1290	0.0018
G151	G1290	0.0018
G165	G1290	0.0018
G65	G1293	0.0018
G39	G1295	0.0018
G43	G1295	0.0018
G142	G1295	0.0018
G151	G1295	0.0018
G39	G1308	0.0018
G43	G1308	0.0018
G58	G1308	0.0018
G151	G1308	0.0018
G165	G1308	0.0018
G22	G1334	0.0018
G43	G1334	0.0018
G58	G1334	0.0018
G65	G1334	0.0018
G165	G1334	0.0018
G28	G1337	0.0018
G65	G1337	0.0018
G122	G1337	0.0018
G39	G1343	0.0018
G65	G1343	0.0018
G122	G1343	0.0018
G22	G1344	0.0018
G28	G1344	0.0018
G39	G1344	0.0018
G122	G1344	0.0018
G165	G1344	0.0018
G58	G1351	0.0018
G125	G1351	0.0018
G151	G1351	0.0018
G39	G1356	0.0018
G58	G1356	0.0018
G65	G1356	0.0018
G83	G1356	0.0018
G151	G1356	0.0018
G22	G1363	0.0018
G28	G1363	0.0018
G39	G1363	0.0018
G43	G1363	0.0018
G65	G1363	0.0018
G83	G1363	0.0018
G142	G1363	0.0018
G151	G1363	0.0018
G22	G1365	0.0018
G142	G1365	0.0018
G151	G1365	0.0018
G165	G1365	0.0018
G28	G1369	0.0018
G43	G1369	0.0018
G122	G1369	0.0018
G125	G1369	0.0018
G165	G1369	0.0018
G22	G1370	0.0018
G58	G1370	0.0018
G151	G1370	0.0018
G43	G1371	0.0018
G58	G1371	0.0018
G65	G1371	0.0018
G151	G1371	0.0018
G83	G1375	0.0018
G39	G1376	0.0018
G43	G1376	0.0018
G125	G1383	0.0018
G165	G1383	0.0018
G22	G1386	0.0018
G28	G1386	0.0018
G39	G1386	0.0018
G43	G1386	0.0018
G122	G1386	0.0018
G39	G1387	0.0018
G58	G1387	0.0018
G151	G1387	0.0018
G28	G1397	0.0018
G165	G1397	0.0018
G39	G1399	0.0018
G43	G1399	0.0018
G122	G1399	0.0018
G151	G1399	0.0018
G165	G1399	0.0018
G28	G1401	0.0018
G22	G1408	0.0018
G39	G1408	0.0018
G43	G1408	0.0018
G58	G1408	0.0018
G65	G1408	0.0018
G83	G1408	0.0018
G125	G1408	0.0018
G165	G1408	0.0018
G142	G1421	0.0018
G28	G1424	0.0018
G65	G1424	0.0018
G83	G1424	0.0018
G122	G1424	0.0018
G125	G1424	0.0018
G142	G1424	0.0018
G165	G1424	0.0018
G65	G1433	0.0018
G142	G1433	0.0018
G39	G1436	0.0018
G65	G1436	0.0018
G142	G1436	0.0018
G39	G1437	0.0018
G43	G1437	0.0018
G58	G1437	0.0018
G65	G1437	0.0018
G83	G1439	0.0018
G122	G1439	0.0018
G165	G1439	0.0018
G39	G1450	0.0018
G142	G1450	0.0018
G43	G1452	0.0018
G58	G1454	0.0018
G83	G1454	0.0018
G125	G1454	0.0018
G165	G1454	0.0018
G43	G1456	0.0018
G65	G1456	0.0018
G83	G1456	0.0018
G122	G1456	0.0018
G151	G1456	0.0018
G39	G1467	0.0018
G58	G1467	0.0018
G58	G1472	0.0018
G122	G1472	0.0018
G142	G1472	0.0018
G28	G1473	0.0018
G125	G1473	0.0018
G142	G1473	0.0018
G165	G1473	0.0018
G151	G1474	0.0018
G58	G1475	0.0018
G65	G1475	0.0018
G122	G1475	0.0018
G125	G1475	0.0018
G165	G1475	0.0018
G165	G1478	0.0018
G22	G1479	0.0018
G28	G1479	0.0018
G58	G1479	0.0018
G83	G1479	0.0018
G122	G1479	0.0018
G125	G1479	0.0018
G165	G1479	0.0018
G122	G1483	0.0018
G142	G1483	0.0018
G165	G1483	0.0018
G22	G1487	0.0018
G125	G1487	0.0018
G43	G1490	0.0018
G28	G1499	0.0018
G58	G1499	0.0018
G125	G1499	0.0018
G165	G1499	0.0018
G28	G1504	0.0018
G39	G1504	0.0018
G43	G1504	0.0018
G65	G1504	0.0018
G122	G1504	0.0018
G125	G1504	0.0018
G28	G1512	0.0018
G43	G1512	0.0018
G83	G1512	0.0018
G122	G1512	0.0018
G125	G1512	0.0018
G142	G1512	0.0018
G43	G1518	0.0018
G65	G1518	0.0018
G142	G1518	0.0018
G151	G1518	0.0018
G165	G1518	0.0018
G39	G1520	0.0018
G43	G1520	0.0018
G58	G1520	0.0018
G65	G1520	0.0018
G151	G1520	0.0018
G39	G1525	0.0018
G65	G1527	0.0018
G165	G1527	0.0018
G39	G1529	0.0018
G151	G1529	0.0018
G43	G1531	0.0018
G58	G1531	0.0018
G125	G1531	0.0018
G43	G1552	0.0018
G58	G1552	0.0018
G65	G1552	0.0018
G22	G1555	0.0018
G28	G1555	0.0018
G39	G1555	0.0018
G65	G1555	0.0018
G165	G1555	0.0018
G22	G1556	0.0018
G28	G1556	0.0018
G65	G1556	0.0018
G83	G1556	0.0018
G122	G1556	0.0018
G125	G1556	0.0018
G151	G1556	0.0018
G165	G1556	0.0018
G22	G1560	0.0018
G165	G1560	0.0018
G22	G1568	0.0018
G28	G1568	0.0018
G125	G1568	0.0018
G28	G1572	0.0018
G39	G1572	0.0018
G122	G1572	0.0018
G125	G1572	0.0018
G28	G1573	0.0018
G58	G1573	0.0018
G83	G1573	0.0018
G125	G1573	0.0018
G151	G1573	0.0018
G43	G1578	0.0018
G65	G1578	0.0018
G83	G1578	0.0018
G125	G1578	0.0018
G142	G1578	0.0018
G165	G1578	0.0018
G43	G1581	0.0018
G142	G1581	0.0018
G28	G1584	0.0018
G39	G1584	0.0018
G43	G1584	0.0018
G122	G1584	0.0018
G58	G1590	0.0018
G142	G1590	0.0018
G151	G1590	0.0018
G28	G1608	0.0018
G39	G1608	0.0018
G43	G1608	0.0018
G58	G1608	0.0018
G65	G1608	0.0018
G83	G1608	0.0018
G43	G1610	0.0018
G142	G1610	0.0018
G39	G1613	0.0018
G58	G1613	0.0018
G142	G1613	0.0018
G165	G1613	0.0018
G43	G1616	0.0018
G83	G1616	0.0018
G151	G1616	0.0018
G165	G1616	0.0018
G28	G1621	0.0018
G43	G1621	0.0018
G122	G1621	0.0018
G165	G1621	0.0018
G28	G1622	0.0018
G165	G1622	0.0018
G22	G1635	0.0018
G28	G1635	0.0018
G39	G1635	0.0018
G43	G1635	0.0018
G83	G1635	0.0018
G151	G1635	0.0018
G56	G28	0.0018
G189	G43	0.0018
G47	G46	0.0018
G56	G46	0.0018
G189	G46	0.0018
G47	G56	0.0018
G189	G56	0.0018
G189	G59	0.0018
G189	G61	0.0018
G47	G62	0.0018
G162	G62	0.0018
G189	G62	0.0018
G162	G79	0.0018
G56	G90	0.0018
G162	G90	0.0018
G56	G96	0.0018
G47	G101	0.0018
G47	G128	0.0018
G56	G128	0.0018
G56	G141	0.0018
G189	G144	0.0018
G47	G146	0.0018
G189	G156	0.0018
G162	G176	0.0018
G189	G176	0.0018
G47	G182	0.0018
G56	G182	0.0018
G162	G182	0.0018
G162	G260	0.0018
G34	G265	0.0018
G47	G343	0.0018
G189	G343	0.0018
G47	G356	0.0018
G56	G356	0.0018
G56	G359	0.0018
G189	G371	0.0018
G47	G377	0.0018
G189	G448	0.0018
G47	G476	0.0018
G56	G476	0.0018
G162	G476	0.0018
G162	G486	0.0018
G21	G488	0.0018
G47	G498	0.0018
G162	G542	0.0018
G189	G545	0.0018
G21	G583	0.0018
G47	G623	0.0018
G47	G629	0.0018
G189	G639	0.0018
G162	G640	0.0018
G189	G640	0.0018
G21	G683	0.0018
G189	G713	0.0018
G162	G719	0.0018
G47	G786	0.0018
G162	G786	0.0018
G56	G797	0.0018
G162	G797	0.0018
G162	G819	0.0018
G21	G826	0.0018
G162	G829	0.0018
G189	G829	0.0018
G21	G850	0.0018
G21	G871	0.0018
G162	G875	0.0018
G21	G879	0.0018
G162	G904	0.0018
G162	G931	0.0018
G21	G952	0.0018
G162	G966	0.0018
G56	G984	0.0018
G56	G989	0.0018
G162	G991	0.0018
G34	G997	0.0018
G162	G1007	0.0018
G189	G1007	0.0018
G47	G1008	0.0018
G47	G1011	0.0018
G162	G1011	0.0018
G21	G1040	0.0018
G47	G1043	0.0018
G189	G1049	0.0018
G21	G1054	0.0018
G162	G1078	0.0018
G189	G1081	0.0018
G162	G1085	0.0018
G189	G1085	0.0018
G162	G1086	0.0018
G56	G1088	0.0018
G56	G1117	0.0018
G21	G1134	0.0018
G21	G1139	0.0018
G47	G1143	0.0018
G56	G1177	0.0018
G21	G1234	0.0018
G162	G1248	0.0018
G21	G1265	0.0018
G162	G1272	0.0018
G189	G1278	0.0018
G21	G1305	0.0018
G21	G1314	0.0018
G21	G1330	0.0018
G47	G1352	0.0018
G56	G1392	0.0018
G49	G1425	0.0018
G56	G1430	0.0018
G21	G1448	0.0018
G162	G1470	0.0018
G162	G1476	0.0018
G56	G1506	0.0018
G162	G1516	0.0018
G56	G1523	0.0018
G162	G1523	0.0018
G47	G1539	0.0018
G56	G1549	0.0018
G162	G1549	0.0018
G56	G1554	0.0018
G162	G1557	0.0018
G47	G1566	0.0018
G47	G1570	0.0018
G47	G1576	0.0018
G56	G1576	0.0018
G162	G1576	0.0018
G21	G1595	0.0018
G162	G1596	0.0018
G47	G1607	0.0018
G162	G1637	0.0018
G162	G1642	0.0018
G136	G1467	0.0018
G52	G626	0.0018
G20	G29	0.0018
G20	G37	0.0018
G20	G167	0.0018
G20	G217	0.0018
G136	G309	0.0018
G120	G422	0.0018
G20	G662	0.0018
G20	G756	0.0018
G136	G956	0.0018
G120	G1180	0.0018
G20	G1185	0.0018
G20	G1240	0.0018
G20	G1262	0.0018
G34	G15	0.0018
G34	G20	0.0018
G34	G26	0.0018
G164	G94	0.0018
G34	G98	0.0018
G164	G183	0.0018
G34	G287	0.0018
G34	G331	0.0018
G34	G332	0.0018
G136	G358	0.0018
G34	G404	0.0018
G34	G440	0.0018
G164	G446	0.0018
G164	G461	0.0018
G34	G469	0.0018
G34	G499	0.0018
G164	G583	0.0018
G34	G634	0.0018
G34	G679	0.0018
G12	G680	0.0018
G136	G706	0.0018
G136	G717	0.0018
G34	G747	0.0018
G34	G912	0.0018
G34	G925	0.0018
G34	G975	0.0018
G164	G1023	0.0018
G34	G1092	0.0018
G34	G1232	0.0018
G34	G1280	0.0018
G164	G1337	0.0018
G52	G1437	0.0018
G34	G1446	0.0018
G34	G1452	0.0018
G12	G1541	0.0018
G52	G1551	0.0018
G66	G1551	0.0018
G34	G1612	0.0018
G66	G1620	0.0018
G34	G1642	0.0018
G171	G358	0.0018
G171	G1229	0.0018
G169	G94	0.0018
G169	G1137	0.0018
G84	G1397	0.0018
G49	G299	0.0018
G49	G370	0.0018
G49	G634	0.0018
G49	G1000	0.0018
G49	G1253	0.0018
G49	G1328	0.0018
G49	G1420	0.0018
G52	G9	0.0018
G176	G28	0.0018
G52	G39	0.0018
G12	G493	0.0018
G12	G595	0.0018
G66	G621	0.0018
G12	G771	0.0018
G176	G1119	0.0018
G52	G1145	0.0018
G52	G1262	0.0018
G136	G340	0.0018
G120	G364	0.0018
G120	G419	0.0018
G120	G1076	0.0018
G136	G1197	0.0018
G120	G1272	0.0018
G120	G1322	0.0018
G169	G269	0.0018
G169	G307	0.0018
G169	G860	0.0018
G169	G1074	0.0018
G169	G1114	0.0018
G169	G1293	0.0018
G169	G1446	0.0018
G169	G1485	0.0018
G1	G533	0.0018
G1	G1037	0.0018
G1	G1262	0.0018
G21	G73	0.0018
G164	G123	0.0018
G164	G292	0.0018
G164	G415	0.0018
G164	G525	0.0018
G21	G554	0.0018
G164	G641	0.0018
G21	G803	0.0018
G164	G852	0.0018
G164	G855	0.0018
G164	G998	0.0018
G164	G1108	0.0018
G164	G1134	0.0018
G21	G1135	0.0018
G164	G1242	0.0018
G21	G1298	0.0018
G21	G1471	0.0018
G21	G1526	0.0018
G21	G1640	0.0018
G171	G1352	0.0018
G1	G1426	0.0018
G10	G1330	0.0018
G49	G79	0.0018
G120	G105	0.0018
G136	G105	0.0018
G49	G229	0.0018
G136	G435	0.0018
G20	G464	0.0018
G49	G464	0.0018
G120	G881	0.0018
G20	G927	0.0018
G49	G991	0.0018
G49	G1117	0.0018
G49	G1191	0.0018
G49	G1238	0.0018
G49	G1431	0.0018
G20	G1545	0.0018
G66	G6	0.0018
G121	G6	0.0018
G52	G24	0.0018
G52	G64	0.0018
G176	G64	0.0018
G12	G120	0.0018
G121	G124	0.0018
G176	G257	0.0018
G176	G301	0.0018
G12	G532	0.0018
G12	G546	0.0018
G121	G546	0.0018
G12	G594	0.0018
G52	G594	0.0018
G12	G707	0.0018
G52	G967	0.0018
G12	G1129	0.0018
G52	G1129	0.0018
G12	G1394	0.0018
G52	G1394	0.0018
G66	G1394	0.0018
G176	G1462	0.0018
G176	G1477	0.0018
G1	G342	0.0018
G1	G663	0.0018
G1	G762	0.0018
G1	G1611	0.0018
G84	G55	0.0018
G84	G429	0.0018
G84	G849	0.0018
G84	G913	0.0018
G169	G34	0.0018
G169	G1453	0.0018
G164	G259	0.0018
G34	G288	0.0018
G34	G348	0.0018
G34	G962	0.0018
G34	G1277	0.0018
G34	G1496	0.0018
G52	G380	0.0018
G12	G599	0.0018
G52	G599	0.0018
G66	G616	0.0018
G121	G752	0.0018
G176	G859	0.0018
G176	G989	0.0018
G66	G1127	0.0018
G171	G839	0.0018
G136	G203	0.0018
G136	G1016	0.0018
G120	G1090	0.0018
G84	G1116	0.0018
G84	G1526	0.0018
G164	G104	0.0018
G164	G553	0.0018
G164	G962	0.0018
G10	G927	0.0018
G66	G716	0.0018
G176	G877	0.0018
G1	G221	0.0018
G1	G652	0.0018
G28	G18	0.0017
G83	G18	0.0017
G142	G18	0.0017
G165	G18	0.0017
G22	G23	0.0017
G58	G23	0.0017
G65	G23	0.0017
G83	G23	0.0017
G122	G23	0.0017
G142	G23	0.0017
G58	G37	0.0017
G151	G37	0.0017
G165	G37	0.0017
G43	G83	0.0017
G58	G83	0.0017
G122	G83	0.0017
G125	G83	0.0017
G22	G86	0.0017
G28	G86	0.0017
G58	G86	0.0017
G83	G86	0.0017
G122	G86	0.0017
G125	G86	0.0017
G165	G86	0.0017
G39	G92	0.0017
G43	G92	0.0017
G83	G92	0.0017
G122	G92	0.0017
G125	G92	0.0017
G165	G92	0.0017
G65	G103	0.0017
G83	G103	0.0017
G125	G103	0.0017
G151	G103	0.0017
G22	G107	0.0017
G58	G136	0.0017
G151	G136	0.0017
G39	G153	0.0017
G142	G153	0.0017
G58	G165	0.0017
G28	G166	0.0017
G65	G166	0.0017
G83	G166	0.0017
G142	G196	0.0017
G122	G200	0.0017
G125	G200	0.0017
G151	G200	0.0017
G43	G209	0.0017
G58	G209	0.0017
G83	G209	0.0017
G142	G209	0.0017
G65	G215	0.0017
G142	G215	0.0017
G165	G215	0.0017
G22	G226	0.0017
G39	G226	0.0017
G83	G226	0.0017
G122	G226	0.0017
G125	G226	0.0017
G165	G226	0.0017
G39	G252	0.0017
G142	G252	0.0017
G28	G262	0.0017
G43	G262	0.0017
G58	G262	0.0017
G83	G262	0.0017
G125	G262	0.0017
G151	G262	0.0017
G165	G262	0.0017
G22	G269	0.0017
G28	G269	0.0017
G58	G269	0.0017
G83	G269	0.0017
G122	G269	0.0017
G28	G273	0.0017
G39	G273	0.0017
G58	G273	0.0017
G83	G273	0.0017
G142	G273	0.0017
G28	G275	0.0017
G65	G275	0.0017
G151	G275	0.0017
G165	G275	0.0017
G28	G277	0.0017
G39	G277	0.0017
G58	G277	0.0017
G122	G277	0.0017
G165	G277	0.0017
G39	G279	0.0017
G43	G279	0.0017
G28	G281	0.0017
G65	G281	0.0017
G125	G281	0.0017
G142	G281	0.0017
G58	G287	0.0017
G65	G287	0.0017
G83	G287	0.0017
G122	G287	0.0017
G125	G287	0.0017
G151	G287	0.0017
G39	G291	0.0017
G65	G291	0.0017
G83	G291	0.0017
G142	G291	0.0017
G22	G294	0.0017
G28	G294	0.0017
G58	G294	0.0017
G83	G294	0.0017
G125	G294	0.0017
G165	G294	0.0017
G28	G297	0.0017
G122	G297	0.0017
G142	G297	0.0017
G142	G315	0.0017
G151	G315	0.0017
G58	G318	0.0017
G65	G318	0.0017
G142	G318	0.0017
G22	G319	0.0017
G125	G319	0.0017
G151	G319	0.0017
G28	G333	0.0017
G39	G333	0.0017
G43	G333	0.0017
G83	G333	0.0017
G125	G333	0.0017
G142	G333	0.0017
G151	G333	0.0017
G165	G333	0.0017
G65	G338	0.0017
G125	G338	0.0017
G28	G340	0.0017
G83	G340	0.0017
G151	G340	0.0017
G65	G352	0.0017
G142	G352	0.0017
G28	G361	0.0017
G125	G361	0.0017
G142	G361	0.0017
G165	G361	0.0017
G22	G365	0.0017
G65	G365	0.0017
G122	G365	0.0017
G165	G365	0.0017
G22	G366	0.0017
G39	G366	0.0017
G83	G366	0.0017
G122	G366	0.0017
G125	G366	0.0017
G165	G366	0.0017
G43	G379	0.0017
G22	G384	0.0017
G28	G384	0.0017
G43	G384	0.0017
G125	G384	0.0017
G43	G397	0.0017
G58	G397	0.0017
G142	G397	0.0017
G22	G414	0.0017
G28	G414	0.0017
G83	G414	0.0017
G122	G414	0.0017
G125	G414	0.0017
G151	G414	0.0017
G165	G414	0.0017
G39	G419	0.0017
G142	G419	0.0017
G122	G420	0.0017
G125	G420	0.0017
G142	G420	0.0017
G165	G420	0.0017
G22	G425	0.0017
G65	G425	0.0017
G165	G425	0.0017
G58	G430	0.0017
G142	G430	0.0017
G22	G437	0.0017
G65	G437	0.0017
G83	G437	0.0017
G125	G437	0.0017
G142	G437	0.0017
G165	G437	0.0017
G39	G445	0.0017
G58	G445	0.0017
G65	G445	0.0017
G151	G445	0.0017
G58	G448	0.0017
G125	G448	0.0017
G151	G448	0.0017
G165	G448	0.0017
G43	G453	0.0017
G122	G453	0.0017
G142	G453	0.0017
G125	G459	0.0017
G142	G459	0.0017
G22	G463	0.0017
G122	G463	0.0017
G43	G471	0.0017
G65	G471	0.0017
G39	G481	0.0017
G58	G481	0.0017
G165	G481	0.0017
G39	G488	0.0017
G43	G488	0.0017
G165	G488	0.0017
G28	G490	0.0017
G43	G505	0.0017
G65	G505	0.0017
G142	G505	0.0017
G43	G510	0.0017
G65	G510	0.0017
G83	G510	0.0017
G125	G510	0.0017
G151	G510	0.0017
G165	G510	0.0017
G28	G518	0.0017
G43	G518	0.0017
G83	G519	0.0017
G43	G520	0.0017
G43	G524	0.0017
G151	G524	0.0017
G39	G525	0.0017
G65	G525	0.0017
G142	G525	0.0017
G22	G536	0.0017
G43	G536	0.0017
G151	G536	0.0017
G22	G550	0.0017
G58	G550	0.0017
G125	G550	0.0017
G39	G552	0.0017
G58	G552	0.0017
G122	G552	0.0017
G142	G552	0.0017
G165	G552	0.0017
G28	G555	0.0017
G39	G555	0.0017
G83	G555	0.0017
G122	G555	0.0017
G151	G555	0.0017
G22	G557	0.0017
G43	G557	0.0017
G142	G557	0.0017
G151	G557	0.0017
G39	G558	0.0017
G83	G558	0.0017
G151	G558	0.0017
G58	G560	0.0017
G122	G560	0.0017
G39	G568	0.0017
G58	G568	0.0017
G65	G574	0.0017
G83	G574	0.0017
G122	G574	0.0017
G151	G574	0.0017
G22	G579	0.0017
G28	G579	0.0017
G83	G579	0.0017
G165	G579	0.0017
G39	G580	0.0017
G142	G580	0.0017
G58	G583	0.0017
G65	G583	0.0017
G151	G583	0.0017
G22	G585	0.0017
G39	G587	0.0017
G43	G587	0.0017
G122	G587	0.0017
G151	G587	0.0017
G43	G618	0.0017
G39	G631	0.0017
G39	G651	0.0017
G43	G651	0.0017
G22	G657	0.0017
G28	G657	0.0017
G39	G657	0.0017
G65	G657	0.0017
G122	G657	0.0017
G43	G669	0.0017
G28	G671	0.0017
G65	G671	0.0017
G122	G671	0.0017
G165	G671	0.0017
G58	G676	0.0017
G22	G680	0.0017
G43	G680	0.0017
G58	G680	0.0017
G83	G680	0.0017
G122	G680	0.0017
G125	G680	0.0017
G165	G680	0.0017
G39	G683	0.0017
G43	G683	0.0017
G58	G683	0.0017
G65	G683	0.0017
G83	G683	0.0017
G122	G683	0.0017
G125	G683	0.0017
G151	G683	0.0017
G165	G683	0.0017
G43	G689	0.0017
G83	G689	0.0017
G151	G700	0.0017
G22	G701	0.0017
G28	G701	0.0017
G39	G701	0.0017
G65	G701	0.0017
G43	G704	0.0017
G83	G704	0.0017
G142	G704	0.0017
G151	G704	0.0017
G122	G726	0.0017
G151	G726	0.0017
G43	G740	0.0017
G65	G740	0.0017
G142	G740	0.0017
G22	G753	0.0017
G39	G753	0.0017
G43	G753	0.0017
G22	G763	0.0017
G39	G763	0.0017
G58	G763	0.0017
G65	G763	0.0017
G122	G763	0.0017
G125	G763	0.0017
G142	G763	0.0017
G165	G763	0.0017
G28	G764	0.0017
G122	G764	0.0017
G125	G764	0.0017
G83	G777	0.0017
G122	G777	0.0017
G142	G777	0.0017
G151	G777	0.0017
G83	G784	0.0017
G142	G791	0.0017
G22	G807	0.0017
G28	G807	0.0017
G39	G807	0.0017
G58	G807	0.0017
G65	G807	0.0017
G83	G807	0.0017
G125	G807	0.0017
G151	G807	0.0017
G28	G826	0.0017
G58	G826	0.0017
G83	G826	0.0017
G125	G826	0.0017
G151	G826	0.0017
G39	G837	0.0017
G43	G837	0.0017
G151	G837	0.0017
G165	G837	0.0017
G22	G850	0.0017
G28	G850	0.0017
G39	G850	0.0017
G58	G850	0.0017
G83	G850	0.0017
G122	G850	0.0017
G125	G850	0.0017
G165	G850	0.0017
G28	G852	0.0017
G43	G852	0.0017
G83	G852	0.0017
G125	G852	0.0017
G142	G852	0.0017
G165	G852	0.0017
G65	G854	0.0017
G125	G854	0.0017
G142	G854	0.0017
G39	G856	0.0017
G39	G871	0.0017
G151	G871	0.0017
G22	G879	0.0017
G28	G879	0.0017
G83	G879	0.0017
G125	G879	0.0017
G165	G879	0.0017
G22	G889	0.0017
G122	G889	0.0017
G125	G889	0.0017
G151	G889	0.0017
G28	G895	0.0017
G65	G895	0.0017
G122	G895	0.0017
G142	G895	0.0017
G39	G905	0.0017
G83	G908	0.0017
G125	G908	0.0017
G151	G908	0.0017
G22	G917	0.0017
G39	G917	0.0017
G43	G917	0.0017
G58	G917	0.0017
G65	G917	0.0017
G122	G917	0.0017
G125	G917	0.0017
G151	G917	0.0017
G165	G917	0.0017
G22	G923	0.0017
G83	G923	0.0017
G122	G923	0.0017
G125	G923	0.0017
G142	G923	0.0017
G28	G949	0.0017
G58	G949	0.0017
G122	G949	0.0017
G125	G949	0.0017
G22	G952	0.0017
G39	G952	0.0017
G83	G952	0.0017
G125	G952	0.0017
G22	G960	0.0017
G28	G960	0.0017
G39	G960	0.0017
G43	G960	0.0017
G83	G960	0.0017
G122	G960	0.0017
G125	G960	0.0017
G165	G960	0.0017
G142	G963	0.0017
G39	G968	0.0017
G43	G968	0.0017
G65	G968	0.0017
G83	G968	0.0017
G122	G968	0.0017
G142	G968	0.0017
G151	G968	0.0017
G22	G984	0.0017
G58	G984	0.0017
G65	G984	0.0017
G83	G984	0.0017
G125	G984	0.0017
G122	G987	0.0017
G58	G993	0.0017
G43	G1001	0.0017
G58	G1001	0.0017
G83	G1001	0.0017
G125	G1001	0.0017
G151	G1001	0.0017
G22	G1005	0.0017
G65	G1005	0.0017
G83	G1005	0.0017
G122	G1005	0.0017
G125	G1005	0.0017
G22	G1022	0.0017
G28	G1022	0.0017
G58	G1022	0.0017
G125	G1022	0.0017
G142	G1022	0.0017
G151	G1022	0.0017
G22	G1038	0.0017
G28	G1038	0.0017
G83	G1038	0.0017
G122	G1038	0.0017
G125	G1038	0.0017
G151	G1038	0.0017
G165	G1038	0.0017
G58	G1040	0.0017
G65	G1051	0.0017
G142	G1051	0.0017
G22	G1054	0.0017
G39	G1054	0.0017
G58	G1054	0.0017
G65	G1054	0.0017
G83	G1054	0.0017
G122	G1054	0.0017
G125	G1054	0.0017
G22	G1058	0.0017
G28	G1058	0.0017
G122	G1058	0.0017
G125	G1058	0.0017
G151	G1058	0.0017
G165	G1058	0.0017
G65	G1060	0.0017
G151	G1060	0.0017
G22	G1069	0.0017
G28	G1069	0.0017
G83	G1069	0.0017
G22	G1075	0.0017
G28	G1075	0.0017
G83	G1075	0.0017
G125	G1075	0.0017
G165	G1075	0.0017
G58	G1079	0.0017
G22	G1085	0.0017
G28	G1085	0.0017
G39	G1085	0.0017
G58	G1085	0.0017
G83	G1085	0.0017
G122	G1085	0.0017
G142	G1085	0.0017
G165	G1085	0.0017
G22	G1089	0.0017
G28	G1089	0.0017
G83	G1089	0.0017
G122	G1089	0.0017
G125	G1089	0.0017
G165	G1089	0.0017
G28	G1091	0.0017
G39	G1091	0.0017
G43	G1091	0.0017
G58	G1091	0.0017
G125	G1091	0.0017
G151	G1091	0.0017
G165	G1091	0.0017
G43	G1098	0.0017
G58	G1098	0.0017
G28	G1105	0.0017
G39	G1105	0.0017
G122	G1105	0.0017
G142	G1105	0.0017
G151	G1105	0.0017
G22	G1110	0.0017
G65	G1110	0.0017
G83	G1110	0.0017
G22	G1112	0.0017
G39	G1112	0.0017
G22	G1115	0.0017
G28	G1115	0.0017
G39	G1115	0.0017
G83	G1115	0.0017
G122	G1115	0.0017
G142	G1115	0.0017
G151	G1115	0.0017
G165	G1115	0.0017
G151	G1124	0.0017
G58	G1134	0.0017
G22	G1137	0.0017
G28	G1137	0.0017
G58	G1137	0.0017
G83	G1137	0.0017
G125	G1137	0.0017
G28	G1139	0.0017
G39	G1139	0.0017
G58	G1139	0.0017
G83	G1139	0.0017
G122	G1139	0.0017
G125	G1139	0.0017
G142	G1139	0.0017
G151	G1139	0.0017
G165	G1139	0.0017
G22	G1140	0.0017
G83	G1140	0.0017
G122	G1140	0.0017
G151	G1140	0.0017
G165	G1140	0.0017
G39	G1146	0.0017
G58	G1146	0.0017
G65	G1146	0.0017
G151	G1146	0.0017
G28	G1150	0.0017
G28	G1151	0.0017
G39	G1151	0.0017
G43	G1151	0.0017
G58	G1151	0.0017
G122	G1151	0.0017
G125	G1151	0.0017
G165	G1151	0.0017
G28	G1159	0.0017
G39	G1159	0.0017
G22	G1162	0.0017
G28	G1162	0.0017
G39	G1162	0.0017
G83	G1162	0.0017
G122	G1162	0.0017
G125	G1162	0.0017
G165	G1162	0.0017
G22	G1174	0.0017
G28	G1174	0.0017
G39	G1174	0.0017
G58	G1174	0.0017
G83	G1174	0.0017
G125	G1174	0.0017
G165	G1174	0.0017
G28	G1183	0.0017
G58	G1183	0.0017
G142	G1183	0.0017
G28	G1186	0.0017
G43	G1186	0.0017
G83	G1186	0.0017
G151	G1186	0.0017
G65	G1194	0.0017
G39	G1202	0.0017
G43	G1202	0.0017
G65	G1202	0.0017
G83	G1202	0.0017
G125	G1202	0.0017
G151	G1202	0.0017
G43	G1206	0.0017
G142	G1206	0.0017
G43	G1208	0.0017
G151	G1208	0.0017
G39	G1214	0.0017
G122	G1214	0.0017
G125	G1214	0.0017
G165	G1214	0.0017
G22	G1216	0.0017
G28	G1216	0.0017
G58	G1216	0.0017
G65	G1216	0.0017
G122	G1216	0.0017
G142	G1216	0.0017
G165	G1216	0.0017
G22	G1217	0.0017
G122	G1217	0.0017
G125	G1217	0.0017
G142	G1217	0.0017
G165	G1217	0.0017
G43	G1223	0.0017
G58	G1223	0.0017
G125	G1223	0.0017
G65	G1226	0.0017
G151	G1226	0.0017
G39	G1234	0.0017
G58	G1234	0.0017
G83	G1234	0.0017
G28	G1252	0.0017
G39	G1252	0.0017
G43	G1252	0.0017
G58	G1252	0.0017
G65	G1252	0.0017
G83	G1252	0.0017
G22	G1257	0.0017
G122	G1257	0.0017
G125	G1257	0.0017
G151	G1257	0.0017
G22	G1259	0.0017
G122	G1259	0.0017
G165	G1259	0.0017
G43	G1265	0.0017
G58	G1265	0.0017
G83	G1265	0.0017
G122	G1265	0.0017
G142	G1265	0.0017
G151	G1265	0.0017
G165	G1265	0.0017
G22	G1270	0.0017
G28	G1270	0.0017
G83	G1270	0.0017
G122	G1270	0.0017
G125	G1270	0.0017
G39	G1285	0.0017
G39	G1286	0.0017
G142	G1286	0.0017
G22	G1290	0.0017
G43	G1290	0.0017
G65	G1290	0.0017
G142	G1290	0.0017
G39	G1300	0.0017
G151	G1300	0.0017
G142	G1305	0.0017
G151	G1305	0.0017
G28	G1306	0.0017
G65	G1306	0.0017
G125	G1306	0.0017
G142	G1306	0.0017
G151	G1306	0.0017
G22	G1314	0.0017
G58	G1314	0.0017
G65	G1314	0.0017
G83	G1314	0.0017
G125	G1314	0.0017
G142	G1314	0.0017
G165	G1314	0.0017
G65	G1316	0.0017
G22	G1321	0.0017
G28	G1321	0.0017
G125	G1321	0.0017
G165	G1321	0.0017
G39	G1324	0.0017
G125	G1324	0.0017
G165	G1324	0.0017
G142	G1330	0.0017
G151	G1330	0.0017
G39	G1334	0.0017
G142	G1334	0.0017
G125	G1336	0.0017
G22	G1354	0.0017
G65	G1354	0.0017
G125	G1354	0.0017
G28	G1367	0.0017
G39	G1367	0.0017
G83	G1367	0.0017
G122	G1367	0.0017
G165	G1367	0.0017
G58	G1368	0.0017
G142	G1368	0.0017
G22	G1371	0.0017
G28	G1371	0.0017
G39	G1371	0.0017
G122	G1371	0.0017
G142	G1371	0.0017
G165	G1371	0.0017
G22	G1387	0.0017
G28	G1387	0.0017
G43	G1387	0.0017
G65	G1387	0.0017
G83	G1387	0.0017
G122	G1387	0.0017
G125	G1387	0.0017
G165	G1387	0.0017
G22	G1393	0.0017
G28	G1393	0.0017
G39	G1393	0.0017
G65	G1393	0.0017
G83	G1393	0.0017
G165	G1393	0.0017
G58	G1410	0.0017
G83	G1410	0.0017
G122	G1410	0.0017
G125	G1410	0.0017
G83	G1415	0.0017
G122	G1415	0.0017
G22	G1422	0.0017
G39	G1422	0.0017
G58	G1422	0.0017
G122	G1422	0.0017
G151	G1422	0.0017
G43	G1425	0.0017
G122	G1425	0.0017
G142	G1425	0.0017
G22	G1426	0.0017
G28	G1426	0.0017
G83	G1426	0.0017
G122	G1426	0.0017
G125	G1426	0.0017
G165	G1426	0.0017
G65	G1428	0.0017
G22	G1429	0.0017
G28	G1429	0.0017
G39	G1429	0.0017
G43	G1429	0.0017
G58	G1429	0.0017
G65	G1429	0.0017
G83	G1429	0.0017
G122	G1429	0.0017
G125	G1429	0.0017
G142	G1429	0.0017
G151	G1429	0.0017
G165	G1429	0.0017
G83	G1437	0.0017
G122	G1437	0.0017
G165	G1437	0.0017
G28	G1448	0.0017
G125	G1448	0.0017
G142	G1448	0.0017
G165	G1448	0.0017
G65	G1451	0.0017
G22	G1474	0.0017
G28	G1474	0.0017
G43	G1474	0.0017
G58	G1474	0.0017
G65	G1474	0.0017
G83	G1474	0.0017
G39	G1482	0.0017
G65	G1482	0.0017
G142	G1482	0.0017
G151	G1482	0.0017
G22	G1486	0.0017
G28	G1486	0.0017
G43	G1486	0.0017
G65	G1486	0.0017
G125	G1486	0.0017
G165	G1486	0.0017
G22	G1490	0.0017
G83	G1490	0.0017
G142	G1490	0.0017
G151	G1490	0.0017
G165	G1490	0.0017
G142	G1500	0.0017
G28	G1501	0.0017
G43	G1501	0.0017
G83	G1501	0.0017
G122	G1501	0.0017
G142	G1501	0.0017
G28	G1502	0.0017
G58	G1502	0.0017
G122	G1502	0.0017
G28	G1540	0.0017
G83	G1540	0.0017
G165	G1540	0.0017
G22	G1541	0.0017
G122	G1541	0.0017
G125	G1541	0.0017
G165	G1541	0.0017
G22	G1565	0.0017
G28	G1565	0.0017
G39	G1565	0.0017
G58	G1565	0.0017
G65	G1565	0.0017
G83	G1565	0.0017
G122	G1565	0.0017
G125	G1565	0.0017
G151	G1565	0.0017
G142	G1573	0.0017
G58	G1593	0.0017
G83	G1593	0.0017
G165	G1593	0.0017
G39	G1595	0.0017
G151	G1595	0.0017
G43	G1598	0.0017
G65	G1598	0.0017
G151	G1598	0.0017
G22	G1606	0.0017
G43	G1606	0.0017
G65	G1606	0.0017
G83	G1606	0.0017
G122	G1606	0.0017
G142	G1606	0.0017
G39	G1612	0.0017
G65	G1612	0.0017
G125	G1620	0.0017
G83	G1643	0.0017
G122	G1643	0.0017
G189	G4	0.0017
G47	G5	0.0017
G56	G5	0.0017
G56	G17	0.0017
G162	G17	0.0017
G189	G17	0.0017
G56	G21	0.0017
G189	G22	0.0017
G56	G38	0.0017
G162	G41	0.0017
G189	G41	0.0017
G162	G44	0.0017
G189	G53	0.0017
G189	G55	0.0017
G56	G60	0.0017
G47	G68	0.0017
G162	G68	0.0017
G162	G72	0.0017
G47	G74	0.0017
G56	G74	0.0017
G56	G75	0.0017
G162	G83	0.0017
G47	G95	0.0017
G47	G102	0.0017
G162	G102	0.0017
G189	G102	0.0017
G56	G105	0.0017
G56	G115	0.0017
G47	G120	0.0017
G56	G120	0.0017
G162	G121	0.0017
G47	G122	0.0017
G56	G124	0.0017
G189	G124	0.0017
G56	G129	0.0017
G189	G129	0.0017
G56	G132	0.0017
G162	G133	0.0017
G47	G135	0.0017
G162	G135	0.0017
G47	G163	0.0017
G56	G163	0.0017
G162	G163	0.0017
G56	G168	0.0017
G162	G168	0.0017
G47	G181	0.0017
G162	G184	0.0017
G189	G186	0.0017
G189	G203	0.0017
G162	G210	0.0017
G47	G216	0.0017
G189	G216	0.0017
G162	G222	0.0017
G47	G224	0.0017
G162	G224	0.0017
G189	G224	0.0017
G162	G234	0.0017
G47	G238	0.0017
G56	G244	0.0017
G162	G244	0.0017
G189	G244	0.0017
G47	G257	0.0017
G162	G257	0.0017
G189	G257	0.0017
G189	G260	0.0017
G21	G279	0.0017
G47	G291	0.0017
G162	G306	0.0017
G189	G306	0.0017
G162	G316	0.0017
G162	G319	0.0017
G162	G321	0.0017
G21	G333	0.0017
G47	G362	0.0017
G56	G363	0.0017
G162	G363	0.0017
G162	G366	0.0017
G47	G373	0.0017
G56	G375	0.0017
G189	G376	0.0017
G162	G382	0.0017
G56	G402	0.0017
G162	G405	0.0017
G162	G435	0.0017
G56	G443	0.0017
G189	G456	0.0017
G47	G460	0.0017
G47	G482	0.0017
G189	G482	0.0017
G21	G490	0.0017
G162	G497	0.0017
G189	G501	0.0017
G47	G514	0.0017
G189	G522	0.0017
G56	G538	0.0017
G189	G538	0.0017
G162	G546	0.0017
G162	G551	0.0017
G162	G555	0.0017
G162	G571	0.0017
G47	G582	0.0017
G189	G591	0.0017
G189	G619	0.0017
G56	G643	0.0017
G162	G643	0.0017
G56	G644	0.0017
G162	G644	0.0017
G189	G644	0.0017
G47	G651	0.0017
G56	G651	0.0017
G162	G651	0.0017
G21	G657	0.0017
G162	G663	0.0017
G56	G670	0.0017
G162	G672	0.0017
G162	G687	0.0017
G189	G687	0.0017
G162	G694	0.0017
G47	G707	0.0017
G189	G719	0.0017
G47	G742	0.0017
G162	G742	0.0017
G56	G746	0.0017
G162	G747	0.0017
G189	G747	0.0017
G162	G754	0.0017
G189	G754	0.0017
G56	G762	0.0017
G162	G762	0.0017
G56	G765	0.0017
G56	G771	0.0017
G56	G780	0.0017
G47	G787	0.0017
G56	G787	0.0017
G162	G798	0.0017
G189	G813	0.0017
G47	G827	0.0017
G162	G827	0.0017
G162	G831	0.0017
G162	G841	0.0017
G189	G845	0.0017
G189	G858	0.0017
G56	G886	0.0017
G189	G886	0.0017
G47	G910	0.0017
G47	G911	0.0017
G189	G911	0.0017
G56	G913	0.0017
G47	G916	0.0017
G162	G916	0.0017
G189	G916	0.0017
G56	G918	0.0017
G162	G920	0.0017
G47	G932	0.0017
G162	G944	0.0017
G47	G949	0.0017
G162	G961	0.0017
G47	G964	0.0017
G47	G967	0.0017
G162	G978	0.0017
G189	G991	0.0017
G47	G1003	0.0017
G162	G1014	0.0017
G162	G1018	0.0017
G189	G1018	0.0017
G189	G1033	0.0017
G47	G1041	0.0017
G189	G1041	0.0017
G47	G1048	0.0017
G21	G1051	0.0017
G21	G1067	0.0017
G56	G1078	0.0017
G56	G1080	0.0017
G56	G1106	0.0017
G162	G1117	0.0017
G162	G1124	0.0017
G189	G1124	0.0017
G162	G1132	0.0017
G56	G1150	0.0017
G162	G1150	0.0017
G56	G1155	0.0017
G47	G1157	0.0017
G189	G1160	0.0017
G162	G1168	0.0017
G162	G1169	0.0017
G56	G1178	0.0017
G162	G1187	0.0017
G189	G1194	0.0017
G162	G1207	0.0017
G56	G1221	0.0017
G162	G1235	0.0017
G47	G1249	0.0017
G162	G1249	0.0017
G189	G1261	0.0017
G189	G1284	0.0017
G162	G1287	0.0017
G56	G1288	0.0017
G162	G1292	0.0017
G47	G1308	0.0017
G162	G1308	0.0017
G47	G1310	0.0017
G189	G1310	0.0017
G56	G1311	0.0017
G162	G1311	0.0017
G189	G1311	0.0017
G56	G1324	0.0017
G21	G1336	0.0017
G47	G1339	0.0017
G162	G1341	0.0017
G162	G1360	0.0017
G189	G1366	0.0017
G189	G1368	0.0017
G47	G1385	0.0017
G56	G1385	0.0017
G56	G1390	0.0017
G189	G1415	0.0017
G47	G1421	0.0017
G162	G1421	0.0017
G189	G1421	0.0017
G21	G1422	0.0017
G47	G1423	0.0017
G56	G1423	0.0017
G162	G1423	0.0017
G189	G1423	0.0017
G47	G1424	0.0017
G162	G1424	0.0017
G189	G1424	0.0017
G56	G1432	0.0017
G162	G1432	0.0017
G56	G1435	0.0017
G189	G1435	0.0017
G47	G1445	0.0017
G47	G1447	0.0017
G162	G1447	0.0017
G162	G1449	0.0017
G189	G1454	0.0017
G56	G1455	0.0017
G189	G1455	0.0017
G162	G1507	0.0017
G189	G1507	0.0017
G56	G1539	0.0017
G162	G1539	0.0017
G47	G1558	0.0017
G162	G1559	0.0017
G162	G1560	0.0017
G162	G1561	0.0017
G162	G1563	0.0017
G56	G1564	0.0017
G47	G1569	0.0017
G56	G1569	0.0017
G162	G1569	0.0017
G47	G1589	0.0017
G56	G1589	0.0017
G47	G1604	0.0017
G162	G1604	0.0017
G56	G1611	0.0017
G162	G1611	0.0017
G162	G1620	0.0017
G162	G1623	0.0017
G56	G1624	0.0017
G189	G1624	0.0017
G47	G1625	0.0017
G47	G1627	0.0017
G162	G1629	0.0017
G47	G1638	0.0017
G136	G215	0.0017
G164	G735	0.0017
G20	G214	0.0017
G20	G516	0.0017
G20	G613	0.0017
G20	G638	0.0017
G20	G783	0.0017
G49	G852	0.0017
G20	G860	0.0017
G49	G1067	0.0017
G20	G1100	0.0017
G20	G1166	0.0017
G20	G1205	0.0017
G20	G1227	0.0017
G20	G1243	0.0017
G20	G1290	0.0017
G20	G1376	0.0017
G20	G1386	0.0017
G20	G1483	0.0017
G20	G1520	0.0017
G20	G1525	0.0017
G20	G1527	0.0017
G20	G1531	0.0017
G20	G1608	0.0017
G12	G328	0.0017
G176	G1247	0.0017
G176	G1464	0.0017
G121	G1593	0.0017
G1	G749	0.0017
G169	G488	0.0017
G169	G1306	0.0017
G169	G1354	0.0017
G169	G1429	0.0017
G34	G3	0.0017
G66	G209	0.0017
G121	G209	0.0017
G34	G213	0.0017
G164	G232	0.0017
G34	G233	0.0017
G52	G297	0.0017
G34	G356	0.0017
G34	G417	0.0017
G34	G441	0.0017
G34	G462	0.0017
G52	G471	0.0017
G121	G471	0.0017
G176	G481	0.0017
G34	G544	0.0017
G1	G550	0.0017
G52	G557	0.0017
G34	G579	0.0017
G120	G596	0.0017
G34	G672	0.0017
G176	G683	0.0017
G121	G740	0.0017
G34	G757	0.0017
G34	G795	0.0017
G164	G833	0.0017
G34	G881	0.0017
G34	G923	0.0017
G34	G1049	0.0017
G12	G1069	0.0017
G34	G1115	0.0017
G1	G1186	0.0017
G34	G1199	0.0017
G1	G1226	0.0017
G34	G1275	0.0017
G176	G1316	0.0017
G34	G1475	0.0017
G136	G1512	0.0017
G34	G1598	0.0017
G34	G1633	0.0017
G10	G381	0.0017
G49	G932	0.0017
G49	G1037	0.0017
G49	G1236	0.0017
G49	G1243	0.0017
G49	G1271	0.0017
G49	G1293	0.0017
G49	G1341	0.0017
G49	G1473	0.0017
G1	G556	0.0017
G1	G1590	0.0017
G66	G31	0.0017
G121	G31	0.0017
G176	G416	0.0017
G12	G613	0.0017
G121	G613	0.0017
G52	G666	0.0017
G66	G666	0.0017
G12	G709	0.0017
G66	G709	0.0017
G52	G801	0.0017
G12	G1240	0.0017
G176	G1260	0.0017
G176	G1274	0.0017
G52	G1578	0.0017
G171	G1001	0.0017
G84	G1145	0.0017
G120	G213	0.0017
G136	G293	0.0017
G136	G532	0.0017
G136	G746	0.0017
G136	G1115	0.0017
G120	G1231	0.0017
G169	G930	0.0017
G169	G1271	0.0017
G1	G264	0.0017
G1	G632	0.0017
G1	G1152	0.0017
G1	G1303	0.0017
G164	G113	0.0017
G21	G137	0.0017
G21	G195	0.0017
G164	G243	0.0017
G164	G325	0.0017
G164	G912	0.0017
G164	G1053	0.0017
G21	G1350	0.0017
G164	G1517	0.0017
G84	G280	0.0017
G84	G997	0.0017
G84	G1115	0.0017
G176	G18	0.0017
G176	G29	0.0017
G121	G192	0.0017
G12	G226	0.0017
G52	G317	0.0017
G66	G400	0.0017
G66	G624	0.0017
G12	G761	0.0017
G176	G797	0.0017
G52	G840	0.0017
G176	G897	0.0017
G52	G994	0.0017
G66	G1084	0.0017
G12	G1167	0.0017
G66	G1316	0.0017
G52	G1329	0.0017
G176	G1332	0.0017
G66	G1392	0.0017
G66	G1501	0.0017
G176	G1503	0.0017
G12	G1592	0.0017
G12	G1595	0.0017
G10	G313	0.0017
G10	G1115	0.0017
G10	G1207	0.0017
G10	G1621	0.0017
G1	G1256	0.0017
G1	G1313	0.0017
G169	G67	0.0017
G136	G6	0.0017
G136	G53	0.0017
G120	G64	0.0017
G136	G64	0.0017
G120	G114	0.0017
G136	G114	0.0017
G136	G120	0.0017
G136	G132	0.0017
G49	G141	0.0017
G120	G321	0.0017
G120	G482	0.0017
G120	G707	0.0017
G120	G889	0.0017
G136	G967	0.0017
G120	G978	0.0017
G49	G1049	0.0017
G49	G1085	0.0017
G49	G1102	0.0017
G136	G1160	0.0017
G49	G1278	0.0017
G49	G1430	0.0017
G171	G228	0.0017
G171	G792	0.0017
G171	G1130	0.0017
G171	G1250	0.0017
G52	G68	0.0017
G12	G134	0.0017
G12	G139	0.0017
G66	G139	0.0017
G12	G316	0.0017
G121	G316	0.0017
G66	G342	0.0017
G52	G1302	0.0017
G52	G1423	0.0017
G66	G1611	0.0017
G1	G630	0.0017
G1	G643	0.0017
G1	G1273	0.0017
G1	G1605	0.0017
G164	G77	0.0017
G171	G224	0.0017
G164	G245	0.0017
G10	G257	0.0017
G164	G398	0.0017
G34	G464	0.0017
G164	G616	0.0017
G164	G624	0.0017
G164	G733	0.0017
G164	G741	0.0017
G171	G892	0.0017
G164	G913	0.0017
G171	G939	0.0017
G171	G1308	0.0017
G34	G1532	0.0017
G34	G1534	0.0017
G34	G1545	0.0017
G84	G1081	0.0017
G1	G75	0.0017
G12	G77	0.0017
G176	G245	0.0017
G66	G438	0.0017
G121	G497	0.0017
G52	G741	0.0017
G176	G766	0.0017
G136	G678	0.0017
G120	G791	0.0017
G136	G1090	0.0017
G169	G540	0.0017
G1	G473	0.0017
G1	G1348	0.0017
G10	G227	0.0017
G49	G246	0.0017
G49	G329	0.0017
G12	G383	0.0017
G52	G410	0.0017
G52	G1113	0.0017
G52	G1241	0.0017
G121	G1241	0.0017
G12	G1258	0.0017
G66	G1296	0.0017
G176	G1457	0.0017
G12	G1585	0.0017
G164	G659	0.0017
G164	G1013	0.0017
G171	G1135	0.0017
G136	G408	0.0017
G84	G1359	0.0017
G176	G1224	0.0017
G10	G835	0.0017
G39	G13	0.0016
G58	G13	0.0016
G151	G13	0.0016
G22	G25	0.0016
G28	G25	0.0016
G165	G25	0.0016
G151	G63	0.0016
G43	G78	0.0016
G83	G78	0.0016
G22	G111	0.0016
G83	G111	0.0016
G122	G111	0.0016
G151	G111	0.0016
G165	G111	0.0016
G22	G152	0.0016
G43	G152	0.0016
G151	G152	0.0016
G28	G165	0.0016
G43	G165	0.0016
G65	G165	0.0016
G122	G165	0.0016
G142	G165	0.0016
G151	G165	0.0016
G65	G186	0.0016
G28	G207	0.0016
G142	G207	0.0016
G151	G207	0.0016
G165	G207	0.0016
G43	G214	0.0016
G58	G214	0.0016
G83	G214	0.0016
G125	G214	0.0016
G142	G214	0.0016
G151	G214	0.0016
G28	G219	0.0016
G39	G219	0.0016
G151	G219	0.0016
G83	G223	0.0016
G142	G223	0.0016
G22	G243	0.0016
G28	G243	0.0016
G65	G243	0.0016
G83	G243	0.0016
G122	G243	0.0016
G125	G243	0.0016
G22	G247	0.0016
G43	G247	0.0016
G65	G247	0.0016
G122	G247	0.0016
G58	G264	0.0016
G65	G264	0.0016
G142	G264	0.0016
G151	G264	0.0016
G28	G303	0.0016
G39	G303	0.0016
G43	G303	0.0016
G58	G303	0.0016
G83	G303	0.0016
G122	G303	0.0016
G142	G303	0.0016
G22	G307	0.0016
G65	G307	0.0016
G125	G307	0.0016
G151	G307	0.0016
G43	G309	0.0016
G58	G309	0.0016
G122	G309	0.0016
G151	G328	0.0016
G58	G333	0.0016
G142	G334	0.0016
G22	G345	0.0016
G122	G345	0.0016
G165	G345	0.0016
G28	G347	0.0016
G122	G347	0.0016
G83	G357	0.0016
G28	G381	0.0016
G58	G381	0.0016
G65	G381	0.0016
G83	G381	0.0016
G125	G381	0.0016
G142	G381	0.0016
G165	G381	0.0016
G58	G387	0.0016
G22	G403	0.0016
G39	G403	0.0016
G43	G403	0.0016
G83	G403	0.0016
G122	G403	0.0016
G142	G403	0.0016
G151	G403	0.0016
G165	G403	0.0016
G43	G420	0.0016
G151	G420	0.0016
G22	G422	0.0016
G39	G422	0.0016
G43	G422	0.0016
G65	G422	0.0016
[truncated: 103,057 more chars]
