# Supplementary material for: RulNet: A Web-Oriented Platform for Regulatory Network Inference, Application to Wheat –Omics Data
Source: PLoS One. 2015 May 19;10(5):e0127127. doi: 10.1371/journal.pone.0127127 (PMC4437996; doi:10.1371/journal.pone.0127127)
Supplement: S5 Dataset — (TXT) [file pone.0127127.s005.txt]

G316	G219	0.0863
G316	G3839	0.084
G316	G3371	0.0831
G316	G2174	0.0829
G316	G2996	0.0816
G316	G110	0.081
G316	G3201	0.0808
G316	G3387	0.0801
G316	G2315	0.0788
G316	G698	0.0783
G316	G2760	0.0781
G316	G337	0.0775
G316	G2339	0.0773
G316	G743	0.077
G316	G453	0.0769
G316	G830	0.0769
G316	G1764	0.0763
G316	G410	0.0763
G316	G3171	0.076
G316	G4496	0.0755
G316	G3647	0.0752
G316	G2265	0.0749
G316	G2744	0.0749
G316	G2958	0.0738
G316	G1172	0.0737
G316	G3291	0.0736
G316	G1458	0.0728
G316	G2787	0.0728
G316	G4416	0.072
G316	G3867	0.0717
G316	G914	0.0717
G316	G1233	0.0712
G316	G4208	0.0706
G316	G775	0.0701
G316	G3957	0.0699
G316	G1391	0.0698
G316	G3054	0.0697
G316	G1327	0.0696
G316	G4269	0.0695
G316	G2473	0.0691
G316	G2554	0.0687
G316	G1469	0.0681
G316	G1503	0.0681
G316	G2631	0.0681
G316	G3754	0.0681
G316	G2034	0.0679
G316	G4271	0.0679
G316	G4440	0.0679
G316	G835	0.0678
G316	G3508	0.0677
G316	G1196	0.0672
G316	G3803	0.067
G316	G2638	0.0664
G316	G3075	0.066
G23	G3194	0.0658
G316	G3772	0.0658
G316	G1860	0.0658
G316	G398	0.0657
G316	G3880	0.0656
G316	G1368	0.0655
G23	G3344	0.0654
G316	G3658	0.0653
G316	G340	0.0652
G316	G4474	0.0648
G316	G1787	0.0647
G316	G3014	0.0646
G316	G629	0.0646
G316	G2168	0.0644
G23	G835	0.0643
G316	G4340	0.0642
G316	G517	0.0641
G316	G4175	0.064
G316	G2715	0.0637
G316	G1140	0.0637
G316	G3824	0.0636
G316	G26	0.0636
G316	G1490	0.0635
G316	G1929	0.0634
G316	G3861	0.0634
G316	G302	0.0633
G316	G1983	0.0633
G316	G884	0.063
G316	G421	0.0629
G316	G3399	0.0627
G316	G956	0.0625
G316	G1197	0.0624
G316	G4260	0.0624
G316	G896	0.0623
G316	G191	0.0622
G316	G1592	0.0622
G316	G2392	0.0621
G316	G282	0.0621
G316	G318	0.0619
G316	G1116	0.0619
G316	G855	0.0617
G316	G1922	0.0615
G316	G2178	0.061
G92	G3592	0.0609
G316	G3825	0.0609
G316	G1852	0.0609
G316	G3723	0.0609
G316	G2516	0.0609
G316	G3765	0.0608
G316	G565	0.0606
G316	G3507	0.0605
G316	G639	0.0605
G316	G65	0.0602
G316	G552	0.0602
G316	G3576	0.0602
G316	G749	0.0601
G23	G4429	0.0597
G316	G1425	0.0597
G316	G202	0.0596
G316	G821	0.0595
G316	G2289	0.0594
G316	G3162	0.0594
G316	G3208	0.0594
G316	G3709	0.0594
G316	G4334	0.0594
G316	G2871	0.0594
G316	G4296	0.0593
G316	G3482	0.0593
G316	G3346	0.059
G316	G2308	0.059
G316	G3601	0.0589
G316	G1647	0.0589
G316	G2270	0.0588
G23	G2760	0.0587
G316	G2314	0.0587
G316	G1514	0.0586
G316	G2067	0.0586
G316	G4487	0.0586
G316	G1384	0.0586
G316	G1619	0.0585
G316	G2709	0.0584
G316	G2929	0.0583
G316	G1911	0.0581
G316	G4071	0.058
G316	G3129	0.058
G316	G632	0.0579
G316	G1170	0.0578
G316	G1770	0.0578
G316	G164	0.0577
G316	G2792	0.0577
G316	G355	0.0575
G316	G1343	0.0575
G23	G2744	0.0574
G316	G4215	0.0573
G316	G2227	0.0573
G316	G4210	0.0571
G316	G235	0.057
G23	G3468	0.0567
G316	G328	0.0567
G316	G3475	0.0567
G316	G3467	0.0565
G316	G2290	0.0565
G316	G2866	0.0564
G316	G1446	0.0564
G316	G1927	0.0564
G316	G3416	0.0563
G316	G2358	0.0563
G316	G3548	0.0563
G316	G614	0.0562
G316	G2726	0.0562
G316	G2708	0.0561
G92	G150	0.056
G316	G2482	0.056
G316	G2730	0.056
G316	G4429	0.056
G316	G2527	0.0559
G316	G4329	0.0558
G316	G2736	0.0558
G316	G3849	0.0557
G316	G199	0.0557
G316	G599	0.0557
G316	G2683	0.0557
G316	G4075	0.0557
G316	G3468	0.0556
G316	G3995	0.0555
G316	G1942	0.0555
G316	G3771	0.0554
G316	G532	0.0553
G316	G147	0.0553
G316	G329	0.0553
G316	G2571	0.0552
G92	G2712	0.0551
G316	G326	0.0551
G316	G597	0.055
G316	G1290	0.0549
G316	G3254	0.0548
G23	G2174	0.0547
G23	G639	0.0547
G316	G1185	0.0546
G316	G172	0.0546
G316	G2740	0.0546
G23	G3647	0.0545
G316	G3085	0.0545
G316	G4382	0.0545
G316	G1739	0.0544
G316	G4419	0.0543
G92	G1940	0.0542
G316	G5	0.0542
G92	G2097	0.0541
G23	G4194	0.0541
G316	G1258	0.0541
G316	G4273	0.0541
G316	G3945	0.0541
G316	G481	0.054
G316	G3329	0.054
G92	G3610	0.0539
G316	G1492	0.0539
G316	G2677	0.0539
G316	G3598	0.0538
G316	G2369	0.0538
G316	G2739	0.0537
G316	G78	0.0536
G316	G3002	0.0536
G316	G658	0.0536
G316	G778	0.0536
G316	G42	0.0535
G316	G2616	0.0535
G316	G2863	0.0535
G316	G3388	0.0535
G316	G4102	0.0534
G316	G3354	0.0534
G316	G784	0.0533
G316	G2752	0.0533
G316	G300	0.0533
G316	G2565	0.0532
G316	G1706	0.0532
G316	G2327	0.0532
G316	G3686	0.0531
G316	G1529	0.0531
G316	G2926	0.0531
G316	G2544	0.053
G23	G2871	0.0529
G23	G3201	0.0529
G316	G613	0.0529
G316	G2689	0.0528
G316	G2611	0.0527
G316	G1966	0.0527
G23	G2150	0.0526
G23	G3778	0.0526
G316	G764	0.0525
G316	G2557	0.0525
G316	G1080	0.0524
G92	G2936	0.0523
G316	G192	0.0523
G316	G490	0.0523
G92	G3530	0.0522
G23	G884	0.0522
G316	G3265	0.0522
G316	G4164	0.0522
G92	G3321	0.0521
G316	G1471	0.0521
G316	G1776	0.0521
G316	G3377	0.0521
G316	G593	0.0521
G316	G2808	0.0521
G316	G977	0.052
G316	G21	0.052
G92	G4402	0.0519
G23	G2543	0.0519
G316	G724	0.0519
G23	G3957	0.0518
G316	G1572	0.0518
G316	G1095	0.0518
G316	G3857	0.0518
G316	G1431	0.0518
G316	G2005	0.0517
G316	G2260	0.0517
G316	G3585	0.0517
G316	G1380	0.0517
G316	G1914	0.0517
G316	G2145	0.0517
G316	G2818	0.0517
G316	G244	0.0516
G316	G1362	0.0515
G316	G2365	0.0514
G316	G1800	0.0513
G316	G223	0.0512
G316	G2405	0.0512
G316	G83	0.0512
G316	G2318	0.0512
G316	G4499	0.0512
G316	G2157	0.0511
G316	G2158	0.0511
G316	G1484	0.0511
G316	G1952	0.0511
G316	G3050	0.0511
G316	G3659	0.051
G316	G2049	0.051
G316	G4194	0.0508
G316	G4266	0.0507
G316	G920	0.0507
G316	G3274	0.0507
G316	G3155	0.0506
G316	G4201	0.0506
G316	G789	0.0505
G316	G936	0.0505
G316	G1958	0.0505
G23	G1339	0.0504
G316	G4183	0.0504
G92	G3037	0.0503
G316	G4265	0.0503
G316	G4346	0.0503
G316	G4402	0.0503
G316	G1192	0.0503
G316	G2089	0.0503
G316	G4373	0.0502
G316	G3465	0.0501
G316	G972	0.0501
G316	G1173	0.0501
G316	G3736	0.0501
G316	G4378	0.0501
G23	G776	0.05
G316	G1222	0.05
G316	G194	0.05
G316	G3495	0.05
G92	G1405	0.0499
G92	G2825	0.0497
G92	G2751	0.0496
G316	G2024	0.0496
G316	G1736	0.0493
G316	G1987	0.0493
G316	G4007	0.0493
G316	G4489	0.0493
G316	G2150	0.0493
G23	G578	0.0492
G316	G774	0.0492
G316	G2653	0.0492
G316	G666	0.0491
G316	G2632	0.0491
G316	G4398	0.0491
G316	G4421	0.0491
G316	G1318	0.0491
G92	G925	0.049
G23	G2421	0.049
G316	G1026	0.049
G316	G1119	0.049
G316	G1028	0.049
G316	G1065	0.049
G316	G4101	0.0489
G316	G4250	0.0489
G316	G4311	0.0489
G316	G745	0.0488
G316	G3047	0.0488
G316	G3206	0.0488
G316	G595	0.0488
G316	G2231	0.0488
G316	G2662	0.0488
G316	G3488	0.0488
G316	G3718	0.0488
G316	G3919	0.0488
G23	G3385	0.0487
G316	G2830	0.0487
G316	G1962	0.0487
G316	G1650	0.0487
G316	G113	0.0487
G316	G243	0.0486
G316	G1299	0.0486
G92	G2041	0.0485
G316	G2172	0.0485
G316	G4182	0.0485
G316	G3328	0.0484
G316	G3097	0.0484
G316	G4083	0.0484
G316	G2134	0.0484
G316	G4209	0.0484
G23	G4306	0.0483
G316	G1862	0.0483
G316	G4459	0.0483
G316	G1339	0.0483
G316	G3385	0.0483
G23	G3125	0.0482
G23	G3914	0.0482
G316	G880	0.0482
G316	G1801	0.0482
G316	G152	0.0482
G316	G1488	0.048
G316	G997	0.0479
G316	G953	0.0479
G316	G3003	0.0479
G316	G3440	0.0479
G316	G55	0.0479
G316	G3150	0.0479
G316	G1767	0.0478
G316	G3603	0.0478
G316	G2418	0.0478
G316	G2604	0.0478
G316	G1581	0.0477
G316	G1139	0.0477
G316	G875	0.0476
G23	G3891	0.0475
G316	G3814	0.0475
G316	G628	0.0475
G316	G3336	0.0475
G316	G3620	0.0475
G316	G2733	0.0475
G316	G1175	0.0474
G316	G2563	0.0474
G316	G562	0.0473
G316	G1807	0.0473
G316	G759	0.0473
G23	G3905	0.0472
G316	G3006	0.0472
G316	G425	0.0472
G23	G1815	0.0471
G316	G1215	0.0471
G316	G423	0.0471
G316	G1645	0.0471
G316	G2965	0.0471
G316	G3313	0.0471
G316	G439	0.047
G316	G894	0.047
G316	G3020	0.047
G316	G4457	0.047
G316	G858	0.047
G316	G2213	0.047
G316	G2619	0.047
G92	G1595	0.0469
G316	G3477	0.0469
G92	G4479	0.0468
G316	G1612	0.0467
G316	G3588	0.0467
G316	G47	0.0466
G316	G2624	0.0466
G316	G4313	0.0466
G316	G2248	0.0466
G316	G431	0.0466
G316	G4086	0.0466
G92	G3290	0.0465
G23	G3048	0.0465
G92	G4360	0.0465
G316	G859	0.0465
G316	G3320	0.0465
G316	G3638	0.0465
G316	G529	0.0465
G92	G4003	0.0464
G92	G4336	0.0464
G23	G274	0.0464
G316	G3121	0.0464
G316	G3462	0.0464
G316	G3994	0.0464
G316	G738	0.0464
G316	G3092	0.0464
G316	G504	0.0463
G316	G1084	0.0463
G316	G2434	0.0463
G316	G554	0.0462
G92	G2287	0.0461
G316	G2280	0.0461
G316	G4130	0.0461
G316	G1544	0.0461
G92	G4133	0.046
G316	G4204	0.046
G316	G2269	0.046
G92	G1446	0.0459
G92	G3360	0.0459
G23	G425	0.0459
G23	G400	0.0459
G316	G3083	0.0459
G316	G1344	0.0459
G316	G2956	0.0459
G316	G3165	0.0459
G316	G1336	0.0459
G316	G1984	0.0459
G316	G3167	0.0459
G316	G1868	0.0458
G316	G1994	0.0458
G316	G2878	0.0458
G316	G4067	0.0458
G316	G1815	0.0458
G92	G2092	0.0457
G316	G1193	0.0457
G316	G1247	0.0457
G92	G151	0.0456
G92	G4167	0.0456
G23	G1094	0.0456
G316	G4447	0.0456
G316	G1552	0.0456
G316	G1793	0.0456
G316	G3094	0.0456
G316	G801	0.0456
G316	G1585	0.0456
G316	G1006	0.0455
G316	G1378	0.0455
G316	G1692	0.0455
G316	G2838	0.0455
G316	G3397	0.0455
G316	G4464	0.0455
G23	G3281	0.0454
G316	G1582	0.0454
G316	G3823	0.0454
G316	G3001	0.0454
G23	G194	0.0453
G316	G3645	0.0453
G92	G4381	0.0452
G316	G944	0.0452
G316	G854	0.0452
G316	G3562	0.0451
G316	G3299	0.0451
G316	G3696	0.0451
G316	G1951	0.0451
G316	G1968	0.0451
G316	G2560	0.0451
G23	G4109	0.045
G23	G600	0.045
G316	G59	0.045
G316	G1314	0.045
G23	G3734	0.0449
G316	G1221	0.0449
G316	G3017	0.0449
G316	G273	0.0449
G316	G837	0.0449
G316	G850	0.0449
G316	G946	0.0449
G316	G2053	0.0449
G316	G183	0.0449
G316	G2621	0.0448
G316	G2992	0.0448
G316	G3504	0.0448
G316	G3750	0.0448
G316	G558	0.0447
G316	G3010	0.0447
G316	G3116	0.0447
G316	G4367	0.0447
G92	G2758	0.0446
G23	G1493	0.0446
G316	G4466	0.0446
G316	G2783	0.0446
G316	G259	0.0445
G316	G3739	0.0445
G316	G1408	0.0445
G316	G2595	0.0445
G92	G3498	0.0444
G23	G3613	0.0444
G316	G4219	0.0444
G316	G3213	0.0444
G92	G3990	0.0443
G23	G185	0.0443
G23	G3058	0.0443
G316	G212	0.0443
G316	G3268	0.0443
G92	G3781	0.0442
G23	G2677	0.0442
G23	G3630	0.0442
G316	G81	0.0442
G316	G3885	0.0442
G316	G4017	0.0442
G316	G213	0.0442
G316	G2420	0.0442
G92	G1090	0.0441
G23	G2492	0.0441
G316	G372	0.0441
G316	G498	0.0441
G316	G3228	0.0441
G316	G275	0.044
G316	G1340	0.044
G92	G1332	0.0439
G316	G3433	0.0439
G316	G4326	0.0439
G316	G2586	0.0439
G316	G347	0.0438
G316	G883	0.0438
G316	G2144	0.0438
G316	G1059	0.0438
G316	G3027	0.0438
G92	G2605	0.0437
G316	G1978	0.0437
G316	G3729	0.0437
G316	G4286	0.0437
G316	G122	0.0437
G316	G1457	0.0437
G316	G4074	0.0437
G313	G1658	0.0436
G92	G3488	0.0436
G316	G154	0.0436
G316	G3037	0.0436
G316	G3113	0.0436
G316	G2613	0.0436
G92	G535	0.0435
G92	G2276	0.0435
G316	G1401	0.0435
G316	G494	0.0435
G316	G2514	0.0435
G316	G32	0.0435
G316	G3230	0.0435
G316	G3327	0.0435
G316	G3593	0.0435
G316	G4500	0.0435
G23	G245	0.0434
G23	G3675	0.0434
G316	G3749	0.0434
G316	G170	0.0434
G316	G3908	0.0434
G316	G2591	0.0434
G316	G2723	0.0434
G23	G3057	0.0433
G316	G917	0.0433
G316	G1881	0.0433
G316	G3906	0.0433
G316	G1201	0.0433
G316	G20	0.0433
G92	G4448	0.0432
G316	G3960	0.0432
G316	G151	0.0432
G316	G3535	0.0432
G316	G1321	0.0431
G316	G2889	0.0431
G316	G3886	0.0431
G92	G3027	0.043
G316	G762	0.043
G316	G958	0.043
G316	G4149	0.043
G316	G1389	0.043
G92	G2670	0.0429
G92	G2879	0.0429
G316	G1680	0.0429
G316	G2843	0.0429
G316	G3345	0.0429
G316	G4450	0.0429
G316	G250	0.0429
G316	G995	0.0429
G316	G3315	0.0429
G23	G3644	0.0428
G316	G2436	0.0428
G316	G417	0.0428
G316	G535	0.0428
G316	G3319	0.0428
G316	G3258	0.0428
G316	G2526	0.0427
G316	G910	0.0427
G316	G2770	0.0427
G316	G3360	0.0427
G316	G4206	0.0427
G92	G1852	0.0426
G92	G595	0.0426
G92	G3903	0.0426
G316	G2868	0.0426
G316	G1072	0.0426
G316	G2249	0.0426
G316	G2300	0.0426
G316	G1541	0.0426
G316	G3059	0.0426
G316	G3831	0.0426
G316	G776	0.0426
G92	G3440	0.0425
G23	G4119	0.0425
G23	G4351	0.0425
G23	G4059	0.0425
G316	G976	0.0425
G316	G500	0.0425
G316	G1063	0.0425
G316	G207	0.0425
G316	G2132	0.0425
G316	G782	0.0424
G316	G1004	0.0424
G316	G4055	0.0424
G316	G3318	0.0423
G316	G4255	0.0423
G316	G1143	0.0423
G316	G3837	0.0423
G316	G206	0.0422
G316	G1415	0.0422
G316	G633	0.0422
G316	G1838	0.0422
G316	G650	0.0422
G92	G2749	0.0421
G23	G3310	0.0421
G23	G3843	0.0421
G316	G1853	0.0421
G316	G3531	0.0421
G316	G3966	0.0421
G316	G845	0.0421
G92	G1782	0.042
G92	G3892	0.042
G23	G840	0.042
G316	G2641	0.042
G316	G2734	0.042
G316	G827	0.042
G316	G1244	0.042
G316	G3139	0.042
G316	G3733	0.042
G316	G2999	0.042
G23	G4497	0.0419
G316	G690	0.0419
G316	G2428	0.0419
G316	G3308	0.0419
G316	G4002	0.0419
G316	G404	0.0419
G316	G3024	0.0419
G316	G3614	0.0419
G316	G1227	0.0419
G316	G1763	0.0419
G316	G2539	0.0418
G316	G4316	0.0418
G316	G2463	0.0418
G316	G2642	0.0418
G316	G2701	0.0418
G316	G3190	0.0418
G23	G494	0.0417
G23	G2943	0.0417
G316	G1759	0.0417
G316	G3500	0.0417
G316	G2924	0.0417
G316	G1354	0.0416
G316	G278	0.0415
G316	G203	0.0414
G316	G418	0.0414
G316	G878	0.0414
G316	G4327	0.0414
G316	G238	0.0414
G316	G767	0.0414
G316	G1385	0.0414
G316	G2546	0.0414
G316	G2443	0.0413
G316	G4298	0.0413
G316	G487	0.0413
G316	G3461	0.0413
G316	G1054	0.0413
G316	G556	0.0412
G316	G1363	0.0412
G316	G3674	0.0412
G316	G3954	0.0412
G92	G2651	0.0411
G23	G2740	0.0411
G316	G2667	0.0411
G316	G2160	0.0411
G316	G2691	0.0411
G316	G3333	0.0411
G316	G155	0.0411
G316	G1740	0.0411
G316	G3403	0.0411
G316	G3490	0.0411
G92	G2557	0.041
G316	G1644	0.041
G316	G2123	0.041
G316	G3350	0.041
G316	G4294	0.041
G316	G2151	0.0409
G316	G1111	0.0409
G316	G3056	0.0409
G316	G1729	0.0409
G316	G3247	0.0409
G316	G4475	0.0409
G316	G2268	0.0409
G316	G3630	0.0409
G92	G2227	0.0408
G316	G3544	0.0408
G316	G1487	0.0408
G92	G4255	0.0407
G92	G3450	0.0407
G92	G4411	0.0407
G23	G3252	0.0407
G316	G3777	0.0407
G316	G663	0.0407
G316	G961	0.0407
G316	G4321	0.0407
G316	G2888	0.0407
G316	G31	0.0407
G316	G1814	0.0407
G316	G2476	0.0407
G235	G3498	0.0406
G23	G2730	0.0406
G92	G2265	0.0406
G316	G1839	0.0406
G316	G2329	0.0406
G316	G3148	0.0406
G316	G3610	0.0406
G316	G4248	0.0406
G316	G2256	0.0406
G316	G2975	0.0406
G313	G2317	0.0405
G23	G1229	0.0405
G316	G480	0.0405
G316	G3834	0.0405
G316	G1480	0.0405
G316	G2415	0.0405
G316	G756	0.0404
G316	G4302	0.0404
G316	G4331	0.0404
G316	G430	0.0404
G316	G2728	0.0404
G316	G3978	0.0404
G92	G3018	0.0403
G23	G2911	0.0403
G23	G3427	0.0403
G23	G2837	0.0403
G316	G1709	0.0403
G316	G3773	0.0403
G316	G57	0.0403
G316	G341	0.0403
G316	G2135	0.0403
G316	G3088	0.0403
G92	G2268	0.0402
G92	G3727	0.0402
G316	G3244	0.0402
G316	G106	0.0402
G316	G3484	0.0402
G92	G2269	0.0401
G23	G1462	0.0401
G23	G2551	0.0401
G23	G2765	0.0401
G316	G2400	0.0401
G316	G401	0.0401
G316	G1849	0.0401
G316	G2319	0.0401
G316	G2387	0.0401
G92	G3603	0.04
G23	G3550	0.04
G316	G1981	0.04
G316	G352	0.04
G316	G420	0.04
G316	G2702	0.04
G316	G254	0.04
G316	G2864	0.04
G316	G853	0.04
G316	G2085	0.04
G316	G1792	0.04
G92	G869	0.0399
G92	G3206	0.0399
G92	G3421	0.0399
G23	G2028	0.0399
G316	G668	0.0399
G316	G4020	0.0399
G316	G4136	0.0399
G316	G2627	0.0399
G316	G2826	0.0399
G316	G3322	0.0399
G316	G4019	0.0399
G92	G616	0.0398
G92	G4058	0.0398
G23	G1847	0.0398
G316	G166	0.0398
G316	G809	0.0398
G316	G1630	0.0398
G316	G2187	0.0398
G316	G2813	0.0398
G316	G2149	0.0398
G316	G2953	0.0398
G316	G336	0.0398
G235	G1235	0.0397
G92	G659	0.0397
G23	G4387	0.0397
G316	G3064	0.0397
G316	G4379	0.0397
G316	G2407	0.0397
G316	G3421	0.0397
G316	G1191	0.0397
G316	G1805	0.0397
G316	G2054	0.0397
G316	G2903	0.0397
G316	G3039	0.0397
G316	G92	0.0397
G23	G3023	0.0396
G316	G3521	0.0396
G316	G3636	0.0396
G316	G1267	0.0396
G316	G2921	0.0396
G316	G3429	0.0396
G313	G3339	0.0395
G92	G4301	0.0395
G23	G3489	0.0395
G316	G520	0.0395
G316	G3271	0.0395
G316	G4303	0.0395
G316	G353	0.0395
G92	G1167	0.0394
G92	G2806	0.0394
G92	G3000	0.0394
G23	G4175	0.0394
G316	G965	0.0394
G316	G2169	0.0394
G316	G2890	0.0394
G316	G3496	0.0394
G316	G4498	0.0394
G92	G1503	0.0393
G92	G4240	0.0393
G23	G4113	0.0393
G316	G3070	0.0393
G316	G1440	0.0393
G316	G2957	0.0393
G313	G2746	0.0392
G23	G413	0.0392
G316	G1330	0.0392
G316	G3154	0.0392
G316	G139	0.0392
G316	G2432	0.0392
G316	G2837	0.0392
G92	G3561	0.0391
G316	G1236	0.0391
G316	G2115	0.0391
G316	G1864	0.0391
G316	G3911	0.0391
G316	G4461	0.0391
G92	G980	0.039
G92	G3608	0.039
G316	G922	0.039
G316	G51	0.039
G316	G942	0.039
G316	G1493	0.039
G316	G3853	0.039
G316	G4455	0.039
G235	G2136	0.0389
G92	G3638	0.0389
G23	G4348	0.0389
G23	G3372	0.0389
G316	G2165	0.0389
G316	G3622	0.0389
G316	G4004	0.0389
G316	G4066	0.0389
G92	G3221	0.0388
G92	G4125	0.0388
G92	G2996	0.0388
G316	G217	0.0388
G316	G3405	0.0388
G316	G1050	0.0388
G316	G2768	0.0388
G316	G4506	0.0388
G316	G255	0.0388
G316	G284	0.0388
G316	G752	0.0388
G316	G952	0.0388
G92	G220	0.0387
G23	G1393	0.0387
G316	G4253	0.0387
G316	G2811	0.0387
G316	G3188	0.0387
G316	G4279	0.0387
G316	G1323	0.0386
G316	G2777	0.0386
G316	G1160	0.0386
G316	G1426	0.0386
G316	G1499	0.0386
G316	G2567	0.0386
G316	G2652	0.0386
G316	G2753	0.0386
G316	G3519	0.0386
G316	G1554	0.0386
G92	G1705	0.0385
G92	G3459	0.0385
G23	G1643	0.0385
G23	G1194	0.0385
G23	G3652	0.0385
G316	G747	0.0385
G316	G176	0.0385
G316	G2508	0.0385
G316	G3189	0.0385
G316	G1263	0.0385
G92	G3739	0.0384
G92	G316	0.0384
G23	G4438	0.0384
G92	G1884	0.0384
G316	G1578	0.0384
G316	G753	0.0384
G316	G3101	0.0384
G316	G710	0.0384
G316	G3556	0.0384
G316	G4388	0.0384
G316	G844	0.0384
G316	G2047	0.0384
G92	G2007	0.0383
G23	G1903	0.0383
G316	G1902	0.0383
G316	G677	0.0383
G316	G2141	0.0383
G316	G2634	0.0383
G316	G3513	0.0383
G316	G323	0.0383
G316	G3381	0.0383
G316	G2060	0.0382
G316	G432	0.0382
G316	G2898	0.0382
G316	G3209	0.0382
G316	G3817	0.0382
G316	G3	0.0382
G316	G181	0.0382
G316	G2589	0.0382
G316	G2063	0.0382
G316	G3673	0.0381
G316	G571	0.0381
G316	G879	0.0381
G316	G1904	0.0381
G316	G3664	0.0381
G316	G1035	0.038
G316	G1682	0.038
G316	G863	0.038
G316	G2007	0.038
G316	G3991	0.038
G316	G758	0.038
G316	G1234	0.038
G316	G2939	0.038
G92	G2114	0.0379
G92	G3355	0.0379
G23	G752	0.0379
G316	G2917	0.0379
G316	G806	0.0379
G316	G2548	0.0379
G316	G3450	0.0379
G316	G3669	0.0379
G316	G4422	0.0379
G316	G566	0.0379
G316	G586	0.0379
G316	G606	0.0379
G316	G2388	0.0379
G316	G3891	0.0379
G92	G2339	0.0378
G92	G1663	0.0378
G92	G2474	0.0378
G23	G1778	0.0378
G316	G2742	0.0378
G316	G12	0.0378
G316	G332	0.0378
G316	G1281	0.0378
G316	G2259	0.0378
G316	G3845	0.0378
G92	G3754	0.0377
G92	G3765	0.0377
G316	G4133	0.0377
G316	G4460	0.0377
G316	G800	0.0377
G316	G2184	0.0377
G316	G3218	0.0377
G23	G429	0.0376
G316	G1583	0.0376
G316	G521	0.0376
G316	G1649	0.0376
G316	G3160	0.0376
G316	G3409	0.0376
G316	G257	0.0376
G316	G635	0.0376
G316	G2574	0.0376
G316	G4150	0.0376
G316	G588	0.0376
G316	G1154	0.0376
G316	G1586	0.0376
G316	G1903	0.0376
G316	G3207	0.0376
G92	G1771	0.0375
G23	G4321	0.0375
G316	G2541	0.0375
G316	G4196	0.0375
G92	G3850	0.0374
G23	G814	0.0374
G316	G2274	0.0374
G316	G2793	0.0374
G316	G1959	0.0374
G316	G4306	0.0374
G92	G453	0.0373
G92	G1631	0.0373
G92	G1952	0.0373
G92	G2123	0.0373
G316	G156	0.0373
G316	G519	0.0373
G316	G939	0.0373
G316	G1078	0.0373
G316	G3977	0.0373
G316	G4142	0.0373
G316	G817	0.0373
G316	G1762	0.0373
G316	G3203	0.0373
G316	G4223	0.0373
G92	G876	0.0372
G23	G1777	0.0372
G23	G353	0.0372
G316	G4105	0.0372
G316	G906	0.0372
G316	G3353	0.0372
G316	G4016	0.0372
G316	G4077	0.0372
G316	G4246	0.0372
G92	G2965	0.0371
G23	G462	0.0371
G316	G221	0.0371
G316	G2200	0.0371
G316	G3307	0.0371
G316	G4081	0.0371
G316	G3144	0.0371
G92	G786	0.037
G92	G4446	0.037
G92	G1644	0.037
G316	G4135	0.037
G316	G127	0.037
G316	G848	0.037
G316	G2068	0.037
G316	G866	0.037
G316	G984	0.037
G316	G1668	0.037
G316	G2775	0.037
G316	G3552	0.037
G23	G4347	0.0369
G23	G2930	0.0369
G23	G1890	0.0369
G316	G926	0.0369
G316	G2797	0.0369
G316	G3706	0.0369
G316	G1969	0.0369
G316	G3690	0.0369
G92	G1047	0.0368
G92	G337	0.0368
G23	G3140	0.0368
G23	G1592	0.0368
G316	G390	0.0368
G316	G4089	0.0368
G316	G2862	0.0368
G92	G2404	0.0367
G92	G2754	0.0367
G92	G2981	0.0367
G316	G697	0.0367
G316	G415	0.0367
G316	G1405	0.0367
G316	G3071	0.0367
G92	G698	0.0366
G23	G1494	0.0366
G23	G3472	0.0366
G316	G298	0.0366
G316	G2183	0.0366
G316	G4061	0.0366
G316	G4202	0.0366
G316	G1641	0.0366
G92	G1687	0.0365
G92	G3466	0.0365
G316	G3198	0.0365
G316	G4483	0.0365
G316	G725	0.0365
G316	G2523	0.0365
G316	G4073	0.0365
G316	G2297	0.0365
G92	G2598	0.0364
G316	G3577	0.0364
G316	G1725	0.0364
G316	G2918	0.0364
G316	G585	0.0364
G316	G2643	0.0364
G316	G2778	0.0364
G92	G2244	0.0363
G92	G1391	0.0363
G92	G1970	0.0363
G92	G2024	0.0363
G92	G4415	0.0363
G23	G607	0.0363
G92	G4215	0.0363
G23	G2450	0.0363
G316	G2880	0.0363
G316	G136	0.0363
G316	G534	0.0363
G316	G1203	0.0363
G316	G2995	0.0363
G316	G3178	0.0363
G313	G3841	0.0362
G23	G935	0.0362
G23	G4478	0.0362
G23	G2951	0.0362
G316	G292	0.0362
G316	G2815	0.0362
G316	G705	0.0362
G316	G980	0.0362
G316	G3302	0.0362
G316	G3565	0.0362
G313	G3374	0.0361
G316	G424	0.0361
G316	G702	0.0361
G316	G3331	0.0361
G316	G27	0.0361
G316	G871	0.0361
G316	G1871	0.0361
G316	G2713	0.0361
G316	G3786	0.0361
G316	G4480	0.0361
G316	G214	0.0361
G316	G310	0.0361
G316	G1138	0.0361
G316	G2938	0.0361
G316	G158	0.036
G316	G301	0.036
G316	G1900	0.036
G316	G3655	0.036
G316	G2700	0.036
G316	G2345	0.036
G316	G2359	0.036
G92	G3012	0.0359
G92	G2127	0.0359
G23	G3022	0.0359
G316	G3112	0.0359
G23	G729	0.0359
G316	G1980	0.0359
G316	G2648	0.0359
G316	G3414	0.0359
G316	G1749	0.0359
G316	G3634	0.0359
G316	G3858	0.0359
G316	G3894	0.0359
G92	G3369	0.0358
G92	G3382	0.0358
G23	G1822	0.0358
G23	G4033	0.0358
G23	G2074	0.0358
G316	G4236	0.0358
G316	G3797	0.0358
G316	G4412	0.0358
G316	G816	0.0358
G316	G1296	0.0358
G316	G2079	0.0358
G316	G1147	0.0358
G316	G1780	0.0358
G316	G2276	0.0358
G316	G3643	0.0358
G316	G4042	0.0358
G316	G4467	0.0358
G23	G911	0.0357
G23	G4186	0.0357
G316	G262	0.0357
G316	G1957	0.0357
G316	G2899	0.0357
G316	G4093	0.0357
G316	G704	0.0357
G316	G2364	0.0357
G316	G2841	0.0357
G316	G2919	0.0357
G316	G3584	0.0357
G92	G258	0.0356
G316	G4345	0.0356
G92	G4489	0.0356
G23	G3435	0.0356
G316	G251	0.0356
G316	G4453	0.0356
G316	G828	0.0356
G316	G2095	0.0356
G316	G3408	0.0356
G316	G356	0.0356
G316	G2109	0.0356
G316	G2247	0.0356
G316	G3217	0.0356
G316	G4423	0.0356
G92	G3586	0.0355
G92	G3819	0.0355
G23	G3629	0.0355
G23	G3764	0.0355
G316	G1037	0.0355
G316	G4377	0.0355
G316	G4507	0.0355
G316	G1217	0.0355
G316	G4240	0.0355
G316	G1742	0.0355
G316	G1816	0.0355
G316	G1474	0.0355
G92	G1235	0.0354
G92	G4416	0.0354
G23	G3388	0.0354
G316	G1141	0.0354
G316	G1271	0.0354
G316	G1396	0.0354
G23	G4253	0.0353
G23	G2108	0.0353
G23	G2124	0.0353
G23	G3744	0.0353
G23	G1664	0.0353
G23	G2069	0.0353
G316	G258	0.0353
G316	G1128	0.0353
G316	G1738	0.0353
G316	G3678	0.0353
G316	G836	0.0353
G316	G3806	0.0353
G316	G4505	0.0353
G316	G1350	0.0353
G92	G4476	0.0352
G316	G1043	0.0352
G316	G4243	0.0352
G316	G141	0.0352
G316	G514	0.0352
G316	G1031	0.0352
G316	G2578	0.0352
G92	G2763	0.0351
G23	G585	0.0351
G23	G874	0.0351
G316	G351	0.0351
G316	G674	0.0351
G316	G2940	0.0351
G316	G4352	0.0351
G316	G405	0.0351
G316	G512	0.0351
G92	G3366	0.035
G23	G3161	0.035
G316	G414	0.035
G316	G1677	0.035
G316	G2374	0.035
G316	G4324	0.035
G316	G2186	0.035
G92	G1293	0.0349
G92	G1759	0.0349
G23	G950	0.0349
G23	G2231	0.0349
G23	G2327	0.0349
G23	G3599	0.0349
G316	G1311	0.0349
G316	G1850	0.0349
G316	G4415	0.0349
G316	G2293	0.0349
G316	G1220	0.0349
G316	G1395	0.0349
G316	G2232	0.0349
G316	G3677	0.0349
G92	G154	0.0348
G92	G4201	0.0348
G316	G1266	0.0348
G316	G1279	0.0348
G316	G2620	0.0348
G316	G4072	0.0348
G316	G2217	0.0347
G23	G1010	0.0347
G316	G1085	0.0347
G316	G750	0.0347
G316	G1009	0.0347
G316	G3197	0.0347
G316	G169	0.0347
G316	G1657	0.0347
G316	G2712	0.0347
G316	G2927	0.0347
G313	G848	0.0346
G92	G3485	0.0346
G23	G31	0.0346
G23	G3525	0.0346
G316	G1817	0.0346
G316	G1135	0.0346
G316	G1163	0.0346
G316	G3156	0.0346
G316	G3887	0.0346
G316	G3896	0.0346
G319	G3498	0.0345
G92	G3365	0.0345
G23	G2055	0.0345
G316	G1022	0.0345
G316	G4471	0.0345
G23	G3529	0.0345
G316	G3404	0.0345
G316	G130	0.0345
G316	G1331	0.0345
G316	G2082	0.0345
G316	G4027	0.0345
G92	G2661	0.0344
G316	G3564	0.0344
G316	G2971	0.0344
G316	G4035	0.0344
G316	G4267	0.0344
G316	G781	0.0344
G316	G1841	0.0344
G316	G2637	0.0344
G316	G3237	0.0344
G316	G2671	0.0344
G92	G2149	0.0343
G92	G1323	0.0343
G92	G3331	0.0343
G92	G4387	0.0343
G316	G773	0.0343
G316	G209	0.0343
G316	G4304	0.0343
G316	G4349	0.0343
G316	G916	0.0343
G316	G1284	0.0343
G316	G3176	0.0343
G316	G3401	0.0343
G316	G4140	0.0343
G92	G4017	0.0342
G23	G2853	0.0342
G23	G3723	0.0342
G316	G3993	0.0342
G316	G4281	0.0342
G316	G899	0.0342
G316	G3284	0.0342
G316	G1070	0.0342
G316	G1348	0.0342
G316	G1522	0.0342
G316	G2525	0.0342
G316	G2964	0.0342
G316	G3675	0.0342
G235	G4391	0.0341
G92	G1476	0.0341
G92	G3223	0.0341
G92	G4447	0.0341
G23	G2162	0.0341
G23	G3682	0.0341
G316	G1115	0.0341
G316	G2599	0.0341
G316	G3406	0.0341
G316	G3547	0.0341
G316	G3841	0.0341
G316	G296	0.0341
G316	G1808	0.0341
G316	G2043	0.0341
G316	G2705	0.0341
G316	G3366	0.0341
G316	G3419	0.0341
G316	G3563	0.0341
G316	G808	0.0341
G316	G3715	0.0341
G313	G36	0.034
G313	G887	0.034
G92	G2219	0.034
G92	G2980	0.034
G92	G2182	0.034
G23	G3791	0.034
G23	G547	0.034
G316	G1276	0.034
G316	G1377	0.034
G316	G2147	0.034
G316	G2175	0.034
G316	G857	0.034
G316	G1730	0.034
G316	G2580	0.034
G316	G2636	0.034
G316	G4046	0.034
G316	G4451	0.034
G92	G2780	0.0339
G92	G4205	0.0339
G23	G1482	0.0339
G23	G2042	0.0339
G23	G2213	0.0339
G92	G1966	0.0339
G92	G2305	0.0339
G23	G349	0.0339
G316	G1794	0.0339
G316	G3032	0.0339
G316	G3068	0.0339
G316	G461	0.0339
G316	G2990	0.0339
G316	G4129	0.0339
G316	G446	0.0339
G316	G2074	0.0339
G316	G2533	0.0339
G92	G3008	0.0338
G92	G1172	0.0338
G316	G523	0.0338
G316	G1854	0.0338
G316	G3016	0.0338
G316	G140	0.0338
G316	G2511	0.0338
G316	G2672	0.0338
G316	G3009	0.0338
G316	G3300	0.0338
G316	G95	0.0338
G316	G539	0.0338
G316	G1182	0.0338
G316	G2341	0.0338
G316	G4040	0.0338
G92	G2119	0.0337
G23	G3292	0.0337
G316	G44	0.0337
G316	G3764	0.0337
G316	G384	0.0337
G316	G1785	0.0337
G316	G3968	0.0337
G316	G1433	0.0337
G316	G2080	0.0337
G316	G4247	0.0337
G309	G485	0.0336
G92	G3291	0.0336
G23	G1734	0.0336
G316	G1495	0.0336
G316	G3290	0.0336
G316	G1434	0.0336
G319	G1235	0.0335
G92	G678	0.0335
G92	G3330	0.0335
G92	G4296	0.0335
G92	G135	0.0335
G92	G1642	0.0335
G23	G2939	0.0335
G316	G2218	0.0335
G316	G862	0.0335
G316	G1654	0.0335
G316	G2097	0.0335
G316	G3060	0.0335
G316	G3250	0.0335
G316	G3471	0.0335
G316	G3693	0.0335
G316	G1094	0.0335
G316	G1145	0.0335
G316	G2536	0.0335
G316	G2609	0.0335
G316	G4171	0.0335
G23	G3222	0.0334
G23	G4396	0.0334
G316	G1753	0.0334
G316	G1547	0.0334
G316	G2440	0.0334
G316	G2301	0.0334
G316	G1304	0.0334
G316	G2474	0.0334
G23	G2534	0.0333
G23	G1457	0.0333
G23	G2723	0.0333
G23	G4500	0.0333
G316	G1218	0.0333
G316	G720	0.0333
G316	G1168	0.0333
G316	G2681	0.0333
G316	G2935	0.0333
G316	G3670	0.0333
G316	G3897	0.0333
G316	G4244	0.0333
G316	G1656	0.0333
G316	G4348	0.0333
G92	G1185	0.0332
G92	G1769	0.0332
G92	G3632	0.0332
G23	G3198	0.0332
G23	G3092	0.0332
G23	G3242	0.0332
G23	G3740	0.0332
G316	G61	0.0332
G316	G2092	0.0332
G316	G2162	0.0332
G316	G2425	0.0332
G316	G2993	0.0332
G316	G3359	0.0332
G316	G3378	0.0332
G316	G3876	0.0332
G316	G2398	0.0332
G316	G3285	0.0332
G316	G3497	0.0332
G316	G1462	0.0332
G281	G807	0.0331
G92	G813	0.0331
G92	G897	0.0331
G23	G2278	0.0331
G23	G2873	0.0331
G316	G322	0.0331
G316	G327	0.0331
G316	G608	0.0331
G316	G3494	0.0331
G316	G121	0.0331
G316	G1114	0.0331
G316	G1822	0.0331
G316	G1833	0.0331
G316	G3242	0.0331
G316	G3457	0.0331
G316	G3533	0.0331
G316	G1844	0.0331
G316	G2225	0.0331
G316	G2809	0.0331
G316	G2982	0.0331
G316	G4241	0.0331
G316	G1616	0.0331
G92	G2217	0.033
G92	G1258	0.033
G23	G888	0.033
G23	G3328	0.033
G316	G2229	0.033
G316	G1413	0.033
G316	G657	0.033
G316	G1855	0.033
G316	G2003	0.033
G316	G3351	0.033
G316	G4091	0.033
G316	G3431	0.033
G316	G3571	0.033
G55	G525	0.0329
G55	G1062	0.0329
G55	G1768	0.0329
G23	G2146	0.0329
G23	G2808	0.0329
G316	G2913	0.0329
G316	G584	0.0329
G316	G2065	0.0329
G316	G3210	0.0329
G316	G1608	0.0329
G92	G3047	0.0328
G92	G4120	0.0328
G92	G4450	0.0328
G23	G1061	0.0328
G23	G1126	0.0328
G316	G4441	0.0328
G23	G3774	0.0328
G316	G1017	0.0328
G316	G2825	0.0328
G316	G96	0.0328
G316	G464	0.0328
G316	G1660	0.0328
G316	G4012	0.0328
G316	G73	0.0328
G316	G2050	0.0328
G316	G3543	0.0328
G281	G1404	0.0327
G92	G3825	0.0327
G92	G1708	0.0327
G23	G398	0.0327
G23	G298	0.0327
G92	G1116	0.0327
G92	G2178	0.0327
G23	G1630	0.0327
G23	G2459	0.0327
G23	G329	0.0327
G23	G1744	0.0327
G23	G3679	0.0327
G316	G3616	0.0327
G316	G2228	0.0327
G316	G2907	0.0327
G316	G3157	0.0327
G316	G3536	0.0327
G316	G1369	0.0327
G316	G1400	0.0327
G316	G1551	0.0327
G316	G3932	0.0327
G316	G927	0.0327
G316	G4123	0.0327
G281	G1639	0.0326
G313	G2453	0.0326
G92	G2451	0.0326
G92	G3962	0.0326
G23	G1629	0.0326
G23	G3685	0.0326
G316	G3545	0.0326
G23	G5	0.0326
G316	G1099	0.0326
G316	G3745	0.0326
G316	G4350	0.0326
G316	G3007	0.0326
G55	G1530	0.0325
G313	G1653	0.0325
G23	G484	0.0325
G316	G1690	0.0325
G316	G2704	0.0325
G316	G3273	0.0325
G316	G4502	0.0325
G316	G1481	0.0325
G316	G3289	0.0325
G316	G3844	0.0325
G316	G388	0.0325
G316	G270	0.0325
G55	G3619	0.0324
G92	G4269	0.0324
G316	G2124	0.0324
G23	G3122	0.0324
G316	G3935	0.0324
G316	G692	0.0324
G316	G1515	0.0324
G316	G3376	0.0324
G316	G1614	0.0324
G316	G3654	0.0324
G23	G3306	0.0323
G23	G4340	0.0323
G316	G35	0.0323
G316	G4312	0.0323
G316	G1073	0.0323
G316	G3924	0.0323
G316	G537	0.0323
G316	G2675	0.0323
G316	G3942	0.0323
G316	G4200	0.0323
G316	G2122	0.0323
G92	G1929	0.0322
G316	G681	0.0322
G316	G1961	0.0322
G316	G3907	0.0322
G316	G1603	0.0322
G316	G2507	0.0322
G316	G4238	0.0322
G316	G578	0.0322
G316	G1676	0.0322
G316	G4165	0.0322
G316	G4252	0.0322
G316	G1027	0.0322
G281	G2237	0.0321
G92	G1693	0.0321
G313	G1743	0.0321
G92	G688	0.0321
G92	G3029	0.0321
G23	G1120	0.0321
G316	G3275	0.0321
G316	G261	0.0321
G316	G550	0.0321
G316	G1207	0.0321
G316	G1219	0.0321
G316	G2309	0.0321
G316	G3805	0.0321
G316	G3856	0.0321
G316	G4148	0.0321
G313	G2663	0.032
G281	G3020	0.032
G313	G4178	0.032
G92	G560	0.032
G92	G1347	0.032
G92	G302	0.032
G92	G3961	0.032
G23	G673	0.032
G316	G549	0.032
G316	G3671	0.032
G316	G791	0.032
G316	G2207	0.032
G316	G2633	0.032
G316	G3382	0.032
G316	G4383	0.032
G281	G3331	0.0319
G55	G3592	0.0319
G92	G2222	0.0319
G92	G3708	0.0319
G92	G2624	0.0319
G23	G3854	0.0319
G23	G2206	0.0319
G316	G188	0.0319
G316	G479	0.0319
G316	G954	0.0319
G316	G1550	0.0319
G316	G1663	0.0319
G316	G2048	0.0319
G316	G3080	0.0319
G316	G3168	0.0319
G316	G3518	0.0319
G316	G4064	0.0319
G316	G4237	0.0319
G316	G623	0.0319
G316	G701	0.0319
G316	G1052	0.0319
G316	G3442	0.0319
G281	G1063	0.0318
G55	G1792	0.0318
G281	G1914	0.0318
G281	G3354	0.0318
G313	G3192	0.0318
G92	G501	0.0318
G92	G1911	0.0318
G92	G4382	0.0318
G23	G920	0.0318
G23	G2149	0.0318
G23	G2791	0.0318
G316	G3676	0.0318
G316	G1873	0.0318
G316	G2001	0.0318
G23	G4213	0.0318
G316	G1778	0.0318
G316	G1813	0.0318
G316	G2344	0.0318
G316	G3229	0.0318
G316	G3361	0.0318
G316	G3730	0.0318
G281	G433	0.0317
G281	G2082	0.0317
G281	G2982	0.0317
G92	G1054	0.0317
G23	G1262	0.0317
G23	G2984	0.0317
G23	G1326	0.0317
G316	G2847	0.0317
G316	G3082	0.0317
G316	G3280	0.0317
G316	G368	0.0317
G316	G1887	0.0317
G316	G3042	0.0317
G316	G1906	0.0317
G55	G390	0.0316
G92	G188	0.0316
G92	G4166	0.0316
G23	G3169	0.0316
G92	G3014	0.0316
G23	G992	0.0316
G316	G33	0.0316
G316	G236	0.0316
G316	G1157	0.0316
G316	G2646	0.0316
G316	G625	0.0316
G316	G2395	0.0316
G316	G2585	0.0316
G316	G1265	0.0316
G316	G1897	0.0316
G316	G4186	0.0316
G316	G4406	0.0316
G281	G505	0.0315
G313	G1929	0.0315
G281	G2044	0.0315
G281	G3203	0.0315
G55	G3206	0.0315
G313	G3857	0.0315
G55	G3879	0.0315
G316	G3969	0.0315
G316	G4370	0.0315
G316	G602	0.0315
G316	G3566	0.0315
G316	G4473	0.0315
G281	G3814	0.0314
G55	G3965	0.0314
G313	G2688	0.0314
G92	G320	0.0314
G92	G1927	0.0314
G316	G2238	0.0314
G316	G38	0.0314
G316	G1781	0.0314
G316	G3166	0.0314
G316	G3884	0.0314
G316	G882	0.0314
G316	G1023	0.0314
G316	G2664	0.0314
G316	G87	0.0314
G316	G1256	0.0314
G316	G1990	0.0314
G316	G4414	0.0314
G309	G3255	0.0313
G92	G4368	0.0313
G23	G3929	0.0313
G316	G3946	0.0313
G316	G1307	0.0313
G316	G2155	0.0313
G316	G4278	0.0313
G316	G620	0.0313
G316	G1101	0.0313
G316	G1746	0.0313
G316	G1893	0.0313
G316	G2253	0.0313
G281	G3271	0.0312
G92	G3894	0.0312
G23	G4105	0.0312
G23	G597	0.0312
G23	G2944	0.0312
G92	G4279	0.0312
G316	G88	0.0312
G316	G2745	0.0312
G316	G1246	0.0312
G316	G1465	0.0312
G316	G1872	0.0312
G316	G3182	0.0312
G316	G157	0.0312
G316	G482	0.0312
G316	G536	0.0312
G316	G1365	0.0312
G316	G3296	0.0312
G281	G892	0.0311
G55	G936	0.0311
G281	G2767	0.0311
G281	G4299	0.0311
G313	G1213	0.0311
G309	G1402	0.0311
G92	G4071	0.0311
G23	G457	0.0311
G23	G3106	0.0311
G316	G381	0.0311
G316	G1639	0.0311
G316	G2219	0.0311
G316	G3118	0.0311
G316	G981	0.0311
G316	G4333	0.0311
G316	G3720	0.0311
G316	G676	0.0311
G281	G593	0.031
G281	G931	0.031
G55	G3279	0.031
G55	G3323	0.031
G313	G787	0.031
G313	G819	0.031
G92	G3528	0.031
G23	G1102	0.031
G92	G410	0.031
G92	G1870	0.031
G316	G3703	0.031
G23	G4009	0.031
G316	G670	0.031
G316	G387	0.031
G316	G1231	0.031
G316	G2177	0.031
G316	G3211	0.031
G316	G4033	0.031
G316	G1091	0.031
G281	G1747	0.0309
G281	G1949	0.0309
G55	G2850	0.0309
G55	G2997	0.0309
G23	G189	0.0309
G23	G2293	0.0309
G23	G4154	0.0309
G23	G4431	0.0309
G23	G2975	0.0309
G316	G1726	0.0309
G316	G389	0.0309
G316	G291	0.0309
G316	G449	0.0309
G316	G912	0.0309
G316	G1033	0.0309
G316	G1686	0.0309
G316	G2941	0.0309
G316	G3074	0.0309
G316	G4104	0.0309
G316	G394	0.0309
G316	G2570	0.0309
G316	G3618	0.0309
G55	G583	0.0308
G281	G662	0.0308
G281	G1809	0.0308
G55	G2525	0.0308
G281	G2525	0.0308
G281	G2686	0.0308
G55	G3110	0.0308
G281	G3110	0.0308
G281	G3837	0.0308
G281	G4008	0.0308
G281	G4011	0.0308
G281	G4071	0.0308
G313	G149	0.0308
G92	G487	0.0308
G92	G3033	0.0308
G92	G2335	0.0308
G92	G2701	0.0308
G92	G4203	0.0308
G92	G3422	0.0308
G316	G2602	0.0308
G316	G2758	0.0308
G316	G4484	0.0308
G316	G516	0.0308
G316	G1032	0.0308
G316	G1934	0.0308
G316	G3018	0.0308
G316	G4193	0.0308
G316	G1092	0.0308
G316	G1847	0.0308
G281	G116	0.0307
G55	G1408	0.0307
G281	G1408	0.0307
G55	G2966	0.0307
G281	G3534	0.0307
G55	G3933	0.0307
G281	G3294	0.0307
G316	G1579	0.0307
G316	G1683	0.0307
G316	G1731	0.0307
G316	G3810	0.0307
G316	G4045	0.0307
G316	G768	0.0307
G316	G804	0.0307
G316	G2394	0.0307
G316	G3517	0.0307
G281	G886	0.0306
G281	G1135	0.0306
G281	G1463	0.0306
G281	G2208	0.0306
G281	G2360	0.0306
G55	G2622	0.0306
G281	G2622	0.0306
G281	G2658	0.0306
G55	G2822	0.0306
G55	G3372	0.0306
G281	G3517	0.0306
G55	G3553	0.0306
G281	G3553	0.0306
G281	G3804	0.0306
G55	G3839	0.0306
G309	G1832	0.0306
G23	G2715	0.0306
G92	G1146	0.0306
G92	G2866	0.0306
G92	G2709	0.0306
G316	G312	0.0306
G316	G2251	0.0306
G316	G2576	0.0306
G316	G2607	0.0306
G316	G2738	0.0306
G316	G2849	0.0306
G316	G2348	0.0306
G316	G1996	0.0306
G316	G2057	0.0306
G281	G1656	0.0305
G55	G2291	0.0305
G281	G2291	0.0305
G55	G2878	0.0305
G281	G2878	0.0305
G281	G2919	0.0305
G55	G4173	0.0305
G92	G2969	0.0305
G92	G3281	0.0305
G23	G757	0.0305
G23	G4207	0.0305
G23	G2652	0.0305
G23	G3926	0.0305
G316	G4437	0.0305
G316	G694	0.0305
G316	G1464	0.0305
G316	G2936	0.0305
G316	G3651	0.0305
G316	G3928	0.0305
G316	G1341	0.0305
G55	G17	0.0304
G55	G431	0.0304
G281	G431	0.0304
G281	G2205	0.0304
G23	G2536	0.0304
G23	G4083	0.0304
G23	G2341	0.0304
G23	G4445	0.0304
G316	G201	0.0304
G316	G1451	0.0304
G316	G1651	0.0304
G316	G2628	0.0304
G316	G3798	0.0304
G316	G4486	0.0304
G316	G656	0.0304
G316	G1019	0.0304
G316	G2220	0.0304
G316	G3901	0.0304
G281	G508	0.0303
G281	G1025	0.0303
G55	G1457	0.0303
G281	G1457	0.0303
G281	G1820	0.0303
G55	G2074	0.0303
G281	G2074	0.0303
G281	G2661	0.0303
G55	G2723	0.0303
G281	G2723	0.0303
G55	G3252	0.0303
G281	G3252	0.0303
G55	G4338	0.0303
G281	G4496	0.0303
G281	G87	0.0303
G313	G1682	0.0303
G313	G4142	0.0303
G92	G510	0.0303
G92	G3728	0.0303
G23	G2676	0.0303
G23	G1084	0.0303
G316	G1923	0.0303
G316	G1151	0.0303
G316	G2013	0.0303
G316	G1142	0.0303
G316	G2805	0.0303
G316	G2894	0.0303
G316	G2909	0.0303
G316	G1494	0.0303
G281	G2653	0.0302
G281	G2957	0.0302
G55	G3920	0.0302
G55	G4081	0.0302
G281	G2648	0.0302
G313	G4483	0.0302
G313	G79	0.0302
G92	G977	0.0302
G316	G455	0.0302
G316	G856	0.0302
G316	G1406	0.0302
G316	G2623	0.0302
G316	G2972	0.0302
G316	G3073	0.0302
G316	G3460	0.0302
G316	G3937	0.0302
G316	G124	0.0302
G316	G4037	0.0302
G316	G1478	0.0302
G55	G948	0.0301
G55	G2808	0.0301
G281	G2808	0.0301
G55	G2837	0.0301
G281	G2837	0.0301
G281	G3509	0.0301
G281	G4083	0.0301
G281	G4324	0.0301
G313	G816	0.0301
G92	G2181	0.0301
G92	G2073	0.0301
G23	G1454	0.0301
G316	G2437	0.0301
G23	G1876	0.0301
G23	G2136	0.0301
G316	G210	0.0301
G316	G1938	0.0301
G316	G2663	0.0301
G316	G969	0.0301
G316	G4224	0.0301
G316	G75	0.0301
G316	G1087	0.0301
G55	G329	0.03
G281	G329	0.03
G281	G482	0.03
G281	G1270	0.03
G55	G1462	0.03
G281	G1462	0.03
G281	G1486	0.03
G55	G1941	0.03
G281	G3144	0.03
G55	G3233	0.03
G55	G3679	0.03
G281	G3679	0.03
G281	G4061	0.03
G55	G4119	0.03
G281	G4119	0.03
G55	G4351	0.03
G281	G4351	0.03
G92	G318	0.03
G92	G3861	0.03
G92	G3937	0.03
G23	G999	0.03
G23	G3011	0.03
G23	G3308	0.03
G23	G3661	0.03
G23	G1149	0.03
G23	G2012	0.03
G23	G4189	0.03
G316	G1575	0.03
G316	G662	0.03
G316	G1777	0.03
G316	G2932	0.03
G316	G3340	0.03
G316	G3811	0.03
G316	G4504	0.03
G316	G1617	0.03
G316	G2258	0.03
G316	G3869	0.03
G55	G1847	0.0299
G281	G1847	0.0299
G55	G2327	0.0299
G281	G2327	0.0299
G55	G2689	0.0299
G281	G2689	0.0299
G55	G2716	0.0299
G281	G2803	0.0299
G55	G2996	0.0299
G281	G3459	0.0299
G281	G3867	0.0299
G55	G4113	0.0299
G313	G2473	0.0299
G92	G3256	0.0299
G92	G2703	0.0299
G92	G3624	0.0299
G23	G192	0.0299
G23	G719	0.0299
G23	G3017	0.0299
G23	G124	0.0299
G316	G1534	0.0299
G316	G2447	0.0299
G316	G2465	0.0299
G316	G1623	0.0299
G316	G1728	0.0299
G316	G2835	0.0299
G316	G3395	0.0299
G316	G3732	0.0299
G316	G4305	0.0299
G316	G4479	0.0299
G316	G277	0.0299
G316	G444	0.0299
G316	G2680	0.0299
G316	G4291	0.0299
G316	G2255	0.0299
G281	G100	0.0298
G55	G353	0.0298
G281	G353	0.0298
G281	G516	0.0298
G281	G1030	0.0298
G55	G1964	0.0298
G55	G2930	0.0298
G281	G2930	0.0298
G55	G3058	0.0298
G281	G3058	0.0298
G55	G3175	0.0298
G281	G3664	0.0298
G55	G3766	0.0298
G55	G3843	0.0298
G281	G3843	0.0298
G55	G4175	0.0298
G281	G4175	0.0298
G281	G3869	0.0298
G23	G3176	0.0298
G92	G1300	0.0298
G23	G4221	0.0298
G92	G3482	0.0298
G23	G3809	0.0298
G23	G1964	0.0298
G23	G2493	0.0298
G316	G249	0.0298
G316	G1184	0.0298
G316	G1388	0.0298
G316	G1417	0.0298
G316	G1346	0.0298
G316	G2751	0.0298
G316	G3864	0.0298
G316	G3423	0.0298
G316	G3435	0.0298
G55	G792	0.0297
G281	G792	0.0297
G281	G829	0.0297
G281	G1008	0.0297
G55	G1086	0.0297
G281	G1191	0.0297
G55	G1998	0.0297
G55	G2053	0.0297
G281	G2053	0.0297
G55	G2725	0.0297
G55	G2924	0.0297
G281	G2924	0.0297
G281	G3667	0.0297
G281	G4153	0.0297
G281	G4176	0.0297
G92	G2199	0.0297
G92	G3054	0.0297
G23	G2963	0.0297
G316	G1039	0.0297
G316	G1134	0.0297
G316	G2198	0.0297
G316	G3147	0.0297
G316	G1430	0.0297
G316	G2332	0.0297
G316	G911	0.0297
G316	G1675	0.0297
G316	G2062	0.0297
G316	G2210	0.0297
G316	G3619	0.0297
G281	G131	0.0296
G281	G625	0.0296
G281	G1461	0.0296
G281	G1910	0.0296
G55	G2709	0.0296
G281	G2709	0.0296
G55	G3442	0.0296
G313	G870	0.0296
G92	G602	0.0296
G316	G466	0.0296
G316	G2375	0.0296
G316	G2414	0.0296
G316	G4108	0.0296
G316	G413	0.0296
G316	G1754	0.0296
G316	G2831	0.0296
G316	G3727	0.0296
G316	G4176	0.0296
G281	G375	0.0295
G55	G1919	0.0295
G55	G2450	0.0295
G281	G2450	0.0295
G55	G2538	0.0295
G281	G2667	0.0295
G281	G3340	0.0295
G313	G142	0.0295
G92	G4483	0.0295
G23	G957	0.0295
G316	G370	0.0295
G316	G501	0.0295
G316	G814	0.0295
G316	G1240	0.0295
G316	G1888	0.0295
G23	G3946	0.0295
G316	G142	0.0295
G316	G467	0.0295
G316	G1874	0.0295
G316	G3180	0.0295
G316	G3862	0.0295
G316	G4445	0.0295
G316	G101	0.0295
G316	G1775	0.0295
G316	G299	0.0295
G316	G442	0.0295
G316	G1842	0.0295
G316	G1910	0.0295
G316	G2342	0.0295
G316	G3760	0.0295
G281	G139	0.0294
G55	G444	0.0294
G281	G1196	0.0294
G281	G1343	0.0294
G55	G1613	0.0294
G55	G2660	0.0294
G55	G2804	0.0294
G281	G2804	0.0294
G55	G3162	0.0294
G281	G3162	0.0294
G281	G3478	0.0294
G55	G3675	0.0294
G281	G3675	0.0294
G55	G4271	0.0294
G281	G4271	0.0294
G55	G2581	0.0294
G92	G1951	0.0294
G92	G3150	0.0294
G23	G536	0.0294
G92	G1119	0.0294
G92	G1471	0.0294
G92	G4224	0.0294
G92	G4451	0.0294
G23	G2189	0.0294
G23	G2291	0.0294
G316	G2094	0.0294
G23	G545	0.0294
G316	G119	0.0294
G316	G2806	0.0294
G23	G10	0.0294
G316	G518	0.0294
G316	G2877	0.0294
G316	G949	0.0294
G316	G2086	0.0294
G316	G3532	0.0294
G281	G862	0.0293
G281	G1234	0.0293
G55	G1498	0.0293
G55	G1903	0.0293
G281	G1903	0.0293
G55	G2929	0.0293
G281	G2929	0.0293
G55	G3262	0.0293
G281	G3262	0.0293
G55	G3994	0.0293
G281	G4248	0.0293
G281	G1222	0.0293
G313	G1340	0.0293
G309	G2830	0.0293
G23	G3134	0.0293
G92	G113	0.0293
G92	G209	0.0293
G23	G39	0.0293
G23	G2804	0.0293
G23	G2932	0.0293
G23	G2897	0.0293
G316	G2650	0.0293
G316	G412	0.0293
G316	G2159	0.0293
G316	G840	0.0293
G316	G4120	0.0293
G281	G1250	0.0292
G55	G1339	0.0292
G281	G1339	0.0292
G281	G2184	0.0292
G281	G2334	0.0292
G55	G3092	0.0292
G55	G3201	0.0292
G281	G3201	0.0292
G55	G3435	0.0292
G281	G3435	0.0292
G55	G4000	0.0292
G281	G1154	0.0292
G313	G1410	0.0292
G313	G2578	0.0292
G92	G2289	0.0292
G23	G2067	0.0292
G23	G3403	0.0292
G92	G2821	0.0292
G316	G937	0.0292
G316	G1819	0.0292
G316	G3949	0.0292
G316	G325	0.0292
G316	G1387	0.0292
G316	G2657	0.0292
G316	G2335	0.0292
G316	G4488	0.0292
G316	G162	0.0292
G316	G751	0.0292
G316	G4143	0.0292
G55	G194	0.0291
G281	G194	0.0291
G55	G434	0.0291
G281	G652	0.0291
G55	G2150	0.0291
G281	G2150	0.0291
G55	G2698	0.0291
G281	G3304	0.0291
G55	G4039	0.0291
G281	G4039	0.0291
G313	G1268	0.0291
G313	G1418	0.0291
G313	G1469	0.0291
G313	G1808	0.0291
G23	G690	0.0291
G23	G1164	0.0291
G23	G1528	0.0291
G316	G2945	0.0291
G23	G1923	0.0291
G316	G2764	0.0291
G23	G155	0.0291
G316	G555	0.0291
G316	G706	0.0291
G316	G1999	0.0291
G316	G3109	0.0291
G316	G3851	0.0291
G316	G3904	0.0291
G316	G2	0.0291
G316	G1851	0.0291
G316	G1986	0.0291
G316	G3923	0.0291
G55	G138	0.029
G281	G138	0.029
G55	G337	0.029
G55	G522	0.029
G55	G564	0.029
G55	G776	0.029
G281	G776	0.029
G55	G1078	0.029
G55	G1087	0.029
G281	G1087	0.029
G55	G1119	0.029
G281	G1119	0.029
G55	G2167	0.029
G55	G2239	0.029
G281	G2707	0.029
G55	G4109	0.029
G281	G4109	0.029
G55	G4224	0.029
G281	G4224	0.029
G55	G1324	0.029
G281	G4434	0.029
G313	G2988	0.029
G92	G3668	0.029
G92	G844	0.029
G92	G2168	0.029
G23	G872	0.029
G23	G2896	0.029
G23	G3923	0.029
G316	G996	0.029
G316	G3469	0.029
G316	G4087	0.029
G316	G4094	0.029
G316	G1248	0.029
G316	G1784	0.029
G316	G2179	0.029
G316	G2606	0.029
G316	G4309	0.029
G316	G1359	0.029
G316	G4109	0.029
G316	G1622	0.029
G316	G4452	0.029
G55	G145	0.0289
G55	G203	0.0289
G281	G203	0.0289
G55	G219	0.0289
G281	G219	0.0289
G55	G639	0.0289
G281	G639	0.0289
G55	G702	0.0289
G55	G884	0.0289
G281	G884	0.0289
G55	G1662	0.0289
G281	G1990	0.0289
G281	G2160	0.0289
G281	G2821	0.0289
G281	G3270	0.0289
G55	G3454	0.0289
G281	G3621	0.0289
G313	G2274	0.0289
G23	G2976	0.0289
G23	G229	0.0289
G23	G1423	0.0289
G23	G2153	0.0289
G316	G3883	0.0289
G92	G2514	0.0289
G92	G2689	0.0289
G23	G2803	0.0289
G23	G3745	0.0289
G316	G902	0.0289
G316	G1155	0.0289
G316	G4341	0.0289
G316	G864	0.0289
G316	G1734	0.0289
G316	G2985	0.0289
G316	G955	0.0289
G316	G3342	0.0289
G281	G251	0.0288
G55	G333	0.0288
G281	G333	0.0288
G55	G346	0.0288
G281	G346	0.0288
G281	G598	0.0288
G55	G835	0.0288
G281	G835	0.0288
G281	G1188	0.0288
G55	G1600	0.0288
G55	G1619	0.0288
G281	G1619	0.0288
G55	G1777	0.0288
G281	G1777	0.0288
G55	G1815	0.0288
G281	G1815	0.0288
G55	G1927	0.0288
G281	G1927	0.0288
G55	G1995	0.0288
G55	G2121	0.0288
G55	G2168	0.0288
G281	G2168	0.0288
G281	G2183	0.0288
G281	G2185	0.0288
G55	G2375	0.0288
G281	G2555	0.0288
G55	G2659	0.0288
G281	G2741	0.0288
G281	G2875	0.0288
G281	G3118	0.0288
G281	G3274	0.0288
G281	G3311	0.0288
G55	G3468	0.0288
G281	G3468	0.0288
G55	G3554	0.0288
G281	G3633	0.0288
G55	G3647	0.0288
G281	G3647	0.0288
G281	G3809	0.0288
G55	G3810	0.0288
G281	G3886	0.0288
G55	G3921	0.0288
G55	G3957	0.0288
G281	G3957	0.0288
G281	G4203	0.0288
G281	G996	0.0288
G281	G4019	0.0288
G281	G2513	0.0288
G313	G2013	0.0288
G313	G2436	0.0288
G92	G998	0.0288
G23	G4065	0.0288
G92	G1619	0.0288
G316	G1228	0.0288
G316	G933	0.0288
G316	G2236	0.0288
G316	G3570	0.0288
G316	G161	0.0288
G316	G564	0.0288
G316	G1188	0.0288
G316	G1403	0.0288
G316	G2555	0.0288
G316	G989	0.0288
G316	G3792	0.0288
G316	G4344	0.0288
G55	G413	0.0287
G281	G413	0.0287
G281	G485	0.0287
G281	G695	0.0287
G55	G1781	0.0287
G313	G1852	0.0287
G55	G1915	0.0287
G281	G2079	0.0287
G55	G2141	0.0287
G55	G2314	0.0287
G281	G2314	0.0287
G55	G2524	0.0287
G281	G2524	0.0287
G55	G2677	0.0287
G281	G2677	0.0287
G281	G2805	0.0287
G281	G3492	0.0287
G55	G3630	0.0287
G281	G3630	0.0287
G55	G3698	0.0287
G281	G3698	0.0287
G55	G2224	0.0287
G309	G1750	0.0287
G316	G2106	0.0287
G23	G1417	0.0287
G23	G2223	0.0287
G23	G4346	0.0287
G316	G2475	0.0287
G316	G2807	0.0287
G316	G103	0.0287
G316	G659	0.0287
G316	G2272	0.0287
G316	G672	0.0287
G316	G1174	0.0287
G316	G2502	0.0287
G316	G3691	0.0287
G316	G3898	0.0287
G316	G2782	0.0287
G316	G4351	0.0287
G55	G426	0.0286
G281	G542	0.0286
G281	G1494	0.0286
G281	G1798	0.0286
G281	G2374	0.0286
G55	G2760	0.0286
G281	G2760	0.0286
G55	G3472	0.0286
G281	G3472	0.0286
G313	G3223	0.0286
G55	G3213	0.0286
G92	G3629	0.0286
G92	G2860	0.0286
G23	G2462	0.0286
G92	G1829	0.0286
G23	G431	0.0286
G23	G1364	0.0286
G23	G4150	0.0286
G316	G2110	0.0286
G316	G2696	0.0286
G316	G2697	0.0286
G316	G3559	0.0286
G316	G2411	0.0286
G316	G1662	0.0286
G316	G3505	0.0286
G316	G3873	0.0286
G316	G4189	0.0286
G316	G700	0.0286
G55	G93	0.0285
G281	G93	0.0285
G281	G427	0.0285
G281	G603	0.0285
G55	G796	0.0285
G281	G796	0.0285
G281	G2169	0.0285
G281	G2637	0.0285
G55	G2866	0.0285
G55	G3377	0.0285
G281	G3377	0.0285
G55	G3385	0.0285
G281	G3385	0.0285
G55	G3507	0.0285
G281	G3507	0.0285
G281	G4209	0.0285
G281	G4352	0.0285
G55	G4489	0.0285
G281	G4489	0.0285
G281	G226	0.0285
G281	G943	0.0285
G281	G951	0.0285
G55	G1789	0.0285
G309	G3119	0.0285
G309	G4387	0.0285
G313	G511	0.0285
G23	G4036	0.0285
G23	G679	0.0285
G316	G548	0.0285
G92	G1523	0.0285
G23	G1980	0.0285
G23	G4470	0.0285
G316	G2534	0.0285
G316	G373	0.0285
G316	G695	0.0285
G316	G2478	0.0285
G316	G3579	0.0285
G316	G842	0.0285
G316	G2078	0.0285
G316	G2211	0.0285
G316	G2281	0.0285
G316	G2579	0.0285
G316	G3373	0.0285
G316	G4396	0.0285
G316	G1820	0.0285
G316	G2022	0.0285
G316	G2333	0.0285
G316	G2528	0.0285
G55	G254	0.0284
G281	G254	0.0284
G281	G667	0.0284
G55	G694	0.0284
G281	G694	0.0284
G281	G750	0.0284
G55	G1009	0.0284
G55	G1305	0.0284
G281	G1305	0.0284
G281	G1514	0.0284
G281	G1635	0.0284
G55	G2144	0.0284
G55	G2522	0.0284
G55	G3531	0.0284
G55	G4381	0.0284
G281	G994	0.0284
G281	G1515	0.0284
G313	G40	0.0284
G92	G41	0.0284
G92	G1017	0.0284
G92	G3908	0.0284
G92	G3032	0.0284
G23	G9	0.0284
G316	G4417	0.0284
G316	G815	0.0284
G316	G2731	0.0284
G316	G3774	0.0284
G316	G3989	0.0284
G316	G228	0.0284
G316	G947	0.0284
G316	G2361	0.0284
G55	G110	0.0283
G281	G110	0.0283
G55	G1116	0.0283
G281	G1116	0.0283
G281	G1550	0.0283
G281	G1574	0.0283
G281	G1936	0.0283
G281	G2094	0.0283
G55	G2449	0.0283
G281	G2487	0.0283
G55	G3022	0.0283
G281	G3022	0.0283
G55	G3057	0.0283
G281	G3057	0.0283
G281	G3125	0.0283
G55	G3135	0.0283
G281	G3135	0.0283
G281	G3180	0.0283
G281	G3261	0.0283
G55	G3835	0.0283
G281	G583	0.0283
G281	G1127	0.0283
G281	G1406	0.0283
G281	G1433	0.0283
G23	G1933	0.0283
G23	G1276	0.0283
G23	G2112	0.0283
G23	G3439	0.0283
G23	G3735	0.0283
G92	G749	0.0283
G92	G1191	0.0283
G92	G2053	0.0283
G23	G4069	0.0283
G316	G1269	0.0283
G316	G2699	0.0283
G316	G334	0.0283
G316	G1560	0.0283
G316	G3312	0.0283
G316	G333	0.0283
G316	G785	0.0283
G316	G1025	0.0283
G316	G1546	0.0283
G316	G1588	0.0283
G316	G2450	0.0283
G55	G318	0.0282
G281	G318	0.0282
G55	G911	0.0282
G281	G911	0.0282
G281	G1107	0.0282
G55	G1556	0.0282
G281	G1556	0.0282
G55	G1594	0.0282
G281	G1594	0.0282
G281	G1669	0.0282
G55	G1897	0.0282
G55	G1999	0.0282
G55	G2871	0.0282
G281	G2871	0.0282
G55	G3105	0.0282
G281	G3456	0.0282
G55	G3691	0.0282
G281	G4312	0.0282
G281	G4344	0.0282
G55	G1074	0.0282
G281	G2155	0.0282
G313	G649	0.0282
G313	G1832	0.0282
G309	G3942	0.0282
G92	G4373	0.0282
G92	G93	0.0282
G92	G340	0.0282
G92	G1837	0.0282
G92	G2358	0.0282
G92	G3377	0.0282
G92	G3399	0.0282
G92	G3507	0.0282
G23	G43	0.0282
G23	G2490	0.0282
G23	G496	0.0282
G23	G3920	0.0282
G316	G1577	0.0282
G316	G3100	0.0282
G316	G748	0.0282
G316	G1229	0.0282
G316	G1640	0.0282
G316	G3784	0.0282
G316	G4235	0.0282
G316	G2402	0.0282
G55	G27	0.0281
G55	G582	0.0281
G281	G582	0.0281
G281	G1055	0.0281
G55	G1176	0.0281
G281	G1373	0.0281
G55	G2201	0.0281
G281	G2201	0.0281
G55	G2409	0.0281
G55	G2412	0.0281
G281	G2464	0.0281
G281	G2575	0.0281
G55	G2772	0.0281
G281	G2772	0.0281
G55	G3328	0.0281
G55	G4117	0.0281
G281	G4117	0.0281
G55	G4204	0.0281
G55	G4207	0.0281
G281	G495	0.0281
G281	G2811	0.0281
G92	G544	0.0281
G23	G214	0.0281
G23	G1186	0.0281
G23	G924	0.0281
G316	G1718	0.0281
G23	G1101	0.0281
G23	G3038	0.0281
G316	G792	0.0281
G316	G1463	0.0281
G316	G1113	0.0281
G316	G1704	0.0281
G316	G4169	0.0281
G316	G1404	0.0281
G316	G2446	0.0281
G316	G4039	0.0281
G55	G259	0.028
G281	G259	0.028
G281	G510	0.028
G281	G632	0.028
G55	G965	0.028
G55	G1971	0.028
G281	G1971	0.028
G55	G2676	0.028
G55	G2744	0.028
G281	G2744	0.028
G281	G3448	0.028
G281	G3535	0.028
G281	G3797	0.028
G55	G3828	0.028
G55	G4049	0.028
G55	G4303	0.028
G281	G1953	0.028
G313	G1757	0.028
G23	G728	0.028
G23	G1569	0.028
G23	G1371	0.028
G23	G1284	0.028
G316	G1272	0.028
G316	G1410	0.028
G316	G2562	0.028
G316	G2821	0.028
G316	G3033	0.028
G316	G553	0.028
G316	G2321	0.028
G316	G2983	0.028
G316	G3022	0.028
G281	G148	0.0279
G281	G454	0.0279
G281	G619	0.0279
G55	G1098	0.0279
G55	G1242	0.0279
G281	G1629	0.0279
G281	G1709	0.0279
G55	G1875	0.0279
G281	G1875	0.0279
G55	G1951	0.0279
G281	G1951	0.0279
G55	G2174	0.0279
G281	G2174	0.0279
G281	G2307	0.0279
G55	G2624	0.0279
G281	G2624	0.0279
G55	G3150	0.0279
G281	G3150	0.0279
G55	G3161	0.0279
G281	G3161	0.0279
G55	G3199	0.0279
G281	G4068	0.0279
G55	G4240	0.0279
G281	G4240	0.0279
G281	G4394	0.0279
G55	G4429	0.0279
G281	G4429	0.0279
G55	G4456	0.0279
G55	G80	0.0279
G281	G3660	0.0279
G313	G3335	0.0279
G92	G565	0.0279
G23	G889	0.0279
G23	G3072	0.0279
G23	G432	0.0279
G92	G2638	0.0279
G316	G4023	0.0279
G92	G331	0.0279
G23	G964	0.0279
G23	G2301	0.0279
G23	G2684	0.0279
G23	G4084	0.0279
G316	G1102	0.0279
G316	G3775	0.0279
G316	G4116	0.0279
G316	G4374	0.0279
G316	G459	0.0279
G316	G846	0.0279
G316	G2601	0.0279
G55	G176	0.0278
G281	G512	0.0278
G55	G530	0.0278
G55	G733	0.0278
G281	G733	0.0278
G55	G840	0.0278
G281	G840	0.0278
G55	G1044	0.0278
G281	G1044	0.0278
G55	G1054	0.0278
G281	G1054	0.0278
G55	G1648	0.0278
G55	G2238	0.0278
G281	G2253	0.0278
G55	G2289	0.0278
G281	G2511	0.0278
G281	G2673	0.0278
G55	G2956	0.0278
G281	G2956	0.0278
G281	G2973	0.0278
G281	G2990	0.0278
G55	G3123	0.0278
G55	G3284	0.0278
G281	G3284	0.0278
G55	G3306	0.0278
G281	G3306	0.0278
G55	G3918	0.0278
G281	G4102	0.0278
G55	G4337	0.0278
G281	G4337	0.0278
G281	G4453	0.0278
G281	G3054	0.0278
G313	G1378	0.0278
G309	G2323	0.0278
G313	G2997	0.0278
G23	G2118	0.0278
G23	G2287	0.0278
G316	G3466	0.0278
G316	G652	0.0278
G316	G2017	0.0278
G316	G2669	0.0278
G316	G2698	0.0278
G316	G4318	0.0278
G281	G536	0.0277
G281	G913	0.0277
G281	G1353	0.0277
G281	G2668	0.0277
G55	G2680	0.0277
G55	G2795	0.0277
G55	G3153	0.0277
G281	G3153	0.0277
G281	G3539	0.0277
G55	G4106	0.0277
G281	G4106	0.0277
G55	G4194	0.0277
G281	G4194	0.0277
G281	G771	0.0277
G55	G812	0.0277
G55	G2344	0.0277
G92	G1955	0.0277
G92	G2437	0.0277
G92	G1357	0.0277
G92	G4271	0.0277
G92	G1906	0.0277
G92	G2878	0.0277
G23	G1649	0.0277
G316	G2119	0.0277
G23	G2708	0.0277
G316	G728	0.0277
G316	G1717	0.0277
G316	G2153	0.0277
G316	G2952	0.0277
G316	G3072	0.0277
G316	G3604	0.0277
G316	G3985	0.0277
G316	G4137	0.0277
G316	G56	0.0277
G316	G392	0.0277
G316	G1297	0.0277
G316	G1747	0.0277
G316	G2801	0.0277
G316	G3238	0.0277
G55	G524	0.0276
G281	G524	0.0276
G281	G1390	0.0276
G55	G2093	0.0276
G281	G2093	0.0276
G55	G2359	0.0276
G281	G2359	0.0276
G55	G2482	0.0276
G281	G2557	0.0276
G55	G2918	0.0276
G281	G2948	0.0276
G55	G3403	0.0276
G281	G3403	0.0276
G281	G4087	0.0276
G55	G1248	0.0276
G55	G3144	0.0276
G313	G4327	0.0276
G313	G1271	0.0276
G313	G3345	0.0276
G92	G3333	0.0276
G92	G4312	0.0276
G23	G819	0.0276
G23	G1580	0.0276
G23	G2433	0.0276
G23	G1346	0.0276
G23	G3270	0.0276
G316	G1699	0.0276
G316	G1930	0.0276
G316	G3089	0.0276
G316	G3172	0.0276
G23	G3020	0.0276
G316	G107	0.0276
G316	G1628	0.0276
G316	G2823	0.0276
G316	G4156	0.0276
G316	G1971	0.0276
G316	G2087	0.0276
G316	G2199	0.0276
G316	G2598	0.0276
G316	G3026	0.0276
G316	G4160	0.0276
G316	G2390	0.0276
G316	G3110	0.0276
G316	G3679	0.0276
G55	G41	0.0275
G281	G41	0.0275
G55	G666	0.0275
G281	G666	0.0275
G55	G851	0.0275
G55	G1587	0.0275
G281	G1862	0.0275
G281	G2213	0.0275
G55	G3463	0.0275
G281	G3463	0.0275
G281	G513	0.0275
G281	G2134	0.0275
G281	G2351	0.0275
G281	G2514	0.0275
G281	G3466	0.0275
G281	G4486	0.0275
G313	G152	0.0275
G313	G3863	0.0275
G23	G4187	0.0275
G92	G2271	0.0275
G23	G2132	0.0275
G23	G2574	0.0275
G23	G2792	0.0275
G23	G3035	0.0275
G316	G1259	0.0275
G316	G2104	0.0275
G316	G3665	0.0275
G23	G4283	0.0275
G316	G39	0.0275
G316	G1086	0.0275
G316	G2644	0.0275
G316	G4232	0.0275
G316	G810	0.0275
G316	G3132	0.0275
G55	G42	0.0274
G281	G54	0.0274
G55	G153	0.0274
G281	G509	0.0274
G281	G895	0.0274
G55	G1185	0.0274
G281	G1185	0.0274
G55	G1769	0.0274
G281	G1769	0.0274
G281	G2163	0.0274
G55	G2740	0.0274
G281	G2740	0.0274
G281	G2912	0.0274
G55	G3359	0.0274
G55	G3481	0.0274
G281	G3481	0.0274
G281	G1504	0.0274
G55	G3510	0.0274
G313	G2646	0.0274
G309	G2456	0.0274
G23	G4350	0.0274
G316	G343	0.0274
G316	G994	0.0274
G316	G1418	0.0274
G316	G3445	0.0274
G316	G3590	0.0274
G316	G4110	0.0274
G316	G4172	0.0274
G316	G522	0.0274
G316	G1531	0.0274
G316	G2084	0.0274
G316	G2531	0.0274
G316	G3029	0.0274
G316	G260	0.0274
G316	G3152	0.0274
G316	G3245	0.0274
G281	G211	0.0273
G281	G279	0.0273
G55	G440	0.0273
G281	G440	0.0273
G281	G813	0.0273
G55	G1093	0.0273
G55	G1095	0.0273
G281	G1095	0.0273
G55	G1102	0.0273
G281	G1102	0.0273
G281	G2137	0.0273
G55	G2704	0.0273
G281	G2704	0.0273
G55	G3513	0.0273
G281	G3513	0.0273
G55	G3775	0.0273
G55	G4020	0.0273
G55	G4306	0.0273
G281	G4306	0.0273
G55	G48	0.0273
G55	G1665	0.0273
G281	G1861	0.0273
G309	G1828	0.0273
G313	G1828	0.0273
G313	G1936	0.0273
G313	G585	0.0273
G92	G51	0.0273
G23	G1543	0.0273
G92	G910	0.0273
G92	G3087	0.0273
G92	G3318	0.0273
G23	G450	0.0273
G316	G366	0.0273
G316	G1132	0.0273
G316	G1884	0.0273
G316	G2262	0.0273
G316	G3255	0.0273
G316	G609	0.0273
G316	G793	0.0273
G316	G3975	0.0273
G316	G23	0.0273
G316	G615	0.0273
G316	G2495	0.0273
G316	G4257	0.0273
G316	G3681	0.0273
G55	G319	0.0272
G281	G319	0.0272
G281	G475	0.0272
G281	G668	0.0272
G281	G790	0.0272
G281	G897	0.0272
G281	G1774	0.0272
G55	G2274	0.0272
G55	G2315	0.0272
G281	G2654	0.0272
G281	G2881	0.0272
G55	G3754	0.0272
G281	G3754	0.0272
G55	G3765	0.0272
G281	G3765	0.0272
G281	G4099	0.0272
G281	G1430	0.0272
G313	G757	0.0272
G281	G405	0.0272
G313	G3894	0.0272
G313	G2779	0.0272
G92	G4262	0.0272
G23	G530	0.0272
G316	G1105	0.0272
G23	G2515	0.0272
G23	G3025	0.0272
G23	G4332	0.0272
G316	G111	0.0272
G316	G622	0.0272
G316	G1526	0.0272
G316	G4319	0.0272
G316	G3981	0.0272
G55	G102	0.0271
G281	G102	0.0271
G55	G1447	0.0271
G281	G1447	0.0271
G281	G1758	0.0271
G55	G3366	0.0271
G281	G3366	0.0271
G55	G3562	0.0271
G281	G3611	0.0271
G281	G3922	0.0271
G55	G4419	0.0271
G281	G4419	0.0271
G281	G3663	0.0271
G55	G130	0.0271
G313	G1527	0.0271
G313	G2369	0.0271
G313	G1556	0.0271
G92	G2552	0.0271
G23	G682	0.0271
G23	G2104	0.0271
G23	G2560	0.0271
G316	G1715	0.0271
G23	G1608	0.0271
G23	G3643	0.0271
G316	G847	0.0271
G316	G3392	0.0271
G316	G3890	0.0271
G316	G1635	0.0271
G316	G2427	0.0271
G316	G3751	0.0271
G281	G1720	0.027
G55	G1952	0.027
G281	G1952	0.027
G55	G2084	0.027
G55	G2112	0.027
G55	G2367	0.027
G281	G2818	0.027
G281	G3398	0.027
G55	G3451	0.027
G281	G3676	0.027
G55	G4110	0.027
G281	G4110	0.027
G55	G4269	0.027
G281	G4269	0.027
G55	G4281	0.027
G281	G362	0.027
G281	G1077	0.027
G281	G2537	0.027
G281	G2390	0.027
G313	G3906	0.027
G313	G4225	0.027
G23	G1334	0.027
G92	G328	0.027
G92	G2436	0.027
G92	G3844	0.027
G23	G1067	0.027
G23	G2820	0.027
G23	G3958	0.027
G316	G3151	0.027
G316	G3713	0.027
G316	G4216	0.027
G23	G3856	0.027
G23	G4026	0.027
G23	G2047	0.027
G23	G2422	0.027
G23	G4171	0.027
G316	G1491	0.027
G316	G1634	0.027
G316	G3253	0.027
G316	G4030	0.027
G316	G1950	0.027
G316	G2834	0.027
G316	G3549	0.027
G316	G3624	0.027
G316	G4026	0.027
G316	G3860	0.027
G281	G257	0.0269
G281	G488	0.0269
G55	G518	0.0269
G281	G1762	0.0269
G281	G2517	0.0269
G281	G3757	0.0269
G55	G457	0.0269
G281	G1852	0.0269
G55	G3300	0.0269
G281	G3484	0.0269
G313	G3047	0.0269
G281	G3025	0.0269
G281	G4219	0.0269
G92	G2635	0.0269
G23	G1037	0.0269
G23	G1086	0.0269
G316	G2491	0.0269
G316	G200	0.0269
G316	G3410	0.0269
G316	G1973	0.0269
G316	G2686	0.0269
G316	G4095	0.0269
G316	G3400	0.0269
G316	G4117	0.0269
G316	G3694	0.0269
G316	G3843	0.0269
G281	G373	0.0268
G55	G670	0.0268
G55	G753	0.0268
G281	G1731	0.0268
G55	G2611	0.0268
G281	G2611	0.0268
G281	G2697	0.0268
G281	G2981	0.0268
G281	G3343	0.0268
G281	G3559	0.0268
G281	G4220	0.0268
G55	G4268	0.0268
G235	G4386	0.0268
G281	G738	0.0268
G55	G862	0.0268
G281	G1661	0.0268
G281	G2275	0.0268
G313	G432	0.0268
G281	G3351	0.0268
G92	G2261	0.0268
G23	G4495	0.0268
G92	G733	0.0268
G92	G2956	0.0268
G23	G492	0.0268
G23	G689	0.0268
G23	G1390	0.0268
G23	G602	0.0268
G23	G3890	0.0268
G316	G1845	0.0268
G316	G2419	0.0268
G316	G3052	0.0268
G23	G1740	0.0268
G316	G321	0.0268
G316	G3711	0.0268
G316	G4394	0.0268
G316	G363	0.0268
G316	G2973	0.0268
G55	G188	0.0267
G281	G188	0.0267
G281	G260	0.0267
G55	G578	0.0267
G281	G578	0.0267
G281	G1151	0.0267
G281	G1327	0.0267
G55	G1334	0.0267
G55	G2219	0.0267
G281	G2219	0.0267
G281	G3961	0.0267
G55	G65	0.0267
G55	G1031	0.0267
G55	G2113	0.0267
G281	G2490	0.0267
G281	G2645	0.0267
G55	G2911	0.0267
G281	G4126	0.0267
G55	G4146	0.0267
G313	G2067	0.0267
G313	G3444	0.0267
G281	G553	0.0267
G55	G2311	0.0267
G92	G3998	0.0267
G23	G1012	0.0267
G92	G3494	0.0267
G23	G1402	0.0267
G23	G1798	0.0267
G23	G2032	0.0267
G23	G2860	0.0267
G316	G2883	0.0267
G316	G3389	0.0267
G316	G2083	0.0267
G316	G3872	0.0267
G316	G4051	0.0267
G23	G2394	0.0267
G23	G3756	0.0267
G316	G611	0.0267
G316	G1995	0.0267
G316	G2875	0.0267
G316	G204	0.0267
G316	G551	0.0267
G316	G1637	0.0267
G316	G2128	0.0267
G316	G2190	0.0267
G316	G2337	0.0267
G55	G1172	0.0266
G281	G1172	0.0266
G281	G1259	0.0266
G55	G1391	0.0266
G55	G2197	0.0266
G55	G3780	0.0266
G281	G3780	0.0266
G281	G337	0.0266
G281	G2103	0.0266
G281	G2167	0.0266
G55	G2459	0.0266
G281	G3831	0.0266
G55	G1842	0.0266
G281	G2844	0.0266
G281	G4467	0.0266
G313	G1425	0.0266
G313	G3779	0.0266
G92	G2642	0.0266
G23	G160	0.0266
G92	G780	0.0266
G92	G2721	0.0266
G23	G3288	0.0266
G23	G4450	0.0266
G23	G127	0.0266
G23	G2753	0.0266
G23	G3000	0.0266
G316	G1460	0.0266
G316	G2684	0.0266
G316	G2774	0.0266
G316	G2895	0.0266
G316	G2910	0.0266
G316	G4115	0.0266
G316	G396	0.0266
G316	G909	0.0266
G316	G1253	0.0266
G316	G3143	0.0266
G316	G3252	0.0266
G316	G4119	0.0266
G55	G268	0.0265
G55	G313	0.0265
G281	G313	0.0265
G55	G1528	0.0265
G55	G1585	0.0265
G281	G1585	0.0265
G281	G1794	0.0265
G281	G2847	0.0265
G55	G2937	0.0265
G55	G3291	0.0265
G281	G3291	0.0265
G55	G1990	0.0265
G309	G1929	0.0265
G281	G3657	0.0265
G281	G4437	0.0265
G313	G2710	0.0265
G313	G859	0.0265
G313	G3638	0.0265
G92	G3525	0.0265
G23	G2417	0.0265
G92	G2610	0.0265
G23	G1322	0.0265
G23	G2355	0.0265
G23	G2456	0.0265
G316	G159	0.0265
G316	G4276	0.0265
G316	G74	0.0265
G23	G4123	0.0265
G316	G772	0.0265
G316	G1412	0.0265
G316	G2859	0.0265
G316	G3459	0.0265
G316	G3470	0.0265
G316	G86	0.0265
G316	G1527	0.0265
G316	G1889	0.0265
G316	G2600	0.0265
G316	G16	0.0265
G281	G1115	0.0264
G55	G2038	0.0264
G281	G2488	0.0264
G281	G2783	0.0264
G281	G3841	0.0264
G281	G1966	0.0264
G281	G3419	0.0264
G281	G4169	0.0264
G281	G1318	0.0264
G313	G871	0.0264
G313	G66	0.0264
G92	G3925	0.0264
G92	G3723	0.0264
G23	G1996	0.0264
G92	G2668	0.0264
G23	G1077	0.0264
G23	G3204	0.0264
G316	G1120	0.0264
G316	G193	0.0264
G316	G2925	0.0264
G316	G3625	0.0264
G316	G2058	0.0264
G316	G2208	0.0264
G316	G3202	0.0264
G55	G425	0.0263
G281	G947	0.0263
G55	G1643	0.0263
G281	G1643	0.0263
G281	G2532	0.0263
G281	G3229	0.0263
G55	G3877	0.0263
G55	G4002	0.0263
G281	G4002	0.0263
G55	G3118	0.0263
G281	G84	0.0263
G281	G2420	0.0263
G281	G2485	0.0263
G313	G4187	0.0263
G55	G700	0.0263
G23	G320	0.0263
G23	G641	0.0263
G23	G895	0.0263
G23	G2556	0.0263
G23	G4361	0.0263
G92	G3376	0.0263
G316	G1696	0.0263
G23	G2122	0.0263
G316	G924	0.0263
G316	G1355	0.0263
G316	G1475	0.0263
G316	G2960	0.0263
G316	G3200	0.0263
G316	G1053	0.0263
G281	G189	0.0262
G55	G1258	0.0262
G281	G1258	0.0262
G281	G2350	0.0262
G55	G2372	0.0262
G281	G2372	0.0262
G281	G3783	0.0262
G281	G3819	0.0262
G55	G4055	0.0262
G281	G880	0.0262
G55	G1520	0.0262
G281	G3225	0.0262
G281	G3651	0.0262
G281	G3699	0.0262
G281	G1335	0.0262
G281	G2318	0.0262
G313	G3635	0.0262
G313	G1402	0.0262
G313	G346	0.0262
G313	G485	0.0262
G313	G3189	0.0262
G92	G3098	0.0262
G92	G2375	0.0262
G92	G1483	0.0262
G316	G1590	0.0262
G316	G2099	0.0262
G316	G2719	0.0262
G316	G3194	0.0262
G23	G2991	0.0262
G316	G1791	0.0262
G316	G1948	0.0262
G316	G2039	0.0262
G316	G2780	0.0262
G316	G4168	0.0262
G316	G71	0.0262
G316	G348	0.0262
G316	G465	0.0262
G316	G971	0.0262
G316	G1370	0.0262
G316	G3970	0.0262
G316	G671	0.0262
G281	G62	0.0261
G281	G1392	0.0261
G281	G1701	0.0261
G281	G3345	0.0261
G281	G3627	0.0261
G281	G4208	0.0261
G55	G4409	0.0261
G281	G4409	0.0261
G281	G271	0.0261
G55	G274	0.0261
G281	G2527	0.0261
G281	G874	0.0261
G281	G2472	0.0261
G281	G3152	0.0261
G55	G3927	0.0261
G309	G414	0.0261
G313	G778	0.0261
G55	G2920	0.0261
G23	G4343	0.0261
G92	G789	0.0261
G316	G248	0.0261
G23	G264	0.0261
G92	G2314	0.0261
G23	G3722	0.0261
G23	G2674	0.0261
G316	G177	0.0261
G316	G2252	0.0261
G23	G230	0.0261
G23	G1479	0.0261
G316	G211	0.0261
G316	G1472	0.0261
G316	G1703	0.0261
G316	G3191	0.0261
G316	G2408	0.0261
G316	G1545	0.0261
G316	G3199	0.0261
G55	G707	0.026
G281	G1120	0.026
G55	G1405	0.026
G281	G1405	0.026
G281	G1728	0.026
G281	G2431	0.026
G55	G2456	0.026
G281	G2866	0.026
G281	G1789	0.026
G281	G2747	0.026
G281	G2908	0.026
G55	G4235	0.026
G281	G4329	0.026
G313	G258	0.026
G309	G1566	0.026
G92	G2783	0.026
G23	G2523	0.026
G316	G3870	0.026
G23	G211	0.026
G23	G330	0.026
G23	G1130	0.026
G23	G1231	0.026
G316	G941	0.026
G316	G1944	0.026
G316	G2794	0.026
G316	G3816	0.026
G316	G754	0.026
G316	G1210	0.026
G316	G1310	0.026
G316	G1535	0.026
G316	G2389	0.026
G316	G441	0.026
G316	G744	0.026
G316	G1375	0.026
G316	G3982	0.026
G316	G4295	0.026
G316	G4274	0.026
G281	G445	0.0259
G55	G616	0.0259
G281	G714	0.0259
G281	G1356	0.0259
G281	G3126	0.0259
G55	G3891	0.0259
G281	G3891	0.0259
G281	G3898	0.0259
G55	G4218	0.0259
G281	G4218	0.0259
G55	G237	0.0259
G281	G684	0.0259
G55	G1315	0.0259
G55	G1389	0.0259
G281	G1907	0.0259
G281	G2116	0.0259
G55	G2223	0.0259
G55	G2339	0.0259
G281	G2522	0.0259
G281	G3606	0.0259
G313	G745	0.0259
G281	G277	0.0259
G281	G731	0.0259
G281	G896	0.0259
G281	G2388	0.0259
G313	G1512	0.0259
G313	G4155	0.0259
G313	G4236	0.0259
G313	G3095	0.0259
G313	G3884	0.0259
G313	G3978	0.0259
G313	G2072	0.0259
G235	G3632	0.0259
G23	G3503	0.0259
G23	G118	0.0259
G23	G724	0.0259
G23	G551	0.0259
G23	G2900	0.0259
G316	G962	0.0259
G316	G1564	0.0259
G316	G2286	0.0259
G316	G618	0.0259
G316	G3918	0.0259
G316	G2800	0.0259
G281	G484	0.0258
G281	G1893	0.0258
G281	G2436	0.0258
G281	G3779	0.0258
G55	G2029	0.0258
G281	G2417	0.0258
G281	G4316	0.0258
G281	G770	0.0258
G281	G3046	0.0258
G281	G3219	0.0258
G281	G4033	0.0258
G55	G4505	0.0258
G281	G4505	0.0258
G309	G2613	0.0258
G92	G4251	0.0258
G23	G162	0.0258
G23	G205	0.0258
G23	G2852	0.0258
G23	G121	0.0258
G316	G1885	0.0258
G23	G2133	0.0258
G23	G2749	0.0258
G23	G4235	0.0258
G92	G992	0.0258
G316	G54	0.0258
G316	G2111	0.0258
G316	G3608	0.0258
G316	G3705	0.0258
G316	G1	0.0258
G316	G1096	0.0258
G316	G1361	0.0258
G316	G1702	0.0258
G316	G1917	0.0258
G316	G2678	0.0258
G316	G3761	0.0258
G316	G4353	0.0258
G316	G1292	0.0258
G55	G691	0.0257
G281	G691	0.0257
G55	G1090	0.0257
G281	G1278	0.0257
G55	G1545	0.0257
G281	G1545	0.0257
G55	G1899	0.0257
G281	G3875	0.0257
G55	G721	0.0257
G55	G1161	0.0257
G281	G1194	0.0257
G281	G1544	0.0257
G281	G1694	0.0257
G281	G2534	0.0257
G55	G3096	0.0257
G281	G3709	0.0257
G281	G562	0.0257
G55	G1157	0.0257
G55	G1645	0.0257
G55	G2155	0.0257
G235	G2614	0.0257
G313	G3724	0.0257
G313	G3942	0.0257
G281	G2401	0.0257
G23	G653	0.0257
G23	G2175	0.0257
G23	G3267	0.0257
G23	G3757	0.0257
G316	G3240	0.0257
G316	G4357	0.0257
G23	G1520	0.0257
G23	G3680	0.0257
G23	G3961	0.0257
G316	G289	0.0257
G316	G915	0.0257
G316	G1076	0.0257
G316	G1249	0.0257
G316	G1329	0.0257
G316	G3740	0.0257
G316	G4170	0.0257
G316	G4376	0.0257
G316	G2311	0.0257
G281	G2572	0.0256
G55	G3948	0.0256
G281	G3948	0.0256
G55	G3998	0.0256
G281	G4236	0.0256
G313	G151	0.0256
G281	G365	0.0256
G281	G657	0.0256
G281	G797	0.0256
G281	G898	0.0256
G281	G2139	0.0256
G281	G2308	0.0256
G309	G1757	0.0256
G309	G3196	0.0256
G313	G2301	0.0256
G92	G1148	0.0256
G92	G440	0.0256
G23	G3922	0.0256
G23	G3304	0.0256
G92	G2445	0.0256
G92	G3534	0.0256
G316	G1392	0.0256
G316	G3607	0.0256
G23	G182	0.0256
G23	G1023	0.0256
G23	G4076	0.0256
G316	G1732	0.0256
G316	G1789	0.0256
G316	G2292	0.0256
G316	G2302	0.0256
G316	G3575	0.0256
G316	G4080	0.0256
G316	G577	0.0256
G316	G931	0.0256
G316	G1239	0.0256
G316	G4287	0.0256
G316	G1621	0.0256
G55	G10	0.0255
G281	G10	0.0255
G55	G1344	0.0255
G281	G1344	0.0255
G55	G2117	0.0255
G55	G2901	0.0255
G55	G4205	0.0255
G55	G819	0.0255
G281	G1883	0.0255
G281	G2011	0.0255
G55	G2261	0.0255
G281	G2396	0.0255
G281	G3129	0.0255
G309	G1014	0.0255
G313	G4161	0.0255
G281	G627	0.0255
G281	G656	0.0255
G55	G2666	0.0255
G281	G3097	0.0255
G281	G3813	0.0255
G92	G1006	0.0255
G316	G3712	0.0255
G23	G569	0.0255
G23	G1068	0.0255
G23	G1455	0.0255
G92	G254	0.0255
G92	G1201	0.0255
G92	G2157	0.0255
G23	G582	0.0255
G23	G3510	0.0255
G316	G279	0.0255
G316	G2246	0.0255
G316	G2352	0.0255
G316	G2564	0.0255
G316	G2593	0.0255
G316	G3526	0.0255
G316	G3790	0.0255
G316	G4214	0.0255
G316	G1419	0.0255
G316	G2951	0.0255
G316	G3041	0.0255
G316	G4188	0.0255
G316	G17	0.0255
G316	G80	0.0255
G316	G1444	0.0255
G316	G3136	0.0255
G316	G3652	0.0255
G316	G3699	0.0255
G316	G3892	0.0255
G316	G1146	0.0255
G281	G1083	0.0254
G281	G3931	0.0254
G281	G566	0.0254
G281	G2238	0.0254
G55	G2445	0.0254
G281	G2445	0.0254
G55	G2673	0.0254
G281	G3224	0.0254
G281	G3962	0.0254
G55	G4496	0.0254
G313	G2261	0.0254
G235	G3673	0.0254
G309	G3673	0.0254
G313	G3718	0.0254
G281	G89	0.0254
G313	G178	0.0254
G309	G3368	0.0254
G313	G3429	0.0254
G235	G3927	0.0254
G313	G3433	0.0254
G92	G605	0.0254
G92	G1056	0.0254
G92	G2293	0.0254
G92	G3015	0.0254
G23	G1372	0.0254
G92	G2752	0.0254
G92	G3009	0.0254
G316	G780	0.0254
G316	G2071	0.0254
G316	G2658	0.0254
G316	G4122	0.0254
G23	G1015	0.0254
G316	G2027	0.0254
G316	G2378	0.0254
G316	G3323	0.0254
G316	G4469	0.0254
G316	G241	0.0254
G316	G399	0.0254
G316	G2882	0.0254
G281	G174	0.0253
G55	G1495	0.0253
G55	G4105	0.0253
G281	G4420	0.0253
G55	G1913	0.0253
G281	G2018	0.0253
G55	G2391	0.0253
G281	G3871	0.0253
G281	G2831	0.0253
G313	G1562	0.0253
G23	G445	0.0253
G92	G4378	0.0253
G92	G3966	0.0253
G23	G2031	0.0253
G23	G890	0.0253
G23	G2342	0.0253
G23	G2990	0.0253
G316	G1569	0.0253
G316	G3516	0.0253
G316	G97	0.0253
G316	G1669	0.0253
G316	G2283	0.0253
G316	G3246	0.0253
G316	G4381	0.0253
G316	G4501	0.0253
G316	G603	0.0253
G316	G2452	0.0253
G316	G2911	0.0253
G316	G3926	0.0253
G316	G4275	0.0253
G316	G1565	0.0253
G316	G2501	0.0253
G316	G3662	0.0253
G316	G4088	0.0253
G281	G841	0.0252
G281	G3033	0.0252
G55	G4255	0.0252
G281	G4255	0.0252
G55	G536	0.0252
G281	G1570	0.0252
G281	G2947	0.0252
G281	G3053	0.0252
G55	G3293	0.0252
G55	G3386	0.0252
G281	G1368	0.0252
G281	G2432	0.0252
G313	G2881	0.0252
G309	G3656	0.0252
G23	G262	0.0252
G92	G3060	0.0252
G23	G902	0.0252
G23	G1160	0.0252
G23	G2913	0.0252
G23	G3238	0.0252
G316	G557	0.0252
G23	G3283	0.0252
G316	G220	0.0252
G316	G526	0.0252
G316	G2498	0.0252
G316	G93	0.0252
G316	G699	0.0252
G316	G2338	0.0252
G316	G3812	0.0252
G316	G4485	0.0252
G316	G22	0.0252
G316	G1286	0.0252
G316	G1315	0.0252
G316	G1869	0.0252
G316	G1879	0.0252
G316	G3219	0.0252
G281	G1851	0.0251
G55	G2830	0.0251
G281	G2830	0.0251
G281	G3315	0.0251
G281	G3972	0.0251
G55	G4259	0.0251
G55	G482	0.0251
G55	G2176	0.0251
G55	G2551	0.0251
G309	G3008	0.0251
G313	G1710	0.0251
G313	G760	0.0251
G313	G4477	0.0251
G23	G589	0.0251
G92	G1742	0.0251
G23	G1489	0.0251
G316	G1774	0.0251
G316	G1909	0.0251
G316	G3979	0.0251
G316	G4233	0.0251
G23	G3423	0.0251
G316	G1255	0.0251
G316	G2977	0.0251
G316	G4163	0.0251
G316	G1351	0.0251
G281	G1006	0.025
G281	G4400	0.025
G281	G2042	0.025
G281	G2770	0.025
G281	G3074	0.025
G55	G990	0.025
G55	G1489	0.025
G55	G2302	0.025
G281	G2921	0.025
G281	G2953	0.025
G55	G3247	0.025
G55	G3459	0.025
G55	G3466	0.025
G281	G3661	0.025
G281	G4069	0.025
G313	G1315	0.025
G92	G3072	0.025
G92	G3880	0.025
G23	G373	0.025
G23	G4317	0.025
G23	G2382	0.025
G23	G3918	0.025
G316	G1183	0.025
G92	G3506	0.025
G23	G853	0.025
G23	G2747	0.025
G316	G3538	0.025
G316	G4024	0.025
G316	G647	0.025
G316	G2439	0.025
G316	G3835	0.025
G316	G4492	0.025
G316	G357	0.025
G316	G575	0.025
G316	G651	0.025
G281	G234	0.0249
G55	G398	0.0249
G281	G398	0.0249
G281	G991	0.0249
G55	G1708	0.0249
G281	G1708	0.0249
G55	G2269	0.0249
G281	G2269	0.0249
G281	G2438	0.0249
G55	G2626	0.0249
G55	G2199	0.0249
G55	G516	0.0249
G281	G2495	0.0249
G281	G2576	0.0249
G281	G3397	0.0249
G281	G4488	0.0249
G313	G2456	0.0249
G92	G2263	0.0249
G92	G2409	0.0249
G23	G2741	0.0249
G23	G3563	0.0249
G316	G928	0.0249
G316	G2019	0.0249
G92	G1764	0.0249
G23	G2004	0.0249
G23	G2098	0.0249
G316	G1591	0.0249
G316	G3795	0.0249
G316	G3801	0.0249
G23	G2926	0.0249
G316	G440	0.0249
G316	G1275	0.0249
G281	G995	0.0248
G55	G1046	0.0248
G55	G2207	0.0248
G281	G2207	0.0248
G55	G546	0.0248
G281	G1519	0.0248
G55	G3244	0.0248
G281	G3352	0.0248
G281	G918	0.0248
G55	G1272	0.0248
G281	G2979	0.0248
G281	G3076	0.0248
G309	G3974	0.0248
G309	G4217	0.0248
G55	G3869	0.0248
G313	G935	0.0248
G92	G1238	0.0248
G92	G1794	0.0248
G92	G4369	0.0248
G23	G1963	0.0248
G23	G2461	0.0248
G23	G3453	0.0248
G316	G385	0.0248
G23	G1678	0.0248
G23	G1886	0.0248
G23	G2495	0.0248
G316	G375	0.0248
G316	G530	0.0248
G316	G2846	0.0248
G316	G2897	0.0248
G316	G1224	0.0248
G316	G3123	0.0248
G316	G3281	0.0248
G316	G3909	0.0248
G316	G2188	0.0248
G316	G3058	0.0248
G316	G4212	0.0248
G316	G4270	0.0248
G281	G798	0.0247
G281	G3976	0.0247
G55	G137	0.0247
G281	G1707	0.0247
G55	G1758	0.0247
G55	G1774	0.0247
G55	G1817	0.0247
G281	G2928	0.0247
G281	G3089	0.0247
G55	G4099	0.0247
G55	G4435	0.0247
G281	G4476	0.0247
G309	G1436	0.0247
G313	G602	0.0247
G281	G3309	0.0247
G55	G4176	0.0247
G92	G259	0.0247
G92	G2855	0.0247
G92	G1353	0.0247
G23	G1593	0.0247
G316	G40	0.0247
G316	G528	0.0247
G316	G1020	0.0247
G316	G3692	0.0247
G23	G3487	0.0247
G316	G131	0.0247
G316	G1477	0.0247
G316	G1626	0.0247
G316	G1769	0.0247
G316	G742	0.0247
G316	G3030	0.0247
G316	G3580	0.0247
G281	G255	0.0246
G55	G1156	0.0246
G281	G3072	0.0246
G55	G550	0.0246
G281	G1304	0.0246
G281	G1919	0.0246
G281	G3337	0.0246
G55	G3406	0.0246
G309	G554	0.0246
G313	G1689	0.0246
G309	G2663	0.0246
G281	G338	0.0246
G281	G2402	0.0246
G55	G3401	0.0246
G281	G4322	0.0246
G309	G1026	0.0246
G313	G2507	0.0246
G313	G2567	0.0246
G92	G2741	0.0246
G23	G1030	0.0246
G23	G3373	0.0246
G316	G1539	0.0246
G316	G722	0.0246
G316	G1502	0.0246
G316	G2873	0.0246
G316	G4385	0.0246
G316	G1158	0.0246
G316	G1861	0.0246
G316	G2222	0.0246
G316	G2553	0.0246
G316	G3368	0.0246
G316	G1561	0.0246
G316	G1624	0.0246
G316	G1831	0.0246
G316	G2325	0.0246
G55	G1002	0.0245
G55	G1028	0.0245
G55	G1343	0.0245
G55	G1978	0.0245
G55	G2024	0.0245
G281	G2985	0.0245
G281	G3106	0.0245
G55	G3478	0.0245
G309	G3933	0.0245
G313	G3006	0.0245
G281	G3686	0.0245
G55	G4219	0.0245
G313	G404	0.0245
G313	G1854	0.0245
G313	G3409	0.0245
G55	G13	0.0245
G309	G950	0.0245
G23	G1041	0.0245
G23	G587	0.0245
G92	G1630	0.0245
G316	G1223	0.0245
G23	G1260	0.0245
G316	G761	0.0245
G316	G3444	0.0245
G316	G513	0.0245
G316	G1998	0.0245
G316	G2120	0.0245
G316	G2819	0.0245
G316	G2076	0.0245
G55	G642	0.0244
G281	G1739	0.0244
G281	G83	0.0244
G281	G1848	0.0244
G281	G2842	0.0244
G313	G191	0.0244
G281	G4132	0.0244
G309	G2523	0.0244
G313	G3803	0.0244
G92	G1611	0.0244
G23	G50	0.0244
G23	G4309	0.0244
G92	G608	0.0244
G92	G1374	0.0244
G316	G1216	0.0244
G92	G418	0.0244
G92	G3165	0.0244
G23	G2775	0.0244
G316	G993	0.0244
G316	G1720	0.0244
G316	G2194	0.0244
G316	G3411	0.0244
G316	G3293	0.0244
G23	G3316	0.0244
G316	G582	0.0244
G316	G1540	0.0244
G316	G1062	0.0244
G281	G961	0.0243
G55	G2435	0.0243
G281	G2733	0.0243
G55	G3278	0.0243
G55	G3488	0.0243
G281	G3488	0.0243
G281	G108	0.0243
G55	G1731	0.0243
G281	G3589	0.0243
G55	G3784	0.0243
G309	G432	0.0243
G313	G3126	0.0243
G281	G4086	0.0243
G313	G2091	0.0243
G313	G3245	0.0243
G92	G1187	0.0243
G92	G663	0.0243
G92	G2673	0.0243
G23	G48	0.0243
G316	G644	0.0243
G92	G3873	0.0243
G316	G2127	0.0243
G316	G4410	0.0243
G23	G1408	0.0243
G23	G1986	0.0243
G23	G2800	0.0243
G23	G3233	0.0243
G23	G2121	0.0243
G23	G3164	0.0243
G316	G683	0.0243
G316	G1089	0.0243
G316	G1956	0.0243
G316	G1960	0.0243
G316	G2040	0.0243
G316	G533	0.0243
G316	G999	0.0243
G316	G2529	0.0243
G316	G3384	0.0243
G316	G3631	0.0243
G316	G2884	0.0243
G316	G4456	0.0243
G281	G764	0.0242
G55	G1043	0.0242
G55	G1446	0.0242
G281	G1446	0.0242
G55	G2688	0.0242
G281	G2688	0.0242
G281	G4036	0.0242
G55	G4343	0.0242
G55	G533	0.0242
G55	G1327	0.0242
G281	G1365	0.0242
G281	G4413	0.0242
G319	G3186	0.0242
G281	G57	0.0242
G281	G1493	0.0242
G55	G1526	0.0242
G55	G1803	0.0242
G55	G2143	0.0242
G281	G2633	0.0242
G281	G2703	0.0242
G55	G3119	0.0242
G313	G2232	0.0242
G313	G596	0.0242
G313	G1082	0.0242
G235	G4179	0.0242
G313	G1241	0.0242
G92	G3030	0.0242
G23	G2901	0.0242
G23	G2917	0.0242
G92	G2559	0.0242
G92	G2658	0.0242
G23	G1251	0.0242
G23	G1254	0.0242
G23	G1700	0.0242
G23	G4276	0.0242
G23	G503	0.0242
G23	G3091	0.0242
G316	G1394	0.0242
G316	G1939	0.0242
G316	G2112	0.0242
G316	G2577	0.0242
G316	G2779	0.0242
G23	G1036	0.0242
G316	G1199	0.0242
G316	G3424	0.0242
G55	G2730	0.0241
G281	G2730	0.0241
G55	G3004	0.0241
G281	G3004	0.0241
G55	G150	0.0241
G55	G3723	0.0241
G281	G429	0.0241
G281	G2173	0.0241
G281	G2531	0.0241
G235	G3857	0.0241
G313	G319	0.0241
G313	G330	0.0241
G313	G4042	0.0241
G92	G3329	0.0241
G92	G4385	0.0241
G23	G85	0.0241
G23	G2933	0.0241
G92	G280	0.0241
G316	G1688	0.0241
G23	G1174	0.0241
G23	G1641	0.0241
G23	G2938	0.0241
G316	G1118	0.0241
G316	G2035	0.0241
G316	G3728	0.0241
G316	G416	0.0241
G316	G851	0.0241
G316	G1486	0.0241
G316	G2176	0.0241
G316	G2438	0.0241
G316	G3394	0.0241
G316	G2827	0.0241
G316	G281	0.0241
G316	G2230	0.0241
G316	G3436	0.0241
G281	G14	0.024
G309	G2461	0.024
G281	G145	0.024
G55	G3873	0.024
G313	G54	0.024
G313	G1811	0.024
G313	G4312	0.024
G313	G2172	0.024
G23	G4426	0.024
G92	G2603	0.024
G23	G427	0.024
G23	G1188	0.024
G23	G2386	0.024
G23	G2907	0.024
G316	G3984	0.024
G23	G321	0.024
G23	G511	0.024
G23	G692	0.024
G23	G693	0.024
G23	G1028	0.024
G23	G1488	0.024
G23	G3192	0.024
G316	G2264	0.024
G316	G3757	0.024
G23	G4031	0.024
G316	G463	0.024
G316	G2223	0.024
G316	G2324	0.024
G316	G2025	0.024
G316	G2468	0.024
G281	G414	0.0239
G281	G3138	0.0239
G55	G3220	0.0239
G55	G3355	0.0239
G55	G4098	0.0239
G281	G4098	0.0239
G55	G316	0.0239
G55	G2488	0.0239
G55	G2783	0.0239
G281	G4287	0.0239
G55	G4313	0.0239
G55	G1480	0.0239
G281	G1480	0.0239
G55	G2036	0.0239
G55	G3886	0.0239
G55	G4178	0.0239
G313	G1969	0.0239
G23	G253	0.0239
G23	G1642	0.0239
G23	G3359	0.0239
G92	G2711	0.0239
G316	G1655	0.0239
G23	G69	0.0239
G23	G618	0.0239
G23	G1602	0.0239
G23	G3153	0.0239
G23	G3666	0.0239
G23	G4099	0.0239
G316	G682	0.0239
G316	G1521	0.0239
G316	G2330	0.0239
G316	G4159	0.0239
G316	G342	0.0239
G316	G2224	0.0239
G316	G3755	0.0239
G281	G358	0.0238
G55	G1664	0.0238
G55	G3112	0.0238
G281	G425	0.0238
G281	G3226	0.0238
G55	G292	0.0238
G281	G1826	0.0238
G55	G2861	0.0238
G313	G3093	0.0238
G281	G2905	0.0238
G309	G946	0.0238
G92	G3073	0.0238
G23	G1184	0.0238
G23	G1877	0.0238
G23	G2073	0.0238
G23	G3039	0.0238
G23	G3955	0.0238
G23	G4100	0.0238
G316	G2506	0.0238
G23	G1278	0.0238
G23	G2044	0.0238
G316	G100	0.0238
G316	G460	0.0238
G316	G757	0.0238
G316	G1005	0.0238
G316	G2362	0.0238
G316	G3629	0.0238
G316	G3656	0.0238
G316	G4178	0.0238
G23	G1677	0.0238
G23	G3663	0.0238
G316	G736	0.0238
G316	G1947	0.0238
G316	G4228	0.0238
G316	G3316	0.0238
G55	G4449	0.0237
G281	G4449	0.0237
G55	G62	0.0237
G281	G341	0.0237
G281	G1350	0.0237
G55	G1753	0.0237
G55	G3102	0.0237
G55	G3819	0.0237
G281	G4009	0.0237
G281	G171	0.0237
G55	G3896	0.0237
G235	G1625	0.0237
G313	G1625	0.0237
G319	G1625	0.0237
G313	G2512	0.0237
G313	G4003	0.0237
G281	G2674	0.0237
G309	G1620	0.0237
G313	G3928	0.0237
G281	G3990	0.0237
G313	G851	0.0237
G313	G3139	0.0237
G23	G3120	0.0237
G23	G3827	0.0237
G92	G996	0.0237
G92	G385	0.0237
G92	G2997	0.0237
G316	G4078	0.0237
G316	G2142	0.0237
G316	G3574	0.0237
G23	G883	0.0237
G23	G1196	0.0237
G23	G1431	0.0237
G23	G2504	0.0237
G23	G2220	0.0237
G23	G3031	0.0237
G316	G573	0.0237
G316	G3117	0.0237
G316	G3735	0.0237
G316	G945	0.0237
G316	G978	0.0237
G316	G1638	0.0237
G316	G1859	0.0237
G316	G2540	0.0237
G316	G3278	0.0237
G316	G3903	0.0237
G316	G3947	0.0237
G316	G1497	0.0237
G316	G2470	0.0237
G55	G4402	0.0236
G281	G4402	0.0236
G313	G2181	0.0236
G55	G674	0.0236
G281	G2563	0.0236
G281	G2907	0.0236
G281	G3496	0.0236
G55	G3669	0.0236
G55	G3801	0.0236
G281	G4198	0.0236
G55	G4209	0.0236
G309	G1031	0.0236
G313	G1701	0.0236
G281	G1163	0.0236
G55	G1198	0.0236
G281	G4092	0.0236
G281	G4235	0.0236
G313	G4387	0.0236
G313	G1807	0.0236
G92	G652	0.0236
G92	G1413	0.0236
G313	G3954	0.0236
G23	G1093	0.0236
G316	G2254	0.0236
G23	G68	0.0236
G23	G3518	0.0236
G23	G4030	0.0236
G23	G4454	0.0236
G92	G3091	0.0236
G316	G1756	0.0236
G23	G1443	0.0236
G23	G3205	0.0236
G23	G3555	0.0236
G316	G678	0.0236
G316	G730	0.0236
G316	G1055	0.0236
G316	G1169	0.0236
G316	G2125	0.0236
G316	G2347	0.0236
G316	G4481	0.0236
G316	G2460	0.0236
G316	G3225	0.0236
G281	G2290	0.0235
G281	G3131	0.0235
G55	G1294	0.0235
G55	G1722	0.0235
G281	G610	0.0235
G55	G1591	0.0235
G55	G3913	0.0235
G281	G3913	0.0235
G281	G4484	0.0235
G55	G277	0.0235
G281	G372	0.0235
G309	G2766	0.0235
G23	G3445	0.0235
G92	G666	0.0235
G92	G3085	0.0235
G313	G3487	0.0235
G23	G1453	0.0235
G23	G2264	0.0235
G23	G3045	0.0235
G316	G2371	0.0235
G92	G896	0.0235
G23	G202	0.0235
G23	G782	0.0235
G23	G852	0.0235
G23	G4485	0.0235
G316	G1202	0.0235
G316	G1317	0.0235
G316	G3927	0.0235
G316	G4025	0.0235
G316	G4126	0.0235
G316	G1664	0.0235
G316	G2617	0.0235
G316	G3317	0.0235
G316	G3492	0.0235
G316	G3868	0.0235
G55	G950	0.0234
G55	G3733	0.0234
G281	G1434	0.0234
G55	G2178	0.0234
G281	G2383	0.0234
G55	G3862	0.0234
G309	G1427	0.0234
G313	G1427	0.0234
G309	G4236	0.0234
G55	G1745	0.0234
G319	G3341	0.0234
G23	G2292	0.0234
G92	G1854	0.0234
G23	G3047	0.0234
G23	G3105	0.0234
G92	G4431	0.0234
G316	G641	0.0234
G316	G901	0.0234
G316	G1642	0.0234
G316	G2542	0.0234
G23	G3003	0.0234
G23	G3103	0.0234
G23	G3968	0.0234
G316	G4005	0.0234
G316	G4177	0.0234
G316	G379	0.0234
G316	G1924	0.0234
G316	G2832	0.0234
G316	G4145	0.0234
G316	G583	0.0234
G316	G2444	0.0234
G23	G2601	0.0234
G316	G3215	0.0234
G316	G3951	0.0234
G316	G3277	0.0234
G55	G4442	0.0233
G55	G1470	0.0233
G55	G3387	0.0233
G281	G443	0.0233
G281	G1999	0.0233
G55	G2147	0.0233
G235	G344	0.0233
G309	G47	0.0233
G55	G3534	0.0233
G281	G3569	0.0233
G235	G2821	0.0233
G23	G30	0.0233
G23	G2100	0.0233
G23	G4001	0.0233
G92	G1536	0.0233
G92	G4065	0.0233
G92	G1406	0.0233
G316	G2435	0.0233
G23	G1076	0.0233
G23	G3799	0.0233
G316	G794	0.0233
G316	G1823	0.0233
G316	G2981	0.0233
G23	G1817	0.0233
G23	G3501	0.0233
G316	G1289	0.0233
G316	G1901	0.0233
G316	G3510	0.0233
G316	G843	0.0233
G316	G2848	0.0233
G316	G4347	0.0233
G55	G3714	0.0232
G55	G3959	0.0232
G55	G1355	0.0232
G55	G310	0.0232
G281	G1204	0.0232
G281	G2502	0.0232
G55	G2658	0.0232
G281	G2721	0.0232
G281	G4414	0.0232
G309	G3780	0.0232
G281	G3114	0.0232
G92	G1689	0.0232
G23	G3611	0.0232
G23	G4208	0.0232
G316	G62	0.0232
G23	G609	0.0232
G23	G1237	0.0232
G23	G2200	0.0232
G316	G1254	0.0232
G316	G1935	0.0232
G316	G3169	0.0232
G316	G242	0.0232
G316	G1040	0.0232
G316	G1435	0.0232
G316	G2133	0.0232
G316	G2490	0.0232
G316	G2840	0.0232
G316	G3821	0.0232
G316	G4254	0.0232
G316	G306	0.0232
G316	G797	0.0232
G316	G2045	0.0232
G316	G2984	0.0232
G281	G1887	0.0231
G55	G4162	0.0231
G55	G612	0.0231
G281	G1567	0.0231
G281	G2187	0.0231
G281	G2731	0.0231
G281	G3147	0.0231
G55	G3357	0.0231
G55	G3596	0.0231
G281	G4303	0.0231
G309	G4161	0.0231
G313	G696	0.0231
G281	G3	0.0231
G281	G1217	0.0231
G281	G2295	0.0231
G55	G3951	0.0231
G313	G789	0.0231
G281	G3756	0.0231
G309	G1007	0.0231
G313	G4127	0.0231
G23	G2720	0.0231
G23	G3516	0.0231
G92	G2919	0.0231
G92	G4419	0.0231
G23	G2846	0.0231
G316	G2131	0.0231
G316	G2368	0.0231
G316	G3963	0.0231
G92	G3209	0.0231
G316	G231	0.0231
G316	G2275	0.0231
G316	G2307	0.0231
G316	G3137	0.0231
G316	G3642	0.0231
G23	G2790	0.0231
G23	G163	0.0231
G316	G876	0.0231
G316	G2426	0.0231
G316	G3170	0.0231
G316	G788	0.0231
G316	G1165	0.0231
G316	G1251	0.0231
G316	G2538	0.0231
G316	G3185	0.0231
G316	G4059	0.0231
G281	G3258	0.023
G55	G3899	0.023
G281	G3899	0.023
G281	G2504	0.023
G281	G2999	0.023
G281	G3425	0.023
G281	G4264	0.023
G55	G213	0.023
G281	G215	0.023
G55	G619	0.023
G281	G1001	0.023
G55	G1410	0.023
G281	G1889	0.023
G281	G4456	0.023
G313	G498	0.023
G55	G332	0.023
G55	G601	0.023
G55	G1364	0.023
G55	G2520	0.023
G309	G912	0.023
G313	G912	0.023
G309	G1356	0.023
G55	G3641	0.023
G92	G702	0.023
G92	G4329	0.023
G92	G1682	0.023
G92	G2214	0.023
G23	G498	0.023
G23	G1033	0.023
G316	G3464	0.023
G23	G879	0.023
G23	G2045	0.023
G23	G3361	0.023
G316	G144	0.023
G316	G1060	0.023
G316	G1595	0.023
G316	G2137	0.023
G23	G3317	0.023
G316	G433	0.023
G316	G452	0.023
G316	G1523	0.023
G316	G2240	0.023
G316	G2781	0.023
G281	G2354	0.0229
G55	G3931	0.0229
G281	G2289	0.0229
G313	G1912	0.0229
G309	G3018	0.0229
G313	G1107	0.0229
G309	G2261	0.0229
G313	G3673	0.0229
G55	G852	0.0229
G281	G3548	0.0229
G281	G1834	0.0229
G313	G373	0.0229
G23	G991	0.0229
G92	G2315	0.0229
G92	G3253	0.0229
G23	G131	0.0229
G23	G2173	0.0229
G23	G91	0.0229
G23	G2187	0.0229
G23	G2363	0.0229
G23	G3977	0.0229
G23	G4024	0.0229
G316	G653	0.0229
G316	G2721	0.0229
G316	G3259	0.0229
G316	G4413	0.0229
G23	G970	0.0229
G23	G4491	0.0229
G316	G709	0.0229
G316	G826	0.0229
G316	G1306	0.0229
G316	G1313	0.0229
G316	G1723	0.0229
G316	G2113	0.0229
G316	G3304	0.0229
G316	G4424	0.0229
G316	G216	0.0229
G316	G1071	0.0229
G316	G505	0.0229
G316	G1988	0.0229
G55	G2969	0.0228
G55	G478	0.0228
G281	G2846	0.0228
G281	G3967	0.0228
G281	G4452	0.0228
G281	G1237	0.0228
G281	G4288	0.0228
G313	G599	0.0228
G92	G2626	0.0228
G92	G4021	0.0228
G23	G2650	0.0228
G92	G1028	0.0228
G316	G1511	0.0228
G316	G2788	0.0228
G23	G1784	0.0228
G316	G732	0.0228
G316	G1567	0.0228
G316	G2386	0.0228
G316	G2968	0.0228
G316	G3474	0.0228
G23	G1481	0.0228
G316	G226	0.0228
G316	G684	0.0228
G316	G2406	0.0228
G316	G2707	0.0228
G316	G2850	0.0228
G55	G1851	0.0227
G281	G4259	0.0227
G55	G132	0.0227
G281	G1367	0.0227
G281	G2680	0.0227
G281	G3985	0.0227
G55	G808	0.0227
G55	G1414	0.0227
G281	G2433	0.0227
G313	G4511	0.0227
G309	G1531	0.0227
G309	G4327	0.0227
G92	G548	0.0227
G313	G2555	0.0227
G23	G615	0.0227
G23	G644	0.0227
G23	G1129	0.0227
G23	G1875	0.0227
G23	G3568	0.0227
G23	G646	0.0227
G92	G2657	0.0227
G23	G486	0.0227
G316	G218	0.0227
G316	G4097	0.0227
G316	G4387	0.0227
G23	G3917	0.0227
G316	G115	0.0227
G316	G2061	0.0227
G316	G2757	0.0227
G316	G3988	0.0227
G316	G4290	0.0227
G316	G4366	0.0227
G316	G2041	0.0227
G316	G1790	0.0227
G55	G1006	0.0226
G281	G207	0.0226
G281	G1644	0.0226
G281	G1950	0.0226
G55	G2352	0.0226
G281	G2482	0.0226
G55	G3074	0.0226
G281	G3285	0.0226
G281	G3327	0.0226
G281	G3532	0.0226
G313	G3417	0.0226
G55	G1527	0.0226
G281	G2364	0.0226
G281	G3746	0.0226
G313	G1593	0.0226
G313	G4508	0.0226
G281	G4182	0.0226
G235	G1688	0.0226
G313	G4350	0.0226
G313	G1946	0.0226
G23	G2110	0.0226
G316	G3004	0.0226
G23	G1995	0.0226
G23	G3557	0.0226
G316	G123	0.0226
G316	G3698	0.0226
G316	G4099	0.0226
G23	G2002	0.0226
G316	G359	0.0226
G316	G1013	0.0226
G23	G2726	0.0226
G316	G2241	0.0226
G316	G3641	0.0226
G55	G1342	0.0225
G281	G789	0.0225
G281	G3317	0.0225
G55	G4177	0.0225
G281	G679	0.0225
G281	G801	0.0225
G281	G2678	0.0225
G55	G2794	0.0225
G281	G3217	0.0225
G55	G3867	0.0225
G55	G4018	0.0225
G309	G2473	0.0225
G281	G4223	0.0225
G313	G674	0.0225
G235	G1152	0.0225
G313	G2400	0.0225
G313	G3814	0.0225
G313	G1514	0.0225
G313	G2696	0.0225
G92	G993	0.0225
G92	G2905	0.0225
G23	G1099	0.0225
G23	G4222	0.0225
G316	G1455	0.0225
G316	G1557	0.0225
G316	G4092	0.0225
G92	G444	0.0225
G316	G688	0.0225
G316	G998	0.0225
G316	G1044	0.0225
G316	G2569	0.0225
G316	G4368	0.0225
G23	G1298	0.0225
G316	G1643	0.0225
G316	G1549	0.0225
G55	G1571	0.0224
G281	G377	0.0224
G55	G1871	0.0224
G55	G768	0.0224
G55	G944	0.0224
G55	G2869	0.0224
G55	G3352	0.0224
G55	G3790	0.0224
G281	G4214	0.0224
G313	G1507	0.0224
G309	G1699	0.0224
G313	G2092	0.0224
G55	G96	0.0224
G281	G201	0.0224
G281	G3277	0.0224
G281	G3384	0.0224
G281	G2835	0.0224
G313	G3688	0.0224
G23	G1912	0.0224
G235	G3547	0.0224
G92	G314	0.0224
G92	G4139	0.0224
G23	G1475	0.0224
G316	G53	0.0224
G316	G527	0.0224
G23	G2773	0.0224
G23	G2993	0.0224
G23	G3002	0.0224
G316	G1300	0.0224
G316	G2116	0.0224
G316	G2462	0.0224
G316	G3098	0.0224
G316	G3128	0.0224
G316	G3292	0.0224
G23	G606	0.0224
G316	G741	0.0224
G316	G1504	0.0224
G281	G2102	0.0223
G281	G2315	0.0223
G281	G3015	0.0223
G55	G4476	0.0223
G281	G387	0.0223
G55	G2191	0.0223
G281	G4206	0.0223
G313	G3447	0.0223
G55	G2091	0.0223
G313	G4049	0.0223
G313	G3115	0.0223
G92	G864	0.0223
G92	G257	0.0223
G92	G4063	0.0223
G92	G4504	0.0223
G23	G1104	0.0223
G92	G545	0.0223
G23	G3255	0.0223
G316	G540	0.0223
G23	G149	0.0223
G316	G913	0.0223
G316	G1758	0.0223
G316	G1779	0.0223
G316	G2933	0.0223
G316	G3838	0.0223
G316	G104	0.0223
G316	G885	0.0223
G23	G4230	0.0223
G23	G4480	0.0223
G316	G544	0.0223
G316	G617	0.0223
G316	G1012	0.0223
G316	G1757	0.0223
G316	G2343	0.0223
G316	G4448	0.0223
G316	G918	0.0223
G55	G2046	0.0222
G281	G40	0.0222
G281	G1972	0.0222
G281	G3422	0.0222
G281	G3540	0.0222
G55	G3603	0.0222
G313	G230	0.0222
G281	G960	0.0222
G281	G1808	0.0222
G281	G1857	0.0222
G281	G2647	0.0222
G235	G867	0.0222
G313	G3563	0.0222
G55	G2402	0.0222
G281	G3253	0.0222
G55	G4477	0.0222
G281	G4477	0.0222
G313	G2032	0.0222
G313	G1827	0.0222
G92	G842	0.0222
G23	G643	0.0222
G23	G3982	0.0222
G316	G14	0.0222
G92	G4334	0.0222
G23	G1123	0.0222
G23	G2555	0.0222
G23	G800	0.0222
G23	G891	0.0222
G23	G2587	0.0222
G23	G2979	0.0222
G23	G3659	0.0222
G316	G126	0.0222
G316	G590	0.0222
G316	G605	0.0222
G316	G968	0.0222
G316	G1083	0.0222
G316	G1398	0.0222
G316	G1414	0.0222
G316	G1765	0.0222
G316	G1878	0.0222
G316	G3270	0.0222
G316	G4403	0.0222
G316	G4426	0.0222
G316	G315	0.0222
G316	G1301	0.0222
G316	G2829	0.0222
G316	G3011	0.0222
G316	G3479	0.0222
G316	G4187	0.0222
G316	G2679	0.0222
G55	G303	0.0221
G55	G1352	0.0221
G281	G1352	0.0221
G55	G3852	0.0221
G281	G144	0.0221
G55	G2108	0.0221
G281	G3158	0.0221
G55	G3624	0.0221
G281	G3624	0.0221
G309	G142	0.0221
G313	G3191	0.0221
G281	G511	0.0221
G55	G1432	0.0221
G281	G1432	0.0221
G281	G2538	0.0221
G313	G255	0.0221
G235	G3006	0.0221
G309	G3798	0.0221
G313	G3798	0.0221
G281	G1572	0.0221
G281	G2736	0.0221
G55	G3042	0.0221
G313	G1026	0.0221
G313	G2514	0.0221
G309	G2659	0.0221
G23	G61	0.0221
G92	G2290	0.0221
G313	G420	0.0221
G313	G2495	0.0221
G23	G3855	0.0221
G92	G4090	0.0221
G92	G4153	0.0221
G23	G279	0.0221
G23	G2037	0.0221
G23	G2260	0.0221
G23	G4289	0.0221
G92	G243	0.0221
G92	G1814	0.0221
G92	G2091	0.0221
G92	G3294	0.0221
G23	G680	0.0221
G23	G811	0.0221
G23	G3447	0.0221
G23	G3992	0.0221
G316	G950	0.0221
G23	G3443	0.0221
G23	G3606	0.0221
G23	G4011	0.0221
G316	G1079	0.0221
G316	G1772	0.0221
G316	G3099	0.0221
G316	G3301	0.0221
G23	G1622	0.0221
G316	G943	0.0221
G316	G1882	0.0221
G316	G3335	0.0221
G316	G3635	0.0221
G316	G3875	0.0221
G316	G4009	0.0221
G281	G3516	0.022
G281	G3177	0.022
G55	G3485	0.022
G281	G3636	0.022
G55	G4341	0.022
G281	G2297	0.022
G281	G2925	0.022
G55	G2879	0.022
G313	G2335	0.022
G319	G663	0.022
G309	G237	0.022
G23	G303	0.022
G313	G3831	0.022
G92	G3865	0.022
G23	G1071	0.022
G23	G2088	0.022
G23	G3579	0.022
G316	G470	0.022
G316	G472	0.022
G316	G2010	0.022
G316	G2356	0.022
G316	G2743	0.022
G316	G3142	0.022
G316	G4113	0.022
G23	G1525	0.022
G23	G3225	0.022
G23	G3256	0.022
G316	G276	0.022
G316	G2305	0.022
G316	G3063	0.022
G316	G3744	0.022
G316	G3893	0.022
G316	G1826	0.022
G316	G2431	0.022
G316	G2630	0.022
G316	G3688	0.022
G316	G4006	0.022
G281	G642	0.0219
G55	G834	0.0219
G55	G905	0.0219
G281	G1917	0.0219
G281	G3000	0.0219
G55	G3101	0.0219
G309	G2565	0.0219
G55	G83	0.0219
G281	G1498	0.0219
G281	G1961	0.0219
G281	G2877	0.0219
G281	G1806	0.0219
G281	G2748	0.0219
G313	G3816	0.0219
G313	G1134	0.0219
G313	G1889	0.0219
G313	G2821	0.0219
G92	G21	0.0219
G92	G4477	0.0219
G23	G247	0.0219
G23	G2430	0.0219
G23	G4308	0.0219
G92	G807	0.0219
G316	G715	0.0219
G92	G1368	0.0219
G23	G3289	0.0219
G23	G3422	0.0219
G23	G4392	0.0219
G316	G569	0.0219
G316	G779	0.0219
G316	G1724	0.0219
G316	G117	0.0219
G316	G1587	0.0219
G316	G2867	0.0219
G316	G3279	0.0219
G316	G3602	0.0219
G316	G1673	0.0219
G316	G2798	0.0219
G316	G3592	0.0219
G316	G11	0.0219
G316	G1537	0.0219
G316	G3040	0.0219
G55	G961	0.0218
G281	G3278	0.0218
G55	G794	0.0218
G281	G1584	0.0218
G281	G122	0.0218
G281	G1114	0.0218
G309	G1410	0.0218
G309	G3512	0.0218
G55	G2082	0.0218
G313	G4208	0.0218
G92	G2267	0.0218
G313	G3450	0.0218
G316	G184	0.0218
G23	G283	0.0218
G23	G1725	0.0218
G23	G1950	0.0218
G23	G2978	0.0218
G23	G3285	0.0218
G92	G756	0.0218
G23	G657	0.0218
G23	G756	0.0218
G23	G3104	0.0218
G316	G1048	0.0218
G23	G758	0.0218
G316	G361	0.0218
G316	G1014	0.0218
G316	G1225	0.0218
G316	G3910	0.0218
G316	G4139	0.0218
G23	G3954	0.0218
G316	G900	0.0218
G316	G1606	0.0218
G316	G2690	0.0218
G281	G1738	0.0217
G281	G871	0.0217
G281	G2124	0.0217
G55	G4023	0.0217
G281	G4023	0.0217
G281	G68	0.0217
G281	G1334	0.0217
G55	G2010	0.0217
G309	G2232	0.0217
G281	G732	0.0217
G55	G1381	0.0217
G281	G2206	0.0217
G281	G2669	0.0217
G55	G3228	0.0217
G309	G596	0.0217
G309	G1425	0.0217
G313	G4311	0.0217
G313	G707	0.0217
G313	G3440	0.0217
G235	G3788	0.0217
G92	G3656	0.0217
G313	G1113	0.0217
G23	G15	0.0217
G92	G4347	0.0217
G23	G3360	0.0217
G92	G1647	0.0217
G23	G3086	0.0217
G23	G3334	0.0217
G23	G210	0.0217
G23	G2756	0.0217
G23	G3653	0.0217
G23	G3949	0.0217
G316	G189	0.0217
G316	G443	0.0217
G316	G1737	0.0217
G316	G1830	0.0217
G316	G2665	0.0217
G23	G1124	0.0217
G316	G2029	0.0217
G316	G3294	0.0217
G316	G4393	0.0217
G55	G3093	0.0216
G235	G2461	0.0216
G281	G232	0.0216
G281	G295	0.0216
G55	G1850	0.0216
G55	G2710	0.0216
G281	G2710	0.0216
G55	G3434	0.0216
G281	G3688	0.0216
G281	G3902	0.0216
G55	G3930	0.0216
G235	G1929	0.0216
G235	G2972	0.0216
G281	G988	0.0216
G55	G1838	0.0216
G55	G3010	0.0216
G309	G2710	0.0216
G281	G242	0.0216
G281	G1842	0.0216
G281	G3558	0.0216
G313	G799	0.0216
G92	G2666	0.0216
G23	G391	0.0216
G23	G1056	0.0216
G92	G2368	0.0216
G92	G1145	0.0216
G316	G2429	0.0216
G23	G1669	0.0216
G23	G2228	0.0216
G23	G2401	0.0216
G316	G868	0.0216
G316	G897	0.0216
G316	G2670	0.0216
G316	G492	0.0216
G316	G587	0.0216
G316	G860	0.0216
G316	G2729	0.0216
G316	G2998	0.0216
G23	G2396	0.0216
G316	G1507	0.0216
G316	G2551	0.0216
G55	G4395	0.0215
G55	G2115	0.0215
G55	G3841	0.0215
G281	G1662	0.0215
G281	G2036	0.0215
G281	G2248	0.0215
G281	G2732	0.0215
G281	G4340	0.0215
G281	G245	0.0215
G55	G1672	0.0215
G281	G2226	0.0215
G281	G3988	0.0215
G235	G54	0.0215
G309	G54	0.0215
G313	G3945	0.0215
G92	G46	0.0215
G313	G2527	0.0215
G316	G1416	0.0215
G23	G1412	0.0215
G23	G4021	0.0215
G316	G1824	0.0215
G316	G2066	0.0215
G316	G232	0.0215
G316	G2409	0.0215
G316	G3324	0.0215
G281	G591	0.0214
G281	G296	0.0214
G55	G2701	0.0214
G309	G355	0.0214
G313	G1697	0.0214
G281	G671	0.0214
G281	G2014	0.0214
G281	G2967	0.0214
G281	G3497	0.0214
G281	G4207	0.0214
G313	G1362	0.0214
G309	G2266	0.0214
G281	G1467	0.0214
G55	G2905	0.0214
G281	G4202	0.0214
G281	G4461	0.0214
G235	G3783	0.0214
G313	G559	0.0214
G313	G3327	0.0214
G92	G2392	0.0214
G23	G1957	0.0214
G23	G2364	0.0214
G23	G2444	0.0214
G23	G2466	0.0214
G23	G94	0.0214
G23	G242	0.0214
G23	G815	0.0214
G23	G2432	0.0214
G23	G2683	0.0214
G23	G4291	0.0214
G316	G224	0.0214
G316	G1593	0.0214
G316	G2861	0.0214
G316	G163	0.0214
G316	G921	0.0214
G316	G1467	0.0214
G281	G135	0.0213
G281	G158	0.0213
G55	G695	0.0213
G55	G1260	0.0213
G55	G1832	0.0213
G281	G3582	0.0213
G281	G4026	0.0213
G313	G334	0.0213
G281	G705	0.0213
G281	G744	0.0213
G55	G1051	0.0213
G55	G1539	0.0213
G281	G3526	0.0213
G281	G4447	0.0213
G313	G221	0.0213
G309	G962	0.0213
G313	G2963	0.0213
G55	G4299	0.0213
G313	G2271	0.0213
G309	G2616	0.0213
G92	G2068	0.0213
G92	G2735	0.0213
G92	G1709	0.0213
G92	G2359	0.0213
G92	G2571	0.0213
G23	G237	0.0213
G23	G3551	0.0213
G23	G3888	0.0213
G316	G2154	0.0213
G316	G4054	0.0213
G23	G136	0.0213
G23	G200	0.0213
G23	G232	0.0213
G23	G538	0.0213
G23	G1317	0.0213
G23	G4034	0.0213
G316	G376	0.0213
G316	G2126	0.0213
G316	G3096	0.0213
G316	G4418	0.0213
G316	G547	0.0213
G316	G1421	0.0213
G316	G1985	0.0213
G316	G2015	0.0213
G316	G2673	0.0213
G316	G2771	0.0213
G316	G3000	0.0213
G316	G4508	0.0213
G55	G123	0.0212
G281	G565	0.0212
G281	G1037	0.0212
G313	G300	0.0212
G309	G1625	0.0212
G309	G3601	0.0212
G313	G3601	0.0212
G55	G542	0.0212
G55	G1251	0.0212
G281	G3770	0.0212
G55	G4331	0.0212
G55	G4463	0.0212
G313	G1072	0.0212
G313	G1148	0.0212
G235	G2851	0.0212
G55	G593	0.0212
G55	G2388	0.0212
G313	G1452	0.0212
G235	G1640	0.0212
G92	G1495	0.0212
G23	G35	0.0212
G23	G438	0.0212
G23	G773	0.0212
G23	G1595	0.0212
G23	G3034	0.0212
G23	G3526	0.0212
G92	G23	0.0212
G92	G1378	0.0212
G316	G99	0.0212
G316	G560	0.0212
G23	G627	0.0212
G316	G3956	0.0212
G316	G4264	0.0212
G316	G4317	0.0212
G23	G1255	0.0212
G23	G1831	0.0212
G316	G41	0.0212
G316	G870	0.0212
G316	G1144	0.0212
G316	G1601	0.0212
G316	G1697	0.0212
G316	G2477	0.0212
G316	G3541	0.0212
G316	G3661	0.0212
G316	G4482	0.0212
G23	G2645	0.0212
G316	G1379	0.0212
G316	G3102	0.0212
G316	G3235	0.0212
G316	G3791	0.0212
G316	G1768	0.0212
G281	G630	0.0211
G55	G29	0.0211
G281	G229	0.0211
G281	G856	0.0211
G281	G1322	0.0211
G281	G2078	0.0211
G55	G2169	0.0211
G55	G4072	0.0211
G281	G4072	0.0211
G55	G4352	0.0211
G313	G3119	0.0211
G313	G52	0.0211
G309	G1786	0.0211
G313	G1800	0.0211
G313	G1819	0.0211
G309	G3875	0.0211
G235	G4182	0.0211
G313	G1683	0.0211
G313	G1941	0.0211
G313	G2707	0.0211
G313	G3265	0.0211
G92	G2400	0.0211
G92	G2056	0.0211
G23	G2094	0.0211
G23	G2449	0.0211
G23	G3115	0.0211
G92	G120	0.0211
G92	G2055	0.0211
G23	G83	0.0211
G23	G1366	0.0211
G23	G1654	0.0211
G23	G2581	0.0211
G23	G2648	0.0211
G23	G3124	0.0211
G23	G4442	0.0211
G316	G2350	0.0211
G316	G3349	0.0211
G316	G135	0.0211
G316	G3348	0.0211
G316	G3998	0.0211
G316	G179	0.0211
G316	G1509	0.0211
G316	G2370	0.0211
G316	G2524	0.0211
G316	G3045	0.0211
G316	G4141	0.0211
G316	G4462	0.0211
G316	G52	0.0211
G316	G1993	0.0211
G316	G2284	0.0211
G316	G3486	0.0211
G281	G335	0.021
G55	G1671	0.021
G281	G298	0.021
G281	G286	0.021
G55	G1184	0.021
G281	G1315	0.021
G55	G2759	0.021
G55	G3787	0.021
G55	G3795	0.021
G55	G2316	0.021
G281	G2386	0.021
G281	G2579	0.021
G281	G3762	0.021
G281	G4252	0.021
G281	G4285	0.021
G313	G3248	0.021
G92	G395	0.021
G92	G1130	0.021
G92	G2730	0.021
G92	G3829	0.021
G23	G1575	0.021
G23	G2750	0.021
G23	G3265	0.021
G92	G2270	0.021
G316	G165	0.021
G23	G1758	0.021
G23	G2374	0.021
G23	G3026	0.021
G316	G612	0.021
G316	G802	0.021
G316	G1126	0.021
G316	G1536	0.021
G316	G3266	0.021
G23	G1111	0.021
G316	G2130	0.021
G316	G2521	0.021
G316	G2594	0.021
G316	G3107	0.021
G316	G3196	0.021
G316	G3666	0.021
G23	G448	0.021
G316	G675	0.021
G316	G1069	0.021
G316	G2513	0.021
G316	G3257	0.021
G316	G3473	0.021
G316	G3865	0.021
G316	G4084	0.021
G316	G1661	0.021
G316	G4292	0.021
G281	G4386	0.0209
G55	G4017	0.0209
G281	G4017	0.0209
G55	G186	0.0209
G55	G1615	0.0209
G55	G2001	0.0209
G55	G3564	0.0209
G235	G1472	0.0209
G313	G1472	0.0209
G313	G344	0.0209
G281	G585	0.0209
G55	G1459	0.0209
G281	G2321	0.0209
G55	G3452	0.0209
G281	G3862	0.0209
G55	G4378	0.0209
G313	G3443	0.0209
G313	G3473	0.0209
G281	G2586	0.0209
G55	G2617	0.0209
G281	G2845	0.0209
G55	G3046	0.0209
G313	G294	0.0209
G313	G2598	0.0209
G313	G1203	0.0209
G313	G386	0.0209
G313	G3061	0.0209
G23	G1542	0.0209
G23	G2727	0.0209
G92	G425	0.0209
G92	G3107	0.0209
G92	G3409	0.0209
G23	G2687	0.0209
G92	G923	0.0209
G316	G320	0.0209
G316	G2608	0.0209
G23	G1199	0.0209
G23	G2748	0.0209
G23	G3748	0.0209
G23	G768	0.0209
G23	G1945	0.0209
G23	G2196	0.0209
G23	G2403	0.0209
G316	G3637	0.0209
G316	G499	0.0209
G316	G3889	0.0209
G281	G1750	0.0208
G55	G3779	0.0208
G313	G1273	0.0208
G55	G706	0.0208
G55	G1823	0.0208
G281	G2477	0.0208
G281	G2516	0.0208
G55	G4326	0.0208
G55	G396	0.0208
G281	G2422	0.0208
G281	G3973	0.0208
G309	G3724	0.0208
G281	G3572	0.0208
G313	G2118	0.0208
G92	G1383	0.0208
G92	G44	0.0208
G92	G796	0.0208
G92	G2008	0.0208
G92	G3235	0.0208
G23	G443	0.0208
G23	G953	0.0208
G23	G3408	0.0208
G23	G3574	0.0208
G23	G617	0.0208
G23	G793	0.0208
G316	G1302	0.0208
G23	G2921	0.0208
G23	G2923	0.0208
G23	G3430	0.0208
G23	G4081	0.0208
G316	G4268	0.0208
G316	G43	0.0208
G316	G408	0.0208
G316	G451	0.0208
G316	G475	0.0208
G316	G960	0.0208
G316	G1250	0.0208
G316	G1382	0.0208
G316	G1828	0.0208
G316	G1829	0.0208
G316	G3222	0.0208
G316	G979	0.0208
G316	G1373	0.0208
G316	G2930	0.0208
G316	G3038	0.0208
G316	G3756	0.0208
G316	G3768	0.0208
G316	G4038	0.0208
G316	G1945	0.0208
G316	G3646	0.0208
G281	G2249	0.0207
G281	G2931	0.0207
G55	G3149	0.0207
G281	G3959	0.0207
G281	G778	0.0207
G55	G2006	0.0207
G309	G151	0.0207
G313	G3364	0.0207
G55	G361	0.0207
G281	G3050	0.0207
G55	G3550	0.0207
G313	G359	0.0207
G309	G1042	0.0207
G235	G2313	0.0207
G313	G2313	0.0207
G309	G2399	0.0207
G235	G3710	0.0207
G313	G4402	0.0207
G281	G3372	0.0207
G281	G3618	0.0207
G281	G3970	0.0207
G309	G1079	0.0207
G313	G1247	0.0207
G281	G2798	0.0207
G92	G561	0.0207
G313	G4140	0.0207
G313	G4460	0.0207
G23	G3635	0.0207
G92	G1450	0.0207
G92	G3445	0.0207
G313	G791	0.0207
G92	G2462	0.0207
G92	G2777	0.0207
G23	G2641	0.0207
G23	G3275	0.0207
G23	G44	0.0207
G23	G1921	0.0207
G23	G2910	0.0207
G316	G37	0.0207
G316	G3183	0.0207
G316	G4001	0.0207
G316	G4409	0.0207
G316	G271	0.0207
G316	G2032	0.0207
G316	G2824	0.0207
G316	G3682	0.0207
G316	G4510	0.0207
G316	G305	0.0207
G316	G2322	0.0207
G316	G2717	0.0207
G316	G2920	0.0207
G316	G2592	0.0207
G55	G3645	0.0206
G313	G1014	0.0206
G235	G1738	0.0206
G55	G1552	0.0206
G281	G2258	0.0206
G55	G2681	0.0206
G281	G2681	0.0206
G281	G3066	0.0206
G281	G3424	0.0206
G55	G3670	0.0206
G55	G3797	0.0206
G281	G3828	0.0206
G281	G4301	0.0206
G309	G304	0.0206
G309	G2886	0.0206
G281	G767	0.0206
G281	G1246	0.0206
G281	G2159	0.0206
G281	G2165	0.0206
G55	G2179	0.0206
G281	G2278	0.0206
G309	G789	0.0206
G313	G1016	0.0206
G313	G1103	0.0206
G309	G2785	0.0206
G313	G453	0.0206
G313	G1119	0.0206
G55	G1953	0.0206
G313	G2378	0.0206
G235	G930	0.0206
G313	G1612	0.0206
G235	G3174	0.0206
G92	G3574	0.0206
G92	G2144	0.0206
G92	G3292	0.0206
G316	G1596	0.0206
G23	G652	0.0206
G23	G854	0.0206
G23	G1156	0.0206
G23	G1849	0.0206
G23	G415	0.0206
G23	G1052	0.0206
G23	G3684	0.0206
G316	G129	0.0206
G316	G454	0.0206
G316	G667	0.0206
G316	G718	0.0206
G316	G959	0.0206
G316	G1242	0.0206
G316	G1268	0.0206
G316	G1470	0.0206
G316	G3379	0.0206
G316	G4491	0.0206
G316	G507	0.0206
G316	G890	0.0206
G316	G2102	0.0206
G316	G4314	0.0206
G316	G1500	0.0206
G316	G3487	0.0206
G316	G4103	0.0206
G55	G1083	0.0205
G55	G3738	0.0205
G235	G4184	0.0205
G281	G213	0.0205
G55	G526	0.0205
G55	G1503	0.0205
G281	G2856	0.0205
G55	G3137	0.0205
G55	G3964	0.0205
G55	G4068	0.0205
G281	G4242	0.0205
G281	G724	0.0205
G281	G1277	0.0205
G55	G2718	0.0205
G281	G3485	0.0205
G313	G1356	0.0205
G309	G3718	0.0205
G313	G3829	0.0205
G309	G1231	0.0205
G55	G4103	0.0205
G313	G3195	0.0205
G316	G2349	0.0205
G92	G769	0.0205
G92	G1496	0.0205
G92	G1379	0.0205
G92	G2599	0.0205
G23	G779	0.0205
G316	G4343	0.0205
G23	G3127	0.0205
G23	G3670	0.0205
G23	G4141	0.0205
G23	G4244	0.0205
G316	G1519	0.0205
G316	G2915	0.0205
G316	G4197	0.0205
G23	G394	0.0205
G23	G833	0.0205
G23	G2593	0.0205
G23	G3059	0.0205
G23	G3618	0.0205
G316	G1214	0.0205
G316	G1665	0.0205
G316	G2181	0.0205
G316	G2842	0.0205
G316	G3081	0.0205
G23	G1522	0.0205
G316	G4272	0.0205
G55	G174	0.0204
G55	G3427	0.0204
G55	G893	0.0204
G55	G2511	0.0204
G281	G2841	0.0204
G55	G2892	0.0204
G55	G3834	0.0204
G281	G3859	0.0204
G313	G954	0.0204
G235	G1107	0.0204
G309	G1107	0.0204
G235	G2261	0.0204
G319	G2261	0.0204
G313	G2857	0.0204
G281	G793	0.0204
G281	G956	0.0204
G281	G3429	0.0204
G55	G3887	0.0204
G235	G263	0.0204
G313	G779	0.0204
G309	G1720	0.0204
G281	G1773	0.0204
G281	G2595	0.0204
G281	G3958	0.0204
G55	G4266	0.0204
G313	G1642	0.0204
G92	G3711	0.0204
G23	G1356	0.0204
G23	G1461	0.0204
G316	G3855	0.0204
G92	G312	0.0204
G23	G156	0.0204
G23	G1045	0.0204
G23	G1944	0.0204
G23	G2167	0.0204
G23	G2424	0.0204
G23	G3370	0.0204
G316	G1383	0.0204
G316	G2763	0.0204
G316	G4021	0.0204
G316	G2559	0.0204
G316	G3626	0.0204
G316	G4339	0.0204
G23	G848	0.0204
G316	G3119	0.0204
G23	G2057	0.0204
G316	G227	0.0204
G316	G2196	0.0204
G281	G388	0.0203
G281	G912	0.0203
G281	G2299	0.0203
G281	G2491	0.0203
G313	G631	0.0203
G281	G452	0.0203
G281	G685	0.0203
G55	G811	0.0203
G281	G1254	0.0203
G55	G2221	0.0203
G55	G3251	0.0203
G55	G3985	0.0203
G281	G3996	0.0203
G281	G4349	0.0203
G235	G2881	0.0203
G281	G879	0.0203
G281	G1497	0.0203
G281	G2190	0.0203
G55	G2988	0.0203
G281	G1487	0.0203
G313	G1509	0.0203
G313	G2231	0.0203
G313	G3583	0.0203
G92	G1387	0.0203
G313	G629	0.0203
G309	G3345	0.0203
G92	G1572	0.0203
G23	G217	0.0203
G23	G2962	0.0203
G92	G817	0.0203
G92	G1343	0.0203
G92	G2058	0.0203
G23	G851	0.0203
G23	G1252	0.0203
G23	G1527	0.0203
G23	G3746	0.0203
G23	G711	0.0203
G23	G3570	0.0203
G23	G3732	0.0203
G316	G1264	0.0203
G316	G3822	0.0203
G316	G29	0.0203
G316	G2816	0.0203
G316	G2449	0.0203
G316	G2796	0.0203
G55	G2909	0.0202
G55	G3972	0.0202
G281	G3999	0.0202
G281	G347	0.0202
G55	G2288	0.0202
G281	G2571	0.0202
G281	G2978	0.0202
G281	G3552	0.0202
G313	G1419	0.0202
G309	G1603	0.0202
G313	G3008	0.0202
G309	G3599	0.0202
G319	G3599	0.0202
G281	G572	0.0202
G281	G2247	0.0202
G281	G3105	0.0202
G313	G21	0.0202
G313	G108	0.0202
G281	G474	0.0202
G309	G2330	0.0202
G313	G2560	0.0202
G313	G3758	0.0202
G92	G1409	0.0202
G92	G3719	0.0202
G316	G2101	0.0202
G316	G2885	0.0202
G23	G3564	0.0202
G92	G911	0.0202
G92	G1319	0.0202
G92	G1805	0.0202
G92	G1880	0.0202
G92	G2516	0.0202
G92	G3499	0.0202
G316	G531	0.0202
G23	G219	0.0202
G23	G339	0.0202
G23	G4498	0.0202
G316	G2052	0.0202
G316	G2654	0.0202
G316	G2908	0.0202
G23	G3426	0.0202
G316	G89	0.0202
G316	G1100	0.0202
G316	G3582	0.0202
G316	G90	0.0202
G316	G708	0.0202
G281	G2067	0.0201
G281	G3444	0.0201
G55	G2099	0.0201
G313	G3012	0.0201
G313	G683	0.0201
G281	G481	0.0201
G55	G1076	0.0201
G281	G1702	0.0201
G55	G2056	0.0201
G55	G2687	0.0201
G55	G3633	0.0201
G281	G1144	0.0201
G281	G2039	0.0201
G313	G957	0.0201
G235	G3773	0.0201
G235	G4463	0.0201
G281	G2904	0.0201
G319	G3814	0.0201
G281	G3889	0.0201
G23	G3112	0.0201
G313	G771	0.0201
G313	G2016	0.0201
G92	G3970	0.0201
G313	G3203	0.0201
G92	G944	0.0201
G92	G1156	0.0201
G23	G1868	0.0201
G23	G2151	0.0201
G23	G4096	0.0201
G92	G1325	0.0201
G92	G3994	0.0201
G92	G1428	0.0201
G92	G1983	0.0201
G23	G184	0.0201
G23	G1458	0.0201
G23	G1726	0.0201
G316	G2710	0.0201
G316	G3260	0.0201
G316	G3936	0.0201
G23	G4016	0.0201
G23	G4104	0.0201
G23	G1163	0.0201
G23	G1913	0.0201
G23	G2505	0.0201
G23	G3747	0.0201
G23	G4328	0.0201
G23	G4403	0.0201
G316	G2118	0.0201
G316	G3551	0.0201
G316	G818	0.0201
G316	G1796	0.0201
G316	G1867	0.0201
G316	G3135	0.0201
G316	G3297	0.0201
G316	G3776	0.0201
G316	G4153	0.0201
G316	G4173	0.0201
G316	G4497	0.0201
G23	G3522	0.0201
G316	G661	0.0201
G316	G2237	0.0201
G316	G3725	0.0201
G316	G2961	0.0201
G281	G963	0.02
G55	G234	0.02
G281	G441	0.02
G313	G1693	0.02
G281	G153	0.02
G281	G1566	0.02
G281	G2727	0.02
G309	G2234	0.02
G281	G1186	0.02
G55	G1692	0.02
G281	G1760	0.02
G281	G2468	0.02
G281	G2794	0.02
G55	G3397	0.02
G281	G4464	0.02
G281	G4490	0.02
G235	G2473	0.02
G313	G82	0.02
G92	G267	0.02
G281	G1341	0.02
G281	G1468	0.02
G313	G1863	0.02
G313	G2130	0.02
G313	G2443	0.02
G55	G3565	0.02
G281	G3830	0.02
G313	G1389	0.02
G309	G4419	0.02
G92	G2903	0.02
G313	G1115	0.02
G92	G2283	0.02
G92	G3200	0.02
G92	G4188	0.02
G313	G2725	0.02
G23	G1264	0.02
G23	G2354	0.02
G23	G2973	0.02
G23	G3067	0.02
G23	G3155	0.02
G23	G611	0.02
G23	G1848	0.02
G316	G445	0.02
G316	G1722	0.02
G316	G3126	0.02
G92	G3853	0.02
G316	G2180	0.02
G316	G2944	0.02
G316	G4114	0.02
G23	G1354	0.02
G23	G2519	0.02
G316	G887	0.02
G316	G1103	0.02
G316	G2379	0.02
G316	G2472	0.02
G316	G2500	0.02
G316	G2928	0.02
G316	G3034	0.02
G316	G4106	0.02
G316	G4282	0.02
G316	G150	0.02
G281	G2642	0.0199
G55	G1167	0.0199
G281	G3464	0.0199
G55	G258	0.0199
G55	G1017	0.0199
G281	G1900	0.0199
G55	G2133	0.0199
G55	G2564	0.0199
G55	G2593	0.0199
G313	G3258	0.0199
G281	G891	0.0199
G281	G1284	0.0199
G281	G1451	0.0199
G55	G3384	0.0199
G55	G3393	0.0199
G235	G1828	0.0199
G309	G2690	0.0199
G313	G2690	0.0199
G313	G2903	0.0199
G309	G3881	0.0199
G55	G846	0.0199
G313	G110	0.0199
G23	G2279	0.0199
G23	G821	0.0199
G23	G1470	0.0199
G23	G1620	0.0199
G23	G1799	0.0199
G23	G3779	0.0199
G92	G2238	0.0199
G23	G21	0.0199
G23	G401	0.0199
G23	G3637	0.0199
G23	G3701	0.0199
G92	G148	0.0199
G92	G1096	0.0199
G316	G1393	0.0199
G316	G3272	0.0199
G92	G4338	0.0199
G23	G4147	0.0199
G23	G24	0.0199
G23	G491	0.0199
G23	G2525	0.0199
G23	G2682	0.0199
G316	G1827	0.0199
G316	G3343	0.0199
G316	G3425	0.0199
G316	G4263	0.0199
G23	G2242	0.0199
G316	G1333	0.0199
G316	G3430	0.0199
G316	G3722	0.0199
G316	G4288	0.0199
G316	G581	0.0199
G316	G1190	0.0199
G316	G1886	0.0199
G316	G2306	0.0199
G316	G2549	0.0199
G316	G3820	0.0199
G281	G3065	0.0198
G281	G3292	0.0198
G55	G4136	0.0198
G281	G4136	0.0198
G55	G622	0.0198
G55	G1721	0.0198
G55	G2621	0.0198
G313	G146	0.0198
G281	G1395	0.0198
G281	G1811	0.0198
G281	G2582	0.0198
G55	G2977	0.0198
G55	G3297	0.0198
G55	G4093	0.0198
G55	G4356	0.0198
G235	G1713	0.0198
G281	G2285	0.0198
G281	G2589	0.0198
G281	G3684	0.0198
G319	G85	0.0198
G92	G2023	0.0198
G23	G1105	0.0198
G92	G2554	0.0198
G23	G478	0.0198
G23	G2376	0.0198
G23	G3907	0.0198
G23	G4102	0.0198
G316	G3846	0.0198
G316	G4446	0.0198
G23	G384	0.0198
G23	G3333	0.0198
G316	G610	0.0198
G316	G1865	0.0198
G23	G930	0.0198
G23	G2334	0.0198
G23	G2368	0.0198
G316	G2900	0.0198
G316	G975	0.0198
G316	G3958	0.0198
G281	G3601	0.0197
G55	G798	0.0197
G281	G2369	0.0197
G55	G3976	0.0197
G55	G4446	0.0197
G309	G1947	0.0197
G55	G1707	0.0197
G281	G2734	0.0197
G55	G2995	0.0197
G55	G3422	0.0197
G55	G4358	0.0197
G281	G4435	0.0197
G313	G554	0.0197
G309	G3412	0.0197
G55	G111	0.0197
G281	G376	0.0197
G55	G1244	0.0197
G55	G2775	0.0197
G281	G2859	0.0197
G281	G3406	0.0197
G281	G3442	0.0197
G281	G3693	0.0197
G309	G824	0.0197
G309	G3481	0.0197
G313	G652	0.0197
G235	G3416	0.0197
G313	G379	0.0197
G313	G426	0.0197
G309	G1556	0.0197
G313	G2659	0.0197
G313	G3709	0.0197
G313	G4188	0.0197
G309	G4358	0.0197
G313	G2237	0.0197
G313	G4016	0.0197
G92	G1505	0.0197
G23	G1696	0.0197
G92	G397	0.0197
G92	G1601	0.0197
G23	G96	0.0197
G316	G1399	0.0197
G23	G1421	0.0197
G316	G1695	0.0197
G316	G2036	0.0197
G316	G3019	0.0197
G23	G2393	0.0197
G316	G1443	0.0197
G316	G2416	0.0197
G316	G3829	0.0197
G281	G745	0.0196
G55	G1187	0.0196
G55	G3726	0.0196
G55	G2403	0.0196
G55	G2419	0.0196
G281	G2419	0.0196
G55	G3072	0.0196
G281	G4237	0.0196
G281	G58	0.0196
G281	G2942	0.0196
G309	G2220	0.0196
G313	G2363	0.0196
G235	G3798	0.0196
G235	G3852	0.0196
G313	G2573	0.0196
G281	G2923	0.0196
G235	G3595	0.0196
G92	G3131	0.0196
G92	G3587	0.0196
G23	G2026	0.0196
G23	G2868	0.0196
G92	G1660	0.0196
G313	G3094	0.0196
G23	G1684	0.0196
G235	G2657	0.0196
G92	G834	0.0196
G92	G2685	0.0196
G92	G619	0.0196
G23	G66	0.0196
G23	G2755	0.0196
G23	G3142	0.0196
G23	G3572	0.0196
G23	G3708	0.0196
G316	G2195	0.0196
G316	G2454	0.0196
G316	G2496	0.0196
G316	G3480	0.0196
G316	G4031	0.0196
G92	G1349	0.0196
G23	G701	0.0196
G23	G1922	0.0196
G23	G2308	0.0196
G316	G2640	0.0196
G23	G360	0.0196
G23	G2022	0.0196
G316	G489	0.0196
G316	G2226	0.0196
G316	G2234	0.0196
G316	G2351	0.0196
G316	G2622	0.0196
G316	G4008	0.0196
G23	G3491	0.0196
G313	G3256	0.0195
G55	G101	0.0195
G55	G257	0.0195
G55	G554	0.0195
G55	G712	0.0195
G55	G914	0.0195
G281	G914	0.0195
G55	G1538	0.0195
G55	G1917	0.0195
G55	G2054	0.0195
G281	G2345	0.0195
G55	G3396	0.0195
G55	G4317	0.0195
G309	G388	0.0195
G281	G444	0.0195
G281	G3457	0.0195
G281	G4388	0.0195
G313	G1342	0.0195
G309	G1785	0.0195
G313	G3106	0.0195
G313	G4276	0.0195
G281	G2058	0.0195
G281	G3188	0.0195
G313	G121	0.0195
G313	G1307	0.0195
G313	G2521	0.0195
G313	G3261	0.0195
G313	G3535	0.0195
G313	G4302	0.0195
G313	G547	0.0195
G313	G685	0.0195
G313	G972	0.0195
G23	G1181	0.0195
G316	G727	0.0195
G92	G3346	0.0195
G316	G1262	0.0195
G316	G3402	0.0195
G23	G84	0.0195
G23	G754	0.0195
G23	G1915	0.0195
G23	G62	0.0195
G23	G672	0.0195
G23	G1918	0.0195
G23	G2694	0.0195
G23	G2725	0.0195
G23	G3741	0.0195
G316	G1353	0.0195
G316	G2755	0.0195
G316	G4151	0.0195
G23	G986	0.0195
G23	G1209	0.0195
G23	G1594	0.0195
G316	G932	0.0195
G316	G1452	0.0195
G316	G2433	0.0195
G316	G2828	0.0195
G316	G2988	0.0195
G316	G3226	0.0195
G316	G3515	0.0195
G316	G4360	0.0195
G316	G4468	0.0195
G281	G1425	0.0194
G281	G4469	0.0194
G281	G311	0.0194
G55	G532	0.0194
G55	G1577	0.0194
G281	G2170	0.0194
G281	G2404	0.0194
G55	G3469	0.0194
G55	G4181	0.0194
G235	G1313	0.0194
G235	G2565	0.0194
G313	G2565	0.0194
G281	G179	0.0194
G281	G263	0.0194
G55	G289	0.0194
G55	G549	0.0194
G55	G1040	0.0194
G55	G1234	0.0194
G281	G1822	0.0194
G55	G1848	0.0194
G281	G1878	0.0194
G55	G2548	0.0194
G55	G3318	0.0194
G55	G3700	0.0194
G55	G4038	0.0194
G281	G4266	0.0194
G55	G4346	0.0194
G313	G32	0.0194
G313	G1739	0.0194
G309	G3126	0.0194
G281	G423	0.0194
G309	G478	0.0194
G281	G635	0.0194
G319	G709	0.0194
G55	G1291	0.0194
G55	G2982	0.0194
G281	G3211	0.0194
G319	G3375	0.0194
G281	G3696	0.0194
G313	G328	0.0194
G313	G2830	0.0194
G309	G991	0.0194
G313	G4118	0.0194
G313	G4173	0.0194
G92	G626	0.0194
G92	G2543	0.0194
G92	G3469	0.0194
G23	G558	0.0194
G23	G2603	0.0194
G23	G4092	0.0194
G92	G566	0.0194
G316	G28	0.0194
G23	G860	0.0194
G23	G1435	0.0194
G316	G3528	0.0194
G316	G253	0.0194
G316	G3158	0.0194
G92	G476	0.0194
G23	G179	0.0194
G23	G3933	0.0194
G23	G4037	0.0194
G23	G4046	0.0194
G23	G1000	0.0194
G23	G2615	0.0194
G23	G2797	0.0194
G316	G693	0.0194
G316	G1877	0.0194
G316	G2942	0.0194
G316	G3877	0.0194
G23	G788	0.0194
G23	G3848	0.0194
G281	G1330	0.0193
G281	G2400	0.0193
G55	G4347	0.0193
G309	G2067	0.0193
G309	G3444	0.0193
G313	G4111	0.0193
G55	G1058	0.0193
G55	G2452	0.0193
G281	G4318	0.0193
G55	G4415	0.0193
G309	G312	0.0193
G281	G1182	0.0193
G55	G2505	0.0193
G281	G2896	0.0193
G55	G3207	0.0193
G281	G3430	0.0193
G313	G512	0.0193
G313	G566	0.0193
G92	G1765	0.0193
G23	G1088	0.0193
G23	G2131	0.0193
G23	G4205	0.0193
G316	G687	0.0193
G92	G26	0.0193
G92	G774	0.0193
G92	G2252	0.0193
G92	G4284	0.0193
G23	G830	0.0193
G23	G1397	0.0193
G23	G2824	0.0193
G23	G3351	0.0193
G23	G3669	0.0193
G23	G4091	0.0193
G316	G1543	0.0193
G316	G1799	0.0193
G316	G2552	0.0193
G316	G3779	0.0193
G23	G1301	0.0193
G23	G1920	0.0193
G316	G626	0.0193
G316	G1553	0.0193
G316	G2469	0.0193
G316	G3288	0.0193
G316	G3921	0.0193
G23	G2850	0.0193
G23	G3090	0.0193
G316	G19	0.0193
G316	G3785	0.0193
G316	G1866	0.0193
G316	G4229	0.0193
G55	G1183	0.0192
G55	G8	0.0192
G281	G1286	0.0192
G55	G2465	0.0192
G55	G2545	0.0192
G281	G2545	0.0192
G281	G3755	0.0192
G281	G4046	0.0192
G313	G502	0.0192
G313	G2972	0.0192
G281	G564	0.0192
G281	G1084	0.0192
G281	G1166	0.0192
G55	G1876	0.0192
G55	G3346	0.0192
G281	G3346	0.0192
G313	G2380	0.0192
G313	G2733	0.0192
G309	G3779	0.0192
G309	G4311	0.0192
G55	G1764	0.0192
G281	G2186	0.0192
G55	G2844	0.0192
G313	G2936	0.0192
G309	G2988	0.0192
G309	G859	0.0192
G319	G3131	0.0192
G23	G2267	0.0192
G92	G1410	0.0192
G313	G503	0.0192
G313	G3011	0.0192
G92	G351	0.0192
G23	G2847	0.0192
G23	G3832	0.0192
G92	G607	0.0192
G92	G4192	0.0192
G23	G474	0.0192
G23	G2590	0.0192
G23	G3633	0.0192
G316	G506	0.0192
G316	G948	0.0192
G23	G157	0.0192
G23	G928	0.0192
G23	G931	0.0192
G23	G1984	0.0192
G23	G2015	0.0192
G23	G3520	0.0192
G316	G272	0.0192
G316	G2978	0.0192
G316	G3187	0.0192
G316	G3967	0.0192
G316	G2625	0.0192
G316	G2687	0.0192
G23	G2476	0.0192
G23	G4028	0.0192
G316	G45	0.0192
G316	G457	0.0192
G316	G2445	0.0192
G316	G3413	0.0192
G316	G3534	0.0192
G316	G3973	0.0192
G316	G4161	0.0192
G316	G6	0.0192
G55	G1022	0.0191
G55	G2414	0.0191
G281	G2414	0.0191
G55	G2735	0.0191
G55	G2847	0.0191
G281	G3069	0.0191
G281	G26	0.0191
G55	G128	0.0191
G281	G128	0.0191
G55	G756	0.0191
G55	G1347	0.0191
G281	G1429	0.0191
G55	G1878	0.0191
G281	G1965	0.0191
G313	G1118	0.0191
G313	G2628	0.0191
G235	G4384	0.0191
G281	G1561	0.0191
G309	G1811	0.0191
G281	G2066	0.0191
G55	G2633	0.0191
G309	G3005	0.0191
G309	G3462	0.0191
G313	G3970	0.0191
G92	G1701	0.0191
G92	G3878	0.0191
G235	G1492	0.0191
G313	G2638	0.0191
G313	G2669	0.0191
G313	G3279	0.0191
G23	G893	0.0191
G92	G1344	0.0191
G23	G1832	0.0191
G23	G1988	0.0191
G313	G1147	0.0191
G316	G4052	0.0191
G92	G1189	0.0191
G92	G3274	0.0191
G92	G4340	0.0191
G23	G60	0.0191
G23	G2361	0.0191
G23	G4072	0.0191
G23	G4185	0.0191
G92	G3871	0.0191
G316	G178	0.0191
G316	G3077	0.0191
G23	G4231	0.0191
G23	G1993	0.0191
G316	G1000	0.0191
G316	G1110	0.0191
G316	G2765	0.0191
G316	G2906	0.0191
G316	G3418	0.0191
G316	G3758	0.0191
G316	G1179	0.0191
G316	G2485	0.0191
G316	G3657	0.0191
G55	G4076	0.019
G281	G1755	0.019
G281	G3355	0.019
G55	G903	0.019
G281	G903	0.019
G281	G3416	0.019
G235	G3575	0.019
G313	G3575	0.019
G55	G611	0.019
G55	G633	0.019
G281	G1715	0.019
G55	G1966	0.019
G281	G2015	0.019
G55	G2040	0.019
G281	G2040	0.019
G281	G2375	0.019
G281	G3554	0.019
G309	G880	0.019
G313	G880	0.019
G309	G1362	0.019
G309	G3428	0.019
G281	G156	0.019
G281	G1297	0.019
G281	G2509	0.019
G309	G66	0.019
G313	G666	0.019
G235	G3287	0.019
G281	G900	0.019
G23	G651	0.019
G23	G2400	0.019
G23	G3416	0.019
G23	G3872	0.019
G92	G1330	0.019
G23	G286	0.019
G23	G783	0.019
G23	G859	0.019
G23	G929	0.019
G316	G1011	0.019
G316	G1360	0.019
G23	G2949	0.019
G316	G3035	0.019
G316	G3827	0.019
G23	G2179	0.019
G23	G2317	0.019
G23	G2589	0.019
G316	G787	0.019
G316	G974	0.019
G316	G1123	0.019
G316	G2121	0.019
G316	G2967	0.019
G316	G3863	0.019
G316	G4198	0.019
G316	G245	0.019
G316	G1316	0.019
G316	G2504	0.019
G316	G3724	0.019
G316	G621	0.019
G316	G1049	0.019
G316	G3569	0.019
G316	G3597	0.019
G316	G4230	0.019
G316	G1282	0.019
G55	G30	0.0189
G55	G364	0.0189
G55	G180	0.0189
G281	G919	0.0189
G55	G933	0.0189
G55	G1655	0.0189
G55	G3016	0.0189
G55	G3056	0.0189
G309	G1697	0.0189
G281	G699	0.0189
G313	G1383	0.0189
G309	G2013	0.0189
G281	G3079	0.0189
G281	G4396	0.0189
G23	G4345	0.0189
G313	G265	0.0189
G309	G367	0.0189
G313	G1709	0.0189
G313	G2697	0.0189
G309	G2729	0.0189
G313	G2729	0.0189
G313	G3216	0.0189
G281	G700	0.0189
G313	G556	0.0189
G313	G2581	0.0189
G319	G3471	0.0189
G313	G3920	0.0189
G313	G4248	0.0189
G319	G4271	0.0189
G313	G4277	0.0189
G92	G703	0.0189
G92	G723	0.0189
G92	G1633	0.0189
G313	G3129	0.0189
G23	G509	0.0189
G23	G1185	0.0189
G23	G2111	0.0189
G92	G4430	0.0189
G23	G1177	0.0189
G23	G1388	0.0189
G23	G1591	0.0189
G23	G3353	0.0189
G316	G680	0.0189
G92	G3906	0.0189
G316	G1698	0.0189
G316	G2014	0.0189
G23	G451	0.0189
G23	G3819	0.0189
G23	G4406	0.0189
G23	G2695	0.0189
G23	G4050	0.0189
G316	G24	0.0189
G316	G125	0.0189
G316	G488	0.0189
G316	G592	0.0189
G316	G1574	0.0189
G316	G3262	0.0189
G316	G3878	0.0189
G55	G3870	0.0188
G55	G189	0.0188
G55	G362	0.0188
G309	G3223	0.0188
G55	G634	0.0188
G281	G1652	0.0188
G281	G1915	0.0188
G281	G2141	0.0188
G281	G2478	0.0188
G55	G3492	0.0188
G55	G3544	0.0188
G281	G3557	0.0188
G55	G4026	0.0188
G55	G4494	0.0188
G281	G1969	0.0188
G281	G2331	0.0188
G235	G1081	0.0188
G235	G2597	0.0188
G92	G3149	0.0188
G92	G3084	0.0188
G23	G1103	0.0188
G23	G470	0.0188
G23	G3236	0.0188
G92	G3082	0.0188
G92	G4138	0.0188
G316	G120	0.0188
G316	G1858	0.0188
G316	G2006	0.0188
G316	G4144	0.0188
G316	G4227	0.0188
G23	G556	0.0188
G23	G637	0.0188
G23	G731	0.0188
G23	G770	0.0188
G23	G990	0.0188
G23	G1117	0.0188
G23	G1976	0.0188
G23	G2672	0.0188
G23	G3300	0.0188
G23	G876	0.0188
G23	G3068	0.0188
G316	G3369	0.0188
G316	G407	0.0188
G316	G497	0.0188
G316	G2605	0.0188
G316	G2716	0.0188
G23	G2920	0.0188
G316	G1559	0.0188
G316	G2002	0.0188
G316	G3454	0.0188
G316	G3506	0.0188
G55	G617	0.0187
G281	G617	0.0187
G281	G2987	0.0187
G55	G3051	0.0187
G55	G37	0.0187
G281	G37	0.0187
G55	G565	0.0187
G55	G1582	0.0187
G281	G2214	0.0187
G55	G2843	0.0187
G281	G147	0.0187
G55	G1580	0.0187
G55	G2003	0.0187
G281	G3032	0.0187
G281	G3104	0.0187
G309	G644	0.0187
G313	G1235	0.0187
G309	G819	0.0187
G309	G1696	0.0187
G309	G1800	0.0187
G281	G2131	0.0187
G281	G2225	0.0187
G55	G2737	0.0187
G55	G4373	0.0187
G313	G910	0.0187
G313	G2749	0.0187
G23	G1060	0.0187
G23	G3352	0.0187
G23	G3465	0.0187
G23	G4214	0.0187
G316	G195	0.0187
G316	G436	0.0187
G92	G84	0.0187
G23	G86	0.0187
G23	G1502	0.0187
G23	G1745	0.0187
G23	G3151	0.0187
G23	G3583	0.0187
G23	G4371	0.0187
G92	G452	0.0187
G92	G736	0.0187
G316	G905	0.0187
G316	G2458	0.0187
G316	G4438	0.0187
G23	G1782	0.0187
G23	G2313	0.0187
G23	G3657	0.0187
G316	G1130	0.0187
G316	G2892	0.0187
G316	G3644	0.0187
G316	G4277	0.0187
G316	G4431	0.0187
G316	G654	0.0187
G316	G2896	0.0187
G316	G3716	0.0187
G316	G2904	0.0187
G316	G2955	0.0187
G316	G4434	0.0187
G55	G335	0.0186
G313	G4280	0.0186
G55	G1511	0.0186
G55	G1728	0.0186
G309	G1701	0.0186
G235	G3878	0.0186
G313	G3878	0.0186
G55	G249	0.0186
G55	G427	0.0186
G55	G477	0.0186
G55	G1314	0.0186
G55	G1598	0.0186
G281	G1681	0.0186
G55	G1717	0.0186
G55	G2061	0.0186
G281	G2456	0.0186
G281	G2501	0.0186
G281	G2700	0.0186
G281	G2791	0.0186
G55	G2907	0.0186
G281	G3956	0.0186
G313	G59	0.0186
G309	G3851	0.0186
G281	G56	0.0186
G55	G750	0.0186
G235	G2371	0.0186
G309	G2371	0.0186
G281	G2706	0.0186
G281	G3716	0.0186
G281	G4077	0.0186
G309	G790	0.0186
G309	G1941	0.0186
G235	G3602	0.0186
G55	G402	0.0186
G92	G1183	0.0186
G92	G1362	0.0186
G313	G2129	0.0186
G313	G4098	0.0186
G23	G3070	0.0186
G92	G4313	0.0186
G316	G1245	0.0186
G23	G3490	0.0186
G92	G3633	0.0186
G316	G473	0.0186
G23	G549	0.0186
G316	G1411	0.0186
G23	G1509	0.0186
G23	G2568	0.0186
G23	G2877	0.0186
G23	G3004	0.0186
G23	G3060	0.0186
G316	G3076	0.0186
G316	G3649	0.0186
G316	G746	0.0186
G316	G2786	0.0186
G316	G2852	0.0186
G316	G4320	0.0186
G316	G4494	0.0186
G23	G305	0.0186
G23	G1659	0.0186
G23	G3720	0.0186
G92	G3751	0.0186
G316	G892	0.0186
G316	G964	0.0186
G316	G4125	0.0186
G316	G3415	0.0186
G316	G525	0.0186
G55	G134	0.0185
G55	G2857	0.0185
G281	G655	0.0185
G55	G906	0.0185
G281	G1657	0.0185
G281	G2001	0.0185
G55	G2496	0.0185
G55	G3151	0.0185
G55	G3236	0.0185
G309	G3516	0.0185
G281	G235	0.0185
G55	G1201	0.0185
G55	G1907	0.0185
G281	G2197	0.0185
G281	G3421	0.0185
G235	G4236	0.0185
G55	G896	0.0185
G281	G1117	0.0185
G92	G3364	0.0185
G309	G40	0.0185
G313	G721	0.0185
G313	G1089	0.0185
G309	G3034	0.0185
G313	G4454	0.0185
G313	G187	0.0185
G309	G2668	0.0185
G313	G2668	0.0185
G319	G2668	0.0185
G313	G4366	0.0185
G309	G4389	0.0185
G313	G4389	0.0185
G319	G4389	0.0185
G92	G3627	0.0185
G92	G3718	0.0185
G23	G837	0.0185
G23	G939	0.0185
G23	G952	0.0185
G23	G1634	0.0185
G23	G2992	0.0185
G92	G4276	0.0185
G316	G3717	0.0185
G316	G2810	0.0185
G316	G3451	0.0185
G23	G1563	0.0185
G23	G1925	0.0185
G23	G2245	0.0185
G23	G2644	0.0185
G23	G3582	0.0185
G23	G3803	0.0185
G316	G616	0.0185
G316	G2173	0.0185
G316	G3192	0.0185
G316	G3882	0.0185
G23	G244	0.0185
G23	G2509	0.0185
G92	G3660	0.0185
G316	G25	0.0185
G316	G598	0.0185
G316	G2257	0.0185
G316	G2588	0.0185
G316	G3195	0.0185
G316	G2357	0.0185
G316	G3214	0.0185
G309	G1472	0.0184
G55	G1940	0.0184
G281	G2963	0.0184
G313	G594	0.0184
G309	G2906	0.0184
G55	G162	0.0184
G281	G710	0.0184
G55	G1276	0.0184
G55	G2487	0.0184
G55	G2585	0.0184
G281	G3654	0.0184
G55	G3914	0.0184
G55	G1140	0.0184
G281	G2217	0.0184
G92	G2249	0.0184
G281	G2834	0.0184
G281	G2966	0.0184
G313	G3425	0.0184
G313	G3665	0.0184
G55	G4416	0.0184
G55	G4499	0.0184
G235	G102	0.0184
G313	G648	0.0184
G313	G2631	0.0184
G309	G2937	0.0184
G92	G185	0.0184
G23	G1833	0.0184
G313	G1950	0.0184
G23	G1823	0.0184
G23	G2282	0.0184
G23	G4242	0.0184
G23	G280	0.0184
G23	G408	0.0184
G23	G960	0.0184
G23	G1382	0.0184
G23	G1760	0.0184
G23	G2095	0.0184
G23	G2348	0.0184
G23	G3821	0.0184
G23	G4170	0.0184
G23	G4254	0.0184
G23	G4424	0.0184
G92	G2617	0.0184
G92	G2819	0.0184
G92	G3617	0.0184
G316	G2556	0.0184
G316	G3049	0.0184
G316	G3578	0.0184
G23	G464	0.0184
G23	G1341	0.0184
G23	G1380	0.0184
G23	G2340	0.0184
G316	G877	0.0184
G316	G1238	0.0184
G316	G1548	0.0184
G316	G1468	0.0184
G316	G2129	0.0184
G316	G2346	0.0184
G316	G3330	0.0184
G316	G3420	0.0184
G316	G3472	0.0184
G316	G4048	0.0184
G316	G4315	0.0184
G281	G1603	0.0183
G55	G2244	0.0183
G281	G169	0.0183
G55	G226	0.0183
G281	G1026	0.0183
G281	G1176	0.0183
G55	G1420	0.0183
G55	G3482	0.0183
G281	G3786	0.0183
G55	G4225	0.0183
G313	G47	0.0183
G55	G797	0.0183
G281	G971	0.0183
G55	G1463	0.0183
G281	G2034	0.0183
G309	G2614	0.0183
G281	G2829	0.0183
G55	G3015	0.0183
G55	G3408	0.0183
G235	G4079	0.0183
G281	G4273	0.0183
G313	G4485	0.0183
G281	G2558	0.0183
G281	G3849	0.0183
G23	G3612	0.0183
G313	G219	0.0183
G313	G827	0.0183
G92	G4259	0.0183
G23	G164	0.0183
G23	G170	0.0183
G23	G1701	0.0183
G23	G2251	0.0183
G316	G4449	0.0183
G23	G227	0.0183
G23	G1710	0.0183
G92	G1161	0.0183
G92	G1219	0.0183
G92	G4089	0.0183
G316	G1896	0.0183
G316	G2088	0.0183
G316	G2140	0.0183
G316	G2214	0.0183
G316	G266	0.0183
G316	G2404	0.0183
G23	G1757	0.0183
G23	G4440	0.0183
G23	G173	0.0183
G23	G1801	0.0183
G23	G2503	0.0183
G23	G2613	0.0183
G23	G4461	0.0183
G316	G198	0.0183
G316	G208	0.0183
G316	G2597	0.0183
G316	G3799	0.0183
G316	G4003	0.0183
G55	G535	0.0182
G309	G963	0.0182
G235	G2894	0.0182
G309	G2894	0.0182
G281	G2810	0.0182
G281	G222	0.0182
G281	G489	0.0182
G55	G1168	0.0182
G281	G2935	0.0182
G55	G3127	0.0182
G281	G4474	0.0182
G235	G272	0.0182
G313	G1042	0.0182
G313	G1197	0.0182
G313	G4193	0.0182
G313	G198	0.0182
G235	G761	0.0182
G235	G902	0.0182
G281	G1401	0.0182
G281	G2179	0.0182
G23	G344	0.0182
G92	G3220	0.0182
G313	G280	0.0182
G235	G1848	0.0182
G309	G2314	0.0182
G319	G2314	0.0182
G309	G2657	0.0182
G313	G2657	0.0182
G313	G2747	0.0182
G309	G3913	0.0182
G23	G1383	0.0182
G23	G2065	0.0182
G23	G1438	0.0182
G313	G331	0.0182
G316	G3899	0.0182
G23	G103	0.0182
G23	G361	0.0182
G23	G645	0.0182
G23	G1872	0.0182
G23	G2679	0.0182
G316	G1212	0.0182
G316	G4015	0.0182
G23	G543	0.0182
G23	G603	0.0182
G23	G628	0.0182
G23	G1526	0.0182
G23	G1754	0.0182
G23	G2129	0.0182
G23	G2338	0.0182
G23	G3336	0.0182
G23	G3771	0.0182
G92	G1140	0.0182
G316	G819	0.0182
G316	G2216	0.0182
G316	G1397	0.0182
G316	G1402	0.0182
G23	G459	0.0182
G23	G2835	0.0182
G23	G4272	0.0182
G316	G293	0.0182
G316	G2161	0.0182
G316	G4389	0.0182
G55	G4315	0.0181
G55	G2504	0.0181
G55	G2768	0.0181
G281	G2901	0.0181
G309	G64	0.0181
G313	G1738	0.0181
G319	G1885	0.0181
G55	G1883	0.0181
G55	G2396	0.0181
G281	G3560	0.0181
G281	G4005	0.0181
G309	G498	0.0181
G309	G2932	0.0181
G55	G1444	0.0181
G55	G1983	0.0181
G313	G1932	0.0181
G313	G2818	0.0181
G235	G2978	0.0181
G235	G2325	0.0181
G319	G2709	0.0181
G92	G2142	0.0181
G316	G1571	0.0181
G23	G1666	0.0181
G23	G2788	0.0181
G23	G2936	0.0181
G23	G3838	0.0181
G23	G944	0.0181
G23	G2273	0.0181
G92	G597	0.0181
G92	G638	0.0181
G316	G1159	0.0181
G316	G3391	0.0181
G316	G3850	0.0181
G92	G2450	0.0181
G23	G4421	0.0181
G316	G2209	0.0181
G316	G2865	0.0181
G316	G3407	0.0181
G316	G3596	0.0181
G92	G2408	0.0181
G23	G2076	0.0181
G316	G627	0.0181
G316	G2688	0.0181
G316	G3737	0.0181
G316	G3161	0.0181
G281	G757	0.018
G309	G1386	0.018
G309	G2642	0.018
G313	G2642	0.018
G281	G1609	0.018
G281	G2614	0.018
G55	G3628	0.018
G281	G3724	0.018
G55	G4239	0.018
G309	G881	0.018
G309	G1912	0.018
G281	G342	0.018
G55	G571	0.018
G55	G1221	0.018
G55	G2702	0.018
G55	G3120	0.018
G281	G3132	0.018
G55	G3648	0.018
G55	G4097	0.018
G309	G160	0.018
G309	G773	0.018
G313	G1021	0.018
G55	G1100	0.018
G281	G2087	0.018
G281	G3026	0.018
G55	G3054	0.018
G55	G3548	0.018
G55	G4160	0.018
G23	G3183	0.018
G319	G1231	0.018
G281	G650	0.018
G55	G3316	0.018
G313	G65	0.018
G313	G746	0.018
G313	G2440	0.018
G319	G2440	0.018
G313	G2799	0.018
G235	G3658	0.018
G313	G4284	0.018
G23	G240	0.018
G316	G3793	0.018
G23	G1885	0.018
G23	G3615	0.018
G23	G4508	0.018
G309	G168	0.018
G319	G1708	0.018
G235	G4226	0.018
G92	G1241	0.018
G92	G1896	0.018
G92	G3267	0.018
G92	G102	0.018
G92	G153	0.018
G92	G1690	0.018
G23	G802	0.018
G23	G1214	0.018
G23	G2898	0.018
G23	G3448	0.018
G23	G1051	0.018
G23	G1780	0.018
G23	G2569	0.018
G23	G4125	0.018
G316	G428	0.018
G316	G434	0.018
G23	G1750	0.018
G316	G2143	0.018
G316	G2914	0.018
G316	G3527	0.018
G316	G483	0.018
G316	G1273	0.018
G316	G1797	0.018
G316	G2221	0.018
G316	G350	0.018
G316	G2790	0.018
G316	G3303	0.018
G316	G3940	0.018
G316	G4112	0.018
G23	G76	0.018
G281	G2969	0.0179
G309	G1605	0.0179
G55	G579	0.0179
G281	G3301	0.0179
G281	G4275	0.0179
G55	G366	0.0179
G55	G849	0.0179
G55	G3334	0.0179
G281	G3334	0.0179
G55	G3588	0.0179
G55	G3859	0.0179
G55	G793	0.0179
G313	G948	0.0179
G55	G956	0.0179
G55	G1099	0.0179
G281	G1099	0.0179
G235	G1519	0.0179
G55	G2200	0.0179
G55	G2957	0.0179
G55	G3103	0.0179
G313	G3145	0.0179
G313	G3916	0.0179
G281	G4148	0.0179
G313	G2814	0.0179
G313	G3394	0.0179
G92	G317	0.0179
G92	G352	0.0179
G92	G398	0.0179
G92	G3863	0.0179
G92	G4463	0.0179
G92	G4508	0.0179
G313	G3671	0.0179
G23	G722	0.0179
G23	G2019	0.0179
G92	G4034	0.0179
G23	G1159	0.0179
G23	G1259	0.0179
G23	G1323	0.0179
G23	G1515	0.0179
G23	G2103	0.0179
G23	G2620	0.0179
G23	G3604	0.0179
G23	G3702	0.0179
G23	G3717	0.0179
G23	G4285	0.0179
G23	G1809	0.0179
G23	G2498	0.0179
G23	G3959	0.0179
G23	G4432	0.0179
G92	G1291	0.0179
G316	G63	0.0179
G316	G137	0.0179
G316	G1322	0.0179
G92	G1874	0.0179
G316	G1566	0.0179
G316	G1773	0.0179
G316	G2069	0.0179
G316	G2396	0.0179
G316	G3685	0.0179
G316	G3916	0.0179
G316	G2193	0.0179
G55	G487	0.0178
G55	G3753	0.0178
G281	G3753	0.0178
G281	G3842	0.0178
G55	G4064	0.0178
G235	G4482	0.0178
G55	G479	0.0178
G55	G1067	0.0178
G55	G3836	0.0178
G55	G4073	0.0178
G235	G687	0.0178
G309	G2881	0.0178
G281	G1716	0.0178
G235	G2154	0.0178
G281	G2691	0.0178
G55	G4083	0.0178
G313	G4400	0.0178
G313	G858	0.0178
G313	G1531	0.0178
G92	G2565	0.0178
G92	G1358	0.0178
G313	G2302	0.0178
G313	G3351	0.0178
G313	G3382	0.0178
G313	G3511	0.0178
G23	G3719	0.0178
G92	G463	0.0178
G92	G646	0.0178
G92	G1569	0.0178
G92	G1447	0.0178
G92	G1972	0.0178
G23	G1238	0.0178
G23	G1274	0.0178
G23	G2066	0.0178
G23	G2158	0.0178
G23	G2875	0.0178
G23	G3636	0.0178
G23	G1272	0.0178
G23	G3199	0.0178
G23	G3379	0.0178
G23	G4240	0.0178
G316	G3683	0.0178
G316	G3931	0.0178
G316	G4239	0.0178
G92	G3367	0.0178
G92	G3463	0.0178
G92	G3929	0.0178
G316	G175	0.0178
G316	G1206	0.0178
G316	G1295	0.0178
G316	G2215	0.0178
G316	G3067	0.0178
G316	G3788	0.0178
G316	G4337	0.0178
G23	G593	0.0178
G23	G987	0.0178
G23	G1816	0.0178
G23	G2728	0.0178
G23	G3185	0.0178
G23	G668	0.0178
G23	G1018	0.0178
G23	G2164	0.0178
G23	G2256	0.0178
G316	G508	0.0178
G316	G2682	0.0178
G316	G3282	0.0178
G316	G3311	0.0178
G316	G3809	0.0178
G316	G1198	0.0178
G23	G4047	0.0178
G316	G402	0.0178
G281	G44	0.0177
G281	G456	0.0177
G55	G1688	0.0177
G55	G1933	0.0177
G281	G2909	0.0177
G55	G2970	0.0177
G281	G3145	0.0177
G55	G3577	0.0177
G55	G1725	0.0177
G55	G2035	0.0177
G281	G2203	0.0177
G55	G3187	0.0177
G313	G1627	0.0177
G309	G3269	0.0177
G55	G284	0.0177
G55	G572	0.0177
G235	G1229	0.0177
G309	G1593	0.0177
G313	G2812	0.0177
G313	G3458	0.0177
G281	G3758	0.0177
G281	G4129	0.0177
G23	G1898	0.0177
G313	G63	0.0177
G313	G137	0.0177
G313	G521	0.0177
G313	G1063	0.0177
G319	G1063	0.0177
G313	G2340	0.0177
G313	G2738	0.0177
G319	G3465	0.0177
G309	G3764	0.0177
G313	G3764	0.0177
G309	G4350	0.0177
G92	G377	0.0177
G92	G1137	0.0177
G92	G2802	0.0177
G313	G706	0.0177
G309	G3123	0.0177
G23	G186	0.0177
G92	G542	0.0177
G92	G1377	0.0177
G316	G637	0.0177
G92	G1706	0.0177
G92	G1903	0.0177
G92	G4141	0.0177
G23	G1226	0.0177
G23	G2222	0.0177
G23	G2867	0.0177
G23	G3287	0.0177
G23	G3706	0.0177
G23	G223	0.0177
G23	G407	0.0177
G23	G2345	0.0177
G23	G2351	0.0177
G23	G2839	0.0177
G23	G3505	0.0177
G23	G4342	0.0177
G316	G510	0.0177
G316	G790	0.0177
G316	G3752	0.0177
G92	G3916	0.0177
G92	G3802	0.0177
G92	G4266	0.0177
G316	G838	0.0177
G316	G2582	0.0177
G316	G3769	0.0177
G23	G374	0.0177
G23	G1616	0.0177
G316	G716	0.0177
G316	G1750	0.0177
G316	G3309	0.0177
G316	G3554	0.0177
G316	G4299	0.0177
G316	G2489	0.0177
G281	G502	0.0176
G281	G2972	0.0176
G55	G4111	0.0176
G55	G1735	0.0176
G281	G2807	0.0176
G55	G3085	0.0176
G309	G1905	0.0176
G313	G2234	0.0176
G309	G2276	0.0176
G55	G3599	0.0176
G281	G4232	0.0176
G55	G4475	0.0176
G309	G674	0.0176
G313	G1364	0.0176
G313	G4243	0.0176
G92	G61	0.0176
G55	G499	0.0176
G281	G2119	0.0176
G92	G3785	0.0176
G313	G286	0.0176
G313	G994	0.0176
G313	G1561	0.0176
G313	G4000	0.0176
G316	G2858	0.0176
G23	G99	0.0176
G23	G560	0.0176
G23	G2458	0.0176
G23	G571	0.0176
G23	G1206	0.0176
G23	G1295	0.0176
G23	G1943	0.0176
G23	G3123	0.0176
G23	G3224	0.0176
G23	G4375	0.0176
G316	G648	0.0176
G316	G2430	0.0176
G316	G2545	0.0176
G92	G3431	0.0176
G23	G226	0.0176
G23	G2706	0.0176
G23	G3007	0.0176
G316	G1021	0.0176
G316	G2191	0.0176
G316	G2239	0.0176
G316	G2483	0.0176
G316	G2836	0.0176
G316	G3512	0.0176
G316	G3999	0.0176
G23	G1891	0.0176
G316	G94	0.0176
G316	G3971	0.0176
G55	G2642	0.0175
G281	G3639	0.0175
G55	G239	0.0175
G55	G991	0.0175
G281	G1159	0.0175
G55	G3464	0.0175
G55	G4084	0.0175
G281	G4310	0.0175
G55	G2762	0.0175
G281	G3359	0.0175
G281	G3586	0.0175
G313	G377	0.0175
G309	G406	0.0175
G309	G888	0.0175
G313	G995	0.0175
G313	G1309	0.0175
G319	G1309	0.0175
G281	G2271	0.0175
G313	G2406	0.0175
G309	G2526	0.0175
G313	G3695	0.0175
G313	G3719	0.0175
G319	G4094	0.0175
G55	G4147	0.0175
G309	G3688	0.0175
G313	G4181	0.0175
G23	G777	0.0175
G281	G3565	0.0175
G319	G1874	0.0175
G313	G3099	0.0175
G235	G3439	0.0175
G313	G3835	0.0175
G92	G1828	0.0175
G313	G953	0.0175
G313	G955	0.0175
G23	G4174	0.0175
G313	G2879	0.0175
G316	G567	0.0175
G23	G1715	0.0175
G316	G1748	0.0175
G23	G2281	0.0175
G316	G3347	0.0175
G23	G4178	0.0175
G316	G4218	0.0175
G316	G1305	0.0175
G316	G2759	0.0175
G316	G3220	0.0175
G23	G604	0.0175
G23	G3545	0.0175
G23	G1942	0.0175
G23	G2075	0.0175
G23	G3108	0.0175
G23	G3214	0.0175
G316	G1483	0.0175
G316	G3093	0.0175
G316	G3501	0.0175
G316	G3525	0.0175
G316	G4285	0.0175
G23	G4134	0.0175
G316	G1291	0.0175
G55	G2612	0.0174
G55	G1300	0.0174
G55	G2690	0.0174
G281	G3881	0.0174
G55	G4010	0.0174
G55	G449	0.0174
G55	G813	0.0174
G55	G952	0.0174
G55	G1379	0.0174
G281	G1753	0.0174
G281	G2164	0.0174
G281	G2564	0.0174
G281	G2869	0.0174
G55	G2915	0.0174
G281	G2915	0.0174
G55	G3503	0.0174
G281	G3775	0.0174
G281	G4020	0.0174
G281	G4502	0.0174
G281	G278	0.0174
G55	G410	0.0174
G313	G467	0.0174
G281	G1085	0.0174
G55	G1430	0.0174
G281	G2191	0.0174
G313	G2627	0.0174
G281	G2685	0.0174
G281	G2724	0.0174
G55	G2945	0.0174
G55	G3076	0.0174
G55	G3741	0.0174
G281	G3741	0.0174
G281	G3901	0.0174
G55	G3940	0.0174
G281	G3940	0.0174
G55	G4163	0.0174
G319	G4217	0.0174
G281	G4241	0.0174
G309	G80	0.0174
G313	G3069	0.0174
G309	G3478	0.0174
G55	G197	0.0174
G281	G197	0.0174
G281	G4123	0.0174
G23	G1288	0.0174
G92	G456	0.0174
G23	G3987	0.0174
G313	G909	0.0174
G92	G3733	0.0174
G23	G2606	0.0174
G23	G3100	0.0174
G23	G2294	0.0174
G23	G2799	0.0174
G316	G2192	0.0174
G316	G3427	0.0174
G92	G1673	0.0174
G92	G4354	0.0174
G23	G1070	0.0174
G23	G1770	0.0174
G23	G2324	0.0174
G23	G2665	0.0174
G23	G3760	0.0174
G316	G925	0.0174
G316	G1913	0.0174
G316	G1926	0.0174
G316	G3216	0.0174
G316	G3573	0.0174
G316	G3871	0.0174
G23	G559	0.0174
G23	G981	0.0174
G23	G2295	0.0174
G23	G2306	0.0174
G23	G3820	0.0174
G23	G4369	0.0174
G316	G805	0.0174
G316	G1714	0.0174
G316	G3028	0.0174
G316	G3363	0.0174
G23	G3420	0.0174
G316	G3365	0.0174
G55	G540	0.0173
G281	G602	0.0173
G281	G1527	0.0173
G281	G3563	0.0173
G55	G411	0.0173
G55	G799	0.0173
G281	G1079	0.0173
G55	G2333	0.0173
G281	G3562	0.0173
G55	G3611	0.0173
G313	G185	0.0173
G309	G757	0.0173
G281	G959	0.0173
G309	G1527	0.0173
G313	G1810	0.0173
G55	G2486	0.0173
G281	G2934	0.0173
G319	G3481	0.0173
G281	G3788	0.0173
G313	G4425	0.0173
G281	G1439	0.0173
G281	G1474	0.0173
G281	G2091	0.0173
G281	G3030	0.0173
G281	G3401	0.0173
G281	G3617	0.0173
G281	G3796	0.0173
G313	G12	0.0173
G235	G85	0.0173
G319	G189	0.0173
G309	G418	0.0173
G313	G418	0.0173
G313	G869	0.0173
G313	G1157	0.0173
G313	G1742	0.0173
G313	G3400	0.0173
G92	G4185	0.0173
G23	G1810	0.0173
G23	G3481	0.0173
G313	G2921	0.0173
G23	G1899	0.0173
G23	G2381	0.0173
G23	G2635	0.0173
G92	G112	0.0173
G92	G2984	0.0173
G92	G3147	0.0173
G92	G3683	0.0173
G92	G4474	0.0173
G92	G752	0.0173
G92	G1024	0.0173
G23	G161	0.0173
G23	G1403	0.0173
G23	G1521	0.0173
G23	G1881	0.0173
G23	G3782	0.0173
G23	G4198	0.0173
G23	G4501	0.0173
G316	G268	0.0173
G316	G2455	0.0173
G316	G264	0.0173
G316	G311	0.0173
G316	G411	0.0173
G316	G1931	0.0173
G316	G3540	0.0173
G92	G572	0.0173
G92	G3205	0.0173
G23	G1190	0.0173
G23	G1624	0.0173
G23	G2303	0.0173
G23	G2716	0.0173
G316	G992	0.0173
G316	G1211	0.0173
G316	G1461	0.0173
G316	G2166	0.0173
G316	G1439	0.0173
G316	G1751	0.0173
G316	G2737	0.0173
G316	G3426	0.0173
G316	G3742	0.0173
G316	G3796	0.0173
G235	G4032	0.0172
G309	G4032	0.0172
G55	G453	0.0172
G55	G1257	0.0172
G281	G1441	0.0172
G55	G1453	0.0172
G55	G1473	0.0172
G55	G3158	0.0172
G55	G3398	0.0172
G235	G2217	0.0172
G313	G3412	0.0172
G55	G58	0.0172
G55	G375	0.0172
G281	G609	0.0172
G281	G1230	0.0172
G55	G1412	0.0172
G281	G1663	0.0172
G281	G2098	0.0172
G319	G2931	0.0172
G309	G3006	0.0172
G281	G3192	0.0172
G319	G3798	0.0172
G281	G4210	0.0172
G319	G4257	0.0172
G55	G4300	0.0172
G309	G3823	0.0172
G313	G4101	0.0172
G281	G979	0.0172
G281	G1901	0.0172
G281	G2346	0.0172
G55	G2479	0.0172
G313	G1246	0.0172
G313	G3200	0.0172
G313	G4358	0.0172
G23	G1197	0.0172
G23	G3160	0.0172
G309	G1093	0.0172
G313	G1504	0.0172
G92	G1100	0.0172
G92	G1106	0.0172
G92	G1213	0.0172
G92	G1366	0.0172
G92	G3928	0.0172
G92	G2611	0.0172
G313	G1872	0.0172
G23	G351	0.0172
G23	G1633	0.0172
G23	G4339	0.0172
G316	G849	0.0172
G92	G2957	0.0172
G92	G4148	0.0172
G23	G1273	0.0172
G23	G1870	0.0172
G23	G2181	0.0172
G23	G2640	0.0172
G23	G3650	0.0172
G23	G3798	0.0172
G23	G3901	0.0172
G23	G4260	0.0172
G23	G2086	0.0172
G23	G2290	0.0172
G23	G2967	0.0172
G316	G128	0.0172
G23	G348	0.0172
G316	G230	0.0172
G316	G1298	0.0172
G316	G1782	0.0172
G316	G3802	0.0172
G55	G745	0.0171
G281	G3726	0.0171
G55	G1131	0.0171
G281	G1682	0.0171
G55	G1762	0.0171
G281	G2157	0.0171
G55	G3636	0.0171
G281	G4504	0.0171
G313	G388	0.0171
G313	G3933	0.0171
G55	G139	0.0171
G281	G568	0.0171
G55	G817	0.0171
G281	G883	0.0171
G55	G1484	0.0171
G281	G1613	0.0171
G55	G2408	0.0171
G281	G2739	0.0171
G281	G3036	0.0171
G309	G404	0.0171
G313	G470	0.0171
G309	G802	0.0171
G313	G3042	0.0171
G319	G3107	0.0171
G309	G3236	0.0171
G235	G3418	0.0171
G281	G1492	0.0171
G281	G3237	0.0171
G313	G1372	0.0171
G313	G1390	0.0171
G319	G2602	0.0171
G313	G3306	0.0171
G23	G938	0.0171
G23	G1607	0.0171
G23	G2048	0.0171
G23	G2887	0.0171
G313	G2069	0.0171
G92	G615	0.0171
G92	G644	0.0171
G23	G1723	0.0171
G23	G2284	0.0171
G23	G3500	0.0171
G23	G3539	0.0171
G23	G3996	0.0171
G316	G803	0.0171
G316	G3650	0.0171
G23	G171	0.0171
G23	G1652	0.0171
G23	G2079	0.0171
G23	G2323	0.0171
G23	G3036	0.0171
G316	G186	0.0171
G316	G1067	0.0171
G316	G1441	0.0171
G316	G2784	0.0171
G316	G2795	0.0171
G316	G3447	0.0171
G316	G1213	0.0171
G316	G1883	0.0171
G316	G3934	0.0171
G92	G3721	0.0171
G316	G923	0.0171
G316	G3438	0.0171
G316	G4011	0.0171
G316	G4375	0.0171
G316	G4362	0.0171
G55	G4078	0.017
G55	G4391	0.017
G235	G3874	0.017
G309	G4386	0.017
G281	G101	0.017
G55	G623	0.017
G281	G834	0.017
G281	G857	0.017
G55	G922	0.017
G281	G2252	0.017
G55	G2353	0.017
G281	G556	0.017
G281	G1032	0.017
G281	G1169	0.017
G313	G1785	0.017
G281	G2097	0.017
G281	G2293	0.017
G319	G2618	0.017
G281	G3373	0.017
G281	G3920	0.017
G55	G4141	0.017
G313	G341	0.017
G281	G742	0.017
G281	G1143	0.017
G55	G1982	0.017
G281	G3806	0.017
G92	G2857	0.017
G313	G2551	0.017
G309	G4204	0.017
G92	G643	0.017
G92	G2298	0.017
G23	G648	0.017
G23	G2465	0.017
G316	G2152	0.017
G92	G3229	0.017
G23	G818	0.017
G23	G1812	0.017
G23	G2204	0.017
G23	G3012	0.017
G23	G4356	0.017
G316	G889	0.017
G316	G1007	0.017
G316	G1257	0.017
G316	G1453	0.017
G316	G2202	0.017
G316	G3704	0.017
G23	G574	0.017
G23	G983	0.017
G23	G1253	0.017
G23	G2636	0.017
G23	G3111	0.017
G23	G3944	0.017
G23	G4073	0.017
G316	G168	0.017
G316	G1230	0.017
G316	G1277	0.017
G316	G1422	0.017
G316	G1870	0.017
G316	G1899	0.017
G316	G4300	0.017
G23	G409	0.017
G23	G969	0.017
G23	G2063	0.017
G316	G1015	0.017
G316	G1294	0.017
G316	G2020	0.017
G316	G2146	0.017
G316	G3509	0.017
G316	G3738	0.017
G23	G1239	0.017
G23	G1866	0.017
G281	G126	0.0169
G313	G3629	0.0169
G281	G21	0.0169
G55	G2889	0.0169
G281	G4181	0.0169
G55	G4231	0.0169
G319	G1381	0.0169
G309	G3286	0.0169
G235	G4364	0.0169
G281	G167	0.0169
G55	G1435	0.0169
G55	G2230	0.0169
G55	G2348	0.0169
G309	G2348	0.0169
G313	G2994	0.0169
G281	G3139	0.0169
G281	G3318	0.0169
G92	G4245	0.0169
G235	G1413	0.0169
G313	G3960	0.0169
G55	G1477	0.0169
G281	G2463	0.0169
G313	G1242	0.0169
G319	G2562	0.0169
G309	G2821	0.0169
G319	G2821	0.0169
G235	G3294	0.0169
G313	G3294	0.0169
G313	G4006	0.0169
G309	G4371	0.0169
G313	G532	0.0169
G313	G991	0.0169
G309	G3210	0.0169
G313	G2637	0.0169
G313	G2938	0.0169
G316	G1153	0.0169
G92	G1166	0.0169
G92	G3120	0.0169
G92	G4216	0.0169
G23	G649	0.0169
G23	G1118	0.0169
G23	G2359	0.0169
G23	G3069	0.0169
G23	G4087	0.0169
G23	G4298	0.0169
G92	G1316	0.0169
G92	G1831	0.0169
G92	G4367	0.0169
G23	G1966	0.0169
G23	G3163	0.0169
G23	G3450	0.0169
G23	G4302	0.0169
G23	G4510	0.0169
G316	G72	0.0169
G316	G1508	0.0169
G316	G2693	0.0169
G316	G2976	0.0169
G316	G3609	0.0169
G92	G2767	0.0169
G92	G2987	0.0169
G23	G979	0.0169
G23	G1714	0.0169
G316	G1892	0.0169
G23	G2537	0.0169
G316	G2741	0.0169
G316	G338	0.0169
G316	G951	0.0169
G316	G1856	0.0169
G316	G3813	0.0169
G316	G3836	0.0169
G281	G4161	0.0168
G55	G177	0.0168
G281	G984	0.0168
G55	G1151	0.0168
G55	G1918	0.0168
G55	G2980	0.0168
G281	G4289	0.0168
G281	G4339	0.0168
G55	G4413	0.0168
G55	G4427	0.0168
G313	G383	0.0168
G281	G1058	0.0168
G235	G1425	0.0168
G281	G2022	0.0168
G281	G2113	0.0168
G55	G2122	0.0168
G55	G2129	0.0168
G235	G2380	0.0168
G309	G2733	0.0168
G55	G2961	0.0168
G281	G2961	0.0168
G281	G3250	0.0168
G55	G3336	0.0168
G55	G3932	0.0168
G281	G4105	0.0168
G281	G4230	0.0168
G92	G250	0.0168
G313	G2781	0.0168
G281	G2771	0.0168
G313	G3921	0.0168
G23	G1991	0.0168
G23	G3291	0.0168
G316	G2273	0.0168
G92	G378	0.0168
G92	G3679	0.0168
G23	G550	0.0168
G23	G786	0.0168
G23	G866	0.0168
G23	G1769	0.0168
G23	G2166	0.0168
G316	G1556	0.0168
G316	G3193	0.0168
G316	G3555	0.0168
G316	G3952	0.0168
G23	G1617	0.0168
G316	G703	0.0168
G316	G1972	0.0168
G316	G2748	0.0168
G281	G2292	0.0167
G55	G2623	0.0167
G235	G262	0.0167
G313	G262	0.0167
G281	G648	0.0167
G281	G2202	0.0167
G55	G2914	0.0167
G309	G239	0.0167
G313	G531	0.0167
G55	G2103	0.0167
G92	G3537	0.0167
G313	G463	0.0167
G313	G646	0.0167
G313	G895	0.0167
G313	G1120	0.0167
G281	G3381	0.0167
G55	G3853	0.0167
G55	G4467	0.0167
G309	G259	0.0167
G319	G259	0.0167
G313	G462	0.0167
G313	G490	0.0167
G313	G1961	0.0167
G309	G2262	0.0167
G319	G2376	0.0167
G313	G2897	0.0167
G309	G3131	0.0167
G23	G1843	0.0167
G23	G3062	0.0167
G319	G3263	0.0167
G92	G3859	0.0167
G92	G4453	0.0167
G23	G976	0.0167
G23	G1865	0.0167
G23	G3305	0.0167
G23	G4398	0.0167
G316	G1933	0.0167
G92	G856	0.0167
G316	G283	0.0167
G316	G559	0.0167
G316	G649	0.0167
G92	G1942	0.0167
G23	G886	0.0167
G23	G1965	0.0167
G23	G2194	0.0167
G23	G3839	0.0167
G23	G3868	0.0167
G23	G588	0.0167
G23	G3787	0.0167
G23	G4143	0.0167
G316	G145	0.0167
G316	G1226	0.0167
G316	G1332	0.0167
G316	G1510	0.0167
G316	G1809	0.0167
G316	G3476	0.0167
G316	G3589	0.0167
G113	G3146	0.0166
G281	G2471	0.0166
G281	G3093	0.0166
G313	G2249	0.0166
G281	G127	0.0166
G281	G268	0.0166
G281	G2937	0.0166
G281	G3370	0.0166
G55	G4108	0.0166
G313	G1299	0.0166
G313	G2384	0.0166
G309	G3575	0.0166
G313	G4479	0.0166
G281	G756	0.0166
G55	G968	0.0166
G309	G1118	0.0166
G281	G1316	0.0166
G313	G1446	0.0166
G55	G2423	0.0166
G55	G2821	0.0166
G281	G3368	0.0166
G319	G4310	0.0166
G55	G4487	0.0166
G281	G4487	0.0166
G313	G1850	0.0166
G309	G3898	0.0166
G55	G412	0.0166
G55	G3450	0.0166
G55	G3829	0.0166
G281	G3829	0.0166
G23	G2257	0.0166
G313	G472	0.0166
G309	G666	0.0166
G319	G666	0.0166
G309	G1873	0.0166
G313	G3538	0.0166
G313	G916	0.0166
G313	G1524	0.0166
G92	G345	0.0166
G92	G3692	0.0166
G23	G703	0.0166
G23	G2119	0.0166
G23	G2437	0.0166
G92	G2443	0.0166
G92	G3046	0.0166
G92	G3936	0.0166
G235	G3271	0.0166
G23	G29	0.0166
G23	G249	0.0166
G23	G500	0.0166
G23	G732	0.0166
G23	G2061	0.0166
G23	G2700	0.0166
G23	G3474	0.0166
G92	G1948	0.0166
G23	G1320	0.0166
G23	G1432	0.0166
G23	G1524	0.0166
G23	G2681	0.0166
G23	G2714	0.0166
G23	G3384	0.0166
G316	G2494	0.0166
G316	G4390	0.0166
G316	G568	0.0166
G316	G982	0.0166
G316	G1357	0.0166
G316	G1766	0.0166
G316	G2304	0.0166
G316	G3305	0.0166
G316	G3950	0.0166
G23	G2549	0.0166
G23	G3215	0.0166
G23	G3897	0.0166
G316	G1127	0.0166
G316	G1334	0.0166
G316	G2316	0.0166
G316	G4245	0.0166
G316	G167	0.0166
G316	G2331	0.0166
G316	G3663	0.0166
G316	G4405	0.0166
G23	G4397	0.0166
G281	G71	0.0165
G281	G1309	0.0165
G55	G4256	0.0165
G281	G1819	0.0165
G281	G4313	0.0165
G55	G647	0.0165
G235	G1362	0.0165
G55	G1517	0.0165
G281	G1517	0.0165
G55	G1553	0.0165
G55	G2183	0.0165
G313	G2623	0.0165
G55	G2875	0.0165
G55	G2960	0.0165
G55	G3121	0.0165
G55	G3171	0.0165
G55	G3274	0.0165
G281	G3549	0.0165
G55	G4340	0.0165
G309	G51	0.0165
G309	G865	0.0165
G309	G1516	0.0165
G309	G1657	0.0165
G319	G3783	0.0165
G313	G4139	0.0165
G281	G560	0.0165
G55	G996	0.0165
G281	G1396	0.0165
G281	G3103	0.0165
G313	G990	0.0165
G23	G4313	0.0165
G92	G1490	0.0165
G92	G3140	0.0165
G23	G153	0.0165
G23	G2912	0.0165
G23	G3608	0.0165
G23	G3632	0.0165
G23	G4263	0.0165
G316	G393	0.0165
G316	G919	0.0165
G92	G234	0.0165
G92	G1108	0.0165
G92	G3063	0.0165
G23	G37	0.0165
G23	G181	0.0165
G23	G794	0.0165
G23	G3024	0.0165
G23	G3095	0.0165
G23	G3367	0.0165
G23	G3794	0.0165
G316	G763	0.0165
G316	G3108	0.0165
G23	G3152	0.0165
G23	G3206	0.0165
G316	G3640	0.0165
G23	G3835	0.0165
G316	G173	0.0165
G316	G295	0.0165
G316	G2987	0.0165
G281	G2070	0.0164
G281	G2073	0.0164
G55	G4462	0.0164
G55	G296	0.0164
G55	G917	0.0164
G55	G1289	0.0164
G55	G1825	0.0164
G55	G2532	0.0164
G281	G2802	0.0164
G55	G2858	0.0164
G55	G3803	0.0164
G55	G4164	0.0164
G281	G4164	0.0164
G313	G355	0.0164
G313	G308	0.0164
G55	G384	0.0164
G55	G1307	0.0164
G55	G2014	0.0164
G313	G2550	0.0164
G281	G2890	0.0164
G281	G3335	0.0164
G55	G3376	0.0164
G55	G3497	0.0164
G281	G3810	0.0164
G309	G4256	0.0164
G55	G163	0.0164
G55	G1003	0.0164
G55	G3079	0.0164
G281	G3720	0.0164
G313	G48	0.0164
G309	G1412	0.0164
G235	G1709	0.0164
G309	G1725	0.0164
G319	G1725	0.0164
G313	G2482	0.0164
G313	G3459	0.0164
G313	G3552	0.0164
G313	G3952	0.0164
G319	G485	0.0164
G235	G1498	0.0164
G309	G1803	0.0164
G313	G1803	0.0164
G313	G2813	0.0164
G309	G4248	0.0164
G23	G385	0.0164
G23	G439	0.0164
G92	G965	0.0164
G92	G1585	0.0164
G316	G1735	0.0164
G316	G4511	0.0164
G23	G129	0.0164
G23	G523	0.0164
G23	G968	0.0164
G23	G1389	0.0164
G23	G1853	0.0164
G23	G2609	0.0164
G316	G3743	0.0164
G23	G4114	0.0164
G92	G1730	0.0164
G92	G2917	0.0164
G92	G2983	0.0164
G23	G894	0.0164
G23	G977	0.0164
G23	G1236	0.0164
G23	G1299	0.0164
G23	G1363	0.0164
G23	G2093	0.0164
G23	G2660	0.0164
G23	G4465	0.0164
G316	G721	0.0164
G316	G888	0.0164
G316	G1161	0.0164
G316	G1694	0.0164
G316	G1837	0.0164
G316	G2012	0.0164
G316	G3364	0.0164
G316	G4430	0.0164
G316	G4509	0.0164
G23	G332	0.0164
G23	G1719	0.0164
G92	G3442	0.0164
G316	G2360	0.0164
G316	G197	0.0164
G316	G495	0.0164
G316	G1328	0.0164
G281	G4121	0.0163
G55	G4357	0.0163
G235	G1852	0.0163
G281	G1312	0.0163
G281	G1415	0.0163
G55	G1867	0.0163
G281	G2088	0.0163
G281	G2100	0.0163
G55	G2214	0.0163
G281	G3960	0.0163
G55	G4377	0.0163
G313	G15	0.0163
G319	G15	0.0163
G55	G23	0.0163
G235	G414	0.0163
G281	G449	0.0163
G313	G735	0.0163
G55	G1310	0.0163
G55	G1397	0.0163
G281	G1801	0.0163
G281	G1829	0.0163
G309	G2851	0.0163
G281	G3308	0.0163
G281	G3524	0.0163
G55	G3582	0.0163
G55	G3687	0.0163
G55	G4130	0.0163
G281	G4130	0.0163
G309	G2356	0.0163
G309	G2711	0.0163
G281	G1220	0.0163
G55	G1296	0.0163
G281	G1742	0.0163
G55	G2161	0.0163
G55	G2318	0.0163
G55	G3257	0.0163
G55	G3868	0.0163
G281	G4405	0.0163
G55	G4447	0.0163
G23	G2397	0.0163
G313	G85	0.0163
G313	G481	0.0163
G319	G592	0.0163
G313	G1382	0.0163
G313	G1482	0.0163
G319	G1639	0.0163
G309	G2367	0.0163
G313	G2367	0.0163
G309	G4029	0.0163
G92	G764	0.0163
G309	G281	0.0163
G313	G3275	0.0163
G23	G919	0.0163
G23	G3595	0.0163
G23	G4164	0.0163
G92	G3605	0.0163
G316	G2666	0.0163
G23	G1974	0.0163
G23	G3145	0.0163
G92	G413	0.0163
G92	G2189	0.0163
G316	G1081	0.0163
G316	G2042	0.0163
G316	G2064	0.0163
G316	G3866	0.0163
G92	G229	0.0163
G92	G743	0.0163
G23	G584	0.0163
G23	G656	0.0163
G23	G676	0.0163
G23	G1020	0.0163
G23	G1902	0.0163
G23	G1983	0.0163
G23	G2639	0.0163
G23	G3049	0.0163
G23	G3319	0.0163
G23	G3431	0.0163
G23	G3537	0.0163
G316	G46	0.0163
G316	G304	0.0163
G316	G2587	0.0163
G316	G2839	0.0163
G316	G4342	0.0163
G316	G563	0.0163
G316	G1121	0.0163
G316	G2441	0.0163
G316	G3965	0.0163
G316	G2966	0.0163
G316	G3879	0.0163
G55	G230	0.0162
G55	G696	0.0162
G281	G1197	0.0162
G55	G3160	0.0162
G281	G4193	0.0162
G55	G1569	0.0162
G55	G2720	0.0162
G55	G3808	0.0162
G309	G9	0.0162
G313	G1031	0.0162
G235	G1701	0.0162
G309	G3878	0.0162
G281	G2864	0.0162
G55	G3312	0.0162
G55	G3536	0.0162
G281	G3652	0.0162
G281	G3764	0.0162
G281	G4350	0.0162
G319	G819	0.0162
G235	G1786	0.0162
G313	G1786	0.0162
G235	G2381	0.0162
G235	G2506	0.0162
G313	G3737	0.0162
G313	G3872	0.0162
G281	G19	0.0162
G55	G673	0.0162
G281	G1198	0.0162
G281	G4060	0.0162
G313	G936	0.0162
G309	G1267	0.0162
G313	G3810	0.0162
G313	G3926	0.0162
G23	G1547	0.0162
G23	G3117	0.0162
G23	G3667	0.0162
G92	G403	0.0162
G92	G3416	0.0162
G92	G3949	0.0162
G92	G4170	0.0162
G313	G684	0.0162
G316	G149	0.0162
G23	G1106	0.0162
G23	G1459	0.0162
G23	G1663	0.0162
G23	G3052	0.0162
G316	G2769	0.0162
G92	G3659	0.0162
G23	G442	0.0162
G23	G892	0.0162
G23	G1882	0.0162
G23	G3382	0.0162
G23	G3965	0.0162
G316	G2096	0.0162
G316	G2285	0.0162
G316	G2581	0.0162
G316	G4280	0.0162
G316	G1681	0.0162
G316	G1806	0.0162
G316	G2789	0.0162
G55	G3537	0.0161
G281	G2222	0.0161
G235	G4280	0.0161
G319	G4280	0.0161
G281	G3064	0.0161
G55	G3126	0.0161
G309	G745	0.0161
G235	G1427	0.0161
G313	G3295	0.0161
G281	G597	0.0161
G55	G667	0.0161
G55	G1442	0.0161
G281	G2156	0.0161
G309	G2413	0.0161
G281	G2759	0.0161
G55	G3421	0.0161
G281	G3489	0.0161
G55	G3955	0.0161
G313	G660	0.0161
G235	G1181	0.0161
G313	G3608	0.0161
G55	G517	0.0161
G281	G1152	0.0161
G281	G1190	0.0161
G281	G2316	0.0161
G281	G2457	0.0161
G281	G3023	0.0161
G55	G3762	0.0161
G313	G69	0.0161
G319	G1595	0.0161
G235	G3034	0.0161
G23	G2276	0.0161
G309	G326	0.0161
G313	G2022	0.0161
G23	G967	0.0161
G23	G4144	0.0161
G92	G1142	0.0161
G92	G1452	0.0161
G92	G1862	0.0161
G92	G273	0.0161
G92	G1254	0.0161
G92	G1789	0.0161
G92	G2898	0.0161
G316	G1171	0.0161
G316	G3948	0.0161
G23	G1472	0.0161
G23	G1703	0.0161
G23	G2229	0.0161
G23	G2275	0.0161
G23	G3693	0.0161
G23	G3861	0.0161
G23	G4509	0.0161
G92	G517	0.0161
G92	G725	0.0161
G92	G981	0.0161
G92	G2525	0.0161
G92	G4422	0.0161
G23	G115	0.0161
G23	G1100	0.0161
G23	G2156	0.0161
G316	G458	0.0161
G316	G1678	0.0161
G316	G2009	0.0161
G316	G4049	0.0161
G316	G116	0.0161
G316	G171	0.0161
G316	G485	0.0161
G316	G2189	0.0161
G316	G3298	0.0161
G316	G3524	0.0161
G23	G1049	0.0161
G316	G1442	0.0161
G316	G1658	0.0161
G316	G2399	0.0161
G316	G4118	0.0161
G55	G4386	0.016
G55	G3173	0.016
G281	G950	0.016
G55	G86	0.016
G281	G140	0.016
G281	G218	0.016
G55	G357	0.016
G55	G1079	0.016
G55	G1112	0.016
G281	G1112	0.016
G55	G1434	0.016
G309	G2347	0.016
G309	G3060	0.016
G313	G3060	0.016
G281	G3452	0.016
G235	G3473	0.016
G309	G3473	0.016
G55	G3939	0.016
G313	G1535	0.016
G235	G1985	0.016
G313	G2183	0.016
G235	G2229	0.016
G235	G3425	0.016
G309	G3893	0.016
G55	G589	0.016
G55	G1127	0.016
G281	G2210	0.016
G281	G2779	0.016
G55	G3945	0.016
G23	G2105	0.016
G313	G1170	0.016
G235	G1623	0.016
G313	G2191	0.016
G92	G2126	0.016
G309	G1975	0.016
G313	G2613	0.016
G313	G3169	0.016
G319	G3549	0.016
G23	G2274	0.016
G23	G1107	0.016
G23	G2692	0.016
G23	G3851	0.016
G92	G1998	0.016
G92	G3776	0.016
G316	G371	0.016
G316	G841	0.016
G316	G1795	0.016
G316	G4199	0.016
G316	G4361	0.016
G23	G95	0.016
G23	G1090	0.016
G23	G1158	0.016
G23	G1981	0.016
G23	G2402	0.016
G23	G3143	0.016
G23	G3303	0.016
G23	G4116	0.016
G316	G4057	0.016
G316	G4249	0.016
G55	G3183	0.0159
G55	G3629	0.0159
G281	G3629	0.0159
G281	G821	0.0159
G281	G3387	0.0159
G281	G966	0.0159
G55	G1068	0.0159
G55	G1805	0.0159
G281	G1823	0.0159
G55	G2263	0.0159
G281	G2263	0.0159
G55	G2477	0.0159
G281	G2852	0.0159
G281	G2895	0.0159
G235	G3240	0.0159
G281	G3325	0.0159
G313	G3404	0.0159
G309	G3997	0.0159
G55	G4312	0.0159
G281	G686	0.0159
G309	G641	0.0159
G313	G939	0.0159
G319	G2704	0.0159
G313	G3754	0.0159
G313	G4020	0.0159
G92	G308	0.0159
G92	G3635	0.0159
G281	G4421	0.0159
G313	G1414	0.0159
G313	G3995	0.0159
G309	G4259	0.0159
G23	G506	0.0159
G23	G1680	0.0159
G23	G1718	0.0159
G23	G4377	0.0159
G92	G3676	0.0159
G316	G288	0.0159
G316	G2059	0.0159
G316	G2380	0.0159
G92	G2343	0.0159
G92	G2637	0.0159
G92	G2738	0.0159
G92	G3089	0.0159
G92	G3474	0.0159
G23	G105	0.0159
G23	G475	0.0159
G23	G2597	0.0159
G23	G3184	0.0159
G23	G3576	0.0159
G23	G4000	0.0159
G316	G3241	0.0159
G316	G4220	0.0159
G23	G1135	0.0159
G23	G1427	0.0159
G316	G3605	0.0159
G316	G4107	0.0159
G316	G4147	0.0159
G23	G855	0.0159
G316	G3804	0.0159
G55	G3587	0.0158
G281	G3587	0.0158
G235	G1273	0.0158
G309	G1273	0.0158
G55	G778	0.0158
G281	G1899	0.0158
G281	G2506	0.0158
G235	G3364	0.0158
G235	G143	0.0158
G313	G143	0.0158
G281	G246	0.0158
G313	G272	0.0158
G281	G460	0.0158
G235	G1197	0.0158
G55	G1694	0.0158
G55	G1872	0.0158
G309	G2313	0.0158
G235	G2399	0.0158
G313	G2399	0.0158
G309	G3249	0.0158
G281	G3482	0.0158
G235	G422	0.0158
G309	G703	0.0158
G313	G1609	0.0158
G235	G3780	0.0158
G55	G127	0.0158
G55	G872	0.0158
G281	G1160	0.0158
G55	G2721	0.0158
G55	G2829	0.0158
G92	G554	0.0158
G92	G843	0.0158
G313	G476	0.0158
G235	G799	0.0158
G309	G3147	0.0158
G313	G3147	0.0158
G313	G3271	0.0158
G319	G3271	0.0158
G235	G3757	0.0158
G235	G4277	0.0158
G313	G4303	0.0158
G281	G3715	0.0158
G313	G2314	0.0158
G313	G3114	0.0158
G313	G3591	0.0158
G235	G3963	0.0158
G92	G1637	0.0158
G92	G1892	0.0158
G92	G45	0.0158
G23	G137	0.0158
G23	G311	0.0158
G23	G913	0.0158
G23	G1134	0.0158
G23	G1247	0.0158
G23	G2928	0.0158
G23	G3077	0.0158
G23	G871	0.0158
G23	G2263	0.0158
G23	G2769	0.0158
G23	G3634	0.0158
G23	G4418	0.0158
G316	G1701	0.0158
G92	G2546	0.0158
G92	G2620	0.0158
G316	G274	0.0158
G316	G426	0.0158
G23	G476	0.0158
G23	G1138	0.0158
G23	G1499	0.0158
G316	G1700	0.0158
G23	G2413	0.0158
G316	G2857	0.0158
G23	G2987	0.0158
G316	G3687	0.0158
G23	G3766	0.0158
G23	G4270	0.0158
G316	G4463	0.0158
G316	G1303	0.0158
G316	G1420	0.0158
G316	G1712	0.0158
G23	G1835	0.0158
G316	G4058	0.0158
G281	G2234	0.0157
G55	G2646	0.0157
G281	G2646	0.0157
G235	G963	0.0157
G313	G963	0.0157
G313	G2894	0.0157
G55	G1726	0.0157
G281	G2110	0.0157
G55	G2827	0.0157
G281	G3248	0.0157
G235	G4161	0.0157
G281	G965	0.0157
G55	G1123	0.0157
G55	G1372	0.0157
G281	G1372	0.0157
G281	G1924	0.0157
G55	G2554	0.0157
G281	G3683	0.0157
G55	G3897	0.0157
G55	G4468	0.0157
G313	G53	0.0157
G235	G2785	0.0157
G281	G618	0.0157
G55	G860	0.0157
G281	G1906	0.0157
G281	G3576	0.0157
G309	G1119	0.0157
G319	G1119	0.0157
G313	G1233	0.0157
G309	G1629	0.0157
G313	G2978	0.0157
G313	G3398	0.0157
G92	G787	0.0157
G23	G34	0.0157
G23	G1590	0.0157
G23	G4359	0.0157
G313	G488	0.0157
G313	G2958	0.0157
G23	G1728	0.0157
G92	G69	0.0157
G92	G3034	0.0157
G92	G2696	0.0157
G92	G2729	0.0157
G92	G4000	0.0157
G316	G983	0.0157
G23	G114	0.0157
G23	G302	0.0157
G23	G1142	0.0157
G23	G2018	0.0157
G23	G2071	0.0157
G23	G2698	0.0157
G316	G1002	0.0157
G316	G1880	0.0157
G316	G4068	0.0157
G92	G1304	0.0157
G92	G2090	0.0157
G23	G3324	0.0157
G23	G4352	0.0157
G316	G601	0.0157
G316	G3537	0.0157
G23	G739	0.0157
G316	G1108	0.0157
G316	G2762	0.0157
G316	G4476	0.0157
G113	G4281	0.0156
G281	G4315	0.0156
G55	G983	0.0156
G281	G2117	0.0156
G313	G304	0.0156
G55	G326	0.0156
G319	G498	0.0156
G55	G644	0.0156
G55	G2011	0.0156
G55	G2307	0.0156
G281	G2636	0.0156
G235	G2932	0.0156
G55	G3296	0.0156
G313	G3708	0.0156
G281	G3734	0.0156
G319	G3759	0.0156
G313	G487	0.0156
G309	G872	0.0156
G309	G1021	0.0156
G235	G3650	0.0156
G92	G4184	0.0156
G55	G2205	0.0156
G281	G2666	0.0156
G55	G3210	0.0156
G55	G3214	0.0156
G55	G3699	0.0156
G55	G4150	0.0156
G281	G1500	0.0156
G23	G787	0.0156
G23	G1153	0.0156
G23	G2215	0.0156
G319	G564	0.0156
G313	G1125	0.0156
G309	G2709	0.0156
G313	G2890	0.0156
G92	G1035	0.0156
G92	G3607	0.0156
G92	G3919	0.0156
G313	G583	0.0156
G23	G1013	0.0156
G23	G1631	0.0156
G23	G3231	0.0156
G23	G4269	0.0156
G316	G1137	0.0156
G92	G2761	0.0156
G92	G4036	0.0156
G316	G69	0.0156
G316	G438	0.0156
G316	G546	0.0156
G316	G1713	0.0156
G23	G178	0.0156
G23	G276	0.0156
G23	G636	0.0156
G23	G1452	0.0156
G23	G1716	0.0156
G23	G1813	0.0156
G23	G2828	0.0156
G23	G3226	0.0156
G23	G3229	0.0156
G23	G55	0.0156
G23	G926	0.0156
G23	G1218	0.0156
G23	G2513	0.0156
G316	G2814	0.0156
G316	G3393	0.0156
G23	G63	0.0156
G316	G934	0.0156
G316	G619	0.0156
G316	G3529	0.0156
G281	G2663	0.0155
G281	G4444	0.0155
G55	G2354	0.0155
G55	G2410	0.0155
G313	G881	0.0155
G313	G3018	0.0155
G319	G3018	0.0155
G313	G4184	0.0155
G281	G176	0.0155
G235	G795	0.0155
G55	G806	0.0155
G55	G2395	0.0155
G281	G2781	0.0155
G55	G2823	0.0155
G55	G3017	0.0155
G55	G3067	0.0155
G281	G3242	0.0155
G309	G1519	0.0155
G313	G1584	0.0155
G313	G1720	0.0155
G319	G1720	0.0155
G55	G115	0.0155
G281	G3001	0.0155
G55	G4324	0.0155
G281	G4366	0.0155
G313	G2238	0.0155
G235	G2243	0.0155
G313	G2332	0.0155
G313	G2913	0.0155
G313	G3032	0.0155
G313	G3368	0.0155
G313	G3585	0.0155
G235	G3931	0.0155
G309	G3931	0.0155
G313	G4504	0.0155
G281	G804	0.0155
G281	G1651	0.0155
G313	G2941	0.0155
G313	G3036	0.0155
G23	G1597	0.0155
G23	G3711	0.0155
G313	G507	0.0155
G235	G1020	0.0155
G319	G2641	0.0155
G309	G2688	0.0155
G92	G648	0.0155
G92	G939	0.0155
G92	G2052	0.0155
G316	G3912	0.0155
G309	G1736	0.0155
G235	G4505	0.0155
G92	G1459	0.0155
G92	G2387	0.0155
G92	G2585	0.0155
G92	G3547	0.0155
G92	G4478	0.0155
G23	G430	0.0155
G23	G458	0.0155
G23	G1644	0.0155
G23	G1924	0.0155
G23	G2731	0.0155
G23	G522	0.0155
G23	G1531	0.0155
G23	G2535	0.0155
G23	G3061	0.0155
G316	G1152	0.0155
G92	G335	0.0155
G92	G2121	0.0155
G92	G2537	0.0155
G316	G561	0.0155
G316	G1024	0.0155
G316	G1156	0.0155
G23	G1183	0.0155
G23	G2935	0.0155
G23	G4108	0.0155
G23	G4088	0.0155
G316	G2833	0.0155
G316	G4152	0.0155
G316	G1326	0.0155
G113	G3101	0.0154
G55	G515	0.0154
G281	G527	0.0154
G55	G739	0.0154
G281	G781	0.0154
G55	G1547	0.0154
G55	G1873	0.0154
G55	G4420	0.0154
G319	G631	0.0154
G55	G459	0.0154
G281	G1647	0.0154
G281	G1913	0.0154
G55	G2182	0.0154
G281	G2892	0.0154
G281	G3588	0.0154
G55	G3668	0.0154
G281	G4263	0.0154
G55	G4453	0.0154
G55	G2921	0.0154
G313	G182	0.0154
G309	G434	0.0154
G313	G434	0.0154
G313	G857	0.0154
G313	G975	0.0154
G313	G1791	0.0154
G309	G1900	0.0154
G313	G2054	0.0154
G313	G3000	0.0154
G313	G1529	0.0154
G309	G3887	0.0154
G235	G4276	0.0154
G92	G1120	0.0154
G23	G3064	0.0154
G23	G3970	0.0154
G23	G488	0.0154
G23	G1155	0.0154
G23	G1929	0.0154
G23	G3371	0.0154
G23	G4341	0.0154
G235	G4299	0.0154
G92	G1672	0.0154
G92	G3675	0.0154
G23	G73	0.0154
G23	G1551	0.0154
G23	G3758	0.0154
G23	G111	0.0154
G23	G293	0.0154
G23	G1019	0.0154
G316	G1345	0.0154
G23	G1464	0.0154
G316	G1653	0.0154
G23	G1975	0.0154
G23	G2161	0.0154
G23	G2418	0.0154
G23	G2538	0.0154
G23	G2737	0.0154
G23	G2838	0.0154
G316	G3499	0.0154
G23	G3912	0.0154
G92	G4019	0.0154
G316	G2509	0.0154
G316	G2706	0.0154
G316	G4018	0.0154
G316	G1783	0.0154
G113	G4289	0.0153
G55	G1313	0.0153
G281	G2	0.0153
G55	G44	0.0153
G281	G519	0.0153
G92	G543	0.0153
G281	G1118	0.0153
G281	G1490	0.0153
G55	G1674	0.0153
G55	G1775	0.0153
G55	G2203	0.0153
G55	G2356	0.0153
G55	G2362	0.0153
G55	G2820	0.0153
G55	G3069	0.0153
G55	G3410	0.0153
G55	G3969	0.0153
G281	G3969	0.0153
G55	G3992	0.0153
G55	G4101	0.0153
G281	G4226	0.0153
G55	G4376	0.0153
G309	G2712	0.0153
G281	G418	0.0153
G55	G909	0.0153
G281	G1248	0.0153
G281	G1941	0.0153
G281	G2045	0.0153
G281	G2632	0.0153
G55	G3014	0.0153
G55	G3601	0.0153
G281	G4066	0.0153
G313	G327	0.0153
G313	G1795	0.0153
G313	G2298	0.0153
G313	G2543	0.0153
G309	G3758	0.0153
G313	G4319	0.0153
G309	G4453	0.0153
G313	G4453	0.0153
G319	G4453	0.0153
G92	G938	0.0153
G281	G3215	0.0153
G23	G1132	0.0153
G23	G4320	0.0153
G313	G1277	0.0153
G92	G793	0.0153
G92	G3757	0.0153
G92	G4511	0.0153
G92	G3115	0.0153
G23	G215	0.0153
G23	G667	0.0153
G23	G881	0.0153
G23	G1098	0.0153
G23	G1419	0.0153
G316	G2614	0.0153
G23	G2891	0.0153
G23	G3033	0.0153
G23	G3065	0.0153
G316	G3767	0.0153
G23	G4188	0.0153
G23	G827	0.0153
G23	G1691	0.0153
G23	G2252	0.0153
G23	G2553	0.0153
G23	G2922	0.0153
G23	G3019	0.0153
G23	G3232	0.0153
G92	G1403	0.0153
G316	G285	0.0153
G316	G2382	0.0153
G316	G3306	0.0153
G92	G349	0.0153
G92	G2979	0.0153
G23	G461	0.0153
G23	G809	0.0153
G23	G1227	0.0153
G23	G2746	0.0153
G23	G4333	0.0153
G316	G1925	0.0153
G316	G2310	0.0153
G316	G3127	0.0153
G316	G3944	0.0153
G316	G1834	0.0153
G316	G2876	0.0153
G316	G3561	0.0153
G55	G424	0.0152
G281	G2099	0.0152
G281	G976	0.0152
G235	G1088	0.0152
G55	G1702	0.0152
G55	G2385	0.0152
G235	G3714	0.0152
G235	G4506	0.0152
G55	G631	0.0152
G55	G2508	0.0152
G55	G4459	0.0152
G313	G68	0.0152
G235	G1276	0.0152
G309	G1276	0.0152
G313	G1687	0.0152
G313	G3466	0.0152
G281	G2955	0.0152
G55	G4050	0.0152
G55	G4127	0.0152
G313	G875	0.0152
G309	G1063	0.0152
G309	G1188	0.0152
G313	G1681	0.0152
G309	G2355	0.0152
G309	G4081	0.0152
G309	G4409	0.0152
G92	G2542	0.0152
G92	G3695	0.0152
G92	G4320	0.0152
G92	G2531	0.0152
G92	G2974	0.0152
G23	G1240	0.0152
G23	G2496	0.0152
G23	G2630	0.0152
G23	G158	0.0152
G23	G552	0.0152
G23	G834	0.0152
G23	G2697	0.0152
G235	G4456	0.0152
G92	G549	0.0152
G316	G247	0.0152
G316	G2197	0.0152
G316	G2303	0.0152
G316	G3746	0.0152
G316	G3874	0.0152
G316	G4436	0.0152
G316	G4495	0.0152
G316	G2881	0.0152
G316	G4013	0.0152
G23	G734	0.0152
G23	G945	0.0152
G23	G1073	0.0152
G23	G1257	0.0152
G23	G3976	0.0152
G23	G4018	0.0152
G23	G4407	0.0152
G23	G4459	0.0152
G316	G1627	0.0152
G316	G1918	0.0152
G316	G3719	0.0152
G316	G3731	0.0152
G23	G1559	0.0152
G23	G1668	0.0152
G23	G2782	0.0152
G23	G3114	0.0152
G316	G740	0.0152
G316	G3848	0.0152
G316	G3929	0.0152
G55	G2894	0.0151
G281	G1710	0.0151
G55	G3717	0.0151
G55	G253	0.0151
G55	G895	0.0151
G235	G1797	0.0151
G309	G1887	0.0151
G319	G1887	0.0151
G235	G1905	0.0151
G313	G1905	0.0151
G235	G2234	0.0151
G281	G2489	0.0151
G55	G2556	0.0151
G309	G2646	0.0151
G55	G3317	0.0151
G313	G888	0.0151
G313	G1046	0.0151
G235	G2406	0.0151
G313	G4458	0.0151
G55	G551	0.0151
G55	G679	0.0151
G281	G958	0.0151
G55	G1070	0.0151
G281	G1730	0.0151
G281	G2162	0.0151
G55	G2425	0.0151
G281	G3094	0.0151
G55	G4363	0.0151
G281	G3303	0.0151
G23	G1409	0.0151
G313	G1164	0.0151
G309	G4000	0.0151
G23	G2328	0.0151
G23	G2336	0.0151
G309	G415	0.0151
G235	G418	0.0151
G309	G518	0.0151
G313	G970	0.0151
G313	G1368	0.0151
G319	G3515	0.0151
G92	G72	0.0151
G92	G3493	0.0151
G92	G1977	0.0151
G92	G3989	0.0151
G23	G1168	0.0151
G23	G1425	0.0151
G23	G1628	0.0151
G23	G1962	0.0151
G23	G2823	0.0151
G23	G3648	0.0151
G316	G873	0.0151
G316	G1671	0.0151
G92	G431	0.0151
G92	G1045	0.0151
G23	G512	0.0151
G23	G1248	0.0151
G23	G1949	0.0151
G23	G3932	0.0151
G23	G4365	0.0151
G316	G138	0.0151
G316	G345	0.0151
G316	G988	0.0151
G316	G2148	0.0151
G23	G951	0.0151
G316	G1605	0.0151
G55	G2384	0.015
G113	G3605	0.015
G281	G1871	0.015
G55	G3666	0.015
G55	G4310	0.015
G319	G1171	0.015
G281	G1060	0.015
G281	G1093	0.015
G55	G1602	0.015
G235	G1699	0.015
G319	G1699	0.015
G281	G1756	0.015
G55	G1900	0.015
G55	G3465	0.015
G281	G3640	0.015
G92	G683	0.015
G55	G918	0.015
G55	G1451	0.015
G281	G1665	0.015
G55	G2836	0.015
G281	G2946	0.015
G281	G3175	0.015
G55	G3373	0.015
G23	G4184	0.015
G313	G2024	0.015
G313	G2603	0.015
G235	G2943	0.015
G309	G3046	0.015
G313	G3046	0.015
G313	G4415	0.015
G23	G1387	0.015
G23	G2499	0.015
G281	G4112	0.015
G313	G421	0.015
G313	G714	0.015
G313	G1874	0.015
G235	G3253	0.015
G313	G3452	0.015
G92	G22	0.015
G92	G3783	0.015
G92	G4187	0.015
G316	G2785	0.015
G23	G962	0.015
G313	G2516	0.015
G313	G3861	0.015
G316	G1513	0.015
G92	G1989	0.015
G92	G2604	0.015
G92	G4186	0.015
G23	G454	0.015
G23	G1480	0.015
G23	G2610	0.015
G23	G3921	0.015
G23	G4061	0.015
G23	G4140	0.015
G23	G1	0.015
G23	G2201	0.015
G23	G2247	0.015
G23	G2763	0.015
G23	G3217	0.015
G23	G4145	0.015
G23	G4490	0.015
G316	G143	0.015
G316	G2018	0.015
G316	G2294	0.015
G316	G64	0.015
G316	G820	0.015
G316	G1178	0.015
G316	G1204	0.015
G23	G525	0.015
G23	G2774	0.015
G316	G491	0.015
G316	G731	0.015
G316	G1476	0.015
G316	G2295	0.015
G316	G2566	0.015
G316	G3721	0.015
G23	G1195	0.015
G23	G2050	0.015
G316	G4283	0.015
G281	G252	0.0149
G113	G1255	0.0149
G55	G1697	0.0149
G281	G2257	0.0149
G55	G380	0.0149
G55	G414	0.0149
G281	G1189	0.0149
G55	G1646	0.0149
G55	G1989	0.0149
G55	G2102	0.0149
G55	G468	0.0149
G281	G952	0.0149
G313	G1436	0.0149
G319	G1436	0.0149
G55	G3172	0.0149
G281	G4428	0.0149
G235	G467	0.0149
G313	G921	0.0149
G309	G1936	0.0149
G309	G2627	0.0149
G309	G2764	0.0149
G319	G3292	0.0149
G235	G4217	0.0149
G55	G826	0.0149
G55	G1191	0.0149
G55	G1395	0.0149
G55	G1811	0.0149
G55	G2582	0.0149
G281	G2698	0.0149
G281	G2977	0.0149
G281	G3136	0.0149
G281	G3297	0.0149
G281	G3353	0.0149
G55	G3769	0.0149
G281	G4431	0.0149
G313	G80	0.0149
G313	G965	0.0149
G309	G2008	0.0149
G313	G2008	0.0149
G313	G2375	0.0149
G235	G3190	0.0149
G92	G2580	0.0149
G55	G2285	0.0149
G55	G3584	0.0149
G281	G3598	0.0149
G235	G1562	0.0149
G313	G1880	0.0149
G235	G2774	0.0149
G235	G4312	0.0149
G23	G540	0.0149
G23	G832	0.0149
G23	G3600	0.0149
G23	G3846	0.0149
G23	G4355	0.0149
G235	G363	0.0149
G319	G2062	0.0149
G313	G3805	0.0149
G313	G4432	0.0149
G92	G488	0.0149
G92	G1160	0.0149
G92	G1376	0.0149
G92	G3636	0.0149
G23	G704	0.0149
G23	G2889	0.0149
G23	G4268	0.0149
G316	G2037	0.0149
G316	G4261	0.0149
G309	G2392	0.0149
G319	G2408	0.0149
G92	G131	0.0149
G92	G1971	0.0149
G92	G3596	0.0149
G23	G368	0.0149
G23	G2447	0.0149
G23	G3343	0.0149
G316	G102	0.0149
G316	G1436	0.0149
G316	G1710	0.0149
G316	G3422	0.0149
G92	G1457	0.0149
G92	G2074	0.0149
G92	G2723	0.0149
G92	G3026	0.0149
G92	G3252	0.0149
G23	G1275	0.0149
G23	G1483	0.0149
G23	G1821	0.0149
G23	G2148	0.0149
G92	G3797	0.0149
G23	G845	0.0149
G23	G2879	0.0149
G23	G3342	0.0149
G23	G3356	0.0149
G23	G3815	0.0149
G316	G786	0.0149
G316	G2464	0.0149
G316	G2817	0.0149
G316	G3283	0.0149
G316	G502	0.0149
G316	G766	0.0149
G316	G929	0.0149
G316	G2016	0.0149
G316	G3103	0.0149
G316	G3175	0.0149
G55	G765	0.0148
G281	G540	0.0148
G281	G3767	0.0148
G281	G137	0.0148
G55	G1134	0.0148
G281	G2995	0.0148
G281	G4277	0.0148
G281	G4485	0.0148
G313	G3481	0.0148
G55	G984	0.0148
G55	G1304	0.0148
G281	G1618	0.0148
G55	G1787	0.0148
G55	G1920	0.0148
G55	G2533	0.0148
G55	G2620	0.0148
G281	G4317	0.0148
G313	G1933	0.0148
G235	G2266	0.0148
G235	G2656	0.0148
G313	G2783	0.0148
G313	G3406	0.0148
G313	G3598	0.0148
G313	G3823	0.0148
G313	G3949	0.0148
G281	G975	0.0148
G281	G2986	0.0148
G55	G3449	0.0148
G281	G3909	0.0148
G316	G908	0.0148
G92	G221	0.0148
G92	G821	0.0148
G92	G2273	0.0148
G313	G3197	0.0148
G313	G4250	0.0148
G23	G436	0.0148
G23	G2455	0.0148
G23	G2745	0.0148
G316	G4490	0.0148
G92	G1381	0.0148
G23	G251	0.0148
G23	G2114	0.0148
G316	G3832	0.0148
G23	G201	0.0148
G23	G825	0.0148
G23	G905	0.0148
G23	G910	0.0148
G23	G1651	0.0148
G23	G1861	0.0148
G23	G2221	0.0148
G23	G3180	0.0148
G23	G3475	0.0148
G23	G4206	0.0148
G23	G4486	0.0148
G316	G1771	0.0148
G92	G2468	0.0148
G23	G1139	0.0148
G316	G1018	0.0148
G316	G2163	0.0148
G316	G2986	0.0148
G316	G3125	0.0148
G316	G3617	0.0148
G316	G4322	0.0148
G316	G3239	0.0148
G55	G9	0.0147
G281	G9	0.0147
G281	G748	0.0147
G309	G3013	0.0147
G55	G715	0.0147
G281	G1804	0.0147
G281	G3852	0.0147
G313	G4290	0.0147
G281	G453	0.0147
G235	G554	0.0147
G313	G843	0.0147
G55	G889	0.0147
G281	G1473	0.0147
G281	G1932	0.0147
G319	G2217	0.0147
G55	G2787	0.0147
G281	G2787	0.0147
G55	G3005	0.0147
G55	G3231	0.0147
G281	G3451	0.0147
G55	G4237	0.0147
G235	G1938	0.0147
G309	G2048	0.0147
G313	G2220	0.0147
G309	G2608	0.0147
G55	G2365	0.0147
G281	G2619	0.0147
G55	G2761	0.0147
G281	G2761	0.0147
G309	G3107	0.0147
G313	G3107	0.0147
G309	G3122	0.0147
G313	G3700	0.0147
G313	G3827	0.0147
G92	G832	0.0147
G55	G1080	0.0147
G23	G419	0.0147
G309	G1591	0.0147
G309	G2502	0.0147
G313	G2826	0.0147
G319	G2929	0.0147
G313	G3922	0.0147
G313	G4117	0.0147
G309	G4188	0.0147
G235	G79	0.0147
G319	G1186	0.0147
G313	G3845	0.0147
G92	G1881	0.0147
G23	G1224	0.0147
G23	G2013	0.0147
G23	G2219	0.0147
G23	G2980	0.0147
G309	G306	0.0147
G319	G1423	0.0147
G92	G1883	0.0147
G92	G3129	0.0147
G92	G3685	0.0147
G23	G119	0.0147
G23	G132	0.0147
G23	G1367	0.0147
G23	G3293	0.0147
G23	G4304	0.0147
G316	G1516	0.0147
G316	G3974	0.0147
G316	G4221	0.0147
G313	G2158	0.0147
G92	G2280	0.0147
G23	G216	0.0147
G23	G527	0.0147
G23	G713	0.0147
G316	G935	0.0147
G316	G1106	0.0147
G316	G1112	0.0147
G23	G1127	0.0147
G316	G1195	0.0147
G92	G1953	0.0147
G23	G1998	0.0147
G23	G2702	0.0147
G23	G3219	0.0147
G316	G3452	0.0147
G23	G3991	0.0147
G316	G4371	0.0147
G316	G66	0.0147
G316	G1030	0.0147
G316	G1890	0.0147
G316	G1898	0.0147
G316	G729	0.0147
G23	G1108	0.0147
G316	G2761	0.0147
G55	G3516	0.0146
G55	G4052	0.0146
G235	G388	0.0146
G281	G1131	0.0146
G281	G1595	0.0146
G235	G1898	0.0146
G55	G3008	0.0146
G55	G3892	0.0146
G281	G4014	0.0146
G281	G4142	0.0146
G309	G1342	0.0146
G313	G4261	0.0146
G92	G4345	0.0146
G55	G534	0.0146
G281	G817	0.0146
G55	G982	0.0146
G55	G1117	0.0146
G55	G1976	0.0146
G281	G1976	0.0146
G281	G2280	0.0146
G55	G3036	0.0146
G55	G4465	0.0146
G235	G131	0.0146
G319	G1818	0.0146
G309	G1958	0.0146
G313	G2602	0.0146
G313	G2948	0.0146
G92	G2660	0.0146
G92	G3338	0.0146
G92	G3872	0.0146
G92	G4015	0.0146
G235	G237	0.0146
G235	G4051	0.0146
G23	G1456	0.0146
G23	G2766	0.0146
G23	G3998	0.0146
G316	G679	0.0146
G316	G739	0.0146
G92	G91	0.0146
G92	G2707	0.0146
G92	G4195	0.0146
G23	G116	0.0146
G23	G135	0.0146
G23	G449	0.0146
G23	G1535	0.0146
G23	G1568	0.0146
G23	G2307	0.0146
G23	G3096	0.0146
G23	G3524	0.0146
G23	G3686	0.0146
G23	G4494	0.0146
G316	G811	0.0146
G316	G1570	0.0146
G316	G1674	0.0146
G316	G2448	0.0146
G316	G2820	0.0146
G316	G3453	0.0146
G316	G4226	0.0146
G23	G199	0.0146
G23	G206	0.0146
G23	G1091	0.0146
G23	G1305	0.0146
G23	G1395	0.0146
G23	G1834	0.0146
G23	G2090	0.0146
G316	G82	0.0146
G316	G3653	0.0146
G23	G87	0.0146
G23	G89	0.0146
G23	G473	0.0146
G23	G1005	0.0146
G23	G2489	0.0146
G92	G2602	0.0146
G113	G3620	0.0145
G55	G2780	0.0145
G281	G4426	0.0145
G55	G1562	0.0145
G313	G1955	0.0145
G319	G2565	0.0145
G309	G2945	0.0145
G281	G3394	0.0145
G281	G946	0.0145
G55	G1822	0.0145
G281	G2694	0.0145
G281	G3124	0.0145
G309	G1825	0.0145
G309	G2959	0.0145
G23	G904	0.0145
G92	G1077	0.0145
G313	G3319	0.0145
G92	G2560	0.0145
G23	G1863	0.0145
G23	G2020	0.0145
G23	G2710	0.0145
G23	G2914	0.0145
G23	G3780	0.0145
G23	G3930	0.0145
G23	G3935	0.0145
G316	G1607	0.0145
G316	G2320	0.0145
G235	G2259	0.0145
G309	G3914	0.0145
G92	G342	0.0145
G92	G1469	0.0145
G92	G3918	0.0145
G23	G658	0.0145
G23	G1946	0.0145
G23	G2288	0.0145
G23	G2859	0.0145
G23	G2918	0.0145
G23	G2948	0.0145
G23	G3952	0.0145
G316	G2403	0.0145
G92	G7	0.0145
G92	G164	0.0145
G92	G2808	0.0145
G92	G2837	0.0145
G92	G3509	0.0145
G23	G712	0.0145
G23	G1465	0.0145
G23	G1796	0.0145
G23	G1867	0.0145
G23	G3573	0.0145
G23	G3776	0.0145
G23	G3786	0.0145
G23	G4093	0.0145
G23	G4163	0.0145
G23	G4232	0.0145
G23	G299	0.0145
G23	G857	0.0145
G23	G909	0.0145
G23	G2152	0.0145
G92	G3766	0.0145
G23	G3826	0.0145
G23	G4004	0.0145
G316	G783	0.0145
G316	G2714	0.0145
G316	G634	0.0145
G316	G2923	0.0145
G55	G1738	0.0144
G113	G2835	0.0144
G113	G3368	0.0144
G281	G389	0.0144
G55	G764	0.0144
G55	G987	0.0144
G281	G987	0.0144
G281	G2435	0.0144
G281	G2628	0.0144
G55	G4179	0.0144
G281	G4179	0.0144
G281	G4304	0.0144
G313	G61	0.0144
G55	G322	0.0144
G55	G1149	0.0144
G281	G1667	0.0144
G281	G1997	0.0144
G309	G2106	0.0144
G281	G2606	0.0144
G55	G3100	0.0144
G55	G3589	0.0144
G55	G3637	0.0144
G309	G4111	0.0144
G309	G2994	0.0144
G235	G3126	0.0144
G235	G3770	0.0144
G309	G3770	0.0144
G281	G289	0.0144
G55	G2512	0.0144
G92	G1066	0.0144
G313	G62	0.0144
G235	G312	0.0144
G313	G1035	0.0144
G309	G1241	0.0144
G235	G1312	0.0144
G313	G2268	0.0144
G313	G3919	0.0144
G55	G1280	0.0144
G281	G3332	0.0144
G313	G342	0.0144
G313	G1054	0.0144
G235	G3155	0.0144
G92	G1785	0.0144
G92	G3441	0.0144
G23	G180	0.0144
G92	G3248	0.0144
G309	G924	0.0144
G313	G1510	0.0144
G313	G3210	0.0144
G313	G3353	0.0144
G313	G4431	0.0144
G23	G2768	0.0144
G23	G3221	0.0144
G313	G3797	0.0144
G92	G1429	0.0144
G23	G1058	0.0144
G23	G1428	0.0144
G23	G1467	0.0144
G23	G2003	0.0144
G23	G2195	0.0144
G23	G2460	0.0144
G23	G2576	0.0144
G23	G3899	0.0144
G23	G4463	0.0144
G316	G269	0.0144
G316	G1517	0.0144
G316	G3502	0.0144
G316	G4203	0.0144
G23	G268	0.0144
G23	G335	0.0144
G23	G753	0.0144
G23	G942	0.0144
G23	G1234	0.0144
G23	G1477	0.0144
G23	G2080	0.0144
G23	G2480	0.0144
G23	G3332	0.0144
G23	G4503	0.0144
G316	G2385	0.0144
G316	G3986	0.0144
G316	G4069	0.0144
G316	G4338	0.0144
G316	G1530	0.0144
G55	G777	0.0143
G281	G777	0.0143
G309	G262	0.0143
G281	G150	0.0143
G281	G247	0.0143
G55	G1259	0.0143
G55	G1286	0.0143
G281	G1391	0.0143
G281	G1776	0.0143
G281	G2010	0.0143
G281	G2303	0.0143
G55	G2853	0.0143
G281	G3723	0.0143
G281	G4012	0.0143
G235	G2733	0.0143
G313	G4304	0.0143
G281	G192	0.0143
G281	G386	0.0143
G55	G501	0.0143
G55	G741	0.0143
G281	G741	0.0143
G55	G1016	0.0143
G281	G1016	0.0143
G55	G1021	0.0143
G281	G1381	0.0143
G55	G1531	0.0143
G281	G2300	0.0143
G55	G2483	0.0143
G55	G2703	0.0143
G55	G2813	0.0143
G281	G3228	0.0143
G55	G3395	0.0143
G281	G3604	0.0143
G55	G3662	0.0143
G55	G3771	0.0143
G55	G3865	0.0143
G55	G4305	0.0143
G313	G1875	0.0143
G319	G1875	0.0143
G313	G2451	0.0143
G313	G2763	0.0143
G281	G2824	0.0143
G55	G4230	0.0143
G319	G2621	0.0143
G313	G2859	0.0143
G92	G1327	0.0143
G92	G2100	0.0143
G23	G222	0.0143
G23	G275	0.0143
G23	G1611	0.0143
G23	G3478	0.0143
G235	G1349	0.0143
G319	G1349	0.0143
G319	G1897	0.0143
G235	G4069	0.0143
G92	G366	0.0143
G92	G4244	0.0143
G316	G3972	0.0143
G316	G1943	0.0143
G316	G2963	0.0143
G92	G329	0.0143
G92	G1462	0.0143
G92	G4119	0.0143
G92	G4351	0.0143
G23	G315	0.0143
G23	G404	0.0143
G23	G625	0.0143
G23	G2021	0.0143
G23	G3313	0.0143
G23	G3788	0.0143
G23	G3805	0.0143
G316	G112	0.0143
G23	G482	0.0143
G316	G1068	0.0143
G316	G1261	0.0143
G316	G1741	0.0143
G23	G2360	0.0143
G23	G2752	0.0143
G92	G3240	0.0143
G23	G3251	0.0143
G316	G3325	0.0143
G316	G1283	0.0143
G316	G2732	0.0143
G316	G3734	0.0143
G316	G3826	0.0143
G316	G360	0.0143
G316	G1786	0.0143
G55	G2065	0.0142
G55	G2550	0.0142
G319	G297	0.0142
G309	G904	0.0142
G235	G1128	0.0142
G313	G1128	0.0142
G55	G1303	0.0142
G55	G2625	0.0142
G55	G3542	0.0142
G309	G3857	0.0142
G281	G4385	0.0142
G309	G1330	0.0142
G281	G574	0.0142
G281	G698	0.0142
G281	G827	0.0142
G281	G1261	0.0142
G281	G1691	0.0142
G55	G1841	0.0142
G55	G2145	0.0142
G281	G2423	0.0142
G55	G2553	0.0142
G281	G2922	0.0142
G281	G3280	0.0142
G281	G4403	0.0142
G281	G106	0.0142
G55	G1174	0.0142
G55	G1466	0.0142
G281	G1672	0.0142
G281	G3034	0.0142
G55	G3270	0.0142
G55	G3335	0.0142
G55	G3374	0.0142
G281	G3414	0.0142
G281	G4254	0.0142
G235	G303	0.0142
G92	G1739	0.0142
G23	G1578	0.0142
G313	G2145	0.0142
G235	G4036	0.0142
G281	G828	0.0142
G23	G747	0.0142
G23	G3908	0.0142
G92	G2248	0.0142
G23	G822	0.0142
G23	G2637	0.0142
G23	G3157	0.0142
G23	G3409	0.0142
G23	G3560	0.0142
G316	G524	0.0142
G316	G1042	0.0142
G316	G2288	0.0142
G316	G2676	0.0142
G316	G2948	0.0142
G316	G3061	0.0142
G23	G174	0.0142
G23	G1566	0.0142
G92	G3495	0.0142
G316	G354	0.0142
G316	G1167	0.0142
G316	G1857	0.0142
G316	G2695	0.0142
G23	G1485	0.0142
G55	G4482	0.0141
G281	G870	0.0141
G309	G941	0.0141
G235	G1299	0.0141
G281	G2127	0.0141
G313	G1130	0.0141
G235	G2033	0.0141
G313	G2124	0.0141
G319	G3255	0.0141
G235	G3428	0.0141
G55	G417	0.0141
G281	G633	0.0141
G281	G949	0.0141
G281	G1995	0.0141
G281	G2312	0.0141
G281	G2547	0.0141
G55	G2715	0.0141
G55	G3243	0.0141
G281	G3963	0.0141
G55	G4311	0.0141
G55	G4361	0.0141
G235	G714	0.0141
G313	G1331	0.0141
G309	G1850	0.0141
G313	G2531	0.0141
G309	G3945	0.0141
G313	G4124	0.0141
G309	G4312	0.0141
G319	G4312	0.0141
G281	G1266	0.0141
G55	G2077	0.0141
G281	G3986	0.0141
G309	G224	0.0141
G235	G1723	0.0141
G313	G1723	0.0141
G319	G1734	0.0141
G235	G2668	0.0141
G313	G3231	0.0141
G309	G3396	0.0141
G23	G422	0.0141
G23	G1083	0.0141
G92	G1863	0.0141
G92	G2853	0.0141
G316	G30	0.0141
G316	G591	0.0141
G316	G737	0.0141
G316	G4256	0.0141
G23	G1059	0.0141
G23	G2547	0.0141
G319	G2610	0.0141
G313	G3224	0.0141
G92	G3461	0.0141
G316	G3700	0.0141
G316	G712	0.0141
G316	G1131	0.0141
G316	G1376	0.0141
G316	G3396	0.0141
G316	G4369	0.0141
G92	G1847	0.0141
G92	G2327	0.0141
G23	G1587	0.0141
G23	G2669	0.0141
G23	G3407	0.0141
G23	G3638	0.0141
G23	G1217	0.0141
G23	G2165	0.0141
G23	G2521	0.0141
G92	G2862	0.0141
G23	G3107	0.0141
G23	G3763	0.0141
G316	G770	0.0141
G316	G2660	0.0141
G316	G3106	0.0141
G316	G3478	0.0141
G316	G3595	0.0141
G23	G3594	0.0141
G23	G4468	0.0141
G281	G30	0.014
G281	G59	0.014
G55	G591	0.014
G55	G1309	0.014
G319	G355	0.014
G281	G523	0.014
G55	G563	0.014
G281	G760	0.014
G55	G1360	0.014
G309	G1548	0.014
G235	G2257	0.014
G55	G2337	0.014
G281	G2337	0.014
G281	G3016	0.014
G281	G3035	0.014
G55	G3159	0.014
G55	G1576	0.014
G281	G1612	0.014
G55	G2330	0.014
G55	G2655	0.014
G55	G2967	0.014
G281	G3730	0.014
G281	G4278	0.014
G313	G589	0.014
G313	G865	0.014
G309	G1258	0.014
G313	G1657	0.014
G313	G1893	0.014
G313	G3783	0.014
G309	G4187	0.014
G309	G4457	0.014
G55	G1893	0.014
G55	G3720	0.014
G235	G349	0.014
G235	G1388	0.014
G313	G1412	0.014
G313	G2180	0.014
G313	G2671	0.014
G313	G2676	0.014
G309	G2697	0.014
G309	G2757	0.014
G313	G3285	0.014
G309	G3967	0.014
G313	G4138	0.014
G92	G649	0.014
G92	G3724	0.014
G313	G1860	0.014
G235	G2513	0.014
G319	G2617	0.014
G309	G3939	0.014
G235	G4345	0.014
G23	G613	0.014
G23	G1588	0.014
G23	G1731	0.014
G23	G1807	0.014
G23	G4022	0.014
G316	G691	0.014
G316	G2235	0.014
G316	G3628	0.014
G92	G3613	0.014
G92	G4379	0.014
G23	G2729	0.014
G23	G2856	0.014
G23	G3197	0.014
G23	G3924	0.014
G316	G645	0.014
G316	G2481	0.014
G316	G4022	0.014
G316	G4207	0.014
G316	G3782	0.014
G23	G277	0.014
G23	G624	0.014
G23	G1605	0.014
G23	G2500	0.014
G23	G4223	0.014
G92	G1958	0.014
G92	G1498	0.014
G92	G3826	0.014
G316	G67	0.014
G316	G869	0.014
G316	G1372	0.014
G23	G2479	0.014
G316	G1324	0.014
G113	G2449	0.0139
G281	G149	0.0139
G281	G2540	0.0139
G309	G1852	0.0139
G319	G1852	0.0139
G281	G321	0.0139
G281	G544	0.0139
G281	G1576	0.0139
G55	G3783	0.0139
G281	G3803	0.0139
G313	G1075	0.0139
G313	G2081	0.0139
G313	G2885	0.0139
G55	G880	0.0139
G309	G33	0.0139
G309	G1213	0.0139
G319	G1213	0.0139
G313	G1620	0.0139
G319	G2356	0.0139
G313	G2711	0.0139
G309	G2963	0.0139
G313	G3365	0.0139
G309	G3467	0.0139
G235	G3822	0.0139
G92	G1905	0.0139
G55	G1335	0.0139
G55	G1658	0.0139
G55	G2309	0.0139
G55	G2566	0.0139
G281	G3257	0.0139
G313	G3471	0.0139
G309	G3882	0.0139
G309	G3937	0.0139
G309	G4271	0.0139
G23	G1338	0.0139
G23	G2349	0.0139
G23	G4390	0.0139
G92	G3434	0.0139
G92	G3749	0.0139
G23	G2236	0.0139
G23	G4002	0.0139
G313	G2225	0.0139
G92	G2228	0.0139
G92	G2482	0.0139
G92	G3048	0.0139
G316	G1438	0.0139
G92	G353	0.0139
G92	G483	0.0139
G92	G2773	0.0139
G92	G3843	0.0139
G92	G4225	0.0139
G23	G982	0.0139
G23	G1050	0.0139
G23	G2040	0.0139
G23	G2304	0.0139
G23	G4029	0.0139
G316	G2596	0.0139
G316	G2901	0.0139
G23	G985	0.0139
G23	G1035	0.0139
G23	G1530	0.0139
G23	G3623	0.0139
G316	G2994	0.0139
G23	G1097	0.0139
G23	G2441	0.0139
G316	G1200	0.0139
G113	G3066	0.0138
G281	G2081	0.0138
G55	G3404	0.0138
G55	G3987	0.0138
G319	G1752	0.0138
G313	G765	0.0138
G55	G1680	0.0138
G309	G1992	0.0138
G55	G2251	0.0138
G55	G3919	0.0138
G55	G3960	0.0138
G313	G414	0.0138
G313	G644	0.0138
G235	G1153	0.0138
G235	G2215	0.0138
G309	G2912	0.0138
G55	G643	0.0138
G55	G664	0.0138
G281	G1397	0.0138
G281	G2019	0.0138
G55	G2738	0.0138
G313	G1323	0.0138
G309	G1711	0.0138
G319	G1786	0.0138
G309	G2584	0.0138
G313	G3331	0.0138
G235	G3737	0.0138
G55	G33	0.0138
G55	G305	0.0138
G281	G2161	0.0138
G281	G3947	0.0138
G23	G159	0.0138
G23	G4506	0.0138
G313	G207	0.0138
G313	G1302	0.0138
G313	G1639	0.0138
G319	G2367	0.0138
G313	G3514	0.0138
G92	G3562	0.0138
G23	G723	0.0138
G23	G2688	0.0138
G92	G527	0.0138
G92	G579	0.0138
G92	G861	0.0138
G309	G148	0.0138
G313	G630	0.0138
G313	G1329	0.0138
G313	G1829	0.0138
G313	G2230	0.0138
G309	G3426	0.0138
G313	G1571	0.0138
G23	G440	0.0138
G23	G2246	0.0138
G92	G1091	0.0138
G92	G3096	0.0138
G316	G834	0.0138
G23	G341	0.0138
G23	G1557	0.0138
G23	G2102	0.0138
G23	G2259	0.0138
G23	G2865	0.0138
G23	G4372	0.0138
G23	G212	0.0138
G23	G1355	0.0138
G23	G1841	0.0138
G23	G1910	0.0138
G23	G2198	0.0138
G23	G3268	0.0138
G23	G3380	0.0138
G23	G3456	0.0138
G23	G3829	0.0138
G23	G3941	0.0138
G23	G4399	0.0138
G92	G668	0.0138
G316	G105	0.0138
G316	G1366	0.0138
G316	G1563	0.0138
G316	G2487	0.0138
G316	G2989	0.0138
G316	G2803	0.0138
G23	G927	0.0138
G23	G1008	0.0138
G316	G1349	0.0138
G316	G1932	0.0138
G316	G3383	0.0138
G316	G4380	0.0138
G113	G4343	0.0137
G55	G419	0.0137
G55	G864	0.0137
G55	G2868	0.0137
G281	G173	0.0137
G281	G463	0.0137
G235	G573	0.0137
G55	G646	0.0137
G309	G748	0.0137
G55	G1570	0.0137
G319	G196	0.0137
G313	G1011	0.0137
G313	G2413	0.0137
G55	G500	0.0137
G55	G607	0.0137
G55	G1423	0.0137
G55	G1653	0.0137
G55	G2355	0.0137
G55	G2864	0.0137
G55	G3764	0.0137
G281	G4185	0.0137
G281	G202	0.0137
G55	G951	0.0137
G55	G1175	0.0137
G281	G1592	0.0137
G281	G2796	0.0137
G281	G2997	0.0137
G281	G3747	0.0137
G309	G509	0.0137
G309	G783	0.0137
G235	G1269	0.0137
G235	G3049	0.0137
G235	G3996	0.0137
G235	G4263	0.0137
G313	G74	0.0137
G313	G192	0.0137
G313	G645	0.0137
G313	G1353	0.0137
G313	G1493	0.0137
G313	G2206	0.0137
G235	G3336	0.0137
G309	G3544	0.0137
G309	G3778	0.0137
G313	G4353	0.0137
G23	G1223	0.0137
G92	G3406	0.0137
G92	G3823	0.0137
G92	G1543	0.0137
G92	G2140	0.0137
G23	G110	0.0137
G23	G142	0.0137
G23	G710	0.0137
G23	G1079	0.0137
G23	G1213	0.0137
G23	G2038	0.0137
G23	G2810	0.0137
G23	G3939	0.0137
G23	G4045	0.0137
G92	G547	0.0137
G92	G2508	0.0137
G92	G2836	0.0137
G92	G2930	0.0137
G92	G3058	0.0137
G92	G3175	0.0137
G92	G3342	0.0137
G92	G3475	0.0137
G92	G4435	0.0137
G23	G387	0.0137
G23	G1122	0.0137
G23	G1169	0.0137
G23	G1956	0.0137
G23	G2285	0.0137
G23	G4038	0.0137
G92	G4332	0.0137
G316	G84	0.0137
G316	G1533	0.0137
G316	G1568	0.0137
G316	G1832	0.0137
G316	G2639	0.0137
G316	G3762	0.0137
G23	G284	0.0137
G23	G1263	0.0137
G23	G2904	0.0137
G316	G1432	0.0137
G281	G2766	0.0136
G281	G3708	0.0136
G281	G354	0.0136
G55	G714	0.0136
G281	G906	0.0136
G55	G1557	0.0136
G55	G2019	0.0136
G235	G3295	0.0136
G55	G3347	0.0136
G281	G3462	0.0136
G235	G3516	0.0136
G313	G3516	0.0136
G313	G4043	0.0136
G55	G597	0.0136
G281	G1164	0.0136
G55	G1370	0.0136
G281	G1877	0.0136
G55	G2090	0.0136
G281	G2090	0.0136
G309	G908	0.0136
G235	G1218	0.0136
G235	G2027	0.0136
G313	G2110	0.0136
G235	G3095	0.0136
G309	G3608	0.0136
G313	G4336	0.0136
G313	G4447	0.0136
G55	G725	0.0136
G281	G2272	0.0136
G23	G1797	0.0136
G23	G4071	0.0136
G313	G2127	0.0136
G309	G2865	0.0136
G92	G3021	0.0136
G92	G2421	0.0136
G92	G3177	0.0136
G92	G4064	0.0136
G23	G1411	0.0136
G309	G814	0.0136
G309	G1191	0.0136
G309	G2350	0.0136
G319	G3632	0.0136
G235	G3725	0.0136
G235	G4332	0.0136
G23	G2243	0.0136
G23	G3273	0.0136
G23	G4180	0.0136
G92	G629	0.0136
G92	G3472	0.0136
G92	G3511	0.0136
G313	G2971	0.0136
G316	G18	0.0136
G23	G898	0.0136
G23	G1626	0.0136
G23	G2116	0.0136
G23	G2718	0.0136
G23	G3812	0.0136
G23	G4296	0.0136
G23	G278	0.0136
G23	G1114	0.0136
G23	G1972	0.0136
G23	G2337	0.0136
G23	G2784	0.0136
G23	G3460	0.0136
G23	G3986	0.0136
G23	G4014	0.0136
G92	G1741	0.0136
G92	G671	0.0136
G316	G3854	0.0136
G316	G1335	0.0136
G316	G3939	0.0136
G316	G755	0.0136
G309	G344	0.0135
G281	G589	0.0135
G55	G655	0.0135
G55	G1888	0.0135
G281	G2496	0.0135
G55	G2833	0.0135
G309	G3493	0.0135
G55	G3713	0.0135
G281	G3713	0.0135
G319	G288	0.0135
G313	G2336	0.0135
G235	G2347	0.0135
G319	G3473	0.0135
G319	G4236	0.0135
G281	G1459	0.0135
G281	G3547	0.0135
G281	G3678	0.0135
G281	G3935	0.0135
G55	G4030	0.0135
G281	G4378	0.0135
G55	G4454	0.0135
G309	G294	0.0135
G309	G1212	0.0135
G235	G1535	0.0135
G309	G1985	0.0135
G313	G2087	0.0135
G235	G2131	0.0135
G313	G3221	0.0135
G319	G4085	0.0135
G92	G1667	0.0135
G55	G1406	0.0135
G55	G2086	0.0135
G281	G3508	0.0135
G309	G43	0.0135
G235	G123	0.0135
G309	G648	0.0135
G235	G1634	0.0135
G313	G2243	0.0135
G319	G2937	0.0135
G309	G3870	0.0135
G313	G4096	0.0135
G319	G1084	0.0135
G319	G1116	0.0135
G313	G1949	0.0135
G313	G3662	0.0135
G23	G2970	0.0135
G281	G3694	0.0135
G281	G4162	0.0135
G92	G1643	0.0135
G92	G1686	0.0135
G92	G2573	0.0135
G92	G4428	0.0135
G235	G770	0.0135
G235	G2779	0.0135
G313	G3438	0.0135
G235	G3617	0.0135
G319	G3617	0.0135
G92	G166	0.0135
G92	G4022	0.0135
G316	G2812	0.0135
G23	G241	0.0135
G23	G555	0.0135
G23	G1779	0.0135
G23	G2876	0.0135
G23	G3325	0.0135
G23	G3480	0.0135
G235	G1990	0.0135
G235	G4318	0.0135
G92	G532	0.0135
G92	G1008	0.0135
G92	G2791	0.0135
G23	G748	0.0135
G23	G2007	0.0135
G23	G2478	0.0135
G23	G2512	0.0135
G23	G2812	0.0135
G23	G3087	0.0135
G23	G4376	0.0135
G316	G829	0.0135
G316	G1941	0.0135
G316	G2912	0.0135
G316	G3586	0.0135
G316	G4293	0.0135
G316	G58	0.0135
G316	G450	0.0135
G316	G966	0.0135
G316	G1187	0.0135
G316	G1760	0.0135
G316	G1863	0.0135
G316	G2970	0.0135
G316	G3987	0.0135
G23	G1979	0.0135
G23	G3830	0.0135
G316	G3830	0.0135
G316	G891	0.0135
G316	G2075	0.0135
G316	G2629	0.0135
G281	G3186	0.0134
G281	G159	0.0134
G55	G409	0.0134
G281	G409	0.0134
G281	G4442	0.0134
G113	G173	0.0134
G281	G1940	0.0134
G55	G2764	0.0134
G281	G2764	0.0134
G55	G3389	0.0134
G319	G1610	0.0134
G235	G3051	0.0134
G313	G3051	0.0134
G313	G3785	0.0134
G55	G443	0.0134
G281	G1137	0.0134
G281	G1562	0.0134
G55	G1939	0.0134
G55	G2282	0.0134
G281	G2577	0.0134
G281	G2687	0.0134
G55	G2876	0.0134
G281	G3115	0.0134
G281	G3392	0.0134
G55	G3433	0.0134
G55	G3456	0.0134
G55	G4470	0.0134
G313	G654	0.0134
G313	G1098	0.0134
G313	G1633	0.0134
G313	G3348	0.0134
G55	G428	0.0134
G55	G614	0.0134
G55	G915	0.0134
G281	G1157	0.0134
G281	G1534	0.0134
G281	G1675	0.0134
G55	G2217	0.0134
G281	G4234	0.0134
G23	G1636	0.0134
G92	G4256	0.0134
G92	G1851	0.0134
G319	G283	0.0134
G319	G715	0.0134
G319	G4259	0.0134
G281	G1050	0.0134
G316	G1843	0.0134
G23	G1350	0.0134
G23	G2940	0.0134
G23	G3102	0.0134
G316	G109	0.0134
G235	G2318	0.0134
G235	G3539	0.0134
G313	G3569	0.0134
G313	G4172	0.0134
G23	G799	0.0134
G23	G1707	0.0134
G23	G3692	0.0134
G23	G4358	0.0134
G23	G4493	0.0134
G92	G4409	0.0134
G316	G1149	0.0134
G316	G1584	0.0134
G316	G3702	0.0134
G316	G4231	0.0134
G23	G437	0.0134
G23	G471	0.0134
G23	G2171	0.0134
G23	G2262	0.0134
G23	G2843	0.0134
G23	G3896	0.0134
G23	G4448	0.0134
G92	G845	0.0134
G316	G263	0.0134
G316	G280	0.0134
G316	G903	0.0134
G316	G2171	0.0134
G316	G2512	0.0134
G316	G3053	0.0134
G316	G1129	0.0134
G316	G1454	0.0134
G316	G1691	0.0134
G316	G2575	0.0134
G316	G4056	0.0134
G316	G4408	0.0134
G316	G4503	0.0134
G23	G1282	0.0134
G55	G2249	0.0133
G55	G1245	0.0133
G281	G1245	0.0133
G55	G2276	0.0133
G281	G2276	0.0133
G281	G1090	0.0133
G55	G1181	0.0133
G55	G1604	0.0133
G281	G1735	0.0133
G281	G1800	0.0133
G55	G2572	0.0133
G281	G2827	0.0133
G281	G3799	0.0133
G55	G4309	0.0133
G281	G4309	0.0133
G313	G419	0.0133
G235	G2212	0.0133
G313	G2580	0.0133
G235	G3249	0.0133
G281	G282	0.0133
G55	G924	0.0133
G281	G1161	0.0133
G281	G1355	0.0133
G55	G2575	0.0133
G55	G2728	0.0133
G55	G3050	0.0133
G55	G3200	0.0133
G281	G3750	0.0133
G55	G4349	0.0133
G92	G142	0.0133
G55	G125	0.0133
G281	G2592	0.0133
G55	G2753	0.0133
G281	G3408	0.0133
G55	G3804	0.0133
G313	G214	0.0133
G235	G610	0.0133
G319	G610	0.0133
G313	G793	0.0133
G313	G1921	0.0133
G313	G1972	0.0133
G23	G1024	0.0133
G23	G4256	0.0133
G235	G665	0.0133
G319	G1892	0.0133
G313	G2312	0.0133
G313	G3549	0.0133
G281	G1328	0.0133
G92	G471	0.0133
G92	G4009	0.0133
G92	G4137	0.0133
G92	G1900	0.0133
G92	G2205	0.0133
G23	G2014	0.0133
G23	G2777	0.0133
G23	G3656	0.0133
G316	G3546	0.0133
G316	G3627	0.0133
G316	G3980	0.0133
G92	G1787	0.0133
G92	G1846	0.0133
G92	G3075	0.0133
G92	G3233	0.0133
G92	G4172	0.0133
G316	G79	0.0133
G316	G118	0.0133
G316	G643	0.0133
G23	G146	0.0133
G23	G2485	0.0133
G23	G2649	0.0133
G23	G3527	0.0133
G23	G3565	0.0133
G23	G4247	0.0133
G23	G934	0.0133
G23	G1749	0.0133
G23	G3227	0.0133
G316	G987	0.0133
G316	G2711	0.0133
G316	G1679	0.0133
G316	G2366	0.0133
G316	G2381	0.0133
G316	G886	0.0133
G316	G1928	0.0133
G113	G2473	0.0132
G113	G2599	0.0132
G55	G1162	0.0132
G55	G1507	0.0132
G319	G64	0.0132
G55	G345	0.0132
G281	G345	0.0132
G319	G1014	0.0132
G309	G1738	0.0132
G55	G4399	0.0132
G309	G2115	0.0132
G319	G2115	0.0132
G235	G2290	0.0132
G313	G2932	0.0132
G55	G231	0.0132
G55	G379	0.0132
G55	G430	0.0132
G281	G521	0.0132
G281	G1503	0.0132
G281	G1536	0.0132
G55	G1581	0.0132
G281	G1869	0.0132
G281	G2009	0.0132
G55	G2258	0.0132
G55	G2433	0.0132
G55	G2492	0.0132
G55	G2521	0.0132
G281	G2574	0.0132
G55	G3568	0.0132
G55	G3844	0.0132
G55	G4005	0.0132
G281	G4410	0.0132
G313	G761	0.0132
G309	G1016	0.0132
G313	G2192	0.0132
G313	G3330	0.0132
G313	G4296	0.0132
G55	G69	0.0132
G281	G168	0.0132
G55	G820	0.0132
G55	G1001	0.0132
G281	G1020	0.0132
G281	G2951	0.0132
G55	G3018	0.0132
G281	G3168	0.0132
G281	G4173	0.0132
G55	G4372	0.0132
G23	G803	0.0132
G313	G1211	0.0132
G235	G1954	0.0132
G235	G2703	0.0132
G313	G3130	0.0132
G235	G3680	0.0132
G313	G4024	0.0132
G235	G4472	0.0132
G92	G424	0.0132
G316	G2267	0.0132
G235	G1576	0.0132
G235	G3607	0.0132
G313	G3607	0.0132
G55	G2774	0.0132
G23	G371	0.0132
G23	G3362	0.0132
G23	G3437	0.0132
G23	G3808	0.0132
G309	G764	0.0132
G235	G797	0.0132
G316	G1610	0.0132
G92	G684	0.0132
G92	G1177	0.0132
G92	G3198	0.0132
G92	G4074	0.0132
G92	G4441	0.0132
G23	G141	0.0132
G23	G428	0.0132
G23	G455	0.0132
G23	G709	0.0132
G23	G1353	0.0132
G23	G1803	0.0132
G23	G2319	0.0132
G23	G2452	0.0132
G23	G2703	0.0132
G23	G2864	0.0132
G23	G4039	0.0132
G23	G4334	0.0132
G316	G437	0.0132
G23	G567	0.0132
G23	G733	0.0132
G23	G795	0.0132
G23	G1112	0.0132
G316	G1629	0.0132
G23	G2248	0.0132
G316	G2261	0.0132
G23	G2344	0.0132
G316	G3781	0.0132
G23	G3784	0.0132
G316	G3808	0.0132
G92	G1063	0.0132
G92	G1256	0.0132
G92	G4497	0.0132
G23	G4362	0.0132
G316	G2822	0.0132
G42	G3391	0.0131
G55	G195	0.0131
G55	G342	0.0131
G281	G711	0.0131
G281	G1469	0.0131
G55	G1807	0.0131
G281	G1962	0.0131
G281	G2296	0.0131
G55	G2663	0.0131
G281	G3648	0.0131
G55	G4156	0.0131
G313	G841	0.0131
G235	G2094	0.0131
G235	G3667	0.0131
G309	G3842	0.0131
G281	G115	0.0131
G281	G172	0.0131
G281	G2166	0.0131
G281	G2644	0.0131
G281	G2757	0.0131
G281	G3088	0.0131
G55	G4500	0.0131
G313	G78	0.0131
G235	G763	0.0131
G313	G1361	0.0131
G313	G1794	0.0131
G319	G1794	0.0131
G313	G2051	0.0131
G319	G2243	0.0131
G313	G3931	0.0131
G235	G4041	0.0131
G281	G1062	0.0131
G55	G1350	0.0131
G55	G1351	0.0131
G55	G2489	0.0131
G281	G3622	0.0131
G281	G3641	0.0131
G92	G3672	0.0131
G309	G1708	0.0131
G313	G1708	0.0131
G235	G2058	0.0131
G319	G2058	0.0131
G313	G3067	0.0131
G23	G697	0.0131
G23	G1441	0.0131
G23	G1724	0.0131
G23	G3577	0.0131
G23	G4110	0.0131
G23	G3596	0.0131
G23	G3882	0.0131
G235	G3543	0.0131
G319	G4123	0.0131
G316	G68	0.0131
G316	G957	0.0131
G316	G1274	0.0131
G316	G1687	0.0131
G316	G3066	0.0131
G316	G3437	0.0131
G316	G4289	0.0131
G92	G412	0.0131
G92	G4054	0.0131
G316	G1602	0.0131
G316	G2205	0.0131
G92	G2958	0.0131
G23	G208	0.0131
G23	G579	0.0131
G23	G784	0.0131
G23	G1053	0.0131
G23	G1539	0.0131
G23	G1698	0.0131
G23	G2767	0.0131
G23	G3865	0.0131
G316	G825	0.0131
G316	G904	0.0131
G316	G2724	0.0131
G23	G301	0.0131
G23	G1335	0.0131
G23	G2091	0.0131
G23	G3415	0.0131
G23	G3725	0.0131
G23	G3842	0.0131
G23	G3869	0.0131
G316	G187	0.0131
G316	G294	0.0131
G281	G2181	0.013
G55	G439	0.013
G281	G515	0.013
G55	G527	0.013
G281	G579	0.013
G235	G631	0.013
G309	G631	0.013
G55	G781	0.013
G281	G1513	0.013
G281	G1873	0.013
G55	G2279	0.013
G55	G3301	0.013
G281	G3486	0.013
G309	G954	0.013
G313	G1077	0.013
G281	G462	0.013
G55	G964	0.013
G281	G1648	0.013
G55	G2846	0.013
G55	G3255	0.013
G55	G3329	0.013
G281	G3752	0.013
G55	G4102	0.013
G55	G4452	0.013
G235	G30	0.013
G309	G263	0.013
G313	G263	0.013
G235	G779	0.013
G313	G813	0.013
G313	G897	0.013
G309	G1584	0.013
G309	G1637	0.013
G319	G1688	0.013
G309	G2499	0.013
G235	G2727	0.013
G235	G3315	0.013
G313	G3315	0.013
G319	G4443	0.013
G55	G929	0.013
G281	G1471	0.013
G55	G2062	0.013
G55	G3139	0.013
G55	G3156	0.013
G313	G922	0.013
G319	G1900	0.013
G235	G1917	0.013
G309	G65	0.013
G313	G385	0.013
G309	G1033	0.013
G309	G2291	0.013
G309	G2440	0.013
G23	G2438	0.013
G55	G1232	0.013
G281	G3825	0.013
G316	G3710	0.013
G23	G354	0.013
G23	G1294	0.013
G23	G4124	0.013
G319	G1020	0.013
G313	G1440	0.013
G313	G2321	0.013
G313	G3168	0.013
G309	G3506	0.013
G309	G3671	0.013
G235	G3813	0.013
G92	G714	0.013
G92	G2417	0.013
G92	G2487	0.013
G92	G3361	0.013
G92	G3583	0.013
G316	G1358	0.013
G319	G740	0.013
G313	G1895	0.013
G23	G4224	0.013
G23	G1121	0.013
G23	G2428	0.013
G23	G2664	0.013
G23	G4233	0.013
G92	G4086	0.013
G316	G132	0.013
G316	G511	0.013
G316	G1371	0.013
G316	G2326	0.013
G316	G2870	0.013
G92	G10	0.013
G23	G3178	0.013
G316	G265	0.013
G316	G1955	0.013
G316	G2505	0.013
G316	G2573	0.013
G316	G2979	0.013
G316	G1891	0.013
G113	G311	0.0129
G113	G3095	0.0129
G281	G2126	0.0129
G55	G2503	0.0129
G55	G3033	0.0129
G55	G3650	0.0129
G313	G3656	0.0129
G281	G47	0.0129
G281	G811	0.0129
G281	G1674	0.0129
G281	G1775	0.0129
G55	G2448	0.0129
G55	G2668	0.0129
G281	G2743	0.0129
G55	G2755	0.0129
G55	G3053	0.0129
G281	G3538	0.0129
G309	G120	0.0129
G313	G120	0.0129
G313	G702	0.0129
G309	G1859	0.0129
G313	G1859	0.0129
G92	G717	0.0129
G92	G3286	0.0129
G55	G509	0.0129
G281	G953	0.0129
G281	G1015	0.0129
G281	G4243	0.0129
G23	G70	0.0129
G23	G196	0.0129
G235	G664	0.0129
G309	G2548	0.0129
G319	G3382	0.0129
G313	G3801	0.0129
G281	G3594	0.0129
G92	G3838	0.0129
G313	G2338	0.0129
G92	G1247	0.0129
G92	G2734	0.0129
G23	G763	0.0129
G23	G2051	0.0129
G316	G723	0.0129
G316	G2410	0.0129
G23	G231	0.0129
G23	G956	0.0129
G23	G1503	0.0129
G23	G1951	0.0129
G23	G2624	0.0129
G23	G2832	0.0129
G23	G3642	0.0129
G23	G3964	0.0129
G23	G4005	0.0129
G23	G4394	0.0129
G23	G4456	0.0129
G92	G136	0.0129
G92	G3162	0.0129
G316	G711	0.0129
G316	G3120	0.0129
G316	G3648	0.0129
G316	G229	0.0129
G316	G2401	0.0129
G316	G3227	0.0129
G23	G234	0.0129
G23	G465	0.0129
G23	G537	0.0129
G23	G575	0.0129
G23	G586	0.0129
G23	G664	0.0129
G23	G1141	0.0129
G23	G2717	0.0129
G23	G2735	0.0129
G23	G4169	0.0129
G316	G1949	0.0129
G316	G2869	0.0129
G316	G108	0.0129
G316	G369	0.0129
G113	G3780	0.0128
G281	G1313	0.0128
G55	G3895	0.0128
G281	G3916	0.0128
G309	G4076	0.0128
G313	G4482	0.0128
G235	G1603	0.0128
G313	G1603	0.0128
G313	G3269	0.0128
G319	G3417	0.0128
G313	G3714	0.0128
G55	G67	0.0128
G281	G649	0.0128
G281	G689	0.0128
G55	G772	0.0128
G281	G772	0.0128
G55	G1262	0.0128
G55	G2067	0.0128
G55	G2557	0.0128
G281	G2676	0.0128
G23	G3793	0.0128
G281	G363	0.0128
G281	G491	0.0128
G281	G1000	0.0128
G281	G1438	0.0128
G281	G1510	0.0128
G55	G1802	0.0128
G55	G2405	0.0128
G309	G760	0.0128
G309	G858	0.0128
G313	G925	0.0128
G319	G1795	0.0128
G319	G1997	0.0128
G309	G2560	0.0128
G313	G2594	0.0128
G319	G3639	0.0128
G309	G4319	0.0128
G235	G4493	0.0128
G92	G149	0.0128
G92	G1501	0.0128
G235	G2008	0.0128
G309	G2952	0.0128
G313	G3089	0.0128
G309	G3465	0.0128
G313	G3597	0.0128
G309	G4080	0.0128
G235	G4114	0.0128
G23	G406	0.0128
G23	G1871	0.0128
G23	G3733	0.0128
G316	G1954	0.0128
G316	G1989	0.0128
G316	G4217	0.0128
G92	G823	0.0128
G92	G3975	0.0128
G92	G4344	0.0128
G92	G4383	0.0128
G235	G1392	0.0128
G319	G2163	0.0128
G23	G715	0.0128
G23	G847	0.0128
G23	G1765	0.0128
G23	G3154	0.0128
G23	G3671	0.0128
G23	G3672	0.0128
G23	G3753	0.0128
G23	G4284	0.0128
G316	G468	0.0128
G316	G2139	0.0128
G316	G1812	0.0128
G316	G2299	0.0128
G316	G2694	0.0128
G316	G2791	0.0128
G316	G3264	0.0128
G316	G3380	0.0128
G316	G4090	0.0128
G23	G539	0.0128
G23	G975	0.0128
G23	G1331	0.0128
G23	G2138	0.0128
G23	G2405	0.0128
G23	G3689	0.0128
G23	G4176	0.0128
G23	G4471	0.0128
G316	G707	0.0128
G316	G2718	0.0128
G316	G3941	0.0128
G23	G839	0.0128
G23	G3769	0.0128
G316	G3386	0.0128
G316	G3902	0.0128
G316	G2991	0.0128
G316	G3491	0.0128
G113	G2656	0.0127
G281	G61	0.0127
G55	G3444	0.0127
G281	G424	0.0127
G55	G3170	0.0127
G55	G4054	0.0127
G55	G4144	0.0127
G55	G4364	0.0127
G309	G81	0.0127
G309	G1518	0.0127
G309	G1555	0.0127
G235	G1887	0.0127
G313	G1887	0.0127
G313	G2276	0.0127
G235	G2854	0.0127
G309	G4401	0.0127
G55	G271	0.0127
G281	G1382	0.0127
G55	G1862	0.0127
G55	G1865	0.0127
G55	G2042	0.0127
G55	G2596	0.0127
G281	G3305	0.0127
G309	G152	0.0127
G235	G352	0.0127
G313	G352	0.0127
G309	G1229	0.0127
G313	G3773	0.0127
G235	G3863	0.0127
G309	G3863	0.0127
G309	G4508	0.0127
G55	G497	0.0127
G281	G1726	0.0127
G281	G1729	0.0127
G55	G2514	0.0127
G281	G2536	0.0127
G281	G3197	0.0127
G281	G3971	0.0127
G55	G4069	0.0127
G55	G4215	0.0127
G55	G4232	0.0127
G55	G4333	0.0127
G281	G4407	0.0127
G23	G388	0.0127
G313	G247	0.0127
G309	G260	0.0127
G313	G279	0.0127
G319	G957	0.0127
G319	G1276	0.0127
G235	G1918	0.0127
G313	G2100	0.0127
G235	G2559	0.0127
G235	G2600	0.0127
G309	G3523	0.0127
G309	G3814	0.0127
G23	G3833	0.0127
G316	G4355	0.0127
G235	G1370	0.0127
G235	G1542	0.0127
G313	G2339	0.0127
G313	G2462	0.0127
G319	G3162	0.0127
G235	G3590	0.0127
G281	G499	0.0127
G55	G1263	0.0127
G281	G1879	0.0127
G92	G1455	0.0127
G313	G956	0.0127
G313	G1520	0.0127
G235	G1601	0.0127
G319	G1601	0.0127
G319	G1680	0.0127
G313	G2171	0.0127
G235	G2957	0.0127
G235	G3175	0.0127
G92	G1798	0.0127
G92	G1954	0.0127
G92	G2112	0.0127
G92	G2367	0.0127
G92	G4472	0.0127
G23	G623	0.0127
G23	G1386	0.0127
G23	G1562	0.0127
G23	G1791	0.0127
G23	G3101	0.0127
G23	G3295	0.0127
G23	G3559	0.0127
G316	G2853	0.0127
G316	G4060	0.0127
G92	G343	0.0127
G92	G346	0.0127
G92	G2929	0.0127
G92	G3250	0.0127
G92	G3262	0.0127
G23	G366	0.0127
G23	G377	0.0127
G23	G596	0.0127
G23	G655	0.0127
G313	G1324	0.0127
G23	G1662	0.0127
G23	G1729	0.0127
G23	G1908	0.0127
G23	G1948	0.0127
G23	G2780	0.0127
G23	G3971	0.0127
G23	G4215	0.0127
G23	G207	0.0127
G23	G775	0.0127
G23	G780	0.0127
G23	G943	0.0127
G23	G1315	0.0127
G23	G2869	0.0127
G316	G2033	0.0127
G316	G2287	0.0127
G316	G3370	0.0127
G316	G3943	0.0127
G92	G1997	0.0127
G92	G3471	0.0127
G23	G4229	0.0127
G316	G3842	0.0127
G316	G2479	0.0127
G55	G2972	0.0126
G281	G3857	0.0126
G55	G1540	0.0126
G55	G2438	0.0126
G55	G3743	0.0126
G281	G42	0.0126
G281	G166	0.0126
G281	G253	0.0126
G281	G1488	0.0126
G281	G2199	0.0126
G55	G3027	0.0126
G55	G3676	0.0126
G55	G4263	0.0126
G313	G276	0.0126
G235	G406	0.0126
G313	G1159	0.0126
G235	G1501	0.0126
G235	G1871	0.0126
G313	G2542	0.0126
G309	G2802	0.0126
G313	G2802	0.0126
G281	G79	0.0126
G281	G551	0.0126
G281	G571	0.0126
G281	G1070	0.0126
G55	G2162	0.0126
G55	G2763	0.0126
G281	G3322	0.0126
G55	G3378	0.0126
G281	G3668	0.0126
G281	G3760	0.0126
G281	G3845	0.0126
G309	G82	0.0126
G309	G2130	0.0126
G309	G2943	0.0126
G319	G3046	0.0126
G235	G3134	0.0126
G313	G3930	0.0126
G313	G4046	0.0126
G92	G2328	0.0126
G92	G3447	0.0126
G92	G4136	0.0126
G23	G1283	0.0126
G23	G1727	0.0126
G281	G1380	0.0126
G281	G4423	0.0126
G316	G2886	0.0126
G313	G1052	0.0126
G319	G2305	0.0126
G235	G2649	0.0126
G235	G3165	0.0126
G235	G4243	0.0126
G92	G2567	0.0126
G92	G4117	0.0126
G23	G285	0.0126
G23	G4097	0.0126
G23	G4156	0.0126
G316	G1811	0.0126
G316	G2056	0.0126
G23	G1225	0.0126
G23	G1517	0.0126
G23	G1743	0.0126
G23	G2395	0.0126
G23	G2699	0.0126
G23	G2705	0.0126
G23	G3121	0.0126
G23	G3171	0.0126
G23	G3347	0.0126
G23	G4128	0.0126
G23	G4139	0.0126
G23	G4202	0.0126
G23	G4311	0.0126
G316	G1235	0.0126
G316	G4234	0.0126
G316	G4365	0.0126
G92	G2432	0.0126
G23	G1208	0.0126
G23	G1484	0.0126
G23	G1741	0.0126
G23	G2089	0.0126
G23	G2233	0.0126
G23	G1092	0.0126
G316	G1912	0.0126
G316	G2484	0.0126
G316	G1719	0.0126
G316	G2615	0.0126
G113	G1392	0.0125
G113	G1753	0.0125
G55	G1299	0.0125
G281	G3146	0.0125
G55	G3391	0.0125
G281	G3666	0.0125
G55	G438	0.0125
G55	G2164	0.0125
G55	G2462	0.0125
G281	G2742	0.0125
G281	G4199	0.0125
G313	G22	0.0125
G235	G380	0.0125
G235	G1936	0.0125
G309	G1954	0.0125
G313	G1954	0.0125
G319	G2764	0.0125
G313	G3581	0.0125
G319	G3807	0.0125
G281	G48	0.0125
G55	G2240	0.0125
G281	G2587	0.0125
G55	G2724	0.0125
G313	G1301	0.0125
G309	G1874	0.0125
G313	G2545	0.0125
G313	G3361	0.0125
G235	G4064	0.0125
G281	G399	0.0125
G281	G1925	0.0125
G55	G2416	0.0125
G281	G2434	0.0125
G55	G2601	0.0125
G281	G3543	0.0125
G281	G4272	0.0125
G92	G370	0.0125
G92	G2454	0.0125
G23	G922	0.0125
G23	G2883	0.0125
G23	G3928	0.0125
G313	G728	0.0125
G235	G1578	0.0125
G309	G2992	0.0125
G319	G3105	0.0125
G235	G4382	0.0125
G92	G356	0.0125
G92	G1762	0.0125
G92	G2066	0.0125
G23	G626	0.0125
G23	G1205	0.0125
G23	G2754	0.0125
G23	G3469	0.0125
G23	G3589	0.0125
G316	G174	0.0125
G316	G579	0.0125
G92	G1339	0.0125
G92	G3201	0.0125
G92	G3435	0.0125
G92	G4424	0.0125
G316	G478	0.0125
G23	G516	0.0125
G23	G796	0.0125
G316	G893	0.0125
G316	G1082	0.0125
G23	G1096	0.0125
G23	G1378	0.0125
G23	G1730	0.0125
G92	G1758	0.0125
G23	G2092	0.0125
G23	G2142	0.0125
G92	G2245	0.0125
G316	G2391	0.0125
G316	G2517	0.0125
G92	G3088	0.0125
G23	G3148	0.0125
G23	G3312	0.0125
G23	G3761	0.0125
G23	G4183	0.0125
G23	G4248	0.0125
G23	G4363	0.0125
G23	G725	0.0125
G23	G1230	0.0125
G23	G1504	0.0125
G23	G2927	0.0125
G23	G3093	0.0125
G23	G3762	0.0125
G316	G496	0.0125
G316	G1524	0.0125
G316	G1620	0.0125
G316	G2278	0.0125
G316	G3680	0.0125
G316	G3920	0.0125
G23	G570	0.0125
G23	G4048	0.0125
G42	G3567	0.0124
G281	G300	0.0124
G281	G355	0.0124
G55	G2257	0.0124
G113	G2027	0.0124
G113	G2793	0.0124
G113	G4093	0.0124
G281	G3447	0.0124
G235	G1436	0.0124
G309	G1788	0.0124
G55	G897	0.0124
G55	G1374	0.0124
G281	G1374	0.0124
G281	G2631	0.0124
G55	G3903	0.0124
G281	G3903	0.0124
G281	G3979	0.0124
G281	G4013	0.0124
G55	G4233	0.0124
G313	G786	0.0124
G313	G824	0.0124
G313	G2011	0.0124
G235	G2101	0.0124
G235	G3029	0.0124
G235	G3563	0.0124
G281	G2725	0.0124
G281	G3573	0.0124
G309	G222	0.0124
G235	G275	0.0124
G313	G2005	0.0124
G319	G3202	0.0124
G92	G143	0.0124
G23	G252	0.0124
G316	G1287	0.0124
G92	G3563	0.0124
G92	G4425	0.0124
G313	G2477	0.0124
G313	G2534	0.0124
G313	G2852	0.0124
G235	G4470	0.0124
G23	G842	0.0124
G23	G4159	0.0124
G55	G3848	0.0124
G319	G41	0.0124
G313	G2996	0.0124
G309	G3782	0.0124
G316	G541	0.0124
G92	G1924	0.0124
G92	G2286	0.0124
G92	G4316	0.0124
G23	G424	0.0124
G23	G885	0.0124
G23	G1082	0.0124
G23	G1926	0.0124
G23	G2511	0.0124
G23	G3834	0.0124
G235	G1256	0.0124
G313	G3209	0.0124
G23	G2330	0.0124
G23	G2691	0.0124
G23	G2815	0.0124
G23	G3113	0.0124
G23	G3138	0.0124
G23	G4278	0.0124
G316	G308	0.0124
G316	G3922	0.0124
G316	G3962	0.0124
G316	G4493	0.0124
G92	G1125	0.0124
G316	G689	0.0124
G23	G1451	0.0124
G23	G4245	0.0124
G316	G4432	0.0124
G316	G2845	0.0124
G316	G3090	0.0124
G55	G3878	0.0123
G55	G1105	0.0123
G281	G1216	0.0123
G313	G1916	0.0123
G55	G1938	0.0123
G313	G1947	0.0123
G55	G2021	0.0123
G55	G2152	0.0123
G281	G2245	0.0123
G55	G2320	0.0123
G55	G2887	0.0123
G55	G4267	0.0123
G281	G4446	0.0123
G309	G561	0.0123
G55	G40	0.0123
G281	G227	0.0123
G281	G264	0.0123
G55	G311	0.0123
G281	G1916	0.0123
G281	G2607	0.0123
G55	G2641	0.0123
G281	G2641	0.0123
G55	G3922	0.0123
G55	G4277	0.0123
G92	G34	0.0123
G55	G503	0.0123
G281	G503	0.0123
G55	G1219	0.0123
G55	G1857	0.0123
G281	G2533	0.0123
G281	G2755	0.0123
G55	G2934	0.0123
G55	G3950	0.0123
G281	G4450	0.0123
G313	G316	0.0123
G235	G697	0.0123
G309	G2918	0.0123
G235	G4410	0.0123
G319	G460	0.0123
G319	G1026	0.0123
G309	G1161	0.0123
G235	G1556	0.0123
G235	G2263	0.0123
G309	G2263	0.0123
G235	G2391	0.0123
G319	G2568	0.0123
G319	G4358	0.0123
G55	G1751	0.0123
G281	G3028	0.0123
G92	G1747	0.0123
G92	G1943	0.0123
G316	G134	0.0123
G316	G795	0.0123
G23	G861	0.0123
G23	G4182	0.0123
G92	G863	0.0123
G92	G1737	0.0123
G92	G1836	0.0123
G92	G2458	0.0123
G23	G4122	0.0123
G313	G2537	0.0123
G316	G576	0.0123
G316	G2008	0.0123
G316	G2735	0.0123
G316	G2937	0.0123
G316	G3069	0.0123
G92	G114	0.0123
G92	G194	0.0123
G92	G511	0.0123
G92	G2129	0.0123
G92	G2150	0.0123
G92	G3304	0.0123
G23	G548	0.0123
G23	G989	0.0123
G23	G1292	0.0123
G23	G2384	0.0123
G23	G2781	0.0123
G23	G3081	0.0123
G23	G3218	0.0123
G23	G4177	0.0123
G92	G4440	0.0123
G316	G1685	0.0123
G316	G2480	0.0123
G316	G4184	0.0123
G23	G1265	0.0123
G23	G4095	0.0123
G316	G4	0.0123
G316	G986	0.0123
G23	G1937	0.0123
G23	G2109	0.0123
G23	G2435	0.0123
G42	G3763	0.0122
G113	G861	0.0122
G55	G4043	0.0122
G281	G4043	0.0122
G319	G543	0.0122
G281	G191	0.0122
G281	G1187	0.0122
G281	G72	0.0122
G55	G154	0.0122
G281	G356	0.0122
G281	G712	0.0122
G55	G763	0.0122
G281	G1202	0.0122
G55	G1376	0.0122
G55	G1720	0.0122
G281	G2243	0.0122
G281	G2378	0.0122
G55	G2494	0.0122
G55	G3405	0.0122
G55	G3880	0.0122
G281	G4128	0.0122
G319	G290	0.0122
G235	G1399	0.0122
G313	G1660	0.0122
G313	G2048	0.0122
G309	G2152	0.0122
G319	G2363	0.0122
G319	G3006	0.0122
G309	G4257	0.0122
G281	G17	0.0122
G281	G1002	0.0122
G55	G1007	0.0122
G55	G1077	0.0122
G55	G1317	0.0122
G55	G1860	0.0122
G55	G2537	0.0122
G281	G2867	0.0122
G281	G2949	0.0122
G55	G3106	0.0122
G55	G3388	0.0122
G55	G3724	0.0122
G55	G3884	0.0122
G55	G4388	0.0122
G55	G4394	0.0122
G313	G1333	0.0122
G313	G1974	0.0122
G313	G2510	0.0122
G235	G3107	0.0122
G235	G3122	0.0122
G313	G3122	0.0122
G319	G3236	0.0122
G309	G3409	0.0122
G309	G3943	0.0122
G92	G1216	0.0122
G92	G1399	0.0122
G92	G3798	0.0122
G23	G238	0.0122
G23	G255	0.0122
G23	G1938	0.0122
G55	G568	0.0122
G55	G2089	0.0122
G281	G2089	0.0122
G281	G3042	0.0122
G313	G483	0.0122
G235	G1706	0.0122
G309	G1706	0.0122
G235	G1730	0.0122
G319	G2414	0.0122
G235	G2983	0.0122
G319	G2983	0.0122
G313	G3104	0.0122
G309	G3531	0.0122
G319	G3531	0.0122
G313	G3858	0.0122
G235	G4279	0.0122
G319	G4279	0.0122
G235	G4488	0.0122
G316	G3483	0.0122
G316	G3667	0.0122
G316	G3753	0.0122
G316	G4158	0.0122
G92	G1129	0.0122
G92	G3245	0.0122
G92	G3319	0.0122
G92	G3703	0.0122
G92	G4429	0.0122
G23	G1176	0.0122
G23	G1674	0.0122
G23	G1873	0.0122
G23	G2356	0.0122
G23	G2947	0.0122
G23	G4106	0.0122
G316	G1177	0.0122
G316	G1615	0.0122
G316	G3412	0.0122
G316	G1429	0.0122
G316	G4372	0.0122
G316	G4454	0.0122
G316	G4478	0.0122
G23	G213	0.0122
G23	G974	0.0122
G23	G1599	0.0122
G23	G1687	0.0122
G23	G2120	0.0122
G23	G2420	0.0122
G92	G1763	0.0122
G92	G3460	0.0122
G23	G742	0.0122
G23	G1487	0.0122
G23	G2333	0.0122
G23	G2528	0.0122
G23	G4411	0.0122
G316	G1599	0.0122
G316	G2206	0.0122
G316	G3443	0.0122
G316	G985	0.0122
G42	G364	0.0121
G42	G1632	0.0121
G281	G2780	0.0121
G55	G4426	0.0121
G309	G1898	0.0121
G319	G1898	0.0121
G281	G922	0.0121
G281	G1881	0.0121
G281	G2353	0.0121
G281	G2497	0.0121
G281	G3101	0.0121
G55	G3847	0.0121
G281	G3847	0.0121
G235	G2618	0.0121
G309	G2618	0.0121
G235	G3441	0.0121
G313	G3726	0.0121
G309	G4276	0.0121
G92	G3146	0.0121
G55	G179	0.0121
G55	G1231	0.0121
G281	G2096	0.0121
G55	G2125	0.0121
G55	G2294	0.0121
G281	G3861	0.0121
G281	G4038	0.0121
G313	G544	0.0121
G313	G709	0.0121
G313	G740	0.0121
G309	G2745	0.0121
G313	G3819	0.0121
G235	G616	0.0121
G309	G663	0.0121
G313	G663	0.0121
G319	G961	0.0121
G313	G1958	0.0121
G319	G2670	0.0121
G313	G2984	0.0121
G235	G3261	0.0121
G313	G4326	0.0121
G281	G493	0.0121
G55	G621	0.0121
G281	G844	0.0121
G55	G3225	0.0121
G55	G3354	0.0121
G55	G4212	0.0121
G92	G1786	0.0121
G23	G3030	0.0121
G23	G3451	0.0121
G23	G3777	0.0121
G235	G120	0.0121
G235	G327	0.0121
G235	G736	0.0121
G319	G1951	0.0121
G313	G3475	0.0121
G235	G3674	0.0121
G313	G4204	0.0121
G313	G4435	0.0121
G92	G1577	0.0121
G316	G290	0.0121
G316	G938	0.0121
G316	G1041	0.0121
G316	G1352	0.0121
G235	G2993	0.0121
G313	G3206	0.0121
G92	G138	0.0121
G92	G4109	0.0121
G23	G291	0.0121
G23	G695	0.0121
G23	G2389	0.0121
G23	G2442	0.0121
G23	G2524	0.0121
G23	G3492	0.0121
G23	G3658	0.0121
G23	G3687	0.0121
G23	G172	0.0121
G23	G838	0.0121
G92	G948	0.0121
G23	G1627	0.0121
G23	G1694	0.0121
G316	G2373	0.0121
G92	G3515	0.0121
G92	G3730	0.0121
G92	G3738	0.0121
G23	G4090	0.0121
G23	G4504	0.0121
G316	G3881	0.0121
G316	G4146	0.0121
G23	G3386	0.0121
G92	G4389	0.0121
G23	G3571	0.0121
G316	G3800	0.0121
G42	G2083	0.012
G113	G2410	0.012
G113	G3628	0.012
G113	G166	0.012
G113	G809	0.012
G309	G38	0.012
G313	G38	0.012
G235	G432	0.012
G313	G1313	0.012
G309	G1387	0.012
G309	G1955	0.012
G235	G2945	0.012
G319	G2945	0.012
G309	G3176	0.012
G319	G3286	0.012
G309	G3895	0.012
G281	G401	0.012
G281	G794	0.012
G55	G997	0.012
G281	G1149	0.012
G55	G1302	0.012
G281	G2561	0.012
G55	G2606	0.012
G281	G2889	0.012
G281	G3241	0.012
G55	G3453	0.012
G281	G4327	0.012
G23	G2584	0.012
G235	G893	0.012
G319	G893	0.012
G313	G1578	0.012
G319	G2348	0.012
G319	G2994	0.012
G313	G4070	0.012
G281	G451	0.012
G55	G1229	0.012
G55	G2334	0.012
G92	G3062	0.012
G23	G3759	0.012
G316	G4076	0.012
G319	G243	0.012
G319	G1580	0.012
G313	G1814	0.012
G309	G2562	0.012
G313	G2562	0.012
G313	G2636	0.012
G313	G3150	0.012
G319	G3777	0.012
G319	G4363	0.012
G23	G1785	0.012
G23	G3441	0.012
G23	G4258	0.012
G281	G1336	0.012
G55	G2225	0.012
G316	G3355	0.012
G316	G4395	0.012
G235	G826	0.012
G235	G991	0.012
G235	G1191	0.012
G235	G1577	0.012
G319	G1648	0.012
G309	G2419	0.012
G319	G3135	0.012
G313	G3389	0.012
G23	G8	0.012
G23	G1286	0.012
G23	G1534	0.012
G23	G2298	0.012
G23	G3006	0.012
G23	G3665	0.012
G23	G4181	0.012
G92	G1099	0.012
G92	G1168	0.012
G92	G1287	0.012
G92	G4242	0.012
G23	G1514	0.012
G23	G2362	0.012
G23	G3071	0.012
G23	G3187	0.012
G23	G3216	0.012
G23	G4487	0.012
G316	G833	0.012
G316	G1631	0.012
G316	G2905	0.012
G316	G4472	0.012
G23	G396	0.012
G23	G1675	0.012
G23	G2214	0.012
G23	G2966	0.012
G23	G3951	0.012
G92	G3224	0.012
G316	G3248	0.012
G23	G995	0.012
G23	G1154	0.012
G23	G1192	0.012
G23	G2446	0.012
G23	G3395	0.012
G23	G4151	0.012
G316	G469	0.012
G316	G798	0.012
G316	G2004	0.012
G316	G2098	0.012
G316	G2233	0.012
G316	G2519	0.012
G42	G359	0.0119
G42	G2414	0.0119
G42	G3650	0.0119
G281	G3013	0.0119
G281	G1885	0.0119
G55	G4161	0.0119
G113	G3287	0.0119
G55	G678	0.0119
G55	G1330	0.0119
G55	G2860	0.0119
G281	G2860	0.0119
G235	G3141	0.0119
G319	G3141	0.0119
G281	G4044	0.0119
G235	G2106	0.0119
G313	G2277	0.0119
G55	G68	0.0119
G281	G177	0.0119
G281	G533	0.0119
G281	G1633	0.0119
G92	G4131	0.0119
G281	G74	0.0119
G281	G269	0.0119
G55	G1400	0.0119
G55	G2319	0.0119
G281	G3932	0.0119
G309	G170	0.0119
G313	G170	0.0119
G313	G1312	0.0119
G313	G1496	0.0119
G309	G1703	0.0119
G313	G2175	0.0119
G309	G2578	0.0119
G313	G3338	0.0119
G309	G3455	0.0119
G309	G4208	0.0119
G235	G2445	0.0119
G309	G3137	0.0119
G281	G78	0.0119
G281	G1478	0.0119
G55	G2069	0.0119
G281	G3923	0.0119
G23	G3893	0.0119
G92	G674	0.0119
G92	G2071	0.0119
G309	G2761	0.0119
G313	G3555	0.0119
G92	G639	0.0119
G92	G827	0.0119
G92	G2863	0.0119
G23	G250	0.0119
G23	G322	0.0119
G23	G806	0.0119
G23	G1767	0.0119
G23	G1855	0.0119
G23	G2270	0.0119
G23	G2527	0.0119
G23	G2571	0.0119
G23	G3887	0.0119
G23	G4130	0.0119
G92	G289	0.0119
G92	G358	0.0119
G92	G847	0.0119
G23	G959	0.0119
G23	G3442	0.0119
G23	G3857	0.0119
G309	G3948	0.0119
G92	G3959	0.0119
G23	G4301	0.0119
G316	G1338	0.0119
G316	G3763	0.0119
G316	G4079	0.0119
G316	G1133	0.0119
G316	G3243	0.0119
G316	G4128	0.0119
G23	G3041	0.0119
G92	G2562	0.0119
G316	G2077	0.0119
G316	G3530	0.0119
G316	G3621	0.0119
G316	G4014	0.0119
G316	G4138	0.0119
G113	G290	0.0118
G55	G3256	0.0118
G55	G4355	0.0118
G113	G3921	0.0118
G281	G2105	0.0118
G281	G2266	0.0118
G309	G1128	0.0118
G309	G2972	0.0118
G309	G4354	0.0118
G313	G4354	0.0118
G281	G8	0.0118
G55	G648	0.0118
G55	G2104	0.0118
G281	G2104	0.0118
G281	G2130	0.0118
G55	G2303	0.0118
G235	G49	0.0118
G309	G49	0.0118
G235	G596	0.0118
G319	G1425	0.0118
G313	G2435	0.0118
G235	G3925	0.0118
G309	G3925	0.0118
G55	G1241	0.0118
G55	G1279	0.0118
G281	G1982	0.0118
G281	G2836	0.0118
G55	G3529	0.0118
G281	G3662	0.0118
G313	G173	0.0118
G235	G371	0.0118
G235	G1570	0.0118
G23	G134	0.0118
G23	G3173	0.0118
G23	G3290	0.0118
G92	G1755	0.0118
G235	G104	0.0118
G313	G104	0.0118
G313	G259	0.0118
G313	G303	0.0118
G235	G330	0.0118
G309	G330	0.0118
G319	G408	0.0118
G319	G607	0.0118
G319	G945	0.0118
G313	G1647	0.0118
G313	G2018	0.0118
G235	G2799	0.0118
G313	G2841	0.0118
G235	G3131	0.0118
G235	G3325	0.0118
G309	G3638	0.0118
G235	G3859	0.0118
G55	G690	0.0118
G55	G3302	0.0118
G55	G3558	0.0118
G281	G4300	0.0118
G281	G4492	0.0118
G313	G693	0.0118
G235	G1787	0.0118
G235	G2546	0.0118
G319	G2546	0.0118
G309	G2621	0.0118
G309	G2829	0.0118
G313	G3283	0.0118
G313	G3788	0.0118
G235	G4089	0.0118
G309	G4481	0.0118
G23	G1713	0.0118
G23	G3190	0.0118
G23	G3749	0.0118
G281	G2902	0.0118
G92	G408	0.0118
G92	G849	0.0118
G92	G945	0.0118
G92	G2447	0.0118
G92	G3489	0.0118
G23	G1702	0.0118
G23	G2126	0.0118
G23	G3514	0.0118
G23	G3880	0.0118
G313	G2509	0.0118
G316	G48	0.0118
G23	G2113	0.0118
G23	G2771	0.0118
G23	G2958	0.0118
G23	G3009	0.0118
G23	G3691	0.0118
G23	G3804	0.0118
G23	G3898	0.0118
G23	G4228	0.0118
G92	G1147	0.0118
G316	G1489	0.0118
G316	G2317	0.0118
G316	G2422	0.0118
G316	G3233	0.0118
G316	G600	0.0118
G42	G3173	0.0117
G113	G1104	0.0117
G113	G1547	0.0117
G281	G2328	0.0117
G55	G275	0.0117
G55	G825	0.0117
G55	G848	0.0117
G281	G1303	0.0117
G55	G1695	0.0117
G55	G2411	0.0117
G281	G2426	0.0117
G281	G3202	0.0117
G281	G4108	0.0117
G113	G4183	0.0117
G55	G4471	0.0117
G235	G103	0.0117
G309	G2628	0.0117
G235	G2714	0.0117
G313	G2860	0.0117
G313	G3562	0.0117
G313	G4384	0.0117
G281	G39	0.0117
G281	G702	0.0117
G281	G823	0.0117
G55	G1158	0.0117
G281	G1414	0.0117
G55	G1685	0.0117
G281	G2428	0.0117
G55	G2732	0.0117
G55	G2922	0.0117
G281	G3494	0.0117
G55	G3706	0.0117
G235	G354	0.0117
G313	G354	0.0117
G313	G1293	0.0117
G313	G1294	0.0117
G309	G3847	0.0117
G313	G4379	0.0117
G23	G3770	0.0117
G281	G412	0.0117
G281	G1174	0.0117
G281	G1831	0.0117
G281	G2938	0.0117
G281	G3382	0.0117
G92	G983	0.0117
G92	G2183	0.0117
G92	G2999	0.0117
G23	G3931	0.0117
G313	G1007	0.0117
G235	G1744	0.0117
G235	G2619	0.0117
G235	G3192	0.0117
G319	G4021	0.0117
G235	G4082	0.0117
G92	G49	0.0117
G92	G3930	0.0117
G55	G1108	0.0117
G313	G1051	0.0117
G313	G1521	0.0117
G309	G2610	0.0117
G92	G835	0.0117
G92	G1600	0.0117
G92	G1777	0.0117
G92	G1815	0.0117
G92	G1960	0.0117
G92	G2036	0.0117
G92	G3310	0.0117
G92	G3647	0.0117
G23	G287	0.0117
G23	G674	0.0117
G23	G2518	0.0117
G23	G2968	0.0117
G23	G2972	0.0117
G23	G4080	0.0117
G23	G4209	0.0117
G316	G314	0.0117
G316	G3008	0.0117
G316	G3550	0.0117
G92	G223	0.0117
G92	G1458	0.0117
G316	G1672	0.0117
G316	G2093	0.0117
G316	G2242	0.0117
G23	G1478	0.0117
G23	G1773	0.0117
G23	G1955	0.0117
G23	G2833	0.0117
G316	G874	0.0117
G316	G1270	0.0117
G316	G2902	0.0117
G316	G3959	0.0117
G23	G907	0.0117
G316	G2954	0.0117
G316	G4100	0.0117
G113	G3666	0.0116
G55	G1072	0.0116
G55	G1148	0.0116
G55	G3697	0.0116
G313	G941	0.0116
G319	G941	0.0116
G309	G3712	0.0116
G309	G4479	0.0116
G55	G1048	0.0116
G55	G1996	0.0116
G55	G3416	0.0116
G281	G3949	0.0116
G319	G225	0.0116
G313	G395	0.0116
G235	G871	0.0116
G309	G871	0.0116
G313	G1183	0.0116
G313	G4448	0.0116
G281	G3853	0.0116
G281	G4265	0.0116
G23	G2561	0.0116
G235	G51	0.0116
G309	G314	0.0116
G313	G314	0.0116
G313	G876	0.0116
G313	G1516	0.0116
G313	G3905	0.0116
G235	G4139	0.0116
G309	G4139	0.0116
G92	G660	0.0116
G92	G4121	0.0116
G92	G4506	0.0116
G23	G687	0.0116
G309	G680	0.0116
G235	G685	0.0116
G309	G1734	0.0116
G309	G2010	0.0116
G313	G2284	0.0116
G313	G2287	0.0116
G313	G2376	0.0116
G235	G3592	0.0116
G313	G3985	0.0116
G281	G628	0.0116
G55	G1637	0.0116
G55	G4406	0.0116
G316	G196	0.0116
G316	G358	0.0116
G235	G444	0.0116
G313	G534	0.0116
G313	G894	0.0116
G313	G1541	0.0116
G309	G1813	0.0116
G309	G2003	0.0116
G235	G3140	0.0116
G319	G3907	0.0116
G235	G3966	0.0116
G23	G316	0.0116
G23	G3547	0.0116
G23	G3598	0.0116
G23	G4051	0.0116
G23	G4287	0.0116
G23	G4297	0.0116
G23	G4323	0.0116
G281	G3289	0.0116
G92	G4035	0.0116
G23	G166	0.0116
G23	G901	0.0116
G23	G3179	0.0116
G23	G3705	0.0116
G316	G760	0.0116
G23	G370	0.0116
G23	G1422	0.0116
G23	G1864	0.0116
G23	G3337	0.0116
G23	G168	0.0116
G23	G365	0.0116
G23	G386	0.0116
G23	G767	0.0116
G23	G2130	0.0116
G23	G2594	0.0116
G23	G3195	0.0116
G316	G1576	0.0116
G316	G3138	0.0116
G92	G4491	0.0116
G316	G3232	0.0116
G316	G4179	0.0116
G23	G1004	0.0116
G23	G2423	0.0116
G23	G4190	0.0116
G23	G4292	0.0116
G316	G930	0.0116
G316	G1940	0.0116
G316	G3613	0.0116
G316	G3815	0.0116
G316	G1835	0.0116
G42	G3083	0.0115
G42	G3524	0.0115
G113	G142	0.0115
G113	G312	0.0115
G113	G1502	0.0115
G55	G71	0.0115
G313	G1548	0.0115
G235	G1611	0.0115
G313	G3146	0.0115
G281	G180	0.0115
G55	G393	0.0115
G55	G947	0.0115
G55	G1011	0.0115
G281	G1824	0.0115
G55	G2043	0.0115
G55	G2802	0.0115
G281	G2858	0.0115
G281	G3409	0.0115
G55	G3946	0.0115
G281	G4247	0.0115
G235	G114	0.0115
G235	G308	0.0115
G235	G2328	0.0115
G235	G2885	0.0115
G319	G4135	0.0115
G92	G1427	0.0115
G281	G1125	0.0115
G281	G1403	0.0115
G55	G1826	0.0115
G281	G2325	0.0115
G55	G2815	0.0115
G313	G367	0.0115
G309	G1207	0.0115
G235	G2228	0.0115
G319	G2228	0.0115
G235	G2288	0.0115
G313	G2571	0.0115
G309	G2676	0.0115
G23	G109	0.0115
G23	G2380	0.0115
G55	G882	0.0115
G55	G2413	0.0115
G281	G3527	0.0115
G55	G3900	0.0115
G55	G4396	0.0115
G92	G1098	0.0115
G92	G2373	0.0115
G23	G515	0.0115
G23	G1016	0.0115
G319	G2616	0.0115
G309	G3644	0.0115
G235	G3861	0.0115
G235	G3937	0.0115
G313	G3937	0.0115
G313	G3994	0.0115
G316	G4443	0.0115
G92	G974	0.0115
G92	G1188	0.0115
G92	G2060	0.0115
G92	G3468	0.0115
G92	G3782	0.0115
G92	G3957	0.0115
G23	G684	0.0115
G23	G694	0.0115
G23	G1009	0.0115
G23	G2144	0.0115
G23	G2197	0.0115
G23	G3531	0.0115
G23	G3801	0.0115
G309	G619	0.0115
G316	G1761	0.0115
G316	G2353	0.0115
G23	G382	0.0115
G23	G3374	0.0115
G23	G4433	0.0115
G316	G1209	0.0115
G316	G1905	0.0115
G23	G2778	0.0115
G316	G3251	0.0115
G23	G3885	0.0115
G23	G4074	0.0115
G23	G4405	0.0115
G316	G1036	0.0115
G316	G3372	0.0115
G42	G249	0.0114
G55	G1693	0.0114
G113	G1999	0.0114
G113	G2534	0.0114
G113	G3364	0.0114
G55	G240	0.0114
G235	G307	0.0114
G281	G1512	0.0114
G55	G2722	0.0114
G235	G765	0.0114
G235	G3601	0.0114
G309	G4003	0.0114
G55	G473	0.0114
G281	G1944	0.0114
G55	G4009	0.0114
G113	G4418	0.0114
G55	G291	0.0114
G55	G677	0.0114
G281	G1126	0.0114
G55	G1533	0.0114
G281	G1589	0.0114
G281	G3474	0.0114
G281	G3687	0.0114
G281	G4284	0.0114
G281	G4494	0.0114
G23	G765	0.0114
G23	G1476	0.0114
G313	G1100	0.0114
G313	G1366	0.0114
G313	G3822	0.0114
G92	G4044	0.0114
G92	G4384	0.0114
G316	G3493	0.0114
G309	G1639	0.0114
G235	G2140	0.0114
G309	G2417	0.0114
G319	G2417	0.0114
G313	G2933	0.0114
G235	G3310	0.0114
G55	G2399	0.0114
G281	G2566	0.0114
G23	G563	0.0114
G23	G3159	0.0114
G316	G1437	0.0114
G281	G2629	0.0114
G92	G4094	0.0114
G319	G1019	0.0114
G313	G2862	0.0114
G235	G3055	0.0114
G309	G3500	0.0114
G23	G17	0.0114
G23	G140	0.0114
G23	G243	0.0114
G23	G463	0.0114
G23	G1216	0.0114
G23	G1613	0.0114
G23	G2024	0.0114
G23	G2616	0.0114
G23	G3484	0.0114
G23	G3729	0.0114
G23	G3950	0.0114
G23	G614	0.0114
G23	G1281	0.0114
G23	G1444	0.0114
G92	G1913	0.0114
G316	G403	0.0114
G316	G422	0.0114
G316	G4251	0.0114
G316	G4425	0.0114
G23	G1621	0.0114
G23	G3566	0.0114
G316	G1659	0.0114
G316	G3818	0.0114
G42	G1737	0.0113
G42	G1936	0.0113
G113	G3278	0.0113
G55	G1947	0.0113
G55	G4245	0.0113
G281	G4245	0.0113
G309	G1752	0.0113
G281	G2634	0.0113
G281	G2868	0.0113
G281	G3710	0.0113
G319	G320	0.0113
G313	G748	0.0113
G319	G1701	0.0113
G281	G123	0.0113
G55	G687	0.0113
G281	G687	0.0113
G281	G1241	0.0113
G55	G1312	0.0113
G55	G1682	0.0113
G55	G3672	0.0113
G309	G735	0.0113
G235	G1072	0.0113
G313	G2215	0.0113
G235	G4395	0.0113
G55	G79	0.0113
G281	G528	0.0113
G55	G1467	0.0113
G281	G1529	0.0113
G55	G1700	0.0113
G281	G1700	0.0113
G55	G1935	0.0113
G281	G2270	0.0113
G55	G2824	0.0113
G55	G3104	0.0113
G281	G3761	0.0113
G319	G88	0.0113
G313	G643	0.0113
G313	G1278	0.0113
G235	G1819	0.0113
G313	G2235	0.0113
G313	G790	0.0113
G309	G1731	0.0113
G319	G1731	0.0113
G309	G2199	0.0113
G309	G2899	0.0113
G309	G3520	0.0113
G313	G4065	0.0113
G23	G1330	0.0113
G23	G4441	0.0113
G55	G586	0.0113
G281	G1251	0.0113
G281	G1975	0.0113
G281	G2737	0.0113
G92	G198	0.0113
G92	G1338	0.0113
G92	G3196	0.0113
G309	G630	0.0113
G309	G1319	0.0113
G313	G1319	0.0113
G313	G2103	0.0113
G313	G2490	0.0113
G235	G2604	0.0113
G309	G2604	0.0113
G319	G2604	0.0113
G235	G4186	0.0113
G309	G4186	0.0113
G319	G4186	0.0113
G235	G4376	0.0113
G92	G697	0.0113
G92	G2693	0.0113
G316	G391	0.0113
G23	G144	0.0113
G23	G258	0.0113
G23	G1017	0.0113
G23	G1900	0.0113
G23	G2742	0.0113
G23	G3307	0.0113
G23	G3513	0.0113
G23	G4199	0.0113
G235	G1886	0.0113
G313	G4037	0.0113
G92	G485	0.0113
G92	G1781	0.0113
G92	G2639	0.0113
G92	G2943	0.0113
G92	G3630	0.0113
G23	G467	0.0113
G23	G761	0.0113
G23	G932	0.0113
G23	G1491	0.0113
G23	G1574	0.0113
G23	G1596	0.0113
G23	G2321	0.0113
G23	G3444	0.0113
G235	G1232	0.0113
G92	G3448	0.0113
G316	G330	0.0113
G316	G1848	0.0113
G316	G2568	0.0113
G316	G3173	0.0113
G23	G447	0.0113
G23	G1328	0.0113
G23	G3326	0.0113
G23	G3713	0.0113
G23	G3797	0.0113
G92	G4452	0.0113
G316	G4063	0.0113
G23	G1133	0.0113
G42	G18	0.0112
G113	G867	0.0112
G113	G3004	0.0112
G113	G3306	0.0112
G113	G3626	0.0112
G281	G832	0.0112
G55	G455	0.0112
G55	G463	0.0112
G281	G722	0.0112
G281	G1383	0.0112
G281	G1511	0.0112
G55	G1583	0.0112
G281	G1583	0.0112
G281	G1671	0.0112
G55	G1748	0.0112
G281	G3432	0.0112
G281	G3437	0.0112
G281	G3945	0.0112
G55	G229	0.0112
G281	G249	0.0112
G55	G805	0.0112
G281	G1370	0.0112
G55	G1669	0.0112
G55	G1877	0.0112
G281	G1948	0.0112
G55	G2358	0.0112
G55	G2407	0.0112
G55	G2816	0.0112
G55	G3157	0.0112
G281	G3223	0.0112
G281	G3499	0.0112
G281	G4016	0.0112
G55	G4100	0.0112
G55	G4484	0.0112
G313	G908	0.0112
G235	G2110	0.0112
G309	G2110	0.0112
G309	G3799	0.0112
G313	G4309	0.0112
G55	G490	0.0112
G55	G1904	0.0112
G281	G2505	0.0112
G55	G3716	0.0112
G281	G4246	0.0112
G316	G4401	0.0112
G23	G2299	0.0112
G319	G1252	0.0112
G313	G4105	0.0112
G319	G4105	0.0112
G309	G4353	0.0112
G23	G1576	0.0112
G23	G2794	0.0112
G23	G3649	0.0112
G23	G4137	0.0112
G92	G851	0.0112
G316	G50	0.0112
G316	G1181	0.0112
G313	G31	0.0112
G319	G814	0.0112
G313	G1191	0.0112
G309	G1230	0.0112
G313	G1655	0.0112
G313	G2147	0.0112
G313	G2350	0.0112
G316	G967	0.0112
G316	G1243	0.0112
G316	G2046	0.0112
G316	G3375	0.0112
G316	G3783	0.0112
G23	G152	0.0112
G23	G678	0.0112
G23	G1055	0.0112
G23	G1201	0.0112
G23	G2078	0.0112
G23	G2842	0.0112
G23	G3211	0.0112
G23	G3502	0.0112
G23	G273	0.0112
G23	G590	0.0112
G23	G629	0.0112
G23	G1025	0.0112
G23	G1670	0.0112
G23	G1820	0.0112
G23	G2087	0.0112
G23	G2192	0.0112
G23	G2488	0.0112
G23	G3001	0.0112
G23	G3988	0.0112
G23	G4160	0.0112
G316	G3036	0.0112
G23	G499	0.0112
G23	G791	0.0112
G23	G1349	0.0112
G23	G3889	0.0112
G316	G2674	0.0112
G23	G495	0.0112
G23	G4157	0.0112
G316	G4190	0.0112
G316	G2383	0.0112
G316	G2916	0.0112
G42	G1873	0.0111
G42	G3822	0.0111
G113	G2806	0.0111
G55	G759	0.0111
G281	G759	0.0111
G55	G795	0.0111
G281	G2857	0.0111
G281	G3673	0.0111
G281	G4308	0.0111
G319	G1427	0.0111
G309	G3295	0.0111
G319	G3516	0.0111
G309	G3611	0.0111
G313	G3611	0.0111
G281	G314	0.0111
G281	G717	0.0111
G55	G2454	0.0111
G281	G3974	0.0111
G55	G4273	0.0111
G235	G88	0.0111
G235	G288	0.0111
G235	G1512	0.0111
G319	G1512	0.0111
G235	G2250	0.0111
G235	G3060	0.0111
G309	G3443	0.0111
G281	G421	0.0111
G55	G710	0.0111
G55	G1491	0.0111
G281	G1502	0.0111
G55	G2417	0.0111
G281	G3080	0.0111
G55	G3915	0.0111
G281	G4045	0.0111
G55	G4316	0.0111
G281	G4454	0.0111
G23	G1905	0.0111
G313	G246	0.0111
G309	G721	0.0111
G235	G1089	0.0111
G309	G1089	0.0111
G313	G1573	0.0111
G313	G1766	0.0111
G313	G2869	0.0111
G313	G3034	0.0111
G23	G2266	0.0111
G281	G514	0.0111
G55	G581	0.0111
G55	G992	0.0111
G281	G1052	0.0111
G55	G1190	0.0111
G55	G2047	0.0111
G281	G2059	0.0111
G55	G2386	0.0111
G55	G3532	0.0111
G281	G3632	0.0111
G55	G3820	0.0111
G55	G4071	0.0111
G309	G1170	0.0111
G235	G2707	0.0111
G313	G3029	0.0111
G319	G3029	0.0111
G235	G3529	0.0111
G313	G3604	0.0111
G235	G3831	0.0111
G313	G3964	0.0111
G92	G2043	0.0111
G92	G3056	0.0111
G92	G3418	0.0111
G92	G3827	0.0111
G316	G317	0.0111
G316	G3358	0.0111
G281	G3413	0.0111
G316	G3615	0.0111
G23	G595	0.0111
G23	G1110	0.0111
G23	G1930	0.0111
G23	G2621	0.0111
G23	G3015	0.0111
G23	G3172	0.0111
G23	G3870	0.0111
G92	G1529	0.0111
G92	G2760	0.0111
G23	G542	0.0111
G23	G966	0.0111
G23	G1737	0.0111
G23	G2147	0.0111
G23	G2577	0.0111
G23	G3421	0.0111
G23	G3433	0.0111
G23	G3499	0.0111
G23	G4326	0.0111
G23	G4383	0.0111
G92	G1430	0.0111
G313	G1993	0.0111
G92	G3811	0.0111
G319	G4117	0.0111
G92	G4357	0.0111
G316	G2492	0.0111
G23	G204	0.0111
G23	G1113	0.0111
G23	G1266	0.0111
G23	G1297	0.0111
G23	G2077	0.0111
G23	G3339	0.0111
G23	G3621	0.0111
G316	G365	0.0111
G316	G1001	0.0111
G316	G1528	0.0111
G316	G3840	0.0111
G92	G2134	0.0111
G113	G649	0.011
G113	G658	0.011
G281	G250	0.011
G281	G1240	0.011
G319	G1472	0.011
G309	G594	0.011
G235	G4325	0.011
G55	G594	0.011
G281	G594	0.011
G55	G1106	0.011
G281	G1106	0.011
G281	G1213	0.011
G113	G1637	0.011
G55	G1799	0.011
G281	G2552	0.011
G113	G4138	0.011
G92	G1456	0.011
G319	G47	0.011
G309	G1610	0.011
G319	G2081	0.011
G313	G3240	0.011
G309	G3404	0.011
G55	G241	0.011
G281	G555	0.011
G55	G1858	0.011
G281	G1897	0.011
G55	G2692	0.011
G281	G3938	0.011
G281	G3975	0.011
G235	G1711	0.011
G313	G2504	0.011
G313	G3692	0.011
G313	G4399	0.011
G92	G117	0.011
G92	G757	0.011
G92	G1075	0.011
G92	G1285	0.011
G309	G123	0.011
G313	G138	0.011
G235	G153	0.011
G309	G153	0.011
G313	G153	0.011
G313	G837	0.011
G319	G1185	0.011
G313	G1977	0.011
G313	G2293	0.011
G235	G2750	0.011
G313	G2750	0.011
G319	G3741	0.011
G313	G4068	0.011
G55	G435	0.011
G55	G1675	0.011
G281	G1994	0.011
G281	G2544	0.011
G55	G2952	0.011
G55	G3944	0.011
G23	G456	0.011
G313	G39	0.011
G309	G283	0.011
G313	G574	0.011
G235	G702	0.011
G235	G774	0.011
G235	G1429	0.011
G319	G1429	0.011
G235	G1831	0.011
G319	G1831	0.011
G235	G1965	0.011
G313	G1990	0.011
G313	G2732	0.011
G235	G3621	0.011
G319	G3753	0.011
G235	G4367	0.011
G319	G4367	0.011
G313	G4487	0.011
G23	G312	0.011
G23	G769	0.011
G23	G1582	0.011
G23	G1682	0.011
G23	G3455	0.011
G23	G3627	0.011
G23	G3789	0.011
G23	G4409	0.011
G281	G853	0.011
G55	G1786	0.011
G92	G1999	0.011
G92	G3481	0.011
G319	G2613	0.011
G309	G2880	0.011
G313	G2880	0.011
G313	G4033	0.011
G316	G2170	0.011
G316	G2461	0.011
G23	G720	0.011
G23	G836	0.011
G316	G895	0.011
G23	G1040	0.011
G23	G1043	0.011
G23	G1249	0.011
G23	G1319	0.011
G316	G2467	0.011
G92	G3991	0.011
G316	G2271	0.011
G316	G2959	0.011
G23	G90	0.011
G23	G2346	0.011
G23	G2848	0.011
G23	G4082	0.011
G23	G2049	0.011
G316	G503	0.011
G316	G4127	0.011
G316	G4167	0.011
G113	G391	0.0109
G113	G509	0.0109
G113	G831	0.0109
G113	G1482	0.0109
G113	G2542	0.0109
G113	G3481	0.0109
G113	G3508	0.0109
G113	G3735	0.0109
G113	G3749	0.0109
G55	G4506	0.0109
G281	G4506	0.0109
G235	G126	0.0109
G309	G126	0.0109
G319	G151	0.0109
G55	G169	0.0109
G281	G2006	0.0109
G55	G2506	0.0109
G55	G2944	0.0109
G281	G3872	0.0109
G55	G4443	0.0109
G55	G246	0.0109
G281	G379	0.0109
G281	G1837	0.0109
G55	G1977	0.0109
G55	G2128	0.0109
G281	G3182	0.0109
G309	G422	0.0109
G313	G703	0.0109
G235	G1609	0.0109
G235	G3738	0.0109
G319	G3780	0.0109
G313	G530	0.0109
G319	G1079	0.0109
G313	G1771	0.0109
G319	G3147	0.0109
G309	G3271	0.0109
G309	G3275	0.0109
G235	G4511	0.0109
G23	G2471	0.0109
G23	G2885	0.0109
G55	G547	0.0109
G281	G1421	0.0109
G55	G1890	0.0109
G55	G2592	0.0109
G55	G2938	0.0109
G281	G2958	0.0109
G55	G3824	0.0109
G92	G779	0.0109
G92	G1519	0.0109
G92	G1833	0.0109
G92	G2970	0.0109
G92	G3556	0.0109
G92	G362	0.0109
G92	G1411	0.0109
G92	G4144	0.0109
G281	G676	0.0109
G23	G411	0.0109
G23	G520	0.0109
G23	G2473	0.0109
G23	G3540	0.0109
G319	G1059	0.0109
G313	G1730	0.0109
G313	G2445	0.0109
G319	G2445	0.0109
G319	G3244	0.0109
G319	G3622	0.0109
G92	G822	0.0109
G92	G1271	0.0109
G92	G2340	0.0109
G92	G2518	0.0109
G92	G2972	0.0109
G92	G3385	0.0109
G313	G2539	0.0109
G92	G2647	0.0109
G23	G367	0.0109
G23	G706	0.0109
G23	G1496	0.0109
G23	G2016	0.0109
G23	G2280	0.0109
G23	G2653	0.0109
G23	G2831	0.0109
G23	G2977	0.0109
G23	G3028	0.0109
G23	G3681	0.0109
G23	G3909	0.0109
G316	G2626	0.0109
G316	G3087	0.0109
G23	G295	0.0109
G23	G921	0.0109
G23	G1210	0.0109
G23	G1583	0.0109
G23	G2240	0.0109
G23	G3449	0.0109
G92	G1010	0.0109
G316	G1280	0.0109
G316	G2969	0.0109
G183	G611	0.0108
G7	G3567	0.0108
G183	G3973	0.0108
G113	G419	0.0108
G113	G56	0.0108
G113	G2881	0.0108
G113	G3640	0.0108
G55	G2854	0.0108
G281	G2854	0.0108
G55	G2931	0.0108
G55	G165	0.0108
G113	G1296	0.0108
G55	G1765	0.0108
G113	G3891	0.0108
G55	G4236	0.0108
G309	G272	0.0108
G319	G359	0.0108
G313	G456	0.0108
G309	G2026	0.0108
G309	G3160	0.0108
G309	G3710	0.0108
G319	G3710	0.0108
G309	G3855	0.0108
G281	G121	0.0108
G55	G919	0.0108
G281	G1123	0.0108
G55	G1126	0.0108
G316	G1386	0.0108
G281	G3127	0.0108
G281	G3357	0.0108
G281	G3596	0.0108
G281	G3774	0.0108
G55	G3882	0.0108
G281	G3897	0.0108
G55	G3989	0.0108
G281	G4145	0.0108
G281	G4412	0.0108
G309	G198	0.0108
G309	G385	0.0108
G235	G515	0.0108
G235	G527	0.0108
G313	G902	0.0108
G235	G1016	0.0108
G235	G1338	0.0108
G313	G1513	0.0108
G235	G2192	0.0108
G313	G3196	0.0108
G281	G762	0.0108
G55	G767	0.0108
G55	G1546	0.0108
G55	G2165	0.0108
G55	G4132	0.0108
G316	G1162	0.0108
G23	G2099	0.0108
G23	G2475	0.0108
G309	G298	0.0108
G235	G844	0.0108
G319	G844	0.0108
G235	G1189	0.0108
G309	G1552	0.0108
G313	G1966	0.0108
G235	G2248	0.0108
G319	G2657	0.0108
G235	G3114	0.0108
G313	G3230	0.0108
G309	G3350	0.0108
G313	G3502	0.0108
G309	G3591	0.0108
G313	G4361	0.0108
G281	G2357	0.0108
G281	G2774	0.0108
G92	G246	0.0108
G92	G721	0.0108
G316	G15	0.0108
G316	G2117	0.0108
G235	G482	0.0108
G313	G2595	0.0108
G23	G282	0.0108
G23	G1420	0.0108
G23	G1977	0.0108
G23	G2412	0.0108
G23	G2713	0.0108
G23	G2872	0.0108
G23	G3013	0.0108
G23	G3182	0.0108
G23	G3470	0.0108
G23	G3750	0.0108
G23	G326	0.0108
G23	G824	0.0108
G23	G1212	0.0108
G23	G1290	0.0108
G23	G1704	0.0108
G23	G1746	0.0108
G23	G2143	0.0108
G23	G2870	0.0108
G23	G2909	0.0108
G23	G2961	0.0108
G23	G3208	0.0108
G23	G4275	0.0108
G23	G4415	0.0108
G316	G148	0.0108
G316	G447	0.0108
G316	G1098	0.0108
G316	G2962	0.0108
G316	G3964	0.0108
G316	G4363	0.0108
G92	G1408	0.0108
G316	G542	0.0108
G316	G2055	0.0108
G23	G350	0.0108
G23	G846	0.0108
G23	G1934	0.0108
G316	G234	0.0108
G23	G1838	0.0108
G23	G4162	0.0108
G7	G742	0.0107
G42	G3295	0.0107
G113	G264	0.0107
G319	G1109	0.0107
G281	G1535	0.0107
G281	G2768	0.0107
G281	G3665	0.0107
G235	G498	0.0107
G55	G507	0.0107
G281	G1098	0.0107
G281	G2000	0.0107
G55	G2574	0.0107
G55	G3129	0.0107
G281	G3790	0.0107
G313	G773	0.0107
G235	G1064	0.0107
G309	G1064	0.0107
G235	G1356	0.0107
G235	G1547	0.0107
G313	G1558	0.0107
G313	G2094	0.0107
G319	G2094	0.0107
G319	G2421	0.0107
G235	G3483	0.0107
G309	G3483	0.0107
G313	G3753	0.0107
G313	G4158	0.0107
G313	G128	0.0107
G309	G944	0.0107
G313	G944	0.0107
G235	G1007	0.0107
G235	G1629	0.0107
G235	G2202	0.0107
G309	G2378	0.0107
G235	G2787	0.0107
G55	G584	0.0107
G281	G820	0.0107
G55	G3031	0.0107
G281	G4314	0.0107
G235	G20	0.0107
G319	G747	0.0107
G313	G974	0.0107
G309	G1125	0.0107
G313	G2060	0.0107
G313	G2709	0.0107
G313	G2809	0.0107
G313	G3376	0.0107
G235	G3497	0.0107
G313	G3613	0.0107
G235	G3810	0.0107
G92	G1597	0.0107
G92	G2088	0.0107
G23	G3181	0.0107
G23	G1026	0.0107
G23	G1954	0.0107
G23	G2419	0.0107
G23	G2818	0.0107
G23	G3005	0.0107
G23	G3704	0.0107
G23	G4237	0.0107
G235	G168	0.0107
G319	G386	0.0107
G313	G1401	0.0107
G309	G3590	0.0107
G313	G3590	0.0107
G313	G3951	0.0107
G313	G4099	0.0107
G92	G1164	0.0107
G92	G2609	0.0107
G92	G3590	0.0107
G92	G3888	0.0107
G92	G4077	0.0107
G92	G4365	0.0107
G92	G783	0.0107
G92	G899	0.0107
G316	G2887	0.0107
G92	G4498	0.0107
G23	G7	0.0107
G23	G906	0.0107
G23	G3165	0.0107
G23	G3228	0.0107
G23	G3730	0.0107
G23	G3881	0.0107
G235	G2440	0.0107
G23	G14	0.0107
G23	G228	0.0107
G23	G497	0.0107
G23	G1147	0.0107
G23	G1814	0.0107
G23	G3240	0.0107
G23	G3535	0.0107
G316	G3448	0.0107
G316	G3514	0.0107
G316	G429	0.0107
G316	G1194	0.0107
G316	G1364	0.0107
G7	G955	0.0106
G113	G902	0.0106
G113	G1362	0.0106
G113	G1441	0.0106
G113	G2108	0.0106
G113	G3411	0.0106
G281	G1150	0.0106
G309	G3264	0.0106
G281	G195	0.0106
G55	G1609	0.0106
G281	G1981	0.0106
G55	G1988	0.0106
G281	G1988	0.0106
G55	G1992	0.0106
G55	G2373	0.0106
G55	G4079	0.0106
G281	G4239	0.0106
G235	G160	0.0106
G313	G759	0.0106
G319	G1107	0.0106
G55	G190	0.0106
G281	G210	0.0106
G281	G380	0.0106
G55	G1249	0.0106
G55	G1295	0.0106
G55	G1962	0.0106
G281	G2382	0.0106
G55	G3224	0.0106
G55	G4242	0.0106
G55	G4350	0.0106
G92	G196	0.0106
G92	G737	0.0106
G92	G3446	0.0106
G313	G1231	0.0106
G313	G1595	0.0106
G235	G2051	0.0106
G309	G2243	0.0106
G313	G2379	0.0106
G309	G2494	0.0106
G313	G2875	0.0106
G309	G3032	0.0106
G309	G3585	0.0106
G319	G3931	0.0106
G309	G4063	0.0106
G23	G28	0.0106
G23	G1148	0.0106
G23	G2851	0.0106
G23	G3220	0.0106
G23	G4395	0.0106
G55	G2627	0.0106
G55	G2661	0.0106
G55	G2757	0.0106
G281	G3045	0.0106
G55	G3962	0.0106
G55	G4485	0.0106
G23	G1896	0.0106
G319	G158	0.0106
G235	G381	0.0106
G313	G1067	0.0106
G235	G1091	0.0106
G319	G1091	0.0106
G313	G2442	0.0106
G313	G2572	0.0106
G309	G2997	0.0106
G313	G3096	0.0106
G319	G3762	0.0106
G316	G3612	0.0106
G316	G4044	0.0106
G55	G804	0.0106
G281	G1078	0.0106
G92	G1203	0.0106
G23	G616	0.0106
G23	G2758	0.0106
G23	G3817	0.0106
G23	G3828	0.0106
G23	G4049	0.0106
G316	G1633	0.0106
G316	G2296	0.0106
G23	G519	0.0106
G23	G1166	0.0106
G23	G1241	0.0106
G23	G2084	0.0106
G23	G2531	0.0106
G23	G3010	0.0106
G23	G3512	0.0106
G23	G3943	0.0106
G23	G4142	0.0106
G23	G4368	0.0106
G23	G4451	0.0106
G92	G71	0.0106
G92	G2577	0.0106
G92	G2756	0.0106
G92	G3824	0.0106
G316	G1058	0.0106
G316	G1252	0.0106
G316	G1803	0.0106
G316	G2635	0.0106
G316	G3778	0.0106
G92	G193	0.0106
G23	G3132	0.0106
G316	G339	0.0106
G316	G4335	0.0106
G316	G2583	0.0106
G42	G1576	0.0105
G7	G2122	0.0105
G183	G3171	0.0105
G7	G3558	0.0105
G42	G3888	0.0105
G235	G1605	0.0105
G313	G1605	0.0105
G55	G1689	0.0105
G113	G496	0.0105
G55	G761	0.0105
G281	G861	0.0105
G55	G1103	0.0105
G281	G1103	0.0105
G113	G1499	0.0105
G281	G1757	0.0105
G113	G2278	0.0105
G113	G2308	0.0105
G113	G2444	0.0105
G113	G3024	0.0105
G55	G4275	0.0105
G281	G143	0.0105
G55	G368	0.0105
G55	G378	0.0105
G281	G490	0.0105
G281	G1554	0.0105
G281	G2332	0.0105
G281	G4042	0.0105
G55	G4192	0.0105
G313	G30	0.0105
G313	G44	0.0105
G235	G1584	0.0105
G309	G1833	0.0105
G313	G1833	0.0105
G309	G3556	0.0105
G313	G3707	0.0105
G23	G561	0.0105
G313	G878	0.0105
G313	G1243	0.0105
G313	G1347	0.0105
G235	G1737	0.0105
G235	G2353	0.0105
G235	G2870	0.0105
G235	G3906	0.0105
G235	G4153	0.0105
G55	G496	0.0105
G281	G805	0.0105
G55	G3818	0.0105
G55	G4238	0.0105
G92	G957	0.0105
G92	G1264	0.0105
G92	G3773	0.0105
G92	G1666	0.0105
G92	G2064	0.0105
G92	G3181	0.0105
G23	G1671	0.0105
G281	G331	0.0105
G281	G3090	0.0105
G23	G1361	0.0105
G23	G1538	0.0105
G23	G3177	0.0105
G23	G4158	0.0105
G319	G601	0.0105
G309	G1440	0.0105
G309	G2641	0.0105
G235	G3355	0.0105
G319	G3506	0.0105
G313	G3828	0.0105
G235	G3892	0.0105
G319	G3892	0.0105
G313	G4372	0.0105
G316	G36	0.0105
G316	G2451	0.0105
G316	G2720	0.0105
G92	G1772	0.0105
G92	G2094	0.0105
G92	G2810	0.0105
G92	G3022	0.0105
G92	G3052	0.0105
G92	G1196	0.0105
G92	G1236	0.0105
G92	G1363	0.0105
G92	G1484	0.0105
G309	G2888	0.0105
G92	G3950	0.0105
G92	G4029	0.0105
G23	G363	0.0105
G23	G399	0.0105
G23	G778	0.0105
G23	G882	0.0105
G23	G1486	0.0105
G23	G2176	0.0105
G316	G477	0.0105
G316	G2355	0.0105
G316	G3594	0.0105
G316	G3747	0.0105
G316	G4174	0.0105
G23	G3436	0.0105
G23	G4439	0.0105
G316	G484	0.0105
G316	G1423	0.0105
G23	G3953	0.0105
G316	G2651	0.0105
G183	G1053	0.0104
G42	G1455	0.0104
G7	G4338	0.0104
G113	G3974	0.0104
G113	G3589	0.0104
G55	G388	0.0104
G55	G1898	0.0104
G55	G3047	0.0104
G281	G739	0.0104
G281	G1021	0.0104
G281	G1136	0.0104
G281	G1377	0.0104
G281	G3269	0.0104
G235	G28	0.0104
G319	G2429	0.0104
G235	G3656	0.0104
G309	G4442	0.0104
G281	G224	0.0104
G281	G3140	0.0104
G281	G3386	0.0104
G55	G3500	0.0104
G281	G3836	0.0104
G281	G3885	0.0104
G313	G424	0.0104
G309	G1438	0.0104
G313	G1774	0.0104
G313	G2006	0.0104
G313	G2712	0.0104
G309	G4054	0.0104
G313	G4328	0.0104
G235	G4329	0.0104
G92	G3473	0.0104
G313	G311	0.0104
G235	G445	0.0104
G309	G445	0.0104
G313	G1205	0.0104
G235	G1997	0.0104
G309	G1997	0.0104
G319	G2153	0.0104
G309	G2298	0.0104
G309	G2594	0.0104
G313	G2889	0.0104
G309	G3320	0.0104
G235	G3453	0.0104
G313	G3469	0.0104
G235	G3637	0.0104
G235	G4319	0.0104
G23	G59	0.0104
G23	G364	0.0104
G23	G3119	0.0104
G23	G3883	0.0104
G281	G209	0.0104
G55	G2632	0.0104
G55	G2649	0.0104
G281	G2828	0.0104
G316	G1150	0.0104
G23	G1046	0.0104
G23	G3391	0.0104
G313	G147	0.0104
G235	G273	0.0104
G319	G273	0.0104
G319	G1428	0.0104
G313	G2042	0.0104
G235	G2527	0.0104
G313	G2563	0.0104
G319	G2860	0.0104
G309	G3899	0.0104
G313	G3899	0.0104
G313	G4087	0.0104
G281	G407	0.0104
G281	G608	0.0104
G55	G3111	0.0104
G55	G4360	0.0104
G281	G4360	0.0104
G92	G2494	0.0104
G92	G2541	0.0104
G319	G2488	0.0104
G23	G507	0.0104
G23	G971	0.0104
G23	G1002	0.0104
G23	G1242	0.0104
G23	G1581	0.0104
G23	G1880	0.0104
G23	G1889	0.0104
G23	G2216	0.0104
G23	G3129	0.0104
G23	G3296	0.0104
G23	G4006	0.0104
G313	G1392	0.0104
G313	G1474	0.0104
G319	G3028	0.0104
G92	G1528	0.0104
G92	G3204	0.0104
G92	G4057	0.0104
G23	G33	0.0104
G23	G566	0.0104
G23	G577	0.0104
G23	G2472	0.0104
G23	G2604	0.0104
G23	G2862	0.0104
G23	G3063	0.0104
G23	G3258	0.0104
G92	G390	0.0104
G23	G130	0.0104
G316	G364	0.0104
G23	G1518	0.0104
G316	G1670	0.0104
G23	G1802	0.0104
G23	G2941	0.0104
G23	G2986	0.0104
G23	G3580	0.0104
G23	G4477	0.0104
G7	G627	0.0103
G7	G1052	0.0103
G7	G2272	0.0103
G7	G2351	0.0103
G7	G2617	0.0103
G183	G3747	0.0103
G7	G4503	0.0103
G113	G727	0.0103
G281	G432	0.0103
G281	G2232	0.0103
G55	G2565	0.0103
G281	G267	0.0103
G281	G504	0.0103
G55	G779	0.0103
G113	G1427	0.0103
G281	G1688	0.0103
G113	G1810	0.0103
G281	G2970	0.0103
G319	G409	0.0103
G235	G1228	0.0103
G235	G1627	0.0103
G235	G3599	0.0103
G313	G3599	0.0103
G235	G4155	0.0103
G55	G265	0.0103
G55	G519	0.0103
G55	G587	0.0103
G55	G1967	0.0103
G281	G2180	0.0103
G55	G3071	0.0103
G55	G3552	0.0103
G281	G4101	0.0103
G23	G3259	0.0103
G309	G441	0.0103
G313	G1229	0.0103
G313	G1540	0.0103
G235	G1597	0.0103
G309	G1896	0.0103
G235	G3711	0.0103
G319	G3743	0.0103
G113	G3133	0.0103
G55	G363	0.0103
G55	G461	0.0103
G281	G728	0.0103
G55	G1000	0.0103
G281	G4233	0.0103
G281	G4459	0.0103
G92	G4211	0.0103
G235	G340	0.0103
G235	G603	0.0103
G309	G1271	0.0103
G319	G2008	0.0103
G235	G2358	0.0103
G235	G2637	0.0103
G235	G2738	0.0103
G309	G2968	0.0103
G319	G3223	0.0103
G313	G3227	0.0103
G313	G3312	0.0103
G235	G3399	0.0103
G319	G3594	0.0103
G309	G3652	0.0103
G313	G4081	0.0103
G319	G4081	0.0103
G92	G249	0.0103
G92	G445	0.0103
G92	G567	0.0103
G92	G1331	0.0103
G92	G1811	0.0103
G92	G3347	0.0103
G316	G225	0.0103
G23	G314	0.0103
G316	G2105	0.0103
G23	G2467	0.0103
G55	G472	0.0103
G281	G472	0.0103
G281	G586	0.0103
G235	G1099	0.0103
G313	G4440	0.0103
G92	G718	0.0103
G92	G2871	0.0103
G92	G3480	0.0103
G23	G128	0.0103
G23	G746	0.0103
G92	G1848	0.0103
G23	G1914	0.0103
G316	G1977	0.0103
G92	G1980	0.0103
G23	G2169	0.0103
G92	G2229	0.0103
G92	G2548	0.0103
G23	G2732	0.0103
G23	G2863	0.0103
G23	G2890	0.0103
G92	G3189	0.0103
G316	G4180	0.0103
G316	G4428	0.0103
G92	G4481	0.0103
G23	G1638	0.0103
G23	G1697	0.0103
G23	G2039	0.0103
G23	G2508	0.0103
G23	G3247	0.0103
G23	G3466	0.0103
G23	G3871	0.0103
G23	G3947	0.0103
G316	G2204	0.0103
G316	G3012	0.0103
G92	G1751	0.0103
G23	G3454	0.0103
G316	G2091	0.0103
G23	G233	0.0103
G316	G409	0.0103
G316	G1976	0.0103
G316	G76	0.0103
G7	G136	0.0102
G7	G1890	0.0102
G183	G2034	0.0102
G7	G3923	0.0102
G113	G2279	0.0102
G113	G1761	0.0102
G113	G3159	0.0102
G235	G267	0.0102
G319	G267	0.0102
G319	G3542	0.0102
G281	G133	0.0102
G55	G441	0.0102
G55	G669	0.0102
G55	G1264	0.0102
G281	G1264	0.0102
G281	G1337	0.0102
G113	G1527	0.0102
G281	G1597	0.0102
G55	G1710	0.0102
G281	G1858	0.0102
G113	G2083	0.0102
G281	G2475	0.0102
G55	G2807	0.0102
G281	G3358	0.0102
G55	G3615	0.0102
G55	G3711	0.0102
G55	G4293	0.0102
G55	G4328	0.0102
G55	G4400	0.0102
G235	G535	0.0102
G313	G1705	0.0102
G313	G3098	0.0102
G313	G4401	0.0102
G55	G85	0.0102
G55	G747	0.0102
G281	G851	0.0102
G281	G1865	0.0102
G281	G2056	0.0102
G281	G2385	0.0102
G55	G2770	0.0102
G55	G3305	0.0102
G55	G3849	0.0102
G92	G3404	0.0102
G309	G279	0.0102
G235	G533	0.0102
G313	G1165	0.0102
G313	G1365	0.0102
G235	G2100	0.0102
G235	G3523	0.0102
G313	G3523	0.0102
G23	G2540	0.0102
G281	G978	0.0102
G55	G1743	0.0102
G281	G1945	0.0102
G55	G2134	0.0102
G281	G2716	0.0102
G281	G3541	0.0102
G281	G4018	0.0102
G316	G3587	0.0102
G235	G684	0.0102
G235	G1073	0.0102
G235	G1204	0.0102
G319	G1204	0.0102
G313	G1369	0.0102
G235	G2197	0.0102
G313	G2753	0.0102
G313	G3198	0.0102
G309	G3795	0.0102
G235	G4000	0.0102
G235	G4074	0.0102
G309	G4074	0.0102
G313	G4074	0.0102
G319	G4074	0.0102
G313	G4077	0.0102
G319	G4343	0.0102
G55	G1320	0.0102
G55	G3889	0.0102
G92	G372	0.0102
G92	G1845	0.0102
G92	G2135	0.0102
G23	G2353	0.0102
G23	G2565	0.0102
G23	G3655	0.0102
G23	G4436	0.0102
G23	G175	0.0102
G23	G218	0.0102
G23	G220	0.0102
G23	G352	0.0102
G23	G380	0.0102
G23	G420	0.0102
G23	G1469	0.0102
G23	G2491	0.0102
G23	G2663	0.0102
G23	G2956	0.0102
G23	G3014	0.0102
G23	G4216	0.0102
G316	G2949	0.0102
G316	G3134	0.0102
G92	G3671	0.0102
G92	G4314	0.0102
G316	G386	0.0102
G316	G1512	0.0102
G316	G1876	0.0102
G316	G1982	0.0102
G316	G3341	0.0102
G316	G4195	0.0102
G23	G56	0.0102
G23	G635	0.0102
G23	G3807	0.0102
G23	G4111	0.0102
G23	G4246	0.0102
G92	G451	0.0102
G23	G1348	0.0102
G23	G2365	0.0102
G23	G2390	0.0102
G23	G3276	0.0102
G316	G382	0.0102
G316	G4062	0.0102
G316	G2558	0.0102
G183	G388	0.0101
G7	G766	0.0101
G7	G1194	0.0101
G42	G2198	0.0101
G113	G1360	0.0101
G113	G1854	0.0101
G113	G2769	0.0101
G55	G1178	0.0101
G281	G1178	0.0101
G55	G4211	0.0101
G313	G1636	0.0101
G309	G2092	0.0101
G235	G2786	0.0101
G309	G2786	0.0101
G313	G2786	0.0101
G235	G3258	0.0101
G235	G3417	0.0101
G313	G3612	0.0101
G319	G3612	0.0101
G55	G211	0.0101
G281	G768	0.0101
G55	G773	0.0101
G281	G1275	0.0101
G55	G1588	0.0101
G281	G1683	0.0101
G55	G1839	0.0101
G55	G1957	0.0101
G55	G1974	0.0101
G55	G2137	0.0101
G55	G2246	0.0101
G55	G2265	0.0101
G55	G2699	0.0101
G55	G2742	0.0101
G281	G3407	0.0101
G281	G3578	0.0101
G55	G3640	0.0101
G281	G3978	0.0101
G281	G4197	0.0101
G319	G276	0.0101
G235	G1132	0.0101
G313	G1501	0.0101
G313	G2207	0.0101
G313	G2526	0.0101
G313	G2891	0.0101
G309	G3719	0.0101
G319	G82	0.0101
G309	G1075	0.0101
G319	G1075	0.0101
G313	G1391	0.0101
G309	G1863	0.0101
G313	G2020	0.0101
G319	G2943	0.0101
G313	G2949	0.0101
G319	G3655	0.0101
G309	G3746	0.0101
G235	G4135	0.0101
G309	G4135	0.0101
G309	G4308	0.0101
G55	G185	0.0101
G281	G410	0.0101
G55	G464	0.0101
G281	G547	0.0101
G281	G735	0.0101
G55	G1523	0.0101
G55	G1770	0.0101
G55	G1821	0.0101
G281	G1863	0.0101
G281	G1904	0.0101
G55	G2306	0.0101
G281	G2665	0.0101
G55	G3322	0.0101
G281	G3674	0.0101
G281	G3736	0.0101
G281	G4177	0.0101
G92	G414	0.0101
G92	G467	0.0101
G92	G1727	0.0101
G92	G2102	0.0101
G316	G831	0.0101
G23	G414	0.0101
G23	G1973	0.0101
G23	G1989	0.0101
G23	G2627	0.0101
G235	G357	0.0101
G235	G1066	0.0101
G313	G1195	0.0101
G235	G1434	0.0101
G235	G1459	0.0101
G235	G2038	0.0101
G235	G2321	0.0101
G235	G2387	0.0101
G309	G2387	0.0101
G319	G2387	0.0101
G235	G3361	0.0101
G313	G3439	0.0101
G309	G4064	0.0101
G235	G4378	0.0101
G313	G4378	0.0101
G313	G4478	0.0101
G92	G2195	0.0101
G281	G291	0.0101
G316	G4420	0.0101
G319	G466	0.0101
G319	G518	0.0101
G309	G1115	0.0101
G313	G1650	0.0101
G313	G2137	0.0101
G319	G2141	0.0101
G313	G2167	0.0101
G313	G3393	0.0101
G313	G3738	0.0101
G313	G3784	0.0101
G313	G4146	0.0101
G92	G426	0.0101
G92	G3350	0.0101
G92	G3709	0.0101
G23	G633	0.0101
G23	G1553	0.0101
G23	G1960	0.0101
G23	G2168	0.0101
G92	G2478	0.0101
G235	G2581	0.0101
G92	G2645	0.0101
G23	G3274	0.0101
G92	G3275	0.0101
G23	G3350	0.0101
G23	G3591	0.0101
G23	G3910	0.0101
G23	G3963	0.0101
G23	G4460	0.0101
G23	G100	0.0101
G23	G801	0.0101
G23	G1289	0.0101
G23	G1978	0.0101
G23	G2468	0.0101
G23	G3858	0.0101
G23	G4149	0.0101
G23	G4353	0.0101
G316	G3888	0.0101
G316	G4053	0.0101
G316	G1727	0.0101
G316	G2000	0.0101
G23	G1400	0.0101
G23	G3383	0.0101
G316	G3326	0.0101
G7	G497	0.01
G7	G1716	0.01
G7	G2664	0.01
G42	G3833	0.01
G183	G4465	0.01
G113	G123	0.01
G113	G1701	0.01
G113	G2843	0.01
G113	G3516	0.01
G55	G252	0.01
G113	G356	0.01
G55	G467	0.01
G113	G1371	0.01
G281	G1646	0.01
G281	G1727	0.01
G281	G1973	0.01
G113	G2814	0.01
G113	G2930	0.01
G281	G3446	0.01
G55	G3581	0.01
G281	G3807	0.01
G55	G56	0.01
G281	G468	0.01
G281	G1721	0.01
G55	G1930	0.01
G55	G2992	0.01
G55	G3752	0.01
G281	G4096	0.01
G55	G4249	0.01
G309	G921	0.01
G319	G1828	0.01
G319	G1936	0.01
G313	G2102	0.01
G235	G3581	0.01
G92	G531	0.01
G92	G3857	0.01
G92	G419	0.01
G92	G1042	0.01
G92	G1197	0.01
G92	G2212	0.01
G313	G126	0.01
G313	G127	0.01
G309	G2873	0.01
G235	G3202	0.01
G313	G3288	0.01
G313	G3478	0.01
G319	G3478	0.01
G23	G1610	0.01
G23	G2634	0.01
G316	G1066	0.01
G281	G1465	0.01
G281	G1998	0.01
G316	G2397	0.01
G281	G3210	0.01
G55	G3580	0.01
G55	G716	0.01
G55	G1959	0.01
G281	G2416	0.01
G55	G3132	0.01
G55	G3309	0.01
G55	G4123	0.01
G92	G712	0.01
G92	G726	0.01
G92	G2105	0.01
G92	G2913	0.01
G23	G1584	0.01
G23	G3109	0.01
G23	G4319	0.01
G23	G4453	0.01
G309	G145	0.01
G309	G851	0.01
G309	G1748	0.01
G309	G2428	0.01
G235	G2861	0.01
G309	G2861	0.01
G319	G4382	0.01
G23	G1085	0.01
G23	G1511	0.01
G23	G1827	0.01
G23	G1884	0.01
G23	G3752	0.01
G23	G3859	0.01
G235	G1063	0.01
G313	G1432	0.01
G316	G462	0.01
G316	G2376	0.01
G92	G2718	0.01
G92	G2975	0.01
G23	G125	0.01
G23	G1579	0.01
G23	G1655	0.01
G23	G1805	0.01
G23	G2005	0.01
G23	G2059	0.01
G23	G3476	0.01
G23	G3864	0.01
G23	G4075	0.01
G23	G4393	0.01
G23	G4422	0.01
G23	G4466	0.01
G92	G3326	0.01
G316	G471	0.01
G23	G3981	0.01
G23	G4473	0.01
G7	G1777	0.0099
G7	G2793	0.0099
G7	G2814	0.0099
G7	G3741	0.0099
G7	G3876	0.0099
G42	G1825	0.0099
G42	G4257	0.0099
G113	G1557	0.0099
G113	G2531	0.0099
G113	G4218	0.0099
G55	G300	0.0099
G313	G4032	0.0099
G55	G842	0.0099
G113	G1618	0.0099
G281	G2023	0.0099
G55	G2245	0.0099
G113	G3012	0.0099
G113	G3380	0.0099
G55	G4159	0.0099
G55	G264	0.0099
G281	G411	0.0099
G55	G416	0.0099
G281	G476	0.0099
G55	G520	0.0099
G281	G2301	0.0099
G281	G2333	0.0099
G55	G3757	0.0099
G281	G4358	0.0099
G55	G4493	0.0099
G313	G798	0.0099
G309	G2518	0.0099
G313	G2518	0.0099
G313	G3600	0.0099
G309	G3759	0.0099
G235	G4425	0.0099
G319	G72	0.0099
G309	G697	0.0099
G319	G1628	0.0099
G309	G1933	0.0099
G313	G2266	0.0099
G313	G3547	0.0099
G313	G3609	0.0099
G313	G4323	0.0099
G281	G36	0.0099
G55	G328	0.0099
G55	G460	0.0099
G281	G766	0.0099
G55	G1987	0.0099
G281	G2620	0.0099
G92	G824	0.0099
G92	G4261	0.0099
G92	G4355	0.0099
G23	G2023	0.0099
G23	G2369	0.0099
G235	G823	0.0099
G319	G823	0.0099
G235	G1068	0.0099
G319	G1306	0.0099
G235	G1319	0.0099
G319	G1319	0.0099
G235	G1377	0.0099
G235	G1880	0.0099
G235	G1897	0.0099
G235	G2516	0.0099
G235	G2665	0.0099
G309	G3392	0.0099
G313	G3392	0.0099
G313	G3763	0.0099
G235	G4344	0.0099
G92	G4330	0.0099
G316	G1449	0.0099
G23	G1819	0.0099
G23	G2006	0.0099
G23	G2170	0.0099
G23	G2235	0.0099
G23	G3737	0.0099
G23	G3743	0.0099
G281	G1763	0.0099
G281	G2679	0.0099
G55	G4027	0.0099
G55	G4322	0.0099
G55	G4342	0.0099
G309	G41	0.0099
G319	G223	0.0099
G313	G1818	0.0099
G319	G1862	0.0099
G235	G2125	0.0099
G235	G2953	0.0099
G319	G3747	0.0099
G309	G3971	0.0099
G313	G4018	0.0099
G235	G4171	0.0099
G235	G4251	0.0099
G92	G919	0.0099
G92	G1390	0.0099
G92	G2744	0.0099
G92	G3094	0.0099
G92	G3816	0.0099
G316	G222	0.0099
G316	G2974	0.0099
G319	G268	0.0099
G23	G292	0.0099
G92	G401	0.0099
G23	G564	0.0099
G23	G671	0.0099
G235	G1714	0.0099
G23	G2185	0.0099
G235	G2615	0.0099
G23	G3055	0.0099
G235	G3756	0.0099
G23	G3810	0.0099
G313	G1173	0.0099
G316	G2486	0.0099
G23	G122	0.0099
G23	G1505	0.0099
G23	G2654	0.0099
G23	G2893	0.0099
G23	G2995	0.0099
G23	G3156	0.0099
G92	G4127	0.0099
G23	G534	0.0099
G23	G1500	0.0099
G23	G4103	0.0099
G316	G1705	0.0099
G316	G1970	0.0099
G316	G2138	0.0099
G316	G3917	0.0099
G316	G1008	0.0099
G7	G330	0.0098
G183	G692	0.0098
G7	G4025	0.0098
G113	G589	0.0098
G113	G2630	0.0098
G113	G2833	0.0098
G309	G543	0.0098
G113	G99	0.0098
G55	G238	0.0098
G281	G290	0.0098
G55	G383	0.0098
G281	G715	0.0098
G55	G1285	0.0098
G55	G1991	0.0098
G281	G2363	0.0098
G281	G3781	0.0098
G281	G4267	0.0098
G319	G554	0.0098
G235	G561	0.0098
G313	G561	0.0098
G235	G843	0.0098
G235	G2663	0.0098
G309	G2969	0.0098
G235	G3191	0.0098
G309	G3191	0.0098
G235	G3412	0.0098
G281	G92	0.0098
G281	G154	0.0098
G55	G1033	0.0098
G281	G1233	0.0098
G281	G1453	0.0098
G55	G1932	0.0098
G281	G1954	0.0098
G55	G3411	0.0098
G55	G3680	0.0098
G281	G3680	0.0098
G281	G4472	0.0098
G319	G1285	0.0098
G235	G2097	0.0098
G319	G2149	0.0098
G319	G2220	0.0098
G235	G2320	0.0098
G309	G2887	0.0098
G235	G4257	0.0098
G92	G2384	0.0098
G113	G739	0.0098
G92	G498	0.0098
G55	G168	0.0098
G281	G877	0.0098
G55	G1443	0.0098
G281	G1443	0.0098
G55	G3340	0.0098
G281	G4330	0.0098
G55	G4498	0.0098
G316	G3062	0.0098
G235	G246	0.0098
G309	G426	0.0098
G319	G1161	0.0098
G313	G1591	0.0098
G319	G1591	0.0098
G235	G1698	0.0098
G235	G1812	0.0098
G309	G2283	0.0098
G319	G2502	0.0098
G309	G2514	0.0098
G235	G2575	0.0098
G309	G2826	0.0098
G309	G2929	0.0098
G313	G3989	0.0098
G235	G4188	0.0098
G55	G751	0.0098
G281	G1101	0.0098
G281	G1148	0.0098
G55	G2098	0.0098
G281	G2479	0.0098
G281	G2591	0.0098
G92	G914	0.0098
G92	G3578	0.0098
G23	G3066	0.0098
G23	G3523	0.0098
G313	G160	0.0098
G309	G796	0.0098
G319	G1096	0.0098
G309	G1186	0.0098
G309	G2201	0.0098
G319	G3605	0.0098
G313	G4363	0.0098
G313	G4464	0.0098
G23	G327	0.0098
G23	G665	0.0098
G23	G1695	0.0098
G23	G1738	0.0098
G23	G2522	0.0098
G23	G2628	0.0098
G23	G2817	0.0098
G23	G2836	0.0098
G23	G2946	0.0098
G23	G3410	0.0098
G23	G3464	0.0098
G316	G2038	0.0098
G316	G3914	0.0098
G235	G2562	0.0098
G316	G3021	0.0098
G316	G4166	0.0098
G23	G949	0.0098
G23	G1318	0.0098
G23	G1612	0.0098
G23	G2210	0.0098
G23	G2845	0.0098
G23	G2971	0.0098
G23	G3452	0.0098
G23	G3588	0.0098
G23	G3593	0.0098
G23	G3688	0.0098
G316	G77	0.0098
G316	G1479	0.0098
G92	G1665	0.0098
G23	G810	0.0098
G23	G3690	0.0098
G23	G3860	0.0098
G183	G74	0.0097
G7	G709	0.0097
G7	G809	0.0097
G7	G1515	0.0097
G7	G2578	0.0097
G7	G3991	0.0097
G42	G4227	0.0097
G42	G4310	0.0097
G42	G1557	0.0097
G42	G2026	0.0097
G113	G1555	0.0097
G113	G2172	0.0097
G309	G2858	0.0097
G309	G4290	0.0097
G113	G3173	0.0097
G113	G3595	0.0097
G113	G3625	0.0097
G113	G3884	0.0097
G319	G3933	0.0097
G55	G488	0.0097
G281	G2182	0.0097
G55	G3689	0.0097
G235	G2236	0.0097
G313	G3226	0.0097
G313	G3595	0.0097
G313	G4247	0.0097
G235	G4428	0.0097
G319	G4428	0.0097
G55	G200	0.0097
G55	G977	0.0097
G281	G2024	0.0097
G281	G2223	0.0097
G55	G2297	0.0097
G55	G2672	0.0097
G281	G4465	0.0097
G92	G238	0.0097
G92	G1513	0.0097
G23	G1352	0.0097
G23	G2097	0.0097
G235	G545	0.0097
G309	G545	0.0097
G235	G919	0.0097
G319	G950	0.0097
G309	G961	0.0097
G235	G965	0.0097
G235	G1390	0.0097
G235	G1924	0.0097
G235	G2258	0.0097
G313	G2286	0.0097
G309	G2602	0.0097
G235	G2984	0.0097
G319	G2984	0.0097
G309	G3306	0.0097
G319	G3306	0.0097
G313	G3683	0.0097
G235	G4303	0.0097
G313	G4474	0.0097
G92	G1735	0.0097
G92	G2455	0.0097
G55	G1492	0.0097
G92	G2174	0.0097
G92	G3065	0.0097
G92	G3161	0.0097
G92	G4068	0.0097
G23	G209	0.0097
G23	G479	0.0097
G23	G1180	0.0097
G23	G1570	0.0097
G23	G2001	0.0097
G23	G3467	0.0097
G23	G4191	0.0097
G23	G4427	0.0097
G92	G1087	0.0097
G23	G1296	0.0097
G23	G1310	0.0097
G23	G1781	0.0097
G23	G2786	0.0097
G23	G3699	0.0097
G23	G3960	0.0097
G316	G685	0.0097
G316	G3153	0.0097
G316	G3441	0.0097
G316	G3708	0.0097
G316	G3992	0.0097
G316	G3996	0.0097
G235	G3413	0.0097
G23	G52	0.0097
G23	G435	0.0097
G23	G3806	0.0097
G23	G4239	0.0097
G316	G589	0.0097
G316	G2934	0.0097
G23	G804	0.0097
G23	G1874	0.0097
G23	G2322	0.0097
G316	G4162	0.0097
G316	G1485	0.0097
G7	G292	0.0096
G7	G333	0.0096
G183	G394	0.0096
G7	G449	0.0096
G7	G624	0.0096
G7	G677	0.0096
G7	G1247	0.0096
G7	G1517	0.0096
G7	G1533	0.0096
G7	G1715	0.0096
G183	G1892	0.0096
G7	G1956	0.0096
G7	G2014	0.0096
G7	G2145	0.0096
G7	G2185	0.0096
G7	G4203	0.0096
G7	G4253	0.0096
G7	G4494	0.0096
G42	G696	0.0096
G42	G3071	0.0096
G42	G3363	0.0096
G55	G4325	0.0096
G281	G4325	0.0096
G309	G3874	0.0096
G313	G4386	0.0096
G113	G561	0.0096
G281	G620	0.0096
G113	G765	0.0096
G113	G1142	0.0096
G113	G1250	0.0096
G113	G1313	0.0096
G113	G1609	0.0096
G113	G1833	0.0096
G113	G2597	0.0096
G113	G3275	0.0096
G113	G4126	0.0096
G113	G4460	0.0096
G92	G2894	0.0096
G235	G1288	0.0096
G235	G1387	0.0096
G313	G2945	0.0096
G313	G3286	0.0096
G235	G3895	0.0096
G281	G1039	0.0096
G281	G1791	0.0096
G281	G2054	0.0096
G281	G4323	0.0096
G55	G4436	0.0096
G313	G180	0.0096
G313	G2618	0.0096
G309	G3697	0.0096
G309	G4261	0.0096
G319	G4261	0.0096
G319	G4276	0.0096
G92	G2530	0.0096
G309	G321	0.0096
G313	G321	0.0096
G235	G478	0.0096
G313	G478	0.0096
G309	G709	0.0096
G235	G1193	0.0096
G235	G3037	0.0096
G309	G3375	0.0096
G309	G3930	0.0096
G316	G9	0.0096
G55	G343	0.0096
G281	G1122	0.0096
G55	G1654	0.0096
G55	G1732	0.0096
G281	G1732	0.0096
G55	G2078	0.0096
G281	G2294	0.0096
G55	G2393	0.0096
G55	G2526	0.0096
G281	G2548	0.0096
G235	G243	0.0096
G235	G521	0.0096
G313	G1215	0.0096
G235	G1814	0.0096
G235	G2091	0.0096
G319	G2830	0.0096
G235	G3129	0.0096
G313	G3199	0.0096
G235	G3319	0.0096
G313	G3685	0.0096
G319	G3781	0.0096
G313	G4410	0.0096
G313	G4456	0.0096
G55	G20	0.0096
G281	G206	0.0096
G316	G303	0.0096
G281	G1256	0.0096
G55	G2460	0.0096
G281	G4359	0.0096
G92	G858	0.0096
G92	G2561	0.0096
G92	G2606	0.0096
G23	G1311	0.0096
G23	G3755	0.0096
G309	G2221	0.0096
G235	G2522	0.0096
G319	G2522	0.0096
G235	G2731	0.0096
G235	G2942	0.0096
G313	G3323	0.0096
G313	G3448	0.0096
G316	G1473	0.0096
G316	G1840	0.0096
G316	G2367	0.0096
G309	G4106	0.0096
G235	G4406	0.0096
G23	G662	0.0096
G23	G1220	0.0096
G23	G1648	0.0096
G92	G3081	0.0096
G92	G4499	0.0096
G313	G1498	0.0096
G23	G562	0.0096
G23	G915	0.0096
G23	G1533	0.0096
G23	G2117	0.0096
G23	G2662	0.0096
G23	G2952	0.0096
G23	G3075	0.0096
G23	G3413	0.0096
G23	G4066	0.0096
G92	G1210	0.0096
G92	G4510	0.0096
G316	G286	0.0096
G316	G799	0.0096
G316	G1077	0.0096
G316	G1320	0.0096
G316	G1919	0.0096
G316	G2312	0.0096
G316	G733	0.0096
G316	G1707	0.0096
G316	G3684	0.0096
G23	G2895	0.0096
G23	G4165	0.0096
G7	G477	0.0095
G183	G670	0.0095
G183	G1345	0.0095
G7	G2355	0.0095
G7	G2439	0.0095
G7	G2456	0.0095
G183	G3163	0.0095
G7	G3169	0.0095
G7	G3924	0.0095
G7	G4352	0.0095
G42	G515	0.0095
G42	G1110	0.0095
G113	G1506	0.0095
G113	G2437	0.0095
G309	G3141	0.0095
G55	G109	0.0095
G281	G109	0.0095
G281	G1109	0.0095
G113	G1512	0.0095
G113	G2239	0.0095
G55	G3925	0.0095
G55	G4469	0.0095
G23	G4307	0.0095
G281	G266	0.0095
G281	G322	0.0095
G281	G3100	0.0095
G281	G3469	0.0095
G281	G4231	0.0095
G23	G3707	0.0095
G309	G32	0.0095
G309	G893	0.0095
G313	G893	0.0095
G309	G1755	0.0095
G313	G1755	0.0095
G235	G4070	0.0095
G313	G1037	0.0095
G319	G1703	0.0095
G313	G1718	0.0095
G313	G2088	0.0095
G319	G2611	0.0095
G313	G3267	0.0095
G309	G3919	0.0095
G55	G43	0.0095
G281	G1689	0.0095
G55	G3184	0.0095
G55	G3222	0.0095
G92	G180	0.0095
G92	G1342	0.0095
G92	G3726	0.0095
G23	G3363	0.0095
G23	G4261	0.0095
G92	G3095	0.0095
G92	G3451	0.0095
G316	G1755	0.0095
G281	G1129	0.0095
G55	G1844	0.0095
G281	G1844	0.0095
G55	G2463	0.0095
G281	G2480	0.0095
G281	G3953	0.0095
G55	G4056	0.0095
G319	G492	0.0095
G309	G1510	0.0095
G309	G3135	0.0095
G319	G4232	0.0095
G313	G4374	0.0095
G313	G4380	0.0095
G92	G719	0.0095
G92	G1074	0.0095
G92	G1249	0.0095
G92	G3242	0.0095
G23	G67	0.0095
G23	G2180	0.0095
G23	G2434	0.0095
G23	G3327	0.0095
G316	G2547	0.0095
G92	G283	0.0095
G319	G572	0.0095
G92	G884	0.0095
G313	G1314	0.0095
G92	G1662	0.0095
G55	G1928	0.0095
G23	G1935	0.0095
G92	G2480	0.0095
G309	G3171	0.0095
G92	G3995	0.0095
G92	G4507	0.0095
G316	G624	0.0095
G316	G3114	0.0095
G23	G1474	0.0095
G23	G2311	0.0095
G23	G2575	0.0095
G23	G2969	0.0095
G23	G2982	0.0095
G316	G1953	0.0095
G316	G3263	0.0095
G316	G4400	0.0095
G316	G1208	0.0095
G316	G3553	0.0095
G7	G1823	0.0094
G7	G1909	0.0094
G7	G1999	0.0094
G7	G2029	0.0094
G7	G3217	0.0094
G7	G3364	0.0094
G7	G3939	0.0094
G7	G4326	0.0094
G7	G4349	0.0094
G42	G1128	0.0094
G42	G1228	0.0094
G42	G1244	0.0094
G42	G1797	0.0094
G42	G2021	0.0094
G42	G2621	0.0094
G42	G4357	0.0094
G113	G3043	0.0094
G113	G4064	0.0094
G281	G3259	0.0094
G281	G103	0.0094
G113	G624	0.0094
G113	G1261	0.0094
G113	G1771	0.0094
G55	G3062	0.0094
G113	G3314	0.0094
G113	G3809	0.0094
G113	G4184	0.0094
G281	G4343	0.0094
G235	G2232	0.0094
G319	G2232	0.0094
G235	G3444	0.0094
G235	G4111	0.0094
G55	G1788	0.0094
G55	G2260	0.0094
G55	G2427	0.0094
G55	G3299	0.0094
G319	G596	0.0094
G235	G998	0.0094
G309	G1041	0.0094
G235	G1082	0.0094
G309	G2059	0.0094
G235	G3078	0.0094
G309	G3078	0.0094
G309	G4179	0.0094
G92	G300	0.0094
G92	G765	0.0094
G113	G1540	0.0094
G23	G1571	0.0094
G92	G1240	0.0094
G281	G114	0.0094
G281	G326	0.0094
G281	G561	0.0094
G281	G645	0.0094
G55	G1252	0.0094
G281	G1704	0.0094
G281	G2750	0.0094
G281	G3771	0.0094
G55	G3778	0.0094
G281	G4415	0.0094
G316	G1288	0.0094
G313	G638	0.0094
G319	G638	0.0094
G235	G663	0.0094
G313	G681	0.0094
G235	G807	0.0094
G235	G1168	0.0094
G309	G1264	0.0094
G313	G1287	0.0094
G319	G1287	0.0094
G235	G1962	0.0094
G309	G2781	0.0094
G235	G3242	0.0094
G235	G4242	0.0094
G23	G294	0.0094
G23	G1985	0.0094
G55	G78	0.0094
G55	G927	0.0094
G281	G2069	0.0094
G281	G2657	0.0094
G92	G68	0.0094
G92	G653	0.0094
G92	G818	0.0094
G92	G1224	0.0094
G92	G1365	0.0094
G23	G517	0.0094
G23	G1022	0.0094
G23	G1794	0.0094
G309	G1281	0.0094
G313	G1787	0.0094
G319	G1846	0.0094
G309	G2533	0.0094
G309	G2546	0.0094
G313	G2817	0.0094
G319	G3921	0.0094
G55	G2470	0.0094
G23	G1211	0.0094
G23	G1618	0.0094
G23	G2510	0.0094
G23	G2647	0.0094
G23	G2829	0.0094
G23	G2934	0.0094
G23	G4219	0.0094
G23	G4502	0.0094
G92	G3144	0.0094
G92	G3375	0.0094
G316	G1107	0.0094
G316	G1501	0.0094
G316	G2692	0.0094
G316	G3938	0.0094
G316	G435	0.0094
G23	G1321	0.0094
G92	G13	0.0094
G183	G210	0.0093
G7	G711	0.0093
G7	G849	0.0093
G7	G964	0.0093
G7	G1249	0.0093
G7	G1581	0.0093
G7	G1807	0.0093
G7	G1818	0.0093
G7	G1827	0.0093
G7	G2009	0.0093
G7	G2261	0.0093
G7	G2517	0.0093
G7	G3127	0.0093
G7	G3306	0.0093
G7	G3334	0.0093
G7	G3745	0.0093
G7	G3808	0.0093
G42	G3925	0.0093
G7	G4321	0.0093
G7	G4337	0.0093
G7	G4412	0.0093
G42	G99	0.0093
G42	G370	0.0093
G42	G533	0.0093
G42	G4021	0.0093
G113	G1666	0.0093
G113	G1735	0.0093
G313	G2461	0.0093
G281	G395	0.0093
G113	G485	0.0093
G113	G763	0.0093
G113	G787	0.0093
G55	G940	0.0093
G113	G1521	0.0093
G113	G1625	0.0093
G113	G2014	0.0093
G55	G2033	0.0093
G55	G2124	0.0093
G113	G3633	0.0093
G281	G3917	0.0093
G113	G4494	0.0093
G309	G923	0.0093
G313	G923	0.0093
G309	G2693	0.0093
G55	G558	0.0093
G55	G2298	0.0093
G281	G2298	0.0093
G55	G4046	0.0093
G319	G1330	0.0093
G309	G1923	0.0093
G313	G2304	0.0093
G235	G3062	0.0093
G313	G3062	0.0093
G235	G3084	0.0093
G309	G3084	0.0093
G113	G2209	0.0093
G113	G3199	0.0093
G309	G646	0.0093
G313	G1569	0.0093
G313	G2064	0.0093
G309	G2936	0.0093
G319	G3362	0.0093
G309	G3432	0.0093
G313	G3432	0.0093
G319	G3432	0.0093
G309	G3808	0.0093
G55	G386	0.0093
G281	G501	0.0093
G55	G988	0.0093
G281	G1279	0.0093
G55	G2031	0.0093
G281	G2211	0.0093
G281	G2424	0.0093
G281	G2569	0.0093
G281	G2801	0.0093
G281	G3395	0.0093
G281	G3865	0.0093
G316	G4043	0.0093
G319	G303	0.0093
G235	G378	0.0093
G235	G408	0.0093
G309	G490	0.0093
G235	G1647	0.0093
G313	G1790	0.0093
G319	G2262	0.0093
G309	G2410	0.0093
G313	G2410	0.0093
G309	G3325	0.0093
G235	G3329	0.0093
G313	G3636	0.0093
G319	G3636	0.0093
G235	G3668	0.0093
G313	G4452	0.0093
G92	G248	0.0093
G92	G1088	0.0093
G92	G1212	0.0093
G92	G3665	0.0093
G281	G690	0.0093
G281	G1422	0.0093
G281	G1466	0.0093
G281	G1605	0.0093
G281	G1653	0.0093
G55	G2044	0.0093
G281	G3983	0.0093
G281	G4433	0.0093
G316	G267	0.0093
G316	G813	0.0093
G316	G2499	0.0093
G316	G2727	0.0093
G313	G877	0.0093
G309	G1405	0.0093
G319	G1405	0.0093
G309	G2669	0.0093
G313	G2681	0.0093
G235	G3340	0.0093
G319	G3384	0.0093
G309	G4036	0.0093
G92	G319	0.0093
G92	G840	0.0093
G92	G1648	0.0093
G92	G1790	0.0093
G92	G2294	0.0093
G92	G2841	0.0093
G92	G2897	0.0093
G92	G3573	0.0093
G92	G3614	0.0093
G23	G862	0.0093
G23	G1840	0.0093
G23	G2064	0.0093
G23	G2123	0.0093
G23	G2352	0.0093
G23	G2596	0.0093
G23	G3083	0.0093
G23	G3085	0.0093
G23	G3532	0.0093
G23	G3849	0.0093
G309	G1090	0.0093
G319	G1090	0.0093
G92	G1475	0.0093
G92	G1800	0.0093
G309	G2286	0.0093
G92	G2312	0.0093
G235	G3736	0.0093
G319	G3736	0.0093
G319	G4400	0.0093
G319	G4455	0.0093
G316	G1946	0.0093
G316	G2203	0.0093
G319	G197	0.0093
G313	G601	0.0093
G23	G477	0.0093
G23	G592	0.0093
G23	G2502	0.0093
G23	G3097	0.0093
G23	G3517	0.0093
G23	G190	0.0093
G316	G572	0.0093
G23	G640	0.0093
G23	G1439	0.0093
G23	G1565	0.0093
G316	G1846	0.0093
G23	G2320	0.0093
G316	G3051	0.0093
G316	G3623	0.0093
G316	G4050	0.0093
G7	G132	0.0092
G7	G618	0.0092
G7	G1153	0.0092
G7	G1483	0.0092
G7	G1967	0.0092
G7	G2035	0.0092
G7	G2352	0.0092
G7	G2385	0.0092
G7	G3187	0.0092
G7	G4427	0.0092
G42	G1833	0.0092
G42	G2914	0.0092
G42	G3895	0.0092
G42	G4126	0.0092
G113	G1264	0.0092
G235	G1456	0.0092
G319	G1456	0.0092
G55	G14	0.0092
G55	G1075	0.0092
G55	G1236	0.0092
G113	G1402	0.0092
G113	G1855	0.0092
G281	G2065	0.0092
G55	G2114	0.0092
G55	G2215	0.0092
G113	G3308	0.0092
G281	G4395	0.0092
G313	G34	0.0092
G235	G1167	0.0092
G309	G1167	0.0092
G313	G1167	0.0092
G309	G1299	0.0092
G309	G2267	0.0092
G309	G2384	0.0092
G235	G3712	0.0092
G281	G466	0.0092
G55	G1502	0.0092
G55	G1794	0.0092
G55	G3894	0.0092
G23	G1171	0.0092
G113	G4288	0.0092
G92	G1627	0.0092
G316	G3707	0.0092
G309	G354	0.0092
G313	G722	0.0092
G313	G1018	0.0092
G319	G3005	0.0092
G313	G3462	0.0092
G309	G3744	0.0092
G313	G3744	0.0092
G313	G3847	0.0092
G281	G746	0.0092
G55	G1316	0.0092
G55	G1398	0.0092
G55	G2428	0.0092
G55	G3232	0.0092
G281	G3873	0.0092
G313	G186	0.0092
G235	G220	0.0092
G313	G680	0.0092
G235	G1180	0.0092
G235	G2221	0.0092
G313	G3154	0.0092
G309	G3287	0.0092
G309	G3538	0.0092
G313	G4073	0.0092
G309	G4313	0.0092
G23	G557	0.0092
G23	G654	0.0092
G23	G2373	0.0092
G23	G3348	0.0092
G316	G180	0.0092
G55	G1676	0.0092
G55	G1969	0.0092
G55	G2226	0.0092
G55	G4254	0.0092
G92	G8	0.0092
G92	G3746	0.0092
G92	G4308	0.0092
G92	G4495	0.0092
G23	G97	0.0092
G23	G875	0.0092
G313	G1210	0.0092
G23	G1271	0.0092
G23	G1598	0.0092
G309	G2907	0.0092
G23	G3507	0.0092
G23	G3536	0.0092
G316	G4041	0.0092
G313	G4344	0.0092
G23	G868	0.0092
G23	G899	0.0092
G23	G1277	0.0092
G23	G1606	0.0092
G23	G3320	0.0092
G23	G3911	0.0092
G23	G4218	0.0092
G92	G3197	0.0092
G92	G3867	0.0092
G92	G4069	0.0092
G319	G3756	0.0092
G92	G111	0.0092
G92	G1876	0.0092
G92	G2136	0.0092
G92	G2838	0.0092
G92	G3732	0.0092
G316	G1117	0.0092
G316	G2804	0.0092
G316	G2874	0.0092
G316	G3140	0.0092
G316	G4465	0.0092
G23	G608	0.0092
G23	G2564	0.0092
G23	G2678	0.0092
G23	G3400	0.0092
G316	G1525	0.0092
G316	G1573	0.0092
G316	G2377	0.0092
G316	G2893	0.0092
G316	G3025	0.0092
G316	G3432	0.0092
G23	G336	0.0092
G23	G755	0.0092
G23	G4118	0.0092
G183	G253	0.0091
G183	G258	0.0091
G7	G438	0.0091
G7	G641	0.0091
G7	G901	0.0091
G7	G1110	0.0091
G7	G1568	0.0091
G7	G1839	0.0091
G7	G1957	0.0091
G7	G2556	0.0091
G7	G2899	0.0091
G7	G3172	0.0091
G7	G3244	0.0091
G7	G3465	0.0091
G7	G3752	0.0091
G7	G3790	0.0091
G7	G3903	0.0091
G42	G3933	0.0091
G7	G4099	0.0091
G42	G626	0.0091
G42	G1181	0.0091
G42	G1930	0.0091
G42	G1944	0.0091
G42	G2084	0.0091
G42	G3021	0.0091
G42	G3288	0.0091
G42	G3347	0.0091
G42	G3428	0.0091
G113	G2037	0.0091
G113	G2328	0.0091
G113	G3065	0.0091
G113	G3446	0.0091
G113	G3767	0.0091
G113	G4261	0.0091
G281	G683	0.0091
G55	G59	0.0091
G113	G59	0.0091
G113	G351	0.0091
G113	G477	0.0091
G55	G1416	0.0091
G281	G1664	0.0091
G113	G1960	0.0091
G113	G2456	0.0091
G113	G3098	0.0091
G113	G3536	0.0091
G113	G4180	0.0091
G113	G4352	0.0091
G281	G404	0.0091
G281	G833	0.0091
G281	G1059	0.0091
G281	G1360	0.0091
G55	G1424	0.0091
G281	G1761	0.0091
G281	G1933	0.0091
G281	G1996	0.0091
G281	G2573	0.0091
G55	G3609	0.0091
G55	G3943	0.0091
G281	G3943	0.0091
G281	G4251	0.0091
G55	G4297	0.0091
G313	G225	0.0091
G235	G880	0.0091
G319	G1362	0.0091
G309	G2292	0.0091
G235	G3255	0.0091
G313	G3255	0.0091
G313	G3428	0.0091
G313	G3917	0.0091
G235	G4448	0.0091
G235	G865	0.0091
G235	G2195	0.0091
G309	G2467	0.0091
G313	G2467	0.0091
G313	G4457	0.0091
G23	G2429	0.0091
G55	G51	0.0091
G55	G671	0.0091
G281	G930	0.0091
G281	G993	0.0091
G55	G1089	0.0091
G281	G1133	0.0091
G55	G1403	0.0091
G55	G2281	0.0091
G55	G2305	0.0091
G281	G3083	0.0091
G281	G3350	0.0091
G55	G3613	0.0091
G55	G3646	0.0091
G55	G4202	0.0091
G281	G4430	0.0091
G92	G2380	0.0091
G92	G2435	0.0091
G92	G3779	0.0091
G316	G1088	0.0091
G316	G4155	0.0091
G92	G4239	0.0091
G281	G2204	0.0091
G281	G3339	0.0091
G281	G4138	0.0091
G55	G4488	0.0091
G23	G392	0.0091
G23	G903	0.0091
G23	G1115	0.0091
G23	G3840	0.0091
G23	G3841	0.0091
G309	G1196	0.0091
G319	G1766	0.0091
G319	G1813	0.0091
G313	G2003	0.0091
G313	G2408	0.0091
G309	G2739	0.0091
G309	G2768	0.0091
G313	G3484	0.0091
G309	G3841	0.0091
G316	G1047	0.0091
G316	G1278	0.0091
G316	G1604	0.0091
G92	G536	0.0091
G92	G2284	0.0091
G92	G3231	0.0091
G92	G3293	0.0091
G92	G3410	0.0091
G92	G3538	0.0091
G92	G3958	0.0091
G92	G4194	0.0091
G23	G841	0.0091
G23	G2265	0.0091
G23	G2899	0.0091
G23	G3508	0.0091
G23	G3602	0.0091
G316	G1424	0.0091
G316	G3159	0.0091
G319	G580	0.0091
G92	G1123	0.0091
G92	G2655	0.0091
G281	G3848	0.0091
G313	G3939	0.0091
G313	G4040	0.0091
G316	G3286	0.0091
G23	G25	0.0091
G23	G1001	0.0091
G23	G1038	0.0091
G23	G2588	0.0091
G23	G235	0.0091
G23	G1329	0.0091
G23	G1645	0.0091
G23	G2379	0.0091
G23	G2439	0.0091
G23	G3414	0.0091
G23	G4300	0.0091
G92	G4299	0.0091
G316	G2503	0.0091
G316	G3449	0.0091
G316	G3766	0.0091
G316	G3794	0.0091
G316	G3900	0.0091
G316	G4028	0.0091
G7	G712	0.009
G7	G1134	0.009
G7	G1211	0.009
G7	G1362	0.009
G7	G1817	0.009
G7	G1931	0.009
G7	G2084	0.009
G7	G2108	0.009
G7	G2493	0.009
G7	G2933	0.009
G7	G2995	0.009
G7	G3451	0.009
G7	G3757	0.009
G183	G4142	0.009
G7	G4511	0.009
G42	G865	0.009
G42	G1607	0.009
G42	G1855	0.009
G42	G2553	0.009
G42	G2590	0.009
G42	G2634	0.009
G42	G2786	0.009
G42	G2860	0.009
G42	G3770	0.009
G7	G2193	0.009
G113	G2608	0.009
G55	G1171	0.009
G281	G1171	0.009
G55	G1437	0.009
G113	G710	0.009
G281	G1409	0.009
G55	G2073	0.009
G55	G2254	0.009
G281	G2254	0.009
G281	G2347	0.009
G281	G3112	0.009
G55	G3314	0.009
G281	G3314	0.009
G113	G3518	0.009
G55	G4155	0.009
G235	G1548	0.009
G319	G1548	0.009
G55	G157	0.009
G55	G341	0.009
G281	G473	0.009
G55	G1411	0.009
G55	G1902	0.009
G55	G1944	0.009
G55	G2350	0.009
G281	G2523	0.009
G55	G3402	0.009
G281	G3402	0.009
G281	G3649	0.009
G281	G4055	0.009
G309	G114	0.009
G313	G114	0.009
G313	G2471	0.009
G309	G3635	0.009
G319	G3793	0.009
G319	G4256	0.009
G309	G4490	0.009
G319	G4490	0.009
G92	G745	0.009
G92	G3295	0.009
G92	G2481	0.009
G92	G4401	0.009
G313	G962	0.009
G235	G1402	0.009
G313	G1505	0.009
G313	G1543	0.009
G319	G1620	0.009
G235	G1747	0.009
G313	G1750	0.009
G235	G1940	0.009
G235	G1943	0.009
G313	G2356	0.009
G313	G2806	0.009
G319	G3212	0.009
G235	G3467	0.009
G235	G4174	0.009
G235	G4330	0.009
G309	G4330	0.009
G55	G205	0.009
G281	G394	0.009
G281	G1482	0.009
G55	G1589	0.009
G55	G1829	0.009
G55	G2389	0.009
G281	G2590	0.009
G281	G3544	0.009
G309	G265	0.009
G313	G1084	0.009
G313	G1207	0.009
G313	G1388	0.009
G309	G1444	0.009
G309	G1709	0.009
G235	G1950	0.009
G235	G2859	0.009
G235	G2998	0.009
G309	G3071	0.009
G309	G3378	0.009
G55	G295	0.009
G55	G744	0.009
G55	G1038	0.009
G55	G1053	0.009
G55	G1375	0.009
G281	G1375	0.009
G55	G2485	0.009
G55	G3271	0.009
G92	G3202	0.009
G92	G3370	0.009
G92	G3832	0.009
G92	G4049	0.009
G316	G1666	0.009
G316	G3043	0.009
G316	G3833	0.009
G319	G1956	0.009
G309	G2878	0.009
G235	G3189	0.009
G309	G3471	0.009
G309	G3559	0.009
G313	G3559	0.009
G319	G4154	0.009
G313	G4271	0.009
G23	G64	0.009
G313	G575	0.009
G23	G820	0.009
G23	G1300	0.009
G23	G1442	0.009
G23	G1839	0.009
G23	G2454	0.009
G309	G2735	0.009
G23	G2919	0.009
G319	G3500	0.009
G313	G3651	0.009
G23	G3795	0.009
G23	G3913	0.009
G23	G4484	0.009
G23	G817	0.009
G23	G1316	0.009
G23	G2985	0.009
G23	G3050	0.009
G23	G3162	0.009
G23	G3674	0.009
G23	G4286	0.009
G23	G4388	0.009
G92	G1	0.009
G92	G450	0.009
G92	G3378	0.009
G92	G4045	0.009
G316	G246	0.009
G316	G1122	0.009
G316	G1921	0.009
G316	G3186	0.009
G313	G3641	0.009
G92	G1886	0.009
G316	G872	0.009
G316	G1003	0.009
G316	G1445	0.009
G316	G1964	0.009
G316	G1965	0.009
G316	G2323	0.009
G23	G16	0.009
G23	G113	0.009
G23	G1054	0.009
G23	G1179	0.009
G23	G1308	0.009
G23	G4056	0.009
G23	G4414	0.009
G316	G4336	0.009
G7	G922	0.0089
G7	G1075	0.0089
G7	G1259	0.0089
G7	G1737	0.0089
G183	G1756	0.0089
G7	G2010	0.0089
G7	G2218	0.0089
G7	G2298	0.0089
G7	G2606	0.0089
G7	G3101	0.0089
G7	G3578	0.0089
G7	G3780	0.0089
G42	G70	0.0089
G42	G218	0.0089
G42	G467	0.0089
G42	G968	0.0089
G42	G1596	0.0089
G42	G3128	0.0089
G42	G4343	0.0089
G7	G4362	0.0089
G113	G1122	0.0089
G113	G3179	0.0089
G281	G3240	0.0089
G113	G4349	0.0089
G281	G4357	0.0089
G113	G4392	0.0089
G309	G300	0.0089
G313	G1476	0.0089
G313	G2397	0.0089
G319	G2397	0.0089
G309	G2512	0.0089
G309	G4131	0.0089
G55	G1415	0.0089
G55	G1701	0.0089
G281	G1752	0.0089
G55	G1896	0.0089
G55	G3267	0.0089
G55	G3607	0.0089
G55	G3627	0.0089
G55	G3727	0.0089
G281	G3919	0.0089
G55	G4208	0.0089
G319	G414	0.0089
G319	G644	0.0089
G309	G1072	0.0089
G235	G1236	0.0089
G235	G1755	0.0089
G313	G3697	0.0089
G113	G1222	0.0089
G113	G1573	0.0089
G23	G1228	0.0089
G23	G1603	0.0089
G23	G3078	0.0089
G55	G147	0.0089
G55	G528	0.0089
G281	G599	0.0089
G281	G1417	0.0089
G55	G2374	0.0089
G55	G2571	0.0089
G281	G2849	0.0089
G55	G3276	0.0089
G55	G3382	0.0089
G92	G1118	0.0089
G92	G2710	0.0089
G92	G4310	0.0089
G313	G41	0.0089
G313	G862	0.0089
G313	G1017	0.0089
G309	G1382	0.0089
G235	G1543	0.0089
G319	G1840	0.0089
G313	G2412	0.0089
G319	G2412	0.0089
G235	G3074	0.0089
G313	G3083	0.0089
G313	G3310	0.0089
G235	G4398	0.0089
G92	G53	0.0089
G92	G3427	0.0089
G281	G465	0.0089
G55	G931	0.0089
G55	G1729	0.0089
G55	G1783	0.0089
G281	G2717	0.0089
G55	G2838	0.0089
G281	G2838	0.0089
G55	G3185	0.0089
G281	G3213	0.0089
G316	G3770	0.0089
G55	G3928	0.0089
G23	G296	0.0089
G23	G947	0.0089
G23	G1424	0.0089
G23	G1686	0.0089
G23	G2335	0.0089
G23	G2573	0.0089
G23	G2701	0.0089
G23	G3016	0.0089
G23	G3056	0.0089
G23	G4220	0.0089
G313	G148	0.0089
G309	G1105	0.0089
G319	G1829	0.0089
G319	G1878	0.0089
G235	G2039	0.0089
G235	G2171	0.0089
G313	G3426	0.0089
G309	G4339	0.0089
G92	G109	0.0089
G92	G519	0.0089
G92	G1950	0.0089
G92	G2362	0.0089
G92	G2671	0.0089
G92	G2697	0.0089
G92	G3403	0.0089
G92	G4370	0.0089
G23	G1325	0.0089
G23	G2915	0.0089
G23	G3640	0.0089
G92	G116	0.0089
G92	G381	0.0089
G92	G555	0.0089
G92	G865	0.0089
G92	G1202	0.0089
G92	G1793	0.0089
G92	G2677	0.0089
G92	G3698	0.0089
G316	G4034	0.0089
G316	G2412	0.0089
G316	G3463	0.0089
G309	G2795	0.0089
G319	G2853	0.0089
G23	G57	0.0089
G23	G504	0.0089
G23	G2666	0.0089
G23	G3088	0.0089
G23	G3170	0.0089
G23	G3485	0.0089
G23	G3726	0.0089
G23	G4314	0.0089
G316	G596	0.0089
G316	G631	0.0089
G316	G734	0.0089
G316	G1716	0.0089
G316	G1818	0.0089
G316	G1908	0.0089
G316	G3122	0.0089
G316	G4407	0.0089
G313	G13	0.0089
G23	G1460	0.0089
G7	G222	0.0088
G42	G573	0.0088
G7	G933	0.0088
G7	G1048	0.0088
G183	G1360	0.0088
G7	G2115	0.0088
G7	G2260	0.0088
G7	G2656	0.0088
G7	G3016	0.0088
G42	G3390	0.0088
G7	G4297	0.0088
G42	G745	0.0088
G42	G1338	0.0088
G42	G2353	0.0088
G42	G2481	0.0088
G42	G4079	0.0088
G42	G4097	0.0088
G113	G98	0.0088
G113	G2950	0.0088
G281	G230	0.0088
G113	G129	0.0088
G113	G222	0.0088
G281	G272	0.0088
G281	G419	0.0088
G55	G456	0.0088
G113	G644	0.0088
G113	G1168	0.0088
G113	G1242	0.0088
G113	G1410	0.0088
G281	G2399	0.0088
G113	G2574	0.0088
G113	G2681	0.0088
G113	G2832	0.0088
G281	G3855	0.0088
G281	G1358	0.0088
G55	G1894	0.0088
G281	G2064	0.0088
G55	G2788	0.0088
G281	G2788	0.0088
G92	G344	0.0088
G92	G2786	0.0088
G313	G169	0.0088
G235	G1545	0.0088
G313	G1735	0.0088
G319	G1800	0.0088
G313	G2455	0.0088
G235	G2667	0.0088
G281	G477	0.0088
G55	G603	0.0088
G55	G2343	0.0088
G55	G2439	0.0088
G281	G2816	0.0088
G281	G3157	0.0088
G55	G3227	0.0088
G281	G3460	0.0088
G55	G4114	0.0088
G313	G96	0.0088
G313	G831	0.0088
G319	G1267	0.0088
G235	G1536	0.0088
G319	G1536	0.0088
G313	G1566	0.0088
G319	G2199	0.0088
G235	G2265	0.0088
G313	G2489	0.0088
G313	G2950	0.0088
G235	G3027	0.0088
G235	G3676	0.0088
G319	G3676	0.0088
G309	G4065	0.0088
G309	G4293	0.0088
G313	G4293	0.0088
G313	G4373	0.0088
G23	G487	0.0088
G23	G1558	0.0088
G281	G673	0.0088
G55	G1879	0.0088
G55	G2792	0.0088
G55	G2796	0.0088
G55	G2989	0.0088
G92	G1628	0.0088
G316	G362	0.0088
G319	G395	0.0088
G235	G636	0.0088
G23	G2178	0.0088
G23	G3862	0.0088
G23	G3915	0.0088
G92	G2946	0.0088
G92	G3731	0.0088
G319	G331	0.0088
G309	G2845	0.0088
G309	G3144	0.0088
G319	G3144	0.0088
G309	G3825	0.0088
G92	G24	0.0088
G92	G31	0.0088
G92	G508	0.0088
G92	G1579	0.0088
G92	G3725	0.0088
G316	G3124	0.0088
G316	G4470	0.0088
G23	G4	0.0088
G23	G106	0.0088
G23	G2207	0.0088
G23	G2427	0.0088
G23	G3237	0.0088
G23	G3969	0.0088
G23	G1379	0.0088
G23	G1932	0.0088
G23	G2955	0.0088
G23	G3079	0.0088
G23	G3721	0.0088
G92	G3924	0.0088
G316	G545	0.0088
G316	G2424	0.0088
G316	G1034	0.0088
G7	G45	0.0087
G7	G164	0.0087
G7	G362	0.0087
G7	G455	0.0087
G7	G687	0.0087
G7	G1293	0.0087
G7	G1411	0.0087
G7	G1569	0.0087
G7	G2214	0.0087
G7	G3183	0.0087
G183	G4055	0.0087
G7	G4377	0.0087
G42	G222	0.0087
G42	G352	0.0087
G42	G3790	0.0087
G113	G3062	0.0087
G113	G3612	0.0087
G113	G3912	0.0087
G309	G4280	0.0087
G281	G498	0.0087
G113	G822	0.0087
G113	G925	0.0087
G55	G967	0.0087
G281	G967	0.0087
G113	G1082	0.0087
G113	G1295	0.0087
G113	G1807	0.0087
G55	G2776	0.0087
G113	G2823	0.0087
G281	G2932	0.0087
G55	G3131	0.0087
G113	G3334	0.0087
G113	G3521	0.0087
G113	G4263	0.0087
G319	G1684	0.0087
G55	G206	0.0087
G55	G567	0.0087
G281	G567	0.0087
G281	G1759	0.0087
G55	G2500	0.0087
G281	G4379	0.0087
G235	G59	0.0087
G309	G364	0.0087
G313	G364	0.0087
G309	G1011	0.0087
G235	G1416	0.0087
G319	G3851	0.0087
G113	G2379	0.0087
G319	G50	0.0087
G313	G1726	0.0087
G313	G2371	0.0087
G235	G2827	0.0087
G23	G535	0.0087
G23	G2854	0.0087
G281	G1300	0.0087
G281	G1591	0.0087
G281	G2339	0.0087
G281	G2466	0.0087
G281	G3955	0.0087
G281	G4100	0.0087
G281	G4334	0.0087
G92	G2033	0.0087
G92	G2266	0.0087
G92	G3428	0.0087
G319	G246	0.0087
G313	G264	0.0087
G235	G813	0.0087
G319	G1017	0.0087
G309	G1766	0.0087
G313	G1900	0.0087
G319	G1963	0.0087
G235	G2777	0.0087
G319	G2777	0.0087
G313	G3244	0.0087
G309	G3596	0.0087
G319	G3815	0.0087
G235	G4020	0.0087
G313	G4214	0.0087
G309	G4305	0.0087
G92	G3667	0.0087
G281	G2570	0.0087
G55	G3254	0.0087
G55	G3476	0.0087
G281	G3476	0.0087
G55	G3501	0.0087
G281	G3820	0.0087
G281	G3883	0.0087
G23	G45	0.0087
G23	G1243	0.0087
G23	G2046	0.0087
G23	G2350	0.0087
G23	G2959	0.0087
G23	G3349	0.0087
G23	G3375	0.0087
G23	G3783	0.0087
G313	G658	0.0087
G319	G658	0.0087
G313	G896	0.0087
G235	G4098	0.0087
G316	G307	0.0087
G92	G85	0.0087
G92	G1076	0.0087
G92	G1302	0.0087
G92	G1482	0.0087
G92	G2597	0.0087
G92	G4348	0.0087
G92	G4398	0.0087
G23	G138	0.0087
G23	G622	0.0087
G23	G790	0.0087
G23	G1069	0.0087
G23	G1721	0.0087
G23	G2139	0.0087
G23	G2315	0.0087
G23	G2631	0.0087
G23	G2908	0.0087
G23	G3130	0.0087
G92	G147	0.0087
G313	G517	0.0087
G319	G1476	0.0087
G92	G2527	0.0087
G313	G2529	0.0087
G309	G2566	0.0087
G235	G2751	0.0087
G313	G2954	0.0087
G55	G3371	0.0087
G92	G4080	0.0087
G281	G4189	0.0087
G23	G738	0.0087
G23	G946	0.0087
G23	G1550	0.0087
G23	G2034	0.0087
G23	G2125	0.0087
G23	G2177	0.0087
G23	G3358	0.0087
G23	G4025	0.0087
G316	G1312	0.0087
G316	G4262	0.0087
G316	G4301	0.0087
G235	G1639	0.0087
G309	G4117	0.0087
G316	G2799	0.0087
G23	G699	0.0087
G23	G850	0.0087
G23	G4354	0.0087
G92	G1959	0.0087
G313	G1928	0.0087
G7	G594	0.0086
G7	G906	0.0086
G183	G1258	0.0086
G7	G1461	0.0086
G7	G1470	0.0086
G7	G1557	0.0086
G7	G1748	0.0086
G7	G1799	0.0086
G7	G2172	0.0086
G7	G2195	0.0086
G7	G2496	0.0086
G7	G2506	0.0086
G7	G2531	0.0086
G7	G2667	0.0086
G7	G2883	0.0086
G7	G2944	0.0086
G7	G3564	0.0086
G7	G4124	0.0086
G7	G4273	0.0086
G7	G4312	0.0086
G183	G4457	0.0086
G42	G478	0.0086
G42	G1390	0.0086
G42	G2851	0.0086
G42	G3441	0.0086
G42	G3708	0.0086
G281	G954	0.0086
G55	G1843	0.0086
G113	G3153	0.0086
G55	G3673	0.0086
G113	G3708	0.0086
G113	G4191	0.0086
G55	G1657	0.0086
G281	G1888	0.0086
G281	G2397	0.0086
G281	G3151	0.0086
G281	G3905	0.0086
G281	G4216	0.0086
G55	G4307	0.0086
G309	G149	0.0086
G235	G1358	0.0086
G319	G1358	0.0086
G309	G1512	0.0086
G313	G3703	0.0086
G113	G996	0.0086
G113	G3712	0.0086
G113	G4338	0.0086
G92	G1788	0.0086
G313	G133	0.0086
G319	G248	0.0086
G313	G983	0.0086
G313	G1212	0.0086
G319	G1506	0.0086
G235	G1632	0.0086
G319	G1632	0.0086
G235	G2326	0.0086
G313	G3525	0.0086
G309	G3692	0.0086
G281	G932	0.0086
G281	G1491	0.0086
G281	G1909	0.0086
G281	G2038	0.0086
G55	G2094	0.0086
G55	G2321	0.0086
G55	G2640	0.0086
G55	G3052	0.0086
G55	G3180	0.0086
G55	G3361	0.0086
G55	G3934	0.0086
G55	G4445	0.0086
G23	G940	0.0086
G23	G2033	0.0086
G23	G267	0.0086
G23	G1851	0.0086
G23	G3556	0.0086
G55	G701	0.0086
G55	G770	0.0086
G281	G3593	0.0086
G55	G3688	0.0086
G92	G470	0.0086
G92	G563	0.0086
G92	G576	0.0086
G92	G2532	0.0086
G92	G3595	0.0086
G316	G1342	0.0086
G316	G4085	0.0086
G313	G1087	0.0086
G309	G1116	0.0086
G309	G1717	0.0086
G313	G1717	0.0086
G235	G3341	0.0086
G309	G3732	0.0086
G319	G4479	0.0086
G23	G236	0.0086
G23	G1261	0.0086
G23	G1544	0.0086
G23	G1556	0.0086
G235	G1654	0.0086
G309	G1654	0.0086
G319	G1654	0.0086
G23	G1685	0.0086
G23	G2516	0.0086
G319	G2976	0.0086
G313	G3508	0.0086
G23	G3904	0.0086
G23	G3938	0.0086
G23	G4115	0.0086
G55	G4408	0.0086
G316	G153	0.0086
G316	G2656	0.0086
G316	G3181	0.0086
G316	G3632	0.0086
G92	G662	0.0086
G92	G2644	0.0086
G92	G1193	0.0086
G92	G1890	0.0086
G23	G309	0.0086
G316	G735	0.0086
G23	G808	0.0086
G316	G963	0.0086
G316	G1186	0.0086
G23	G1637	0.0086
G316	G2201	0.0086
G23	G3785	0.0086
G316	G4433	0.0086
G309	G13	0.0086
G316	G713	0.0086
G316	G2282	0.0086
G316	G2466	0.0086
G316	G4132	0.0086
G23	G529	0.0086
G23	G843	0.0086
G23	G3167	0.0086
G92	G601	0.0086
G92	G1668	0.0086
G7	G133	0.0085
G7	G1083	0.0085
G7	G2117	0.0085
G183	G2437	0.0085
G7	G3628	0.0085
G7	G3931	0.0085
G42	G262	0.0085
G42	G279	0.0085
G42	G1153	0.0085
G42	G3266	0.0085
G281	G3183	0.0085
G113	G283	0.0085
G113	G1587	0.0085
G113	G2064	0.0085
G113	G2901	0.0085
G113	G3069	0.0085
G113	G3266	0.0085
G113	G3849	0.0085
G313	G2906	0.0085
G55	G962	0.0085
G281	G1470	0.0085
G55	G1543	0.0085
G281	G1799	0.0085
G55	G2883	0.0085
G281	G3467	0.0085
G55	G4174	0.0085
G235	G1610	0.0085
G313	G1610	0.0085
G235	G1843	0.0085
G313	G2634	0.0085
G309	G2987	0.0085
G309	G3051	0.0085
G309	G3240	0.0085
G309	G3785	0.0085
G235	G3997	0.0085
G113	G67	0.0085
G309	G649	0.0085
G319	G649	0.0085
G235	G654	0.0085
G309	G654	0.0085
G319	G1633	0.0085
G313	G1988	0.0085
G235	G2392	0.0085
G313	G2530	0.0085
G235	G3348	0.0085
G313	G3545	0.0085
G319	G3683	0.0085
G309	G4079	0.0085
G55	G555	0.0085
G281	G706	0.0085
G55	G1107	0.0085
G55	G1394	0.0085
G281	G1741	0.0085
G281	G2282	0.0085
G55	G2534	0.0085
G55	G2910	0.0085
G281	G2910	0.0085
G55	G3115	0.0085
G55	G3198	0.0085
G55	G3392	0.0085
G55	G3480	0.0085
G55	G3654	0.0085
G281	G4149	0.0085
G92	G2471	0.0085
G92	G4490	0.0085
G313	G102	0.0085
G235	G897	0.0085
G235	G1069	0.0085
G235	G1110	0.0085
G235	G1374	0.0085
G235	G1690	0.0085
G319	G1753	0.0085
G309	G1977	0.0085
G319	G1977	0.0085
G319	G2556	0.0085
G313	G2599	0.0085
G309	G2704	0.0085
G235	G2908	0.0085
G309	G2908	0.0085
G313	G2937	0.0085
G309	G3015	0.0085
G313	G3015	0.0085
G313	G3752	0.0085
G313	G3870	0.0085
G313	G3979	0.0085
G235	G4180	0.0085
G319	G4180	0.0085
G92	G1542	0.0085
G92	G1688	0.0085
G92	G2830	0.0085
G316	G383	0.0085
G55	G493	0.0085
G281	G725	0.0085
G55	G1384	0.0085
G316	G3925	0.0085
G281	G4037	0.0085
G23	G1415	0.0085
G23	G3546	0.0085
G23	G4507	0.0085
G235	G283	0.0085
G235	G324	0.0085
G319	G1861	0.0085
G313	G2922	0.0085
G313	G3411	0.0085
G319	G3776	0.0085
G319	G3995	0.0085
G313	G4166	0.0085
G235	G4259	0.0085
G92	G1683	0.0085
G92	G2740	0.0085
G92	G2950	0.0085
G92	G3518	0.0085
G92	G4005	0.0085
G92	G29	0.0085
G55	G2057	0.0085
G55	G3178	0.0085
G313	G3534	0.0085
G92	G4114	0.0085
G313	G4416	0.0085
G23	G198	0.0085
G23	G393	0.0085
G23	G1828	0.0085
G23	G2230	0.0085
G23	G3533	0.0085
G23	G4265	0.0085
G319	G744	0.0085
G319	G1256	0.0085
G309	G1990	0.0085
G319	G1990	0.0085
G319	G4056	0.0085
G309	G4166	0.0085
G23	G812	0.0085
G23	G1333	0.0085
G23	G2507	0.0085
G23	G3139	0.0085
G23	G3625	0.0085
G23	G3975	0.0085
G23	G4148	0.0085
G23	G4238	0.0085
G316	G2103	0.0085
G316	G3184	0.0085
G23	G2188	0.0085
G316	G2543	0.0085
G7	G174	0.0084
G7	G515	0.0084
G7	G527	0.0084
G7	G1223	0.0084
G7	G1377	0.0084
G7	G2421	0.0084
G7	G2785	0.0084
G7	G2909	0.0084
G7	G3427	0.0084
G7	G3533	0.0084
G7	G3650	0.0084
G7	G3972	0.0084
G183	G918	0.0084
G183	G958	0.0084
G183	G1677	0.0084
G183	G2778	0.0084
G113	G617	0.0084
G113	G938	0.0084
G113	G54	0.0084
G113	G1690	0.0084
G113	G2111	0.0084
G281	G2244	0.0084
G113	G2556	0.0084
G113	G2727	0.0084
G113	G2962	0.0084
G113	G3181	0.0084
G113	G3608	0.0084
G281	G3714	0.0084
G319	G126	0.0084
G23	G2642	0.0084
G281	G643	0.0084
G55	G680	0.0084
G55	G1711	0.0084
G55	G2745	0.0084
G281	G2944	0.0084
G55	G3872	0.0084
G309	G143	0.0084
G319	G1197	0.0084
G235	G2026	0.0084
G313	G2026	0.0084
G313	G3249	0.0084
G319	G3249	0.0084
G92	G2349	0.0084
G92	G3259	0.0084
G92	G4161	0.0084
G113	G1975	0.0084
G113	G2361	0.0084
G113	G3526	0.0084
G281	G27	0.0084
G55	G757	0.0084
G281	G1921	0.0084
G281	G2412	0.0084
G281	G2567	0.0084
G281	G2713	0.0084
G281	G2826	0.0084
G55	G3182	0.0084
G281	G3550	0.0084
G55	G3750	0.0084
G281	G4392	0.0084
G309	G416	0.0084
G309	G530	0.0084
G313	G1079	0.0084
G309	G1247	0.0084
G309	G1771	0.0084
G319	G1916	0.0084
G235	G2494	0.0084
G313	G2541	0.0084
G235	G3275	0.0084
G235	G3333	0.0084
G319	G3333	0.0084
G235	G3562	0.0084
G316	G252	0.0084
G55	G736	0.0084
G55	G898	0.0084
G55	G1135	0.0084
G55	G2194	0.0084
G281	G2752	0.0084
G281	G3251	0.0084
G281	G3936	0.0084
G92	G341	0.0084
G92	G740	0.0084
G92	G4055	0.0084
G319	G298	0.0084
G235	G625	0.0084
G309	G665	0.0084
G313	G856	0.0084
G319	G2358	0.0084
G235	G2375	0.0084
G319	G3591	0.0084
G23	G3603	0.0084
G23	G4277	0.0084
G23	G27	0.0084
G23	G460	0.0084
G23	G721	0.0084
G281	G1200	0.0084
G55	G1328	0.0084
G23	G2481	0.0084
G23	G2960	0.0084
G23	G4225	0.0084
G92	G1987	0.0084
G309	G284	0.0084
G319	G4380	0.0084
G92	G2152	0.0084
G23	G1433	0.0084
G23	G2068	0.0084
G23	G3302	0.0084
G316	G486	0.0084
G316	G1538	0.0084
G316	G1693	0.0084
G316	G335	0.0084
G316	G1589	0.0084
G23	G2583	0.0084
G7	G1264	0.0083
G7	G1337	0.0083
G7	G1590	0.0083
G7	G1666	0.0083
G7	G1973	0.0083
G7	G2626	0.0083
G7	G2891	0.0083
G7	G3666	0.0083
G42	G902	0.0083
G42	G2565	0.0083
G42	G3052	0.0083
G42	G3636	0.0083
G7	G270	0.0083
G183	G464	0.0083
G183	G934	0.0083
G183	G3158	0.0083
G7	G3199	0.0083
G183	G3304	0.0083
G183	G4434	0.0083
G183	G4492	0.0083
G113	G456	0.0083
G113	G3131	0.0083
G113	G3984	0.0083
G319	G963	0.0083
G55	G196	0.0083
G113	G1325	0.0083
G55	G1518	0.0083
G55	G1705	0.0083
G55	G2481	0.0083
G113	G2825	0.0083
G113	G3172	0.0083
G113	G3244	0.0083
G235	G64	0.0083
G319	G1738	0.0083
G313	G3259	0.0083
G281	G307	0.0083
G281	G908	0.0083
G55	G2060	0.0083
G55	G3248	0.0083
G55	G3777	0.0083
G281	G3884	0.0083
G113	G1190	0.0083
G113	G1747	0.0083
G113	G3979	0.0083
G235	G18	0.0083
G313	G781	0.0083
G235	G789	0.0083
G309	G1103	0.0083
G235	G1393	0.0083
G313	G2349	0.0083
G313	G2785	0.0083
G313	G3272	0.0083
G313	G4390	0.0083
G281	G18	0.0083
G55	G1567	0.0083
G281	G1678	0.0083
G55	G2187	0.0083
G281	G2521	0.0083
G55	G2731	0.0083
G55	G2935	0.0083
G55	G3066	0.0083
G55	G3424	0.0083
G55	G3448	0.0083
G55	G3796	0.0083
G55	G4244	0.0083
G281	G4244	0.0083
G92	G1153	0.0083
G313	G372	0.0083
G235	G453	0.0083
G313	G1013	0.0083
G235	G1257	0.0083
G309	G1590	0.0083
G313	G1629	0.0083
G319	G1629	0.0083
G235	G2084	0.0083
G313	G2403	0.0083
G309	G2493	0.0083
G309	G2703	0.0083
G235	G3130	0.0083
G309	G3130	0.0083
G235	G3158	0.0083
G319	G3493	0.0083
G235	G3504	0.0083
G319	G3504	0.0083
G309	G3577	0.0083
G313	G3880	0.0083
G309	G4024	0.0083
G92	G133	0.0083
G92	G171	0.0083
G92	G2807	0.0083
G92	G4400	0.0083
G55	G365	0.0083
G281	G3763	0.0083
G23	G917	0.0083
G23	G973	0.0083
G92	G324	0.0083
G92	G1756	0.0083
G92	G2704	0.0083
G92	G4306	0.0083
G92	G64	0.0083
G319	G210	0.0083
G281	G525	0.0083
G319	G764	0.0083
G313	G1370	0.0083
G92	G1442	0.0083
G313	G1574	0.0083
G281	G1768	0.0083
G92	G2899	0.0083
G92	G3039	0.0083
G92	G3128	0.0083
G319	G3357	0.0083
G235	G3408	0.0083
G235	G3949	0.0083
G23	G397	0.0083
G23	G1031	0.0083
G23	G2249	0.0083
G23	G3341	0.0083
G23	G3544	0.0083
G316	G215	0.0083
G316	G3560	0.0083
G313	G2196	0.0083
G313	G4116	0.0083
G23	G418	0.0083
G23	G916	0.0083
G23	G2137	0.0083
G23	G2305	0.0083
G23	G2988	0.0083
G23	G187	0.0083
G23	G4043	0.0083
G23	G4112	0.0083
G23	G4335	0.0083
G23	G4200	0.0083
G7	G1285	0.0082
G7	G1991	0.0082
G183	G2267	0.0082
G183	G2363	0.0082
G7	G4159	0.0082
G42	G401	0.0082
G42	G557	0.0082
G42	G818	0.0082
G42	G3639	0.0082
G7	G3694	0.0082
G113	G134	0.0082
G55	G307	0.0082
G319	G2642	0.0082
G281	G117	0.0082
G113	G498	0.0082
G113	G697	0.0082
G55	G1636	0.0082
G113	G1720	0.0082
G113	G1865	0.0082
G113	G1932	0.0082
G113	G2933	0.0082
G113	G3052	0.0082
G113	G3086	0.0082
G55	G3974	0.0082
G113	G4358	0.0082
G235	G1912	0.0082
G235	G3264	0.0082
G313	G3264	0.0082
G309	G4184	0.0082
G55	G1012	0.0082
G281	G1012	0.0082
G55	G1985	0.0082
G55	G2087	0.0082
G235	G2115	0.0082
G313	G2115	0.0082
G309	G2290	0.0082
G313	G2290	0.0082
G235	G2766	0.0082
G313	G2776	0.0082
G319	G2886	0.0082
G235	G3708	0.0082
G313	G679	0.0082
G313	G739	0.0082
G313	G872	0.0082
G319	G872	0.0082
G313	G1407	0.0082
G309	G2094	0.0082
G313	G2126	0.0082
G313	G3033	0.0082
G309	G3070	0.0082
G235	G3177	0.0082
G235	G3402	0.0082
G235	G4158	0.0082
G55	G148	0.0082
G281	G231	0.0082
G55	G881	0.0082
G281	G2261	0.0082
G55	G3642	0.0082
G281	G4286	0.0082
G281	G4491	0.0082
G23	G1072	0.0082
G23	G4098	0.0082
G235	G488	0.0082
G313	G580	0.0082
G309	G763	0.0082
G313	G763	0.0082
G235	G1782	0.0082
G235	G2105	0.0082
G319	G2105	0.0082
G235	G2332	0.0082
G309	G2332	0.0082
G313	G2459	0.0082
G313	G3077	0.0082
G319	G3371	0.0082
G235	G3689	0.0082
G309	G4041	0.0082
G313	G4063	0.0082
G319	G4063	0.0082
G235	G4128	0.0082
G319	G4128	0.0082
G281	G12	0.0082
G281	G614	0.0082
G281	G854	0.0082
G316	G867	0.0082
G55	G1045	0.0082
G55	G1281	0.0082
G55	G1428	0.0082
G55	G2259	0.0082
G55	G2639	0.0082
G55	G2674	0.0082
G316	G3084	0.0082
G55	G3817	0.0082
G281	G3817	0.0082
G55	G4201	0.0082
G281	G4372	0.0082
G92	G2578	0.0082
G92	G2940	0.0082
G316	G2891	0.0082
G319	G20	0.0082
G309	G564	0.0082
G309	G2060	0.0082
G319	G2325	0.0082
G313	G3174	0.0082
G309	G3607	0.0082
G319	G3968	0.0082
G23	G993	0.0082
G23	G1720	0.0082
G23	G2367	0.0082
G23	G3411	0.0082
G23	G18	0.0082
G23	G379	0.0082
G235	G598	0.0082
G23	G612	0.0082
G23	G1312	0.0082
G309	G1575	0.0082
G309	G4057	0.0082
G319	G4057	0.0082
G23	G4262	0.0082
G23	G4303	0.0082
G23	G4316	0.0082
G23	G4384	0.0082
G23	G4412	0.0082
G92	G1060	0.0082
G319	G442	0.0082
G309	G1523	0.0082
G309	G3670	0.0082
G309	G3806	0.0082
G319	G3806	0.0082
G92	G872	0.0082
G23	G675	0.0082
G316	G1721	0.0082
G316	G1821	0.0082
G23	G2309	0.0082
G23	G2399	0.0082
G23	G2632	0.0082
G23	G3473	0.0082
G23	G4129	0.0082
G316	G1124	0.0082
G316	G2244	0.0082
G92	G3420	0.0082
G7	G1043	0.0081
G7	G1739	0.0081
G7	G4227	0.0081
G7	G4310	0.0081
G7	G4343	0.0081
G42	G760	0.0081
G42	G1819	0.0081
G42	G4044	0.0081
G7	G927	0.0081
G183	G1000	0.0081
G7	G2069	0.0081
G183	G2573	0.0081
G183	G2575	0.0081
G7	G3332	0.0081
G113	G28	0.0081
G113	G3959	0.0081
G42	G4468	0.0081
G55	G70	0.0081
G281	G142	0.0081
G55	G1407	0.0081
G113	G3636	0.0081
G55	G18	0.0081
G55	G422	0.0081
G281	G761	0.0081
G55	G902	0.0081
G55	G1136	0.0081
G55	G1338	0.0081
G281	G1506	0.0081
G281	G2279	0.0081
G55	G3272	0.0081
G281	G3272	0.0081
G55	G3486	0.0081
G281	G3628	0.0081
G55	G4258	0.0081
G309	G795	0.0081
G309	G1337	0.0081
G319	G1337	0.0081
G235	G3173	0.0081
G313	G4017	0.0081
G113	G300	0.0081
G113	G1385	0.0081
G113	G1890	0.0081
G113	G2721	0.0081
G113	G3262	0.0081
G113	G3609	0.0081
G235	G290	0.0081
G319	G456	0.0081
G313	G506	0.0081
G309	G813	0.0081
G319	G813	0.0081
G319	G1519	0.0081
G235	G1933	0.0081
G313	G2909	0.0081
G313	G2970	0.0081
G313	G3556	0.0081
G309	G3916	0.0081
G235	G3999	0.0081
G55	G104	0.0081
G55	G218	0.0081
G281	G366	0.0081
G55	G681	0.0081
G281	G859	0.0081
G281	G925	0.0081
G55	G1082	0.0081
G281	G1206	0.0081
G281	G1249	0.0081
G55	G1628	0.0081
G55	G1677	0.0081
G55	G1790	0.0081
G281	G1790	0.0081
G281	G1827	0.0081
G281	G2823	0.0081
G55	G2841	0.0081
G281	G3120	0.0081
G281	G3123	0.0081
G55	G3155	0.0081
G55	G3325	0.0081
G281	G3742	0.0081
G55	G3907	0.0081
G55	G4294	0.0081
G92	G364	0.0081
G92	G1710	0.0081
G92	G3358	0.0081
G92	G3743	0.0081
G281	G118	0.0081
G281	G850	0.0081
G281	G1722	0.0081
G55	G1820	0.0081
G281	G2310	0.0081
G281	G4354	0.0081
G23	G3126	0.0081
G23	G4379	0.0081
G235	G116	0.0081
G309	G1589	0.0081
G313	G1592	0.0081
G313	G2189	0.0081
G235	G2442	0.0081
G309	G2442	0.0081
G319	G2442	0.0081
G309	G2553	0.0081
G309	G2572	0.0081
G313	G2639	0.0081
G309	G2941	0.0081
G235	G2997	0.0081
G309	G3429	0.0081
G235	G3557	0.0081
G319	G3557	0.0081
G319	G3564	0.0081
G313	G3658	0.0081
G235	G3687	0.0081
G235	G3762	0.0081
G313	G4104	0.0081
G92	G837	0.0081
G92	G4096	0.0081
G92	G4233	0.0081
G92	G4249	0.0081
G281	G270	0.0081
G309	G504	0.0081
G313	G504	0.0081
G319	G504	0.0081
G313	G1086	0.0081
G309	G1363	0.0081
G55	G1773	0.0081
G309	G1853	0.0081
G309	G2135	0.0081
G319	G2135	0.0081
G281	G2662	0.0081
G319	G2688	0.0081
G92	G2706	0.0081
G281	G2853	0.0081
G313	G3097	0.0081
G92	G3151	0.0081
G316	G3523	0.0081
G92	G3722	0.0081
G92	G3935	0.0081
G313	G4201	0.0081
G92	G4445	0.0081
G23	G688	0.0081
G23	G1044	0.0081
G23	G1512	0.0081
G23	G1623	0.0081
G23	G1776	0.0081
G23	G1911	0.0081
G23	G3538	0.0081
G23	G3831	0.0081
G316	G543	0.0081
G92	G1404	0.0081
G92	G3648	0.0081
G23	G716	0.0081
G23	G3309	0.0081
G23	G4195	0.0081
G316	G190	0.0081
G316	G3787	0.0081
G23	G807	0.0081
G23	G1560	0.0081
G183	G28	0.008
G7	G940	0.008
G7	G2266	0.008
G7	G2550	0.008
G7	G3004	0.008
G7	G260	0.008
G183	G986	0.008
G183	G1329	0.008
G183	G2472	0.008
G183	G3298	0.008
G7	G3509	0.008
G7	G3712	0.008
G183	G3797	0.008
G113	G3417	0.008
G113	G3645	0.008
G42	G1817	0.008
G42	G3501	0.008
G281	G4280	0.008
G42	G4335	0.008
G55	G81	0.008
G113	G101	0.008
G55	G256	0.008
G113	G322	0.008
G113	G623	0.008
G113	G922	0.008
G113	G2614	0.008
G113	G4181	0.008
G92	G3013	0.008
G319	G908	0.008
G55	G1377	0.008
G281	G2421	0.008
G55	G2491	0.008
G281	G4064	0.008
G235	G250	0.008
G313	G250	0.008
G319	G2881	0.008
G313	G4442	0.008
G113	G767	0.008
G113	G1528	0.008
G113	G1588	0.008
G113	G2179	0.008
G92	G2499	0.008
G92	G3176	0.008
G55	G452	0.008
G55	G1353	0.008
G55	G1441	0.008
G55	G2947	0.008
G55	G3467	0.008
G281	G3854	0.008
G55	G3885	0.008
G281	G4073	0.008
G55	G4151	0.008
G23	G1416	0.008
G23	G3446	0.008
G316	G1788	0.008
G319	G1243	0.008
G313	G1737	0.008
G313	G1881	0.008
G319	G2345	0.008
G313	G2497	0.008
G313	G2685	0.008
G313	G2741	0.008
G235	G3578	0.008
G309	G3583	0.008
G319	G3956	0.008
G235	G3980	0.008
G235	G4090	0.008
G235	G4436	0.008
G55	G82	0.008
G55	G276	0.008
G55	G367	0.008
G55	G879	0.008
G55	G1237	0.008
G281	G1650	0.008
G55	G1716	0.008
G55	G1813	0.008
G281	G2874	0.008
G55	G3226	0.008
G281	G3722	0.008
G55	G3730	0.008
G281	G3904	0.008
G92	G455	0.008
G92	G1583	0.008
G92	G1875	0.008
G92	G2431	0.008
G92	G3432	0.008
G92	G3437	0.008
G319	G806	0.008
G309	G830	0.008
G309	G1022	0.008
G319	G1417	0.008
G319	G1966	0.008
G319	G2607	0.008
G319	G3832	0.008
G235	G3899	0.008
G313	G4080	0.008
G316	G2530	0.008
G23	G356	0.008
G23	G518	0.008
G23	G554	0.008
G23	G726	0.008
G23	G1202	0.008
G23	G1376	0.008
G23	G2550	0.008
G316	G973	0.008
G55	G3825	0.008
G55	G3958	0.008
G92	G232	0.008
G92	G400	0.008
G92	G1002	0.008
G92	G1431	0.008
G92	G2297	0.008
G92	G4130	0.008
G309	G1357	0.008
G235	G2237	0.008
G316	G287	0.008
G316	G1967	0.008
G23	G1650	0.008
G23	G1894	0.008
G23	G1941	0.008
G23	G2643	0.008
G23	G2906	0.008
G23	G4449	0.008
G92	G618	0.008
G92	G762	0.008
G92	G988	0.008
G92	G4099	0.008
G23	G1165	0.008
G23	G1473	0.008
G23	G3213	0.008
G316	G1613	0.008
G316	G4328	0.008
G316	G3023	0.008
G183	G47	0.0079
G7	G358	0.0079
G7	G419	0.0079
G7	G1843	0.0079
G7	G2254	0.0079
G183	G2336	0.0079
G7	G3112	0.0079
G7	G3249	0.0079
G7	G3883	0.0079
G7	G3987	0.0079
G7	G4193	0.0079
G183	G4462	0.0079
G42	G973	0.0079
G42	G3412	0.0079
G42	G3480	0.0079
G183	G124	0.0079
G7	G151	0.0079
G7	G257	0.0079
G183	G1860	0.0079
G183	G1907	0.0079
G183	G2224	0.0079
G7	G2399	0.0079
G183	G2632	0.0079
G183	G3900	0.0079
G113	G1667	0.0079
G42	G539	0.0079
G42	G651	0.0079
G42	G3415	0.0079
G42	G3842	0.0079
G55	G717	0.0079
G113	G2197	0.0079
G113	G2202	0.0079
G113	G3006	0.0079
G113	G3259	0.0079
G113	G3665	0.0079
G113	G4427	0.0079
G113	G4436	0.0079
G313	G4076	0.0079
G55	G263	0.0079
G55	G2499	0.0079
G55	G2670	0.0079
G235	G46	0.0079
G309	G46	0.0079
G309	G1419	0.0079
G319	G1603	0.0079
G235	G2244	0.0079
G319	G3078	0.0079
G309	G3714	0.0079
G313	G4121	0.0079
G113	G1987	0.0079
G113	G2192	0.0079
G113	G2661	0.0079
G113	G3049	0.0079
G113	G3737	0.0079
G235	G133	0.0079
G313	G171	0.0079
G309	G1774	0.0079
G313	G1858	0.0079
G235	G1859	0.0079
G309	G2006	0.0079
G235	G2142	0.0079
G319	G2475	0.0079
G235	G4293	0.0079
G319	G4329	0.0079
G281	G587	0.0079
G55	G613	0.0079
G281	G613	0.0079
G55	G689	0.0079
G55	G1537	0.0079
G281	G3048	0.0079
G281	G3068	0.0079
G55	G3967	0.0079
G92	G1512	0.0079
G316	G2612	0.0079
G313	G251	0.0079
G319	G445	0.0079
G309	G816	0.0079
G235	G1104	0.0079
G309	G1795	0.0079
G313	G1963	0.0079
G309	G2153	0.0079
G309	G2176	0.0079
G313	G2176	0.0079
G319	G2176	0.0079
G235	G2298	0.0079
G235	G2561	0.0079
G309	G2981	0.0079
G235	G3128	0.0079
G313	G3128	0.0079
G313	G3701	0.0079
G319	G4319	0.0079
G235	G4477	0.0079
G309	G4477	0.0079
G92	G2406	0.0079
G281	G73	0.0079
G281	G1226	0.0079
G55	G3048	0.0079
G55	G3524	0.0079
G316	G1189	0.0079
G309	G254	0.0079
G235	G822	0.0079
G309	G1146	0.0079
G313	G2355	0.0079
G319	G2355	0.0079
G319	G2738	0.0079
G319	G2791	0.0079
G319	G2968	0.0079
G235	G3465	0.0079
G235	G3496	0.0079
G235	G3594	0.0079
G313	G3956	0.0079
G235	G4080	0.0079
G309	G4185	0.0079
G319	G4185	0.0079
G92	G416	0.0079
G92	G610	0.0079
G92	G1779	0.0079
G55	G113	0.0079
G281	G113	0.0079
G319	G699	0.0079
G23	G718	0.0079
G92	G1261	0.0079
G23	G1268	0.0079
G281	G1530	0.0079
G92	G1830	0.0079
G309	G1971	0.0079
G313	G2166	0.0079
G281	G2366	0.0079
G92	G2687	0.0079
G281	G3040	0.0079
G235	G3088	0.0079
G281	G3111	0.0079
G23	G3137	0.0079
G313	G3311	0.0079
G313	G3548	0.0079
G55	G3567	0.0079
G55	G3623	0.0079
G23	G3703	0.0079
G309	G3775	0.0079
G23	G3844	0.0079
G281	G3911	0.0079
G316	G3741	0.0079
G23	G145	0.0079
G23	G1131	0.0079
G23	G1398	0.0079
G23	G1775	0.0079
G23	G2160	0.0079
G23	G3314	0.0079
G316	G1074	0.0079
G316	G1166	0.0079
G316	G2108	0.0079
G316	G3224	0.0079
G319	G1652	0.0079
G309	G2163	0.0079
G309	G2759	0.0079
G235	G3449	0.0079
G92	G1565	0.0079
G92	G3419	0.0079
G235	G3471	0.0079
G316	G898	0.0079
G316	G2026	0.0079
G316	G2156	0.0079
G316	G2488	0.0079
G23	G1392	0.0079
G23	G2759	0.0079
G23	G4027	0.0079
G23	G1345	0.0079
G23	G2798	0.0079
G316	G1409	0.0079
G7	G28	0.0078
G7	G160	0.0078
G183	G299	0.0078
G183	G508	0.0078
G183	G1489	0.0078
G7	G2295	0.0078
G7	G3501	0.0078
G7	G4037	0.0078
G42	G772	0.0078
G281	G1273	0.0078
G309	G3012	0.0078
G55	G2277	0.0078
G113	G2455	0.0078
G281	G4111	0.0078
G55	G1590	0.0078
G281	G4227	0.0078
G113	G82	0.0078
G113	G165	0.0078
G113	G1224	0.0078
G113	G3429	0.0078
G113	G3680	0.0078
G113	G3893	0.0078
G92	G2277	0.0078
G309	G352	0.0078
G235	G1540	0.0078
G319	G1593	0.0078
G309	G2438	0.0078
G313	G2438	0.0078
G313	G3358	0.0078
G309	G3458	0.0078
G319	G3863	0.0078
G319	G4463	0.0078
G55	G376	0.0078
G55	G976	0.0078
G55	G1142	0.0078
G55	G2007	0.0078
G55	G2140	0.0078
G55	G2700	0.0078
G55	G2719	0.0078
G281	G4398	0.0078
G235	G188	0.0078
G313	G984	0.0078
G309	G1152	0.0078
G313	G1327	0.0078
G309	G1633	0.0078
G319	G1788	0.0078
G309	G2100	0.0078
G313	G2260	0.0078
G313	G2427	0.0078
G309	G2721	0.0078
G313	G2721	0.0078
G235	G3299	0.0078
G319	G3437	0.0078
G313	G3626	0.0078
G55	G170	0.0078
G55	G513	0.0078
G281	G2302	0.0078
G281	G2508	0.0078
G281	G3642	0.0078
G55	G3661	0.0078
G55	G4407	0.0078
G92	G54	0.0078
G92	G928	0.0078
G92	G1850	0.0078
G92	G4124	0.0078
G23	G51	0.0078
G23	G1888	0.0078
G23	G1917	0.0078
G23	G2054	0.0078
G23	G2218	0.0078
G23	G2497	0.0078
G23	G3980	0.0078
G235	G367	0.0078
G319	G2977	0.0078
G316	G3780	0.0078
G313	G4148	0.0078
G92	G2211	0.0078
G92	G2300	0.0078
G319	G363	0.0078
G319	G2973	0.0078
G309	G3087	0.0078
G309	G3203	0.0078
G319	G3592	0.0078
G23	G631	0.0078
G23	G1144	0.0078
G23	G1233	0.0078
G23	G1601	0.0078
G23	G1859	0.0078
G23	G2254	0.0078
G23	G3278	0.0078
G23	G4251	0.0078
G23	G4425	0.0078
G23	G4482	0.0078
G92	G3214	0.0078
G23	G750	0.0078
G23	G1065	0.0078
G23	G1175	0.0078
G23	G1904	0.0078
G23	G2453	0.0078
G316	G2685	0.0078
G23	G2801	0.0078
G316	G2946	0.0078
G316	G3455	0.0078
G23	G4060	0.0078
G316	G4211	0.0078
G92	G785	0.0078
G183	G660	0.0077
G7	G1449	0.0077
G7	G2931	0.0077
G7	G3587	0.0077
G7	G4315	0.0077
G42	G723	0.0077
G42	G1506	0.0077
G42	G1633	0.0077
G7	G24	0.0077
G183	G228	0.0077
G183	G1922	0.0077
G7	G2194	0.0077
G183	G2841	0.0077
G183	G3196	0.0077
G183	G3367	0.0077
G183	G4067	0.0077
G7	G4372	0.0077
G113	G2499	0.0077
G113	G4364	0.0077
G42	G1589	0.0077
G42	G3729	0.0077
G42	G3855	0.0077
G281	G297	0.0077
G113	G393	0.0077
G113	G933	0.0077
G113	G1011	0.0077
G113	G1048	0.0077
G113	G1413	0.0077
G113	G1974	0.0077
G281	G2693	0.0077
G55	G4354	0.0077
G55	G317	0.0077
G55	G3358	0.0077
G281	G3743	0.0077
G281	G4463	0.0077
G313	G535	0.0077
G319	G1555	0.0077
G319	G1905	0.0077
G309	G2854	0.0077
G235	G4401	0.0077
G319	G4401	0.0077
G113	G289	0.0077
G113	G1507	0.0077
G113	G1551	0.0077
G113	G1889	0.0077
G113	G2389	0.0077
G113	G3476	0.0077
G309	G276	0.0077
G235	G995	0.0077
G313	G1178	0.0077
G309	G1501	0.0077
G309	G1871	0.0077
G319	G2456	0.0077
G309	G2891	0.0077
G235	G3695	0.0077
G319	G4084	0.0077
G55	G166	0.0077
G281	G371	0.0077
G55	G641	0.0077
G281	G641	0.0077
G281	G901	0.0077
G55	G1568	0.0077
G281	G2467	0.0077
G281	G2556	0.0077
G281	G3181	0.0077
G281	G3520	0.0077
G281	G3608	0.0077
G55	G3705	0.0077
G55	G4022	0.0077
G92	G2722	0.0077
G92	G3051	0.0077
G92	G3581	0.0077
G316	G832	0.0077
G23	G1189	0.0077
G23	G2764	0.0077
G23	G3581	0.0077
G55	G450	0.0077
G55	G1760	0.0077
G281	G2425	0.0077
G55	G2665	0.0077
G281	G2763	0.0077
G281	G3766	0.0077
G281	G4107	0.0077
G309	G523	0.0077
G319	G523	0.0077
G313	G610	0.0077
G235	G1177	0.0077
G313	G1201	0.0077
G309	G1300	0.0077
G319	G1542	0.0077
G309	G1561	0.0077
G309	G1926	0.0077
G313	G2144	0.0077
G235	G2156	0.0077
G309	G2157	0.0077
G313	G2157	0.0077
G319	G2197	0.0077
G309	G2289	0.0077
G309	G2696	0.0077
G313	G2919	0.0077
G313	G3039	0.0077
G309	G3162	0.0077
G235	G3445	0.0077
G313	G3515	0.0077
G313	G3521	0.0077
G235	G3551	0.0077
G319	G3867	0.0077
G92	G3398	0.0077
G316	G1356	0.0077
G55	G90	0.0077
G235	G178	0.0077
G23	G317	0.0077
G235	G466	0.0077
G235	G509	0.0077
G313	G879	0.0077
G23	G1287	0.0077
G281	G1389	0.0077
G92	G2012	0.0077
G92	G2014	0.0077
G92	G2128	0.0077
G235	G2137	0.0077
G309	G2141	0.0077
G92	G2272	0.0077
G23	G2296	0.0077
G92	G2507	0.0077
G92	G2728	0.0077
G319	G3165	0.0077
G55	G3303	0.0077
G23	G3626	0.0077
G55	G4423	0.0077
G23	G526	0.0077
G23	G856	0.0077
G23	G1089	0.0077
G23	G2043	0.0077
G23	G3886	0.0077
G23	G3994	0.0077
G23	G4203	0.0077
G23	G4250	0.0077
G316	G777	0.0077
G316	G2090	0.0077
G316	G91	0.0077
G316	G1232	0.0077
G92	G3152	0.0077
G23	G568	0.0077
G23	G634	0.0077
G23	G1508	0.0077
G23	G1673	0.0077
G23	G2964	0.0077
G316	G1466	0.0077
G7	G757	0.0076
G7	G1667	0.0076
G7	G1788	0.0076
G7	G1898	0.0076
G7	G3895	0.0076
G42	G868	0.0076
G42	G3402	0.0076
G183	G115	0.0076
G183	G118	0.0076
G183	G139	0.0076
G183	G502	0.0076
G7	G808	0.0076
G7	G855	0.0076
G183	G1758	0.0076
G183	G2166	0.0076
G183	G3405	0.0076
G183	G3988	0.0076
G42	G95	0.0076
G55	G1386	0.0076
G42	G1467	0.0076
G42	G1981	0.0076
G42	G3969	0.0076
G281	G34	0.0076
G113	G389	0.0076
G113	G917	0.0076
G281	G1167	0.0076
G281	G1299	0.0076
G281	G1571	0.0076
G113	G2140	0.0076
G113	G2277	0.0076
G113	G2372	0.0076
G113	G2940	0.0076
G113	G3402	0.0076
G113	G3627	0.0076
G281	G3712	0.0076
G113	G3789	0.0076
G113	G3910	0.0076
G319	G1437	0.0076
G55	G1159	0.0076
G55	G1501	0.0076
G281	G1501	0.0076
G55	G2891	0.0076
G55	G3695	0.0076
G55	G4458	0.0076
G309	G1636	0.0076
G313	G1699	0.0076
G235	G2092	0.0076
G113	G334	0.0076
G113	G422	0.0076
G113	G963	0.0076
G113	G1233	0.0076
G113	G2012	0.0076
G113	G2254	0.0076
G316	G2584	0.0076
G113	G3599	0.0076
G113	G3876	0.0076
G113	G4232	0.0076
G113	G4353	0.0076
G92	G904	0.0076
G92	G1128	0.0076
G309	G1973	0.0076
G235	G2764	0.0076
G313	G2764	0.0076
G309	G3292	0.0076
G235	G3447	0.0076
G313	G4136	0.0076
G23	G1381	0.0076
G23	G3895	0.0076
G55	G144	0.0076
G281	G1089	0.0076
G55	G1519	0.0076
G281	G1766	0.0076
G281	G1772	0.0076
G281	G2462	0.0076
G55	G2865	0.0076
G235	G150	0.0076
G235	G247	0.0076
G313	G1415	0.0076
G313	G1970	0.0076
G313	G2430	0.0076
G235	G2447	0.0076
G319	G2447	0.0076
G319	G2545	0.0076
G235	G3046	0.0076
G313	G3655	0.0076
G313	G3746	0.0076
G235	G3755	0.0076
G309	G3755	0.0076
G309	G4181	0.0076
G281	G185	0.0076
G281	G217	0.0076
G281	G327	0.0076
G55	G355	0.0076
G55	G577	0.0076
G55	G800	0.0076
G55	G891	0.0076
G281	G1523	0.0076
G281	G2817	0.0076
G55	G3678	0.0076
G23	G594	0.0076
G23	G3212	0.0076
G23	G3389	0.0076
G23	G4330	0.0076
G309	G188	0.0076
G313	G188	0.0076
G309	G585	0.0076
G309	G1066	0.0076
G235	G1301	0.0076
G309	G1301	0.0076
G235	G1772	0.0076
G319	G2862	0.0076
G235	G3052	0.0076
G313	G3052	0.0076
G319	G3346	0.0076
G309	G3935	0.0076
G313	G3935	0.0076
G319	G4064	0.0076
G309	G4478	0.0076
G316	G861	0.0076
G23	G997	0.0076
G23	G1577	0.0076
G23	G2981	0.0076
G23	G3128	0.0076
G23	G3241	0.0076
G309	G558	0.0076
G309	G728	0.0076
G235	G1000	0.0076
G235	G1564	0.0076
G309	G1564	0.0076
G281	G1736	0.0076
G55	G1925	0.0076
G309	G2062	0.0076
G313	G2062	0.0076
G319	G2083	0.0076
G319	G2643	0.0076
G55	G2790	0.0076
G281	G2790	0.0076
G319	G2861	0.0076
G55	G3495	0.0076
G313	G3589	0.0076
G313	G3772	0.0076
G55	G4112	0.0076
G313	G4129	0.0076
G309	G4449	0.0076
G92	G43	0.0076
G92	G347	0.0076
G92	G1760	0.0076
G92	G3212	0.0076
G92	G3895	0.0076
G316	G822	0.0076
G316	G3334	0.0076
G316	G4070	0.0076
G309	G1334	0.0076
G313	G3188	0.0076
G319	G3686	0.0076
G23	G2329	0.0076
G23	G2414	0.0076
G23	G3397	0.0076
G23	G3605	0.0076
G316	G427	0.0076
G316	G2647	0.0076
G92	G1537	0.0076
G23	G1953	0.0076
G23	G3246	0.0076
G92	G997	0.0076
G23	G2902	0.0076
G23	G3631	0.0076
G7	G1571	0.0075
G7	G2267	0.0075
G7	G4354	0.0075
G42	G1735	0.0075
G7	G6	0.0075
G183	G73	0.0075
G183	G655	0.0075
G7	G989	0.0075
G7	G1791	0.0075
G183	G1797	0.0075
G183	G1901	0.0075
G183	G2109	0.0075
G183	G2176	0.0075
G183	G2329	0.0075
G7	G2345	0.0075
G183	G2773	0.0075
G7	G2836	0.0075
G7	G2842	0.0075
G7	G3247	0.0075
G183	G3589	0.0075
G183	G3736	0.0075
G183	G3873	0.0075
G7	G4333	0.0075
G183	G4342	0.0075
G113	G2101	0.0075
G42	G5	0.0075
G42	G664	0.0075
G42	G3182	0.0075
G55	G1548	0.0075
G113	G1728	0.0075
G281	G2101	0.0075
G281	G2612	0.0075
G313	G4345	0.0075
G92	G1472	0.0075
G55	G1189	0.0075
G55	G1727	0.0075
G281	G1989	0.0075
G309	G803	0.0075
G113	G829	0.0075
G113	G1395	0.0075
G113	G1695	0.0075
G113	G1797	0.0075
G113	G2815	0.0075
G113	G3142	0.0075
G113	G3667	0.0075
G113	G3736	0.0075
G113	G3741	0.0075
G113	G3798	0.0075
G55	G605	0.0075
G281	G605	0.0075
G281	G1056	0.0075
G55	G1110	0.0075
G281	G1634	0.0075
G281	G1930	0.0075
G55	G2009	0.0075
G281	G2621	0.0075
G281	G3172	0.0075
G92	G2313	0.0075
G23	G3997	0.0075
G235	G232	0.0075
G309	G232	0.0075
G313	G275	0.0075
G319	G517	0.0075
G235	G590	0.0075
G235	G726	0.0075
G313	G825	0.0075
G235	G1695	0.0075
G313	G1715	0.0075
G319	G2036	0.0075
G309	G2260	0.0075
G313	G2426	0.0075
G309	G3202	0.0075
G313	G3202	0.0075
G313	G3749	0.0075
G92	G2250	0.0075
G55	G387	0.0075
G281	G826	0.0075
G55	G829	0.0075
G55	G1464	0.0075
G281	G1464	0.0075
G281	G2151	0.0075
G113	G2366	0.0075
G281	G3844	0.0075
G281	G4093	0.0075
G281	G4118	0.0075
G281	G4356	0.0075
G281	G4374	0.0075
G316	G2021	0.0075
G316	G2518	0.0075
G309	G12	0.0075
G309	G85	0.0075
G319	G418	0.0075
G235	G1306	0.0075
G309	G1394	0.0075
G319	G1394	0.0075
G319	G1562	0.0075
G309	G1830	0.0075
G319	G1830	0.0075
G235	G2282	0.0075
G309	G2577	0.0075
G235	G2687	0.0075
G235	G3654	0.0075
G319	G3654	0.0075
G235	G3763	0.0075
G309	G3763	0.0075
G309	G3904	0.0075
G309	G3938	0.0075
G319	G3938	0.0075
G235	G3975	0.0075
G92	G1824	0.0075
G92	G2051	0.0075
G92	G3931	0.0075
G23	G104	0.0075
G55	G575	0.0075
G92	G632	0.0075
G281	G651	0.0075
G281	G716	0.0075
G92	G1307	0.0075
G23	G1430	0.0075
G23	G1647	0.0075
G92	G1678	0.0075
G92	G1869	0.0075
G23	G2182	0.0075
G23	G2391	0.0075
G92	G3261	0.0075
G23	G3284	0.0075
G23	G3425	0.0075
G23	G3614	0.0075
G23	G4294	0.0075
G92	G4302	0.0075
G316	G3086	0.0075
G316	G3267	0.0075
G316	G3611	0.0075
G319	G546	0.0075
G319	G604	0.0075
G235	G1525	0.0075
G313	G4475	0.0075
G23	G372	0.0075
G23	G858	0.0075
G23	G1152	0.0075
G23	G1657	0.0075
G316	G1920	0.0075
G23	G2000	0.0075
G23	G2272	0.0075
G23	G2686	0.0075
G92	G1314	0.0075
G92	G3814	0.0075
G235	G4389	0.0075
G313	G4476	0.0075
G23	G1351	0.0075
G23	G1573	0.0075
G23	G1792	0.0075
G23	G1940	0.0075
G23	G3432	0.0075
G23	G4417	0.0075
G7	G320	0.0074
G183	G748	0.0074
G7	G1476	0.0074
G7	G1611	0.0074
G7	G2612	0.0074
G7	G2885	0.0074
G42	G727	0.0074
G42	G2011	0.0074
G42	G3065	0.0074
G42	G4185	0.0074
G7	G829	0.0074
G7	G868	0.0074
G7	G1065	0.0074
G183	G1219	0.0074
G183	G1778	0.0074
G7	G1864	0.0074
G183	G2204	0.0074
G7	G2486	0.0074
G7	G2775	0.0074
G7	G2934	0.0074
G183	G3693	0.0074
G183	G4502	0.0074
G42	G974	0.0074
G42	G2497	0.0074
G42	G2801	0.0074
G42	G3238	0.0074
G42	G4174	0.0074
G113	G722	0.0074
G113	G814	0.0074
G113	G1177	0.0074
G113	G1356	0.0074
G113	G1455	0.0074
G113	G2107	0.0074
G113	G2650	0.0074
G113	G3126	0.0074
G113	G3564	0.0074
G235	G1916	0.0074
G235	G1947	0.0074
G55	G824	0.0074
G281	G824	0.0074
G281	G2021	0.0074
G113	G2309	0.0074
G92	G3575	0.0074
G235	G2023	0.0074
G235	G2245	0.0074
G309	G2245	0.0074
G309	G2369	0.0074
G313	G3759	0.0074
G313	G4446	0.0074
G281	G799	0.0074
G55	G1020	0.0074
G55	G1931	0.0074
G281	G2933	0.0074
G281	G4511	0.0074
G313	G833	0.0074
G309	G1508	0.0074
G235	G1628	0.0074
G309	G1628	0.0074
G313	G1628	0.0074
G309	G2599	0.0074
G313	G2918	0.0074
G319	G3840	0.0074
G319	G3859	0.0074
G313	G4044	0.0074
G235	G4170	0.0074
G319	G4170	0.0074
G313	G4297	0.0074
G319	G4297	0.0074
G235	G4323	0.0074
G309	G4323	0.0074
G281	G111	0.0074
G55	G866	0.0074
G113	G985	0.0074
G281	G1219	0.0074
G55	G1618	0.0074
G55	G1712	0.0074
G55	G1846	0.0074
G113	G2049	0.0074
G55	G2189	0.0074
G281	G2775	0.0074
G55	G3663	0.0074
G55	G3791	0.0074
G55	G4007	0.0074
G92	G266	0.0074
G23	G1047	0.0074
G23	G2506	0.0074
G23	G3338	0.0074
G309	G223	0.0074
G319	G403	0.0074
G309	G1073	0.0074
G55	G1206	0.0074
G309	G1344	0.0074
G235	G1458	0.0074
G313	G1458	0.0074
G281	G1751	0.0074
G55	G1754	0.0074
G313	G2099	0.0074
G55	G2138	0.0074
G319	G2237	0.0074
G313	G2718	0.0074
G281	G3580	0.0074
G319	G3976	0.0074
G281	G4333	0.0074
G23	G224	0.0074
G23	G686	0.0074
G23	G1307	0.0074
G23	G1826	0.0074
G23	G2659	0.0074
G23	G2809	0.0074
G23	G3311	0.0074
G23	G3376	0.0074
G92	G603	0.0074
G92	G1046	0.0074
G92	G1754	0.0074
G92	G2864	0.0074
G92	G3620	0.0074
G309	G719	0.0074
G319	G719	0.0074
G235	G1712	0.0074
G313	G2045	0.0074
G319	G2446	0.0074
G313	G2463	0.0074
G309	G2689	0.0074
G319	G2689	0.0074
G313	G2797	0.0074
G313	G3332	0.0074
G309	G3768	0.0074
G23	G541	0.0074
G23	G918	0.0074
G23	G972	0.0074
G23	G1151	0.0074
G23	G1733	0.0074
G23	G2814	0.0074
G23	G3736	0.0074
G23	G4374	0.0074
G23	G4469	0.0074
G92	G4081	0.0074
G316	G1347	0.0074
G55	G3239	0.0074
G316	G3287	0.0074
G92	G3657	0.0074
G92	G4050	0.0074
G23	G1146	0.0074
G23	G2983	0.0074
G23	G3641	0.0074
G23	G3934	0.0074
G316	G1652	0.0074
G316	G1802	0.0074
G92	G2423	0.0074
G42	G2429	0.0073
G183	G167	0.0073
G7	G457	0.0073
G7	G720	0.0073
G7	G982	0.0073
G7	G1002	0.0073
G7	G1472	0.0073
G7	G2133	0.0073
G7	G2211	0.0073
G183	G3502	0.0073
G7	G3625	0.0073
G183	G4025	0.0073
G183	G4346	0.0073
G113	G1684	0.0073
G42	G496	0.0073
G42	G1799	0.0073
G55	G3012	0.0073
G281	G3012	0.0073
G42	G3794	0.0073
G42	G4273	0.0073
G42	G4341	0.0073
G235	G543	0.0073
G113	G2764	0.0073
G113	G4222	0.0073
G319	G1671	0.0073
G313	G3537	0.0073
G235	G4290	0.0073
G55	G290	0.0073
G281	G303	0.0073
G281	G938	0.0073
G281	G1285	0.0073
G55	G1607	0.0073
G55	G1804	0.0073
G281	G2152	0.0073
G281	G2320	0.0073
G23	G307	0.0073
G23	G1852	0.0073
G313	G70	0.0073
G235	G142	0.0073
G309	G831	0.0073
G319	G1407	0.0073
G319	G2663	0.0073
G113	G783	0.0073
G113	G1299	0.0073
G113	G3009	0.0073
G113	G3907	0.0073
G113	G4506	0.0073
G309	G290	0.0073
G319	G1399	0.0073
G313	G1607	0.0073
G313	G1991	0.0073
G319	G2048	0.0073
G235	G2887	0.0073
G313	G2887	0.0073
G309	G3781	0.0073
G309	G3852	0.0073
G313	G4257	0.0073
G55	G372	0.0073
G55	G569	0.0073
G281	G1211	0.0073
G55	G1840	0.0073
G55	G1954	0.0073
G281	G2367	0.0073
G55	G2978	0.0073
G281	G4024	0.0073
G92	G2776	0.0073
G92	G2932	0.0073
G92	G3984	0.0073
G23	G272	0.0073
G23	G359	0.0073
G23	G696	0.0073
G23	G864	0.0073
G23	G3249	0.0073
G313	G296	0.0073
G235	G576	0.0073
G235	G802	0.0073
G319	G802	0.0073
G313	G947	0.0073
G235	G1333	0.0073
G235	G1686	0.0073
G319	G1686	0.0073
G309	G1854	0.0073
G309	G2335	0.0073
G235	G2532	0.0073
G235	G2573	0.0073
G309	G2573	0.0073
G235	G2701	0.0073
G235	G2802	0.0073
G235	G3042	0.0073
G319	G3226	0.0073
G309	G3570	0.0073
G313	G3570	0.0073
G319	G3943	0.0073
G313	G3946	0.0073
G235	G4220	0.0073
G313	G4428	0.0073
G92	G1607	0.0073
G92	G1938	0.0073
G92	G4267	0.0073
G316	G3789	0.0073
G55	G16	0.0073
G281	G99	0.0073
G55	G415	0.0073
G281	G693	0.0073
G55	G899	0.0073
G55	G1060	0.0073
G55	G1230	0.0073
G55	G1277	0.0073
G281	G1606	0.0073
G55	G1663	0.0073
G281	G2529	0.0073
G281	G3187	0.0073
G55	G3407	0.0073
G235	G1026	0.0073
G313	G1373	0.0073
G235	G2502	0.0073
G309	G2507	0.0073
G309	G2568	0.0073
G309	G2872	0.0073
G319	G2910	0.0073
G313	G2929	0.0073
G309	G2960	0.0073
G235	G3186	0.0073
G235	G3470	0.0073
G309	G3709	0.0073
G319	G3765	0.0073
G319	G4188	0.0073
G235	G4358	0.0073
G235	G4418	0.0073
G92	G101	0.0073
G92	G434	0.0073
G92	G552	0.0073
G92	G670	0.0073
G92	G1509	0.0073
G92	G1917	0.0073
G92	G3343	0.0073
G92	G3559	0.0073
G92	G4436	0.0073
G23	G177	0.0073
G23	G2600	0.0073
G23	G3149	0.0073
G23	G3299	0.0073
G23	G4413	0.0073
G316	G717	0.0073
G319	G79	0.0073
G23	G481	0.0073
G281	G751	0.0073
G313	G801	0.0073
G281	G1080	0.0073
G319	G1361	0.0073
G309	G1371	0.0073
G319	G1706	0.0073
G313	G1760	0.0073
G92	G1889	0.0073
G23	G2010	0.0073
G281	G3276	0.0073
G313	G4107	0.0073
G235	G4225	0.0073
G23	G4349	0.0073
G55	G4455	0.0073
G281	G4455	0.0073
G92	G4456	0.0073
G313	G1182	0.0073
G316	G3261	0.0073
G23	G1193	0.0073
G23	G1332	0.0073
G23	G1845	0.0073
G23	G3837	0.0073
G23	G4035	0.0073
G92	G3339	0.0073
G309	G1087	0.0073
G23	G642	0.0073
G23	G844	0.0073
G23	G1304	0.0073
G23	G1806	0.0073
G23	G3354	0.0073
G23	G3486	0.0073
G23	G3696	0.0073
G23	G4063	0.0073
G23	G3879	0.0073
G7	G64	0.0072
G42	G3084	0.0072
G7	G51	0.0072
G183	G741	0.0072
G7	G1144	0.0072
G183	G1691	0.0072
G183	G1868	0.0072
G7	G1949	0.0072
G7	G1995	0.0072
G7	G2017	0.0072
G183	G2200	0.0072
G7	G2428	0.0072
G7	G2732	0.0072
G7	G2867	0.0072
G183	G3019	0.0072
G7	G3119	0.0072
G7	G3644	0.0072
G7	G3706	0.0072
G183	G3913	0.0072
G7	G4139	0.0072
G183	G4265	0.0072
G7	G4311	0.0072
G183	G4334	0.0072
G183	G4451	0.0072
G113	G248	0.0072
G42	G437	0.0072
G42	G590	0.0072
G42	G1205	0.0072
G42	G2843	0.0072
G42	G2865	0.0072
G42	G3170	0.0072
G42	G3681	0.0072
G42	G3705	0.0072
G42	G3944	0.0072
G55	G344	0.0072
G113	G908	0.0072
G113	G2810	0.0072
G281	G2906	0.0072
G281	G3295	0.0072
G113	G4236	0.0072
G92	G2461	0.0072
G281	G1785	0.0072
G55	G3363	0.0072
G113	G147	0.0072
G113	G263	0.0072
G113	G552	0.0072
G113	G730	0.0072
G113	G1111	0.0072
G113	G1130	0.0072
G113	G1472	0.0072
G113	G1689	0.0072
G113	G1911	0.0072
G113	G2370	0.0072
G113	G3060	0.0072
G113	G3124	0.0072
G92	G1548	0.0072
G92	G2101	0.0072
G313	G159	0.0072
G235	G3106	0.0072
G309	G3106	0.0072
G235	G4261	0.0072
G281	G580	0.0072
G55	G1361	0.0072
G281	G1538	0.0072
G281	G2051	0.0072
G281	G2158	0.0072
G281	G2494	0.0072
G281	G2913	0.0072
G281	G3892	0.0072
G55	G4504	0.0072
G23	G290	0.0072
G23	G383	0.0072
G23	G727	0.0072
G23	G3781	0.0072
G113	G1	0.0072
G55	G731	0.0072
G281	G894	0.0072
G281	G990	0.0072
G55	G2242	0.0072
G55	G2840	0.0072
G55	G3009	0.0072
G281	G3009	0.0072
G55	G3324	0.0072
G281	G3388	0.0072
G281	G3625	0.0072
G113	G3771	0.0072
G281	G3907	0.0072
G281	G3950	0.0072
G281	G3977	0.0072
G55	G4286	0.0072
G92	G1604	0.0072
G23	G660	0.0072
G313	G489	0.0072
G313	G616	0.0072
G313	G815	0.0072
G313	G950	0.0072
G235	G961	0.0072
G235	G1123	0.0072
G313	G1214	0.0072
G309	G1390	0.0072
G313	G2009	0.0072
G313	G2187	0.0072
G313	G2492	0.0072
G313	G2554	0.0072
G313	G2731	0.0072
G309	G2948	0.0072
G235	G3147	0.0072
G309	G3535	0.0072
G235	G3796	0.0072
G313	G3796	0.0072
G235	G3989	0.0072
G309	G4141	0.0072
G319	G4141	0.0072
G235	G4262	0.0072
G309	G4262	0.0072
G313	G4262	0.0072
G235	G4302	0.0072
G309	G4316	0.0072
G309	G4384	0.0072
G235	G4474	0.0072
G316	G940	0.0072
G316	G1136	0.0072
G319	G237	0.0072
G309	G327	0.0072
G313	G541	0.0072
G319	G736	0.0072
G313	G1284	0.0072
G319	G1665	0.0072
G313	G1721	0.0072
G309	G1888	0.0072
G309	G1951	0.0072
G55	G2049	0.0072
G281	G2049	0.0072
G55	G3025	0.0072
G313	G3091	0.0072
G313	G3342	0.0072
G235	G3475	0.0072
G309	G4051	0.0072
G313	G4260	0.0072
G281	G4279	0.0072
G309	G4435	0.0072
G23	G816	0.0072
G23	G912	0.0072
G23	G1589	0.0072
G23	G2572	0.0072
G23	G3074	0.0072
G23	G3651	0.0072
G23	G3698	0.0072
G92	G2167	0.0072
G92	G2173	0.0072
G92	G2743	0.0072
G92	G3061	0.0072
G92	G3395	0.0072
G316	G3572	0.0072
G316	G4191	0.0072
G23	G1510	0.0072
G23	G2053	0.0072
G23	G2582	0.0072
G23	G2924	0.0072
G23	G2945	0.0072
G23	G3136	0.0072
G23	G3264	0.0072
G23	G3811	0.0072
G92	G1052	0.0072
G313	G522	0.0072
G319	G3326	0.0072
G316	G2532	0.0072
G92	G1384	0.0072
G23	G270	0.0072
G23	G708	0.0072
G23	G1919	0.0072
G23	G3622	0.0072
G92	G3566	0.0072
G316	G7	0.0072
G316	G907	0.0072
G316	G2754	0.0072
G316	G3044	0.0072
G316	G1498	0.0072
G316	G4397	0.0072
G7	G1693	0.0071
G183	G3542	0.0071
G42	G2328	0.0071
G7	G384	0.0071
G7	G426	0.0071
G183	G485	0.0071
G7	G699	0.0071
G7	G865	0.0071
G183	G1120	0.0071
G7	G1125	0.0071
G7	G1467	0.0071
G7	G1535	0.0071
G7	G1832	0.0071
G7	G1935	0.0071
G7	G2003	0.0071
G7	G2555	0.0071
G183	G2805	0.0071
G183	G2857	0.0071
G7	G3104	0.0071
G7	G3308	0.0071
G7	G3582	0.0071
G183	G3887	0.0071
G183	G4198	0.0071
G183	G4284	0.0071
G113	G1109	0.0071
G42	G354	0.0071
G42	G415	0.0071
G42	G795	0.0071
G42	G952	0.0071
G42	G1226	0.0071
G42	G1957	0.0071
G42	G2606	0.0071
G42	G3176	0.0071
G42	G3418	0.0071
G42	G3744	0.0071
G113	G10	0.0071
G113	G133	0.0071
G55	G3364	0.0071
G313	G3874	0.0071
G55	G391	0.0071
G281	G998	0.0071
G55	G2950	0.0071
G55	G4070	0.0071
G281	G4070	0.0071
G235	G38	0.0071
G319	G432	0.0071
G309	G1313	0.0071
G309	G1381	0.0071
G313	G1387	0.0071
G235	G2279	0.0071
G313	G2499	0.0071
G313	G3176	0.0071
G113	G344	0.0071
G113	G709	0.0071
G113	G1212	0.0071
G113	G1381	0.0071
G113	G2017	0.0071
G113	G2071	0.0071
G113	G2894	0.0071
G23	G923	0.0071
G281	G863	0.0071
G281	G878	0.0071
G55	G1039	0.0071
G55	G1509	0.0071
G55	G2696	0.0071
G55	G2839	0.0071
G55	G3578	0.0071
G281	G3583	0.0071
G281	G4436	0.0071
G23	G2776	0.0071
G23	G3131	0.0071
G309	G157	0.0071
G319	G321	0.0071
G235	G341	0.0071
G309	G341	0.0071
G319	G341	0.0071
G319	G478	0.0071
G309	G967	0.0071
G309	G1193	0.0071
G313	G1258	0.0071
G309	G1293	0.0071
G313	G1944	0.0071
G309	G2277	0.0071
G319	G2523	0.0071
G319	G2745	0.0071
G235	G4137	0.0071
G309	G4144	0.0071
G55	G330	0.0071
G281	G343	0.0071
G55	G730	0.0071
G55	G738	0.0071
G281	G1130	0.0071
G55	G1961	0.0071
G55	G2211	0.0071
G281	G2526	0.0071
G281	G2616	0.0071
G55	G2877	0.0071
G113	G3161	0.0071
G281	G3191	0.0071
G281	G3616	0.0071
G113	G3934	0.0071
G55	G4280	0.0071
G309	G243	0.0071
G309	G437	0.0071
G319	G1134	0.0071
G309	G1215	0.0071
G313	G1272	0.0071
G235	G1340	0.0071
G235	G1580	0.0071
G309	G1580	0.0071
G309	G2091	0.0071
G235	G2216	0.0071
G309	G2216	0.0071
G319	G2216	0.0071
G235	G2962	0.0071
G319	G3033	0.0071
G235	G3568	0.0071
G309	G3777	0.0071
G309	G4006	0.0071
G313	G4394	0.0071
G92	G311	0.0071
G92	G760	0.0071
G92	G1104	0.0071
G92	G1731	0.0071
G92	G3453	0.0071
G92	G3758	0.0071
G92	G4231	0.0071
G23	G1172	0.0071
G23	G2202	0.0071
G23	G3260	0.0071
G23	G3902	0.0071
G23	G3936	0.0071
G55	G52	0.0071
G92	G107	0.0071
G281	G545	0.0071
G23	G772	0.0071
G23	G1967	0.0071
G55	G2284	0.0071
G55	G2392	0.0071
G281	G2392	0.0071
G281	G2460	0.0071
G23	G2557	0.0071
G55	G2896	0.0071
G23	G3082	0.0071
G281	G3634	0.0071
G23	G4101	0.0071
G92	G4222	0.0071
G23	G4370	0.0071
G316	G3231	0.0071
G313	G444	0.0071
G235	G650	0.0071
G309	G650	0.0071
G313	G650	0.0071
G319	G650	0.0071
G235	G690	0.0071
G235	G1422	0.0071
G313	G1764	0.0071
G313	G2432	0.0071
G313	G2683	0.0071
G319	G3819	0.0071
G319	G4062	0.0071
G313	G4300	0.0071
G23	G1157	0.0071
G23	G1360	0.0071
G23	G1385	0.0071
G316	G1915	0.0071
G23	G2029	0.0071
G23	G3609	0.0071
G316	G4124	0.0071
G23	G4161	0.0071
G92	G2253	0.0071
G316	G604	0.0071
G23	G785	0.0071
G7	G1671	0.007
G7	G1916	0.007
G7	G3537	0.007
G7	G4245	0.007
G42	G4155	0.007
G183	G218	0.007
G7	G694	0.007
G183	G732	0.007
G7	G1161	0.007
G7	G1184	0.007
G7	G1188	0.007
G7	G1418	0.007
G7	G1486	0.007
G7	G1491	0.007
G183	G1598	0.007
G7	G2223	0.007
G7	G2407	0.007
G7	G2729	0.007
G7	G2759	0.007
G183	G2862	0.007
G7	G3135	0.007
G7	G3168	0.007
G183	G3361	0.007
G7	G3521	0.007
G7	G3536	0.007
G7	G3560	0.007
G7	G3710	0.007
G183	G3935	0.007
G7	G4137	0.007
G7	G4180	0.007
G7	G4316	0.007
G7	G4484	0.007
G7	G4501	0.007
G42	G160	0.007
G42	G217	0.007
G42	G422	0.007
G42	G1187	0.007
G42	G1257	0.007
G42	G1548	0.007
G42	G2724	0.007
G42	G2780	0.007
G42	G2842	0.007
G55	G3013	0.007
G42	G3217	0.007
G42	G3464	0.007
G42	G3541	0.007
G42	G3637	0.007
G42	G4051	0.007
G42	G4104	0.007
G42	G4177	0.007
G42	G4425	0.007
G55	G64	0.007
G113	G781	0.007
G113	G841	0.007
G281	G1014	0.007
G113	G2421	0.007
G55	G3793	0.007
G235	G3183	0.007
G281	G678	0.007
G55	G867	0.007
G281	G3084	0.007
G319	G2067	0.007
G113	G128	0.007
G113	G339	0.007
G113	G345	0.007
G113	G1016	0.007
G113	G1380	0.007
G113	G1930	0.007
G113	G2553	0.007
G113	G2732	0.007
G113	G2797	0.007
G113	G3512	0.007
G113	G4507	0.007
G92	G2397	0.007
G235	G195	0.007
G313	G195	0.007
G313	G620	0.007
G313	G2348	0.007
G319	G2780	0.007
G235	G3512	0.007
G281	G997	0.007
G281	G1918	0.007
G281	G2037	0.007
G55	G2071	0.007
G281	G2260	0.007
G55	G2461	0.007
G281	G2600	0.007
G55	G3437	0.007
G281	G4191	0.007
G281	G4319	0.007
G55	G4327	0.007
G313	G37	0.007
G319	G312	0.007
G313	G565	0.007
G235	G653	0.007
G309	G653	0.007
G309	G687	0.007
G313	G1350	0.007
G319	G1413	0.007
G235	G1496	0.007
G313	G1582	0.007
G235	G2175	0.007
G313	G2214	0.007
G235	G2611	0.007
G313	G2940	0.007
G235	G3455	0.007
G313	G3455	0.007
G319	G3455	0.007
G235	G3672	0.007
G319	G3672	0.007
G309	G3910	0.007
G319	G3992	0.007
G23	G3697	0.007
G316	G4442	0.007
G55	G114	0.007
G281	G393	0.007
G55	G397	0.007
G281	G408	0.007
G281	G434	0.007
G281	G720	0.007
G281	G752	0.007
G281	G1252	0.007
G55	G1493	0.007
G55	G1551	0.007
G55	G1704	0.007
G55	G2095	0.007
G281	G2230	0.007
G281	G2635	0.007
G281	G2749	0.007
G55	G2870	0.007
G281	G3119	0.007
G55	G3164	0.007
G281	G3164	0.007
G55	G3242	0.007
G55	G3991	0.007
G281	G4146	0.007
G55	G4170	0.007
G55	G4460	0.007
G92	G1218	0.007
G23	G4085	0.007
G313	G176	0.007
G309	G384	0.007
G319	G384	0.007
G309	G1074	0.007
G313	G1074	0.007
G235	G1249	0.007
G235	G1264	0.007
G235	G2238	0.007
G313	G2404	0.007
G309	G2458	0.007
G313	G2856	0.007
G313	G3120	0.007
G235	G3742	0.007
G316	G1558	0.007
G55	G423	0.007
G235	G672	0.007
G319	G924	0.007
G313	G1430	0.007
G319	G1600	0.007
G235	G1648	0.007
G281	G1712	0.007
G55	G1714	0.007
G309	G2204	0.007
G55	G2615	0.007
G319	G2734	0.007
G309	G2804	0.007
G55	G2939	0.007
G313	G3135	0.007
G55	G3332	0.007
G313	G3580	0.007
G316	G4297	0.007
G316	G4323	0.007
G23	G147	0.007
G23	G528	0.007
G23	G792	0.007
G23	G1732	0.007
G23	G1789	0.007
G23	G2548	0.007
G23	G2563	0.007
G23	G3243	0.007
G23	G3575	0.007
G23	G3866	0.007
G23	G4331	0.007
G92	G999	0.007
G92	G1226	0.007
G92	G1685	0.007
G92	G1990	0.007
G92	G2028	0.007
G92	G3154	0.007
G92	G3454	0.007
G309	G77	0.007
G313	G572	0.007
G235	G1255	0.007
G309	G1298	0.007
G313	G1298	0.007
G313	G1328	0.007
G309	G1700	0.007
G319	G1700	0.007
G319	G2342	0.007
G309	G2416	0.007
G309	G3185	0.007
G235	G3298	0.007
G309	G3298	0.007
G313	G3298	0.007
G319	G3298	0.007
G313	G3456	0.007
G313	G3792	0.007
G309	G3797	0.007
G235	G3814	0.007
G235	G3941	0.007
G92	G890	0.007
G92	G1252	0.007
G92	G1578	0.007
G92	G1650	0.007
G92	G2428	0.007
G92	G3772	0.007
G316	G346	0.007
G23	G183	0.007
G23	G306	0.007
G23	G1373	0.007
G23	G2415	0.007
G23	G3315	0.007
G316	G3352	0.007
G316	G3748	0.007
G23	G2999	0.007
G316	G448	0.007
G183	G3186	0.0069
G42	G1843	0.0069
G7	G103	0.0069
G7	G189	0.0069
G7	G226	0.0069
G7	G361	0.0069
G7	G706	0.0069
G7	G718	0.0069
G7	G721	0.0069
G183	G950	0.0069
G7	G1107	0.0069
G7	G1126	0.0069
G7	G1306	0.0069
G183	G1372	0.0069
G183	G2175	0.0069
G183	G2187	0.0069
G7	G2263	0.0069
G7	G2679	0.0069
G7	G2681	0.0069
G7	G2692	0.0069
G7	G3182	0.0069
G7	G3480	0.0069
G7	G3670	0.0069
G7	G3774	0.0069
G7	G3897	0.0069
G183	G4145	0.0069
G42	G438	0.0069
G42	G1007	0.0069
G42	G1269	0.0069
G42	G1461	0.0069
G42	G1712	0.0069
G42	G1812	0.0069
G42	G1918	0.0069
G42	G3719	0.0069
G42	G3788	0.0069
G42	G4030	0.0069
G42	G4330	0.0069
G42	G4450	0.0069
G113	G504	0.0069
G113	G868	0.0069
G281	G873	0.0069
G113	G3533	0.0069
G281	G4355	0.0069
G55	G871	0.0069
G55	G2292	0.0069
G55	G3021	0.0069
G55	G4448	0.0069
G113	G275	0.0069
G113	G1995	0.0069
G113	G3288	0.0069
G113	G3863	0.0069
G113	G4139	0.0069
G113	G4311	0.0069
G309	G98	0.0069
G319	G98	0.0069
G309	G288	0.0069
G309	G383	0.0069
G319	G383	0.0069
G313	G1041	0.0069
G313	G1109	0.0069
G319	G2950	0.0069
G319	G4179	0.0069
G309	G4304	0.0069
G319	G4304	0.0069
G23	G1167	0.0069
G23	G4479	0.0069
G55	G49	0.0069
G55	G1311	0.0069
G55	G2020	0.0069
G55	G2130	0.0069
G281	G2443	0.0069
G281	G2943	0.0069
G55	G3260	0.0069
G281	G3260	0.0069
G55	G3755	0.0069
G55	G3935	0.0069
G55	G4092	0.0069
G92	G4013	0.0069
G316	G2279	0.0069
G309	G173	0.0069
G235	G895	0.0069
G319	G973	0.0069
G313	G976	0.0069
G319	G1569	0.0069
G235	G2064	0.0069
G235	G2437	0.0069
G319	G2763	0.0069
G319	G2988	0.0069
G235	G3362	0.0069
G309	G3362	0.0069
G313	G3808	0.0069
G313	G4215	0.0069
G92	G436	0.0069
G92	G2994	0.0069
G92	G3770	0.0069
G281	G53	0.0069
G281	G1717	0.0069
G281	G1838	0.0069
G281	G1876	0.0069
G55	G2535	0.0069
G55	G2743	0.0069
G281	G3010	0.0069
G281	G3061	0.0069
G113	G3157	0.0069
G113	G3215	0.0069
G281	G3964	0.0069
G92	G177	0.0069
G92	G578	0.0069
G92	G2037	0.0069
G92	G2296	0.0069
G23	G2370	0.0069
G23	G3073	0.0069
G23	G3434	0.0069
G23	G3894	0.0069
G235	G36	0.0069
G281	G190	0.0069
G313	G438	0.0069
G281	G588	0.0069
G55	G624	0.0069
G55	G640	0.0069
G313	G766	0.0069
G55	G887	0.0069
G55	G1010	0.0069
G281	G1010	0.0069
G281	G1071	0.0069
G309	G1095	0.0069
G319	G1095	0.0069
G309	G1846	0.0069
G319	G2464	0.0069
G313	G2620	0.0069
G55	G2657	0.0069
G309	G2755	0.0069
G313	G2755	0.0069
G319	G2829	0.0069
G281	G2993	0.0069
G235	G3086	0.0069
G235	G3313	0.0069
G309	G3313	0.0069
G319	G3313	0.0069
G309	G3615	0.0069
G313	G3663	0.0069
G319	G3791	0.0069
G281	G3879	0.0069
G92	G3907	0.0069
G309	G3921	0.0069
G281	G4062	0.0069
G319	G4446	0.0069
G235	G4502	0.0069
G313	G1266	0.0069
G235	G1763	0.0069
G319	G1763	0.0069
G313	G1897	0.0069
G319	G2286	0.0069
G309	G3092	0.0069
G309	G3263	0.0069
G313	G3988	0.0069
G309	G4455	0.0069
G316	G1618	0.0069
G316	G3115	0.0069
G316	G3439	0.0069
G23	G36	0.0069
G23	G1207	0.0069
G23	G1712	0.0069
G23	G1846	0.0069
G23	G1987	0.0069
G23	G2464	0.0069
G23	G2533	0.0069
G23	G3479	0.0069
G23	G4007	0.0069
G23	G331	0.0069
G23	G736	0.0069
G23	G1495	0.0069
G23	G3900	0.0069
G23	G4420	0.0069
G92	G2915	0.0069
G316	G2922	0.0069
G316	G3111	0.0069
G316	G3933	0.0069
G316	G374	0.0069
G42	G1646	0.0068
G7	G190	0.0068
G7	G218	0.0068
G7	G220	0.0068
G183	G328	0.0068
G7	G479	0.0068
G7	G526	0.0068
G7	G638	0.0068
G7	G811	0.0068
G7	G885	0.0068
G183	G956	0.0068
G183	G1001	0.0068
G7	G1085	0.0068
G7	G1221	0.0068
G183	G1490	0.0068
G7	G1913	0.0068
G183	G2000	0.0068
G7	G2018	0.0068
G7	G2262	0.0068
G7	G2433	0.0068
G183	G2663	0.0068
G7	G2702	0.0068
G7	G2856	0.0068
G183	G3053	0.0068
G7	G3142	0.0068
G7	G3153	0.0068
G183	G3319	0.0068
G183	G3461	0.0068
G7	G3568	0.0068
G7	G3859	0.0068
G7	G4097	0.0068
G183	G4304	0.0068
G42	G280	0.0068
G42	G730	0.0068
G42	G863	0.0068
G42	G864	0.0068
G42	G1043	0.0068
G42	G1229	0.0068
G42	G1366	0.0068
G42	G1689	0.0068
G42	G2430	0.0068
G42	G3060	0.0068
G42	G3124	0.0068
G42	G3191	0.0068
G42	G3222	0.0068
G42	G4122	0.0068
G42	G4156	0.0068
G42	G4472	0.0068
G319	G2461	0.0068
G281	G1287	0.0068
G113	G1342	0.0068
G281	G2107	0.0068
G113	G4144	0.0068
G235	G2249	0.0068
G281	G50	0.0068
G235	G502	0.0068
G309	G502	0.0068
G319	G531	0.0068
G92	G2858	0.0068
G113	G634	0.0068
G113	G865	0.0068
G113	G1832	0.0068
G113	G2141	0.0068
G113	G4001	0.0068
G235	G389	0.0068
G313	G389	0.0068
G235	G723	0.0068
G319	G723	0.0068
G313	G867	0.0068
G313	G2714	0.0068
G319	G3084	0.0068
G309	G4044	0.0068
G309	G4310	0.0068
G319	G4384	0.0068
G281	G275	0.0068
G55	G590	0.0068
G55	G726	0.0068
G55	G1164	0.0068
G55	G1715	0.0068
G55	G2005	0.0068
G281	G2370	0.0068
G281	G2625	0.0068
G281	G3073	0.0068
G55	G3190	0.0068
G281	G3190	0.0068
G281	G3390	0.0068
G319	G354	0.0068
G235	G567	0.0068
G319	G616	0.0068
G313	G928	0.0068
G309	G1018	0.0068
G319	G1850	0.0068
G309	G2274	0.0068
G319	G2650	0.0068
G313	G2974	0.0068
G313	G3347	0.0068
G235	G3462	0.0068
G235	G3847	0.0068
G235	G3945	0.0068
G113	G563	0.0068
G55	G574	0.0068
G113	G1945	0.0068
G55	G3011	0.0068
G281	G3428	0.0068
G55	G3621	0.0068
G281	G3671	0.0068
G281	G3706	0.0068
G55	G4284	0.0068
G55	G4403	0.0068
G92	G1632	0.0068
G92	G4264	0.0068
G309	G107	0.0068
G309	G319	0.0068
G319	G330	0.0068
G235	G964	0.0068
G313	G2705	0.0068
G313	G3489	0.0068
G309	G3579	0.0068
G235	G3588	0.0068
G309	G3752	0.0068
G309	G4042	0.0068
G235	G4385	0.0068
G235	G4453	0.0068
G23	G41	0.0068
G319	G370	0.0068
G309	G877	0.0068
G281	G1255	0.0068
G309	G2847	0.0068
G313	G2867	0.0068
G281	G3171	0.0068
G319	G3407	0.0068
G55	G3657	0.0068
G281	G3800	0.0068
G309	G4152	0.0068
G313	G4152	0.0068
G309	G4210	0.0068
G313	G4210	0.0068
G313	G4498	0.0068
G23	G191	0.0068
G23	G1653	0.0068
G23	G2283	0.0068
G23	G2816	0.0068
G23	G2866	0.0068
G23	G3235	0.0068
G92	G1480	0.0068
G92	G1956	0.0068
G92	G2747	0.0068
G92	G2960	0.0068
G92	G3963	0.0068
G316	G349	0.0068
G316	G419	0.0068
G316	G4131	0.0068
G235	G705	0.0068
G319	G980	0.0068
G319	G1023	0.0068
G319	G2240	0.0068
G313	G2767	0.0068
G319	G2907	0.0068
G319	G3755	0.0068
G313	G4356	0.0068
G313	G4396	0.0068
G92	G2839	0.0068
G92	G2953	0.0068
G92	G3599	0.0068
G316	G3458	0.0068
G23	G78	0.0068
G23	G265	0.0068
G23	G553	0.0068
G23	G1787	0.0068
G23	G2501	0.0068
G23	G2733	0.0068
G23	G3419	0.0068
G23	G3916	0.0068
G23	G4062	0.0068
G92	G1796	0.0068
G92	G4123	0.0068
G92	G4352	0.0068
G92	G4505	0.0068
G23	G958	0.0068
G23	G3040	0.0068
G23	G4295	0.0068
G23	G4360	0.0068
G92	G2049	0.0068
G316	G1308	0.0068
G316	G3567	0.0068
G7	G2894	0.0067
G42	G803	0.0067
G42	G1150	0.0067
G7	G283	0.0067
G7	G376	0.0067
G7	G587	0.0067
G183	G632	0.0067
G7	G772	0.0067
G7	G1262	0.0067
G183	G1267	0.0067
G183	G1435	0.0067
G7	G1452	0.0067
G7	G1702	0.0067
G7	G2126	0.0067
G183	G2227	0.0067
G7	G2288	0.0067
G183	G2443	0.0067
G7	G2590	0.0067
G7	G2918	0.0067
G183	G3118	0.0067
G7	G3359	0.0067
G7	G3967	0.0067
G42	G543	0.0067
G42	G709	0.0067
G42	G824	0.0067
G42	G939	0.0067
G42	G1704	0.0067
G42	G1982	0.0067
G42	G2103	0.0067
G42	G2326	0.0067
G42	G2635	0.0067
G42	G2836	0.0067
G42	G3427	0.0067
G42	G3544	0.0067
G55	G184	0.0067
G281	G184	0.0067
G281	G787	0.0067
G55	G1153	0.0067
G281	G1235	0.0067
G55	G3138	0.0067
G319	G34	0.0067
G235	G941	0.0067
G235	G2384	0.0067
G319	G3575	0.0067
G313	G3639	0.0067
G319	G3712	0.0067
G235	G4479	0.0067
G113	G1718	0.0067
G113	G2343	0.0067
G113	G2527	0.0067
G113	G2857	0.0067
G113	G3169	0.0067
G113	G3409	0.0067
G113	G3770	0.0067
G113	G4072	0.0067
G113	G4137	0.0067
G113	G4198	0.0067
G319	G880	0.0067
G235	G1130	0.0067
G313	G2105	0.0067
G319	G2623	0.0067
G235	G3021	0.0067
G309	G3917	0.0067
G23	G2101	0.0067
G55	G392	0.0067
G281	G403	0.0067
G55	G833	0.0067
G55	G937	0.0067
G55	G1059	0.0067
G55	G1761	0.0067
G281	G2599	0.0067
G281	G3609	0.0067
G55	G4051	0.0067
G281	G4297	0.0067
G281	G4458	0.0067
G92	G159	0.0067
G92	G3078	0.0067
G92	G1109	0.0067
G92	G4311	0.0067
G55	G325	0.0067
G281	G611	0.0067
G281	G647	0.0067
G316	G1309	0.0067
G281	G2715	0.0067
G281	G3099	0.0067
G281	G3204	0.0067
G55	G3963	0.0067
G55	G4139	0.0067
G281	G4139	0.0067
G55	G4169	0.0067
G281	G4178	0.0067
G23	G3683	0.0067
G235	G224	0.0067
G319	G1180	0.0067
G313	G1254	0.0067
G313	G1330	0.0067
G313	G1367	0.0067
G319	G2010	0.0067
G235	G2448	0.0067
G309	G2680	0.0067
G235	G2784	0.0067
G313	G2820	0.0067
G235	G3142	0.0067
G309	G3154	0.0067
G313	G4106	0.0067
G319	G4313	0.0067
G92	G1534	0.0067
G92	G2130	0.0067
G23	G269	0.0067
G23	G937	0.0067
G23	G2783	0.0067
G23	G3823	0.0067
G23	G4410	0.0067
G313	G139	0.0067
G309	G193	0.0067
G313	G193	0.0067
G319	G193	0.0067
G313	G200	0.0067
G313	G568	0.0067
G55	G628	0.0067
G309	G1316	0.0067
G55	G1318	0.0067
G92	G1441	0.0067
G319	G1952	0.0067
G235	G2040	0.0067
G281	G2128	0.0067
G92	G2448	0.0067
G313	G2768	0.0067
G319	G2874	0.0067
G309	G3140	0.0067
G92	G3287	0.0067
G309	G3536	0.0067
G281	G3968	0.0067
G313	G3977	0.0067
G92	G3985	0.0067
G55	G4019	0.0067
G313	G4029	0.0067
G313	G4034	0.0067
G92	G4106	0.0067
G281	G4186	0.0067
G92	G4226	0.0067
G23	G58	0.0067
G23	G877	0.0067
G23	G1340	0.0067
G23	G2312	0.0067
G23	G2942	0.0067
G23	G3248	0.0067
G23	G3877	0.0067
G281	G3571	0.0067
G316	G538	0.0067
G23	G1656	0.0067
G23	G4041	0.0067
G23	G4067	0.0067
G92	G33	0.0067
G92	G664	0.0067
G92	G3055	0.0067
G92	G3651	0.0067
G309	G3205	0.0067
G316	G1505	0.0067
G316	G3057	0.0067
G23	G621	0.0067
G23	G1661	0.0067
G7	G1386	0.0066
G7	G40	0.0066
G7	G56	0.0066
G7	G258	0.0066
G7	G468	0.0066
G183	G939	0.0066
G7	G1020	0.0066
G7	G1374	0.0066
G7	G1707	0.0066
G7	G1721	0.0066
G7	G1758	0.0066
G7	G1779	0.0066
G7	G2473	0.0066
G7	G4197	0.0066
G7	G4210	0.0066
G42	G1715	0.0066
G42	G3287	0.0066
G42	G3753	0.0066
G42	G4159	0.0066
G42	G4426	0.0066
G113	G541	0.0066
G55	G683	0.0066
G113	G1300	0.0066
G113	G1646	0.0066
G281	G3707	0.0066
G313	G1611	0.0066
G313	G2257	0.0066
G319	G2257	0.0066
G309	G2561	0.0066
G113	G21	0.0066
G113	G523	0.0066
G113	G694	0.0066
G113	G899	0.0066
G113	G1164	0.0066
G113	G1434	0.0066
G113	G2223	0.0066
G113	G2407	0.0066
G113	G3710	0.0066
G113	G3939	0.0066
G281	G2043	0.0066
G281	G2701	0.0066
G55	G3595	0.0066
G55	G4251	0.0066
G55	G4428	0.0066
G319	G51	0.0066
G313	G1177	0.0066
G313	G2001	0.0066
G235	G2013	0.0066
G235	G2397	0.0066
G319	G2467	0.0066
G313	G4031	0.0066
G313	G4221	0.0066
G319	G4221	0.0066
G235	G4457	0.0066
G23	G2950	0.0066
G316	G3078	0.0066
G55	G141	0.0066
G113	G301	0.0066
G55	G682	0.0066
G281	G763	0.0066
G281	G2060	0.0066
G281	G2121	0.0066
G55	G2618	0.0066
G55	G2691	0.0066
G281	G2861	0.0066
G113	G2941	0.0066
G55	G3108	0.0066
G281	G3333	0.0066
G55	G3782	0.0066
G113	G3929	0.0066
G55	G4253	0.0066
G92	G3348	0.0066
G313	G613	0.0066
G313	G659	0.0066
G313	G689	0.0066
G309	G1262	0.0066
G309	G1388	0.0066
G235	G1537	0.0066
G313	G1537	0.0066
G313	G2203	0.0066
G319	G2757	0.0066
G309	G2998	0.0066
G235	G3187	0.0066
G309	G3552	0.0066
G235	G3952	0.0066
G235	G4101	0.0066
G235	G4370	0.0066
G55	G446	0.0066
G23	G632	0.0066
G23	G1269	0.0066
G23	G1536	0.0066
G23	G1683	0.0066
G23	G1795	0.0066
G23	G1939	0.0066
G23	G2199	0.0066
G55	G2253	0.0066
G23	G3141	0.0066
G55	G3527	0.0066
G23	G4053	0.0066
G55	G4461	0.0066
G23	G805	0.0066
G23	G1204	0.0066
G23	G1369	0.0066
G23	G1418	0.0066
G23	G1635	0.0066
G23	G2289	0.0066
G23	G3515	0.0066
G23	G3710	0.0066
G23	G4172	0.0066
G23	G4234	0.0066
G23	G4419	0.0066
G92	G2691	0.0066
G92	G3118	0.0066
G92	G3174	0.0066
G319	G675	0.0066
G313	G705	0.0066
G319	G947	0.0066
G313	G1038	0.0066
G235	G2331	0.0066
G309	G2617	0.0066
G309	G2767	0.0066
G319	G2767	0.0066
G313	G2915	0.0066
G319	G4125	0.0066
G316	G3013	0.0066
G316	G3179	0.0066
G316	G4225	0.0066
G92	G2324	0.0066
G92	G3002	0.0066
G92	G3510	0.0066
G92	G4363	0.0066
G281	G1124	0.0066
G316	G2185	0.0066
G316	G2457	0.0066
G316	G2655	0.0066
G316	G3055	0.0066
G313	G25	0.0066
G313	G2822	0.0066
G23	G1270	0.0066
G23	G2680	0.0066
G23	G2844	0.0066
G23	G3853	0.0066
G23	G4197	0.0066
G23	G4467	0.0066
G92	G1335	0.0066
G316	G1051	0.0066
G316	G2413	0.0066
G42	G2267	0.0065
G7	G128	0.0065
G7	G217	0.0065
G183	G257	0.0065
G7	G266	0.0065
G7	G626	0.0065
G7	G704	0.0065
G183	G753	0.0065
G7	G794	0.0065
G7	G863	0.0065
G7	G1033	0.0065
G7	G1039	0.0065
G7	G1205	0.0065
G7	G1824	0.0065
G7	G2105	0.0065
G183	G2182	0.0065
G183	G2330	0.0065
G7	G2367	0.0065
G7	G2494	0.0065
G7	G2696	0.0065
G183	G2787	0.0065
G7	G3008	0.0065
G7	G3128	0.0065
G7	G3231	0.0065
G7	G3241	0.0065
G183	G3343	0.0065
G7	G3405	0.0065
G7	G3411	0.0065
G7	G3758	0.0065
G7	G4034	0.0065
G183	G4096	0.0065
G7	G4438	0.0065
G113	G3186	0.0065
G42	G8	0.0065
G42	G135	0.0065
G42	G236	0.0065
G42	G287	0.0065
G42	G322	0.0065
G42	G584	0.0065
G42	G1037	0.0065
G42	G1104	0.0065
G42	G1417	0.0065
G42	G1798	0.0065
G42	G1967	0.0065
G42	G2019	0.0065
G42	G2868	0.0065
G42	G3160	0.0065
G42	G3254	0.0065
G42	G3564	0.0065
G42	G3658	0.0065
G113	G180	0.0065
G113	G2363	0.0065
G113	G4052	0.0065
G281	G4462	0.0065
G113	G706	0.0065
G113	G718	0.0065
G113	G878	0.0065
G113	G1823	0.0065
G113	G2380	0.0065
G113	G2625	0.0065
G113	G2692	0.0065
G113	G2895	0.0065
G313	G14	0.0065
G313	G50	0.0065
G319	G114	0.0065
G235	G1285	0.0065
G235	G1449	0.0065
G309	G3093	0.0065
G281	G157	0.0065
G55	G471	0.0065
G281	G471	0.0065
G55	G941	0.0065
G55	G1450	0.0065
G281	G2959	0.0065
G55	G3445	0.0065
G281	G4144	0.0065
G92	G225	0.0065
G319	G33	0.0065
G319	G266	0.0065
G235	G821	0.0065
G313	G821	0.0065
G235	G1100	0.0065
G309	G1366	0.0065
G309	G1416	0.0065
G319	G1416	0.0065
G319	G1505	0.0065
G313	G1943	0.0065
G235	G2356	0.0065
G319	G2711	0.0065
G309	G3212	0.0065
G313	G3212	0.0065
G309	G3822	0.0065
G309	G4174	0.0065
G313	G4330	0.0065
G92	G103	0.0065
G92	G2714	0.0065
G281	G865	0.0065
G281	G937	0.0065
G55	G1482	0.0065
G55	G1652	0.0065
G55	G1686	0.0065
G281	G1686	0.0065
G55	G1733	0.0065
G281	G1733	0.0065
G55	G1801	0.0065
G113	G1959	0.0065
G55	G2478	0.0065
G281	G2553	0.0065
G281	G3234	0.0065
G55	G3474	0.0065
G55	G3579	0.0065
G55	G3651	0.0065
G281	G4025	0.0065
G23	G3196	0.0065
G235	G271	0.0065
G309	G481	0.0065
G319	G1061	0.0065
G309	G1452	0.0065
G319	G1543	0.0065
G235	G1865	0.0065
G313	G2056	0.0065
G235	G2352	0.0065
G313	G2597	0.0065
G235	G2700	0.0065
G313	G2700	0.0065
G235	G2770	0.0065
G319	G2933	0.0065
G309	G3310	0.0065
G319	G3310	0.0065
G313	G3735	0.0065
G316	G4359	0.0065
G92	G690	0.0065
G92	G825	0.0065
G92	G1695	0.0065
G92	G1713	0.0065
G92	G1991	0.0065
G92	G2411	0.0065
G92	G3124	0.0065
G23	G576	0.0065
G23	G760	0.0065
G23	G933	0.0065
G23	G2532	0.0065
G23	G3418	0.0065
G92	G67	0.0065
G309	G105	0.0065
G319	G105	0.0065
G281	G208	0.0065
G92	G587	0.0065
G92	G772	0.0065
G55	G892	0.0065
G281	G936	0.0065
G313	G946	0.0065
G281	G1053	0.0065
G281	G1069	0.0065
G92	G1388	0.0065
G319	G1498	0.0065
G313	G1732	0.0065
G92	G1967	0.0065
G92	G2093	0.0065
G319	G2097	0.0065
G55	G2185	0.0065
G309	G2271	0.0065
G313	G2281	0.0065
G319	G2300	0.0065
G235	G2526	0.0065
G319	G2878	0.0065
G313	G2989	0.0065
G55	G3381	0.0065
G235	G4025	0.0065
G309	G4154	0.0065
G316	G2590	0.0065
G316	G3633	0.0065
G309	G430	0.0065
G235	G627	0.0065
G309	G694	0.0065
G309	G788	0.0065
G309	G1141	0.0065
G313	G1251	0.0065
G235	G1783	0.0065
G319	G2735	0.0065
G319	G3055	0.0065
G235	G3323	0.0065
G313	G3947	0.0065
G23	G38	0.0065
G23	G139	0.0065
G23	G1860	0.0065
G23	G3457	0.0065
G55	G3990	0.0065
G92	G2371	0.0065
G92	G2792	0.0065
G92	G4107	0.0065
G92	G4281	0.0065
G319	G89	0.0065
G313	G1651	0.0065
G319	G1976	0.0065
G313	G2968	0.0065
G316	G655	0.0065
G316	G990	0.0065
G316	G3557	0.0065
G316	G1237	0.0065
G316	G2442	0.0065
G316	G2756	0.0065
G316	G3852	0.0065
G23	G77	0.0065
G23	G446	0.0065
G23	G1359	0.0065
G23	G2030	0.0065
G23	G2331	0.0065
G23	G2366	0.0065
G23	G751	0.0065
G23	G1679	0.0065
G316	G839	0.0065
G316	G2031	0.0065
G316	G4154	0.0065
G183	G543	0.0064
G7	G3013	0.0064
G7	G3256	0.0064
G183	G260	0.0064
G7	G590	0.0064
G7	G648	0.0064
G7	G726	0.0064
G7	G984	0.0064
G7	G1224	0.0064
G183	G1303	0.0064
G7	G1850	0.0064
G183	G1991	0.0064
G7	G2020	0.0064
G183	G2202	0.0064
G7	G2296	0.0064
G7	G2411	0.0064
G7	G2414	0.0064
G7	G2430	0.0064
G7	G2545	0.0064
G7	G3073	0.0064
G7	G3202	0.0064
G7	G3260	0.0064
G7	G3434	0.0064
G183	G3780	0.0064
G7	G3936	0.0064
G7	G4108	0.0064
G7	G4181	0.0064
G7	G4471	0.0064
G42	G1574	0.0064
G42	G2454	0.0064
G42	G3047	0.0064
G42	G3070	0.0064
G42	G3220	0.0064
G42	G3301	0.0064
G42	G3325	0.0064
G42	G3439	0.0064
G42	G4100	0.0064
G183	G3133	0.0064
G309	G2181	0.0064
G55	G2634	0.0064
G55	G3785	0.0064
G113	G802	0.0064
G113	G888	0.0064
G113	G1567	0.0064
G113	G2758	0.0064
G113	G3362	0.0064
G113	G3816	0.0064
G309	G787	0.0064
G319	G1072	0.0064
G319	G1236	0.0064
G319	G2851	0.0064
G235	G2912	0.0064
G319	G2912	0.0064
G55	G653	0.0064
G55	G1718	0.0064
G281	G1867	0.0064
G281	G3102	0.0064
G55	G3345	0.0064
G55	G3546	0.0064
G281	G3910	0.0064
G23	G2106	0.0064
G309	G643	0.0064
G235	G778	0.0064
G309	G778	0.0064
G235	G1090	0.0064
G319	G1278	0.0064
G313	G1696	0.0064
G313	G1711	0.0064
G235	G1735	0.0064
G319	G1735	0.0064
G309	G1819	0.0064
G235	G2584	0.0064
G319	G3338	0.0064
G309	G3628	0.0064
G313	G3628	0.0064
G319	G3628	0.0064
G309	G3872	0.0064
G313	G4015	0.0064
G23	G389	0.0064
G23	G3084	0.0064
G23	G4023	0.0064
G281	G273	0.0064
G281	G629	0.0064
G113	G654	0.0064
G55	G1402	0.0064
G55	G1767	0.0064
G55	G3308	0.0064
G113	G3354	0.0064
G55	G3770	0.0064
G281	G3866	0.0064
G55	G4087	0.0064
G55	G4276	0.0064
G92	G1873	0.0064
G92	G4275	0.0064
G319	G281	0.0064
G313	G408	0.0064
G235	G480	0.0064
G319	G480	0.0064
G235	G630	0.0064
G23	G813	0.0064
G313	G1105	0.0064
G281	G1108	0.0064
G23	G1766	0.0064
G235	G1822	0.0064
G319	G1822	0.0064
G309	G1829	0.0064
G309	G1989	0.0064
G309	G2028	0.0064
G313	G2028	0.0064
G235	G2103	0.0064
G235	G2626	0.0064
G55	G2717	0.0064
G319	G2749	0.0064
G235	G2840	0.0064
G319	G2840	0.0064
G309	G3139	0.0064
G281	G3732	0.0064
G23	G3790	0.0064
G23	G4305	0.0064
G316	G182	0.0064
G316	G2070	0.0064
G316	G3295	0.0064
G92	G1592	0.0064
G92	G2572	0.0064
G92	G3658	0.0064
G92	G3896	0.0064
G92	G4126	0.0064
G319	G19	0.0064
G319	G22	0.0064
G319	G636	0.0064
G319	G684	0.0064
G235	G1613	0.0064
G309	G1613	0.0064
G319	G1613	0.0064
G309	G2796	0.0064
G319	G3035	0.0064
G235	G3983	0.0064
G309	G3983	0.0064
G313	G3983	0.0064
G235	G4365	0.0064
G92	G1861	0.0064
G281	G2441	0.0064
G23	G412	0.0064
G23	G1125	0.0064
G23	G2226	0.0064
G23	G2633	0.0064
G23	G3875	0.0064
G92	G809	0.0064
G92	G2759	0.0064
G92	G4342	0.0064
G92	G4088	0.0064
G316	G3079	0.0064
G316	G3321	0.0064
G23	G2193	0.0064
G7	G91	0.0063
G7	G296	0.0063
G183	G389	0.0063
G7	G392	0.0063
G7	G651	0.0063
G183	G760	0.0063
G7	G917	0.0063
G7	G937	0.0063
G7	G967	0.0063
G7	G1450	0.0063
G7	G1944	0.0063
G7	G2043	0.0063
G183	G2523	0.0063
G7	G3035	0.0063
G7	G3056	0.0063
G7	G3445	0.0063
G7	G3783	0.0063
G183	G4247	0.0063
G42	G962	0.0063
G42	G1055	0.0063
G42	G1871	0.0063
G42	G3013	0.0063
G42	G3179	0.0063
G42	G3362	0.0063
G42	G3629	0.0063
G113	G383	0.0063
G183	G1661	0.0063
G7	G1665	0.0063
G281	G1947	0.0063
G113	G3084	0.0063
G183	G4190	0.0063
G55	G359	0.0063
G281	G864	0.0063
G55	G3855	0.0063
G309	G573	0.0063
G319	G573	0.0063
G319	G1031	0.0063
G113	G881	0.0063
G23	G1947	0.0063
G113	G2396	0.0063
G42	G2592	0.0063
G113	G3129	0.0063
G113	G3773	0.0063
G113	G4188	0.0063
G235	G1011	0.0063
G235	G3119	0.0063
G313	G3446	0.0063
G235	G3825	0.0063
G55	G2064	0.0063
G55	G2437	0.0063
G281	G2936	0.0063
G92	G3258	0.0063
G113	G190	0.0063
G55	G287	0.0063
G281	G351	0.0063
G281	G607	0.0063
G55	G856	0.0063
G55	G2153	0.0063
G55	G2361	0.0063
G316	G2722	0.0063
G55	G2791	0.0063
G281	G3160	0.0063
G281	G3246	0.0063
G281	G3312	0.0063
G113	G3332	0.0063
G55	G3956	0.0063
G55	G4185	0.0063
G23	G1377	0.0063
G23	G1407	0.0063
G309	G96	0.0063
G313	G783	0.0063
G319	G829	0.0063
G235	G1568	0.0063
G313	G1579	0.0063
G235	G2699	0.0063
G235	G2762	0.0063
G313	G2762	0.0063
G319	G3179	0.0063
G309	G3181	0.0063
G235	G3518	0.0063
G313	G3602	0.0063
G309	G3926	0.0063
G309	G3996	0.0063
G92	G392	0.0063
G92	G903	0.0063
G92	G2032	0.0063
G92	G2038	0.0063
G92	G2918	0.0063
G55	G22	0.0063
G92	G207	0.0063
G313	G302	0.0063
G55	G395	0.0063
G92	G592	0.0063
G313	G854	0.0063
G309	G1046	0.0063
G319	G1046	0.0063
G319	G1102	0.0063
G55	G2132	0.0063
G319	G2635	0.0063
G55	G2834	0.0063
G281	G2850	0.0063
G281	G2989	0.0063
G309	G3054	0.0063
G319	G3054	0.0063
G235	G3164	0.0063
G313	G3208	0.0063
G313	G3228	0.0063
G313	G3778	0.0063
G55	G3807	0.0063
G313	G4039	0.0063
G319	G4098	0.0063
G235	G4146	0.0063
G55	G4329	0.0063
G319	G4353	0.0063
G55	G4365	0.0063
G319	G4424	0.0063
G23	G2487	0.0063
G23	G2539	0.0063
G23	G3168	0.0063
G23	G3301	0.0063
G23	G3678	0.0063
G23	G3850	0.0063
G23	G1706	0.0063
G23	G2526	0.0063
G23	G2929	0.0063
G23	G2989	0.0063
G23	G3191	0.0063
G23	G3700	0.0063
G23	G4462	0.0063
G281	G75	0.0063
G55	G495	0.0063
G316	G1520	0.0063
G281	G1866	0.0063
G316	G2535	0.0063
G92	G1275	0.0063
G92	G3254	0.0063
G92	G4075	0.0063
G319	G918	0.0063
G316	G2515	0.0063
G23	G1384	0.0063
G23	G1497	0.0063
G23	G1546	0.0063
G309	G3487	0.0063
G316	G642	0.0063
G23	G1034	0.0063
G92	G2789	0.0063
G7	G62	0.0062
G7	G123	0.0062
G183	G170	0.0062
G7	G370	0.0062
G7	G714	0.0062
G183	G1383	0.0062
G7	G1392	0.0062
G7	G1511	0.0062
G183	G1539	0.0062
G7	G1583	0.0062
G7	G1615	0.0062
G7	G1680	0.0062
G7	G1701	0.0062
G183	G1703	0.0062
G7	G2088	0.0062
G7	G2630	0.0062
G7	G2833	0.0062
G7	G2843	0.0062
G183	G2974	0.0062
G7	G3005	0.0062
G7	G3627	0.0062
G183	G3627	0.0062
G7	G3713	0.0062
G7	G3733	0.0062
G42	G143	0.0062
G42	G380	0.0062
G42	G669	0.0062
G42	G1132	0.0062
G42	G1511	0.0062
G42	G1938	0.0062
G42	G2491	0.0062
G42	G2925	0.0062
G42	G3808	0.0062
G42	G3967	0.0062
G42	G4070	0.0062
G42	G4216	0.0062
G183	G1866	0.0062
G113	G2266	0.0062
G281	G304	0.0062
G55	G2222	0.0062
G55	G3984	0.0062
G235	G4043	0.0062
G113	G220	0.0062
G113	G317	0.0062
G113	G478	0.0062
G113	G638	0.0062
G113	G849	0.0062
G113	G2018	0.0062
G113	G2296	0.0062
G113	G2332	0.0062
G42	G2377	0.0062
G113	G2998	0.0062
G113	G3425	0.0062
G113	G3573	0.0062
G113	G4216	0.0062
G92	G126	0.0062
G313	G88	0.0062
G235	G938	0.0062
G319	G938	0.0062
G309	G2540	0.0062
G313	G2540	0.0062
G235	G2722	0.0062
G313	G3314	0.0062
G319	G4155	0.0062
G55	G354	0.0062
G281	G1455	0.0062
G281	G3347	0.0062
G55	G4124	0.0062
G23	G1245	0.0062
G23	G2931	0.0062
G309	G660	0.0062
G235	G908	0.0062
G313	G980	0.0062
G235	G1765	0.0062
G319	G2110	0.0062
G319	G2371	0.0062
G235	G3030	0.0062
G319	G3030	0.0062
G319	G3451	0.0062
G313	G3998	0.0062
G313	G4417	0.0062
G113	G412	0.0062
G55	G638	0.0062
G281	G638	0.0062
G281	G1201	0.0062
G55	G1417	0.0062
G113	G1672	0.0062
G113	G1842	0.0062
G55	G1853	0.0062
G281	G1864	0.0062
G113	G1912	0.0062
G55	G2096	0.0062
G113	G2198	0.0062
G113	G2313	0.0062
G113	G2325	0.0062
G113	G2469	0.0062
G281	G2696	0.0062
G55	G2729	0.0062
G113	G3034	0.0062
G113	G3558	0.0062
G281	G3795	0.0062
G113	G3829	0.0062
G92	G1558	0.0062
G319	G35	0.0062
G309	G246	0.0062
G319	G264	0.0062
G313	G440	0.0062
G313	G1602	0.0062
G309	G1756	0.0062
G313	G3281	0.0062
G319	G3596	0.0062
G313	G4199	0.0062
G313	G4305	0.0062
G23	G362	0.0062
G23	G1258	0.0062
G23	G1753	0.0062
G23	G1825	0.0062
G23	G2372	0.0062
G23	G3076	0.0062
G316	G1555	0.0062
G55	G24	0.0062
G281	G439	0.0062
G235	G564	0.0062
G309	G811	0.0062
G313	G811	0.0062
G319	G811	0.0062
G281	G858	0.0062
G23	G897	0.0062
G313	G988	0.0062
G309	G1045	0.0062
G309	G1630	0.0062
G319	G1776	0.0062
G55	G1816	0.0062
G319	G1876	0.0062
G313	G1911	0.0062
G55	G1968	0.0062
G23	G2052	0.0062
G55	G2515	0.0062
G55	G2519	0.0062
G55	G2570	0.0062
G55	G2579	0.0062
G23	G2937	0.0062
G309	G3029	0.0062
G281	G3299	0.0062
G309	G3341	0.0062
G319	G3376	0.0062
G313	G3732	0.0062
G319	G4195	0.0062
G309	G4368	0.0062
G92	G1217	0.0062
G92	G1467	0.0062
G92	G1935	0.0062
G92	G2292	0.0062
G92	G2576	0.0062
G92	G2824	0.0062
G92	G3243	0.0062
G92	G3761	0.0062
G113	G1448	0.0062
G309	G439	0.0062
G319	G1191	0.0062
G309	G1250	0.0062
G319	G1250	0.0062
G235	G1346	0.0062
G313	G1483	0.0062
G319	G1504	0.0062
G309	G1727	0.0062
G319	G1727	0.0062
G309	G2000	0.0062
G319	G2000	0.0062
G235	G2579	0.0062
G313	G2682	0.0062
G313	G3254	0.0062
G319	G3525	0.0062
G319	G3721	0.0062
G313	G4422	0.0062
G316	G1061	0.0062
G316	G3828	0.0062
G92	G672	0.0062
G92	G2945	0.0062
G92	G3340	0.0062
G92	G3353	0.0062
G23	G93	0.0062
G23	G707	0.0062
G23	G1722	0.0062
G23	G3282	0.0062
G23	G3962	0.0062
G23	G4324	0.0062
G23	G4338	0.0062
G23	G4366	0.0062
G313	G3111	0.0062
G309	G4086	0.0062
G23	G2128	0.0062
G23	G2385	0.0062
G23	G2586	0.0062
G316	G1708	0.0062
G316	G2291	0.0062
G316	G3591	0.0062
G92	G604	0.0062
G7	G680	0.0061
G7	G691	0.0061
G183	G1100	0.0061
G7	G1726	0.0061
G7	G1899	0.0061
G7	G2060	0.0061
G7	G2170	0.0061
G7	G2766	0.0061
G7	G3799	0.0061
G42	G649	0.0061
G42	G1570	0.0061
G42	G1644	0.0061
G42	G1702	0.0061
G42	G1775	0.0061
G42	G1862	0.0061
G42	G2064	0.0061
G42	G2373	0.0061
G42	G2411	0.0061
G42	G2687	0.0061
G42	G2742	0.0061
G42	G3453	0.0061
G42	G3704	0.0061
G42	G4087	0.0061
G42	G4191	0.0061
G42	G4376	0.0061
G42	G4427	0.0061
G183	G11	0.0061
G183	G197	0.0061
G183	G1400	0.0061
G183	G1559	0.0061
G183	G2077	0.0061
G183	G2242	0.0061
G281	G2429	0.0061
G281	G3290	0.0061
G235	G594	0.0061
G309	G1836	0.0061
G313	G1836	0.0061
G319	G1836	0.0061
G235	G3493	0.0061
G313	G3493	0.0061
G113	G47	0.0061
G113	G109	0.0061
G113	G772	0.0061
G113	G1042	0.0061
G113	G1490	0.0061
G113	G1725	0.0061
G113	G1962	0.0061
G113	G2051	0.0061
G113	G2221	0.0061
G113	G2362	0.0061
G113	G2978	0.0061
G113	G3251	0.0061
G113	G3453	0.0061
G113	G3470	0.0061
G113	G3572	0.0061
G113	G3704	0.0061
G113	G4298	0.0061
G23	G745	0.0061
G23	G3390	0.0061
G281	G3564	0.0061
G281	G3733	0.0061
G55	G3905	0.0061
G313	G248	0.0061
G313	G1088	0.0061
G319	G1535	0.0061
G319	G1985	0.0061
G309	G2183	0.0061
G235	G2598	0.0061
G309	G2598	0.0061
G235	G2612	0.0061
G313	G2612	0.0061
G309	G3425	0.0061
G235	G3665	0.0061
G309	G3665	0.0061
G235	G4085	0.0061
G313	G4085	0.0061
G313	G4205	0.0061
G309	G4264	0.0061
G313	G4264	0.0061
G281	G467	0.0061
G55	G954	0.0061
G281	G1301	0.0061
G55	G1909	0.0061
G113	G2286	0.0061
G281	G2539	0.0061
G55	G2706	0.0061
G113	G2748	0.0061
G281	G3439	0.0061
G281	G3850	0.0061
G281	G3915	0.0061
G281	G4030	0.0061
G55	G4045	0.0061
G23	G1688	0.0061
G23	G2670	0.0061
G23	G2830	0.0061
G23	G3972	0.0061
G313	G475	0.0061
G319	G648	0.0061
G309	G1185	0.0061
G309	G1634	0.0061
G313	G1634	0.0061
G319	G1909	0.0061
G235	G2139	0.0061
G309	G2139	0.0061
G309	G2631	0.0061
G309	G2750	0.0061
G319	G2908	0.0061
G309	G3698	0.0061
G313	G3698	0.0061
G319	G3821	0.0061
G309	G4068	0.0061
G235	G4096	0.0061
G309	G4136	0.0061
G316	G669	0.0061
G92	G296	0.0061
G92	G1288	0.0061
G92	G1360	0.0061
G92	G2337	0.0061
G92	G4297	0.0061
G92	G75	0.0061
G281	G675	0.0061
G92	G831	0.0061
G281	G923	0.0061
G55	G949	0.0061
G55	G1433	0.0061
G281	G1745	0.0061
G55	G1809	0.0061
G281	G1890	0.0061
G281	G1898	0.0061
G92	G1939	0.0061
G92	G2608	0.0061
G281	G2617	0.0061
G281	G2976	0.0061
G55	G3593	0.0061
G55	G3606	0.0061
G92	G3926	0.0061
G23	G318	0.0061
G23	G878	0.0061
G23	G2625	0.0061
G23	G2646	0.0061
G316	G3520	0.0061
G313	G216	0.0061
G319	G216	0.0061
G313	G514	0.0061
G235	G675	0.0061
G313	G675	0.0061
G313	G1193	0.0061
G309	G2622	0.0061
G319	G2622	0.0061
G309	G2701	0.0061
G319	G2701	0.0061
G235	G2845	0.0061
G319	G2893	0.0061
G319	G2934	0.0061
G309	G3438	0.0061
G23	G65	0.0061
G23	G480	0.0061
G23	G3053	0.0061
G23	G3440	0.0061
G23	G4003	0.0061
G281	G293	0.0061
G92	G623	0.0061
G92	G2613	0.0061
G92	G3532	0.0061
G92	G4391	0.0061
G319	G4166	0.0061
G316	G796	0.0061
G23	G1468	0.0061
G23	G4127	0.0061
G7	G294	0.006
G7	G1150	0.006
G7	G1338	0.006
G7	G1632	0.006
G7	G2087	0.006
G7	G2326	0.006
G7	G2437	0.006
G7	G2504	0.006
G7	G2530	0.006
G7	G2768	0.006
G183	G2999	0.006
G7	G3301	0.006
G7	G4275	0.006
G183	G4390	0.006
G42	G371	0.006
G42	G613	0.006
G42	G622	0.006
G42	G641	0.006
G42	G831	0.006
G42	G1519	0.006
G42	G2352	0.006
G42	G2542	0.006
G42	G2727	0.006
G42	G4305	0.006
G42	G4428	0.006
G42	G4438	0.006
G113	G71	0.006
G281	G262	0.006
G183	G1348	0.006
G113	G1416	0.006
G113	G2336	0.006
G7	G3161	0.006
G281	G1449	0.006
G55	G2106	0.006
G281	G2106	0.006
G281	G3417	0.006
G113	G618	0.006
G113	G976	0.006
G113	G1061	0.006
G113	G1153	0.006
G42	G2762	0.006
G113	G3532	0.006
G42	G4389	0.006
G235	G47	0.006
G309	G252	0.006
G235	G2634	0.006
G309	G2634	0.006
G313	G2722	0.006
G235	G2987	0.006
G319	G3404	0.006
G235	G3987	0.006
G319	G4121	0.006
G235	G4357	0.006
G281	G33	0.006
G281	G1366	0.006
G281	G2235	0.006
G281	G2273	0.006
G281	G2455	0.006
G55	G2667	0.006
G281	G2711	0.006
G55	G2806	0.006
G281	G2883	0.006
G281	G3737	0.006
G281	G3982	0.006
G281	G4443	0.006
G23	G3974	0.006
G319	G422	0.006
G313	G557	0.006
G235	G1988	0.006
G319	G1988	0.006
G319	G2614	0.006
G235	G3683	0.006
G319	G3724	0.006
G309	G3738	0.006
G319	G3738	0.006
G313	G3780	0.006
G313	G4079	0.006
G55	G236	0.006
G55	G282	0.006
G113	G580	0.006
G113	G869	0.006
G113	G921	0.006
G113	G1015	0.006
G281	G1068	0.006
G113	G1069	0.006
G113	G1081	0.006
G55	G1261	0.006
G55	G1306	0.006
G55	G1385	0.006
G281	G1475	0.006
G113	G1529	0.006
G281	G1872	0.006
G113	G2413	0.006
G281	G2568	0.006
G281	G2659	0.006
G281	G2684	0.006
G281	G2692	0.006
G55	G2779	0.006
G113	G2905	0.006
G113	G3007	0.006
G113	G3317	0.006
G55	G3470	0.006
G113	G3473	0.006
G281	G3656	0.006
G55	G3851	0.006
G55	G3938	0.006
G55	G4115	0.006
G281	G4115	0.006
G55	G4383	0.006
G55	G4430	0.006
G281	G4470	0.006
G55	G4483	0.006
G113	G4510	0.006
G92	G2	0.006
G92	G3145	0.006
G23	G1752	0.006
G23	G4120	0.006
G23	G40	0.006
G313	G283	0.006
G281	G299	0.006
G319	G324	0.006
G23	G610	0.006
G309	G715	0.006
G313	G774	0.006
G281	G909	0.006
G313	G1226	0.006
G309	G1414	0.006
G23	G1447	0.006
G23	G1572	0.006
G281	G1645	0.006
G313	G1691	0.006
G313	G1765	0.006
G319	G1765	0.006
G313	G1841	0.006
G235	G1861	0.006
G309	G1861	0.006
G23	G1931	0.006
G319	G1965	0.006
G319	G2169	0.006
G55	G2662	0.006
G281	G2952	0.006
G235	G3280	0.006
G23	G3366	0.006
G55	G3413	0.006
G281	G3555	0.006
G55	G3622	0.006
G55	G3826	0.006
G281	G3826	0.006
G281	G4172	0.006
G316	G1205	0.006
G316	G1374	0.006
G316	G1997	0.006
G316	G2298	0.006
G316	G3639	0.006
G92	G60	0.006
G92	G2501	0.006
G92	G2968	0.006
G92	G3312	0.006
G319	G116	0.006
G313	G428	0.006
G313	G562	0.006
G313	G1140	0.006
G309	G1360	0.006
G319	G1384	0.006
G319	G1851	0.006
G313	G2544	0.006
G309	G3174	0.006
G319	G3174	0.006
G309	G3488	0.006
G319	G3488	0.006
G235	G3622	0.006
G309	G3622	0.006
G235	G3682	0.006
G313	G3682	0.006
G309	G4059	0.006
G92	G1808	0.006
G92	G3086	0.006
G55	G3436	0.006
G23	G771	0.006
G316	G1689	0.006
G23	G2343	0.006
G316	G2749	0.006
G316	G3895	0.006
G316	G4000	0.006
G23	G4217	0.006
G23	G4288	0.006
G23	G4386	0.006
G92	G3080	0.006
G319	G2383	0.006
G316	G3332	0.006
G92	G2926	0.006
G316	G3953	0.006
G7	G424	0.0059
G7	G506	0.0059
G183	G679	0.0059
G183	G1337	0.0059
G7	G1688	0.0059
G7	G1933	0.0059
G7	G2475	0.0059
G183	G2499	0.0059
G7	G2670	0.0059
G7	G2970	0.0059
G7	G3043	0.0059
G183	G3043	0.0059
G7	G4359	0.0059
G7	G4443	0.0059
G42	G308	0.0059
G42	G697	0.0059
G42	G1436	0.0059
G42	G1865	0.0059
G42	G2933	0.0059
G42	G3077	0.0059
G183	G3	0.0059
G183	G382	0.0059
G183	G550	0.0059
G183	G1035	0.0059
G113	G2081	0.0059
G183	G2331	0.0059
G183	G2564	0.0059
G7	G2695	0.0059
G183	G3040	0.0059
G183	G3079	0.0059
G183	G3885	0.0059
G183	G3897	0.0059
G183	G4414	0.0059
G113	G4449	0.0059
G319	G2894	0.0059
G281	G196	0.0059
G235	G151	0.0059
G319	G3364	0.0059
G113	G42	0.0059
G113	G153	0.0059
G113	G262	0.0059
G113	G320	0.0059
G113	G613	0.0059
G113	G944	0.0059
G113	G1197	0.0059
G42	G1394	0.0059
G113	G1957	0.0059
G113	G2137	0.0059
G113	G2164	0.0059
G113	G2869	0.0059
G113	G2887	0.0059
G113	G3141	0.0059
G113	G3307	0.0059
G113	G3632	0.0059
G113	G3926	0.0059
G113	G4197	0.0059
G235	G1042	0.0059
G309	G2580	0.0059
G313	G3160	0.0059
G235	G3855	0.0059
G235	G4193	0.0059
G309	G4193	0.0059
G55	G1456	0.0059
G281	G3777	0.0059
G92	G2663	0.0059
G92	G2785	0.0059
G92	G3191	0.0059
G313	G174	0.0059
G319	G385	0.0059
G313	G861	0.0059
G309	G902	0.0059
G319	G1136	0.0059
G319	G1150	0.0059
G313	G1393	0.0059
G313	G1495	0.0059
G309	G2192	0.0059
G313	G3301	0.0059
G235	G3427	0.0059
G313	G4275	0.0059
G313	G4420	0.0059
G92	G4253	0.0059
G23	G308	0.0059
G316	G3417	0.0059
G55	G112	0.0059
G281	G430	0.0059
G55	G432	0.0059
G55	G458	0.0059
G281	G802	0.0059
G281	G1061	0.0059
G55	G2855	0.0059
G281	G2855	0.0059
G113	G3152	0.0059
G55	G3266	0.0059
G113	G3279	0.0059
G55	G3535	0.0059
G113	G3928	0.0059
G113	G4092	0.0059
G281	G4326	0.0059
G55	G4412	0.0059
G281	G4468	0.0059
G23	G120	0.0059
G23	G133	0.0059
G23	G1450	0.0059
G23	G4364	0.0059
G235	G411	0.0059
G235	G416	0.0059
G313	G1020	0.0059
G309	G1162	0.0059
G313	G1447	0.0059
G309	G1931	0.0059
G235	G2607	0.0059
G309	G3757	0.0059
G235	G3838	0.0059
G235	G4435	0.0059
G92	G941	0.0059
G92	G1825	0.0059
G92	G1902	0.0059
G92	G1944	0.0059
G92	G2046	0.0059
G92	G40	0.0059
G92	G144	0.0059
G55	G214	0.0059
G92	G438	0.0059
G92	G480	0.0059
G313	G647	0.0059
G281	G672	0.0059
G319	G856	0.0059
G92	G1089	0.0059
G313	G1475	0.0059
G309	G1517	0.0059
G235	G1552	0.0059
G319	G1552	0.0059
G313	G1600	0.0059
G55	G1641	0.0059
G316	G2100	0.0059
G92	G2246	0.0059
G309	G2358	0.0059
G313	G2358	0.0059
G55	G2360	0.0059
G281	G2442	0.0059
G319	G2547	0.0059
G281	G2588	0.0059
G319	G2741	0.0059
G55	G3107	0.0059
G281	G3107	0.0059
G309	G3114	0.0059
G55	G3204	0.0059
G235	G3230	0.0059
G281	G3230	0.0059
G309	G3230	0.0059
G316	G3338	0.0059
G319	G3350	0.0059
G92	G3407	0.0059
G55	G3520	0.0059
G281	G3590	0.0059
G281	G3794	0.0059
G281	G3824	0.0059
G55	G3929	0.0059
G281	G3929	0.0059
G235	G4140	0.0059
G235	G4203	0.0059
G319	G4265	0.0059
G313	G4340	0.0059
G92	G4438	0.0059
G23	G426	0.0059
G23	G659	0.0059
G23	G1761	0.0059
G23	G2826	0.0059
G309	G736	0.0059
G309	G850	0.0059
G235	G1574	0.0059
G309	G1890	0.0059
G313	G2194	0.0059
G309	G2595	0.0059
G319	G2595	0.0059
G309	G2652	0.0059
G235	G2673	0.0059
G309	G2673	0.0059
G319	G2673	0.0059
G235	G2782	0.0059
G319	G3290	0.0059
G235	G3357	0.0059
G309	G3691	0.0059
G235	G3839	0.0059
G319	G3936	0.0059
G319	G3970	0.0059
G235	G4268	0.0059
G316	G8	0.0059
G55	G2798	0.0059
G55	G3114	0.0059
G281	G3818	0.0059
G92	G3539	0.0059
G319	G305	0.0059
G319	G2119	0.0059
G23	G468	0.0059
G23	G705	0.0059
G23	G980	0.0059
G23	G2253	0.0059
G23	G3271	0.0059
G316	G1975	0.0059
G316	G2854	0.0059
G316	G4444	0.0059
G23	G505	0.0059
G23	G2425	0.0059
G23	G2819	0.0059
G319	G3398	0.0059
G92	G2440	0.0059
G183	G234	0.0058
G183	G239	0.0058
G7	G377	0.0058
G7	G380	0.0058
G7	G406	0.0058
G7	G669	0.0058
G7	G688	0.0058
G7	G921	0.0058
G7	G957	0.0058
G7	G1132	0.0058
G7	G1159	0.0058
G7	G1342	0.0058
G7	G1871	0.0058
G7	G2023	0.0058
G7	G2336	0.0058
G7	G2438	0.0058
G7	G3391	0.0058
G7	G3464	0.0058
G7	G3717	0.0058
G7	G3846	0.0058
G7	G3881	0.0058
G7	G4211	0.0058
G7	G4320	0.0058
G42	G266	0.0058
G42	G1202	0.0058
G42	G1374	0.0058
G42	G2614	0.0058
G42	G3702	0.0058
G42	G4158	0.0058
G183	G187	0.0058
G183	G369	0.0058
G183	G668	0.0058
G183	G848	0.0058
G183	G1018	0.0058
G7	G1029	0.0058
G183	G1341	0.0058
G183	G1439	0.0058
G7	G2091	0.0058
G183	G2163	0.0058
G183	G2164	0.0058
G183	G2418	0.0058
G183	G2425	0.0058
G183	G3324	0.0058
G183	G3528	0.0058
G183	G3670	0.0058
G183	G3684	0.0058
G183	G3842	0.0058
G183	G3909	0.0058
G183	G4322	0.0058
G7	G4477	0.0058
G183	G4491	0.0058
G281	G2786	0.0058
G235	G1885	0.0058
G313	G1885	0.0058
G113	G40	0.0058
G113	G43	0.0058
G113	G622	0.0058
G113	G1774	0.0058
G113	G1817	0.0058
G113	G2301	0.0058
G42	G2782	0.0058
G113	G3089	0.0058
G92	G777	0.0058
G319	G832	0.0058
G319	G2932	0.0058
G235	G3587	0.0058
G235	G3984	0.0058
G313	G3984	0.0058
G319	G3984	0.0058
G281	G248	0.0058
G55	G294	0.0058
G55	G1535	0.0058
G55	G1596	0.0058
G281	G1632	0.0058
G281	G2229	0.0058
G55	G2326	0.0058
G55	G3425	0.0058
G55	G3692	0.0058
G281	G3692	0.0058
G55	G4085	0.0058
G23	G1150	0.0058
G316	G34	0.0058
G113	G257	0.0058
G55	G437	0.0058
G55	G521	0.0058
G113	G615	0.0058
G281	G718	0.0058
G113	G750	0.0058
G55	G1419	0.0058
G113	G1825	0.0058
G113	G1869	0.0058
G113	G1968	0.0058
G113	G2406	0.0058
G55	G2951	0.0058
G281	G2962	0.0058
G113	G2963	0.0058
G113	G3039	0.0058
G281	G3041	0.0058
G113	G3093	0.0058
G281	G3137	0.0058
G113	G3716	0.0058
G113	G3762	0.0058
G113	G3942	0.0058
G113	G4060	0.0058
G55	G4188	0.0058
G113	G4235	0.0058
G92	G1437	0.0058
G92	G1858	0.0058
G92	G2154	0.0058
G313	G72	0.0058
G319	G253	0.0058
G235	G944	0.0058
G319	G1007	0.0058
G313	G1156	0.0058
G309	G1211	0.0058
G313	G1798	0.0058
G235	G2112	0.0058
G313	G2112	0.0058
G313	G2135	0.0058
G309	G2202	0.0058
G313	G2202	0.0058
G235	G2403	0.0058
G313	G2703	0.0058
G313	G2751	0.0058
G235	G3321	0.0058
G235	G3704	0.0058
G319	G3993	0.0058
G316	G4310	0.0058
G309	G20	0.0058
G309	G302	0.0058
G281	G450	0.0058
G55	G553	0.0058
G313	G671	0.0058
G235	G747	0.0058
G309	G747	0.0058
G309	G930	0.0058
G281	G1045	0.0058
G281	G1557	0.0058
G313	G1826	0.0058
G319	G2114	0.0058
G23	G2135	0.0058
G55	G2220	0.0058
G309	G2325	0.0058
G281	G2520	0.0058
G23	G2554	0.0058
G281	G2639	0.0058
G235	G2655	0.0058
G235	G2967	0.0058
G319	G3037	0.0058
G309	G3138	0.0058
G319	G3138	0.0058
G23	G3398	0.0058
G313	G3633	0.0058
G309	G3730	0.0058
G23	G4472	0.0058
G92	G1370	0.0058
G92	G1514	0.0058
G92	G1839	0.0058
G92	G2856	0.0058
G316	G1963	0.0058
G113	G2484	0.0058
G316	G881	0.0058
G316	G3065	0.0058
G23	G434	0.0058
G23	G741	0.0058
G23	G3620	0.0058
G92	G4218	0.0058
G55	G2471	0.0058
G55	G2629	0.0058
G23	G82	0.0058
G23	G466	0.0058
G23	G955	0.0058
G23	G2190	0.0058
G23	G4243	0.0058
G319	G982	0.0058
G309	G2319	0.0058
G319	G4167	0.0058
G313	G4183	0.0058
G316	G1045	0.0058
G316	G2520	0.0058
G92	G435	0.0058
G92	G934	0.0058
G92	G1260	0.0058
G92	G1479	0.0058
G23	G1440	0.0058
G23	G4196	0.0058
G23	G4274	0.0058
G183	G32	0.0057
G183	G383	0.0057
G183	G436	0.0057
G7	G620	0.0057
G7	G4052	0.0057
G7	G4267	0.0057
G42	G127	0.0057
G42	G1528	0.0057
G42	G1850	0.0057
G42	G2008	0.0057
G42	G4052	0.0057
G183	G360	0.0057
G183	G493	0.0057
G7	G588	0.0057
G183	G955	0.0057
G183	G1009	0.0057
G183	G1681	0.0057
G7	G1982	0.0057
G7	G2022	0.0057
G183	G2333	0.0057
G183	G2923	0.0057
G183	G2973	0.0057
G7	G3188	0.0057
G7	G3237	0.0057
G183	G3276	0.0057
G183	G4230	0.0057
G113	G4308	0.0057
G183	G4412	0.0057
G183	G4475	0.0057
G235	G2642	0.0057
G55	G146	0.0057
G55	G803	0.0057
G281	G803	0.0057
G55	G1150	0.0057
G313	G777	0.0057
G309	G873	0.0057
G235	G881	0.0057
G319	G881	0.0057
G313	G4355	0.0057
G42	G270	0.0057
G113	G779	0.0057
G113	G1013	0.0057
G42	G1751	0.0057
G113	G1840	0.0057
G23	G3186	0.0057
G113	G3231	0.0057
G113	G3493	0.0057
G55	G557	0.0057
G281	G723	0.0057
G281	G1992	0.0057
G281	G2373	0.0057
G55	G3348	0.0057
G281	G3942	0.0057
G281	G4079	0.0057
G281	G4258	0.0057
G92	G388	0.0057
G319	G679	0.0057
G309	G769	0.0057
G313	G769	0.0057
G319	G769	0.0057
G235	G940	0.0057
G309	G940	0.0057
G313	G940	0.0057
G235	G1021	0.0057
G313	G1064	0.0057
G235	G1136	0.0057
G319	G1356	0.0057
G309	G1377	0.0057
G235	G2421	0.0057
G313	G2421	0.0057
G235	G3627	0.0057
G309	G3627	0.0057
G313	G3627	0.0057
G319	G3627	0.0057
G313	G3667	0.0057
G235	G3718	0.0057
G235	G3829	0.0057
G309	G3829	0.0057
G235	G4255	0.0057
G92	G1011	0.0057
G23	G1755	0.0057
G281	G107	0.0057
G55	G220	0.0057
G113	G506	0.0057
G281	G719	0.0057
G113	G770	0.0057
G113	G1406	0.0057
G281	G2095	0.0057
G55	G2382	0.0057
G113	G2422	0.0057
G113	G2431	0.0057
G55	G2498	0.0057
G281	G2498	0.0057
G281	G2541	0.0057
G113	G2580	0.0057
G113	G2617	0.0057
G113	G2642	0.0057
G281	G2998	0.0057
G113	G3075	0.0057
G281	G3155	0.0057
G113	G3190	0.0057
G113	G3588	0.0057
G281	G3822	0.0057
G113	G3952	0.0057
G113	G4006	0.0057
G281	G4156	0.0057
G113	G4161	0.0057
G281	G4387	0.0057
G23	G1342	0.0057
G23	G3773	0.0057
G23	G3863	0.0057
G235	G74	0.0057
G319	G175	0.0057
G313	G217	0.0057
G313	G1762	0.0057
G235	G2379	0.0057
G235	G2459	0.0057
G309	G2965	0.0057
G309	G3238	0.0057
G313	G3238	0.0057
G235	G3371	0.0057
G235	G3585	0.0057
G319	G4041	0.0057
G313	G4128	0.0057
G319	G4142	0.0057
G235	G4390	0.0057
G319	G4390	0.0057
G92	G1752	0.0057
G92	G2251	0.0057
G92	G123	0.0057
G92	G468	0.0057
G281	G590	0.0057
G281	G1563	0.0057
G281	G1810	0.0057
G281	G1895	0.0057
G281	G2026	0.0057
G55	G3349	0.0057
G281	G3349	0.0057
G55	G3988	0.0057
G55	G4296	0.0057
G316	G3961	0.0057
G23	G259	0.0057
G23	G1869	0.0057
G23	G2602	0.0057
G23	G3424	0.0057
G309	G583	0.0057
G319	G583	0.0057
G235	G1246	0.0057
G235	G1708	0.0057
G319	G2364	0.0057
G313	G2878	0.0057
G319	G3153	0.0057
G319	G3463	0.0057
G309	G3886	0.0057
G319	G3886	0.0057
G281	G261	0.0057
G281	G1005	0.0057
G281	G2063	0.0057
G92	G797	0.0057
G92	G1985	0.0057
G92	G3520	0.0057
G313	G339	0.0057
G313	G1523	0.0057
G319	G1523	0.0057
G235	G1908	0.0057
G313	G3670	0.0057
G316	G665	0.0057
G316	G2522	0.0057
G23	G580	0.0057
G23	G3257	0.0057
G23	G4042	0.0057
G23	G740	0.0057
G23	G1958	0.0057
G23	G2241	0.0057
G23	G3654	0.0057
G23	G4211	0.0057
G7	G2623	0.0056
G7	G2655	0.0056
G7	G2860	0.0056
G7	G3021	0.0056
G7	G3278	0.0056
G183	G3278	0.0056
G7	G3917	0.0056
G42	G1761	0.0056
G42	G1974	0.0056
G42	G3872	0.0056
G42	G4297	0.0056
G113	G159	0.0056
G113	G225	0.0056
G183	G942	0.0056
G183	G1179	0.0056
G183	G1278	0.0056
G183	G1454	0.0056
G113	G2244	0.0056
G7	G2320	0.0056
G281	G2584	0.0056
G183	G2928	0.0056
G183	G2939	0.0056
G183	G4223	0.0056
G183	G4282	0.0056
G183	G4503	0.0056
G281	G2785	0.0056
G235	G1287	0.0056
G113	G488	0.0056
G113	G518	0.0056
G113	G726	0.0056
G113	G1376	0.0056
G113	G1386	0.0056
G113	G2105	0.0056
G113	G2182	0.0056
G113	G2550	0.0056
G113	G2565	0.0056
G113	G3655	0.0056
G42	G4031	0.0056
G113	G4153	0.0056
G319	G795	0.0056
G235	G1337	0.0056
G235	G3789	0.0056
G313	G3789	0.0056
G316	G1916	0.0056
G281	G3196	0.0056
G309	G30	0.0056
G309	G779	0.0056
G309	G948	0.0056
G319	G948	0.0056
G313	G1519	0.0056
G235	G1720	0.0056
G235	G1892	0.0056
G235	G2970	0.0056
G235	G3043	0.0056
G235	G3533	0.0056
G309	G3533	0.0056
G313	G3999	0.0056
G281	G378	0.0056
G113	G411	0.0056
G316	G456	0.0056
G281	G893	0.0056
G55	G1169	0.0056
G113	G1947	0.0056
G55	G2018	0.0056
G281	G2035	0.0056
G281	G2136	0.0056
G55	G2154	0.0056
G281	G2154	0.0056
G113	G2251	0.0056
G113	G2567	0.0056
G113	G2652	0.0056
G113	G2658	0.0056
G281	G2799	0.0056
G55	G3216	0.0056
G113	G3230	0.0056
G55	G3343	0.0056
G113	G3878	0.0056
G281	G4192	0.0056
G113	G4228	0.0056
G113	G4508	0.0056
G92	G152	0.0056
G92	G1885	0.0056
G92	G2812	0.0056
G92	G3717	0.0056
G313	G101	0.0056
G313	G301	0.0056
G319	G434	0.0056
G309	G857	0.0056
G235	G863	0.0056
G313	G863	0.0056
G235	G1039	0.0056
G235	G1243	0.0056
G319	G2685	0.0056
G309	G2814	0.0056
G313	G4153	0.0056
G319	G4438	0.0056
G309	G4483	0.0056
G23	G1850	0.0056
G23	G2056	0.0056
G23	G2107	0.0056
G23	G3945	0.0056
G313	G394	0.0056
G281	G496	0.0056
G316	G630	0.0056
G281	G1047	0.0056
G309	G1260	0.0056
G319	G1260	0.0056
G281	G1427	0.0056
G55	G1471	0.0056
G313	G1533	0.0056
G319	G1589	0.0056
G309	G1642	0.0056
G313	G1733	0.0056
G313	G2323	0.0056
G313	G2535	0.0056
G319	G2535	0.0056
G319	G2572	0.0056
G55	G2874	0.0056
G281	G3249	0.0056
G319	G3507	0.0056
G313	G4025	0.0056
G316	G4325	0.0056
G92	G86	0.0056
G92	G1434	0.0056
G92	G2321	0.0056
G92	G2640	0.0056
G92	G3439	0.0056
G313	G429	0.0056
G235	G601	0.0056
G309	G601	0.0056
G309	G614	0.0056
G309	G1086	0.0056
G235	G1363	0.0056
G319	G1553	0.0056
G313	G1853	0.0056
G313	G1983	0.0056
G309	G2321	0.0056
G319	G2321	0.0056
G235	G2520	0.0056
G235	G2639	0.0056
G309	G2639	0.0056
G319	G2639	0.0056
G313	G3431	0.0056
G319	G3485	0.0056
G235	G3671	0.0056
G313	G3705	0.0056
G309	G3892	0.0056
G319	G3901	0.0056
G23	G1232	0.0056
G23	G1279	0.0056
G23	G1717	0.0056
G23	G2239	0.0056
G23	G2743	0.0056
G23	G3029	0.0056
G23	G3116	0.0056
G92	G200	0.0056
G92	G1317	0.0056
G92	G2925	0.0056
G92	G4465	0.0056
G316	G607	0.0056
G281	G1321	0.0056
G55	G1882	0.0056
G281	G2086	0.0056
G316	G2340	0.0056
G316	G2456	0.0056
G281	G3802	0.0056
G316	G344	0.0056
G23	G1507	0.0056
G23	G1564	0.0056
G23	G2017	0.0056
G23	G2861	0.0056
G23	G3394	0.0056
G23	G3768	0.0056
G316	G4098	0.0056
G319	G612	0.0056
G319	G1357	0.0056
G313	G1959	0.0056
G313	G2888	0.0056
G319	G4491	0.0056
G313	G828	0.0056
G313	G4057	0.0056
G316	G1937	0.0056
G92	G261	0.0056
G92	G650	0.0056
G92	G1209	0.0056
G23	G6	0.0056
G316	G3522	0.0056
G7	G15	0.0055
G7	G30	0.0055
G7	G59	0.0055
G7	G88	0.0055
G7	G184	0.0055
G7	G240	0.0055
G7	G938	0.0055
G7	G1072	0.0055
G183	G2250	0.0055
G183	G2471	0.0055
G7	G2851	0.0055
G7	G3093	0.0055
G7	G3446	0.0055
G7	G4256	0.0055
G183	G4256	0.0055
G42	G630	0.0055
G42	G687	0.0055
G42	G1358	0.0055
G42	G1597	0.0055
G42	G1752	0.0055
G42	G1894	0.0055
G42	G2140	0.0055
G183	G130	0.0055
G7	G155	0.0055
G183	G181	0.0055
G183	G278	0.0055
G7	G412	0.0055
G183	G560	0.0055
G183	G1199	0.0055
G183	G1433	0.0055
G183	G1479	0.0055
G183	G1910	0.0055
G183	G2068	0.0055
G183	G2190	0.0055
G183	G2337	0.0055
G183	G2372	0.0055
G183	G2649	0.0055
G183	G2964	0.0055
G183	G2987	0.0055
G183	G3205	0.0055
G183	G3621	0.0055
G183	G3712	0.0055
G7	G3794	0.0055
G7	G3900	0.0055
G281	G256	0.0055
G281	G3047	0.0055
G281	G3933	0.0055
G113	G177	0.0055
G113	G247	0.0055
G113	G2013	0.0055
G113	G2153	0.0055
G42	G2288	0.0055
G42	G4108	0.0055
G42	G4211	0.0055
G309	G28	0.0055
G319	G4013	0.0055
G55	G769	0.0055
G55	G1223	0.0055
G281	G1547	0.0055
G55	G2421	0.0055
G281	G3117	0.0055
G92	G1313	0.0055
G309	G171	0.0055
G313	G1006	0.0055
G313	G1437	0.0055
G319	G1450	0.0055
G309	G1666	0.0055
G313	G1666	0.0055
G309	G2475	0.0055
G309	G3043	0.0055
G309	G3170	0.0055
G313	G3170	0.0055
G309	G4359	0.0055
G313	G4359	0.0055
G319	G4511	0.0055
G92	G2336	0.0055
G92	G4462	0.0055
G316	G1667	0.0055
G55	G47	0.0055
G281	G119	0.0055
G55	G224	0.0055
G55	G685	0.0055
G55	G913	0.0055
G113	G1032	0.0055
G113	G1271	0.0055
G55	G1367	0.0055
G55	G1723	0.0055
G55	G2051	0.0055
G113	G2205	0.0055
G113	G2233	0.0055
G281	G2376	0.0055
G113	G2544	0.0055
G113	G2889	0.0055
G113	G3018	0.0055
G281	G3287	0.0055
G55	G3854	0.0055
G281	G4089	0.0055
G92	G895	0.0055
G92	G917	0.0055
G92	G1894	0.0055
G92	G2720	0.0055
G316	G1992	0.0055
G319	G8	0.0055
G235	G118	0.0055
G319	G118	0.0055
G23	G257	0.0055
G235	G322	0.0055
G55	G418	0.0055
G309	G584	0.0055
G235	G599	0.0055
G309	G806	0.0055
G55	G932	0.0055
G281	G970	0.0055
G92	G1020	0.0055
G309	G1058	0.0055
G281	G1294	0.0055
G92	G1436	0.0055
G55	G1497	0.0055
G23	G1762	0.0055
G235	G1767	0.0055
G309	G1966	0.0055
G235	G2003	0.0055
G309	G2019	0.0055
G235	G2055	0.0055
G23	G2157	0.0055
G313	G2270	0.0055
G55	G2432	0.0055
G23	G2494	0.0055
G309	G2607	0.0055
G92	G2715	0.0055
G235	G2860	0.0055
G319	G2868	0.0055
G23	G2880	0.0055
G23	G3008	0.0055
G235	G3104	0.0055
G313	G3276	0.0055
G281	G3405	0.0055
G309	G3603	0.0055
G55	G3653	0.0055
G313	G3761	0.0055
G313	G3832	0.0055
G313	G3887	0.0055
G281	G3893	0.0055
G92	G4303	0.0055
G319	G4411	0.0055
G23	G1709	0.0055
G23	G3245	0.0055
G23	G4437	0.0055
G309	G453	0.0055
G319	G453	0.0055
G235	G1673	0.0055
G309	G1673	0.0055
G313	G1673	0.0055
G319	G1673	0.0055
G309	G2053	0.0055
G319	G2053	0.0055
G313	G2199	0.0055
G313	G2245	0.0055
G319	G3088	0.0055
G319	G3127	0.0055
G235	G3311	0.0055
G313	G3775	0.0055
G316	G2354	0.0055
G316	G4222	0.0055
G281	G3495	0.0055
G55	G3594	0.0055
G92	G1401	0.0055
G92	G4067	0.0055
G23	G1693	0.0055
G23	G1783	0.0055
G23	G4373	0.0055
G316	G1907	0.0055
G316	G3807	0.0055
G319	G2435	0.0055
G23	G1928	0.0055
G316	G4157	0.0055
G7	G2634	0.0054
G7	G2776	0.0054
G7	G3131	0.0054
G7	G3404	0.0054
G7	G3997	0.0054
G7	G4357	0.0054
G183	G4357	0.0054
G7	G4449	0.0054
G42	G1177	0.0054
G42	G1356	0.0054
G42	G3236	0.0054
G42	G3779	0.0054
G42	G3915	0.0054
G42	G4307	0.0054
G7	G149	0.0054
G183	G202	0.0054
G183	G439	0.0054
G183	G441	0.0054
G183	G580	0.0054
G183	G853	0.0054
G7	G931	0.0054
G183	G936	0.0054
G183	G1015	0.0054
G7	G1147	0.0054
G183	G1239	0.0054
G7	G1679	0.0054
G183	G1727	0.0054
G183	G1780	0.0054
G7	G1904	0.0054
G183	G1904	0.0054
G183	G2016	0.0054
G183	G2148	0.0054
G183	G2306	0.0054
G183	G2549	0.0054
G183	G2647	0.0054
G7	G2711	0.0054
G7	G2737	0.0054
G113	G2785	0.0054
G183	G3240	0.0054
G7	G3526	0.0054
G183	G3807	0.0054
G7	G3820	0.0054
G183	G4071	0.0054
G183	G4129	0.0054
G183	G4246	0.0054
G183	G4287	0.0054
G7	G4369	0.0054
G183	G4393	0.0054
G113	G4444	0.0054
G235	G3012	0.0054
G55	G3176	0.0054
G281	G3176	0.0054
G309	G4482	0.0054
G92	G2584	0.0054
G42	G461	0.0054
G42	G634	0.0054
G113	G1850	0.0054
G42	G4432	0.0054
G313	G46	0.0054
G319	G159	0.0054
G313	G409	0.0054
G319	G660	0.0054
G319	G1449	0.0054
G319	G3008	0.0054
G235	G3269	0.0054
G319	G3269	0.0054
G319	G3714	0.0054
G235	G4121	0.0054
G309	G4121	0.0054
G55	G2	0.0054
G55	G267	0.0054
G55	G504	0.0054
G55	G506	0.0054
G281	G779	0.0054
G55	G1833	0.0054
G55	G3533	0.0054
G281	G3533	0.0054
G316	G2561	0.0054
G316	G3146	0.0054
G313	G297	0.0054
G319	G352	0.0054
G235	G669	0.0054
G309	G957	0.0054
G309	G1710	0.0054
G319	G1710	0.0054
G313	G1896	0.0054
G235	G2269	0.0054
G319	G3711	0.0054
G319	G4508	0.0054
G281	G67	0.0054
G113	G273	0.0054
G113	G471	0.0054
G55	G492	0.0054
G113	G707	0.0054
G113	G724	0.0054
G113	G1333	0.0054
G113	G1980	0.0054
G113	G2062	0.0054
G55	G2671	0.0054
G55	G2998	0.0054
G113	G3103	0.0054
G113	G3281	0.0054
G281	G3952	0.0054
G113	G3962	0.0054
G113	G4457	0.0054
G92	G1132	0.0054
G92	G1804	0.0054
G92	G2207	0.0054
G92	G2473	0.0054
G92	G2891	0.0054
G23	G1501	0.0054
G23	G2542	0.0054
G23	G2802	0.0054
G23	G3695	0.0054
G235	G266	0.0054
G313	G401	0.0054
G313	G445	0.0054
G235	G760	0.0054
G319	G858	0.0054
G235	G997	0.0054
G313	G1104	0.0054
G309	G1205	0.0054
G309	G1667	0.0054
G319	G1667	0.0054
G309	G2404	0.0054
G319	G2404	0.0054
G319	G2594	0.0054
G309	G3109	0.0054
G313	G3109	0.0054
G235	G3241	0.0054
G309	G3494	0.0054
G313	G3494	0.0054
G319	G3494	0.0054
G235	G4191	0.0054
G316	G380	0.0054
G23	G865	0.0054
G23	G4273	0.0054
G23	G4457	0.0054
G313	G427	0.0054
G309	G603	0.0054
G319	G743	0.0054
G55	G752	0.0054
G55	G1438	0.0054
G55	G1564	0.0054
G281	G1802	0.0054
G309	G1948	0.0054
G313	G1948	0.0054
G235	G2361	0.0054
G313	G2501	0.0054
G309	G2816	0.0054
G319	G2940	0.0054
G235	G3223	0.0054
G309	G3246	0.0054
G55	G3375	0.0054
G281	G3669	0.0054
G319	G4080	0.0054
G235	G4185	0.0054
G319	G4409	0.0054
G92	G966	0.0054
G92	G1394	0.0054
G92	G1544	0.0054
G92	G2477	0.0054
G92	G2852	0.0054
G113	G2203	0.0054
G113	G2615	0.0054
G235	G766	0.0054
G319	G929	0.0054
G235	G1047	0.0054
G235	G1520	0.0054
G309	G1520	0.0054
G309	G1770	0.0054
G309	G2483	0.0054
G309	G2582	0.0054
G319	G2843	0.0054
G313	G3123	0.0054
G309	G3175	0.0054
G319	G3175	0.0054
G235	G3681	0.0054
G309	G3990	0.0054
G309	G4340	0.0054
G319	G4340	0.0054
G23	G101	0.0054
G23	G203	0.0054
G23	G605	0.0054
G23	G1347	0.0054
G23	G1771	0.0054
G23	G1878	0.0054
G23	G2145	0.0054
G23	G3021	0.0054
G92	G730	0.0054
G92	G1055	0.0054
G92	G1122	0.0054
G92	G2526	0.0054
G92	G2568	0.0054
G92	G2616	0.0054
G92	G2892	0.0054
G92	G4025	0.0054
G281	G3623	0.0054
G281	G4074	0.0054
G23	G403	0.0054
G23	G513	0.0054
G23	G3477	0.0054
G313	G1426	0.0054
G235	G1751	0.0054
G313	G3028	0.0054
G316	G1367	0.0054
G316	G1600	0.0054
G316	G2421	0.0054
G316	G852	0.0054
G92	G3662	0.0054
G23	G1705	0.0054
G23	G2082	0.0054
G313	G1180	0.0054
G92	G2086	0.0054
G23	G2884	0.0054
G7	G134	0.0053
G7	G159	0.0053
G7	G1077	0.0053
G7	G2106	0.0053
G7	G3290	0.0053
G183	G3789	0.0053
G42	G908	0.0053
G42	G2810	0.0053
G42	G3982	0.0053
G42	G4015	0.0053
G42	G4222	0.0053
G42	G4264	0.0053
G183	G216	0.0053
G7	G244	0.0053
G183	G396	0.0053
G183	G465	0.0053
G183	G506	0.0053
G7	G701	0.0053
G183	G846	0.0053
G183	G928	0.0053
G183	G983	0.0053
G183	G1157	0.0053
G183	G1283	0.0053
G183	G1308	0.0053
G7	G1421	0.0053
G7	G1495	0.0053
G183	G1687	0.0053
G7	G1905	0.0053
G183	G1964	0.0053
G183	G2029	0.0053
G183	G2047	0.0053
G183	G2206	0.0053
G183	G2208	0.0053
G183	G2214	0.0053
G7	G2217	0.0053
G183	G2217	0.0053
G183	G2323	0.0053
G7	G2422	0.0053
G183	G2559	0.0053
G183	G2586	0.0053
G7	G2642	0.0053
G7	G2721	0.0053
G183	G2782	0.0053
G183	G2800	0.0053
G7	G2829	0.0053
G183	G2934	0.0053
G183	G2958	0.0053
G7	G3015	0.0053
G7	G3174	0.0053
G183	G3190	0.0053
G183	G3296	0.0053
G183	G3653	0.0053
G183	G3734	0.0053
G183	G3852	0.0053
G183	G3890	0.0053
G183	G3898	0.0053
G7	G3945	0.0053
G7	G4004	0.0053
G7	G4006	0.0053
G183	G4008	0.0053
G183	G4391	0.0053
G7	G4499	0.0053
G309	G267	0.0053
G313	G267	0.0053
G319	G3707	0.0053
G113	G937	0.0053
G113	G1115	0.0053
G42	G2047	0.0053
G113	G3390	0.0053
G113	G3585	0.0053
G319	G81	0.0053
G309	G225	0.0053
G313	G1245	0.0053
G313	G1518	0.0053
G313	G1555	0.0053
G313	G1646	0.0053
G319	G1646	0.0053
G319	G1797	0.0053
G319	G2234	0.0053
G235	G3149	0.0053
G313	G3149	0.0053
G55	G171	0.0053
G281	G381	0.0053
G55	G1859	0.0053
G55	G2142	0.0053
G281	G3170	0.0053
G55	G3574	0.0053
G281	G4364	0.0053
G92	G3444	0.0053
G92	G47	0.0053
G92	G2081	0.0053
G23	G288	0.0053
G23	G2347	0.0053
G113	G567	0.0053
G281	G1076	0.0053
G281	G1142	0.0053
G281	G1302	0.0053
G55	G1382	0.0053
G281	G2140	0.0053
G55	G2213	0.0053
G281	G2411	0.0053
G55	G2590	0.0053
G281	G3194	0.0053
G281	G3749	0.0053
G113	G4398	0.0053
G235	G279	0.0053
G313	G1152	0.0053
G313	G1224	0.0053
G235	G1365	0.0053
G235	G2037	0.0053
G313	G2600	0.0053
G313	G2980	0.0053
G309	G4122	0.0053
G309	G4427	0.0053
G235	G129	0.0053
G313	G694	0.0053
G55	G784	0.0053
G319	G820	0.0053
G55	G870	0.0053
G23	G1039	0.0053
G92	G1211	0.0053
G309	G1369	0.0053
G92	G1473	0.0053
G319	G1514	0.0053
G55	G1818	0.0053
G281	G1859	0.0053
G313	G1864	0.0053
G313	G1926	0.0053
G319	G1926	0.0053
G55	G1945	0.0053
G319	G2156	0.0053
G92	G2194	0.0053
G309	G2462	0.0053
G92	G2493	0.0053
G55	G2536	0.0053
G92	G2650	0.0053
G55	G2953	0.0053
G92	G3005	0.0053
G55	G3122	0.0053
G92	G3130	0.0053
G92	G3218	0.0053
G55	G3477	0.0053
G309	G3489	0.0053
G92	G3504	0.0053
G319	G3590	0.0053
G281	G3599	0.0053
G235	G3606	0.0053
G281	G3782	0.0053
G319	G3795	0.0053
G235	G3801	0.0053
G23	G3847	0.0053
G309	G3867	0.0053
G235	G3888	0.0053
G281	G3908	0.0053
G319	G3955	0.0053
G309	G3966	0.0053
G92	G4024	0.0053
G313	G4419	0.0053
G313	G4441	0.0053
G316	G3046	0.0053
G316	G3930	0.0053
G316	G4181	0.0053
G23	G2541	0.0053
G281	G1121	0.0053
G316	G1016	0.0053
G316	G1241	0.0053
G316	G2668	0.0053
G92	G553	0.0053
G92	G820	0.0053
G92	G1440	0.0053
G92	G3705	0.0053
G309	G1009	0.0053
G235	G1856	0.0053
G309	G2798	0.0053
G319	G3087	0.0053
G235	G3203	0.0053
G319	G3836	0.0053
G23	G743	0.0053
G23	G1198	0.0053
G23	G1907	0.0053
G309	G2725	0.0053
G23	G1029	0.0053
G23	G3677	0.0053
G7	G146	0.0052
G7	G185	0.0052
G7	G225	0.0052
G7	G1518	0.0052
G7	G1699	0.0052
G7	G2646	0.0052
G7	G2854	0.0052
G7	G3149	0.0052
G7	G4401	0.0052
G42	G1136	0.0052
G42	G1262	0.0052
G42	G4064	0.0052
G7	G115	0.0052
G183	G172	0.0052
G183	G365	0.0052
G183	G707	0.0052
G7	G767	0.0052
G183	G767	0.0052
G183	G852	0.0052
G7	G860	0.0052
G183	G860	0.0052
G183	G898	0.0052
G183	G1086	0.0052
G183	G1246	0.0052
G183	G1271	0.0052
G7	G1444	0.0052
G183	G1557	0.0052
G183	G1902	0.0052
G183	G1934	0.0052
G183	G1971	0.0052
G183	G1980	0.0052
G7	G2205	0.0052
G183	G2233	0.0052
G7	G2278	0.0052
G183	G2295	0.0052
G7	G2674	0.0052
G183	G2688	0.0052
G183	G2757	0.0052
G183	G2849	0.0052
G183	G2889	0.0052
G183	G3001	0.0052
G7	G3024	0.0052
G183	G3024	0.0052
G7	G3319	0.0052
G183	G3355	0.0052
G183	G3433	0.0052
G183	G3463	0.0052
G183	G3537	0.0052
G7	G3699	0.0052
G183	G3763	0.0052
G183	G3812	0.0052
G7	G3886	0.0052
G183	G4132	0.0052
G7	G4150	0.0052
G183	G4173	0.0052
G183	G4296	0.0052
G7	G4324	0.0052
G235	G1171	0.0052
G309	G1171	0.0052
G235	G1437	0.0052
G42	G447	0.0052
G42	G647	0.0052
G113	G947	0.0052
G113	G1450	0.0052
G42	G1643	0.0052
G113	G1655	0.0052
G42	G1912	0.0052
G113	G2046	0.0052
G42	G2320	0.0052
G113	G2350	0.0052
G42	G2448	0.0052
G113	G2510	0.0052
G113	G3016	0.0052
G42	G3034	0.0052
G113	G3035	0.0052
G42	G3113	0.0052
G113	G3155	0.0052
G42	G3923	0.0052
G113	G3946	0.0052
G113	G4297	0.0052
G42	G4383	0.0052
G92	G3707	0.0052
G281	G317	0.0052
G281	G4085	0.0052
G313	G406	0.0052
G319	G406	0.0052
G319	G888	0.0052
G309	G995	0.0052
G313	G1132	0.0052
G313	G1137	0.0052
G235	G1309	0.0052
G309	G1309	0.0052
G313	G1871	0.0052
G319	G1871	0.0052
G319	G2473	0.0052
G319	G3719	0.0052
G309	G4211	0.0052
G313	G4211	0.0052
G319	G4211	0.0052
G235	G4320	0.0052
G313	G4320	0.0052
G319	G4320	0.0052
G309	G4458	0.0052
G319	G4458	0.0052
G316	G70	0.0052
G55	G262	0.0052
G113	G734	0.0052
G113	G870	0.0052
G113	G1257	0.0052
G113	G1638	0.0052
G55	G1642	0.0052
G113	G1649	0.0052
G281	G1807	0.0052
G113	G1818	0.0052
G113	G1846	0.0052
G55	G2467	0.0052
G113	G2498	0.0052
G113	G2600	0.0052
G281	G2608	0.0052
G113	G2921	0.0052
G113	G3051	0.0052
G113	G3144	0.0052
G113	G3375	0.0052
G113	G3782	0.0052
G113	G3908	0.0052
G281	G3926	0.0052
G55	G3996	0.0052
G92	G313	0.0052
G92	G380	0.0052
G92	G1283	0.0052
G92	G1646	0.0052
G92	G2627	0.0052
G92	G4221	0.0052
G235	G1075	0.0052
G309	G1776	0.0052
G235	G1863	0.0052
G309	G2303	0.0052
G319	G2303	0.0052
G235	G2443	0.0052
G319	G2710	0.0052
G309	G2914	0.0052
G235	G3434	0.0052
G309	G3434	0.0052
G235	G3479	0.0052
G235	G3655	0.0052
G309	G3655	0.0052
G313	G4125	0.0052
G23	G3822	0.0052
G281	G420	0.0052
G55	G735	0.0052
G55	G877	0.0052
G281	G1096	0.0052
G281	G1238	0.0052
G281	G1361	0.0052
G281	G2142	0.0052
G55	G2247	0.0052
G55	G2271	0.0052
G55	G2310	0.0052
G55	G2324	0.0052
G55	G3148	0.0052
G55	G3605	0.0052
G55	G3876	0.0052
G281	G3987	0.0052
G281	G4353	0.0052
G281	G4363	0.0052
G55	G4433	0.0052
G55	G4490	0.0052
G92	G1761	0.0052
G92	G3179	0.0052
G313	G113	0.0052
G235	G518	0.0052
G309	G733	0.0052
G319	G733	0.0052
G319	G1115	0.0052
G319	G1707	0.0052
G309	G1927	0.0052
G319	G1927	0.0052
G319	G2532	0.0052
G235	G2686	0.0052
G313	G2691	0.0052
G309	G2772	0.0052
G319	G2772	0.0052
G309	G3100	0.0052
G309	G3329	0.0052
G319	G3329	0.0052
G309	G3393	0.0052
G319	G3393	0.0052
G235	G3405	0.0052
G309	G3405	0.0052
G309	G3510	0.0052
G309	G3515	0.0052
G309	G3784	0.0052
G23	G1600	0.0052
G23	G2469	0.0052
G23	G3099	0.0052
G92	G2103	0.0052
G92	G2490	0.0052
G92	G4376	0.0052
G55	G1468	0.0052
G55	G1979	0.0052
G316	G2856	0.0052
G55	G3830	0.0052
G316	G3913	0.0052
G55	G4288	0.0052
G309	G1127	0.0052
G309	G1190	0.0052
G309	G1397	0.0052
G319	G1573	0.0052
G309	G1940	0.0052
G319	G1940	0.0052
G235	G2377	0.0052
G313	G2452	0.0052
G319	G2654	0.0052
G309	G3156	0.0052
G319	G3597	0.0052
G92	G1422	0.0052
G23	G338	0.0052
G23	G469	0.0052
G23	G677	0.0052
G23	G1080	0.0052
G23	G1901	0.0052
G23	G3042	0.0052
G92	G4295	0.0052
G23	G1585	0.0052
G23	G1768	0.0052
G23	G2357	0.0052
G23	G2629	0.0052
G92	G700	0.0052
G316	G3133	0.0052
G183	G61	0.0051
G7	G1955	0.0051
G7	G2279	0.0051
G7	G3047	0.0051
G42	G1450	0.0051
G42	G3707	0.0051
G42	G4364	0.0051
G183	G178	0.0051
G7	G233	0.0051
G183	G377	0.0051
G183	G378	0.0051
G7	G496	0.0051
G7	G502	0.0051
G7	G572	0.0051
G183	G596	0.0051
G183	G696	0.0051
G183	G782	0.0051
G183	G870	0.0051
G183	G874	0.0051
G183	G882	0.0051
G183	G883	0.0051
G183	G948	0.0051
G183	G953	0.0051
G183	G981	0.0051
G183	G1073	0.0051
G183	G1094	0.0051
G183	G1149	0.0051
G183	G1233	0.0051
G7	G1489	0.0051
G183	G1638	0.0051
G183	G1716	0.0051
G183	G1770	0.0051
G183	G1809	0.0051
G7	G1862	0.0051
G7	G1889	0.0051
G183	G1908	0.0051
G183	G1957	0.0051
G183	G1973	0.0051
G183	G2167	0.0051
G183	G2218	0.0051
G7	G2389	0.0051
G183	G2477	0.0051
G183	G2506	0.0051
G183	G2532	0.0051
G113	G2693	0.0051
G7	G2716	0.0051
G183	G2924	0.0051
G183	G3017	0.0051
G183	G3020	0.0051
G7	G3048	0.0051
G7	G3103	0.0051
G183	G3105	0.0051
G183	G3459	0.0051
G183	G3466	0.0051
G7	G3908	0.0051
G183	G3947	0.0051
G183	G4104	0.0051
G183	G4140	0.0051
G183	G4386	0.0051
G55	G2101	0.0051
G281	G2384	0.0051
G281	G3575	0.0051
G42	G67	0.0051
G42	G124	0.0051
G42	G579	0.0051
G42	G833	0.0051
G42	G1081	0.0051
G42	G1583	0.0051
G113	G1682	0.0051
G113	G2100	0.0051
G42	G2286	0.0051
G42	G2503	0.0051
G42	G2784	0.0051
G42	G3865	0.0051
G113	G3980	0.0051
G309	G1507	0.0051
G235	G1636	0.0051
G235	G3612	0.0051
G313	G4315	0.0051
G55	G377	0.0051
G281	G1132	0.0051
G281	G3391	0.0051
G92	G239	0.0051
G23	G717	0.0051
G316	G1625	0.0051
G309	G467	0.0051
G235	G531	0.0051
G235	G921	0.0051
G313	G1283	0.0051
G319	G1954	0.0051
G235	G2336	0.0051
G235	G2627	0.0051
G235	G2758	0.0051
G313	G3292	0.0051
G309	G3447	0.0051
G319	G3881	0.0051
G235	G4136	0.0051
G235	G4221	0.0051
G23	G47	0.0051
G23	G2722	0.0051
G23	G4357	0.0051
G281	G35	0.0051
G113	G61	0.0051
G55	G279	0.0051
G55	G324	0.0051
G281	G324	0.0051
G113	G548	0.0051
G113	G685	0.0051
G281	G721	0.0051
G113	G904	0.0051
G113	G1730	0.0051
G113	G1760	0.0051
G281	G1974	0.0051
G113	G2092	0.0051
G113	G2425	0.0051
G281	G2593	0.0051
G55	G3307	0.0051
G281	G3307	0.0051
G113	G3384	0.0051
G113	G3393	0.0051
G55	G3526	0.0051
G113	G3659	0.0051
G113	G3695	0.0051
G55	G3815	0.0051
G55	G4197	0.0051
G55	G4199	0.0051
G113	G4490	0.0051
G235	G222	0.0051
G313	G295	0.0051
G313	G1399	0.0051
G313	G1713	0.0051
G309	G2036	0.0051
G319	G2260	0.0051
G313	G2370	0.0051
G309	G2426	0.0051
G313	G2873	0.0051
G319	G2873	0.0051
G235	G3124	0.0051
G309	G3124	0.0051
G313	G3124	0.0051
G235	G3370	0.0051
G235	G3390	0.0051
G319	G3390	0.0051
G309	G4049	0.0051
G92	G1539	0.0051
G92	G1615	0.0051
G92	G4457	0.0051
G316	G515	0.0051
G92	G74	0.0051
G23	G108	0.0051
G309	G357	0.0051
G55	G483	0.0051
G281	G483	0.0051
G23	G532	0.0051
G92	G580	0.0051
G55	G904	0.0051
G309	G932	0.0051
G281	G972	0.0051
G313	G1112	0.0051
G281	G1173	0.0051
G281	G1292	0.0051
G319	G1301	0.0051
G23	G1667	0.0051
G281	G1870	0.0051
G55	G1884	0.0051
G92	G2379	0.0051
G23	G2404	0.0051
G319	G2539	0.0051
G92	G2550	0.0051
G23	G2614	0.0051
G55	G2942	0.0051
G55	G3081	0.0051
G309	G3151	0.0051
G313	G3151	0.0051
G92	G3550	0.0051
G23	G3639	0.0051
G319	G3678	0.0051
G55	G3901	0.0051
G309	G4237	0.0051
G55	G4241	0.0051
G309	G134	0.0051
G313	G145	0.0051
G313	G363	0.0051
G309	G491	0.0051
G313	G491	0.0051
G319	G491	0.0051
G309	G572	0.0051
G319	G752	0.0051
G319	G1121	0.0051
G309	G1295	0.0051
G313	G1744	0.0051
G313	G2017	0.0051
G235	G2062	0.0051
G235	G2083	0.0051
G309	G2498	0.0051
G235	G2643	0.0051
G309	G2643	0.0051
G319	G2992	0.0051
G319	G3014	0.0051
G309	G3112	0.0051
G309	G3669	0.0051
G309	G4432	0.0051
G316	G378	0.0051
G316	G3489	0.0051
G281	G1565	0.0051
G281	G1934	0.0051
G281	G2418	0.0051
G55	G2434	0.0051
G55	G3484	0.0051
G23	G334	0.0051
G23	G524	0.0051
G23	G762	0.0051
G23	G1187	0.0051
G23	G1692	0.0051
G23	G2271	0.0051
G23	G3664	0.0051
G23	G3876	0.0051
G92	G4496	0.0051
G319	G588	0.0051
G309	G642	0.0051
G309	G1256	0.0051
G313	G1260	0.0051
G313	G1914	0.0051
G313	G2643	0.0051
G23	G914	0.0051
G23	G2457	0.0051
G23	G3979	0.0051
G316	G1427	0.0051
G316	G4032	0.0051
G313	G1665	0.0051
G313	G4314	0.0051
G316	G331	0.0051
G316	G640	0.0051
G316	G4205	0.0051
G23	G2203	0.0051
G23	G2255	0.0051
G23	G4168	0.0051
G183	G34	0.005
G7	G252	0.005
G7	G297	0.005
G7	G923	0.005
G7	G1167	0.005
G183	G1571	0.005
G183	G2101	0.005
G7	G3146	0.005
G42	G1264	0.005
G42	G1954	0.005
G183	G106	0.005
G7	G355	0.005
G183	G452	0.005
G7	G541	0.005
G183	G825	0.005
G183	G905	0.005
G7	G918	0.005
G183	G920	0.005
G183	G1030	0.005
G7	G1220	0.005
G183	G1220	0.005
G183	G1255	0.005
G183	G1289	0.005
G183	G1292	0.005
G7	G1395	0.005
G183	G1560	0.005
G183	G1627	0.005
G7	G1660	0.005
G183	G1678	0.005
G183	G1695	0.005
G7	G1796	0.005
G183	G1812	0.005
G183	G1931	0.005
G183	G1968	0.005
G183	G2142	0.005
G183	G2149	0.005
G183	G2247	0.005
G7	G2425	0.005
G113	G2512	0.005
G183	G2582	0.005
G113	G2612	0.005
G7	G2724	0.005
G183	G2763	0.005
G7	G2945	0.005
G183	G3012	0.005
G7	G3081	0.005
G183	G3166	0.005
G183	G3207	0.005
G183	G3289	0.005
G7	G3393	0.005
G183	G3714	0.005
G183	G3766	0.005
G183	G3906	0.005
G7	G4045	0.005
G113	G4131	0.005
G183	G4163	0.005
G183	G4177	0.005
G183	G4255	0.005
G183	G4260	0.005
G183	G4279	0.005
G55	G1476	0.005
G281	G2046	0.005
G281	G2512	0.005
G55	G4131	0.005
G113	G35	0.005
G42	G439	0.005
G113	G630	0.005
G113	G973	0.005
G42	G1152	0.005
G113	G1358	0.005
G113	G1383	0.005
G42	G1476	0.005
G42	G1693	0.005
G42	G1727	0.005
G42	G2272	0.005
G42	G3039	0.005
G42	G3500	0.005
G42	G4321	0.005
G42	G4328	0.005
G42	G4401	0.005
G309	G185	0.005
G313	G1788	0.005
G55	G602	0.005
G281	G637	0.005
G55	G786	0.005
G281	G842	0.005
G55	G921	0.005
G281	G1283	0.005
G55	G2369	0.005
G55	G2518	0.005
G281	G2518	0.005
G55	G2903	0.005
G281	G2903	0.005
G55	G3563	0.005
G281	G3581	0.005
G55	G3600	0.005
G281	G3846	0.005
G281	G4159	0.005
G55	G4221	0.005
G316	G2107	0.005
G235	G786	0.005
G309	G798	0.005
G319	G842	0.005
G319	G867	0.005
G309	G2011	0.005
G235	G2021	0.005
G319	G2021	0.005
G309	G2023	0.005
G313	G2023	0.005
G309	G2101	0.005
G313	G2101	0.005
G309	G3498	0.005
G309	G3563	0.005
G319	G3563	0.005
G235	G3600	0.005
G309	G3600	0.005
G235	G3767	0.005
G313	G3846	0.005
G309	G4355	0.005
G281	G520	0.005
G55	G595	0.005
G281	G595	0.005
G281	G1379	0.005
G113	G1464	0.005
G281	G1690	0.005
G55	G1779	0.005
G281	G1779	0.005
G113	G1867	0.005
G281	G1931	0.005
G113	G2232	0.005
G55	G2603	0.005
G113	G2977	0.005
G55	G3089	0.005
G55	G3265	0.005
G281	G3265	0.005
G281	G3603	0.005
G113	G3731	0.005
G113	G3750	0.005
G281	G3821	0.005
G281	G4180	0.005
G55	G4210	0.005
G281	G4249	0.005
G113	G4431	0.005
G23	G867	0.005
G316	G2081	0.005
G316	G3600	0.005
G235	G112	0.005
G319	G112	0.005
G309	G189	0.005
G309	G203	0.005
G309	G241	0.005
G281	G532	0.005
G55	G838	0.005
G313	G966	0.005
G55	G1097	0.005
G319	G1137	0.005
G309	G1155	0.005
G313	G1261	0.005
G313	G1394	0.005
G313	G1544	0.005
G309	G1618	0.005
G319	G1618	0.005
G235	G1830	0.005
G235	G1858	0.005
G309	G1880	0.005
G319	G2465	0.005
G313	G2672	0.005
G55	G2685	0.005
G55	G3289	0.005
G281	G3389	0.005
G319	G3392	0.005
G313	G3530	0.005
G235	G3735	0.005
G55	G3811	0.005
G281	G4090	0.005
G309	G4149	0.005
G313	G4149	0.005
G309	G4242	0.005
G319	G4242	0.005
G23	G375	0.005
G23	G1554	0.005
G23	G2517	0.005
G23	G2841	0.005
G23	G2892	0.005
G23	G3739	0.005
G23	G4070	0.005
G23	G4385	0.005
G92	G489	0.005
G92	G815	0.005
G92	G1372	0.005
G92	G3357	0.005
G316	G1447	0.005
G235	G223	0.005
G319	G407	0.005
G319	G565	0.005
G309	G1145	0.005
G319	G1149	0.005
G235	G1862	0.005
G309	G1862	0.005
G309	G1908	0.005
G319	G2125	0.005
G309	G2237	0.005
G235	G2302	0.005
G235	G2359	0.005
G309	G2359	0.005
G319	G2359	0.005
G309	G2718	0.005
G319	G2718	0.005
G309	G2752	0.005
G309	G2956	0.005
G319	G2956	0.005
G319	G3873	0.005
G319	G3903	0.005
G235	G3947	0.005
G319	G3947	0.005
G319	G4018	0.005
G319	G4069	0.005
G235	G4104	0.005
G313	G4251	0.005
G23	G1619	0.005
G23	G2155	0.005
G23	G2618	0.005
G23	G3118	0.005
G23	G3335	0.005
G23	G3645	0.005
G23	G4430	0.005
G92	G741	0.005
G92	G1144	0.005
G92	G2018	0.005
G92	G2652	0.005
G92	G3228	0.005
G281	G357	0.005
G281	G369	0.005
G55	G661	0.005
G281	G4211	0.005
G316	G2510	0.005
G316	G3091	0.005
G316	G3234	0.005
G92	G365	0.005
G92	G1676	0.005
G92	G3555	0.005
G23	G2072	0.005
G23	G2377	0.005
G23	G3080	0.005
G23	G3188	0.005
G23	G3438	0.005
G235	G2602	0.005
G23	G1062	0.005
G23	G1586	0.005
G23	G2822	0.005
G183	G320	0.0049
G7	G748	0.0049
G7	G2397	0.0049
G7	G3611	0.0049
G7	G4043	0.0049
G42	G832	0.0049
G42	G938	0.0049
G42	G1285	0.0049
G42	G2250	0.0049
G42	G2608	0.0049
G183	G16	0.0049
G183	G131	0.0049
G7	G193	0.0049
G183	G231	0.0049
G7	G415	0.0049
G183	G438	0.0049
G7	G693	0.0049
G183	G731	0.0049
G7	G783	0.0049
G183	G786	0.0049
G183	G916	0.0049
G183	G929	0.0049
G183	G1211	0.0049
G183	G1277	0.0049
G183	G1299	0.0049
G7	G1304	0.0049
G7	G1317	0.0049
G183	G1488	0.0049
G183	G1526	0.0049
G7	G1618	0.0049
G183	G1766	0.0049
G183	G1769	0.0049
G183	G1877	0.0049
G7	G1919	0.0049
G7	G1920	0.0049
G183	G2024	0.0049
G7	G2304	0.0049
G7	G2464	0.0049
G7	G2537	0.0049
G183	G2874	0.0049
G7	G2925	0.0049
G7	G3009	0.0049
G7	G3026	0.0049
G7	G3166	0.0049
G183	G3406	0.0049
G183	G3540	0.0049
G7	G3541	0.0049
G183	G3558	0.0049
G7	G3729	0.0049
G183	G3841	0.0049
G7	G3857	0.0049
G183	G4148	0.0049
G183	G4286	0.0049
G281	G3878	0.0049
G235	G4245	0.0049
G113	G33	0.0049
G42	G45	0.0049
G113	G221	0.0049
G42	G238	0.0049
G113	G370	0.0049
G42	G595	0.0049
G42	G923	0.0049
G42	G983	0.0049
G42	G1311	0.0049
G113	G1558	0.0049
G42	G2029	0.0049
G42	G2214	0.0049
G113	G2454	0.0049
G113	G2776	0.0049
G42	G2922	0.0049
G113	G3151	0.0049
G113	G3480	0.0049
G42	G3609	0.0049
G113	G3713	0.0049
G42	G3856	0.0049
G113	G3915	0.0049
G319	G561	0.0049
G235	G831	0.0049
G235	G1407	0.0049
G235	G1689	0.0049
G235	G2969	0.0049
G319	G3412	0.0049
G281	G238	0.0049
G55	G938	0.0049
G55	G1513	0.0049
G281	G1607	0.0049
G281	G2887	0.0049
G92	G304	0.0049
G92	G3759	0.0049
G113	G111	0.0049
G113	G689	0.0049
G113	G1007	0.0049
G113	G1230	0.0049
G281	G1257	0.0049
G113	G1269	0.0049
G113	G1304	0.0049
G113	G1340	0.0049
G55	G1724	0.0049
G55	G1845	0.0049
G113	G1877	0.0049
G113	G1920	0.0049
G281	G2135	0.0049
G281	G2403	0.0049
G113	G2486	0.0049
G281	G2493	0.0049
G281	G2650	0.0049
G113	G2775	0.0049
G113	G2788	0.0049
G113	G2942	0.0049
G281	G3052	0.0049
G281	G3231	0.0049
G113	G3248	0.0049
G281	G3411	0.0049
G113	G3479	0.0049
G113	G3540	0.0049
G113	G3615	0.0049
G113	G3638	0.0049
G55	G3704	0.0049
G113	G3877	0.0049
G55	G4472	0.0049
G309	G269	0.0049
G309	G651	0.0049
G313	G651	0.0049
G309	G935	0.0049
G235	G1048	0.0049
G319	G1508	0.0049
G313	G2656	0.0049
G319	G3547	0.0049
G235	G3609	0.0049
G309	G3609	0.0049
G235	G3823	0.0049
G235	G3840	0.0049
G309	G3859	0.0049
G319	G4410	0.0049
G92	G4174	0.0049
G23	G1401	0.0049
G23	G1735	0.0049
G23	G1800	0.0049
G92	G158	0.0049
G281	G370	0.0049
G281	G415	0.0049
G309	G460	0.0049
G313	G460	0.0049
G313	G494	0.0049
G55	G609	0.0049
G281	G622	0.0049
G319	G645	0.0049
G309	G659	0.0049
G55	G959	0.0049
G313	G1176	0.0049
G281	G1320	0.0049
G23	G1327	0.0049
G55	G1340	0.0049
G235	G1373	0.0049
G55	G1524	0.0049
G319	G1556	0.0049
G55	G1606	0.0049
G281	G1920	0.0049
G55	G1923	0.0049
G281	G2145	0.0049
G235	G2272	0.0049
G319	G2391	0.0049
G319	G2514	0.0049
G319	G2659	0.0049
G319	G2960	0.0049
G55	G3082	0.0049
G281	G3283	0.0049
G313	G3350	0.0049
G281	G3602	0.0049
G55	G3856	0.0049
G316	G3905	0.0049
G309	G3922	0.0049
G55	G4187	0.0049
G309	G4430	0.0049
G55	G754	0.0049
G55	G1439	0.0049
G281	G2256	0.0049
G55	G3426	0.0049
G23	G355	0.0049
G23	G452	0.0049
G23	G483	0.0049
G23	G1173	0.0049
G23	G1968	0.0049
G316	G3672	0.0049
G23	G3731	0.0049
G23	G4241	0.0049
G92	G1603	0.0049
G92	G1946	0.0049
G92	G2582	0.0049
G92	G2874	0.0049
G92	G3103	0.0049
G92	G3818	0.0049
G235	G268	0.0049
G309	G268	0.0049
G319	G635	0.0049
G235	G1589	0.0049
G313	G1670	0.0049
G319	G1670	0.0049
G319	G1714	0.0049
G309	G2057	0.0049
G313	G3648	0.0049
G309	G4039	0.0049
G23	G514	0.0049
G23	G2407	0.0049
G23	G2779	0.0049
G23	G3624	0.0049
G309	G1034	0.0049
G319	G1087	0.0049
G309	G3972	0.0049
G316	G1125	0.0049
G316	G1598	0.0049
G316	G4399	0.0049
G316	G673	0.0049
G316	G1532	0.0049
G183	G777	0.0048
G183	G873	0.0048
G7	G1014	0.0048
G7	G3259	0.0048
G7	G3793	0.0048
G42	G195	0.0048
G42	G867	0.0048
G183	G83	0.0048
G183	G122	0.0048
G7	G147	0.0048
G183	G280	0.0048
G7	G345	0.0048
G183	G809	0.0048
G183	G828	0.0048
G183	G960	0.0048
G7	G1016	0.0048
G183	G1040	0.0048
G7	G1055	0.0048
G183	G1096	0.0048
G183	G1184	0.0048
G7	G1212	0.0048
G7	G1231	0.0048
G183	G1232	0.0048
G183	G1241	0.0048
G183	G1249	0.0048
G7	G1279	0.0048
G183	G1323	0.0048
G183	G1359	0.0048
G183	G1376	0.0048
G7	G1512	0.0048
G7	G1531	0.0048
G7	G1550	0.0048
G183	G1689	0.0048
G7	G1732	0.0048
G7	G1822	0.0048
G7	G1829	0.0048
G7	G1838	0.0048
G183	G1961	0.0048
G183	G1994	0.0048
G183	G2022	0.0048
G183	G2078	0.0048
G183	G2129	0.0048
G183	G2177	0.0048
G7	G2264	0.0048
G183	G2271	0.0048
G183	G2293	0.0048
G183	G2300	0.0048
G7	G2334	0.0048
G7	G2338	0.0048
G183	G2490	0.0048
G183	G2524	0.0048
G7	G2568	0.0048
G183	G2620	0.0048
G183	G2695	0.0048
G7	G2703	0.0048
G183	G2749	0.0048
G7	G2801	0.0048
G183	G2812	0.0048
G7	G2813	0.0048
G183	G2835	0.0048
G183	G2864	0.0048
G183	G2870	0.0048
G183	G2961	0.0048
G183	G2981	0.0048
G183	G3189	0.0048
G7	G3222	0.0048
G183	G3272	0.0048
G7	G3336	0.0048
G183	G3373	0.0048
G7	G3395	0.0048
G183	G3427	0.0048
G183	G3533	0.0048
G7	G3700	0.0048
G183	G3717	0.0048
G7	G3821	0.0048
G183	G3864	0.0048
G183	G3991	0.0048
G183	G4024	0.0048
G7	G4038	0.0048
G183	G4105	0.0048
G7	G4170	0.0048
G7	G4280	0.0048
G183	G4280	0.0048
G7	G4346	0.0048
G7	G4366	0.0048
G183	G4415	0.0048
G183	G4442	0.0048
G7	G4460	0.0048
G55	G1684	0.0048
G55	G3390	0.0048
G235	G1671	0.0048
G235	G2858	0.0048
G92	G1273	0.0048
G113	G169	0.0048
G42	G411	0.0048
G42	G618	0.0048
G42	G672	0.0048
G42	G1602	0.0048
G42	G1615	0.0048
G42	G1902	0.0048
G42	G1935	0.0048
G42	G1987	0.0048
G42	G2251	0.0048
G42	G2426	0.0048
G42	G2594	0.0048
G42	G2994	0.0048
G42	G3483	0.0048
G42	G3576	0.0048
G42	G3737	0.0048
G42	G3811	0.0048
G113	G4015	0.0048
G313	G256	0.0048
G309	G4010	0.0048
G55	G737	0.0048
G55	G2429	0.0048
G235	G238	0.0048
G309	G255	0.0048
G313	G715	0.0048
G309	G727	0.0048
G313	G727	0.0048
G309	G938	0.0048
G235	G1352	0.0048
G235	G1513	0.0048
G309	G1513	0.0048
G309	G1804	0.0048
G235	G1991	0.0048
G235	G2048	0.0048
G313	G2152	0.0048
G235	G2220	0.0048
G309	G2320	0.0048
G309	G2363	0.0048
G23	G1042	0.0048
G55	G74	0.0048
G281	G175	0.0048
G113	G179	0.0048
G55	G217	0.0048
G113	G444	0.0048
G281	G518	0.0048
G113	G812	0.0048
G113	G1117	0.0048
G113	G1234	0.0048
G55	G1274	0.0048
G281	G1274	0.0048
G113	G1317	0.0048
G55	G1595	0.0048
G55	G1824	0.0048
G113	G1978	0.0048
G55	G2157	0.0048
G113	G2293	0.0048
G55	G2379	0.0048
G113	G2430	0.0048
G113	G2720	0.0048
G281	G3008	0.0048
G113	G3272	0.0048
G113	G3305	0.0048
G113	G3502	0.0048
G281	G3585	0.0048
G113	G3700	0.0048
G55	G4014	0.0048
G55	G4128	0.0048
G281	G4158	0.0048
G92	G383	0.0048
G92	G2887	0.0048
G92	G2931	0.0048
G23	G1399	0.0048
G23	G1660	0.0048
G23	G2608	0.0048
G235	G393	0.0048
G235	G563	0.0048
G309	G576	0.0048
G235	G1424	0.0048
G309	G1824	0.0048
G313	G3056	0.0048
G309	G3226	0.0048
G235	G3409	0.0048
G319	G3570	0.0048
G309	G3700	0.0048
G235	G3877	0.0048
G309	G3877	0.0048
G309	G4220	0.0048
G313	G4220	0.0048
G313	G98	0.0048
G309	G121	0.0048
G281	G136	0.0048
G281	G200	0.0048
G55	G400	0.0048
G309	G458	0.0048
G319	G458	0.0048
G235	G489	0.0048
G309	G510	0.0048
G281	G538	0.0048
G309	G616	0.0048
G309	G852	0.0048
G319	G852	0.0048
G309	G919	0.0048
G281	G1317	0.0048
G281	G1357	0.0048
G55	G1541	0.0048
G309	G1581	0.0048
G281	G1978	0.0048
G281	G2720	0.0048
G313	G2855	0.0048
G319	G2948	0.0048
G55	G3140	0.0048
G309	G3261	0.0048
G235	G3266	0.0048
G309	G3448	0.0048
G319	G3448	0.0048
G281	G4034	0.0048
G309	G4326	0.0048
G313	G4468	0.0048
G319	G4484	0.0048
G23	G1759	0.0048
G92	G2000	0.0048
G92	G2275	0.0048
G92	G2832	0.0048
G92	G2962	0.0048
G113	G2230	0.0048
G113	G2558	0.0048
G319	G6	0.0048
G319	G100	0.0048
G309	G524	0.0048
G319	G524	0.0048
G319	G1093	0.0048
G319	G1289	0.0048
G313	G1371	0.0048
G235	G1904	0.0048
G235	G1978	0.0048
G313	G2310	0.0048
G313	G2576	0.0048
G309	G3094	0.0048
G319	G3397	0.0048
G309	G3668	0.0048
G319	G3668	0.0048
G309	G4464	0.0048
G23	G1793	0.0048
G23	G2314	0.0048
G23	G3234	0.0048
G23	G3298	0.0048
G23	G3995	0.0048
G92	G776	0.0048
G92	G1515	0.0048
G92	G2363	0.0048
G92	G3999	0.0048
G55	G1572	0.0048
G281	G1624	0.0048
G281	G1792	0.0048
G55	G1901	0.0048
G281	G1959	0.0048
G55	G1986	0.0048
G281	G2004	0.0048
G55	G2072	0.0048
G55	G2811	0.0048
G55	G3087	0.0048
G55	G3438	0.0048
G281	G3545	0.0048
G55	G3813	0.0048
G55	G4040	0.0048
G281	G4480	0.0048
G235	G323	0.0048
G319	G1080	0.0048
G319	G2793	0.0048
G313	G2896	0.0048
G235	G4123	0.0048
G92	G244	0.0048
G92	G1114	0.0048
G92	G3621	0.0048
G281	G94	0.0048
G316	G4391	0.0048
G23	G2789	0.0048
G309	G1027	0.0048
G309	G3371	0.0048
G313	G4189	0.0048
G42	G2081	0.0047
G42	G4256	0.0047
G183	G251	0.0047
G7	G682	0.0047
G7	G763	0.0047
G183	G885	0.0047
G183	G1014	0.0047
G7	G1347	0.0047
G183	G1403	0.0047
G183	G1552	0.0047
G7	G1576	0.0047
G7	G1593	0.0047
G7	G1785	0.0047
G183	G1785	0.0047
G7	G2040	0.0047
G183	G2104	0.0047
G183	G2155	0.0047
G183	G2252	0.0047
G7	G2330	0.0047
G7	G2480	0.0047
G183	G2555	0.0047
G183	G2585	0.0047
G183	G2655	0.0047
G183	G2741	0.0047
G183	G2797	0.0047
G183	G2890	0.0047
G7	G3311	0.0047
G7	G3314	0.0047
G7	G3368	0.0047
G183	G3404	0.0047
G7	G3646	0.0047
G183	G3661	0.0047
G183	G3809	0.0047
G7	G3863	0.0047
G183	G3863	0.0047
G183	G3886	0.0047
G7	G3921	0.0047
G183	G3995	0.0047
G183	G4169	0.0047
G183	G4184	0.0047
G235	G3256	0.0047
G55	G248	0.0047
G42	G406	0.0047
G42	G466	0.0047
G42	G1224	0.0047
G42	G1237	0.0047
G42	G1427	0.0047
G113	G1610	0.0047
G42	G2141	0.0047
G113	G2504	0.0047
G42	G3429	0.0047
G113	G3963	0.0047
G113	G4417	0.0047
G281	G391	0.0047
G23	G1128	0.0047
G23	G2693	0.0047
G235	G159	0.0047
G309	G159	0.0047
G235	G191	0.0047
G309	G191	0.0047
G235	G737	0.0047
G313	G737	0.0047
G235	G1187	0.0047
G319	G1342	0.0047
G313	G3441	0.0047
G309	G4258	0.0047
G92	G1107	0.0047
G92	G1337	0.0047
G92	G3173	0.0047
G92	G3789	0.0047
G55	G158	0.0047
G55	G182	0.0047
G55	G301	0.0047
G281	G552	0.0047
G55	G560	0.0047
G281	G623	0.0047
G281	G753	0.0047
G113	G836	0.0047
G55	G975	0.0047
G55	G1243	0.0047
G113	G1382	0.0047
G113	G1435	0.0047
G55	G1737	0.0047
G113	G1828	0.0047
G113	G1829	0.0047
G281	G1836	0.0047
G113	G2133	0.0047
G55	G2218	0.0047
G113	G2334	0.0047
G55	G2458	0.0047
G113	G3212	0.0047
G281	G3655	0.0047
G55	G3980	0.0047
G183	G4213	0.0047
G113	G4346	0.0047
G55	G4438	0.0047
G281	G4438	0.0047
G313	G45	0.0047
G313	G157	0.0047
G313	G471	0.0047
G235	G709	0.0047
G235	G1411	0.0047
G313	G1825	0.0047
G235	G2046	0.0047
G313	G2523	0.0047
G313	G2745	0.0047
G319	G2794	0.0047
G309	G3076	0.0047
G235	G3349	0.0047
G313	G3375	0.0047
G313	G3445	0.0047
G319	G3930	0.0047
G316	G2363	0.0047
G92	G778	0.0047
G92	G1545	0.0047
G92	G1819	0.0047
G92	G2667	0.0047
G92	G2745	0.0047
G23	G2027	0.0047
G23	G2371	0.0047
G23	G3948	0.0047
G281	G730	0.0047
G55	G1111	0.0047
G55	G1325	0.0047
G23	G1391	0.0047
G281	G1803	0.0047
G281	G2281	0.0047
G23	G2443	0.0047
G55	G2568	0.0047
G55	G2694	0.0047
G281	G2813	0.0047
G55	G3344	0.0047
G92	G3639	0.0047
G23	G3874	0.0047
G23	G4012	0.0047
G55	G4033	0.0047
G92	G4181	0.0047
G55	G4481	0.0047
G113	G3246	0.0047
G319	G120	0.0047
G313	G410	0.0047
G235	G452	0.0047
G313	G452	0.0047
G319	G452	0.0047
G235	G541	0.0047
G319	G1284	0.0047
G313	G1292	0.0047
G309	G1343	0.0047
G319	G1343	0.0047
G309	G1391	0.0047
G319	G1391	0.0047
G309	G1665	0.0047
G319	G1888	0.0047
G313	G2221	0.0047
G309	G2551	0.0047
G319	G2640	0.0047
G319	G2731	0.0047
G313	G3175	0.0047
G319	G3674	0.0047
G319	G3731	0.0047
G319	G4435	0.0047
G316	G1180	0.0047
G316	G2051	0.0047
G55	G545	0.0047
G55	G604	0.0047
G55	G1256	0.0047
G281	G1445	0.0047
G55	G1806	0.0047
G281	G3134	0.0047
G55	G4411	0.0047
G23	G2793	0.0047
G23	G3340	0.0047
G23	G3714	0.0047
G319	G444	0.0047
G319	G2259	0.0047
G319	G3414	0.0047
G319	G4106	0.0047
G316	G636	0.0047
G23	G1078	0.0047
G23	G3110	0.0047
G23	G4337	0.0047
G23	G900	0.0047
G23	G2882	0.0047
G203	G63	0.0046
G203	G2966	0.0046
G203	G3751	0.0046
G183	G230	0.0046
G7	G4345	0.0046
G42	G240	0.0046
G42	G1416	0.0046
G42	G4253	0.0046
G113	G64	0.0046
G183	G79	0.0046
G183	G135	0.0046
G183	G147	0.0046
G183	G205	0.0046
G7	G274	0.0046
G7	G555	0.0046
G183	G629	0.0046
G7	G634	0.0046
G7	G643	0.0046
G7	G664	0.0046
G183	G830	0.0046
G183	G1022	0.0046
G183	G1067	0.0046
G7	G1210	0.0046
G7	G1254	0.0046
G7	G1260	0.0046
G183	G1463	0.0046
G183	G1535	0.0046
G183	G1686	0.0046
G7	G2061	0.0046
G183	G2088	0.0046
G113	G2349	0.0046
G183	G2590	0.0046
G7	G2816	0.0046
G183	G2952	0.0046
G183	G3072	0.0046
G183	G3223	0.0046
G7	G3234	0.0046
G183	G3243	0.0046
G7	G3276	0.0046
G7	G3409	0.0046
G7	G3496	0.0046
G183	G3686	0.0046
G183	G3762	0.0046
G7	G3764	0.0046
G183	G3764	0.0046
G113	G3793	0.0046
G183	G3896	0.0046
G183	G3985	0.0046
G7	G4114	0.0046
G7	G4126	0.0046
G183	G4130	0.0046
G183	G4137	0.0046
G183	G4209	0.0046
G55	G151	0.0046
G42	G46	0.0046
G113	G195	0.0046
G42	G631	0.0046
G42	G734	0.0046
G42	G874	0.0046
G113	G1083	0.0046
G42	G1149	0.0046
G42	G1486	0.0046
G42	G1696	0.0046
G42	G1697	0.0046
G113	G1981	0.0046
G113	G1992	0.0046
G42	G2017	0.0046
G42	G2039	0.0046
G42	G2540	0.0046
G42	G2600	0.0046
G42	G2839	0.0046
G42	G2992	0.0046
G42	G3051	0.0046
G42	G3505	0.0046
G113	G4258	0.0046
G42	G4482	0.0046
G319	G38	0.0046
G235	G717	0.0046
G319	G717	0.0046
G309	G1288	0.0046
G313	G1288	0.0046
G319	G1313	0.0046
G235	G1381	0.0046
G235	G2499	0.0046
G235	G3286	0.0046
G313	G3895	0.0046
G319	G3895	0.0046
G309	G4364	0.0046
G319	G4364	0.0046
G281	G98	0.0046
G55	G998	0.0046
G55	G1041	0.0046
G55	G4227	0.0046
G235	G32	0.0046
G319	G32	0.0046
G309	G195	0.0046
G319	G195	0.0046
G313	G391	0.0046
G235	G436	0.0046
G309	G1739	0.0046
G235	G2348	0.0046
G309	G2666	0.0046
G313	G2666	0.0046
G309	G2780	0.0046
G319	G3126	0.0046
G313	G3770	0.0046
G235	G4078	0.0046
G313	G4078	0.0046
G235	G4426	0.0046
G309	G4426	0.0046
G23	G3984	0.0046
G113	G74	0.0046
G113	G141	0.0046
G113	G429	0.0046
G113	G455	0.0046
G55	G704	0.0046
G281	G816	0.0046
G113	G824	0.0046
G113	G1031	0.0046
G113	G1046	0.0046
G113	G1087	0.0046
G55	G1205	0.0046
G113	G1531	0.0046
G55	G1584	0.0046
G113	G2113	0.0046
G113	G2249	0.0046
G281	G2461	0.0046
G113	G2870	0.0046
G55	G2872	0.0046
G281	G3109	0.0046
G113	G3119	0.0046
G55	G3128	0.0046
G113	G3527	0.0046
G113	G3831	0.0046
G113	G4305	0.0046
G113	G4318	0.0046
G113	G4415	0.0046
G92	G191	0.0046
G92	G2618	0.0046
G281	G65	0.0046
G55	G208	0.0046
G235	G213	0.0046
G55	G451	0.0046
G55	G630	0.0046
G55	G720	0.0046
G313	G959	0.0046
G281	G1329	0.0046
G319	G1470	0.0046
G235	G1503	0.0046
G55	G2039	0.0046
G313	G2216	0.0046
G55	G2812	0.0046
G313	G2951	0.0046
G55	G3003	0.0046
G281	G3003	0.0046
G309	G3033	0.0046
G281	G3222	0.0046
G309	G3294	0.0046
G319	G3294	0.0046
G281	G3740	0.0046
G281	G3784	0.0046
G309	G3790	0.0046
G55	G3821	0.0046
G235	G3827	0.0046
G309	G3827	0.0046
G281	G3895	0.0046
G281	G4000	0.0046
G281	G4170	0.0046
G23	G698	0.0046
G23	G996	0.0046
G23	G1490	0.0046
G23	G2035	0.0046
G23	G2671	0.0046
G23	G2998	0.0046
G23	G4131	0.0046
G92	G806	0.0046
G92	G2781	0.0046
G92	G3155	0.0046
G313	G278	0.0046
G309	G492	0.0046
G235	G749	0.0046
G319	G1097	0.0046
G319	G1367	0.0046
G319	G1465	0.0046
G319	G1577	0.0046
G309	G1694	0.0046
G313	G2053	0.0046
G309	G2685	0.0046
G309	G2815	0.0046
G319	G2815	0.0046
G309	G2953	0.0046
G313	G3136	0.0046
G309	G3318	0.0046
G319	G3318	0.0046
G313	G3422	0.0046
G235	G3546	0.0046
G319	G3769	0.0046
G309	G4118	0.0046
G319	G4206	0.0046
G309	G4255	0.0046
G319	G4255	0.0046
G281	G55	0.0046
G281	G1280	0.0046
G281	G1291	0.0046
G281	G1420	0.0046
G281	G1670	0.0046
G281	G2080	0.0046
G281	G2255	0.0046
G55	G2415	0.0046
G281	G2984	0.0046
G281	G4151	0.0046
G316	G3337	0.0046
G316	G4036	0.0046
G316	G4082	0.0046
G316	G4330	0.0046
G23	G2	0.0046
G23	G1074	0.0046
G23	G2217	0.0046
G23	G2827	0.0046
G92	G173	0.0046
G92	G446	0.0046
G92	G620	0.0046
G92	G3232	0.0046
G281	G1928	0.0046
G23	G797	0.0046
G23	G1303	0.0046
G23	G4086	0.0046
G313	G4408	0.0046
G92	G3804	0.0046
G316	G4404	0.0046
G203	G1175	0.0045
G203	G2671	0.0045
G203	G2773	0.0045
G7	G335	0.0045
G183	G2858	0.0045
G7	G3141	0.0045
G7	G3874	0.0045
G42	G252	0.0045
G42	G3759	0.0045
G42	G3984	0.0045
G183	G86	0.0045
G183	G112	0.0045
G183	G129	0.0045
G183	G162	0.0045
G7	G237	0.0045
G183	G312	0.0045
G183	G479	0.0045
G183	G597	0.0045
G7	G710	0.0045
G183	G718	0.0045
G7	G750	0.0045
G7	G820	0.0045
G7	G994	0.0045
G7	G1009	0.0045
G7	G1276	0.0045
G113	G1287	0.0045
G183	G1338	0.0045
G7	G1388	0.0045
G183	G1418	0.0045
G7	G1502	0.0045
G183	G1594	0.0045
G7	G1635	0.0045
G183	G1674	0.0045
G7	G1853	0.0045
G7	G1858	0.0045
G183	G1864	0.0045
G7	G1877	0.0045
G183	G2112	0.0045
G183	G2147	0.0045
G7	G2282	0.0045
G7	G2534	0.0045
G183	G2534	0.0045
G183	G2545	0.0045
G183	G2672	0.0045
G183	G2696	0.0045
G183	G2753	0.0045
G183	G3098	0.0045
G7	G3115	0.0045
G183	G3198	0.0045
G7	G3208	0.0045
G7	G3346	0.0045
G7	G3361	0.0045
G183	G3421	0.0045
G7	G3433	0.0045
G183	G3439	0.0045
G183	G3444	0.0045
G183	G3499	0.0045
G7	G3862	0.0045
G7	G3913	0.0045
G7	G3915	0.0045
G7	G4016	0.0045
G7	G4030	0.0045
G7	G4100	0.0045
G183	G4114	0.0045
G7	G4172	0.0045
G183	G4172	0.0045
G183	G4192	0.0045
G281	G64	0.0045
G281	G2349	0.0045
G281	G3793	0.0045
G313	G3141	0.0045
G113	G174	0.0045
G42	G334	0.0045
G42	G548	0.0045
G42	G735	0.0045
G42	G825	0.0045
G42	G889	0.0045
G42	G905	0.0045
G42	G920	0.0045
G42	G1085	0.0045
G113	G1136	0.0045
G113	G1223	0.0045
G42	G1289	0.0045
G113	G1407	0.0045
G42	G1678	0.0045
G42	G1867	0.0045
G113	G1873	0.0045
G42	G1888	0.0045
G42	G2149	0.0045
G42	G2181	0.0045
G42	G2378	0.0045
G42	G2815	0.0045
G42	G3142	0.0045
G113	G3427	0.0045
G42	G3448	0.0045
G113	G3486	0.0045
G42	G3695	0.0045
G42	G3987	0.0045
G42	G4012	0.0045
G42	G4090	0.0045
G42	G4093	0.0045
G113	G4275	0.0045
G42	G4353	0.0045
G113	G4390	0.0045
G42	G4433	0.0045
G309	G61	0.0045
G235	G2277	0.0045
G23	G3542	0.0045
G281	G867	0.0045
G55	G1118	0.0045
G55	G2628	0.0045
G55	G2714	0.0045
G281	G3062	0.0045
G55	G3084	0.0045
G55	G4036	0.0045
G281	G4441	0.0045
G319	G49	0.0045
G309	G998	0.0045
G313	G998	0.0045
G309	G1082	0.0045
G319	G1268	0.0045
G313	G2059	0.0045
G319	G2380	0.0045
G235	G3488	0.0045
G235	G3779	0.0045
G313	G4179	0.0045
G235	G4227	0.0045
G319	G4227	0.0045
G235	G4469	0.0045
G113	G51	0.0045
G113	G333	0.0045
G113	G417	0.0045
G113	G1014	0.0045
G55	G1165	0.0045
G113	G1347	0.0045
G55	G1365	0.0045
G113	G1387	0.0045
G113	G1480	0.0045
G113	G1715	0.0045
G113	G1775	0.0045
G113	G1868	0.0045
G113	G1990	0.0045
G55	G2100	0.0045
G113	G2145	0.0045
G113	G2222	0.0045
G113	G2375	0.0045
G281	G2427	0.0045
G113	G2715	0.0045
G113	G3428	0.0045
G113	G3554	0.0045
G113	G3706	0.0045
G113	G3994	0.0045
G113	G3995	0.0045
G55	G4122	0.0045
G113	G4128	0.0045
G113	G4169	0.0045
G113	G4203	0.0045
G113	G4250	0.0045
G319	G653	0.0045
G309	G1037	0.0045
G309	G1312	0.0045
G309	G1413	0.0045
G309	G1415	0.0045
G319	G1415	0.0045
G235	G2251	0.0045
G313	G2843	0.0045
G235	G3338	0.0045
G309	G3960	0.0045
G235	G4001	0.0045
G309	G4507	0.0045
G319	G4507	0.0045
G92	G3948	0.0045
G92	G4236	0.0045
G23	G1711	0.0045
G23	G4015	0.0045
G319	G285	0.0045
G235	G384	0.0045
G313	G384	0.0045
G281	G397	0.0045
G319	G571	0.0045
G309	G681	0.0045
G281	G1212	0.0045
G281	G1306	0.0045
G281	G1400	0.0045
G281	G1526	0.0045
G319	G1807	0.0045
G281	G1849	0.0045
G309	G2108	0.0045
G235	G2111	0.0045
G55	G2206	0.0045
G92	G2260	0.0045
G55	G2338	0.0045
G309	G2354	0.0045
G313	G2382	0.0045
G309	G2491	0.0045
G319	G2491	0.0045
G281	G2578	0.0045
G281	G2911	0.0045
G313	G3137	0.0045
G309	G3155	0.0045
G319	G3155	0.0045
G281	G3208	0.0045
G309	G3242	0.0045
G313	G3242	0.0045
G281	G3620	0.0045
G319	G3788	0.0045
G235	G4222	0.0045
G55	G4318	0.0045
G92	G4413	0.0045
G281	G4424	0.0045
G113	G7	0.0045
G113	G1321	0.0045
G113	G2648	0.0045
G113	G3800	0.0045
G309	G438	0.0045
G313	G1095	0.0045
G313	G1477	0.0045
G313	G1626	0.0045
G319	G1626	0.0045
G309	G1808	0.0045
G319	G1910	0.0045
G319	G2309	0.0045
G309	G2464	0.0045
G319	G3091	0.0045
G313	G3693	0.0045
G235	G3791	0.0045
G235	G3856	0.0045
G309	G4030	0.0045
G309	G4317	0.0045
G309	G4489	0.0045
G319	G4489	0.0045
G309	G4494	0.0045
G319	G4502	0.0045
G23	G271	0.0045
G23	G1529	0.0045
G92	G3411	0.0045
G92	G4115	0.0045
G92	G4487	0.0045
G316	G85	0.0045
G55	G216	0.0045
G55	G349	0.0045
G281	G1423	0.0045
G55	G2387	0.0045
G281	G2793	0.0045
G281	G3685	0.0045
G23	G1736	0.0045
G23	G3552	0.0045
G23	G4089	0.0045
G92	G461	0.0045
G92	G883	0.0045
G92	G4432	0.0045
G313	G77	0.0045
G313	G1174	0.0045
G313	G1624	0.0045
G313	G1676	0.0045
G319	G1782	0.0045
G319	G2637	0.0045
G319	G3185	0.0045
G309	G3969	0.0045
G55	G4028	0.0045
G319	G807	0.0045
G313	G2401	0.0045
G313	G3572	0.0045
G309	G4439	0.0045
G313	G4439	0.0045
G316	G1090	0.0045
G316	G3221	0.0045
G316	G3997	0.0045
G316	G4213	0.0045
G203	G353	0.0044
G203	G578	0.0044
G203	G1408	0.0044
G203	G1440	0.0044
G203	G1462	0.0044
G203	G1847	0.0044
G203	G2450	0.0044
G203	G2850	0.0044
G203	G3022	0.0044
G203	G3058	0.0044
G203	G3252	0.0044
G203	G3435	0.0044
G203	G3442	0.0044
G203	G3843	0.0044
G203	G4119	0.0044
G203	G4209	0.0044
G203	G4351	0.0044
G42	G2530	0.0044
G42	G4121	0.0044
G183	G121	0.0044
G7	G129	0.0044
G113	G285	0.0044
G7	G317	0.0044
G183	G380	0.0044
G7	G432	0.0044
G7	G437	0.0044
G183	G521	0.0044
G183	G638	0.0044
G183	G663	0.0044
G183	G807	0.0044
G7	G815	0.0044
G183	G871	0.0044
G7	G924	0.0044
G183	G959	0.0044
G183	G971	0.0044
G7	G1123	0.0044
G183	G1123	0.0044
G183	G1141	0.0044
G7	G1168	0.0044
G183	G1168	0.0044
G183	G1206	0.0044
G7	G1295	0.0044
G183	G1312	0.0044
G7	G1355	0.0044
G7	G1410	0.0044
G7	G1419	0.0044
G183	G1425	0.0044
G183	G1536	0.0044
G7	G1552	0.0044
G183	G1581	0.0044
G183	G1644	0.0044
G7	G1709	0.0044
G183	G1837	0.0044
G183	G2009	0.0044
G7	G2111	0.0044
G183	G2258	0.0044
G183	G2296	0.0044
G183	G2354	0.0044
G183	G2396	0.0044
G183	G2404	0.0044
G183	G2412	0.0044
G7	G2445	0.0044
G183	G2464	0.0044
G7	G2498	0.0044
G183	G2679	0.0044
G7	G2713	0.0044
G183	G2769	0.0044
G183	G2891	0.0044
G183	G2913	0.0044
G7	G2948	0.0044
G183	G3013	0.0044
G183	G3041	0.0044
G7	G3094	0.0044
G7	G3096	0.0044
G183	G3096	0.0044
G183	G3132	0.0044
G7	G3350	0.0044
G183	G3634	0.0044
G7	G3642	0.0044
G7	G3648	0.0044
G183	G3685	0.0044
G183	G3786	0.0044
G183	G3822	0.0044
G7	G3989	0.0044
[truncated: 470,896 more chars]
