# Supplementary material for: RulNet: A Web-Oriented Platform for Regulatory Network Inference, Application to Wheat –Omics Data
Source: PLoS One. 2015 May 19;10(5):e0127127. doi: 10.1371/journal.pone.0127127 (PMC4437996; doi:10.1371/journal.pone.0127127)
Supplement: S6 Dataset — (TXT) [file pone.0127127.s006.txt]

G59	G76	0.0677
G59	G4065	0.0673
G59	G5483	0.0672
G59	G1230	0.0665
G59	G1890	0.0653
G59	G598	0.0649
G59	G3774	0.0649
G59	G4890	0.0649
G59	G2794	0.0643
G59	G1568	0.0641
G59	G3481	0.0641
G59	G848	0.0637
G59	G1447	0.0633
G59	G3628	0.0629
G59	G2598	0.0624
G59	G3462	0.0624
G59	G4284	0.0624
G59	G565	0.0616
G59	G3339	0.0613
G59	G1600	0.0612
G59	G1716	0.0612
G59	G4485	0.0612
G59	G2402	0.0611
G59	G1278	0.0608
G59	G3693	0.0608
G59	G4098	0.0608
G59	G4222	0.0608
G59	G4438	0.0608
G59	G3875	0.0605
G59	G4884	0.0604
G59	G2420	0.0601
G241	G2740	0.06
G59	G5508	0.06
G59	G4710	0.0598
G59	G54	0.0597
G59	G3198	0.0597
G59	G159	0.0596
G59	G822	0.0596
G59	G3382	0.0596
G59	G4782	0.0594
G59	G2694	0.0593
G59	G776	0.0592
G59	G369	0.059
G59	G4247	0.0589
G59	G5401	0.0589
G59	G3300	0.0588
G59	G3892	0.0588
G59	G5399	0.0588
G59	G2793	0.0585
G59	G2336	0.0584
G59	G3818	0.0584
G59	G5094	0.0584
G59	G5390	0.0584
G59	G3425	0.0582
G59	G929	0.058
G59	G5846	0.058
G59	G1251	0.0578
G59	G1625	0.0576
G59	G1666	0.0576
G59	G2114	0.0576
G59	G4334	0.0576
G59	G4678	0.0576
G59	G331	0.0575
G241	G1049	0.0575
G59	G3752	0.0575
G241	G4547	0.0575
G191	G2985	0.0574
G59	G845	0.0572
G59	G1383	0.0572
G59	G2409	0.0572
G59	G3440	0.0572
G59	G1923	0.0571
G241	G2135	0.0568
G241	G3707	0.0568
G59	G3711	0.0568
G59	G5708	0.0568
G59	G1081	0.0567
G59	G5477	0.0567
G59	G1867	0.0567
G59	G678	0.0564
G59	G5092	0.0563
G59	G5924	0.0562
G59	G2367	0.056
G59	G3006	0.056
G59	G4425	0.056
G59	G4988	0.056
G59	G1468	0.0559
G59	G5264	0.0559
G59	G5700	0.0559
G59	G5719	0.0559
G59	G4743	0.0559
G59	G661	0.0558
G59	G855	0.0558
G59	G4762	0.0558
G59	G1388	0.0555
G59	G2647	0.0554
G59	G4322	0.0552
G59	G5285	0.0552
G59	G5563	0.0552
G59	G172	0.0551
G59	G3174	0.0551
G59	G5902	0.0551
G59	G902	0.0548
G59	G3081	0.0548
G59	G3444	0.0548
G59	G4346	0.0548
G59	G1560	0.0547
G59	G3404	0.0547
G59	G15	0.0546
G59	G2675	0.0546
G59	G1771	0.0545
G59	G278	0.0544
G59	G1297	0.0544
G59	G1323	0.0544
G59	G2323	0.0544
G59	G3417	0.0544
G59	G2778	0.0543
G59	G1431	0.0542
G59	G980	0.054
G59	G2467	0.054
G59	G2758	0.0537
G59	G5158	0.0537
G59	G2416	0.0536
G59	G3062	0.0536
G59	G3650	0.0536
G59	G4317	0.0536
G59	G5944	0.0536
G59	G631	0.0535
G59	G1982	0.0535
G59	G3832	0.0535
G59	G3884	0.0534
G59	G957	0.0533
G59	G425	0.0532
G59	G1499	0.0532
G59	G1676	0.0532
G59	G2189	0.0532
G59	G5314	0.0532
G59	G3132	0.0531
G59	G3733	0.0531
G59	G280	0.053
G59	G3945	0.053
G241	G981	0.0529
G59	G1757	0.0527
G59	G1781	0.0527
G59	G2388	0.0527
G59	G2975	0.0527
G59	G3008	0.0527
G59	G3234	0.0527
G59	G3270	0.0527
G59	G4440	0.0527
G59	G4770	0.0527
G59	G4813	0.0527
G59	G5620	0.0527
G59	G5681	0.0527
G59	G5949	0.0527
G59	G4927	0.0526
G59	G5061	0.0526
G59	G2360	0.0526
G59	G695	0.0525
G59	G5523	0.0525
G59	G2620	0.0524
G191	G42	0.0523
G59	G1416	0.0523
G59	G1986	0.0523
G59	G2711	0.0523
G59	G3340	0.0523
G59	G5461	0.0523
G59	G1593	0.0522
G59	G1653	0.0522
G59	G109	0.0522
G59	G738	0.0522
G59	G3721	0.0522
G59	G4437	0.0521
G241	G3661	0.0521
G241	G1576	0.052
G59	G4020	0.052
G59	G4076	0.052
G59	G4851	0.052
G59	G769	0.0519
G59	G3167	0.0519
G59	G4705	0.0519
G59	G5219	0.0519
G241	G4205	0.0518
G59	G3802	0.0518
G59	G4783	0.0518
G59	G4784	0.0517
G59	G3863	0.0516
G59	G4476	0.0516
G59	G1134	0.0515
G59	G2837	0.0514
G59	G5530	0.0514
G59	G2952	0.0513
G59	G1844	0.0512
G59	G4567	0.0512
G59	G1897	0.0511
G59	G3549	0.0511
G59	G5851	0.0511
G59	G849	0.051
G59	G3559	0.051
G59	G3678	0.051
G59	G7	0.0509
G59	G5486	0.0509
G59	G1617	0.0508
G59	G1792	0.0507
G59	G2056	0.0507
G59	G2180	0.0507
G59	G4448	0.0507
G59	G4480	0.0507
G59	G4739	0.0507
G59	G5230	0.0507
G59	G5766	0.0507
G59	G1661	0.0507
G59	G905	0.0506
G241	G3057	0.0506
G59	G3928	0.0506
G59	G77	0.0505
G59	G2191	0.0504
G241	G3338	0.0503
G59	G147	0.0503
G59	G918	0.0503
G59	G2037	0.0503
G59	G3747	0.0503
G59	G5833	0.0503
G59	G2199	0.0502
G241	G2356	0.0502
G59	G3257	0.0501
G59	G3373	0.0501
G59	G1832	0.05
G59	G1352	0.05
G59	G2108	0.05
G59	G3498	0.05
G59	G5572	0.05
G59	G1675	0.0499
G59	G1686	0.0499
G59	G2102	0.0499
G59	G2701	0.0499
G59	G2780	0.0499
G59	G2992	0.0499
G59	G887	0.0498
G59	G2842	0.0498
G59	G5929	0.0498
G59	G5788	0.0497
G59	G2808	0.0496
G59	G5527	0.0496
G59	G3699	0.0496
G59	G4099	0.0496
G59	G4588	0.0496
G59	G503	0.0495
G59	G1032	0.0495
G59	G2405	0.0495
G59	G2562	0.0495
G59	G4145	0.0495
G59	G4992	0.0495
G59	G5848	0.0495
G241	G3033	0.0495
G241	G2952	0.0493
G59	G1939	0.0493
G59	G5194	0.0493
G59	G5124	0.0492
G241	G2343	0.0492
G59	G334	0.0492
G59	G1725	0.0492
G59	G1219	0.0491
G59	G3128	0.0491
G59	G3660	0.0491
G59	G5207	0.0491
G59	G4168	0.0489
G59	G3601	0.0488
G59	G3871	0.0488
G241	G2023	0.0488
G241	G4899	0.0488
G59	G935	0.0488
G59	G2266	0.0488
G59	G4239	0.0488
G59	G1174	0.0487
G59	G3240	0.0487
G59	G3439	0.0486
G59	G5111	0.0486
G59	G1335	0.0484
G59	G436	0.0484
G59	G3976	0.0484
G59	G4665	0.0484
G59	G4847	0.0484
G59	G4966	0.0484
G59	G223	0.0483
G59	G227	0.0483
G59	G1047	0.0483
G59	G1411	0.0483
G59	G2504	0.0483
G59	G3123	0.0483
G59	G3189	0.0483
G59	G3497	0.0483
G59	G5292	0.0483
G59	G5773	0.0483
G59	G3438	0.0482
G59	G4033	0.0482
G59	G5467	0.0482
G241	G882	0.0481
G59	G5302	0.0481
G59	G664	0.048
G59	G3531	0.048
G59	G5400	0.048
G59	G559	0.0479
G59	G1654	0.0479
G59	G2052	0.0479
G59	G3807	0.0479
G59	G4332	0.0479
G59	G4757	0.0479
G59	G5077	0.0479
G59	G3314	0.0478
G59	G2587	0.0477
G59	G4282	0.0477
G59	G5600	0.0477
G59	G1745	0.0476
G59	G4566	0.0476
G59	G5506	0.0476
G59	G1430	0.0475
G241	G830	0.0474
G59	G135	0.0474
G59	G2294	0.0474
G59	G2855	0.0474
G59	G3476	0.0474
G59	G362	0.0473
G59	G4571	0.0473
G241	G5310	0.0471
G59	G3107	0.0471
G59	G4483	0.0471
G59	G480	0.047
G59	G5024	0.047
G241	G431	0.047
G59	G5069	0.0469
G59	G137	0.0469
G59	G1790	0.0469
G59	G2877	0.0469
G59	G5043	0.0469
G59	G463	0.0468
G59	G1472	0.0468
G59	G3185	0.0468
G318	G3810	0.0468
G241	G3660	0.0467
G59	G1039	0.0467
G59	G3265	0.0467
G59	G3420	0.0467
G59	G4083	0.0467
G59	G5115	0.0467
G59	G5735	0.0467
G59	G983	0.0466
G59	G1102	0.0466
G59	G1423	0.0466
G59	G2081	0.0466
G59	G2937	0.0466
G59	G4271	0.0466
G59	G5828	0.0465
G318	G4547	0.0464
G59	G4132	0.0463
G59	G5808	0.0463
G59	G969	0.0462
G59	G1786	0.0462
G59	G2760	0.0462
G59	G4848	0.0462
G59	G186	0.0462
G59	G997	0.0461
G59	G3652	0.0461
G59	G1610	0.0461
G59	G3982	0.046
G59	G22	0.0459
G59	G5088	0.0459
G59	G450	0.0458
G59	G566	0.0458
G59	G1155	0.0458
G59	G3007	0.0458
G59	G4564	0.0458
G59	G1307	0.0457
G59	G4495	0.0457
G241	G1156	0.0457
G241	G2539	0.0457
G59	G682	0.0457
G59	G868	0.0457
G59	G3534	0.0456
G318	G2642	0.0455
G59	G101	0.0455
G59	G1811	0.0455
G59	G5156	0.0455
G59	G1217	0.0454
G59	G1787	0.0454
G59	G1816	0.0454
G59	G2859	0.0454
G59	G5098	0.0454
G59	G1080	0.0454
G59	G4736	0.0453
G59	G313	0.0453
G59	G4704	0.0453
G59	G5789	0.0453
G59	G428	0.0451
G59	G489	0.0451
G59	G2528	0.0451
G59	G2971	0.0451
G59	G4031	0.0451
G59	G5847	0.0451
G241	G376	0.045
G59	G327	0.045
G59	G1752	0.045
G59	G2140	0.045
G59	G2832	0.045
G59	G3447	0.045
G59	G4436	0.045
G59	G5705	0.045
G59	G5393	0.0449
G59	G10	0.0449
G59	G404	0.0449
G59	G1466	0.0449
G59	G518	0.0448
G59	G1733	0.0448
G59	G5475	0.0448
G59	G1331	0.0447
G59	G1590	0.0447
G59	G1635	0.0447
G59	G1717	0.0447
G59	G2373	0.0447
G59	G3551	0.0447
G59	G4386	0.0447
G59	G5235	0.0447
G59	G616	0.0446
G59	G1238	0.0446
G59	G3055	0.0446
G59	G5117	0.0446
G59	G5564	0.0446
G59	G1788	0.0445
G59	G132	0.0444
G59	G1356	0.0444
G59	G3786	0.0444
G59	G5248	0.0444
G59	G5878	0.0444
G59	G5669	0.0444
G59	G5888	0.0444
G241	G508	0.0443
G59	G1192	0.0443
G59	G1993	0.0443
G59	G2329	0.0443
G59	G3058	0.0443
G59	G4974	0.0443
G59	G5204	0.0443
G241	G5047	0.0442
G59	G1122	0.0442
G59	G4685	0.0442
G59	G5917	0.0442
G241	G2662	0.0442
G241	G2765	0.0441
G59	G4532	0.0441
G59	G3405	0.044
G59	G4249	0.044
G59	G676	0.0439
G59	G1443	0.0439
G59	G2771	0.0439
G59	G3139	0.0439
G59	G3800	0.0439
G59	G4728	0.0439
G59	G226	0.0438
G59	G1000	0.0438
G59	G3094	0.0438
G59	G5429	0.0438
G241	G5803	0.0438
G241	G1845	0.0438
G59	G3093	0.0437
G59	G4460	0.0437
G59	G4744	0.0437
G59	G5255	0.0437
G191	G4889	0.0436
G59	G3219	0.0436
G59	G4276	0.0436
G59	G4040	0.0436
G59	G3882	0.0435
G241	G5065	0.0435
G241	G465	0.0435
G241	G2269	0.0435
G59	G852	0.0435
G59	G2308	0.0435
G59	G2726	0.0435
G59	G3466	0.0435
G224	G930	0.0434
G59	G2348	0.0434
G59	G3350	0.0434
G59	G4287	0.0434
G59	G4339	0.0434
G59	G4781	0.0434
G59	G2375	0.0433
G59	G127	0.0433
G59	G1551	0.0433
G59	G2429	0.0433
G59	G4492	0.0433
G59	G5928	0.0433
G224	G522	0.0432
G224	G979	0.0432
G224	G2882	0.0432
G224	G2989	0.0432
G224	G4034	0.0432
G224	G5114	0.0432
G59	G3768	0.0432
G59	G4978	0.0432
G241	G2550	0.0431
G59	G1123	0.0431
G59	G3759	0.0431
G59	G4186	0.0431
G59	G4439	0.0431
G59	G3205	0.043
G59	G3307	0.043
G59	G4009	0.043
G59	G1601	0.0429
G224	G2833	0.0429
G224	G4749	0.0429
G224	G4964	0.0429
G59	G1782	0.0429
G241	G5501	0.0428
G59	G1076	0.0428
G59	G5366	0.0428
G59	G52	0.0428
G59	G582	0.0428
G59	G5052	0.0428
G224	G432	0.0427
G224	G1355	0.0427
G224	G2088	0.0427
G224	G3583	0.0427
G59	G312	0.0426
G59	G1277	0.0426
G59	G1943	0.0426
G59	G2537	0.0426
G59	G4786	0.0426
G224	G586	0.0425
G224	G725	0.0425
G224	G1659	0.0425
G224	G3536	0.0425
G224	G3633	0.0425
G224	G5309	0.0425
G59	G1999	0.0425
G59	G2165	0.0425
G59	G5144	0.0425
G59	G5154	0.0425
G59	G1885	0.0425
G59	G2922	0.0425
G59	G4718	0.0425
G59	G3582	0.0424
G241	G3433	0.0424
G59	G3331	0.0424
G59	G2791	0.0423
G241	G4351	0.0423
G59	G2011	0.0423
G59	G2987	0.0423
G59	G5418	0.0423
G191	G1930	0.0422
G318	G2864	0.0422
G191	G5580	0.0422
G59	G265	0.0422
G59	G978	0.0422
G59	G1322	0.0422
G59	G1976	0.0422
G59	G2178	0.0422
G59	G2410	0.0422
G59	G4169	0.0422
G59	G4898	0.0422
G59	G5014	0.0422
G59	G322	0.0421
G59	G1451	0.0421
G59	G1645	0.0421
G59	G3241	0.0421
G59	G4573	0.0421
G59	G4690	0.0421
G59	G5059	0.0421
G59	G1058	0.0421
G59	G2074	0.0421
G59	G4793	0.0421
G224	G2960	0.042
G224	G3566	0.042
G241	G2716	0.042
G59	G401	0.0419
G59	G2124	0.0419
G224	G312	0.0418
G224	G1493	0.0418
G59	G2110	0.0418
G59	G2986	0.0418
G59	G3019	0.0418
G59	G4218	0.0418
G59	G943	0.0417
G59	G2215	0.0417
G241	G3128	0.0417
G59	G2422	0.0417
G59	G5329	0.0417
G59	G5946	0.0417
G224	G486	0.0416
G224	G1175	0.0416
G224	G4035	0.0416
G224	G4850	0.0416
G224	G5290	0.0416
G59	G1350	0.0416
G59	G4466	0.0416
G241	G4286	0.0416
G241	G2638	0.0415
G59	G2584	0.0415
G59	G452	0.0414
G59	G1142	0.0414
G59	G2368	0.0414
G59	G2944	0.0414
G224	G951	0.0413
G224	G1705	0.0413
G224	G2122	0.0413
G224	G2425	0.0413
G224	G4724	0.0413
G224	G5732	0.0413
G59	G354	0.0413
G59	G712	0.0413
G59	G924	0.0413
G59	G3363	0.0413
G59	G3750	0.0413
G59	G4118	0.0413
G241	G2350	0.0413
G241	G20	0.0413
G241	G2851	0.0413
G59	G57	0.0413
G59	G2959	0.0413
G59	G4252	0.0413
G59	G4673	0.0413
G59	G5625	0.0413
G59	G1321	0.0412
G59	G1513	0.0412
G59	G4780	0.0412
G59	G5339	0.0412
G59	G5932	0.0412
G241	G5073	0.0412
G241	G3958	0.0412
G224	G656	0.0411
G59	G1227	0.0411
G59	G1340	0.041
G59	G1850	0.041
G59	G2786	0.041
G59	G3479	0.041
G224	G453	0.0409
G224	G1252	0.0409
G224	G1818	0.0409
G224	G2143	0.0409
G224	G2393	0.0409
G224	G3306	0.0409
G224	G3598	0.0409
G224	G4676	0.0409
G224	G5672	0.0409
G224	G5784	0.0409
G59	G823	0.0409
G59	G1027	0.0409
G59	G2775	0.0409
G59	G4487	0.0409
G59	G1130	0.0409
G59	G3555	0.0409
G59	G4070	0.0408
G59	G4464	0.0408
G59	G400	0.0407
G59	G4029	0.0407
G224	G529	0.0406
G224	G925	0.0406
G224	G1485	0.0406
G224	G3798	0.0406
G224	G4429	0.0406
G224	G4972	0.0406
G224	G5513	0.0406
G224	G5629	0.0406
G241	G2553	0.0406
G59	G700	0.0406
G59	G2131	0.0406
G59	G2363	0.0406
G59	G2684	0.0406
G59	G2835	0.0406
G59	G5768	0.0406
G59	G4142	0.0405
G59	G4557	0.0405
G241	G834	0.0405
G59	G3065	0.0405
G224	G677	0.0404
G224	G2235	0.0404
G224	G2514	0.0404
G224	G2712	0.0404
G224	G3248	0.0404
G224	G3402	0.0404
G224	G3509	0.0404
G224	G3803	0.0404
G224	G4032	0.0404
G224	G4107	0.0404
G224	G5826	0.0404
G59	G346	0.0404
G59	G1628	0.0404
G241	G2855	0.0403
G59	G2442	0.0403
G59	G4398	0.0403
G59	G4844	0.0403
G224	G906	0.0402
G224	G1332	0.0402
G224	G1552	0.0402
G224	G1589	0.0402
G224	G2016	0.0402
G224	G2552	0.0402
G224	G2700	0.0402
G224	G3687	0.0402
G224	G4647	0.0402
G224	G5233	0.0402
G59	G981	0.0402
G59	G3183	0.0402
G59	G3211	0.0402
G59	G3612	0.0402
G59	G4006	0.0402
G59	G4207	0.0402
G59	G4840	0.0402
G59	G5404	0.0401
G59	G5578	0.0401
G59	G487	0.0401
G59	G3229	0.0401
G59	G826	0.04
G224	G1046	0.0399
G224	G2369	0.0399
G224	G2946	0.0399
G224	G3487	0.0399
G224	G5711	0.0399
G318	G2478	0.0399
G59	G637	0.0399
G59	G5192	0.0399
G241	G1273	0.0398
G241	G1943	0.0398
G241	G5922	0.0398
G59	G131	0.0398
G59	G1137	0.0398
G59	G1678	0.0398
G59	G1778	0.0398
G59	G2255	0.0398
G59	G2464	0.0398
G59	G3624	0.0398
G59	G3852	0.0398
G59	G3955	0.0398
G59	G4079	0.0398
G59	G4956	0.0398
G241	G5376	0.0398
G224	G2169	0.0397
G224	G4783	0.0397
G224	G5027	0.0397
G59	G41	0.0397
G59	G1533	0.0397
G59	G2138	0.0397
G59	G5598	0.0397
G59	G5606	0.0397
G59	G81	0.0396
G59	G2915	0.0396
G59	G3064	0.0396
G224	G479	0.0395
G224	G2404	0.0395
G224	G3174	0.0395
G224	G3491	0.0395
G224	G4544	0.0395
G224	G4898	0.0395
G59	G527	0.0395
G241	G5014	0.0395
G318	G5046	0.0395
G59	G156	0.0395
G59	G2098	0.0395
G59	G4230	0.0395
G59	G5893	0.0395
G59	G824	0.0394
G59	G2278	0.0394
G59	G2703	0.0394
G59	G2716	0.0394
G59	G3144	0.0394
G241	G4935	0.0394
G224	G446	0.0393
G224	G2413	0.0393
G224	G3983	0.0393
G224	G4012	0.0393
G224	G4184	0.0393
G59	G1048	0.0393
G59	G1173	0.0393
G59	G5613	0.0393
G241	G3362	0.0392
G59	G1379	0.0392
G59	G4236	0.0392
G59	G5297	0.0392
G59	G5743	0.0392
G59	G3433	0.0391
G59	G3741	0.0391
G59	G4841	0.0391
G241	G1941	0.0391
G59	G3333	0.0391
G59	G4178	0.0391
G59	G4298	0.0391
G224	G711	0.039
G224	G1035	0.039
G224	G2137	0.039
G224	G2574	0.039
G224	G3378	0.039
G224	G5754	0.039
G59	G349	0.039
G59	G1706	0.039
G59	G1759	0.039
G59	G2258	0.039
G59	G2852	0.039
G59	G4205	0.039
G59	G4500	0.039
G59	G4658	0.039
G59	G5377	0.039
G241	G3125	0.039
G59	G4427	0.0389
G59	G884	0.0389
G59	G1084	0.0389
G224	G162	0.0388
G224	G214	0.0388
G224	G255	0.0388
G224	G1154	0.0388
G224	G1986	0.0388
G224	G3127	0.0388
G224	G3242	0.0388
G224	G4389	0.0388
G224	G4881	0.0388
G224	G5841	0.0388
G59	G950	0.0388
G59	G3519	0.0388
G59	G169	0.0387
G59	G3508	0.0387
G59	G4102	0.0387
G59	G5310	0.0387
G241	G4549	0.0387
G241	G5190	0.0387
G59	G1521	0.0387
G224	G245	0.0386
G224	G1533	0.0386
G224	G2044	0.0386
G224	G2351	0.0386
G224	G3154	0.0386
G224	G3246	0.0386
G224	G3871	0.0386
G224	G5674	0.0386
G224	G5806	0.0386
G318	G2873	0.0386
G59	G1761	0.0386
G59	G2350	0.0386
G59	G2629	0.0386
G59	G3911	0.0386
G59	G4313	0.0386
G59	G4631	0.0386
G59	G5940	0.0386
G241	G5098	0.0385
G59	G2303	0.0385
G241	G3623	0.0384
G241	G2077	0.0384
G241	G2172	0.0384
G241	G2415	0.0384
G241	G3026	0.0384
G59	G338	0.0384
G59	G4220	0.0384
G224	G2749	0.0383
G224	G4131	0.0383
G224	G4771	0.0383
G224	G691	0.0383
G224	G2439	0.0383
G224	G4289	0.0383
G59	G2274	0.0383
G59	G4137	0.0383
G59	G358	0.0383
G59	G1429	0.0383
G59	G3729	0.0383
G59	G4766	0.0383
G59	G5490	0.0383
G59	G257	0.0382
G59	G1624	0.0382
G59	G2186	0.0382
G59	G3944	0.0382
G59	G5315	0.0382
G224	G1430	0.0381
G224	G2301	0.0381
G224	G2875	0.0381
G224	G5160	0.0381
G224	G5705	0.0381
G224	G5726	0.0381
G59	G2610	0.0381
G59	G3237	0.0381
G241	G1177	0.0381
G318	G4203	0.0381
G241	G5655	0.038
G59	G881	0.038
G59	G1758	0.038
G59	G1775	0.038
G59	G2214	0.038
G59	G2226	0.038
G59	G3406	0.038
G241	G4049	0.038
G224	G124	0.0379
G224	G650	0.0379
G224	G1602	0.0379
G224	G1737	0.0379
G224	G2194	0.0379
G224	G2981	0.0379
G224	G3347	0.0379
G224	G3924	0.0379
G224	G5006	0.0379
G224	G5359	0.0379
G224	G1015	0.0379
G59	G1522	0.0379
G59	G2717	0.0379
G59	G4143	0.0379
G59	G2649	0.0379
G59	G2700	0.0379
G59	G3235	0.0379
G59	G4612	0.0379
G59	G79	0.0378
G59	G273	0.0378
G59	G581	0.0378
G59	G1045	0.0378
G59	G1156	0.0378
G59	G1417	0.0378
G59	G1719	0.0378
G59	G2289	0.0378
G224	G670	0.0376
G224	G1067	0.0376
G224	G3147	0.0376
G224	G3214	0.0376
G224	G4345	0.0376
G224	G4360	0.0376
G224	G5199	0.0376
G224	G196	0.0376
G224	G880	0.0376
G59	G5403	0.0376
G241	G1891	0.0376
G241	G4874	0.0376
G241	G5334	0.0376
G59	G1932	0.0376
G59	G150	0.0375
G59	G3819	0.0375
G241	G2761	0.0375
G224	G374	0.0374
G224	G407	0.0374
G224	G1139	0.0374
G224	G1413	0.0374
G224	G3859	0.0374
G224	G4174	0.0374
G224	G4768	0.0374
G224	G4820	0.0374
G224	G5567	0.0374
G224	G5910	0.0374
G224	G5392	0.0374
G59	G3908	0.0374
G59	G92	0.0373
G59	G2437	0.0373
G59	G2472	0.0373
G59	G5177	0.0373
G59	G600	0.0373
G224	G1297	0.0372
G224	G1648	0.0372
G224	G2320	0.0372
G224	G3346	0.0372
G224	G3387	0.0372
G224	G5533	0.0372
G224	G5717	0.0372
G224	G4114	0.0372
G59	G554	0.0372
G59	G1500	0.0372
G59	G2078	0.0372
G59	G4403	0.0372
G59	G4808	0.0372
G59	G4809	0.0372
G59	G1410	0.0372
G59	G2221	0.0372
G59	G3042	0.0372
G59	G3097	0.0372
G241	G1012	0.0372
G241	G5564	0.0372
G59	G2263	0.0371
G224	G275	0.037
G224	G648	0.037
G224	G1163	0.037
G224	G1370	0.037
G224	G3043	0.037
G224	G4198	0.037
G224	G4546	0.037
G224	G3492	0.037
G224	G5640	0.037
G241	G3480	0.037
G241	G3601	0.037
G241	G1172	0.037
G241	G2324	0.037
G59	G60	0.037
G59	G2209	0.037
G59	G5785	0.037
G59	G1152	0.0369
G59	G3072	0.0369
G59	G4193	0.0369
G59	G5752	0.0369
G241	G753	0.0369
G59	G1357	0.0369
G59	G2970	0.0369
G59	G3278	0.0369
G59	G4404	0.0368
G59	G2846	0.0368
G241	G1004	0.0368
G224	G1140	0.0367
G224	G1223	0.0367
G224	G5916	0.0367
G224	G1245	0.0367
G59	G3593	0.0367
G59	G5428	0.0367
G59	G5838	0.0367
G241	G1979	0.0366
G241	G4236	0.0366
G59	G1459	0.0366
G224	G270	0.0365
G224	G2370	0.0365
G224	G2643	0.0365
G224	G2688	0.0365
G224	G3637	0.0365
G224	G5118	0.0365
G224	G856	0.0365
G224	G2676	0.0365
G224	G5057	0.0365
G59	G476	0.0365
G59	G488	0.0365
G59	G915	0.0365
G59	G3040	0.0365
G59	G3284	0.0365
G59	G4331	0.0365
G241	G2621	0.0365
G241	G2766	0.0365
G241	G5753	0.0365
G59	G163	0.0365
G59	G5843	0.0365
G59	G971	0.0364
G59	G1908	0.0364
G59	G4467	0.0364
G59	G5516	0.0364
G224	G545	0.0363
G224	G1730	0.0363
G224	G5195	0.0363
G59	G964	0.0363
G59	G3293	0.0363
G241	G4276	0.0363
G241	G2850	0.0362
G241	G3100	0.0362
G241	G1915	0.0362
G59	G3445	0.0362
G59	G3736	0.0362
G59	G5167	0.0362
G59	G5181	0.0362
G59	G29	0.0361
G59	G279	0.0361
G59	G1021	0.0361
G59	G3362	0.0361
G241	G3096	0.0361
G59	G1981	0.0361
G59	G5149	0.0361
G224	G60	0.036
G224	G1072	0.036
G224	G3481	0.036
G224	G3501	0.036
G224	G3699	0.036
G224	G82	0.036
G224	G3704	0.036
G224	G5912	0.036
G59	G5670	0.036
G59	G2627	0.036
G241	G957	0.0359
G241	G3050	0.0359
G241	G3077	0.0359
G241	G5491	0.0359
G241	G5890	0.0359
G224	G552	0.0358
G224	G614	0.0358
G224	G1360	0.0358
G224	G97	0.0358
G224	G5921	0.0358
G318	G4434	0.0358
G241	G5602	0.0358
G59	G758	0.0358
G59	G2151	0.0358
G59	G3806	0.0358
G59	G5668	0.0358
G59	G5891	0.0357
G59	G1090	0.0357
G59	G4012	0.0357
G59	G4344	0.0357
G59	G5081	0.0357
G59	G5890	0.0357
G224	G520	0.0356
G224	G1857	0.0356
G224	G2197	0.0356
G224	G3013	0.0356
G224	G4030	0.0356
G224	G2805	0.0356
G224	G2914	0.0356
G224	G5790	0.0356
G59	G4023	0.0356
G241	G1451	0.0356
G241	G5632	0.0356
G241	G559	0.0356
G59	G785	0.0356
G59	G1391	0.0356
G59	G4702	0.0356
G59	G4814	0.0356
G59	G4504	0.0355
G241	G2251	0.0355
G241	G2935	0.0355
G59	G2938	0.0355
G59	G3719	0.0355
G59	G5102	0.0355
G224	G2093	0.0354
G224	G2822	0.0354
G224	G3391	0.0354
G224	G3781	0.0354
G224	G3613	0.0354
G224	G4802	0.0354
G59	G1484	0.0354
G59	G1800	0.0354
G59	G2606	0.0354
G59	G5507	0.0354
G241	G1743	0.0354
G59	G70	0.0353
G59	G623	0.0353
G59	G1530	0.0353
G59	G4191	0.0353
G59	G5427	0.0353
G59	G5727	0.0353
G59	G5821	0.0353
G59	G2050	0.0353
G59	G602	0.0352
G59	G1351	0.0352
G59	G3904	0.0352
G241	G3331	0.0352
G224	G572	0.0351
G224	G1196	0.0351
G224	G2383	0.0351
G224	G2517	0.0351
G224	G3392	0.0351
G224	G4656	0.0351
G224	G5011	0.0351
G224	G3868	0.0351
G224	G5680	0.0351
G59	G1315	0.0351
G59	G1486	0.0351
G59	G5555	0.0351
G241	G294	0.0351
G241	G4401	0.0351
G59	G1596	0.0351
G59	G3137	0.035
G59	G61	0.035
G59	G4074	0.035
G59	G5272	0.035
G59	G5687	0.035
G224	G956	0.0349
G224	G1250	0.0349
G224	G4760	0.0349
G224	G4908	0.0349
G224	G5150	0.0349
G224	G5622	0.0349
G224	G3971	0.0349
G224	G5084	0.0349
G241	G2129	0.0349
G318	G3676	0.0349
G59	G584	0.0349
G59	G1613	0.0349
G59	G2927	0.0349
G59	G3050	0.0349
G59	G4067	0.0349
G191	G1627	0.0349
G241	G5752	0.0348
G59	G3213	0.0348
G59	G5679	0.0348
G224	G136	0.0347
G224	G1860	0.0347
G224	G1975	0.0347
G224	G3100	0.0347
G224	G3780	0.0347
G224	G4179	0.0347
G224	G4079	0.0347
G224	G5253	0.0347
G59	G1344	0.0347
G59	G1385	0.0347
G59	G2136	0.0347
G241	G1496	0.0347
G59	G3312	0.0347
G59	G3487	0.0347
G59	G900	0.0346
G59	G3	0.0346
G59	G507	0.0346
G59	G1766	0.0346
G59	G2826	0.0346
G59	G4799	0.0346
G241	G1081	0.0345
G59	G1837	0.0345
G59	G2162	0.0345
G59	G4148	0.0345
G59	G4481	0.0345
G59	G4576	0.0345
G224	G500	0.0344
G224	G4311	0.0344
G224	G1592	0.0344
G59	G4181	0.0344
G241	G5508	0.0344
G241	G2812	0.0344
G241	G4888	0.0344
G318	G727	0.0344
G318	G5622	0.0344
G59	G1199	0.0344
G59	G2463	0.0344
G59	G3634	0.0344
G59	G5357	0.0344
G59	G5552	0.0344
G59	G5854	0.0344
G59	G383	0.0343
G59	G858	0.0343
G59	G1543	0.0343
G59	G1953	0.0343
G59	G2265	0.0343
G59	G2999	0.0343
G59	G4064	0.0343
G59	G4895	0.0343
G59	G5805	0.0343
G241	G966	0.0343
G59	G3142	0.0343
G59	G3764	0.0343
G224	G1718	0.0342
G224	G3544	0.0342
G224	G5592	0.0342
G224	G5766	0.0342
G224	G3296	0.0342
G241	G451	0.0342
G59	G1267	0.0342
G59	G139	0.0342
G59	G1053	0.0342
G59	G2487	0.0342
G59	G2988	0.0342
G59	G3732	0.0342
G59	G4363	0.0342
G59	G4392	0.0342
G241	G2760	0.0341
G241	G5410	0.0341
G59	G168	0.0341
G59	G411	0.0341
G59	G3934	0.0341
G59	G5614	0.0341
G224	G454	0.034
G224	G1933	0.034
G224	G2774	0.034
G224	G3958	0.034
G224	G4385	0.034
G224	G4518	0.034
G224	G4704	0.034
G224	G4989	0.034
G224	G5900	0.034
G224	G904	0.034
G224	G1557	0.034
G224	G3413	0.034
G224	G3980	0.034
G224	G5611	0.034
G191	G2396	0.034
G241	G383	0.034
G241	G3330	0.034
G241	G3488	0.034
G241	G956	0.034
G241	G1729	0.034
G59	G1188	0.034
G59	G2281	0.034
G59	G2427	0.034
G59	G3916	0.0339
G59	G2317	0.0339
G59	G5856	0.0339
G241	G1092	0.0338
G59	G1784	0.0338
G241	G3153	0.0338
G241	G4964	0.0338
G59	G2017	0.0338
G59	G2173	0.0338
G59	G2934	0.0338
G59	G3592	0.0338
G59	G4625	0.0338
G59	G4804	0.0338
G59	G5460	0.0338
G59	G5514	0.0338
G59	G5744	0.0338
G224	G667	0.0337
G224	G1347	0.0337
G224	G5346	0.0337
G224	G2248	0.0337
G224	G3742	0.0337
G224	G4339	0.0337
G224	G3232	0.0337
G224	G3624	0.0337
G59	G179	0.0337
G59	G626	0.0337
G59	G673	0.0337
G59	G3409	0.0337
G59	G4671	0.0337
G59	G5222	0.0337
G241	G759	0.0337
G241	G3731	0.0337
G241	G2022	0.0337
G241	G3564	0.0337
G241	G3749	0.0337
G241	G5633	0.0337
G59	G919	0.0336
G59	G2248	0.0336
G224	G923	0.0335
G224	G3597	0.0335
G224	G3874	0.0335
G224	G5836	0.0335
G224	G1241	0.0335
G318	G5812	0.0335
G191	G1748	0.0335
G59	G1876	0.0335
G59	G4314	0.0335
G59	G560	0.0335
G59	G2147	0.0335
G59	G3565	0.0335
G59	G4133	0.0335
G59	G1749	0.0334
G59	G2767	0.0334
G59	G557	0.0334
G59	G786	0.0334
G59	G812	0.0334
G59	G2115	0.0334
G59	G2638	0.0334
G59	G3052	0.0334
G59	G3150	0.0334
G59	G3310	0.0334
G224	G2095	0.0333
G224	G2144	0.0333
G224	G4862	0.0333
G224	G5207	0.0333
G224	G1981	0.0333
G224	G4145	0.0333
G224	G5906	0.0333
G59	G684	0.0333
G59	G2479	0.0333
G59	G3654	0.0333
G59	G5584	0.0333
G241	G5621	0.0333
G241	G2299	0.0333
G241	G2806	0.0333
G241	G3598	0.0333
G241	G5448	0.0333
G59	G1772	0.0332
G59	G3591	0.0332
G59	G4260	0.0332
G59	G447	0.0332
G59	G2185	0.0332
G59	G2799	0.0332
G224	G1156	0.0331
G224	G2306	0.0331
G224	G4764	0.0331
G241	G5705	0.0331
G59	G4151	0.0331
G59	G5266	0.0331
G191	G2237	0.0331
G59	G2804	0.0331
G59	G4156	0.0331
G59	G1439	0.033
G241	G855	0.033
G241	G1391	0.033
G241	G1412	0.033
G241	G4203	0.033
G241	G4578	0.033
G241	G4739	0.033
G59	G228	0.033
G59	G3214	0.033
G59	G5436	0.033
G59	G690	0.0329
G59	G2083	0.0329
G59	G4146	0.0329
G224	G2501	0.0328
G224	G5196	0.0328
G224	G5718	0.0328
G224	G2706	0.0328
G224	G2795	0.0328
G224	G4540	0.0328
G224	G5137	0.0328
G224	G4450	0.0328
G224	G5903	0.0328
G59	G2874	0.0327
G59	G3762	0.0327
G59	G5030	0.0327
G224	G765	0.0326
G224	G871	0.0326
G224	G2309	0.0326
G224	G2539	0.0326
G224	G5244	0.0326
G224	G5348	0.0326
G224	G5366	0.0326
G224	G5723	0.0326
G224	G962	0.0326
G224	G1459	0.0326
G224	G2392	0.0326
G59	G315	0.0326
G191	G3243	0.0326
G241	G5342	0.0326
G191	G4973	0.0326
G241	G1400	0.0326
G241	G3777	0.0326
G191	G3291	0.0326
G59	G4096	0.0326
G59	G231	0.0325
G59	G615	0.0325
G59	G985	0.0325
G59	G2003	0.0325
G59	G2068	0.0325
G59	G2193	0.0325
G59	G3701	0.0325
G59	G4166	0.0325
G224	G331	0.0324
G224	G5311	0.0324
G224	G753	0.0324
G224	G2551	0.0324
G224	G1216	0.0324
G224	G4716	0.0324
G224	G5618	0.0324
G59	G209	0.0324
G59	G1490	0.0324
G59	G1701	0.0324
G59	G2644	0.0324
G59	G342	0.0324
G59	G545	0.0324
G241	G4434	0.0323
G241	G4685	0.0323
G241	G2530	0.0323
G59	G1703	0.0322
G59	G1210	0.0322
G59	G3101	0.0322
G59	G3400	0.0322
G224	G3962	0.0321
G224	G5566	0.0321
G224	G1363	0.0321
G224	G247	0.0321
G318	G1930	0.0321
G191	G3369	0.0321
G59	G734	0.0321
G59	G920	0.0321
G59	G1401	0.0321
G59	G2383	0.0321
G59	G5287	0.0321
G318	G3619	0.0321
G59	G580	0.032
G59	G680	0.032
G59	G3178	0.032
G59	G4528	0.032
G59	G2397	0.032
G59	G3223	0.032
G224	G1102	0.0319
G224	G2937	0.0319
G224	G395	0.0319
G224	G1916	0.0319
G224	G4944	0.0319
G59	G1907	0.0319
G59	G1915	0.0319
G224	G26	0.0319
G224	G315	0.0319
G224	G2066	0.0319
G224	G4664	0.0319
G224	G4692	0.0319
G224	G5397	0.0319
G241	G264	0.0319
G241	G1032	0.0319
G241	G5074	0.0319
G59	G1643	0.0319
G241	G199	0.0319
G59	G519	0.0318
G59	G370	0.0318
G59	G816	0.0318
G59	G2824	0.0318
G59	G2984	0.0318
G59	G2998	0.0318
G59	G5471	0.0318
G224	G3182	0.0317
G224	G1590	0.0317
G224	G3216	0.0317
G241	G315	0.0317
G241	G5398	0.0317
G224	G99	0.0317
G224	G3071	0.0317
G224	G4742	0.0317
G191	G4558	0.0317
G59	G298	0.0317
G59	G423	0.0317
G59	G947	0.0317
G59	G4416	0.0317
G59	G3606	0.0317
G59	G475	0.0316
G59	G974	0.0316
G59	G1741	0.0316
G59	G2246	0.0316
G59	G2418	0.0316
G59	G3743	0.0316
G59	G4060	0.0316
G59	G4446	0.0316
G241	G2814	0.0316
G241	G4658	0.0316
G59	G719	0.0316
G59	G877	0.0316
G59	G1108	0.0316
G59	G2820	0.0316
G59	G2839	0.0316
G59	G4423	0.0316
G59	G4968	0.0316
G59	G5356	0.0316
G224	G1588	0.0315
G224	G1879	0.0315
G224	G2567	0.0315
G224	G4037	0.0315
G59	G1419	0.0315
G224	G2203	0.0315
G59	G5543	0.0315
G241	G429	0.0315
G241	G3985	0.0315
G59	G91	0.0314
G59	G4430	0.0314
G59	G4501	0.0314
G241	G4616	0.0314
G59	G5369	0.0314
G59	G5690	0.0314
G59	G5711	0.0314
G241	G554	0.0313
G59	G89	0.0313
G59	G2506	0.0313
G59	G2595	0.0313
G59	G3059	0.0313
G59	G3067	0.0313
G59	G4846	0.0313
G59	G4952	0.0313
G59	G5728	0.0313
G59	G3991	0.0313
G224	G1217	0.0312
G224	G3621	0.0312
G224	G4013	0.0312
G224	G5597	0.0312
G224	G1953	0.0312
G224	G3849	0.0312
G224	G4245	0.0312
G224	G4279	0.0312
G59	G2849	0.0312
G59	G3616	0.0312
G241	G385	0.0312
G241	G5064	0.0312
G241	G742	0.0312
G59	G1016	0.0312
G59	G3725	0.0312
G59	G4969	0.0312
G318	G5718	0.0312
G318	G1170	0.0312
G59	G1691	0.0311
G59	G3121	0.0311
G59	G3250	0.0311
G241	G3016	0.0311
G241	G4395	0.0311
G224	G2330	0.031
G224	G2927	0.031
G224	G4436	0.031
G224	G4694	0.031
G224	G4987	0.031
G224	G5547	0.031
G224	G5814	0.031
G59	G5086	0.031
G224	G1511	0.031
G224	G1709	0.031
G224	G2109	0.031
G224	G4069	0.031
G59	G3829	0.031
G59	G4433	0.031
G241	G4566	0.0309
G241	G808	0.0309
G241	G4978	0.0309
G241	G5094	0.0309
G59	G701	0.0309
G59	G3428	0.0309
G59	G3529	0.0309
G59	G5439	0.0309
G59	G2682	0.0309
G224	G527	0.0308
G224	G1909	0.0308
G224	G5099	0.0308
G224	G261	0.0308
G224	G2559	0.0308
G224	G3464	0.0308
G191	G3920	0.0308
G224	G2648	0.0308
G224	G3136	0.0308
G318	G4695	0.0308
G59	G105	0.0308
G59	G5859	0.0308
G241	G245	0.0308
G241	G446	0.0308
G241	G899	0.0308
G241	G4522	0.0308
G241	G5128	0.0308
G241	G5434	0.0308
G241	G5638	0.0308
G59	G2865	0.0308
G191	G115	0.0308
G59	G1619	0.0307
G59	G1688	0.0307
G59	G2448	0.0307
G59	G4960	0.0307
G241	G1024	0.0307
G241	G1245	0.0306
G241	G5070	0.0306
G59	G69	0.0306
G59	G143	0.0306
G59	G454	0.0306
G59	G2940	0.0306
G59	G2947	0.0306
G59	G3756	0.0306
G59	G5425	0.0306
G224	G256	0.0305
G224	G1324	0.0305
G224	G599	0.0305
G224	G1567	0.0305
G224	G4121	0.0305
G224	G4579	0.0305
G224	G777	0.0305
G224	G2686	0.0305
G224	G2732	0.0305
G224	G2811	0.0305
G224	G4217	0.0305
G241	G2423	0.0305
G241	G1785	0.0305
G241	G3000	0.0305
G241	G3445	0.0305
G241	G5089	0.0305
G59	G3085	0.0305
G59	G2440	0.0305
G59	G508	0.0304
G59	G2706	0.0304
G241	G911	0.0304
G241	G1310	0.0304
G224	G1055	0.0303
G224	G5936	0.0303
G224	G5191	0.0303
G224	G2982	0.0303
G59	G42	0.0303
G59	G1783	0.0303
G191	G592	0.0303
G318	G2894	0.0303
G318	G1796	0.0303
G191	G3740	0.0303
G241	G974	0.0302
G59	G1998	0.0302
G59	G3192	0.0302
G59	G3816	0.0302
G59	G3932	0.0302
G59	G4477	0.0302
G59	G4763	0.0302
G224	G1255	0.0301
G224	G2789	0.0301
G224	G3987	0.0301
G224	G325	0.0301
G224	G4467	0.0301
G224	G4494	0.0301
G241	G24	0.0301
G241	G4788	0.0301
G59	G1332	0.0301
G59	G2365	0.0301
G59	G3625	0.0301
G59	G4441	0.0301
G59	G4540	0.0301
G59	G4989	0.0301
G59	G952	0.03
G59	G3297	0.03
G59	G3722	0.03
G241	G1330	0.03
G241	G1818	0.03
G241	G103	0.03
G241	G884	0.03
G59	G548	0.03
G241	G4495	0.0299
G59	G337	0.0299
G59	G2231	0.0299
G59	G5133	0.0299
G224	G301	0.0298
G224	G4745	0.0298
G224	G1266	0.0298
G224	G1411	0.0298
G224	G5578	0.0298
G59	G2750	0.0298
G59	G3834	0.0298
G59	G1246	0.0298
G59	G1398	0.0298
G59	G2216	0.0298
G59	G2652	0.0298
G318	G2897	0.0298
G241	G1079	0.0297
G59	G597	0.0297
G59	G841	0.0297
G59	G2754	0.0297
G59	G3620	0.0297
G241	G1477	0.0297
G241	G3194	0.0297
G241	G4270	0.0297
G224	G2165	0.0296
G224	G5506	0.0296
G224	G440	0.0296
G224	G1518	0.0296
G224	G4700	0.0296
G224	G4846	0.0296
G224	G2372	0.0296
G224	G4401	0.0296
G59	G1263	0.0296
G241	G105	0.0295
G59	G1330	0.0295
G59	G2953	0.0295
G59	G4110	0.0295
G59	G5280	0.0295
G59	G5550	0.0295
G59	G5737	0.0295
G224	G110	0.0294
G224	G5059	0.0294
G224	G2269	0.0294
G241	G476	0.0294
G241	G983	0.0294
G59	G806	0.0294
G59	G1538	0.0294
G59	G3547	0.0294
G318	G1261	0.0294
G191	G4913	0.0294
G241	G1670	0.0294
G241	G3621	0.0294
G241	G4327	0.0294
G241	G4917	0.0294
G318	G3028	0.0294
G59	G118	0.0294
G59	G897	0.0294
G59	G2390	0.0294
G59	G3791	0.0294
G59	G4184	0.0294
G59	G5776	0.0294
G59	G764	0.0293
G59	G837	0.0293
G59	G4106	0.0293
G59	G4203	0.0293
G59	G4306	0.0293
G241	G4500	0.0293
G59	G666	0.0292
G59	G1589	0.0292
G59	G2073	0.0292
G59	G4419	0.0292
G59	G697	0.0292
G59	G1197	0.0292
G59	G5456	0.0292
G241	G856	0.0291
G241	G2175	0.0291
G241	G4776	0.0291
G241	G4905	0.0291
G59	G1301	0.0291
G59	G3957	0.0291
G59	G4039	0.0291
G59	G2764	0.029
G59	G4866	0.029
G241	G2469	0.029
G241	G5381	0.029
G59	G210	0.029
G59	G252	0.029
G59	G471	0.029
G59	G1901	0.029
G59	G2053	0.029
G59	G2893	0.029
G59	G3193	0.029
G59	G3573	0.029
G59	G4836	0.029
G224	G3609	0.0289
G224	G2691	0.0289
G224	G4036	0.0289
G224	G3436	0.0289
G224	G5112	0.0289
G318	G767	0.0289
G59	G1470	0.0289
G59	G3364	0.0289
G59	G4174	0.0289
G59	G4954	0.0289
G241	G1754	0.0289
G241	G1898	0.0289
G318	G2151	0.0289
G241	G2721	0.0289
G241	G4129	0.0289
G318	G225	0.0289
G59	G4941	0.0288
G59	G1541	0.0288
G59	G1583	0.0288
G59	G3352	0.0288
G224	G234	0.0287
G224	G2985	0.0287
G224	G535	0.0287
G59	G5221	0.0287
G224	G2966	0.0287
G241	G3267	0.0287
G241	G5327	0.0287
G241	G5786	0.0287
G59	G222	0.0287
G59	G958	0.0287
G59	G1694	0.0287
G59	G2032	0.0287
G59	G5722	0.0287
G59	G3480	0.0286
G241	G5699	0.0286
G59	G357	0.0286
G59	G359	0.0286
G59	G464	0.0286
G59	G1062	0.0286
G59	G1838	0.0286
G59	G3086	0.0286
G59	G4747	0.0286
G59	G5782	0.0286
G59	G5873	0.0286
G224	G451	0.0285
G224	G508	0.0285
G224	G1353	0.0285
G224	G1771	0.0285
G224	G3234	0.0285
G224	G4104	0.0285
G224	G646	0.0285
G224	G1342	0.0285
G224	G3064	0.0285
G224	G4047	0.0285
G224	G4482	0.0285
G224	G4712	0.0285
G224	G5426	0.0285
G224	G282	0.0285
G318	G3386	0.0285
G318	G4868	0.0285
G59	G2960	0.0285
G59	G3797	0.0285
G59	G5018	0.0285
G191	G4037	0.0285
G191	G5196	0.0285
G318	G3483	0.0285
G318	G5652	0.0285
G318	G5330	0.0285
G59	G889	0.0284
G241	G90	0.0284
G241	G491	0.0284
G59	G995	0.0284
G59	G2690	0.0284
G59	G4152	0.0284
G59	G4872	0.0284
G241	G232	0.0283
G241	G1211	0.0283
G59	G1674	0.0283
G59	G2951	0.0283
G59	G4592	0.0283
G224	G952	0.0282
G224	G3496	0.0282
G224	G3722	0.0282
G224	G4787	0.0282
G224	G5404	0.0282
G224	G558	0.0282
G224	G2534	0.0282
G224	G685	0.0282
G224	G1745	0.0282
G224	G5795	0.0282
G224	G5867	0.0282
G59	G797	0.0282
G59	G844	0.0282
G224	G1736	0.0282
G224	G3269	0.0282
G224	G3890	0.0282
G224	G5352	0.0282
G59	G737	0.0282
G241	G1493	0.0282
G59	G2654	0.0282
G59	G2669	0.0282
G59	G4379	0.0282
G59	G4648	0.0282
G59	G2434	0.0281
G59	G4131	0.0281
G59	G4526	0.0281
G59	G4951	0.0281
G224	G4853	0.028
G224	G1455	0.028
G224	G2062	0.028
G224	G3137	0.028
G224	G4380	0.028
G59	G4636	0.028
G318	G2015	0.028
G224	G1554	0.028
G318	G2353	0.028
G191	G3082	0.028
G224	G3939	0.028
G224	G5354	0.028
G241	G2363	0.028
G241	G2590	0.028
G241	G4098	0.028
G241	G4762	0.028
G241	G4846	0.028
G318	G2237	0.028
G59	G364	0.028
G59	G2558	0.028
G59	G4721	0.028
G241	G2738	0.0279
G241	G5132	0.0279
G59	G599	0.0279
G59	G2897	0.0279
G59	G3033	0.0279
G59	G4626	0.0279
G59	G4795	0.0279
G241	G1386	0.0279
G241	G3318	0.0279
G224	G1208	0.0278
G224	G1491	0.0278
G224	G2613	0.0278
G59	G9	0.0278
G59	G1444	0.0278
G59	G2111	0.0278
G59	G5814	0.0278
G241	G5117	0.0277
G59	G3524	0.0277
G59	G4138	0.0277
G59	G4674	0.0277
G59	G5301	0.0277
G241	G752	0.0276
G241	G1199	0.0276
G241	G1234	0.0276
G59	G1870	0.0276
G59	G2020	0.0276
G59	G3970	0.0276
G59	G4897	0.0276
G224	G4381	0.0275
G224	G472	0.0275
G224	G1112	0.0275
G224	G1663	0.0275
G224	G2045	0.0275
G224	G2775	0.0275
G224	G4423	0.0275
G59	G1064	0.0275
G59	G2322	0.0275
G59	G5316	0.0275
G224	G1309	0.0275
G224	G2263	0.0275
G224	G5573	0.0275
G224	G5800	0.0275
G224	G5945	0.0275
G318	G4973	0.0275
G241	G127	0.0275
G241	G2705	0.0275
G241	G4988	0.0275
G241	G5863	0.0275
G59	G819	0.0275
G59	G948	0.0275
G59	G3226	0.0275
G59	G3295	0.0275
G191	G4299	0.0275
G318	G2449	0.0275
G318	G3099	0.0275
G224	G1848	0.0273
G224	G693	0.0273
G224	G5382	0.0273
G224	G95	0.0273
G224	G505	0.0273
G224	G674	0.0273
G224	G5798	0.0273
G241	G5917	0.0273
G224	G320	0.0273
G224	G532	0.0273
G224	G1834	0.0273
G224	G3327	0.0273
G224	G3854	0.0273
G224	G4316	0.0273
G59	G2	0.0273
G59	G1668	0.0273
G59	G2395	0.0273
G59	G2599	0.0273
G59	G3133	0.0273
G59	G3463	0.0273
G59	G3651	0.0273
G59	G4078	0.0273
G59	G5795	0.0273
G241	G1686	0.0272
G241	G1918	0.0272
G241	G2136	0.0272
G59	G1149	0.0272
G59	G3965	0.0272
G59	G4024	0.0272
G59	G5602	0.0272
G241	G402	0.0272
G241	G2164	0.0272
G241	G3669	0.0272
G241	G3709	0.0272
G59	G5256	0.0272
G59	G5671	0.0272
G59	G5792	0.0272
G224	G4689	0.0271
G224	G5476	0.0271
G224	G4308	0.0271
G59	G55	0.0271
G318	G3369	0.0271
G224	G5	0.0271
G224	G392	0.0271
G224	G1938	0.0271
G59	G509	0.0271
G59	G1829	0.0271
G59	G3288	0.0271
G59	G4007	0.0271
G59	G4473	0.0271
G59	G5058	0.0271
G59	G5512	0.0271
G59	G5742	0.0271
G241	G1240	0.0271
G241	G1289	0.0271
G241	G3907	0.0271
G241	G5861	0.0271
G241	G4033	0.027
G59	G2237	0.027
G224	G1389	0.0269
G224	G1942	0.0269
G224	G2024	0.0269
G224	G5652	0.0269
G241	G1575	0.0269
G224	G2470	0.0269
G224	G4142	0.0269
G241	G3234	0.0269
G241	G4462	0.0269
G241	G5045	0.0269
G241	G5726	0.0269
G59	G126	0.0269
G59	G235	0.0269
G59	G1722	0.0269
G59	G1845	0.0269
G59	G2817	0.0269
G59	G3179	0.0269
G59	G3640	0.0269
G59	G4628	0.0269
G59	G4908	0.0269
G59	G4932	0.0269
G59	G5534	0.0269
G59	G1966	0.0268
G59	G2873	0.0268
G59	G3274	0.0268
G241	G3613	0.0268
G241	G3221	0.0268
G241	G4012	0.0268
G241	G4122	0.0268
G59	G1310	0.0268
G59	G2860	0.0268
G59	G3659	0.0268
G59	G3961	0.0268
G59	G4542	0.0268
G59	G5579	0.0268
G59	G843	0.0267
G59	G3220	0.0267
G59	G3473	0.0267
G241	G2445	0.0267
G224	G554	0.0266
G224	G1021	0.0266
G224	G5764	0.0266
G224	G3530	0.0266
G224	G4491	0.0266
G224	G4958	0.0266
G191	G5809	0.0266
G318	G1926	0.0266
G191	G491	0.0266
G318	G3286	0.0266
G59	G2357	0.0266
G59	G2655	0.0266
G241	G1219	0.0265
G241	G1639	0.0265
G241	G331	0.0265
G241	G564	0.0265
G241	G1437	0.0265
G241	G4536	0.0265
G59	G299	0.0265
G59	G742	0.0265
G59	G909	0.0265
G59	G962	0.0265
G59	G5031	0.0265
G59	G5093	0.0265
G224	G1952	0.0264
G224	G42	0.0264
G224	G5264	0.0264
G224	G1765	0.0264
G224	G3943	0.0264
G224	G4710	0.0264
G224	G182	0.0264
G224	G585	0.0264
G224	G4396	0.0264
G224	G5535	0.0264
G224	G5693	0.0264
G59	G789	0.0264
G59	G2022	0.0264
G59	G3779	0.0264
G241	G593	0.0264
G241	G3405	0.0264
G241	G5574	0.0264
G59	G2982	0.0264
G241	G285	0.0264
G241	G1419	0.0263
G59	G3700	0.0263
G59	G62	0.0263
G59	G2803	0.0263
G59	G2976	0.0263
G59	G3099	0.0263
G59	G5484	0.0263
G224	G4995	0.0262
G318	G4830	0.0262
G59	G376	0.0262
G59	G2129	0.0262
G224	G172	0.0262
G224	G1394	0.0262
G224	G1652	0.0262
G224	G4165	0.0262
G191	G4187	0.0262
G224	G4470	0.0262
G224	G4959	0.0262
G224	G5007	0.0262
G241	G2148	0.0262
G241	G5399	0.0262
G191	G773	0.0262
G318	G4468	0.0262
G318	G2112	0.0262
G318	G3828	0.0262
G241	G5538	0.0261
G241	G5849	0.0261
G59	G85	0.0261
G59	G185	0.0261
G59	G1167	0.0261
G59	G1337	0.0261
G59	G1348	0.0261
G59	G2821	0.0261
G241	G3394	0.0261
G241	G3432	0.0261
G241	G3497	0.0261
G59	G3571	0.0261
G59	G3912	0.0261
G241	G4066	0.0261
G59	G4235	0.0261
G241	G5826	0.0261
G59	G5919	0.0261
G59	G2175	0.026
G59	G2790	0.026
G59	G5642	0.026
G59	G1070	0.026
G59	G2643	0.026
G59	G4228	0.026
G59	G5455	0.026
G59	G5593	0.026
G241	G989	0.026
G241	G1225	0.026
G224	G2594	0.0259
G224	G3394	0.0259
G224	G1050	0.0259
G224	G1158	0.0259
G224	G2244	0.0259
G224	G2441	0.0259
G224	G175	0.0259
G224	G434	0.0259
G224	G3462	0.0259
G224	G5336	0.0259
G59	G1557	0.0259
G59	G72	0.0258
G59	G2825	0.0258
G241	G2757	0.0258
G241	G5604	0.0258
G241	G676	0.0258
G241	G1253	0.0258
G241	G2494	0.0258
G241	G5779	0.0258
G59	G511	0.0258
G224	G4023	0.0257
G224	G873	0.0257
G318	G2672	0.0257
G224	G5394	0.0257
G224	G251	0.0257
G224	G752	0.0257
G224	G1479	0.0257
G224	G1487	0.0257
G224	G2245	0.0257
G191	G2925	0.0257
G224	G4843	0.0257
G224	G5041	0.0257
G224	G5064	0.0257
G318	G3665	0.0257
G191	G4857	0.0257
G191	G1894	0.0257
G318	G2546	0.0257
G59	G3068	0.0257
G59	G4241	0.0257
G241	G4274	0.0257
G241	G4345	0.0257
G241	G5414	0.0257
G59	G5906	0.0257
G241	G112	0.0257
G241	G4051	0.0257
G241	G5208	0.0257
G59	G1286	0.0256
G59	G3674	0.0256
G59	G3760	0.0256
G224	G4841	0.0255
G224	G739	0.0255
G224	G945	0.0255
G224	G1499	0.0255
G224	G4626	0.0255
G224	G5141	0.0255
G59	G4211	0.0255
G241	G4184	0.0255
G224	G772	0.0255
G224	G1320	0.0255
G224	G1403	0.0255
G224	G3309	0.0255
G224	G3921	0.0255
G224	G4807	0.0255
G59	G2867	0.0254
G241	G2495	0.0254
G241	G3228	0.0254
G241	G4256	0.0254
G241	G5237	0.0254
G241	G3520	0.0254
G241	G5035	0.0254
G59	G295	0.0254
G59	G3940	0.0254
G59	G4608	0.0254
G59	G4634	0.0254
G59	G5462	0.0254
G224	G5393	0.0253
G224	G5095	0.0253
G224	G888	0.0253
G224	G3842	0.0253
G224	G5804	0.0253
G224	G176	0.0253
G224	G1880	0.0253
G224	G3403	0.0253
G224	G4016	0.0253
G224	G4961	0.0253
G318	G5176	0.0253
G318	G5901	0.0253
G59	G1378	0.0253
G59	G1835	0.0253
G59	G2555	0.0253
G59	G2857	0.0253
G59	G3140	0.0253
G318	G3166	0.0253
G59	G3974	0.0253
G59	G4238	0.0253
G59	G4633	0.0253
G59	G5730	0.0253
G191	G2352	0.0253
G241	G2102	0.0253
G241	G3906	0.0253
G241	G475	0.0252
G59	G339	0.0252
G59	G1154	0.0252
G59	G2954	0.0252
G59	G3243	0.0252
G59	G5541	0.0252
G59	G3020	0.0252
G59	G5797	0.0252
G59	G3570	0.0251
G241	G2472	0.0251
G241	G4244	0.0251
G224	G4237	0.025
G224	G461	0.025
G224	G2658	0.025
G224	G2970	0.025
G224	G3435	0.025
G224	G5499	0.025
G224	G1106	0.025
G224	G4288	0.025
G241	G2038	0.025
G241	G3112	0.025
G59	G194	0.025
G59	G3600	0.025
G59	G5501	0.025
G241	G1086	0.025
G241	G5770	0.025
G59	G1556	0.025
G59	G1808	0.0249
G59	G2093	0.0249
G59	G2564	0.0249
G59	G3548	0.0249
G59	G3874	0.0249
G59	G5169	0.0249
G241	G106	0.0249
G241	G2471	0.0249
G241	G4302	0.0249
G224	G2819	0.0248
G224	G2473	0.0248
G224	G2729	0.0248
G224	G5344	0.0248
G241	G4118	0.0248
G224	G970	0.0248
G224	G1166	0.0248
G191	G2478	0.0248
G224	G3203	0.0248
G191	G3676	0.0248
G224	G4171	0.0248
G224	G5541	0.0248
G224	G5639	0.0248
G59	G2980	0.0248
G59	G3324	0.0248
G59	G4765	0.0248
G59	G5478	0.0248
G318	G806	0.0248
G318	G1325	0.0248
G318	G1497	0.0248
G318	G1580	0.0248
G318	G2781	0.0248
G191	G359	0.0248
G318	G359	0.0248
G241	G387	0.0247
G241	G406	0.0247
G241	G1660	0.0247
G241	G1727	0.0247
G241	G5904	0.0247
G59	G1550	0.0247
G59	G2823	0.0247
G59	G4767	0.0247
G59	G5239	0.0247
G59	G5320	0.0247
G59	G5323	0.0247
G224	G803	0.0246
G224	G3012	0.0246
G224	G988	0.0246
G224	G1145	0.0246
G224	G1361	0.0246
G224	G2566	0.0246
G224	G3823	0.0246
G224	G3875	0.0246
G224	G5882	0.0246
G59	G410	0.0246
G59	G553	0.0246
G59	G1022	0.0246
G59	G2498	0.0246
G59	G2540	0.0246
G59	G4489	0.0246
G59	G5215	0.0246
G241	G287	0.0246
G241	G2506	0.0246
G241	G3154	0.0246
G59	G5137	0.0246
G59	G155	0.0245
G59	G1298	0.0245
G59	G2432	0.0245
G59	G2843	0.0245
G59	G3763	0.0245
G59	G3905	0.0245
G59	G3936	0.0245
G59	G3938	0.0245
G59	G4996	0.0245
G59	G5937	0.0245
G241	G2743	0.0244
G241	G1423	0.0244
G241	G4755	0.0244
G241	G5046	0.0244
G59	G88	0.0244
G59	G1244	0.0244
G59	G4864	0.0244
G224	G4260	0.0243
G224	G569	0.0243
G224	G1348	0.0243
G224	G2714	0.0243
G59	G5522	0.0243
G224	G319	0.0243
G224	G1936	0.0243
G224	G3204	0.0243
G224	G5068	0.0243
G318	G5135	0.0243
G241	G775	0.0243
G241	G1711	0.0243
G241	G1771	0.0243
G241	G5127	0.0243
G318	G5741	0.0243
G59	G47	0.0243
G59	G899	0.0243
G59	G1359	0.0243
G59	G1919	0.0243
G59	G3264	0.0243
G59	G5445	0.0243
G59	G5528	0.0243
G59	G5638	0.0243
G59	G200	0.0242
G59	G622	0.0242
G59	G1200	0.0242
G59	G2921	0.0242
G59	G3902	0.0242
G241	G4124	0.0242
G59	G33	0.0242
G59	G1906	0.0242
G59	G4219	0.0242
G59	G4417	0.0242
G59	G5588	0.0242
G224	G617	0.0241
G224	G4446	0.0241
G224	G1365	0.0241
G224	G2131	0.0241
G224	G2550	0.0241
G224	G3239	0.0241
G224	G4222	0.0241
G224	G5153	0.0241
G224	G5273	0.0241
G224	G5630	0.0241
G59	G5148	0.0241
G224	G2273	0.0241
G224	G2793	0.0241
G224	G3080	0.0241
G224	G3183	0.0241
G224	G5451	0.0241
G224	G5491	0.0241
G224	G5869	0.0241
G224	G5915	0.0241
G224	G281	0.0241
G224	G2207	0.0241
G59	G63	0.0241
G59	G538	0.0241
G59	G1622	0.0241
G59	G3367	0.0241
G59	G3521	0.0241
G59	G4443	0.0241
G59	G4994	0.0241
G241	G2790	0.024
G241	G3250	0.024
G241	G3643	0.024
G59	G1324	0.024
G59	G2836	0.024
G59	G3401	0.024
G59	G3637	0.024
G224	G3090	0.0239
G224	G4497	0.0239
G59	G4553	0.0239
G224	G517	0.0239
G191	G767	0.0239
G224	G2433	0.0239
G224	G2578	0.0239
G224	G3027	0.0239
G224	G3534	0.0239
G224	G3573	0.0239
G224	G3927	0.0239
G224	G4849	0.0239
G224	G1548	0.0239
G318	G4465	0.0239
G191	G5412	0.0239
G241	G3627	0.0239
G191	G3667	0.0239
G241	G5096	0.0239
G59	G876	0.0239
G59	G1724	0.0239
G59	G1740	0.0239
G59	G4456	0.0239
G59	G4748	0.0239
G318	G5567	0.0239
G59	G1397	0.0238
G59	G1456	0.0238
G59	G1853	0.0238
G59	G1991	0.0238
G59	G3095	0.0238
G59	G3436	0.0238
G59	G4693	0.0238
G241	G3784	0.0237
G59	G1325	0.0237
G241	G5616	0.0237
G59	G30	0.0237
G59	G323	0.0237
G59	G922	0.0237
G59	G1248	0.0237
G59	G1496	0.0237
G59	G5084	0.0237
G59	G5554	0.0237
G224	G1907	0.0236
G224	G2039	0.0236
G224	G830	0.0236
G224	G1137	0.0236
G224	G4489	0.0236
G224	G1	0.0236
G224	G45	0.0236
G224	G359	0.0236
G224	G1122	0.0236
G224	G1762	0.0236
G224	G2086	0.0236
G224	G4660	0.0236
G59	G4257	0.0236
G59	G4719	0.0236
G241	G1171	0.0236
G241	G5464	0.0236
G224	G583	0.0236
G224	G4412	0.0236
G241	G3478	0.0236
G241	G4806	0.0236
G241	G4829	0.0236
G241	G5335	0.0236
G59	G3390	0.0235
G59	G36	0.0235
G59	G4769	0.0235
G59	G5885	0.0235
G241	G161	0.0235
G241	G3952	0.0235
G224	G4296	0.0234
G224	G77	0.0234
G224	G493	0.0234
G224	G1032	0.0234
G224	G914	0.0234
G224	G1893	0.0234
G224	G2841	0.0234
G224	G3689	0.0234
G191	G2873	0.0234
G191	G3386	0.0234
G191	G3901	0.0234
G318	G4817	0.0234
G59	G3209	0.0234
G59	G4372	0.0234
G59	G5806	0.0234
G191	G3581	0.0234
G59	G32	0.0234
G59	G793	0.0234
G59	G2546	0.0234
G59	G2924	0.0234
G59	G2969	0.0234
G59	G933	0.0233
G241	G5022	0.0233
G241	G15	0.0233
G241	G52	0.0233
G241	G1198	0.0233
G241	G2674	0.0233
G59	G1362	0.0233
G59	G1697	0.0233
G59	G2228	0.0233
G59	G3464	0.0233
G59	G3575	0.0233
G59	G5050	0.0233
G224	G492	0.0232
G224	G2892	0.0232
G224	G1323	0.0232
G224	G4668	0.0232
G224	G4873	0.0232
G59	G138	0.0232
G59	G1354	0.0232
G59	G2134	0.0232
G59	G2285	0.0232
G59	G4826	0.0232
G224	G478	0.0232
G224	G3518	0.0232
G224	G4428	0.0232
G241	G827	0.0232
G241	G2385	0.0232
G241	G3949	0.0232
G241	G5866	0.0232
G59	G5040	0.0232
G59	G1983	0.0231
G59	G3402	0.0231
G59	G3441	0.0231
G59	G3670	0.0231
G59	G4712	0.0231
G59	G4777	0.0231
G59	G5371	0.0231
G59	G5374	0.0231
G59	G5886	0.0231
G241	G437	0.0231
G224	G857	0.023
G224	G2067	0.023
G224	G2629	0.023
G224	G3256	0.023
G224	G3281	0.023
G241	G2588	0.023
G224	G43	0.023
G224	G1057	0.023
G224	G2963	0.023
G224	G4290	0.023
G224	G4711	0.023
G191	G5184	0.023
G241	G1865	0.023
G241	G3834	0.023
G241	G5902	0.023
G59	G612	0.023
G59	G686	0.023
G59	G808	0.023
G59	G1406	0.023
G59	G2188	0.023
G59	G4602	0.023
G224	G262	0.023
G224	G632	0.023
G318	G5488	0.023
G318	G3268	0.023
G318	G5331	0.023
G59	G382	0.023
G59	G729	0.023
G59	G1573	0.023
G59	G3393	0.023
G59	G3922	0.023
G59	G4530	0.023
G59	G5610	0.023
G241	G75	0.0229
G241	G3544	0.0229
G59	G236	0.0229
G241	G1139	0.0229
G59	G2197	0.0229
G241	G2551	0.0229
G241	G2557	0.0229
G241	G2666	0.0229
G59	G4014	0.0229
G59	G4402	0.0229
G59	G5096	0.0229
G59	G5312	0.0229
G59	G3727	0.0228
G241	G370	0.0228
G241	G2885	0.0228
G241	G3110	0.0228
G241	G4217	0.0228
G59	G1971	0.0228
G224	G4349	0.0227
G241	G1878	0.0227
G224	G778	0.0227
G224	G890	0.0227
G224	G1470	0.0227
G224	G1606	0.0227
G224	G3179	0.0227
G224	G3696	0.0227
G224	G5038	0.0227
G224	G5659	0.0227
G224	G3407	0.0227
G224	G4953	0.0227
G59	G2508	0.0227
G59	G3586	0.0227
G59	G3964	0.0227
G59	G4073	0.0227
G59	G4701	0.0227
G59	G5540	0.0227
G59	G5589	0.0227
G59	G5608	0.0227
G59	G5799	0.0227
G241	G1837	0.0226
G224	G2903	0.0225
G224	G273	0.0225
G224	G3667	0.0225
G318	G4215	0.0225
G59	G2105	0.0225
G59	G3490	0.0225
G224	G719	0.0225
G224	G3615	0.0225
G224	G3948	0.0225
G224	G5755	0.0225
G318	G5294	0.0225
G241	G988	0.0225
G241	G3183	0.0225
G241	G3211	0.0225
G224	G827	0.0225
G224	G4818	0.0225
G241	G240	0.0225
G241	G2447	0.0225
G241	G3387	0.0225
G241	G3917	0.0225
G318	G4299	0.0225
G241	G4738	0.0225
G191	G34	0.0225
G59	G2164	0.0225
G59	G3258	0.0225
G59	G3377	0.0225
G59	G4283	0.0225
G59	G4469	0.0225
G59	G4869	0.0225
G59	G387	0.0224
G59	G394	0.0224
G59	G879	0.0224
G59	G888	0.0224
G59	G951	0.0224
G59	G1347	0.0224
G59	G1727	0.0224
G59	G1893	0.0224
G59	G2087	0.0224
G59	G2334	0.0224
G59	G3017	0.0224
G59	G3391	0.0224
G59	G3633	0.0224
G59	G4299	0.0224
G59	G5547	0.0224
G241	G2712	0.0224
G59	G284	0.0224
G59	G2028	0.0224
G59	G3981	0.0224
G224	G2472	0.0223
G224	G5214	0.0223
G224	G1053	0.0223
G224	G1202	0.0223
G224	G2531	0.0223
G224	G5202	0.0223
G224	G5849	0.0223
G59	G3160	0.0223
G59	G4367	0.0223
G224	G3396	0.0223
G224	G3698	0.0223
G224	G4362	0.0223
G224	G4430	0.0223
G59	G2213	0.0223
G59	G3016	0.0223
G59	G4336	0.0223
G59	G4791	0.0223
G59	G5569	0.0223
G59	G1169	0.0222
G241	G569	0.0222
G241	G885	0.0222
G241	G1385	0.0222
G241	G1663	0.0222
G241	G2488	0.0222
G241	G5389	0.0222
G59	G1708	0.0222
G59	G2103	0.0222
G59	G5762	0.0222
G241	G3212	0.0221
G241	G4692	0.0221
G241	G5051	0.0221
G241	G5507	0.0221
G241	G116	0.0221
G241	G5083	0.0221
G59	G73	0.0221
G59	G110	0.0221
G59	G1250	0.0221
G59	G1290	0.0221
G59	G1582	0.0221
G59	G1904	0.0221
G59	G2095	0.0221
G59	G4547	0.0221
G224	G3665	0.022
G224	G87	0.022
G224	G171	0.022
G224	G240	0.022
G224	G665	0.022
G224	G2173	0.022
G224	G5688	0.022
G318	G5580	0.022
G224	G937	0.022
G224	G1825	0.022
G224	G3106	0.022
G318	G1347	0.022
G59	G2531	0.022
G59	G4264	0.022
G59	G4656	0.022
G59	G5172	0.022
G59	G5887	0.022
G318	G619	0.022
G191	G4223	0.022
G241	G3584	0.022
G318	G1735	0.022
G241	G3666	0.0219
G59	G1203	0.0219
G59	G1997	0.0219
G59	G4422	0.0219
G59	G778	0.0219
G59	G949	0.0219
G59	G1606	0.0219
G59	G2227	0.0219
G59	G2985	0.0219
G224	G2284	0.0218
G59	G3881	0.0218
G59	G4591	0.0218
G241	G2758	0.0218
G59	G405	0.0218
G59	G1854	0.0218
G59	G2400	0.0218
G59	G3376	0.0218
G59	G4048	0.0218
G59	G4288	0.0218
G59	G5213	0.0218
G59	G5763	0.0218
G59	G5775	0.0218
G224	G193	0.0218
G224	G1157	0.0218
G224	G1478	0.0218
G241	G547	0.0218
G241	G1817	0.0218
G241	G3854	0.0218
G241	G3874	0.0218
G241	G4918	0.0218
G241	G5746	0.0218
G59	G788	0.0217
G59	G5105	0.0217
G241	G66	0.0217
G241	G2946	0.0217
G241	G5541	0.0217
G59	G1987	0.0217
G59	G2398	0.0217
G59	G4056	0.0217
G59	G4092	0.0217
G59	G4250	0.0217
G241	G3537	0.0217
G224	G1786	0.0216
G224	G4812	0.0216
G241	G2918	0.0216
G241	G5403	0.0216
G224	G1890	0.0216
G224	G2226	0.0216
G224	G2285	0.0216
G224	G2632	0.0216
G224	G3549	0.0216
G224	G4031	0.0216
G224	G4393	0.0216
G191	G4653	0.0216
G224	G5514	0.0216
G318	G867	0.0216
G224	G348	0.0216
G191	G555	0.0216
G318	G1963	0.0216
G224	G2365	0.0216
G224	G2704	0.0216
G224	G2838	0.0216
G224	G3343	0.0216
G318	G3993	0.0216
G224	G4162	0.0216
G224	G4197	0.0216
G59	G839	0.0216
G59	G1578	0.0216
G191	G1926	0.0216
G59	G2161	0.0216
G318	G4581	0.0216
G191	G1620	0.0216
G318	G1907	0.0216
G241	G5288	0.0215
G59	G4134	0.0215
G59	G4561	0.0215
G59	G5254	0.0215
G59	G5907	0.0215
G241	G377	0.0215
G241	G776	0.0215
G241	G1470	0.0215
G59	G53	0.0215
G59	G399	0.0215
G59	G1067	0.0215
G59	G1179	0.0215
G59	G2048	0.0215
G59	G2668	0.0215
G59	G4987	0.0215
G59	G1088	0.0214
G59	G2099	0.0214
G59	G3048	0.0214
G59	G5796	0.0214
G241	G620	0.0214
G241	G1275	0.0214
G241	G4170	0.0214
G241	G4267	0.0214
G241	G1692	0.0214
G241	G1750	0.0214
G224	G4404	0.0213
G241	G254	0.0213
G224	G3153	0.0213
G59	G1436	0.0213
G224	G11	0.0213
G224	G81	0.0213
G224	G385	0.0213
G224	G498	0.0213
G224	G1437	0.0213
G224	G3681	0.0213
G224	G4172	0.0213
G224	G408	0.0213
G224	G1060	0.0213
G224	G1671	0.0213
G224	G1872	0.0213
G224	G2312	0.0213
G224	G2720	0.0213
G224	G2980	0.0213
G224	G3250	0.0213
G224	G3821	0.0213
G59	G1086	0.0213
G59	G1146	0.0213
G59	G2295	0.0213
G59	G2482	0.0213
G59	G4318	0.0213
G59	G5492	0.0213
G241	G213	0.0213
G241	G4086	0.0213
G241	G2791	0.0212
G241	G901	0.0212
G241	G2717	0.0212
G59	G704	0.0212
G59	G1327	0.0212
G59	G1571	0.0212
G59	G2276	0.0212
G59	G5386	0.0212
G59	G632	0.0212
G59	G2192	0.0212
G224	G3542	0.0211
G224	G2128	0.0211
G224	G2183	0.0211
G224	G619	0.0211
G224	G742	0.0211
G224	G1256	0.0211
G224	G1833	0.0211
G224	G2662	0.0211
G224	G2851	0.0211
G59	G311	0.0211
G59	G3215	0.0211
G59	G4800	0.0211
G318	G4420	0.0211
G241	G1761	0.0211
G241	G1774	0.0211
G224	G655	0.0211
G224	G1754	0.0211
G224	G5452	0.0211
G241	G268	0.0211
G241	G426	0.0211
G318	G558	0.0211
G318	G2957	0.0211
G318	G5387	0.0211
G59	G355	0.0211
G318	G4429	0.0211
G318	G3434	0.0211
G59	G544	0.021
G59	G2607	0.021
G59	G5476	0.021
G241	G622	0.021
G241	G4512	0.021
G241	G5500	0.021
G241	G1028	0.021
G241	G1441	0.021
G224	G639	0.0209
G241	G5105	0.0209
G224	G1372	0.0209
G224	G1568	0.0209
G224	G2136	0.0209
G224	G3771	0.0209
G224	G4629	0.0209
G224	G2055	0.0209
G224	G2816	0.0209
G59	G716	0.0209
G59	G1132	0.0209
G59	G1274	0.0209
G59	G1851	0.0209
G59	G3505	0.0209
G59	G3540	0.0209
G59	G4984	0.0209
G241	G2466	0.0208
G241	G4526	0.0208
G59	G1198	0.0208
G59	G2254	0.0208
G59	G2272	0.0208
G59	G2886	0.0208
G59	G5217	0.0208
G224	G1084	0.0207
G224	G1238	0.0207
G191	G2523	0.0207
G224	G3196	0.0207
G224	G3452	0.0207
G224	G5139	0.0207
G59	G767	0.0207
G59	G3836	0.0207
G59	G5135	0.0207
G224	G266	0.0207
G224	G1637	0.0207
G224	G1888	0.0207
G224	G2104	0.0207
G224	G2504	0.0207
G224	G2591	0.0207
G318	G3281	0.0207
G191	G4434	0.0207
G241	G985	0.0207
G318	G2803	0.0207
G241	G3136	0.0207
G318	G3730	0.0207
G59	G828	0.0207
G59	G1225	0.0207
G59	G1400	0.0207
G59	G1647	0.0207
G59	G1891	0.0207
G59	G2525	0.0207
G59	G2705	0.0207
G241	G3115	0.0207
G241	G3823	0.0207
G241	G4350	0.0207
G241	G5451	0.0207
G318	G4336	0.0207
G191	G5127	0.0207
G318	G2732	0.0207
G191	G4144	0.0207
G241	G2978	0.0206
G59	G2978	0.0206
G59	G1879	0.0206
G59	G2426	0.0206
G59	G2900	0.0206
G241	G3989	0.0206
G241	G5383	0.0206
G241	G5218	0.0205
G241	G259	0.0205
G241	G2260	0.0205
G241	G2616	0.0205
G241	G3614	0.0205
G241	G3765	0.0205
G241	G4868	0.0205
G59	G83	0.0205
G59	G1060	0.0205
G59	G1789	0.0205
G59	G2369	0.0205
G59	G2386	0.0205
G59	G3588	0.0205
G59	G4646	0.0205
G59	G4867	0.0205
G224	G1178	0.0204
G224	G1638	0.0204
G224	G5418	0.0204
G224	G48	0.0204
G224	G1758	0.0204
G224	G2797	0.0204
G224	G3799	0.0204
G224	G5065	0.0204
G241	G3291	0.0204
G241	G5160	0.0204
G224	G292	0.0204
G224	G519	0.0204
G224	G1207	0.0204
G224	G1899	0.0204
G224	G2009	0.0204
G224	G2334	0.0204
G224	G3779	0.0204
G224	G5223	0.0204
G224	G5441	0.0204
G224	G5934	0.0204
G59	G333	0.0204
G59	G417	0.0204
G59	G1437	0.0204
G59	G1742	0.0204
G59	G2071	0.0204
G241	G2703	0.0204
G241	G3062	0.0204
G241	G3310	0.0204
G59	G3716	0.0204
G59	G5499	0.0204
G59	G115	0.0203
G59	G1814	0.0203
G59	G3468	0.0203
G241	G2762	0.0203
G241	G3167	0.0203
G241	G3261	0.0203
G241	G3464	0.0203
G241	G5049	0.0203
G241	G1565	0.0203
G241	G1911	0.0203
G318	G936	0.0202
G224	G4059	0.0202
G224	G4277	0.0202
G224	G4299	0.0202
G224	G4945	0.0202
G224	G5444	0.0202
G318	G502	0.0202
G224	G24	0.0202
G224	G163	0.0202
G224	G1350	0.0202
G224	G2231	0.0202
G224	G3801	0.0202
G224	G3834	0.0202
G224	G3966	0.0202
G224	G4531	0.0202
G224	G4890	0.0202
G191	G1164	0.0202
G318	G3441	0.0202
G318	G5196	0.0202
G318	G3184	0.0202
G191	G1061	0.0202
G318	G3455	0.0202
G318	G1128	0.0202
G59	G1465	0.0201
G59	G4458	0.0201
G59	G4937	0.0201
G59	G5756	0.0201
G59	G5882	0.0201
G224	G36	0.02
G224	G3266	0.02
G224	G5584	0.02
G224	G2406	0.02
G224	G3036	0.02
G224	G3495	0.02
G224	G3683	0.02
G224	G3989	0.02
G224	G5626	0.02
G241	G1587	0.02
G241	G3965	0.02
G241	G5177	0.02
G224	G627	0.02
G224	G2597	0.02
G224	G2874	0.02
G224	G3715	0.02
G224	G3863	0.02
G224	G4596	0.02
G224	G5539	0.02
G59	G485	0.02
G241	G2200	0.02
G59	G2292	0.02
G59	G2929	0.02
G59	G3112	0.02
G59	G3253	0.02
G59	G3671	0.02
G241	G4095	0.02
G59	G4187	0.0199
G241	G283	0.0199
G241	G4880	0.0199
G241	G1709	0.0199
G59	G539	0.0199
G59	G3698	0.0199
G59	G4713	0.0199
G241	G2903	0.0198
G241	G162	0.0198
G241	G5857	0.0198
G59	G310	0.0198
G59	G741	0.0198
G59	G2667	0.0198
G59	G2810	0.0198
G59	G3216	0.0198
G59	G3437	0.0198
G59	G5675	0.0198
G224	G5430	0.0197
G224	G3245	0.0197
G224	G3372	0.0197
G191	G3783	0.0197
G318	G3783	0.0197
G224	G4091	0.0197
G224	G5046	0.0197
G224	G5090	0.0197
G241	G1964	0.0197
G59	G3889	0.0197
G59	G3968	0.0197
G59	G4738	0.0197
G59	G4913	0.0197
G224	G1382	0.0197
G191	G4000	0.0197
G318	G4061	0.0197
G191	G2781	0.0197
G318	G3989	0.0197
G318	G5887	0.0197
G318	G954	0.0197
G318	G4251	0.0197
G318	G5738	0.0197
G59	G1037	0.0197
G59	G1243	0.0197
G59	G1843	0.0197
G59	G1855	0.0197
G59	G2249	0.0197
G59	G2747	0.0197
G59	G5073	0.0197
G59	G5324	0.0197
G59	G5647	0.0197
G191	G1561	0.0197
G318	G2254	0.0197
G59	G1247	0.0196
G59	G188	0.0196
G59	G732	0.0196
G241	G888	0.0196
G59	G2077	0.0196
G59	G2570	0.0196
G241	G2776	0.0196
G59	G4199	0.0196
G59	G4584	0.0196
G241	G500	0.0196
G241	G702	0.0196
G241	G1367	0.0196
G241	G3181	0.0196
G224	G4566	0.0195
G224	G5144	0.0195
G224	G5627	0.0195
G224	G3004	0.0195
G224	G72	0.0195
G224	G148	0.0195
G224	G336	0.0195
G224	G2766	0.0195
G224	G3020	0.0195
G224	G3059	0.0195
G224	G3424	0.0195
G224	G4063	0.0195
G224	G4759	0.0195
G241	G4971	0.0195
G59	G3385	0.0195
G59	G5450	0.0195
G241	G2622	0.0194
G241	G3904	0.0194
G241	G4637	0.0194
G241	G2825	0.0194
G59	G379	0.0194
G59	G620	0.0194
G59	G2034	0.0194
G59	G3031	0.0194
G59	G4936	0.0194
G224	G322	0.0193
G224	G5632	0.0193
G224	G704	0.0193
G224	G3427	0.0193
G224	G3607	0.0193
G224	G5463	0.0193
G224	G5710	0.0193
G224	G5853	0.0193
G241	G488	0.0193
G241	G2081	0.0193
G241	G2235	0.0193
G59	G551	0.0193
G59	G1948	0.0193
G59	G3302	0.0193
G59	G4206	0.0193
G59	G4623	0.0193
G224	G1259	0.0193
G224	G2570	0.0193
G224	G3351	0.0193
G224	G3365	0.0193
G224	G4732	0.0193
G241	G1322	0.0193
G318	G1367	0.0193
G191	G1405	0.0193
G241	G2221	0.0193
G191	G3092	0.0193
G241	G4053	0.0193
G191	G4244	0.0193
G241	G4656	0.0193
G241	G5660	0.0193
G241	G5731	0.0193
G224	G409	0.0193
G191	G3028	0.0193
G318	G5896	0.0193
G318	G4484	0.0193
G59	G12	0.0193
G59	G513	0.0193
G59	G1553	0.0193
G59	G3010	0.0193
G59	G3127	0.0193
G59	G3218	0.0193
G59	G4563	0.0193
G59	G5819	0.0193
G318	G4633	0.0193
G318	G3366	0.0193
G318	G4109	0.0193
G59	G2435	0.0192
G59	G3680	0.0192
G59	G106	0.0192
G59	G2324	0.0192
G59	G4116	0.0192
G241	G99	0.0192
G241	G1921	0.0192
G241	G3135	0.0192
G241	G4453	0.0192
G241	G4998	0.0192
G241	G5179	0.0192
G241	G216	0.0192
G241	G303	0.0192
G59	G1091	0.0191
G59	G3953	0.0191
G224	G244	0.0191
G224	G384	0.0191
G224	G1884	0.0191
G224	G2096	0.0191
G224	G3060	0.0191
G224	G3850	0.0191
G224	G4880	0.0191
G59	G628	0.0191
G59	G1300	0.0191
G59	G2919	0.0191
G59	G3631	0.0191
G59	G3636	0.0191
G59	G4688	0.0191
G59	G5097	0.0191
G241	G710	0.019
G241	G1113	0.019
G59	G1256	0.019
G59	G1833	0.019
G59	G2709	0.019
G59	G3036	0.019
G59	G3108	0.019
G59	G4931	0.019
G59	G5459	0.019
G59	G5770	0.019
G59	G3891	0.0189
G241	G3152	0.0189
G241	G3245	0.0189
G241	G3372	0.0189
G241	G4101	0.0189
G241	G5936	0.0189
G241	G3034	0.0189
G241	G3838	0.0189
G59	G517	0.0189
G59	G1287	0.0189
G59	G2097	0.0189
G59	G2351	0.0189
G59	G3532	0.0189
G59	G3581	0.0189
G59	G4343	0.0189
G59	G5062	0.0189
G224	G2806	0.0188
G224	G3363	0.0188
G224	G1078	0.0188
G224	G4315	0.0188
G224	G4840	0.0188
G318	G2284	0.0188
G318	G380	0.0188
G191	G1354	0.0188
G224	G1725	0.0188
G191	G1768	0.0188
G224	G1918	0.0188
G224	G2614	0.0188
G224	G2762	0.0188
G224	G3138	0.0188
G224	G3788	0.0188
G224	G5929	0.0188
G59	G377	0.0188
G59	G3873	0.0188
G318	G5236	0.0188
G59	G5419	0.0188
G59	G5524	0.0188
G191	G5918	0.0188
G318	G5918	0.0188
G191	G1605	0.0188
G224	G2100	0.0188
G318	G3942	0.0188
G241	G1573	0.0188
G241	G2890	0.0188
G241	G3849	0.0188
G241	G3919	0.0188
G241	G4165	0.0188
G318	G148	0.0188
G241	G13	0.0188
G318	G5808	0.0188
G59	G1235	0.0187
G59	G5375	0.0187
G224	G2081	0.0186
G224	G3432	0.0186
G241	G2538	0.0186
G241	G5486	0.0186
G241	G5700	0.0186
G241	G5707	0.0186
G224	G1183	0.0186
G224	G2239	0.0186
G224	G2529	0.0186
G224	G2669	0.0186
G224	G2850	0.0186
G224	G3032	0.0186
G224	G3086	0.0186
G224	G4744	0.0186
G224	G5363	0.0186
G241	G62	0.0186
G241	G4760	0.0186
G241	G5552	0.0186
G224	G2181	0.0186
G224	G4753	0.0186
G59	G804	0.0186
G59	G1158	0.0186
G59	G1253	0.0186
G59	G3077	0.0186
G59	G4253	0.0186
G59	G5080	0.0186
G59	G5241	0.0186
G59	G1055	0.0185
G59	G1120	0.0185
G59	G4892	0.0185
G59	G4928	0.0185
G241	G2667	0.0185
G59	G336	0.0185
G59	G846	0.0185
G59	G2674	0.0185
G59	G2850	0.0185
G59	G3032	0.0185
G59	G3074	0.0185
G59	G4451	0.0185
G59	G4649	0.0185
G59	G4881	0.0185
G59	G5243	0.0185
G241	G698	0.0185
G241	G1976	0.0185
G241	G3427	0.0185
G241	G4214	0.0185
G241	G5420	0.0185
G224	G1242	0.0184
G241	G34	0.0184
G59	G1580	0.0184
G224	G858	0.0184
G224	G1377	0.0184
G224	G2758	0.0184
G224	G5560	0.0184
G224	G5902	0.0184
G318	G4621	0.0184
G224	G1197	0.0184
G224	G1739	0.0184
G224	G2666	0.0184
G224	G4108	0.0184
G224	G4270	0.0184
G59	G403	0.0184
G59	G683	0.0184
G318	G2678	0.0184
G59	G3543	0.0184
G59	G4310	0.0184
G59	G4449	0.0184
G318	G4746	0.0184
G191	G4755	0.0184
G318	G4939	0.0184
G224	G2003	0.0184
G318	G1338	0.0184
G318	G1398	0.0184
G191	G1547	0.0184
G318	G3177	0.0184
G318	G4416	0.0184
G318	G1569	0.0184
G318	G1713	0.0184
G191	G4485	0.0184
G318	G5496	0.0184
G241	G2636	0.0184
G191	G613	0.0184
G318	G1619	0.0184
G318	G2690	0.0184
G318	G2740	0.0184
G318	G4370	0.0184
G241	G247	0.0183
G241	G4741	0.0183
G241	G5929	0.0183
G59	G2352	0.0183
G59	G3089	0.0183
G241	G2594	0.0183
G59	G1506	0.0183
G241	G2353	0.0182
G241	G2886	0.0182
G241	G3990	0.0182
G59	G427	0.0182
G59	G3228	0.0182
G59	G3925	0.0182
G59	G4051	0.0182
G59	G5232	0.0182
G241	G1969	0.0182
G241	G3131	0.0182
G241	G4922	0.0182
G241	G5750	0.0182
G224	G1939	0.0181
G224	G5360	0.0181
G224	G5377	0.0181
G59	G860	0.0181
G59	G2756	0.0181
G59	G3541	0.0181
G224	G637	0.0181
G224	G1211	0.0181
G224	G1579	0.0181
G224	G1653	0.0181
G224	G4073	0.0181
G224	G5053	0.0181
G224	G5537	0.0181
G224	G5617	0.0181
G224	G5729	0.0181
G224	G5751	0.0181
G224	G497	0.0181
G224	G1508	0.0181
G224	G2585	0.0181
G224	G2979	0.0181
G224	G3429	0.0181
G224	G4507	0.0181
G59	G2687	0.0181
G59	G2752	0.0181
G59	G2762	0.0181
G59	G3585	0.0181
G241	G1582	0.0181
G241	G2348	0.0181
G241	G2608	0.0181
G241	G4789	0.0181
G241	G5261	0.0181
G241	G5380	0.0181
G241	G1173	0.018
G59	G86	0.018
G59	G2466	0.018
G59	G4642	0.018
G224	G1212	0.0179
G224	G3784	0.0179
G224	G3797	0.0179
G224	G4449	0.0179
G224	G5319	0.0179
G59	G49	0.0179
G241	G3889	0.0179
G224	G111	0.0179
G224	G280	0.0179
G224	G342	0.0179
G318	G960	0.0179
G224	G1563	0.0179
G318	G1895	0.0179
G224	G2282	0.0179
G224	G2359	0.0179
G224	G3627	0.0179
G224	G5096	0.0179
G191	G5449	0.0179
G224	G5825	0.0179
G318	G588	0.0179
G241	G682	0.0179
G191	G692	0.0179
G241	G3467	0.0179
G318	G4755	0.0179
G241	G4943	0.0179
G241	G5230	0.0179
G224	G185	0.0179
G224	G306	0.0179
G224	G591	0.0179
G224	G1000	0.0179
G224	G1755	0.0179
G224	G2075	0.0179
G318	G2412	0.0179
G318	G5592	0.0179
G318	G4300	0.0179
G59	G1965	0.0179
G59	G4982	0.0179
G59	G371	0.0178
G59	G945	0.0178
G59	G1805	0.0178
G59	G3539	0.0178
G59	G3710	0.0178
G59	G4030	0.0178
G59	G4077	0.0178
G241	G996	0.0178
G241	G3395	0.0178
G241	G164	0.0178
G241	G2035	0.0178
G241	G2116	0.0178
G241	G4901	0.0178
G241	G5783	0.0178
G241	G5911	0.0178
G59	G2101	0.0178
G241	G4857	0.0177
G224	G86	0.0177
G224	G989	0.0177
G224	G2422	0.0177
G224	G2757	0.0177
G224	G5604	0.0177
G59	G2485	0.0177
G59	G2580	0.0177
G224	G398	0.0177
G224	G1111	0.0177
G224	G2667	0.0177
G224	G3673	0.0177
G224	G4215	0.0177
G224	G4628	0.0177
G224	G5646	0.0177
G224	G80	0.0177
G224	G2302	0.0177
G224	G3652	0.0177
G224	G4167	0.0177
G224	G4319	0.0177
G224	G5183	0.0177
G59	G2347	0.0177
G59	G2358	0.0177
G59	G2818	0.0177
G59	G3450	0.0177
G59	G5783	0.0177
G241	G133	0.0177
G241	G3676	0.0176
G241	G4418	0.0176
G241	G616	0.0175
G59	G272	0.0175
G59	G430	0.0175
G241	G2371	0.0175
G59	G3469	0.0175
G241	G4727	0.0175
G241	G4884	0.0175
G59	G5831	0.0175
G59	G193	0.0175
G59	G3294	0.0175
G59	G4734	0.0175
G59	G5405	0.0175
G59	G5813	0.0175
G224	G1325	0.0174
G191	G3200	0.0174
G224	G4734	0.0174
G224	G5044	0.0174
G59	G197	0.0174
G59	G2805	0.0174
G224	G299	0.0174
G191	G1435	0.0174
G224	G2668	0.0174
G224	G4192	0.0174
G191	G5294	0.0174
G224	G5595	0.0174
G224	G5621	0.0174
G224	G5708	0.0174
G191	G1284	0.0174
G191	G2466	0.0174
G318	G4617	0.0174
G224	G46	0.0174
G224	G658	0.0174
G224	G680	0.0174
G224	G731	0.0174
G224	G1094	0.0174
G224	G1759	0.0174
G191	G1870	0.0174
G224	G2782	0.0174
G224	G2868	0.0174
G224	G3749	0.0174
G224	G4361	0.0174
G224	G5249	0.0174
G224	G5747	0.0174
G59	G2541	0.0174
G59	G3130	0.0174
G59	G3366	0.0174
G59	G3980	0.0174
G241	G1636	0.0174
G241	G1823	0.0174
G241	G2416	0.0174
G241	G4393	0.0174
G241	G4483	0.0174
G241	G5683	0.0174
G191	G4170	0.0174
G191	G4545	0.0174
G241	G1760	0.0174
G241	G2132	0.0174
G241	G2413	0.0174
G241	G2444	0.0174
G241	G2708	0.0174
G241	G4036	0.0174
G241	G4430	0.0174
G241	G4707	0.0174
G318	G645	0.0174
G318	G3534	0.0174
G318	G4072	0.0174
G59	G1469	0.0173
G241	G4651	0.0173
G241	G4761	0.0173
G241	G5649	0.0173
G59	G142	0.0173
G59	G1206	0.0173
G59	G1609	0.0173
G224	G2352	0.0172
G224	G3113	0.0172
G224	G3676	0.0172
G224	G418	0.0172
G224	G1204	0.0172
G224	G2321	0.0172
G224	G4187	0.0172
G241	G1558	0.0172
G241	G2764	0.0172
G241	G5124	0.0172
G224	G938	0.0172
G224	G1230	0.0172
G224	G1949	0.0172
G224	G2230	0.0172
G224	G2837	0.0172
G224	G3951	0.0172
G224	G4306	0.0172
G224	G5189	0.0172
G224	G5216	0.0172
G224	G5530	0.0172
G224	G5791	0.0172
G224	G173	0.0172
G224	G1232	0.0172
G224	G1473	0.0172
G224	G2012	0.0172
G224	G2443	0.0172
G224	G2783	0.0172
G224	G5932	0.0172
G59	G530	0.0172
G59	G1115	0.0172
G59	G2282	0.0172
G59	G2438	0.0172
G59	G2911	0.0172
G59	G3776	0.0172
G59	G5609	0.0172
G241	G306	0.0171
G59	G972	0.0171
G59	G3084	0.0171
G59	G3092	0.0171
G59	G3599	0.0171
G241	G3620	0.0171
G59	G3692	0.0171
G59	G4086	0.0171
G59	G4768	0.0171
G59	G5311	0.0171
G59	G5370	0.0171
G241	G2465	0.0171
G241	G4506	0.0171
G241	G4945	0.0171
G59	G2244	0.0171
G59	G5663	0.0171
G224	G767	0.017
G224	G405	0.017
G224	G1923	0.017
G318	G2279	0.017
G224	G2344	0.017
G59	G2573	0.017
G318	G3542	0.017
G224	G944	0.017
G224	G1400	0.017
G191	G2864	0.017
G224	G3053	0.017
G224	G3946	0.017
G191	G4159	0.017
G224	G4264	0.017
G224	G4473	0.017
G224	G5087	0.017
G191	G5095	0.017
G318	G1540	0.017
G191	G3047	0.017
G318	G1426	0.017
G224	G2010	0.017
G224	G2049	0.017
G224	G2430	0.017
G318	G4363	0.017
G224	G5317	0.017
G191	G5389	0.017
G224	G5606	0.017
G191	G5738	0.017
G59	G1	0.017
G59	G2047	0.017
G59	G2406	0.017
G59	G2815	0.017
G59	G3078	0.017
G59	G3199	0.017
G59	G3943	0.017
G318	G942	0.017
G318	G998	0.017
G318	G5299	0.017
G241	G310	0.017
G241	G2823	0.017
G241	G4596	0.017
G241	G5048	0.017
G241	G5749	0.017
G241	G5927	0.017
G318	G1427	0.017
G318	G1753	0.017
G318	G1876	0.017
G191	G2727	0.017
G318	G4223	0.017
G318	G4501	0.017
G318	G4631	0.017
G318	G5039	0.017
G191	G5370	0.017
G318	G5696	0.017
G191	G5819	0.017
G241	G78	0.017
G241	G307	0.017
G241	G3164	0.017
G241	G3171	0.017
G241	G3587	0.017
G191	G818	0.017
G318	G818	0.017
G318	G2890	0.017
G318	G3456	0.017
G241	G613	0.0169
G241	G1516	0.0169
G241	G1872	0.0169
G59	G259	0.0169
G59	G859	0.0169
G59	G4027	0.0169
G59	G4072	0.0169
G59	G4817	0.0169
G59	G4868	0.0169
G59	G2863	0.0169
G59	G4534	0.0169
G224	G476	0.0168
G224	G2809	0.0168
G224	G4939	0.0168
G224	G5543	0.0168
G241	G853	0.0168
G241	G4892	0.0168
G241	G5429	0.0168
G224	G1049	0.0168
G224	G2857	0.0168
G224	G3212	0.0168
G224	G3709	0.0168
G224	G4976	0.0168
G241	G513	0.0168
G224	G263	0.0168
G224	G1882	0.0168
G224	G2195	0.0168
G224	G2611	0.0168
G224	G3869	0.0168
G224	G4466	0.0168
G224	G4571	0.0168
G224	G5810	0.0168
G59	G1534	0.0168
G59	G2259	0.0168
G59	G2325	0.0168
G59	G2718	0.0168
G59	G4568	0.0168
G59	G4829	0.0168
G59	G5190	0.0168
G59	G5335	0.0168
G59	G5662	0.0168
G59	G3962	0.0167
G59	G4293	0.0167
G59	G5151	0.0167
G59	G5236	0.0167
G241	G12	0.0167
G241	G2866	0.0167
G241	G5823	0.0167
G241	G1104	0.0167
G241	G2910	0.0167
G241	G2940	0.0167
G241	G3527	0.0167
G241	G4867	0.0167
G241	G5012	0.0167
G241	G5785	0.0167
G59	G442	0.0167
G59	G2119	0.0167
G59	G3018	0.0167
G59	G5022	0.0167
G59	G5553	0.0167
G59	G332	0.0166
G59	G40	0.0166
G59	G912	0.0166
G59	G1501	0.0166
G59	G2563	0.0166
G59	G2662	0.0166
G59	G3933	0.0166
G59	G4091	0.0166
G59	G4204	0.0166
G59	G5333	0.0166
G241	G3311	0.0166
G224	G4000	0.0165
G224	G5047	0.0165
G241	G4826	0.0165
G59	G412	0.0165
G59	G1260	0.0165
G224	G310	0.0165
G224	G396	0.0165
G224	G608	0.0165
G224	G1052	0.0165
G191	G1242	0.0165
G224	G3785	0.0165
G224	G4074	0.0165
G224	G5147	0.0165
G224	G5272	0.0165
G224	G5682	0.0165
G318	G5809	0.0165
G318	G5941	0.0165
G224	G13	0.0165
G224	G718	0.0165
G224	G1669	0.0165
G318	G2129	0.0165
G224	G2572	0.0165
G224	G3089	0.0165
G224	G3205	0.0165
G224	G3557	0.0165
G224	G3570	0.0165
G224	G3963	0.0165
G224	G4422	0.0165
G224	G4495	0.0165
G224	G5143	0.0165
G224	G5375	0.0165
G318	G615	0.0165
G318	G2525	0.0165
G318	G4253	0.0165
G318	G5720	0.0165
G191	G1202	0.0165
G318	G1389	0.0165
G318	G2290	0.0165
G318	G5010	0.0165
G318	G5829	0.0165
G318	G836	0.0165
G318	G5724	0.0165
G59	G5304	0.0165
G318	G5585	0.0165
G241	G720	0.0164
G241	G3031	0.0164
G241	G3619	0.0164
G241	G4074	0.0164
G241	G5579	0.0164
G241	G5611	0.0164
G59	G472	0.0164
G59	G1153	0.0164
G59	G1165	0.0164
G59	G2327	0.0164
G59	G3131	0.0164
G59	G4644	0.0164
G59	G5260	0.0164
G59	G5738	0.0164
G59	G5879	0.0164
G224	G35	0.0163
G224	G2426	0.0163
G224	G3388	0.0163
G224	G5387	0.0163
G224	G5700	0.0163
G224	G1076	0.0163
G224	G1566	0.0163
G224	G1635	0.0163
G224	G2661	0.0163
G224	G3408	0.0163
G224	G3935	0.0163
G224	G4559	0.0163
G224	G5737	0.0163
G224	G5920	0.0163
G59	G1485	0.0163
G59	G2264	0.0163
G59	G2742	0.0163
G59	G2925	0.0163
G59	G4377	0.0163
G224	G349	0.0163
G224	G1461	0.0163
G224	G1749	0.0163
G224	G2355	0.0163
G224	G2452	0.0163
G241	G1191	0.0163
G241	G1440	0.0163
G241	G1932	0.0163
G241	G1948	0.0163
G241	G3725	0.0163
G241	G3764	0.0163
G241	G4763	0.0163
G241	G4937	0.0163
G241	G5118	0.0163
G59	G681	0.0163
G59	G2444	0.0163
G59	G2912	0.0163
G59	G3403	0.0163
G59	G3801	0.0163
G59	G4906	0.0163
G59	G5382	0.0163
G59	G5793	0.0163
G59	G5826	0.0163
G241	G3314	0.0163
G241	G5108	0.0163
G241	G5759	0.0163
G59	G2106	0.0162
G59	G803	0.0162
G59	G1285	0.0162
G59	G2288	0.0162
G59	G3021	0.0162
G59	G3346	0.0162
G59	G3813	0.0162
G224	G346	0.0161
G224	G1530	0.0161
G224	G1816	0.0161
G224	G2656	0.0161
G224	G5549	0.0161
G224	G5821	0.0161
G191	G4058	0.0161
G191	G5857	0.0161
G241	G3307	0.0161
G241	G5023	0.0161
G241	G5776	0.0161
G59	G1435	0.0161
G59	G5162	0.0161
G224	G317	0.0161
G224	G372	0.0161
G224	G1555	0.0161
G191	G4420	0.0161
G191	G5121	0.0161
G318	G5351	0.0161
G191	G556	0.0161
G191	G1516	0.0161
G241	G2040	0.0161
G241	G5940	0.0161
G224	G1438	0.0161
G191	G2290	0.0161
G224	G2796	0.0161
G318	G2903	0.0161
G224	G3357	0.0161
G224	G3361	0.0161
G224	G3714	0.0161
G318	G4342	0.0161
G224	G4982	0.0161
G224	G5025	0.0161
G318	G5777	0.0161
G318	G1626	0.0161
G318	G1862	0.0161
G191	G2957	0.0161
G318	G3147	0.0161
G318	G4636	0.0161
G318	G5232	0.0161
G318	G5721	0.0161
G318	G794	0.0161
G318	G1863	0.0161
G318	G5436	0.0161
G318	G5722	0.0161
G59	G1863	0.0161
G59	G3173	0.0161
G59	G5332	0.0161
G59	G5839	0.0161
G318	G2414	0.0161
G318	G4177	0.0161
G241	G107	0.016
G241	G317	0.016
G241	G1487	0.016
G241	G1548	0.016
G241	G1555	0.016
G241	G1730	0.016
G241	G2487	0.016
G241	G2709	0.016
G241	G4464	0.016
G241	G4728	0.016
G241	G4803	0.016
G59	G938	0.016
G59	G1202	0.016
G59	G1539	0.016
G59	G3644	0.016
G59	G3994	0.016
G59	G5566	0.016
G59	G5655	0.016
G59	G5867	0.016
G241	G2404	0.016
G241	G5251	0.016
G241	G5256	0.016
G241	G5317	0.016
G241	G5330	0.016
G241	G5887	0.016
G59	G3550	0.0159
G59	G3643	0.0159
G59	G4581	0.0159
G59	G5047	0.0159
G59	G5559	0.0159
G59	G420	0.0159
G59	G671	0.0159
G59	G1985	0.0159
G59	G2618	0.0159
G59	G2830	0.0159
G59	G3156	0.0159
G59	G3165	0.0159
G59	G3261	0.0159
G59	G3332	0.0159
G59	G3715	0.0159
G59	G4126	0.0159
G241	G680	0.0159
G224	G5086	0.0158
G224	G675	0.0158
G224	G2515	0.0158
G224	G3050	0.0158
G59	G1525	0.0158
G59	G3688	0.0158
G241	G4002	0.0158
G241	G5918	0.0158
G224	G166	0.0158
G224	G3139	0.0158
G224	G4234	0.0158
G224	G4845	0.0158
G224	G5488	0.0158
G224	G161	0.0158
G224	G607	0.0158
G224	G1150	0.0158
G224	G1686	0.0158
G224	G1870	0.0158
G224	G1937	0.0158
G224	G2942	0.0158
G224	G3767	0.0158
G224	G4321	0.0158
G224	G4650	0.0158
G224	G5724	0.0158
G59	G531	0.0158
G59	G569	0.0158
G59	G770	0.0158
G59	G1196	0.0158
G59	G2026	0.0158
G59	G2241	0.0158
G59	G2561	0.0158
G59	G4493	0.0158
G59	G4720	0.0158
G59	G5904	0.0158
G59	G4925	0.0157
G241	G1467	0.0157
G241	G1480	0.0157
G241	G2336	0.0157
G241	G3371	0.0157
G241	G5554	0.0157
G241	G5685	0.0157
G59	G654	0.0157
G59	G774	0.0157
G59	G783	0.0157
G59	G1083	0.0157
G59	G1744	0.0157
G224	G5152	0.0156
G224	G5313	0.0156
G224	G205	0.0156
G224	G773	0.0156
G224	G1516	0.0156
G224	G1748	0.0156
G224	G3590	0.0156
G224	G3755	0.0156
G318	G3920	0.0156
G224	G4189	0.0156
G224	G4623	0.0156
G318	G1442	0.0156
G318	G2344	0.0156
G191	G2534	0.0156
G224	G338	0.0156
G191	G386	0.0156
G224	G1408	0.0156
G318	G2925	0.0156
G224	G3650	0.0156
G224	G5263	0.0156
G318	G5321	0.0156
G318	G692	0.0156
G191	G1147	0.0156
G318	G3891	0.0156
G224	G153	0.0156
G191	G683	0.0156
G224	G1319	0.0156
G224	G1712	0.0156
G224	G2011	0.0156
G224	G2327	0.0156
G191	G2803	0.0156
G224	G3252	0.0156
G318	G3352	0.0156
G224	G4148	0.0156
G224	G4405	0.0156
G224	G5154	0.0156
G224	G5781	0.0156
G191	G2296	0.0156
G191	G2354	0.0156
G191	G3148	0.0156
G59	G2447	0.0156
G59	G2751	0.0156
G59	G2795	0.0156
G59	G5683	0.0156
G241	G104	0.0156
G241	G883	0.0156
G241	G1167	0.0156
G241	G3996	0.0156
G241	G4071	0.0156
G241	G5757	0.0156
G241	G5869	0.0156
G191	G1016	0.0156
G318	G2186	0.0156
G318	G2963	0.0156
G318	G2987	0.0156
G318	G3280	0.0156
G318	G3326	0.0156
G318	G4067	0.0156
G318	G4262	0.0156
G241	G750	0.0156
G241	G2916	0.0156
G241	G4020	0.0156
G318	G4697	0.0156
G59	G225	0.0155
G59	G1588	0.0155
G59	G2538	0.0155
G59	G2878	0.0155
G59	G2949	0.0155
G59	G3267	0.0155
G59	G4696	0.0155
G59	G5505	0.0155
G59	G1705	0.0155
G59	G3326	0.0155
G59	G5408	0.0155
G59	G162	0.0154
G241	G492	0.0154
G241	G1997	0.0154
G241	G3901	0.0154
G241	G4027	0.0154
G224	G371	0.0154
G224	G770	0.0154
G224	G2639	0.0154
G224	G2709	0.0154
G224	G3909	0.0154
G241	G79	0.0154
G241	G581	0.0154
G241	G2052	0.0154
G241	G5332	0.0154
G241	G5348	0.0154
G224	G2116	0.0154
G224	G3422	0.0154
G224	G3919	0.0154
G224	G4024	0.0154
G224	G4164	0.0154
G224	G5088	0.0154
G59	G1317	0.0154
G59	G1333	0.0154
G59	G2715	0.0154
G59	G4668	0.0154
G59	G5661	0.0154
G59	G588	0.0153
G241	G1099	0.0153
G241	G1741	0.0153
G241	G2424	0.0153
G241	G2578	0.0153
G241	G3440	0.0153
G241	G3930	0.0153
G241	G3980	0.0153
G241	G4358	0.0153
G241	G5454	0.0153
G59	G1028	0.0153
G59	G1292	0.0153
G59	G1426	0.0153
G59	G1441	0.0153
G59	G2679	0.0153
G59	G3353	0.0153
G59	G3614	0.0153
G59	G5432	0.0153
G59	G5544	0.0153
G59	G5709	0.0153
G59	G5945	0.0153
G224	G1886	0.0152
G224	G5310	0.0152
G224	G144	0.0152
G191	G502	0.0152
G224	G1662	0.0152
G224	G1805	0.0152
G191	G1836	0.0152
G224	G1932	0.0152
G224	G2111	0.0152
G224	G3130	0.0152
G224	G4509	0.0152
G318	G5504	0.0152
G318	G592	0.0152
G318	G784	0.0152
G191	G1744	0.0152
G318	G1886	0.0152
G191	G1909	0.0152
G191	G2678	0.0152
G191	G4304	0.0152
G224	G190	0.0152
G224	G332	0.0152
G224	G821	0.0152
G224	G1097	0.0152
G224	G1864	0.0152
G224	G2305	0.0152
G191	G2642	0.0152
G224	G3001	0.0152
G224	G4627	0.0152
G191	G4845	0.0152
G224	G5056	0.0152
G224	G5369	0.0152
G318	G1805	0.0152
G318	G1843	0.0152
G191	G2069	0.0152
G318	G2822	0.0152
G318	G3070	0.0152
G191	G4368	0.0152
G59	G129	0.0152
G59	G818	0.0152
G59	G1425	0.0152
G59	G2210	0.0152
G59	G3279	0.0152
G59	G5051	0.0152
G59	G5123	0.0152
G59	G5596	0.0152
G318	G641	0.0152
G318	G1967	0.0152
G191	G2489	0.0152
G191	G2672	0.0152
G318	G2771	0.0152
G191	G4068	0.0152
G318	G4263	0.0152
G318	G4362	0.0152
G318	G4469	0.0152
G191	G5168	0.0152
G318	G5168	0.0152
G318	G5712	0.0152
G241	G946	0.0152
G241	G2049	0.0152
G241	G2519	0.0152
G241	G2813	0.0152
G241	G4018	0.0152
G241	G4630	0.0152
G241	G5200	0.0152
G318	G4318	0.0152
G318	G5510	0.0152
G318	G5576	0.0152
G191	G4	0.0152
G318	G1480	0.0152
G241	G1176	0.0151
G241	G3652	0.0151
G59	G727	0.0151
G59	G1947	0.0151
G59	G2656	0.0151
G59	G5249	0.0151
G59	G5674	0.0151
G59	G5925	0.0151
G59	G5943	0.0151
G59	G4637	0.015
G241	G4060	0.015
G241	G5581	0.015
G241	G1091	0.015
G241	G4061	0.015
G241	G4068	0.015
G241	G4768	0.015
G241	G5234	0.015
G59	G1361	0.015
G59	G3607	0.015
G59	G3618	0.015
G59	G3879	0.015
G59	G4286	0.015
G59	G4327	0.015
G224	G4792	0.0149
G59	G2297	0.0149
G224	G1497	0.0149
G224	G2702	0.0149
G224	G2756	0.0149
G224	G4058	0.0149
G224	G5288	0.0149
G224	G1162	0.0149
G224	G1738	0.0149
G224	G4455	0.0149
G224	G5034	0.0149
G224	G1012	0.0149
G224	G1033	0.0149
G224	G1161	0.0149
G224	G1545	0.0149
G224	G1639	0.0149
G224	G2488	0.0149
G224	G2571	0.0149
G224	G2640	0.0149
G224	G3045	0.0149
G224	G4320	0.0149
G224	G4486	0.0149
G224	G4519	0.0149
G224	G4793	0.0149
G224	G4878	0.0149
G224	G5083	0.0149
G224	G5648	0.0149
G224	G5792	0.0149
G59	G1078	0.0149
G59	G1283	0.0149
G59	G2172	0.0149
G59	G2490	0.0149
G59	G3958	0.0149
G59	G5342	0.0149
G59	G5580	0.0149
G241	G236	0.0149
G241	G739	0.0149
G241	G1509	0.0149
G241	G1927	0.0149
G241	G3506	0.0149
G241	G3987	0.0149
G241	G4030	0.0149
G241	G919	0.0149
G241	G1719	0.0149
G241	G2058	0.0149
G241	G2566	0.0149
G241	G2857	0.0149
G241	G5072	0.0149
G241	G5885	0.0149
G59	G496	0.0149
G59	G1777	0.0149
G59	G2616	0.0149
G59	G2685	0.0149
G59	G3188	0.0149
G59	G4278	0.0149
G59	G4975	0.0149
G59	G5373	0.0149
G59	G679	0.0148
G59	G2635	0.0148
G59	G3496	0.0148
G59	G4360	0.0148
G59	G4488	0.0148
G59	G1131	0.0148
G59	G1479	0.0148
G59	G1623	0.0148
G59	G1817	0.0148
G59	G3073	0.0148
G59	G5376	0.0148
G59	G5787	0.0148
G241	G1882	0.0148
G241	G3238	0.0148
G241	G4505	0.0148
G241	G4571	0.0148
G241	G4688	0.0148
G241	G4758	0.0148
G241	G726	0.0147
G241	G4520	0.0147
G241	G5875	0.0147
G224	G120	0.0147
G318	G660	0.0147
G224	G839	0.0147
G224	G947	0.0147
G191	G1871	0.0147
G191	G3409	0.0147
G318	G3409	0.0147
G224	G4309	0.0147
G318	G4418	0.0147
G224	G5286	0.0147
G59	G555	0.0147
G59	G743	0.0147
G59	G2142	0.0147
G318	G3266	0.0147
G59	G4558	0.0147
G224	G268	0.0147
G224	G694	0.0147
G224	G929	0.0147
G224	G1312	0.0147
G224	G2630	0.0147
G318	G4499	0.0147
G191	G5044	0.0147
G224	G5522	0.0147
G191	G566	0.0147
G318	G2041	0.0147
G318	G3185	0.0147
G318	G4455	0.0147
G318	G1631	0.0147
G318	G3420	0.0147
G318	G3551	0.0147
G318	G4224	0.0147
G318	G4548	0.0147
G318	G4648	0.0147
G191	G729	0.0147
G318	G729	0.0147
G191	G1505	0.0147
G318	G5749	0.0147
G318	G1309	0.0147
G318	G2679	0.0147
G318	G3153	0.0147
G191	G4741	0.0147
G241	G1854	0.0146
G241	G1923	0.0146
G241	G2208	0.0146
G241	G2873	0.0146
G241	G3715	0.0146
G241	G4693	0.0146
G241	G1347	0.0146
G241	G2069	0.0146
G241	G2279	0.0146
G241	G3979	0.0146
G59	G838	0.0146
G59	G1313	0.0146
G59	G2154	0.0146
G59	G3328	0.0146
G59	G3365	0.0146
G59	G5026	0.0146
G224	G3093	0.0145
G224	G4195	0.0145
G224	G2046	0.0145
G224	G4275	0.0145
G224	G874	0.0145
G224	G2474	0.0145
G224	G2976	0.0145
G224	G3067	0.0145
G224	G3121	0.0145
G224	G3897	0.0145
G224	G4144	0.0145
G224	G5464	0.0145
G224	G5828	0.0145
G224	G526	0.0145
G224	G533	0.0145
G224	G766	0.0145
G224	G1191	0.0145
G224	G1750	0.0145
G224	G4458	0.0145
G224	G5797	0.0145
G59	G667	0.0145
G59	G766	0.0145
G59	G1384	0.0145
G59	G1889	0.0145
G59	G2135	0.0145
G59	G2195	0.0145
G59	G2220	0.0145
G59	G5265	0.0145
G59	G5389	0.0145
G241	G3301	0.0145
G241	G4043	0.0145
G224	G393	0.0145
G224	G416	0.0145
G224	G1294	0.0145
G241	G18	0.0145
G241	G1432	0.0145
G241	G2972	0.0145
G241	G3089	0.0145
G241	G3867	0.0145
G241	G3885	0.0145
G59	G946	0.0145
G59	G1825	0.0145
G59	G2361	0.0145
G59	G2517	0.0145
G59	G2520	0.0145
G59	G2592	0.0145
G59	G3894	0.0145
G59	G3998	0.0145
G59	G2720	0.0144
G59	G2734	0.0144
G59	G2961	0.0144
G59	G3978	0.0144
G59	G5206	0.0144
G59	G720	0.0144
G59	G801	0.0144
G59	G802	0.0144
G59	G1785	0.0144
G59	G2001	0.0144
G59	G2354	0.0144
G59	G3935	0.0144
G59	G4172	0.0144
G59	G5583	0.0144
G241	G2133	0.0143
G241	G2797	0.0143
G241	G4617	0.0143
G241	G5135	0.0143
G241	G789	0.0143
G59	G813	0.0143
G241	G1485	0.0143
G59	G1840	0.0143
G59	G3224	0.0143
G59	G3903	0.0143
G59	G3913	0.0143
G241	G4466	0.0143
G224	G1203	0.0142
G224	G1645	0.0142
G224	G3614	0.0142
G224	G4027	0.0142
G59	G3898	0.0142
G318	G1934	0.0142
G191	G2965	0.0142
G318	G417	0.0142
G224	G746	0.0142
G318	G1078	0.0142
G224	G1610	0.0142
G224	G1897	0.0142
G224	G2026	0.0142
G191	G2622	0.0142
G191	G5135	0.0142
G224	G160	0.0142
G224	G730	0.0142
G224	G838	0.0142
G224	G1973	0.0142
G318	G4125	0.0142
G318	G4149	0.0142
G224	G4246	0.0142
G224	G4471	0.0142
G224	G5026	0.0142
G241	G737	0.0142
G241	G3017	0.0142
G241	G3041	0.0142
G241	G3199	0.0142
G241	G4414	0.0142
G241	G5337	0.0142
G318	G1776	0.0142
G191	G3719	0.0142
G241	G2455	0.0142
G241	G2543	0.0142
G241	G4048	0.0142
G241	G4472	0.0142
G241	G5729	0.0142
G318	G642	0.0142
G318	G961	0.0142
G318	G1188	0.0142
G224	G2322	0.0142
G224	G2792	0.0142
G191	G3074	0.0142
G318	G3354	0.0142
G318	G3498	0.0142
G318	G5532	0.0142
G59	G586	0.0142
G59	G941	0.0142
G59	G1073	0.0142
G59	G2366	0.0142
G59	G3115	0.0142
G59	G3151	0.0142
G59	G3589	0.0142
G59	G4350	0.0142
G59	G5434	0.0142
G318	G1266	0.0142
G318	G1801	0.0142
G318	G2821	0.0142
G318	G5056	0.0142
G318	G5693	0.0142
G59	G319	0.0141
G59	G1494	0.0141
G59	G1734	0.0141
G59	G1960	0.0141
G59	G3170	0.0141
G59	G3767	0.0141
G59	G4104	0.0141
G59	G4695	0.0141
G241	G32	0.0141
G241	G272	0.0141
G241	G1336	0.0141
G241	G1984	0.0141
G241	G3803	0.0141
G241	G4449	0.0141
G241	G4746	0.0141
G241	G4965	0.0141
G241	G5535	0.0141
G59	G260	0.0141
G59	G351	0.0141
G59	G1756	0.0141
G59	G2006	0.0141
G59	G2225	0.0141
G59	G2641	0.0141
G59	G2853	0.0141
G59	G5532	0.0141
G224	G696	0.014
G224	G798	0.014
G224	G2353	0.014
G224	G2695	0.014
G224	G2787	0.014
G241	G1353	0.014
G241	G5809	0.014
G224	G640	0.014
G224	G3399	0.014
G224	G3545	0.014
G224	G3865	0.014
G224	G5687	0.014
G224	G15	0.014
G224	G54	0.014
G224	G189	0.014
G224	G1424	0.014
G224	G1501	0.014
G224	G1878	0.014
G224	G3596	0.014
G224	G3659	0.014
G224	G3862	0.014
G224	G5051	0.014
G224	G5073	0.014
G224	G5415	0.014
G224	G5557	0.014
G224	G5774	0.014
G59	G1487	0.014
G59	G4605	0.014
G59	G4691	0.014
G59	G5251	0.014
G224	G892	0.014
G224	G896	0.014
G224	G2503	0.014
G224	G3553	0.014
G224	G3845	0.014
G224	G4614	0.014
G241	G1206	0.0139
G59	G3757	0.0139
G241	G4050	0.0139
G59	G4620	0.0139
G59	G4857	0.0139
G241	G4881	0.0139
G241	G137	0.0139
G241	G206	0.0139
G241	G3477	0.0139
G241	G3649	0.0139
G241	G4388	0.0139
G241	G5260	0.0139
G241	G5358	0.0139
G224	G1169	0.0138
G224	G3750	0.0138
G224	G4118	0.0138
G224	G4499	0.0138
G59	G1934	0.0138
G318	G1634	0.0138
G224	G457	0.0138
G191	G901	0.0138
G224	G3658	0.0138
G191	G5355	0.0138
G224	G5406	0.0138
G191	G177	0.0138
G318	G177	0.0138
G318	G341	0.0138
G191	G3969	0.0138
G191	G4275	0.0138
G191	G4656	0.0138
G224	G425	0.0138
G224	G1495	0.0138
G224	G2033	0.0138
G318	G2069	0.0138
G224	G2427	0.0138
G224	G2496	0.0138
G224	G2520	0.0138
G318	G2961	0.0138
G224	G3253	0.0138
G191	G3665	0.0138
G191	G3978	0.0138
G224	G4135	0.0138
G191	G4465	0.0138
G191	G5218	0.0138
G318	G550	0.0138
G191	G551	0.0138
G318	G1959	0.0138
G318	G5464	0.0138
G241	G256	0.0138
G241	G342	0.0138
G241	G927	0.0138
G241	G2593	0.0138
G241	G4188	0.0138
G224	G6	0.0138
G224	G1119	0.0138
G318	G1205	0.0138
G224	G1655	0.0138
G224	G1928	0.0138
G191	G2168	0.0138
G224	G2689	0.0138
G318	G3555	0.0138
G224	G3630	0.0138
G318	G3758	0.0138
G318	G4294	0.0138
G224	G4826	0.0138
G224	G4977	0.0138
G224	G5265	0.0138
G224	G5480	0.0138
G224	G5614	0.0138
G59	G904	0.0138
G59	G1427	0.0138
G59	G2935	0.0138
G59	G3249	0.0138
G59	G3413	0.0138
G59	G3502	0.0138
G59	G3775	0.0138
G59	G5582	0.0138
G59	G5900	0.0138
G241	G466	0.0138
G241	G1387	0.0138
G241	G2042	0.0138
G241	G2241	0.0138
G241	G4982	0.0138
G241	G5673	0.0138
G241	G5676	0.0138
G318	G2286	0.0138
G318	G2368	0.0138
G318	G3932	0.0138
G318	G5407	0.0138
G318	G2589	0.0138
G191	G3132	0.0138
G59	G1043	0.0137
G59	G1107	0.0137
G59	G2814	0.0137
G59	G2892	0.0137
G59	G5857	0.0137
G59	G296	0.0137
G59	G805	0.0137
G59	G1117	0.0137
G59	G1366	0.0137
G59	G1669	0.0137
G59	G2510	0.0137
G59	G4066	0.0137
G59	G4272	0.0137
G59	G4821	0.0137
G59	G5474	0.0137
G241	G939	0.0137
G241	G160	0.0136
G241	G679	0.0136
G241	G2634	0.0136
G59	G1871	0.0136
G59	G4418	0.0136
G241	G502	0.0136
G241	G1144	0.0136
G241	G4037	0.0136
G59	G1414	0.0136
G59	G1503	0.0136
G59	G2879	0.0136
G59	G3069	0.0136
G59	G3371	0.0136
G59	G3426	0.0136
G59	G4234	0.0136
G59	G5318	0.0136
G59	G5321	0.0136
G224	G2133	0.0135
G224	G4159	0.0135
G224	G329	0.0135
G224	G597	0.0135
G224	G1894	0.0135
G224	G4173	0.0135
G224	G2266	0.0135
G224	G2884	0.0135
G224	G3988	0.0135
G224	G4673	0.0135
G224	G5039	0.0135
G241	G2474	0.0135
G241	G4032	0.0135
G241	G4408	0.0135
G241	G4436	0.0135
G241	G5413	0.0135
G241	G5879	0.0135
G241	G792	0.0135
G241	G1526	0.0135
G241	G1715	0.0135
G241	G1812	0.0135
G241	G4510	0.0135
G241	G4628	0.0135
G224	G203	0.0135
G224	G907	0.0135
G224	G2051	0.0135
G224	G3603	0.0135
G224	G4028	0.0135
G224	G5170	0.0135
G59	G4195	0.0134
G59	G353	0.0134
G59	G504	0.0134
G59	G685	0.0134
G59	G1692	0.0134
G59	G2529	0.0134
G59	G2753	0.0134
G59	G2928	0.0134
G59	G3392	0.0134
G59	G4103	0.0134
G59	G5006	0.0134
G241	G51	0.0134
G241	G82	0.0134
G241	G587	0.0134
G241	G1282	0.0134
G241	G1523	0.0134
G241	G3370	0.0134
G241	G3606	0.0134
G241	G4700	0.0134
G241	G4897	0.0134
G241	G5043	0.0134
G241	G1849	0.0134
G241	G2262	0.0134
G241	G4154	0.0134
G241	G4261	0.0134
G241	G4640	0.0134
G224	G905	0.0133
G224	G2867	0.0133
G241	G4553	0.0133
G241	G977	0.0133
G241	G1533	0.0133
G241	G2720	0.0133
G241	G2961	0.0133
G241	G4909	0.0133
G224	G159	0.0133
G318	G1381	0.0133
G191	G2918	0.0133
G224	G3170	0.0133
G191	G4621	0.0133
G224	G4695	0.0133
G224	G5145	0.0133
G224	G5450	0.0133
G224	G5842	0.0133
G191	G2260	0.0133
G191	G3709	0.0133
G224	G358	0.0133
G191	G837	0.0133
G191	G867	0.0133
G224	G1159	0.0133
G224	G2752	0.0133
G224	G3194	0.0133
G224	G3412	0.0133
G224	G3670	0.0133
G224	G4492	0.0133
G224	G4713	0.0133
G224	G5164	0.0133
G318	G5197	0.0133
G224	G5440	0.0133
G59	G740	0.0133
G59	G1442	0.0133
G59	G1621	0.0133
G59	G2602	0.0133
G59	G5760	0.0133
G318	G669	0.0133
G318	G1882	0.0133
G318	G1889	0.0133
G191	G2695	0.0133
G224	G55	0.0133
G224	G510	0.0133
G224	G1019	0.0133
G224	G1581	0.0133
G191	G1607	0.0133
G318	G1607	0.0133
G318	G1972	0.0133
G318	G2201	0.0133
G318	G2583	0.0133
G318	G2746	0.0133
G224	G2769	0.0133
G191	G3056	0.0133
G224	G3439	0.0133
G318	G4112	0.0133
G224	G5281	0.0133
G224	G5461	0.0133
G318	G5730	0.0133
G191	G1569	0.0133
G318	G1598	0.0133
G318	G2796	0.0133
G191	G3524	0.0133
G318	G5333	0.0133
G59	G275	0.0133
G59	G521	0.0133
G59	G1461	0.0133
G59	G2065	0.0133
G59	G2155	0.0133
G59	G2206	0.0133
G59	G2452	0.0133
G59	G3169	0.0133
G59	G3666	0.0133
G59	G4368	0.0133
G59	G4850	0.0133
G59	G4899	0.0133
G59	G5601	0.0133
G59	G5694	0.0133
G318	G3134	0.0133
G318	G3571	0.0133
G318	G4949	0.0133
G318	G5192	0.0133
G318	G5667	0.0133
G59	G784	0.0132
G241	G925	0.0132
G241	G4304	0.0132
G241	G763	0.0132
G241	G1030	0.0132
G241	G1196	0.0132
G241	G1889	0.0132
G241	G2026	0.0132
G241	G3428	0.0132
G241	G4428	0.0132
G241	G5710	0.0132
G59	G1884	0.0132
G59	G2171	0.0132
G59	G2733	0.0132
G59	G4013	0.0132
G59	G5825	0.0132
G224	G4852	0.0131
G224	G207	0.0131
G224	G2814	0.0131
G224	G5857	0.0131
G59	G309	0.0131
G59	G1381	0.0131
G59	G1497	0.0131
G59	G2533	0.0131
G224	G107	0.0131
G224	G298	0.0131
G224	G2208	0.0131
G224	G2635	0.0131
G224	G3376	0.0131
G224	G3450	0.0131
G224	G4017	0.0131
G224	G4915	0.0131
G241	G144	0.0131
G241	G291	0.0131
G241	G715	0.0131
G241	G724	0.0131
G241	G944	0.0131
G241	G4783	0.0131
G241	G5605	0.0131
G241	G5835	0.0131
G224	G258	0.0131
G224	G865	0.0131
G224	G1344	0.0131
G224	G1498	0.0131
G224	G1504	0.0131
G224	G2655	0.0131
G224	G4478	0.0131
G224	G5280	0.0131
G224	G5702	0.0131
G241	G97	0.0131
G241	G153	0.0131
G241	G233	0.0131
G241	G769	0.0131
G241	G1250	0.0131
G241	G1479	0.0131
G241	G1656	0.0131
G241	G2426	0.0131
G241	G3443	0.0131
G241	G4607	0.0131
G241	G4815	0.0131
G241	G5943	0.0131
G241	G4195	0.013
G59	G2044	0.013
G59	G2141	0.013
G59	G2841	0.013
G59	G2957	0.013
G59	G3181	0.013
G59	G3503	0.013
G59	G4094	0.013
G59	G4549	0.013
G59	G4570	0.013
G59	G5426	0.013
G241	G352	0.013
G241	G2800	0.013
G241	G4823	0.013
G224	G3079	0.0129
G224	G5321	0.0129
G241	G4419	0.0129
G241	G4420	0.0129
G224	G683	0.0129
G191	G2015	0.0129
G224	G2340	0.0129
G224	G3219	0.0129
G224	G3300	0.0129
G224	G3712	0.0129
G224	G5860	0.0129
G241	G637	0.0129
G241	G639	0.0129
G318	G798	0.0129
G191	G1895	0.0129
G241	G4558	0.0129
G191	G4637	0.0129
G318	G5116	0.0129
G241	G5736	0.0129
G224	G187	0.0129
G224	G706	0.0129
G224	G927	0.0129
G224	G1016	0.0129
G224	G2395	0.0129
G224	G3034	0.0129
G224	G3326	0.0129
G224	G3677	0.0129
G318	G4000	0.0129
G191	G4050	0.0129
G224	G4334	0.0129
G224	G4515	0.0129
G191	G4800	0.0129
G224	G4985	0.0129
G59	G21	0.0129
G59	G1467	0.0129
G59	G3171	0.0129
G59	G3344	0.0129
G59	G4965	0.0129
G318	G12	0.0129
G318	G81	0.0129
G318	G301	0.0129
G318	G424	0.0129
G224	G435	0.0129
G224	G460	0.0129
G191	G1058	0.0129
G318	G1058	0.0129
G224	G1454	0.0129
G224	G1694	0.0129
G224	G1988	0.0129
G224	G2387	0.0129
G224	G2606	0.0129
G224	G3149	0.0129
G224	G3173	0.0129
G318	G3674	0.0129
G191	G3889	0.0129
G191	G4062	0.0129
G318	G4062	0.0129
G224	G4241	0.0129
G224	G4703	0.0129
G224	G5242	0.0129
G318	G5506	0.0129
G318	G5584	0.0129
G224	G5881	0.0129
G191	G897	0.0129
G318	G2675	0.0129
G318	G4798	0.0129
G318	G5587	0.0129
G59	G439	0.0129
G59	G516	0.0129
G59	G706	0.0129
G59	G2338	0.0129
G59	G2542	0.0129
G59	G2721	0.0129
G59	G3608	0.0129
G59	G4119	0.0129
G59	G4364	0.0129
G59	G4413	0.0129
G59	G4903	0.0129
G318	G1991	0.0129
G191	G2767	0.0129
G59	G5355	0.0128
G241	G872	0.0128
G241	G1333	0.0128
G241	G3399	0.0128
G241	G5440	0.0128
G59	G48	0.0128
G59	G762	0.0128
G59	G1760	0.0128
G59	G1927	0.0128
G59	G2797	0.0128
G59	G5008	0.0128
G59	G5141	0.0128
G59	G5224	0.0128
G59	G5308	0.0128
G59	G5739	0.0128
G59	G5802	0.0128
G241	G1046	0.0128
G241	G1851	0.0128
G241	G5867	0.0128
G59	G301	0.0127
G59	G723	0.0127
G59	G901	0.0127
G59	G2745	0.0127
G241	G1624	0.0127
G241	G2374	0.0127
G241	G2470	0.0127
G241	G2584	0.0127
G241	G2805	0.0127
G241	G3309	0.0127
G241	G3812	0.0127
G241	G3961	0.0127
G241	G4250	0.0127
G241	G5618	0.0127
G241	G5780	0.0127
G241	G4181	0.0127
G59	G703	0.0127
G224	G1836	0.0126
G241	G1772	0.0126
G224	G1875	0.0126
G224	G4642	0.0126
G224	G5656	0.0126
G224	G44	0.0126
G224	G126	0.0126
G224	G1379	0.0126
G224	G1528	0.0126
G224	G1630	0.0126
G224	G1866	0.0126
G224	G1967	0.0126
G224	G2419	0.0126
G224	G2489	0.0126
G224	G3223	0.0126
G224	G3425	0.0126
G224	G4407	0.0126
G224	G4772	0.0126
G224	G5590	0.0126
G224	G5847	0.0126
G224	G5926	0.0126
G224	G100	0.0126
G224	G178	0.0126
G224	G343	0.0126
G224	G654	0.0126
G224	G774	0.0126
G224	G783	0.0126
G224	G878	0.0126
G224	G1083	0.0126
G224	G1593	0.0126
G224	G1677	0.0126
G224	G2646	0.0126
G224	G2701	0.0126
G224	G3077	0.0126
G224	G5295	0.0126
G59	G99	0.0126
G59	G1735	0.0126
G59	G1803	0.0126
G59	G2277	0.0126
G59	G2381	0.0126
G59	G2908	0.0126
G59	G4185	0.0126
G59	G4227	0.0126
G59	G5617	0.0126
G59	G1405	0.0125
G241	G1840	0.0125
G59	G1799	0.0125
G59	G2309	0.0125
G59	G5085	0.0125
G59	G5741	0.0125
G59	G1389	0.0124
G224	G897	0.0124
G224	G4541	0.0124
G224	G4674	0.0124
G318	G5001	0.0124
G224	G5085	0.0124
G318	G726	0.0124
G318	G1898	0.0124
G318	G3533	0.0124
G318	G5044	0.0124
G191	G5360	0.0124
G224	G876	0.0124
G224	G1165	0.0124
G224	G1179	0.0124
G224	G1409	0.0124
G224	G1962	0.0124
G224	G2346	0.0124
G318	G2466	0.0124
G224	G2618	0.0124
G224	G2912	0.0124
G224	G3259	0.0124
G224	G4106	0.0124
G224	G5050	0.0124
G318	G5288	0.0124
G318	G5796	0.0124
G224	G5946	0.0124
G241	G918	0.0124
G241	G1283	0.0124
G241	G2691	0.0124
G241	G3993	0.0124
G241	G5041	0.0124
G191	G1234	0.0124
G318	G1436	0.0124
G191	G3418	0.0124
G191	G3477	0.0124
G318	G3477	0.0124
G191	G4315	0.0124
G241	G659	0.0124
G241	G934	0.0124
G241	G963	0.0124
G241	G1647	0.0124
G241	G5396	0.0124
G241	G5622	0.0124
G241	G5668	0.0124
G318	G472	0.0124
G318	G850	0.0124
G191	G1076	0.0124
G191	G1131	0.0124
G318	G1131	0.0124
G224	G1138	0.0124
G224	G1225	0.0124
G318	G1688	0.0124
G318	G1803	0.0124
G318	G2044	0.0124
G191	G2082	0.0124
G224	G2149	0.0124
G224	G2156	0.0124
G224	G2475	0.0124
G224	G4285	0.0124
G318	G4545	0.0124
G318	G4839	0.0124
G224	G4892	0.0124
G318	G4931	0.0124
G224	G5004	0.0124
G318	G5052	0.0124
G318	G5217	0.0124
G224	G5485	0.0124
G224	G5544	0.0124
G191	G5700	0.0124
G191	G405	0.0124
G191	G645	0.0124
G191	G1192	0.0124
G318	G1722	0.0124
G318	G5577	0.0124
G59	G82	0.0124
G59	G175	0.0124
G59	G363	0.0124
G59	G414	0.0124
G59	G2536	0.0124
G59	G4321	0.0124
G59	G4700	0.0124
G59	G5142	0.0124
G59	G5383	0.0124
G59	G5420	0.0124
G318	G214	0.0124
G318	G2030	0.0124
G191	G2046	0.0124
G318	G2046	0.0124
G191	G3007	0.0124
G318	G4124	0.0124
G191	G4452	0.0124
G318	G1528	0.0124
G59	G1570	0.0123
G59	G1797	0.0123
G59	G4942	0.0123
G59	G5072	0.0123
G59	G5587	0.0123
G241	G80	0.0123
G241	G749	0.0123
G241	G1880	0.0123
G241	G2658	0.0123
G241	G3248	0.0123
G241	G3740	0.0123
G241	G4107	0.0123
G241	G4255	0.0123
G241	G5145	0.0123
G241	G14	0.0123
G241	G1848	0.0123
G241	G2187	0.0123
G241	G3594	0.0123
G241	G4166	0.0123
G241	G5815	0.0123
G59	G520	0.0123
G59	G1228	0.0123
G59	G1892	0.0123
G224	G2933	0.0122
G224	G3882	0.0122
G241	G1601	0.0122
G241	G1078	0.0122
G224	G852	0.0122
G224	G1091	0.0122
G224	G3369	0.0122
G224	G3476	0.0122
G224	G3965	0.0122
G224	G4068	0.0122
G59	G4002	0.0122
G59	G5918	0.0122
G224	G3	0.0122
G224	G57	0.0122
G224	G751	0.0122
G224	G1289	0.0122
G224	G3371	0.0122
G224	G4132	0.0122
G224	G5167	0.0122
G224	G5443	0.0122
G224	G5655	0.0122
G224	G181	0.0122
G224	G736	0.0122
G224	G895	0.0122
G224	G959	0.0122
G224	G1308	0.0122
G224	G1463	0.0122
G224	G2652	0.0122
G224	G2777	0.0122
G224	G2780	0.0122
G224	G3188	0.0122
G224	G3211	0.0122
G224	G3308	0.0122
G224	G3366	0.0122
G224	G3535	0.0122
G224	G3635	0.0122
G224	G3759	0.0122
G224	G3893	0.0122
G224	G4231	0.0122
G224	G4657	0.0122
G224	G5357	0.0122
G59	G218	0.0122
G59	G814	0.0122
G59	G2469	0.0122
G59	G2901	0.0122
G59	G3880	0.0122
G59	G3985	0.0122
G59	G5330	0.0122
G59	G5640	0.0122
G241	G271	0.0121
G241	G1178	0.0121
G241	G1296	0.0121
G241	G1638	0.0121
G241	G2778	0.0121
G241	G3533	0.0121
G241	G4620	0.0121
G59	G418	0.0121
G59	G4061	0.0121
G59	G4889	0.0121
G59	G5696	0.0121
G59	G5733	0.0121
G241	G518	0.0121
G241	G535	0.0121
G241	G732	0.0121
G241	G2391	0.0121
G241	G2498	0.0121
G241	G4363	0.0121
G241	G4957	0.0121
G241	G2024	0.012
G241	G3595	0.012
G241	G4357	0.012
G241	G4586	0.012
G241	G420	0.012
G241	G716	0.012
G241	G1217	0.012
G241	G1506	0.012
G241	G1552	0.012
G241	G1708	0.012
G241	G1989	0.012
G241	G2458	0.012
G241	G2597	0.012
G241	G3858	0.012
G241	G4097	0.012
G241	G4356	0.012
G241	G4474	0.012
G59	G251	0.012
G59	G446	0.012
G59	G699	0.012
G59	G872	0.012
G59	G1305	0.012
G59	G1794	0.012
G59	G3416	0.012
G59	G3510	0.012
G59	G3792	0.012
G59	G4735	0.012
G59	G4789	0.012
G59	G5041	0.012
G59	G5049	0.012
G59	G5635	0.012
G59	G5781	0.012
G59	G5827	0.012
G59	G5872	0.012
G224	G4033	0.0119
G224	G1854	0.0119
G224	G2069	0.0119
G191	G2106	0.0119
G224	G5775	0.0119
G224	G5812	0.0119
G191	G1502	0.0119
G191	G2133	0.0119
G318	G1435	0.0119
G224	G1912	0.0119
G224	G1994	0.0119
G224	G2151	0.0119
G224	G2304	0.0119
G318	G3047	0.0119
G224	G3811	0.0119
G224	G4305	0.0119
G191	G4308	0.0119
G224	G4529	0.0119
G224	G5237	0.0119
G59	G932	0.0119
G59	G937	0.0119
G59	G1057	0.0119
G59	G1099	0.0119
G59	G1164	0.0119
G59	G1259	0.0119
G59	G1914	0.0119
G59	G5258	0.0119
G191	G73	0.0119
G224	G183	0.0119
G224	G225	0.0119
G224	G853	0.0119
G318	G1022	0.0119
G191	G2160	0.0119
G224	G2303	0.0119
G224	G2526	0.0119
G224	G3066	0.0119
G224	G4408	0.0119
G224	G4543	0.0119
G224	G5413	0.0119
G224	G5439	0.0119
G318	G442	0.0119
G318	G1017	0.0119
G191	G1425	0.0119
G318	G1425	0.0119
G318	G2727	0.0119
G318	G623	0.0119
G191	G3888	0.0119
G318	G4537	0.0119
G318	G4562	0.0119
G241	G1500	0.0119
G241	G3126	0.0119
G241	G3182	0.0119
G241	G3772	0.0119
G241	G4123	0.0119
G59	G662	0.0119
G59	G2212	0.0119
G59	G2222	0.0119
G59	G3453	0.0119
G59	G4909	0.0119
G241	G2936	0.0118
G241	G179	0.0118
G241	G1055	0.0118
G241	G1744	0.0118
G59	G2446	0.0118
G241	G3105	0.0118
G241	G3411	0.0118
G59	G3765	0.0118
G59	G5070	0.0118
G59	G1535	0.0118
G59	G3184	0.0118
G224	G660	0.0117
G224	G789	0.0117
G224	G2217	0.0117
G224	G4828	0.0117
G224	G5643	0.0117
G224	G5809	0.0117
G224	G295	0.0117
G224	G1484	0.0117
G224	G2164	0.0117
G224	G2581	0.0117
G224	G2625	0.0117
G224	G2725	0.0117
G224	G2778	0.0117
G224	G3056	0.0117
G224	G4283	0.0117
G59	G330	0.0117
G59	G2239	0.0117
G59	G5717	0.0117
G241	G5836	0.0117
G241	G2091	0.0117
G241	G3328	0.0117
G241	G4765	0.0117
G241	G5716	0.0117
G224	G84	0.0117
G224	G351	0.0117
G224	G842	0.0117
G224	G1008	0.0117
G224	G1151	0.0117
G224	G1311	0.0117
G224	G1410	0.0117
G224	G1458	0.0117
G224	G1612	0.0117
G224	G1693	0.0117
G224	G2157	0.0117
G224	G2641	0.0117
G224	G2788	0.0117
G224	G2826	0.0117
G224	G2853	0.0117
G224	G3517	0.0117
G224	G3577	0.0117
G224	G4322	0.0117
G224	G4620	0.0117
G224	G4911	0.0117
G241	G400	0.0116
G241	G1166	0.0116
G241	G1617	0.0116
G241	G2755	0.0116
G241	G3563	0.0116
G241	G5639	0.0116
G241	G5897	0.0116
G241	G5935	0.0116
G59	G174	0.0116
G59	G292	0.0116
G59	G308	0.0116
G59	G779	0.0116
G59	G1320	0.0116
G59	G1511	0.0116
G59	G1574	0.0116
G59	G1607	0.0116
G59	G2100	0.0116
G59	G2436	0.0116
G59	G2807	0.0116
G59	G3318	0.0116
G59	G3629	0.0116
G59	G4022	0.0116
G59	G4585	0.0116
G59	G5223	0.0116
G59	G5618	0.0116
G59	G5934	0.0116
G241	G262	0.0116
G241	G1418	0.0116
G241	G5556	0.0116
G224	G2573	0.0115
G224	G4808	0.0115
G224	G5184	0.0115
G241	G4624	0.0115
G224	G1464	0.0115
G224	G1513	0.0115
G191	G1865	0.0115
G224	G4124	0.0115
G224	G4419	0.0115
G224	G4905	0.0115
G224	G199	0.0115
G224	G285	0.0115
G224	G612	0.0115
G191	G933	0.0115
G318	G933	0.0115
G224	G2091	0.0115
G224	G2201	0.0115
G224	G2349	0.0115
G224	G2487	0.0115
G191	G2532	0.0115
G318	G2532	0.0115
G224	G2801	0.0115
G224	G3231	0.0115
G224	G3748	0.0115
G191	G3810	0.0115
G224	G4062	0.0115
G224	G4223	0.0115
G224	G4765	0.0115
G224	G4929	0.0115
G191	G5736	0.0115
G318	G5736	0.0115
G318	G491	0.0115
G318	G2902	0.0115
G191	G4205	0.0115
G191	G4503	0.0115
G59	G1715	0.0115
G59	G4745	0.0115
G59	G5622	0.0115
G59	G5936	0.0115
G318	G207	0.0115
G224	G208	0.0115
G224	G653	0.0115
G224	G889	0.0115
G224	G1171	0.0115
G318	G1306	0.0115
G191	G2028	0.0115
G318	G2028	0.0115
G191	G2214	0.0115
G224	G2612	0.0115
G224	G2972	0.0115
G224	G3157	0.0115
G224	G3260	0.0115
G224	G3525	0.0115
G191	G3540	0.0115
G224	G4066	0.0115
G224	G4127	0.0115
G191	G5062	0.0115
G224	G5148	0.0115
G224	G5859	0.0115
G318	G516	0.0115
G191	G589	0.0115
G318	G1181	0.0115
G318	G1376	0.0115
G318	G1681	0.0115
G318	G2250	0.0115
G318	G2580	0.0115
G318	G3063	0.0115
G318	G3287	0.0115
G318	G4696	0.0115
G318	G4814	0.0115
G318	G5369	0.0115
G318	G5471	0.0115
G191	G1313	0.0115
G191	G2035	0.0115
G318	G3049	0.0115
G59	G307	0.0115
G59	G4601	0.0115
G59	G5398	0.0115
G318	G2297	0.0115
G241	G6	0.0114
G59	G433	0.0114
G241	G1354	0.0114
G59	G2589	0.0114
G59	G2695	0.0114
G59	G2743	0.0114
G241	G3345	0.0114
G241	G4339	0.0114
G59	G5116	0.0114
G59	G5449	0.0114
G241	G3783	0.0114
G241	G5125	0.0114
G59	G94	0.0114
G59	G2196	0.0114
G59	G2346	0.0114
G59	G2932	0.0114
G59	G4300	0.0114
G59	G5163	0.0114
G59	G17	0.0113
G59	G2235	0.0113
G59	G2523	0.0113
G59	G2678	0.0113
G59	G3336	0.0113
G59	G3653	0.0113
G59	G3755	0.0113
G59	G4075	0.0113
G59	G4859	0.0113
G59	G4939	0.0113
G59	G5211	0.0113
G241	G40	0.0113
G241	G2843	0.0113
G241	G2927	0.0113
G241	G4303	0.0113
G241	G4775	0.0113
G241	G4936	0.0113
G241	G5737	0.0113
G241	G5844	0.0113
G241	G37	0.0113
G241	G1212	0.0113
G241	G1264	0.0113
G241	G1328	0.0113
G241	G1733	0.0113
G241	G2549	0.0113
G241	G3389	0.0113
G241	G4603	0.0113
G241	G4684	0.0113
G241	G4853	0.0113
G241	G5026	0.0113
G224	G5105	0.0112
G59	G5218	0.0112
G224	G2538	0.0112
G224	G2692	0.0112
G224	G5786	0.0112
G224	G283	0.0112
G224	G817	0.0112
G224	G1275	0.0112
G224	G1717	0.0112
G224	G1965	0.0112
G224	G2915	0.0112
G224	G3728	0.0112
G224	G5695	0.0112
G224	G19	0.0112
G224	G32	0.0112
G224	G413	0.0112
G224	G521	0.0112
G224	G560	0.0112
G224	G763	0.0112
G224	G2065	0.0112
G224	G2545	0.0112
G224	G2600	0.0112
G224	G2836	0.0112
G224	G3734	0.0112
G224	G4133	0.0112
G224	G4353	0.0112
G224	G4368	0.0112
G224	G4374	0.0112
G224	G5017	0.0112
G224	G5063	0.0112
G224	G5158	0.0112
G224	G5582	0.0112
G59	G111	0.0112
G59	G630	0.0112
G59	G1014	0.0112
G59	G1368	0.0112
G59	G1796	0.0112
G59	G2305	0.0112
G59	G2333	0.0112
G59	G2941	0.0112
G59	G3457	0.0112
G59	G4019	0.0112
G59	G5130	0.0112
G59	G5515	0.0112
G59	G5574	0.0112
G59	G5889	0.0112
G241	G1615	0.0112
G241	G3004	0.0112
G241	G5262	0.0112
G241	G2573	0.0111
G241	G3148	0.0111
G241	G5184	0.0111
G241	G2442	0.0111
G59	G821	0.0111
G59	G1860	0.0111
G59	G1995	0.0111
G59	G3579	0.0111
G59	G3984	0.0111
G59	G5067	0.0111
G59	G1558	0.0111
G59	G1644	0.0111
G59	G3878	0.0111
G59	G5881	0.0111
G224	G971	0.011
G224	G2918	0.011
G318	G4058	0.011
G191	G4105	0.011
G318	G4105	0.011
G224	G4304	0.011
G318	G5152	0.011
G318	G5857	0.011
G191	G492	0.011
G318	G492	0.011
G59	G961	0.011
G59	G2414	0.011
G59	G3558	0.011
G59	G4183	0.011
G59	G4499	0.011
G318	G4852	0.011
G318	G5412	0.011
G224	G33	0.011
G224	G414	0.011
G318	G556	0.011
G224	G589	0.011
G224	G1251	0.011
G318	G1502	0.011
G224	G1585	0.011
G224	G2202	0.011
G224	G3367	0.011
G318	G3590	0.011
G191	G3755	0.011
G191	G4189	0.011
G224	G4691	0.011
G224	G4994	0.011
G224	G5172	0.011
G224	G5743	0.011
G241	G1621	0.011
G241	G3200	0.011
G241	G3281	0.011
G241	G3300	0.011
G241	G3711	0.011
G241	G5411	0.011
G318	G1176	0.011
G191	G1203	0.011
G318	G1374	0.011
G318	G5125	0.011
G318	G5360	0.011
G241	G56	0.011
G241	G1574	0.011
G241	G1595	0.011
G241	G1623	0.011
G241	G1939	0.011
G241	G4443	0.011
G241	G4569	0.011
G241	G4995	0.011
G318	G560	0.011
G224	G764	0.011
G191	G1322	0.011
G224	G1519	0.011
G318	G1725	0.011
G224	G1902	0.011
G318	G2535	0.011
G224	G2628	0.011
G318	G2713	0.011
G318	G2737	0.011
G224	G2909	0.011
G224	G3073	0.011
G224	G3654	0.011
G224	G3923	0.011
G318	G4078	0.011
G318	G4592	0.011
G191	G4636	0.011
G224	G4644	0.011
G318	G5305	0.011
G224	G5372	0.011
G224	G5518	0.011
G191	G5845	0.011
G59	G1767	0.011
G59	G1990	0.011
G59	G2827	0.011
G59	G3566	0.011
G59	G4391	0.011
G59	G5216	0.011
G59	G5845	0.011
G318	G298	0.011
G318	G1395	0.011
G318	G2785	0.011
G318	G2879	0.011
G318	G2913	0.011
G318	G3083	0.011
G318	G3146	0.011
G318	G3981	0.011
G318	G5668	0.011
G191	G932	0.011
G318	G955	0.011
G318	G2096	0.011
G318	G2806	0.011
G318	G3489	0.011
G191	G4736	0.011
G318	G4736	0.011
G318	G1504	0.011
G318	G3772	0.011
G59	G624	0.0109
G59	G4666	0.0109
G59	G4885	0.0109
G59	G5645	0.0109
G241	G2617	0.0109
G241	G2728	0.0109
G241	G3800	0.0109
G241	G3833	0.0109
G241	G4369	0.0109
G241	G4822	0.0109
G241	G4847	0.0109
G241	G5079	0.0109
G241	G5386	0.0109
G241	G5743	0.0109
G241	G1476	0.0109
G241	G2061	0.0109
G241	G2257	0.0109
G241	G2301	0.0109
G241	G2904	0.0109
G241	G4285	0.0109
G241	G4523	0.0109
G241	G4577	0.0109
G241	G5545	0.0109
G241	G5591	0.0109
G241	G5709	0.0109
G224	G1525	0.0108
G224	G3552	0.0108
G59	G4653	0.0108
G224	G555	0.0108
G224	G2832	0.0108
G224	G5192	0.0108
G224	G5355	0.0108
G224	G5697	0.0108
G224	G1108	0.0108
G224	G2032	0.0108
G224	G4312	0.0108
G224	G4728	0.0108
G224	G4804	0.0108
G224	G5889	0.0108
G224	G563	0.0108
G224	G582	0.0108
G224	G1007	0.0108
G224	G1387	0.0108
G224	G1797	0.0108
G224	G2020	0.0108
G224	G2420	0.0108
G224	G3168	0.0108
G224	G3189	0.0108
G224	G4199	0.0108
G224	G5239	0.0108
G224	G5277	0.0108
G224	G5343	0.0108
G224	G5383	0.0108
G224	G5507	0.0108
G59	G325	0.0108
G59	G572	0.0108
G59	G1024	0.0108
G59	G1205	0.0108
G59	G1561	0.0108
G59	G1989	0.0108
G59	G2082	0.0108
G59	G3494	0.0108
G59	G4021	0.0108
G59	G4797	0.0108
G59	G5139	0.0108
G59	G5539	0.0108
G59	G5599	0.0108
G241	G380	0.0107
G241	G3092	0.0107
G241	G3160	0.0107
G241	G3891	0.0107
G241	G4711	0.0107
G241	G5187	0.0107
G241	G1871	0.0107
G241	G2406	0.0107
G241	G2931	0.0107
G241	G3344	0.0107
G241	G3576	0.0107
G241	G3768	0.0107
G241	G4131	0.0107
G241	G4642	0.0107
G241	G4951	0.0107
G59	G709	0.0107
G59	G715	0.0107
G59	G763	0.0107
G59	G825	0.0107
G59	G1804	0.0107
G59	G1826	0.0107
G59	G2872	0.0107
G59	G3230	0.0107
G59	G5347	0.0107
G59	G5672	0.0107
G59	G525	0.0107
G59	G540	0.0107
G59	G1023	0.0107
G59	G1369	0.0107
G59	G2613	0.0107
G59	G3778	0.0107
G59	G4291	0.0107
G59	G4953	0.0107
G59	G5561	0.0107
G224	G3329	0.0106
G224	G5186	0.0106
G224	G2073	0.0106
G191	G2344	0.0106
G224	G3903	0.0106
G224	G4366	0.0106
G191	G4695	0.0106
G224	G5458	0.0106
G59	G1007	0.0106
G59	G2133	0.0106
G318	G3152	0.0106
G191	G3558	0.0106
G318	G3978	0.0106
G318	G5000	0.0106
G224	G445	0.0106
G318	G601	0.0106
G224	G969	0.0106
G224	G1099	0.0106
G191	G1774	0.0106
G224	G2115	0.0106
G224	G2553	0.0106
G318	G2741	0.0106
G224	G3512	0.0106
G224	G3899	0.0106
G224	G4537	0.0106
G224	G4870	0.0106
G224	G5123	0.0106
G224	G5381	0.0106
G191	G3898	0.0106
G318	G3898	0.0106
G318	G4153	0.0106
G318	G5411	0.0106
G241	G1925	0.0106
G241	G2019	0.0106
G241	G3367	0.0106
G241	G3771	0.0106
G241	G5091	0.0106
G224	G375	0.0106
G318	G886	0.0106
G224	G1512	0.0106
G224	G1904	0.0106
G224	G2064	0.0106
G224	G2299	0.0106
G318	G2354	0.0106
G318	G2830	0.0106
G224	G3489	0.0106
G224	G3697	0.0106
G318	G3915	0.0106
G224	G4056	0.0106
G224	G4139	0.0106
G318	G4431	0.0106
G224	G4456	0.0106
G224	G4547	0.0106
G224	G4670	0.0106
G318	G5100	0.0106
G224	G5231	0.0106
G224	G5671	0.0106
G224	G5739	0.0106
G224	G5894	0.0106
G224	G5914	0.0106
G224	G5940	0.0106
G59	G2007	0.0106
G59	G3304	0.0106
G59	G3917	0.0106
G59	G4305	0.0106
G59	G4311	0.0106
G59	G4874	0.0106
G59	G5704	0.0106
G241	G151	0.0106
G241	G189	0.0106
G241	G244	0.0106
G241	G427	0.0106
G241	G1808	0.0106
G241	G2092	0.0106
G241	G2694	0.0106
G241	G3682	0.0106
G241	G4300	0.0106
G241	G4813	0.0106
G241	G5505	0.0106
G241	G5528	0.0106
G318	G218	0.0106
G318	G1125	0.0106
G318	G1563	0.0106
G318	G2602	0.0106
G318	G4406	0.0106
G318	G4454	0.0106
G318	G4508	0.0106
G318	G5127	0.0106
G318	G5388	0.0106
G318	G1362	0.0106
G318	G2584	0.0106
G318	G4144	0.0106
G318	G4381	0.0106
G241	G2297	0.0105
G59	G3920	0.0105
G59	G1284	0.0105
G59	G2567	0.0105
G59	G3388	0.0105
G59	G4189	0.0105
G59	G4275	0.0105
G59	G4964	0.0105
G59	G5387	0.0105
G241	G494	0.0105
G241	G895	0.0105
G241	G1026	0.0105
G241	G1384	0.0105
G241	G3001	0.0105
G241	G3410	0.0105
G241	G3788	0.0105
G241	G4366	0.0105
G241	G4411	0.0105
G241	G4706	0.0105
G241	G1436	0.0104
G241	G1831	0.0104
G241	G5057	0.0104
G241	G1203	0.0104
G241	G1748	0.0104
G241	G2868	0.0104
G59	G66	0.0104
G59	G438	0.0104
G59	G694	0.0104
G59	G781	0.0104
G59	G1051	0.0104
G59	G1603	0.0104
G59	G1651	0.0104
G59	G2759	0.0104
G59	G3500	0.0104
G59	G4221	0.0104
G59	G5140	0.0104
G59	G5245	0.0104
G224	G2523	0.0103
G224	G692	0.0103
G224	G1911	0.0103
G224	G2123	0.0103
G224	G2741	0.0103
G224	G47	0.0103
G224	G606	0.0103
G224	G721	0.0103
G224	G1629	0.0103
G224	G2546	0.0103
G224	G4014	0.0103
G224	G4018	0.0103
G224	G4439	0.0103
G224	G5308	0.0103
G224	G5420	0.0103
G241	G3354	0.0103
G241	G4159	0.0103
G241	G4332	0.0103
G241	G5665	0.0103
G241	G5714	0.0103
G59	G386	0.0103
G59	G1895	0.0103
G59	G2478	0.0103
G59	G3239	0.0103
G59	G4105	0.0103
G59	G4326	0.0103
G59	G5188	0.0103
G241	G2657	0.0103
G241	G3466	0.0103
G241	G5009	0.0103
G224	G108	0.0103
G224	G174	0.0103
G224	G177	0.0103
G224	G536	0.0103
G224	G824	0.0103
G224	G967	0.0103
G224	G1184	0.0103
G224	G2313	0.0103
G224	G2698	0.0103
G224	G2885	0.0103
G224	G2984	0.0103
G224	G3244	0.0103
G224	G3321	0.0103
G224	G3582	0.0103
G224	G4310	0.0103
G224	G4585	0.0103
G224	G4851	0.0103
G224	G5481	0.0103
G224	G5713	0.0103
G59	G114	0.0103
G59	G1237	0.0103
G59	G3087	0.0103
G59	G3301	0.0103
G59	G867	0.0102
G59	G5809	0.0102
G59	G74	0.0102
G59	G1180	0.0102
G59	G1338	0.0102
G59	G3043	0.0102
G59	G4357	0.0102
G59	G4496	0.0102
G241	G2127	0.0102
G241	G2939	0.0102
G241	G3532	0.0102
G241	G4410	0.0102
G241	G5257	0.0102
G241	G154	0.0102
G241	G344	0.0102
G241	G392	0.0102
G241	G790	0.0102
G241	G1293	0.0102
G241	G1299	0.0102
G241	G1829	0.0102
G241	G2086	0.0102
G241	G4045	0.0102
G241	G5644	0.0102
G241	G5658	0.0102
G191	G936	0.0101
G224	G5901	0.0101
G318	G1836	0.0101
G318	G2920	0.0101
G318	G3968	0.0101
G224	G297	0.0101
G224	G394	0.0101
G224	G420	0.0101
G224	G1573	0.0101
G224	G1868	0.0101
G318	G1909	0.0101
G191	G2634	0.0101
G224	G3471	0.0101
G224	G3511	0.0101
G224	G4109	0.0101
G224	G4445	0.0101
G318	G4624	0.0101
G318	G5095	0.0101
G224	G5893	0.0101
G224	G5922	0.0101
G318	G2757	0.0101
G191	G2920	0.0101
G318	G4340	0.0101
G318	G4845	0.0101
G224	G91	0.0101
G224	G651	0.0101
G224	G900	0.0101
G224	G1522	0.0101
G191	G1843	0.0101
G318	G1997	0.0101
G224	G2224	0.0101
G318	G2538	0.0101
G224	G2828	0.0101
G224	G2994	0.0101
G318	G3117	0.0101
G224	G3448	0.0101
G224	G3808	0.0101
G224	G3812	0.0101
G191	G3979	0.0101
G318	G4445	0.0101
G318	G4714	0.0101
G224	G5515	0.0101
G224	G5885	0.0101
G318	G748	0.0101
G318	G2308	0.0101
G318	G2974	0.0101
G191	G4215	0.0101
G318	G4720	0.0101
G318	G5126	0.0101
G318	G5699	0.0101
G318	G332	0.0101
G191	G1003	0.0101
G318	G2859	0.0101
G318	G2994	0.0101
G318	G4489	0.0101
G318	G4	0.0101
G318	G679	0.0101
G191	G1457	0.0101
G318	G4591	0.0101
G241	G1374	0.01
G241	G3552	0.01
G241	G274	0.01
G241	G2695	0.01
G59	G2183	0.01
G59	G2594	0.01
G59	G5065	0.01
G59	G735	0.01
G59	G2063	0.01
G59	G3740	0.01
G59	G3983	0.01
G59	G4390	0.01
G59	G5146	0.01
G224	G3680	0.0099
G59	G3691	0.0099
G59	G4315	0.0099
G224	G860	0.0099
G224	G1354	0.0099
G224	G2274	0.0099
G224	G3877	0.0099
G224	G4287	0.0099
G224	G4781	0.0099
G224	G705	0.0099
G224	G737	0.0099
G224	G1124	0.0099
G224	G1452	0.0099
G224	G3949	0.0099
G224	G4284	0.0099
G224	G5337	0.0099
G241	G364	0.0099
G241	G781	0.0099
G241	G3296	0.0099
G241	G5762	0.0099
G59	G752	0.0099
G59	G2828	0.0099
G59	G4497	0.0099
G59	G5454	0.0099
G241	G47	0.0099
G241	G371	0.0099
G241	G1009	0.0099
G241	G1127	0.0099
G241	G1775	0.0099
G241	G1805	0.0099
G241	G2642	0.0099
G241	G2897	0.0099
G241	G3120	0.0099
G241	G3256	0.0099
G241	G3710	0.0099
G241	G3746	0.0099
G241	G3909	0.0099
G224	G376	0.0099
G224	G528	0.0099
G224	G671	0.0099
G224	G1334	0.0099
G224	G1587	0.0099
G224	G1708	0.0099
G224	G1877	0.0099
G224	G3156	0.0099
G224	G3165	0.0099
G224	G4375	0.0099
G224	G4635	0.0099
G224	G5746	0.0099
G59	G1768	0.0098
G59	G1929	0.0098
G59	G2905	0.0098
G59	G5736	0.0098
G241	G242	0.0098
G241	G636	0.0098
G241	G730	0.0098
G241	G1537	0.0098
G241	G1584	0.0098
G241	G2511	0.0098
G241	G2884	0.0098
G241	G3451	0.0098
G241	G4382	0.0098
G241	G4722	0.0098
G241	G5469	0.0098
G241	G5772	0.0098
G241	G5892	0.0098
G241	G351	0.0098
G241	G438	0.0098
G241	G835	0.0098
G241	G1544	0.0098
G241	G2497	0.0098
G241	G3355	0.0098
G241	G4949	0.0098
G241	G5075	0.0098
G241	G5588	0.0098
G59	G181	0.0098
G59	G238	0.0098
G59	G3034	0.0098
G59	G3623	0.0098
G59	G4117	0.0098
G59	G4294	0.0098
G59	G4803	0.0098
G59	G5296	0.0097
G241	G46	0.0097
G59	G547	0.0097
G59	G2201	0.0097
G59	G3030	0.0097
G59	G3305	0.0097
G59	G3320	0.0097
G59	G3642	0.0097
G59	G4785	0.0097
G59	G4834	0.0097
G59	G4935	0.0097
G59	G5168	0.0097
G59	G5682	0.0097
G224	G4991	0.0096
G191	G2712	0.0096
G318	G2712	0.0096
G224	G1261	0.0096
G224	G2622	0.0096
G191	G3680	0.0096
G318	G4792	0.0096
G224	G5240	0.0096
G241	G2849	0.0096
G241	G4183	0.0096
G241	G4208	0.0096
G241	G4621	0.0096
G318	G4941	0.0096
G224	G16	0.0096
G224	G123	0.0096
G191	G806	0.0096
G224	G1790	0.0096
G224	G2243	0.0096
G224	G2314	0.0096
G224	G3418	0.0096
G224	G3477	0.0096
G191	G4061	0.0096
G224	G5246	0.0096
G191	G5288	0.0096
G224	G5603	0.0096
G59	G639	0.0096
G59	G1865	0.0096
G59	G2515	0.0096
G59	G5138	0.0096
G241	G192	0.0096
G241	G744	0.0096
G241	G2480	0.0096
G241	G4525	0.0096
G241	G5313	0.0096
G241	G5775	0.0096
G191	G1272	0.0096
G191	G4499	0.0096
G191	G5581	0.0096
G318	G5581	0.0096
G224	G64	0.0096
G224	G67	0.0096
G224	G143	0.0096
G224	G760	0.0096
G224	G1129	0.0096
G318	G1135	0.0096
G224	G1293	0.0096
G224	G2148	0.0096
G224	G2386	0.0096
G224	G2521	0.0096
G224	G2605	0.0096
G318	G2996	0.0096
G191	G3185	0.0096
G318	G3199	0.0096
G318	G3683	0.0096
G224	G4002	0.0096
G224	G4029	0.0096
G318	G4384	0.0096
G224	G4633	0.0096
G224	G4722	0.0096
G318	G4997	0.0096
G224	G5016	0.0096
G224	G5119	0.0096
G224	G5408	0.0096
G318	G7	0.0096
G318	G3377	0.0096
G59	G851	0.0096
G59	G1121	0.0096
G59	G1160	0.0096
G59	G1163	0.0096
G59	G2123	0.0096
G59	G2404	0.0096
G59	G2568	0.0096
G59	G3164	0.0096
G59	G3290	0.0096
G59	G3793	0.0096
G59	G3895	0.0096
G59	G3947	0.0096
G59	G5496	0.0096
G59	G5765	0.0096
G191	G577	0.0096
G318	G1133	0.0096
G224	G1148	0.0096
G318	G1852	0.0096
G224	G2371	0.0096
G224	G2457	0.0096
G318	G2552	0.0096
G224	G3247	0.0096
G191	G3261	0.0096
G191	G3574	0.0096
G318	G3574	0.0096
G224	G3817	0.0096
G318	G3863	0.0096
G224	G4934	0.0096
G318	G5543	0.0096
G191	G893	0.0096
G191	G3057	0.0096
G191	G3098	0.0096
G318	G5485	0.0096
G59	G51	0.0095
G59	G306	0.0095
G59	G528	0.0095
G59	G1629	0.0095
G59	G2530	0.0095
G59	G4216	0.0095
G59	G5769	0.0095
G59	G5883	0.0095
G241	G190	0.0095
G241	G951	0.0095
G241	G2334	0.0095
G241	G2475	0.0095
G241	G2587	0.0095
G241	G4368	0.0095
G241	G5681	0.0095
G241	G98	0.0095
G241	G1599	0.0095
G241	G2733	0.0095
G241	G2799	0.0095
G241	G4133	0.0095
G241	G4665	0.0095
G241	G4712	0.0095
G241	G4778	0.0095
G241	G4876	0.0095
G241	G5025	0.0095
G241	G5674	0.0095
G224	G1634	0.0094
G224	G686	0.0094
G224	G2396	0.0094
G224	G2862	0.0094
G59	G708	0.0094
G59	G3028	0.0094
G224	G1249	0.0094
G224	G5386	0.0094
G224	G5465	0.0094
G224	G5528	0.0094
G224	G145	0.0094
G224	G579	0.0094
G224	G1025	0.0094
G224	G1733	0.0094
G224	G1861	0.0094
G224	G1948	0.0094
G224	G2840	0.0094
G224	G4421	0.0094
G224	G4684	0.0094
G224	G4816	0.0094
G224	G5753	0.0094
G224	G5773	0.0094
G224	G2637	0.0094
G224	G5078	0.0094
G224	G5846	0.0094
G241	G378	0.0094
G241	G653	0.0094
G241	G1208	0.0094
G241	G1514	0.0094
G241	G1793	0.0094
G241	G1862	0.0094
G241	G2294	0.0094
G241	G3009	0.0094
G241	G3860	0.0094
G241	G3970	0.0094
G241	G4094	0.0094
G241	G4113	0.0094
G241	G4162	0.0094
G241	G5907	0.0094
G59	G90	0.0094
G59	G1861	0.0094
G59	G2010	0.0094
G59	G5284	0.0094
G59	G5317	0.0094
G59	G5677	0.0094
G241	G1541	0.0094
G241	G2596	0.0094
G241	G5447	0.0094
G241	G5583	0.0094
G241	G1442	0.0093
G241	G2523	0.0093
G241	G114	0.0093
G241	G767	0.0093
G59	G499	0.0093
G59	G2640	0.0093
G59	G4778	0.0093
G59	G4839	0.0093
G59	G4998	0.0093
G59	G5844	0.0093
G59	G2126	0.0093
G59	G5365	0.0093
G59	G5526	0.0093
G224	G4889	0.0092
G224	G1272	0.0092
G191	G1934	0.0092
G224	G1997	0.0092
G224	G2260	0.0092
G191	G4254	0.0092
G224	G4413	0.0092
G224	G4528	0.0092
G318	G4811	0.0092
G224	G5863	0.0092
G191	G5898	0.0092
G318	G5898	0.0092
G224	G232	0.0092
G191	G380	0.0092
G224	G465	0.0092
G318	G630	0.0092
G191	G1261	0.0092
G224	G2272	0.0092
G191	G2321	0.0092
G318	G2622	0.0092
G224	G2955	0.0092
G224	G3063	0.0092
G224	G3289	0.0092
G224	G3990	0.0092
G224	G5442	0.0092
G59	G864	0.0092
G59	G1930	0.0092
G59	G3327	0.0092
G59	G3590	0.0092
G59	G5458	0.0092
G59	G5649	0.0092
G241	G1350	0.0092
G241	G1482	0.0092
G241	G2284	0.0092
G241	G3011	0.0092
G241	G3351	0.0092
G241	G3755	0.0092
G241	G3997	0.0092
G241	G5175	0.0092
G241	G5643	0.0092
G318	G542	0.0092
G318	G852	0.0092
G191	G859	0.0092
G191	G3663	0.0092
G191	G4149	0.0092
G318	G4723	0.0092
G241	G221	0.0092
G241	G2579	0.0092
G241	G2641	0.0092
G241	G3036	0.0092
G241	G3575	0.0092
G224	G30	0.0092
G318	G363	0.0092
G224	G1243	0.0092
G318	G1359	0.0092
G224	G1550	0.0092
G224	G1569	0.0092
G224	G2154	0.0092
G224	G2522	0.0092
G224	G2554	0.0092
G224	G2747	0.0092
G224	G3497	0.0092
G318	G3719	0.0092
G224	G3805	0.0092
G318	G4152	0.0092
G224	G4176	0.0092
G224	G4369	0.0092
G224	G4512	0.0092
G191	G5046	0.0092
G224	G5333	0.0092
G224	G5540	0.0092
G191	G961	0.0092
G191	G1397	0.0092
G318	G3158	0.0092
G191	G3498	0.0092
G318	G4993	0.0092
G59	G104	0.0092
G59	G151	0.0092
G59	G249	0.0092
G59	G2243	0.0092
G59	G3090	0.0092
G59	G3514	0.0092
G59	G3823	0.0092
G59	G3937	0.0092
G59	G4345	0.0092
G59	G5396	0.0092
G59	G5557	0.0092
G59	G5818	0.0092
G224	G1006	0.0092
G191	G2148	0.0092
G318	G3685	0.0092
G318	G4276	0.0092
G224	G5180	0.0092
G224	G5306	0.0092
G224	G5416	0.0092
G318	G5605	0.0092
G318	G1232	0.0092
G191	G4109	0.0092
G318	G4290	0.0092
G191	G5209	0.0092
G318	G5229	0.0092
G191	G3795	0.0092
G59	G4792	0.0091
G59	G645	0.0091
G59	G1926	0.0091
G59	G2116	0.0091
G59	G2204	0.0091
G59	G4465	0.0091
G59	G4503	0.0091
G59	G5874	0.0091
G241	G1737	0.0091
G241	G2358	0.0091
G241	G2649	0.0091
G241	G3216	0.0091
G241	G3450	0.0091
G241	G4073	0.0091
G241	G4873	0.0091
G241	G5537	0.0091
G241	G5540	0.0091
G241	G5828	0.0091
G241	G214	0.0091
G241	G731	0.0091
G241	G1029	0.0091
G241	G1819	0.0091
G241	G1830	0.0091
G241	G2203	0.0091
G241	G2836	0.0091
G241	G3075	0.0091
G241	G3704	0.0091
G241	G4556	0.0091
G241	G4632	0.0091
G241	G4850	0.0091
G241	G5027	0.0091
G241	G382	0.009
G224	G412	0.009
G224	G4637	0.009
G59	G1189	0.009
G59	G1208	0.009
G59	G4420	0.009
G224	G1333	0.009
G224	G1616	0.009
G224	G1828	0.009
G224	G4105	0.009
G224	G4326	0.009
G224	G5563	0.009
G224	G104	0.009
G224	G157	0.009
G224	G302	0.009
G224	G1919	0.009
G224	G1958	0.009
G224	G2463	0.009
G224	G3198	0.009
G224	G3486	0.009
G224	G3706	0.009
G224	G3787	0.009
G224	G3947	0.009
G224	G4522	0.009
G224	G4599	0.009
G224	G5602	0.009
G224	G5880	0.009
G224	G5938	0.009
G224	G180	0.009
G224	G421	0.009
G224	G3119	0.009
G224	G4140	0.009
G224	G5252	0.009
G224	G5326	0.009
G224	G5767	0.009
G59	G524	0.009
G59	G768	0.009
G59	G2079	0.009
G59	G2611	0.009
G59	G3492	0.009
G59	G4580	0.009
G59	G4805	0.009
G241	G276	0.009
G241	G2484	0.009
G241	G4904	0.009
G241	G5344	0.009
G241	G5350	0.009
G241	G5470	0.009
G241	G5525	0.009
G241	G5653	0.009
G241	G4504	0.0089
G241	G5283	0.0089
G241	G3121	0.0089
G241	G3805	0.0089
G59	G56	0.0089
G59	G1201	0.0089
G59	G1457	0.0089
G59	G1548	0.0089
G59	G1936	0.0089
G59	G2275	0.0089
G59	G2834	0.0089
G59	G3236	0.0089
G59	G4016	0.0089
G59	G5538	0.0089
G59	G3648	0.0089
G59	G5091	0.0089
G59	G161	0.0088
G59	G636	0.0088
G59	G3231	0.0088
G59	G3533	0.0088
G59	G3665	0.0088
G59	G5262	0.0088
G241	G756	0.0088
G241	G839	0.0088
G241	G3252	0.0088
G241	G3474	0.0088
G241	G4389	0.0088
G241	G5143	0.0088
G241	G25	0.0088
G241	G269	0.0088
G241	G545	0.0088
G241	G687	0.0088
G241	G800	0.0088
G241	G1668	0.0088
G241	G1777	0.0088
G241	G2326	0.0088
G241	G2395	0.0088
G241	G2397	0.0088
G241	G2603	0.0088
G241	G3029	0.0088
G241	G3463	0.0088
G241	G4328	0.0088
G241	G5608	0.0088
G59	G140	0.0088
G59	G693	0.0088
G59	G1042	0.0088
G59	G2433	0.0088
G59	G2441	0.0088
G59	G2473	0.0088
G59	G3285	0.0088
G59	G4421	0.0088
G59	G4442	0.0088
G59	G4635	0.0088
G59	G4999	0.0088
G59	G2965	0.0087
G59	G4991	0.0087
G224	G726	0.0087
G224	G964	0.0087
G191	G1634	0.0087
G224	G3533	0.0087
G224	G3860	0.0087
G224	G4621	0.0087
G318	G5355	0.0087
G318	G686	0.0087
G318	G1354	0.0087
G224	G1436	0.0087
G318	G2396	0.0087
G318	G2862	0.0087
G224	G3197	0.0087
G59	G647	0.0087
G59	G1374	0.0087
G59	G1564	0.0087
G59	G1729	0.0087
G59	G3705	0.0087
G59	G3783	0.0087
G59	G3858	0.0087
G59	G5877	0.0087
G224	G242	0.0087
G224	G265	0.0087
G224	G334	0.0087
G224	G757	0.0087
G224	G916	0.0087
G224	G1283	0.0087
G224	G1287	0.0087
G224	G1922	0.0087
G318	G2502	0.0087
G224	G2685	0.0087
G318	G2971	0.0087
G224	G3333	0.0087
G224	G3605	0.0087
G224	G4550	0.0087
G224	G4815	0.0087
G224	G5009	0.0087
G318	G5038	0.0087
G318	G5270	0.0087
G224	G5274	0.0087
G224	G5325	0.0087
G224	G5498	0.0087
G318	G5552	0.0087
G191	G508	0.0087
G191	G760	0.0087
G318	G760	0.0087
G191	G879	0.0087
G318	G879	0.0087
G191	G3510	0.0087
G318	G3565	0.0087
G318	G3636	0.0087
G318	G4264	0.0087
G318	G5931	0.0087
G318	G593	0.0087
G224	G744	0.0087
G224	G819	0.0087
G224	G1968	0.0087
G224	G1992	0.0087
G191	G2204	0.0087
G318	G2372	0.0087
G224	G2681	0.0087
G318	G2929	0.0087
G191	G2953	0.0087
G318	G3424	0.0087
G318	G4352	0.0087
G224	G4399	0.0087
G241	G444	0.0087
G241	G1038	0.0087
G241	G1077	0.0087
G241	G1120	0.0087
G241	G1809	0.0087
G241	G2318	0.0087
G241	G2338	0.0087
G241	G2425	0.0087
G241	G2749	0.0087
G241	G3299	0.0087
G241	G3361	0.0087
G241	G3589	0.0087
G241	G4245	0.0087
G241	G5372	0.0087
G241	G5697	0.0087
G318	G50	0.0087
G191	G450	0.0087
G318	G496	0.0087
G191	G853	0.0087
G191	G2526	0.0087
G191	G2589	0.0087
G241	G39	0.0087
G241	G1006	0.0087
G241	G1345	0.0087
G241	G3225	0.0087
G241	G3866	0.0087
G241	G5416	0.0087
G191	G482	0.0087
G191	G2913	0.0087
G241	G3898	0.0086
G241	G4792	0.0086
G241	G1768	0.0086
G59	G1878	0.0086
G59	G2121	0.0086
G241	G4149	0.0086
G241	G4852	0.0086
G241	G4925	0.0086
G59	G3530	0.0086
G59	G3963	0.0086
G59	G4896	0.0086
G59	G5472	0.0086
G224	G649	0.0085
G224	G4617	0.0085
G224	G2135	0.0085
G224	G2936	0.0085
G224	G4811	0.0085
G241	G225	0.0085
G241	G1284	0.0085
G241	G2615	0.0085
G241	G2692	0.0085
G241	G2949	0.0085
G241	G3388	0.0085
G241	G4275	0.0085
G241	G1995	0.0085
G241	G2595	0.0085
G241	G3415	0.0085
G241	G3667	0.0085
G241	G3897	0.0085
G241	G4144	0.0085
G224	G71	0.0085
G224	G786	0.0085
G224	G1390	0.0085
G224	G1547	0.0085
G224	G2904	0.0085
G224	G4112	0.0085
G224	G4631	0.0085
G224	G5131	0.0085
G224	G5243	0.0085
G224	G5255	0.0085
G224	G5489	0.0085
G59	G455	0.0085
G59	G505	0.0085
G59	G835	0.0085
G59	G1280	0.0085
G59	G2494	0.0085
G59	G4136	0.0085
G59	G5488	0.0085
G59	G5948	0.0085
G224	G23	0.0085
G224	G142	0.0085
G224	G3360	0.0085
G224	G3541	0.0085
G224	G3744	0.0085
G224	G4855	0.0085
G224	G5013	0.0085
G59	G558	0.0085
G59	G873	0.0085
G59	G1345	0.0085
G59	G3113	0.0085
G59	G3168	0.0085
G59	G5358	0.0085
G59	G1886	0.0084
G59	G2894	0.0084
G59	G3411	0.0084
G59	G5095	0.0084
G59	G5901	0.0084
G241	G109	0.0084
G241	G514	0.0084
G241	G1035	0.0084
G241	G1193	0.0084
G241	G1448	0.0084
G241	G1455	0.0084
G241	G1535	0.0084
G241	G1606	0.0084
G241	G1732	0.0084
G241	G2985	0.0084
G241	G3616	0.0084
G241	G4540	0.0084
G241	G4932	0.0084
G241	G5599	0.0084
G241	G5843	0.0084
G241	G5905	0.0084
G59	G562	0.0084
G59	G730	0.0084
G59	G891	0.0084
G59	G1349	0.0084
G59	G1547	0.0084
G59	G1579	0.0084
G59	G1818	0.0084
G59	G2307	0.0084
G59	G2378	0.0084
G59	G3988	0.0084
G59	G4059	0.0084
G59	G4598	0.0084
G59	G4722	0.0084
G59	G5469	0.0084
G241	G175	0.0084
G241	G363	0.0084
G241	G539	0.0084
G241	G582	0.0084
G241	G866	0.0084
G241	G1141	0.0084
G241	G1783	0.0084
G241	G2340	0.0084
G241	G2421	0.0084
G241	G2816	0.0084
G241	G3189	0.0084
G241	G3873	0.0084
G241	G3876	0.0084
G241	G4042	0.0084
G241	G4091	0.0084
G241	G4147	0.0084
G241	G4283	0.0084
G241	G4321	0.0084
G241	G4377	0.0084
G241	G4463	0.0084
G241	G4609	0.0084
G241	G4734	0.0084
G241	G5250	0.0084
G241	G5308	0.0084
G241	G5343	0.0084
G241	G5576	0.0084
G241	G5724	0.0084
G241	G4254	0.0083
G241	G4811	0.0083
G241	G4991	0.0083
G59	G1634	0.0083
G224	G4558	0.0083
G224	G5283	0.0083
G191	G5411	0.0083
G224	G212	0.0083
G224	G2089	0.0083
G224	G2247	0.0083
G318	G2260	0.0083
G224	G2278	0.0083
G224	G4397	0.0083
G318	G2235	0.0083
G318	G4995	0.0083
G59	G2040	0.0083
G59	G2067	0.0083
G59	G3200	0.0083
G59	G3343	0.0083
G59	G5537	0.0083
G224	G287	0.0083
G224	G447	0.0083
G224	G490	0.0083
G318	G511	0.0083
G318	G1030	0.0083
G318	G1088	0.0083
G224	G1244	0.0083
G224	G1341	0.0083
G224	G1627	0.0083
G318	G1795	0.0083
G224	G2290	0.0083
G224	G2431	0.0083
G191	G2592	0.0083
G318	G2592	0.0083
G318	G2665	0.0083
G318	G2695	0.0083
G224	G2842	0.0083
G224	G3186	0.0083
G224	G3661	0.0083
G318	G4088	0.0083
G318	G4158	0.0083
G318	G4311	0.0083
G224	G4570	0.0083
G318	G4618	0.0083
G224	G4652	0.0083
G224	G4669	0.0083
G318	G5155	0.0083
G224	G5201	0.0083
G318	G5463	0.0083
G224	G5911	0.0083
G318	G74	0.0083
G191	G905	0.0083
G318	G905	0.0083
G318	G1942	0.0083
G318	G3718	0.0083
G224	G14	0.0083
G224	G662	0.0083
G318	G1469	0.0083
G224	G1680	0.0083
G224	G1690	0.0083
G318	G2103	0.0083
G224	G2187	0.0083
G224	G2222	0.0083
G224	G2297	0.0083
G224	G2744	0.0083
G224	G2844	0.0083
G191	G3971	0.0083
G224	G4210	0.0083
G224	G4560	0.0083
G191	G5330	0.0083
G224	G5379	0.0083
G191	G5402	0.0083
G318	G5455	0.0083
G191	G1296	0.0083
G191	G1619	0.0083
G191	G1683	0.0083
G318	G2951	0.0083
G318	G3061	0.0083
G318	G3531	0.0083
G191	G4949	0.0083
G191	G5733	0.0083
G241	G250	0.0083
G241	G1185	0.0083
G241	G1810	0.0083
G241	G2449	0.0083
G241	G3255	0.0083
G241	G3461	0.0083
G241	G3845	0.0083
G241	G4140	0.0083
G241	G4349	0.0083
G241	G5748	0.0083
G241	G5829	0.0083
G191	G1071	0.0083
G318	G1201	0.0083
G318	G2730	0.0083
G318	G4397	0.0083
G191	G4604	0.0083
G191	G5278	0.0083
G241	G592	0.0082
G241	G3079	0.0082
G59	G3676	0.0082
G241	G727	0.0082
G241	G2862	0.0082
G241	G2864	0.0082
G59	G19	0.0082
G59	G456	0.0082
G59	G1011	0.0082
G59	G2451	0.0082
G59	G2453	0.0082
G59	G2455	0.0082
G59	G3695	0.0082
G241	G683	0.0081
G241	G704	0.0081
G241	G1557	0.0081
G241	G1600	0.0081
G241	G1804	0.0081
G241	G3479	0.0081
G241	G3529	0.0081
G241	G3607	0.0081
G241	G5463	0.0081
G59	G688	0.0081
G59	G1097	0.0081
G59	G1133	0.0081
G59	G1408	0.0081
G59	G2359	0.0081
G59	G2829	0.0081
G59	G3899	0.0081
G241	G195	0.0081
G241	G670	0.0081
G241	G1445	0.0081
G241	G2048	0.0081
G241	G3023	0.0081
G241	G3024	0.0081
G241	G3778	0.0081
G241	G5426	0.0081
G241	G5817	0.0081
G59	G440	0.0081
G59	G2449	0.0081
G59	G2995	0.0081
G59	G3610	0.0081
G59	G3739	0.0081
G59	G4052	0.0081
G59	G4981	0.0081
G224	G1768	0.008
G224	G4500	0.008
G224	G5777	0.008
G59	G556	0.008
G59	G777	0.008
G59	G1015	0.008
G59	G1380	0.008
G59	G3772	0.008
G224	G9	0.008
G224	G141	0.008
G224	G146	0.008
G224	G248	0.008
G224	G578	0.008
G224	G664	0.008
G224	G747	0.008
G224	G1375	0.008
G224	G1770	0.008
G224	G1850	0.008
G224	G2112	0.008
G224	G2234	0.008
G224	G2277	0.008
G224	G2347	0.008
G224	G2455	0.008
G224	G2847	0.008
G224	G2872	0.008
G224	G2988	0.008
G224	G3029	0.008
G224	G3945	0.008
G224	G4048	0.008
G224	G4185	0.008
G224	G4861	0.008
G224	G4967	0.008
G224	G5589	0.008
G224	G5663	0.008
G59	G535	0.008
G59	G1181	0.008
G59	G1376	0.008
G59	G2666	0.008
G59	G3562	0.008
G59	G3995	0.008
G59	G4270	0.008
G59	G4556	0.008
G59	G5431	0.008
G59	G5916	0.008
G224	G307	0.008
G224	G406	0.008
G224	G717	0.008
G224	G1626	0.008
G224	G1856	0.008
G224	G2414	0.008
G224	G3397	0.008
G224	G4364	0.008
G224	G4398	0.008
G224	G5891	0.008
G241	G165	0.008
G241	G372	0.008
G241	G610	0.008
G241	G1252	0.008
G241	G1852	0.008
G241	G2198	0.008
G241	G2509	0.008
G241	G4226	0.008
G241	G4660	0.008
G241	G5082	0.008
G241	G5663	0.008
G241	G5739	0.008
G241	G703	0.008
G241	G811	0.008
G241	G943	0.008
G241	G986	0.008
G241	G1150	0.008
G241	G1439	0.008
G241	G1546	0.008
G241	G1802	0.008
G241	G2101	0.008
G241	G2483	0.008
G241	G2798	0.008
G241	G3381	0.008
G241	G4902	0.008
G241	G5246	0.008
G241	G5282	0.008
G241	G1580	0.0079
G241	G5820	0.0079
G241	G1589	0.0079
G241	G5613	0.0079
G59	G940	0.0079
G59	G2187	0.0079
G59	G4090	0.0079
G59	G4655	0.0079
G59	G5164	0.0079
G224	G2672	0.0078
G224	G813	0.0078
G224	G977	0.0078
G59	G2936	0.0078
G318	G5184	0.0078
G191	G960	0.0078
G318	G3082	0.0078
G224	G3526	0.0078
G224	G3543	0.0078
G224	G4276	0.0078
G224	G5094	0.0078
G318	G5449	0.0078
G224	G5816	0.0078
G241	G555	0.0078
G241	G628	0.0078
G241	G743	0.0078
G241	G1832	0.0078
G241	G1963	0.0078
G241	G2330	0.0078
G241	G4653	0.0078
G241	G4913	0.0078
G241	G5941	0.0078
G318	G1363	0.0078
G191	G1595	0.0078
G191	G2121	0.0078
G318	G2121	0.0078
G318	G4050	0.0078
G191	G4419	0.0078
G318	G4419	0.0078
G318	G4905	0.0078
G241	G1068	0.0078
G241	G1895	0.0078
G241	G3275	0.0078
G241	G3693	0.0078
G241	G3716	0.0078
G241	G5188	0.0078
G224	G2	0.0078
G224	G293	0.0078
G224	G1598	0.0078
G318	G2025	0.0078
G318	G2307	0.0078
G224	G2360	0.0078
G224	G2379	0.0078
G318	G2394	0.0078
G224	G2397	0.0078
G224	G2615	0.0078
G318	G2977	0.0078
G224	G3016	0.0078
G191	G3275	0.0078
G191	G3312	0.0078
G318	G3826	0.0078
G318	G4011	0.0078
G318	G4098	0.0078
G224	G4235	0.0078
G318	G4387	0.0078
G318	G4459	0.0078
G318	G4604	0.0078
G224	G5127	0.0078
G318	G5278	0.0078
G224	G5388	0.0078
G224	G5609	0.0078
G318	G337	0.0078
G318	G541	0.0078
G318	G965	0.0078
G318	G1185	0.0078
G191	G1338	0.0078
G191	G2213	0.0078
G318	G2866	0.0078
G318	G3231	0.0078
G318	G3320	0.0078
G191	G3604	0.0078
G318	G3604	0.0078
G318	G3710	0.0078
G191	G5584	0.0078
G191	G5787	0.0078
G224	G179	0.0078
G224	G259	0.0078
G191	G927	0.0078
G318	G1137	0.0078
G224	G1417	0.0078
G224	G1505	0.0078
G318	G1674	0.0078
G224	G1742	0.0078
G224	G3537	0.0078
G224	G3695	0.0078
G224	G4338	0.0078
G191	G5008	0.0078
G224	G5074	0.0078
G59	G413	0.0078
G59	G2122	0.0078
G59	G3431	0.0078
G59	G4240	0.0078
G59	G5673	0.0078
G59	G5732	0.0078
G191	G468	0.0078
G318	G468	0.0078
G318	G1353	0.0078
G191	G1697	0.0078
G318	G2704	0.0078
G318	G4954	0.0078
G191	G5148	0.0078
G191	G892	0.0078
G191	G1185	0.0078
G191	G1563	0.0078
G191	G3201	0.0078
G318	G3313	0.0078
G59	G167	0.0077
G59	G1509	0.0077
G59	G2038	0.0077
G59	G3013	0.0077
G59	G3987	0.0077
G59	G4579	0.0077
G59	G5778	0.0077
G241	G95	0.0077
G241	G119	0.0077
G241	G774	0.0077
G241	G1204	0.0077
G241	G1534	0.0077
G241	G1539	0.0077
G241	G1695	0.0077
G241	G2054	0.0077
G241	G2072	0.0077
G241	G2252	0.0077
G241	G2964	0.0077
G241	G3566	0.0077
G241	G4391	0.0077
G241	G5566	0.0077
G241	G5791	0.0077
G241	G158	0.0077
G241	G401	0.0077
G241	G602	0.0077
G241	G865	0.0077
G241	G1214	0.0077
G241	G1767	0.0077
G241	G1899	0.0077
G241	G2619	0.0077
G241	G2698	0.0077
G241	G2998	0.0077
G241	G3516	0.0077
G241	G3963	0.0077
G241	G5340	0.0077
G59	G1928	0.0077
G59	G2085	0.0077
G59	G3102	0.0077
G224	G502	0.0076
G224	G3968	0.0076
G224	G4420	0.0076
G224	G227	0.0076
G224	G1467	0.0076
G224	G1810	0.0076
G224	G2336	0.0076
G224	G2920	0.0076
G224	G3507	0.0076
G224	G4735	0.0076
G224	G4965	0.0076
G59	G380	0.0076
G59	G2321	0.0076
G224	G78	0.0076
G224	G687	0.0076
G224	G787	0.0076
G224	G1526	0.0076
G224	G1720	0.0076
G224	G1812	0.0076
G224	G1869	0.0076
G224	G2147	0.0076
G224	G2153	0.0076
G224	G2190	0.0076
G224	G2315	0.0076
G224	G2325	0.0076
G224	G3184	0.0076
G224	G3426	0.0076
G224	G4460	0.0076
G224	G4750	0.0076
G224	G5029	0.0076
G224	G5061	0.0076
G224	G5168	0.0076
G224	G5666	0.0076
G59	G578	0.0076
G59	G604	0.0076
G59	G713	0.0076
G59	G1085	0.0076
G59	G1222	0.0076
G59	G1945	0.0076
G59	G2393	0.0076
G59	G2847	0.0076
G59	G3029	0.0076
G59	G3782	0.0076
G59	G5179	0.0076
G224	G682	0.0076
G224	G1960	0.0076
G224	G2036	0.0076
G224	G2651	0.0076
G224	G3237	0.0076
G224	G3355	0.0076
G224	G3522	0.0076
G224	G3726	0.0076
G224	G5262	0.0076
G224	G5555	0.0076
G241	G390	0.0076
G241	G415	0.0076
G241	G854	0.0076
G241	G907	0.0076
G241	G1043	0.0076
G241	G1228	0.0076
G241	G1609	0.0076
G241	G2028	0.0076
G241	G2280	0.0076
G241	G2955	0.0076
G241	G3773	0.0076
G241	G3981	0.0076
G241	G4242	0.0076
G241	G5069	0.0076
G241	G5170	0.0076
G241	G5300	0.0076
G241	G5874	0.0076
G241	G1325	0.0075
G241	G1896	0.0075
G241	G205	0.0074
G241	G527	0.0074
G241	G806	0.0074
G241	G813	0.0074
G241	G991	0.0074
G241	G1886	0.0074
G241	G1909	0.0074
G241	G2073	0.0074
G241	G3525	0.0074
G241	G4623	0.0074
G241	G5099	0.0074
G59	G765	0.0074
G59	G871	0.0074
G59	G3342	0.0074
G59	G4159	0.0074
G59	G4269	0.0074
G59	G4319	0.0074
G59	G4577	0.0074
G59	G5866	0.0074
G241	G2365	0.0074
G241	G2828	0.0074
G241	G4497	0.0074
G241	G5459	0.0074
G241	G5493	0.0074
G241	G5580	0.0074
G241	G5833	0.0074
G59	G1141	0.0074
G59	G1446	0.0074
G59	G3427	0.0074
G59	G3704	0.0074
G59	G4160	0.0074
G59	G4411	0.0074
G59	G5832	0.0074
G224	G1871	0.0073
G224	G1896	0.0073
G224	G3409	0.0073
G224	G4418	0.0073
G59	G5487	0.0073
G224	G112	0.0073
G224	G2289	0.0073
G224	G3298	0.0073
G224	G3460	0.0073
G224	G3524	0.0073
G191	G3533	0.0073
G224	G4138	0.0073
G224	G4525	0.0073
G224	G5030	0.0073
G224	G5714	0.0073
G224	G5884	0.0073
G191	G2949	0.0073
G318	G2949	0.0073
G318	G4189	0.0073
G191	G4617	0.0073
G224	G577	0.0073
G224	G724	0.0073
G224	G847	0.0073
G318	G988	0.0073
G191	G1078	0.0073
G224	G1422	0.0073
G224	G1969	0.0073
G224	G2077	0.0073
G318	G2176	0.0073
G224	G2415	0.0073
G318	G3079	0.0073
G224	G3105	0.0073
G224	G3420	0.0073
G224	G3778	0.0073
G224	G3931	0.0073
G191	G4432	0.0073
G224	G4968	0.0073
G224	G5031	0.0073
G224	G5093	0.0073
G224	G5163	0.0073
G224	G5818	0.0073
G59	G190	0.0073
G59	G1739	0.0073
G59	G1881	0.0073
G59	G3511	0.0073
G59	G3615	0.0073
G59	G3769	0.0073
G59	G4445	0.0073
G59	G4453	0.0073
G59	G5470	0.0073
G59	G5894	0.0073
G241	G22	0.0073
G241	G1003	0.0073
G241	G1205	0.0073
G241	G1596	0.0073
G241	G1789	0.0073
G241	G2007	0.0073
G241	G2234	0.0073
G241	G3053	0.0073
G241	G3068	0.0073
G241	G3346	0.0073
G241	G3365	0.0073
G241	G3745	0.0073
G241	G4529	0.0073
G241	G4794	0.0073
G241	G5193	0.0073
G191	G527	0.0073
G191	G3552	0.0073
G191	G3899	0.0073
G318	G3899	0.0073
G191	G3922	0.0073
G318	G3922	0.0073
G318	G4992	0.0073
G318	G5212	0.0073
G318	G5456	0.0073
G318	G5920	0.0073
G224	G356	0.0073
G318	G530	0.0073
G224	G1441	0.0073
G191	G1722	0.0073
G224	G1841	0.0073
G224	G1913	0.0073
G224	G1999	0.0073
G224	G2215	0.0073
G224	G2494	0.0073
G224	G2619	0.0073
G224	G2893	0.0073
G318	G3253	0.0073
G224	G3719	0.0073
G224	G3964	0.0073
G318	G4087	0.0073
G224	G4403	0.0073
G191	G4550	0.0073
G224	G4731	0.0073
G224	G4741	0.0073
G224	G4948	0.0073
G318	G5441	0.0073
G241	G176	0.0073
G241	G713	0.0073
G241	G735	0.0073
G241	G821	0.0073
G241	G2224	0.0073
G241	G2295	0.0073
G241	G2306	0.0073
G241	G3054	0.0073
G241	G3605	0.0073
G241	G3609	0.0073
G241	G3645	0.0073
G241	G4201	0.0073
G241	G4269	0.0073
G241	G4659	0.0073
G241	G4756	0.0073
G241	G4840	0.0073
G241	G4906	0.0073
G241	G5298	0.0073
G241	G5473	0.0073
G241	G5821	0.0073
G318	G4346	0.0073
G191	G943	0.0073
G191	G994	0.0073
G191	G1306	0.0073
G191	G1528	0.0073
G318	G2328	0.0073
G191	G2665	0.0073
G59	G2342	0.0072
G59	G2396	0.0072
G59	G3969	0.0072
G241	G121	0.0072
G241	G330	0.0072
G241	G807	0.0072
G241	G810	0.0072
G241	G1326	0.0072
G241	G1329	0.0072
G241	G1680	0.0072
G241	G1707	0.0072
G241	G1813	0.0072
G241	G2289	0.0072
G241	G2500	0.0072
G241	G2747	0.0072
G241	G2789	0.0072
G241	G2898	0.0072
G241	G3468	0.0072
G241	G3526	0.0072
G241	G3538	0.0072
G241	G3720	0.0072
G241	G4534	0.0072
G241	G4689	0.0072
G241	G4859	0.0072
G241	G4977	0.0072
G241	G5281	0.0072
G241	G5461	0.0072
G241	G5824	0.0072
G59	G854	0.0072
G59	G1684	0.0072
G59	G3482	0.0072
G59	G3773	0.0072
G59	G4337	0.0072
G59	G4855	0.0072
G59	G5016	0.0072
G59	G5300	0.0072
G59	G3569	0.0071
G241	G1749	0.0071
G224	G2855	0.0071
G224	G3092	0.0071
G224	G3129	0.0071
G224	G3608	0.0071
G224	G3692	0.0071
G224	G5177	0.0071
G224	G5380	0.0071
G224	G5536	0.0071
G224	G5762	0.0071
G241	G1147	0.0071
G241	G1261	0.0071
G241	G3283	0.0071
G241	G3757	0.0071
G241	G3934	0.0071
G224	G119	0.0071
G224	G512	0.0071
G224	G1056	0.0071
G224	G1269	0.0071
G224	G2054	0.0071
G224	G2557	0.0071
G224	G2738	0.0071
G224	G2999	0.0071
G224	G3725	0.0071
G224	G3761	0.0071
G224	G4099	0.0071
G224	G4188	0.0071
G224	G4410	0.0071
G224	G4832	0.0071
G224	G5876	0.0071
G59	G8	0.0071
G59	G605	0.0071
G59	G759	0.0071
G59	G996	0.0071
G59	G1681	0.0071
G59	G2125	0.0071
G59	G2166	0.0071
G59	G2326	0.0071
G59	G3303	0.0071
G59	G3442	0.0071
G59	G4764	0.0071
G59	G4788	0.0071
G59	G4985	0.0071
G59	G5261	0.0071
G224	G238	0.0071
G224	G1556	0.0071
G224	G2616	0.0071
G224	G3410	0.0071
G224	G3458	0.0071
G224	G3684	0.0071
G224	G3953	0.0071
G224	G4020	0.0071
G224	G4051	0.0071
G224	G4301	0.0071
G224	G4803	0.0071
G224	G4842	0.0071
G59	G1204	0.007
G59	G1641	0.007
G59	G1896	0.007
G59	G4244	0.007
G59	G4706	0.007
G59	G4970	0.007
G59	G5536	0.007
G241	G528	0.007
G241	G1894	0.007
G241	G4216	0.007
G241	G4259	0.007
G241	G4560	0.007
G241	G5318	0.007
G241	G2300	0.007
G241	G2535	0.007
G241	G4944	0.007
G241	G4961	0.007
G241	G5123	0.007
G241	G5212	0.007
G241	G5571	0.007
G241	G5827	0.007
G59	G1288	0.007
G59	G1712	0.007
G59	G1888	0.007
G59	G2923	0.007
G59	G3493	0.007
G59	G3560	0.007
G59	G3872	0.007
G59	G4005	0.007
G59	G4660	0.007
G59	G5032	0.007
G59	G5231	0.007
G59	G5678	0.007
G318	G1915	0.0069
G191	G3542	0.0069
G59	G5870	0.0069
G224	G1643	0.0069
G224	G2873	0.0069
G224	G3528	0.0069
G224	G3918	0.0069
G224	G5496	0.0069
G191	G2594	0.0069
G224	G22	0.0069
G224	G523	0.0069
G318	G525	0.0069
G224	G758	0.0069
G224	G1205	0.0069
G224	G2127	0.0069
G224	G2525	0.0069
G224	G3068	0.0069
G318	G3360	0.0069
G224	G3555	0.0069
G224	G4672	0.0069
G191	G4792	0.0069
G191	G4811	0.0069
G191	G5070	0.0069
G318	G5070	0.0069
G318	G5389	0.0069
G224	G5683	0.0069
G224	G5931	0.0069
G59	G1178	0.0069
G59	G1711	0.0069
G59	G2041	0.0069
G59	G3435	0.0069
G59	G3495	0.0069
G59	G4414	0.0069
G59	G5195	0.0069
G318	G85	0.0069
G191	G1022	0.0069
G191	G1031	0.0069
G318	G1303	0.0069
G318	G71	0.0069
G224	G489	0.0069
G224	G503	0.0069
G224	G723	0.0069
G318	G786	0.0069
G224	G981	0.0069
G318	G1144	0.0069
G224	G1213	0.0069
G224	G1317	0.0069
G224	G1331	0.0069
G191	G1402	0.0069
G318	G1429	0.0069
G224	G1559	0.0069
G191	G1753	0.0069
G224	G1784	0.0069
G224	G1980	0.0069
G318	G2053	0.0069
G224	G2118	0.0069
G224	G2361	0.0069
G224	G2610	0.0069
G224	G2650	0.0069
G224	G2881	0.0069
G224	G3160	0.0069
G224	G3215	0.0069
G224	G3320	0.0069
G224	G3345	0.0069
G224	G3998	0.0069
G224	G4454	0.0069
G318	G4722	0.0069
G224	G4980	0.0069
G224	G5433	0.0069
G224	G5475	0.0069
G224	G5559	0.0069
G224	G5803	0.0069
G241	G58	0.0069
G241	G1073	0.0069
G241	G1161	0.0069
G241	G1274	0.0069
G241	G2027	0.0069
G241	G3003	0.0069
G241	G3339	0.0069
G241	G3380	0.0069
G241	G3400	0.0069
G241	G3505	0.0069
G241	G3708	0.0069
G241	G4570	0.0069
G241	G4572	0.0069
G241	G5149	0.0069
G241	G5223	0.0069
G241	G5521	0.0069
G318	G244	0.0069
G318	G1705	0.0069
G191	G1735	0.0069
G318	G2567	0.0069
G318	G3227	0.0069
G191	G4372	0.0069
G191	G5676	0.0069
G318	G5922	0.0069
G241	G267	0.0069
G241	G618	0.0069
G241	G1498	0.0069
G241	G1508	0.0069
G241	G1614	0.0069
G241	G1839	0.0069
G241	G2768	0.0069
G241	G3269	0.0069
G241	G3839	0.0069
G241	G4196	0.0069
G241	G4507	0.0069
G241	G5304	0.0069
G241	G5612	0.0069
G241	G5870	0.0069
G191	G850	0.0069
G318	G1206	0.0069
G191	G1702	0.0069
G318	G3744	0.0069
G191	G4891	0.0069
G241	G1169	0.0068
G241	G49	0.0068
G241	G5355	0.0068
G59	G1748	0.0068
G59	G2260	0.0068
G59	G4484	0.0068
G59	G1329	0.0068
G59	G1581	0.0068
G59	G1690	0.0068
G59	G2450	0.0068
G59	G2789	0.0068
G59	G2844	0.0068
G59	G2898	0.0068
G59	G3116	0.0068
G59	G3796	0.0068
G59	G3951	0.0068
G59	G4210	0.0068
G59	G4243	0.0068
G59	G4761	0.0068
G59	G5406	0.0068
G59	G5740	0.0068
G224	G4624	0.0067
G241	G226	0.0067
G241	G809	0.0067
G241	G212	0.0067
G241	G923	0.0067
G241	G1200	0.0067
G241	G2247	0.0067
G241	G2515	0.0067
G241	G4695	0.0067
G241	G5152	0.0067
G224	G74	0.0067
G224	G367	0.0067
G224	G402	0.0067
G224	G587	0.0067
G224	G910	0.0067
G224	G1489	0.0067
G224	G1800	0.0067
G224	G2465	0.0067
G224	G2583	0.0067
G224	G3595	0.0067
G224	G3641	0.0067
G224	G3974	0.0067
G224	G4161	0.0067
G224	G5156	0.0067
G224	G5827	0.0067
G59	G1602	0.0067
G59	G2070	0.0067
G59	G2419	0.0067
G59	G2763	0.0067
G59	G3520	0.0067
G59	G3595	0.0067
G59	G5147	0.0067
G59	G5341	0.0067
G224	G628	0.0067
G224	G797	0.0067
G224	G1296	0.0067
G224	G1619	0.0067
G224	G2331	0.0067
G224	G2740	0.0067
G224	G3254	0.0067
G224	G3567	0.0067
G224	G3717	0.0067
G224	G3735	0.0067
G224	G3841	0.0067
G224	G4516	0.0067
G224	G4517	0.0067
G224	G4643	0.0067
G224	G4661	0.0067
G224	G5042	0.0067
G224	G5097	0.0067
G224	G5159	0.0067
G224	G5532	0.0067
G59	G1433	0.0066
G59	G1996	0.0066
G59	G3887	0.0066
G59	G4263	0.0066
G59	G4525	0.0066
G59	G5699	0.0066
G241	G131	0.0066
G241	G255	0.0066
G241	G335	0.0066
G241	G457	0.0066
G241	G741	0.0066
G241	G1338	0.0066
G241	G1610	0.0066
G241	G1756	0.0066
G241	G2231	0.0066
G241	G3236	0.0066
G241	G3282	0.0066
G241	G3284	0.0066
G241	G3320	0.0066
G241	G3872	0.0066
G241	G3984	0.0066
G241	G4639	0.0066
G241	G4791	0.0066
G241	G4929	0.0066
G241	G5624	0.0066
G241	G5682	0.0066
G241	G5847	0.0066
G241	G5916	0.0066
G241	G83	0.0066
G241	G278	0.0066
G241	G771	0.0066
G241	G1054	0.0066
G241	G1295	0.0066
G241	G1382	0.0066
G241	G2070	0.0066
G241	G2113	0.0066
G241	G3422	0.0066
G241	G3971	0.0066
G241	G4374	0.0066
G241	G5037	0.0066
G241	G5928	0.0066
G59	G128	0.0066
G59	G1994	0.0066
G59	G2470	0.0066
G59	G2481	0.0066
G59	G2581	0.0066
G59	G2619	0.0066
G59	G2698	0.0066
G59	G4043	0.0066
G59	G4280	0.0066
G59	G5340	0.0066
G59	G5703	0.0066
G59	G1952	0.0065
G59	G5001	0.0065
G59	G180	0.0065
G59	G415	0.0065
G59	G756	0.0065
G59	G2314	0.0065
G59	G3418	0.0065
G59	G3477	0.0065
G59	G4632	0.0065
G59	G4877	0.0065
G59	G5286	0.0065
G59	G5603	0.0065
G241	G341	0.0065
G241	G550	0.0065
G241	G2163	0.0065
G241	G2719	0.0065
G241	G3573	0.0065
G241	G3597	0.0065
G241	G3653	0.0065
G241	G3835	0.0065
G241	G3939	0.0065
G241	G3956	0.0065
G241	G3991	0.0065
G241	G4241	0.0065
G241	G4367	0.0065
G241	G4655	0.0065
G241	G4703	0.0065
G241	G5203	0.0065
G241	G5417	0.0065
G241	G5839	0.0065
G241	G5939	0.0065
G224	G362	0.0064
G224	G5730	0.0064
G241	G1389	0.0064
G318	G1865	0.0064
G318	G3552	0.0064
G318	G4653	0.0064
G241	G5316	0.0064
G241	G5487	0.0064
G191	G5876	0.0064
G224	G29	0.0064
G224	G629	0.0064
G224	G1691	0.0064
G224	G2121	0.0064
G191	G2741	0.0064
G224	G2952	0.0064
G224	G4755	0.0064
G224	G4800	0.0064
G59	G459	0.0064
G59	G590	0.0064
G59	G617	0.0064
G59	G3047	0.0064
G59	G3999	0.0064
G241	G3654	0.0064
G241	G3877	0.0064
G318	G628	0.0064
G318	G2428	0.0064
G191	G2502	0.0064
G224	G428	0.0064
G224	G571	0.0064
G318	G573	0.0064
G224	G826	0.0064
G318	G1115	0.0064
G224	G1338	0.0064
G318	G1633	0.0064
G224	G1946	0.0064
G318	G2515	0.0064
G224	G2810	0.0064
G224	G2866	0.0064
G224	G3889	0.0064
G318	G4232	0.0064
G318	G4503	0.0064
G318	G4680	0.0064
G318	G5269	0.0064
G224	G5285	0.0064
G224	G5423	0.0064
G224	G5701	0.0064
G318	G2845	0.0064
G191	G3091	0.0064
G318	G3926	0.0064
G318	G5062	0.0064
G224	G10	0.0064
G224	G18	0.0064
G224	G468	0.0064
G224	G485	0.0064
G224	G553	0.0064
G224	G909	0.0064
G191	G1278	0.0064
G318	G1278	0.0064
G191	G1389	0.0064
G191	G1681	0.0064
G318	G1751	0.0064
G191	G1914	0.0064
G224	G2193	0.0064
G224	G2317	0.0064
G191	G2818	0.0064
G224	G2878	0.0064
G191	G2900	0.0064
G224	G3009	0.0064
G318	G3845	0.0064
G224	G3911	0.0064
G224	G4064	0.0064
G224	G4194	0.0064
G224	G4821	0.0064
G318	G4885	0.0064
G224	G4896	0.0064
G318	G4907	0.0064
G224	G4966	0.0064
G318	G5477	0.0064
G318	G2064	0.0064
G318	G3490	0.0064
G191	G3543	0.0064
G318	G4674	0.0064
G191	G5043	0.0064
G318	G5239	0.0064
G191	G5832	0.0064
G318	G5832	0.0064
G191	G5912	0.0064
G318	G5912	0.0064
G59	G78	0.0064
G59	G258	0.0064
G59	G267	0.0064
G59	G618	0.0064
G59	G1508	0.0064
G59	G1763	0.0064
G59	G2253	0.0064
G59	G2768	0.0064
G59	G3839	0.0064
G59	G3930	0.0064
G59	G4015	0.0064
G59	G4507	0.0064
G191	G466	0.0064
G318	G662	0.0064
G318	G2122	0.0064
G318	G2212	0.0064
G191	G2259	0.0064
G318	G3116	0.0064
G191	G3129	0.0064
G318	G3468	0.0064
G191	G4909	0.0064
G191	G5585	0.0064
G241	G772	0.0063
G241	G2396	0.0063
G241	G3705	0.0063
G241	G833	0.0063
G241	G1572	0.0063
G241	G1657	0.0063
G241	G1766	0.0063
G241	G2034	0.0063
G241	G3840	0.0063
G241	G4376	0.0063
G241	G5530	0.0063
G241	G5550	0.0063
G241	G5675	0.0063
G59	G291	0.0063
G59	G1422	0.0063
G59	G2477	0.0063
G59	G3024	0.0063
G59	G3398	0.0063
G59	G3948	0.0063
G59	G4539	0.0063
G59	G5071	0.0063
G59	G5605	0.0063
G224	G149	0.0062
G224	G5001	0.0062
G224	G7	0.0062
G224	G566	0.0062
G224	G1284	0.0062
G224	G3267	0.0062
G224	G5616	0.0062
G59	G1242	0.0062
G59	G5046	0.0062
G59	G5643	0.0062
G224	G83	0.0062
G224	G184	0.0062
G224	G424	0.0062
G224	G850	0.0062
G224	G902	0.0062
G224	G1846	0.0062
G224	G2607	0.0062
G224	G3954	0.0062
G224	G4383	0.0062
G224	G4775	0.0062
G224	G4778	0.0062
G224	G4998	0.0062
G224	G5101	0.0062
G224	G5179	0.0062
G224	G5349	0.0062
G224	G134	0.0062
G224	G574	0.0062
G224	G1689	0.0062
G224	G1885	0.0062
G224	G2339	0.0062
G224	G2948	0.0062
G224	G3305	0.0062
G224	G4702	0.0062
G224	G4848	0.0062
G224	G4899	0.0062
G224	G5241	0.0062
G224	G5807	0.0062
G241	G174	0.0062
G241	G536	0.0062
G241	G762	0.0062
G241	G1465	0.0062
G241	G1665	0.0062
G241	G1905	0.0062
G241	G2112	0.0062
G241	G4222	0.0062
G241	G4427	0.0062
G241	G4458	0.0062
G241	G4816	0.0062
G241	G5657	0.0062
G59	G564	0.0062
G59	G749	0.0062
G59	G1917	0.0062
G59	G2160	0.0062
G59	G2224	0.0062
G59	G2413	0.0062
G59	G3054	0.0062
G59	G3195	0.0062
G59	G3864	0.0062
G59	G4707	0.0062
G241	G130	0.0062
G241	G136	0.0062
G241	G302	0.0062
G241	G823	0.0062
G241	G878	0.0062
G241	G1101	0.0062
G241	G1258	0.0062
G241	G1618	0.0062
G241	G1960	0.0062
G241	G2105	0.0062
G241	G2562	0.0062
G241	G2646	0.0062
G241	G2831	0.0062
G241	G2968	0.0062
G241	G3202	0.0062
G241	G3246	0.0062
G241	G3881	0.0062
G241	G3977	0.0062
G241	G4291	0.0062
G241	G4953	0.0062
G241	G5295	0.0062
G241	G5328	0.0062
G241	G5520	0.0062
G241	G5561	0.0062
G241	G5801	0.0062
G241	G5811	0.0062
G241	G1088	0.0061
G59	G1245	0.0061
G241	G4808	0.0061
G241	G5730	0.0061
G59	G2916	0.0061
G59	G3012	0.0061
G59	G3667	0.0061
G59	G4032	0.0061
G59	G4144	0.0061
G59	G4405	0.0061
G59	G4760	0.0061
G59	G5464	0.0061
G59	G5556	0.0061
G59	G5803	0.0061
G318	G3275	0.006
G224	G3773	0.006
G191	G4830	0.006
G191	G5313	0.006
G224	G70	0.006
G224	G623	0.006
G318	G2634	0.006
G224	G4817	0.006
G191	G4852	0.006
G318	G4925	0.006
G224	G5022	0.006
G59	G3939	0.006
G59	G4520	0.006
G241	G3082	0.006
G241	G3727	0.006
G241	G5240	0.006
G191	G813	0.006
G318	G2073	0.006
G318	G4623	0.006
G241	G201	0.006
G241	G443	0.006
G241	G1460	0.006
G241	G1648	0.006
G241	G2591	0.006
G241	G3712	0.006
G241	G5816	0.006
G224	G56	0.006
G224	G85	0.006
G318	G1219	0.006
G224	G1303	0.006
G191	G1374	0.006
G224	G1595	0.006
G224	G1830	0.006
G191	G1831	0.006
G318	G1831	0.006
G224	G2329	0.006
G318	G2499	0.006
G191	G2903	0.006
G224	G4039	0.006
G318	G4182	0.006
G224	G4278	0.006
G224	G4365	0.006
G224	G4414	0.006
G224	G4931	0.006
G224	G4974	0.006
G224	G5251	0.006
G224	G5324	0.006
G224	G5538	0.006
G224	G5635	0.006
G224	G5660	0.006
G191	G560	0.006
G318	G2124	0.006
G318	G3512	0.006
G318	G3843	0.006
G191	G4078	0.006
G318	G4256	0.006
G318	G4424	0.006
G191	G5782	0.006
G224	G28	0.006
G191	G252	0.006
G318	G252	0.006
G224	G279	0.006
G224	G557	0.006
G224	G756	0.006
G191	G794	0.006
G224	G1038	0.006
G224	G1471	0.006
G224	G1549	0.006
G191	G2635	0.006
G318	G2807	0.006
G224	G3040	0.006
G224	G3227	0.006
G224	G3240	0.006
G224	G3777	0.006
G224	G4240	0.006
G318	G4441	0.006
G224	G5193	0.006
G191	G5436	0.006
G224	G5570	0.006
G224	G5719	0.006
G191	G5722	0.006
G224	G5892	0.006
G318	G73	0.006
G318	G1479	0.006
G191	G1977	0.006
G318	G1977	0.006
G191	G2096	0.006
G191	G2132	0.006
G191	G2626	0.006
G318	G2626	0.006
G318	G3332	0.006
G318	G3470	0.006
G318	G3950	0.006
G318	G5625	0.006
G59	G341	0.006
G59	G2205	0.006
G59	G2725	0.006
G59	G3835	0.006
G59	G3848	0.006
G59	G5435	0.006
G191	G102	0.006
G191	G865	0.006
G191	G1795	0.006
G191	G3434	0.006
G191	G3591	0.006
G191	G4177	0.006
G318	G4561	0.006
G191	G4933	0.006
G318	G5395	0.006
G191	G5752	0.006
G241	G26	0.0059
G241	G63	0.0059
G241	G600	0.0059
G241	G619	0.0059
G241	G1379	0.0059
G241	G1920	0.0059
G241	G1993	0.0059
G241	G2018	0.0059
G241	G3058	0.0059
G241	G3108	0.0059
G241	G3957	0.0059
G241	G4691	0.0059
G241	G5324	0.0059
G241	G5539	0.0059
G241	G5635	0.0059
G59	G270	0.0059
G59	G348	0.0059
G59	G1477	0.0059
G59	G1931	0.0059
G59	G2054	0.0059
G59	G2557	0.0059
G59	G3190	0.0059
G59	G3761	0.0059
G59	G4170	0.0059
G59	G4508	0.0059
G59	G4575	0.0059
G241	G248	0.0059
G241	G1114	0.0059
G241	G1209	0.0059
G241	G1398	0.0059
G241	G1740	0.0059
G241	G1855	0.0059
G241	G2103	0.0059
G241	G2345	0.0059
G241	G3491	0.0059
G241	G3895	0.0059
G241	G5323	0.0059
G241	G5402	0.0059
G241	G5572	0.0059
G59	G692	0.0058
G59	G733	0.0058
G59	G1464	0.0058
G59	G2576	0.0058
G59	G4050	0.0058
G59	G4776	0.0058
G59	G58	0.0058
G59	G328	0.0058
G59	G659	0.0058
G59	G1552	0.0058
G59	G4356	0.0058
G59	G4519	0.0058
G59	G5771	0.0058
G241	G295	0.0058
G241	G565	0.0058
G241	G802	0.0058
G241	G1111	0.0058
G241	G1138	0.0058
G241	G1249	0.0058
G241	G1292	0.0058
G241	G1308	0.0058
G241	G1841	0.0058
G241	G1999	0.0058
G241	G2215	0.0058
G241	G2232	0.0058
G241	G2253	0.0058
G241	G2577	0.0058
G241	G3220	0.0058
G241	G3686	0.0058
G241	G3719	0.0058
G241	G3940	0.0058
G241	G4608	0.0058
G241	G4731	0.0058
G241	G5102	0.0058
G241	G5185	0.0058
G241	G5266	0.0058
G241	G5367	0.0058
G241	G5432	0.0058
G241	G5544	0.0058
G241	G5855	0.0058
G241	G5899	0.0058
G224	G997	0.0057
G224	G1176	0.0057
G224	G1374	0.0057
G224	G1865	0.0057
G224	G4653	0.0057
G59	G1193	0.0057
G241	G5001	0.0057
G224	G294	0.0057
G224	G327	0.0057
G224	G1963	0.0057
G224	G2949	0.0057
G224	G4913	0.0057
G241	G150	0.0057
G241	G1469	0.0057
G241	G3542	0.0057
G241	G3910	0.0057
G241	G4426	0.0057
G241	G5154	0.0057
G241	G5901	0.0057
G224	G804	0.0057
G224	G1014	0.0057
G224	G1925	0.0057
G224	G2357	0.0057
G224	G3587	0.0057
G224	G4049	0.0057
G224	G4136	0.0057
G224	G4337	0.0057
G224	G4582	0.0057
G224	G5080	0.0057
G224	G5685	0.0057
G59	G232	0.0057
G59	G1710	0.0057
G59	G2009	0.0057
G59	G2242	0.0057
G59	G5155	0.0057
G224	G92	0.0057
G224	G2170	0.0057
G224	G3042	0.0057
G224	G3294	0.0057
G224	G3606	0.0057
G224	G3646	0.0057
G224	G3716	0.0057
G224	G3876	0.0057
G224	G4005	0.0057
G224	G4463	0.0057
G224	G4794	0.0057
G224	G4988	0.0057
G224	G5151	0.0057
G224	G5479	0.0057
G224	G5813	0.0057
G59	G4617	0.0056
G241	G2355	0.0056
G241	G2360	0.0056
G241	G2661	0.0056
G241	G3441	0.0056
G241	G4090	0.0056
G241	G334	0.0056
G241	G505	0.0056
G241	G922	0.0056
G241	G958	0.0056
G241	G1014	0.0056
G241	G1072	0.0056
G241	G1443	0.0056
G241	G1956	0.0056
G241	G2214	0.0056
G241	G2845	0.0056
G241	G4625	0.0056
G241	G4669	0.0056
G241	G5488	0.0056
G241	G5854	0.0056
G59	G576	0.0056
G59	G917	0.0056
G59	G1450	0.0056
G59	G1970	0.0056
G59	G2380	0.0056
G59	G2831	0.0056
G59	G3197	0.0056
G59	G3202	0.0056
G59	G3846	0.0056
G59	G3856	0.0056
G59	G3900	0.0056
G59	G4129	0.0056
G59	G4615	0.0056
G59	G5220	0.0056
G59	G5801	0.0056
G59	G5830	0.0056
G318	G2523	0.0055
G191	G2692	0.0055
G224	G88	0.0055
G318	G487	0.0055
G224	G551	0.0055
G224	G806	0.0055
G224	G1502	0.0055
G318	G3558	0.0055
G224	G4352	0.0055
G224	G5504	0.0055
G191	G3401	0.0055
G318	G4857	0.0055
G224	G427	0.0055
G318	G655	0.0055
G318	G857	0.0055
G191	G1096	0.0055
G318	G1096	0.0055
G224	G1133	0.0055
G224	G1396	0.0055
G191	G1442	0.0055
G318	G1524	0.0055
G318	G1894	0.0055
G224	G2223	0.0055
G224	G2535	0.0055
G191	G2591	0.0055
G224	G2638	0.0055
G224	G2760	0.0055
G318	G2932	0.0055
G318	G3118	0.0055
G224	G3228	0.0055
G224	G3383	0.0055
G224	G3466	0.0055
G224	G3575	0.0055
G224	G3702	0.0055
G318	G3795	0.0055
G224	G4592	0.0055
G224	G4594	0.0055
G224	G5089	0.0055
G224	G5232	0.0055
G224	G5238	0.0055
G318	G5322	0.0055
G318	G5391	0.0055
G318	G47	0.0055
G191	G606	0.0055
G191	G2546	0.0055
G191	G2830	0.0055
G318	G3909	0.0055
G318	G4698	0.0055
G59	G665	0.0055
G59	G963	0.0055
G59	G1239	0.0055
G59	G3076	0.0055
G59	G3639	0.0055
G59	G3777	0.0055
G59	G5108	0.0055
G59	G5863	0.0055
G191	G8	0.0055
G224	G575	0.0055
G224	G1087	0.0055
G191	G1125	0.0055
G224	G1481	0.0055
G191	G1578	0.0055
G318	G1578	0.0055
G191	G1664	0.0055
G224	G1826	0.0055
G224	G2132	0.0055
G224	G2509	0.0055
G224	G2560	0.0055
G191	G2602	0.0055
G224	G2922	0.0055
G224	G2923	0.0055
G224	G2978	0.0055
G191	G2987	0.0055
G318	G3104	0.0055
G224	G3400	0.0055
G224	G3443	0.0055
G224	G3451	0.0055
G318	G3539	0.0055
G224	G4123	0.0055
G191	G4476	0.0055
G318	G4476	0.0055
G191	G4508	0.0055
G224	G4955	0.0055
G224	G5181	0.0055
G318	G5381	0.0055
G318	G5486	0.0055
G224	G5678	0.0055
G224	G5866	0.0055
G224	G5943	0.0055
G241	G87	0.0055
G241	G449	0.0055
G241	G586	0.0055
G241	G1269	0.0055
G241	G1402	0.0055
G241	G1696	0.0055
G241	G1746	0.0055
G241	G1884	0.0055
G241	G2233	0.0055
G241	G2273	0.0055
G241	G2461	0.0055
G241	G2463	0.0055
G241	G3072	0.0055
G241	G3198	0.0055
G241	G3218	0.0055
G241	G3298	0.0055
G241	G3502	0.0055
G241	G3596	0.0055
G241	G3604	0.0055
G241	G3794	0.0055
G241	G5421	0.0055
G241	G5557	0.0055
G241	G5819	0.0055
G318	G678	0.0055
G191	G1362	0.0055
G191	G2481	0.0055
G318	G4509	0.0055
G191	G4680	0.0055
G191	G4701	0.0055
G318	G4701	0.0055
G191	G4807	0.0055
G318	G4807	0.0055
G318	G4875	0.0055
G318	G5267	0.0055
G241	G238	0.0055
G241	G487	0.0055
G241	G647	0.0055
G241	G999	0.0055
G241	G1232	0.0055
G241	G1270	0.0055
G241	G1517	0.0055
G241	G2029	0.0055
G241	G2777	0.0055
G241	G2783	0.0055
G241	G3119	0.0055
G241	G3188	0.0055
G241	G3249	0.0055
G241	G3308	0.0055
G241	G3327	0.0055
G241	G3329	0.0055
G241	G3458	0.0055
G241	G3535	0.0055
G241	G4109	0.0055
G241	G4117	0.0055
G241	G4290	0.0055
G241	G4589	0.0055
G241	G4716	0.0055
G241	G4910	0.0055
G241	G4928	0.0055
G241	G5056	0.0055
G241	G5373	0.0055
G241	G5392	0.0055
G241	G5430	0.0055
G241	G5691	0.0055
G318	G460	0.0055
G191	G668	0.0055
G318	G1222	0.0055
G191	G1412	0.0055
G318	G3094	0.0055
G318	G5206	0.0055
G318	G5704	0.0055
G241	G2106	0.0054
G59	G502	0.0054
G59	G5616	0.0054
G59	G5898	0.0054
G59	G746	0.0054
G59	G1082	0.0054
G59	G1224	0.0054
G59	G1295	0.0054
G59	G1576	0.0054
G59	G3422	0.0054
G224	G1351	0.0053
G59	G2732	0.0053
G59	G2798	0.0053
G59	G5186	0.0053
G224	G601	0.0053
G224	G1774	0.0053
G224	G3268	0.0053
G224	G3891	0.0053
G241	G859	0.0053
G241	G1594	0.0053
G241	G2237	0.0053
G241	G3969	0.0053
G241	G4413	0.0053
G241	G4550	0.0053
G241	G1050	0.0053
G241	G1272	0.0053
G241	G3524	0.0053
G241	G4499	0.0053
G241	G5301	0.0053
G224	G228	0.0053
G224	G749	0.0053
G224	G1775	0.0053
G224	G3406	0.0053
G224	G3915	0.0053
G224	G4431	0.0053
G224	G5224	0.0053
G59	G914	0.0053
G59	G1605	0.0053
G59	G2550	0.0053
G59	G3275	0.0053
G59	G3399	0.0053
G59	G4450	0.0053
G59	G4973	0.0053
G224	G128	0.0053
G224	G488	0.0053
G224	G1291	0.0053
G224	G1646	0.0053
G224	G2834	0.0053
G224	G2888	0.0053
G224	G3110	0.0053
G224	G3318	0.0053
G224	G3904	0.0053
G224	G3961	0.0053
G224	G4095	0.0053
G224	G4262	0.0053
G224	G4444	0.0053
G224	G4475	0.0053
G224	G5483	0.0053
G224	G5523	0.0053
G224	G5579	0.0053
G224	G5839	0.0053
G59	G2727	0.0052
G59	G5283	0.0052
G241	G445	0.0052
G241	G605	0.0052
G241	G852	0.0052
G241	G1940	0.0052
G241	G2256	0.0052
G241	G2965	0.0052
G241	G3052	0.0052
G241	G4175	0.0052
G241	G4896	0.0052
G241	G5782	0.0052
G241	G140	0.0052
G241	G353	0.0052
G241	G661	0.0052
G241	G876	0.0052
G241	G1045	0.0052
G241	G1427	0.0052
G241	G2050	0.0052
G241	G2473	0.0052
G241	G2520	0.0052
G241	G3085	0.0052
G241	G3285	0.0052
G241	G3436	0.0052
G241	G3927	0.0052
G241	G4238	0.0052
G241	G4442	0.0052
G241	G4456	0.0052
G241	G4626	0.0052
G241	G5312	0.0052
G241	G5361	0.0052
G241	G5900	0.0052
G241	G5931	0.0052
G59	G27	0.0052
G59	G46	0.0052
G59	G989	0.0052
G59	G1093	0.0052
G59	G1111	0.0052
G59	G1308	0.0052
G59	G1913	0.0052
G59	G2232	0.0052
G59	G2577	0.0052
G59	G2868	0.0052
G59	G3647	0.0052
G59	G3790	0.0052
G59	G3824	0.0052
G59	G5079	0.0052
G59	G5379	0.0052
G59	G5562	0.0052
G59	G5800	0.0052
G59	G5855	0.0052
G224	G1120	0.0051
G224	G2678	0.0051
G224	G2894	0.0051
G318	G3401	0.0051
G224	G3411	0.0051
G191	G3968	0.0051
G224	G5176	0.0051
G224	G5429	0.0051
G191	G2894	0.0051
G318	G3979	0.0051
G191	G5176	0.0051
G224	G625	0.0051
G318	G1164	0.0051
G224	G1448	0.0051
G224	G1943	0.0051
G224	G2279	0.0051
G191	G2404	0.0051
G318	G2504	0.0051
G224	G3226	0.0051
G224	G3270	0.0051
G224	G3671	0.0051
G224	G4227	0.0051
G224	G4307	0.0051
G191	G4340	0.0051
G224	G4686	0.0051
G318	G4735	0.0051
G224	G4813	0.0051
G224	G5072	0.0051
G224	G5364	0.0051
G318	G5604	0.0051
G224	G5623	0.0051
G318	G1484	0.0051
G191	G3641	0.0051
G191	G5297	0.0051
G318	G5297	0.0051
G318	G5623	0.0051
G59	G199	0.0051
G59	G2465	0.0051
G59	G2535	0.0051
G59	G3212	0.0051
G59	G3596	0.0051
G59	G3641	0.0051
G59	G4358	0.0051
G59	G4506	0.0051
G59	G5619	0.0051
G59	G5659	0.0051
G224	G477	0.0051
G224	G543	0.0051
G224	G643	0.0051
G224	G681	0.0051
G191	G694	0.0051
G224	G695	0.0051
G191	G788	0.0051
G224	G1003	0.0051
G224	G1146	0.0051
G318	G1514	0.0051
G318	G2489	0.0051
G224	G2708	0.0051
G224	G2928	0.0051
G224	G3375	0.0051
G318	G3616	0.0051
G224	G3754	0.0051
G318	G4068	0.0051
G224	G4201	0.0051
G224	G4323	0.0051
G224	G4616	0.0051
G224	G4717	0.0051
G224	G5173	0.0051
G224	G5198	0.0051
G224	G5558	0.0051
G318	G5610	0.0051
G191	G5699	0.0051
G224	G5793	0.0051
G191	G518	0.0051
G318	G646	0.0051
G318	G982	0.0051
G318	G1003	0.0051
G318	G1832	0.0051
G318	G2132	0.0051
G191	G2472	0.0051
G318	G2472	0.0051
G191	G2994	0.0051
G318	G3383	0.0051
G191	G3455	0.0051
G191	G3556	0.0051
G318	G3645	0.0051
G318	G3834	0.0051
G191	G4489	0.0051
G191	G4719	0.0051
G318	G4719	0.0051
G241	G5	0.0051
G241	G329	0.0051
G241	G343	0.0051
G241	G503	0.0051
G241	G709	0.0051
G241	G1065	0.0051
G241	G1075	0.0051
G241	G1182	0.0051
G241	G1317	0.0051
G241	G1706	0.0051
G241	G1755	0.0051
G241	G1861	0.0051
G241	G2205	0.0051
G241	G2361	0.0051
G241	G3312	0.0051
G241	G3513	0.0051
G241	G3617	0.0051
G241	G3751	0.0051
G241	G3809	0.0051
G241	G4265	0.0051
G241	G4740	0.0051
G241	G4774	0.0051
G241	G5137	0.0051
G241	G5437	0.0051
G241	G5439	0.0051
G318	G540	0.0051
G318	G705	0.0051
G318	G1077	0.0051
G191	G1419	0.0051
G318	G1772	0.0051
G191	G2833	0.0051
G318	G3038	0.0051
G191	G3683	0.0051
G191	G3750	0.0051
G318	G3750	0.0051
G191	G4591	0.0051
G191	G5067	0.0051
G318	G5183	0.0051
G241	G1525	0.005
G241	G5876	0.005
G59	G1002	0.005
G59	G2128	0.005
G59	G2862	0.005
G59	G4255	0.005
G59	G4304	0.005
G59	G4444	0.005
G59	G4491	0.005
G59	G2622	0.0049
G241	G2246	0.0049
G241	G2418	0.0049
G241	G3185	0.0049
G241	G4342	0.0049
G241	G5449	0.0049
G241	G1063	0.0049
G241	G1842	0.0049
G241	G3663	0.0049
G241	G4187	0.0049
G241	G5609	0.0049
G59	G373	0.0049
G59	G4352	0.0049
G59	G4559	0.0049
G224	G844	0.0048
G224	G1381	0.0048
G224	G3832	0.0048
G224	G4523	0.0048
G224	G506	0.0048
G224	G775	0.0048
G224	G1914	0.0048
G224	G2178	0.0048
G224	G2579	0.0048
G224	G4007	0.0048
G224	G4384	0.0048
G224	G5014	0.0048
G59	G992	0.0048
G59	G3483	0.0048
G59	G4069	0.0048
G59	G5028	0.0048
G241	G48	0.0048
G241	G599	0.0048
G241	G606	0.0048
G241	G770	0.0048
G241	G857	0.0048
G241	G1096	0.0048
G241	G1372	0.0048
G241	G2822	0.0048
G241	G3915	0.0048
G241	G4555	0.0048
G241	G5106	0.0048
G241	G5224	0.0048
G241	G5302	0.0048
G241	G5433	0.0048
G241	G5703	0.0048
G224	G328	0.0048
G224	G1098	0.0048
G224	G1240	0.0048
G224	G1265	0.0048
G224	G1318	0.0048
G224	G1924	0.0048
G224	G3037	0.0048
G224	G4797	0.0048
G224	G4886	0.0048
G224	G4941	0.0048
G224	G5023	0.0048
G224	G5466	0.0048
G241	G357	0.0048
G241	G504	0.0048
G241	G891	0.0048
G241	G1658	0.0048
G241	G1838	0.0048
G241	G1892	0.0048
G241	G2248	0.0048
G241	G2378	0.0048
G241	G3946	0.0048
G241	G4059	0.0048
G241	G4239	0.0048
G241	G5243	0.0048
G59	G173	0.0048
G59	G895	0.0048
G59	G1026	0.0048
G59	G1640	0.0048
G59	G1925	0.0048
G59	G2012	0.0048
G59	G2156	0.0048
G59	G2217	0.0048
G59	G3329	0.0048
G59	G3410	0.0048
G59	G4589	0.0048
G59	G4595	0.0048
G59	G5303	0.0048
G59	G5489	0.0048
G59	G5502	0.0048
G59	G5631	0.0048
G224	G206	0.0048
G224	G690	0.0048
G224	G1195	0.0048
G224	G1597	0.0048
G224	G1731	0.0048
G224	G2417	0.0048
G224	G3358	0.0048
G224	G3741	0.0048
G224	G4214	0.0048
G224	G5503	0.0048
G224	G5615	0.0048
G59	G160	0.0047
G59	G1977	0.0047
G59	G2634	0.0047
G59	G3603	0.0047
G59	G5676	0.0047
G59	G255	0.0047
G59	G1140	0.0047
G59	G1209	0.0047
G59	G1713	0.0047
G59	G1828	0.0047
G59	G2484	0.0047
G59	G2891	0.0047
G59	G2906	0.0047
G59	G3604	0.0047
G59	G4223	0.0047
G59	G4393	0.0047
G59	G5010	0.0047
G59	G5197	0.0047
G241	G263	0.0047
G241	G323	0.0047
G241	G524	0.0047
G241	G768	0.0047
G241	G780	0.0047
G241	G1103	0.0047
G241	G1151	0.0047
G241	G1218	0.0047
G241	G1334	0.0047
G241	G1459	0.0047
G241	G1478	0.0047
G241	G1687	0.0047
G241	G1858	0.0047
G241	G1910	0.0047
G241	G2079	0.0047
G241	G2107	0.0047
G241	G2157	0.0047
G241	G2325	0.0047
G241	G2742	0.0047
G241	G2853	0.0047
G241	G2876	0.0047
G241	G2919	0.0047
G241	G2962	0.0047
G241	G3175	0.0047
G241	G3335	0.0047
G241	G3571	0.0047
G241	G3631	0.0047
G241	G3636	0.0047
G241	G3717	0.0047
G241	G3811	0.0047
G241	G3869	0.0047
G241	G4146	0.0047
G241	G4330	0.0047
G241	G4448	0.0047
G241	G4643	0.0047
G241	G4790	0.0047
G241	G5097	0.0047
G241	G5456	0.0047
G241	G5532	0.0047
G241	G5607	0.0047
G241	G5661	0.0047
G241	G5810	0.0047
G241	G649	0.0047
G241	G903	0.0047
G241	G1721	0.0047
G241	G4295	0.0047
G241	G4730	0.0047
G241	G4023	0.0046
G318	G4432	0.0046
G318	G459	0.0046
G191	G660	0.0046
G224	G901	0.0046
G318	G1147	0.0046
G191	G1325	0.0046
G191	G1896	0.0046
G224	G2083	0.0046
G224	G3082	0.0046
G224	G3339	0.0046
G224	G4146	0.0046
G224	G4709	0.0046
G241	G4800	0.0046
G241	G5044	0.0046
G318	G1627	0.0046
G318	G2756	0.0046
G59	G230	0.0046
G59	G1304	0.0046
G59	G1336	0.0046
G59	G1963	0.0046
G59	G3394	0.0046
G224	G40	0.0046
G224	G387	0.0046
G224	G423	0.0046
G224	G1215	0.0046
G191	G1525	0.0046
G318	G1525	0.0046
G224	G1564	0.0046
G191	G1580	0.0046
G224	G2296	0.0046
G224	G2673	0.0046
G224	G2877	0.0046
G224	G3220	0.0046
G224	G3474	0.0046
G224	G3920	0.0046
G191	G3986	0.0046
G318	G3986	0.0046
G318	G4159	0.0046
G224	G4705	0.0046
G224	G4743	0.0046
G318	G566	0.0046
G318	G1099	0.0046
G318	G1399	0.0046
G191	G1456	0.0046
G191	G2901	0.0046
G318	G2901	0.0046
G318	G4492	0.0046
G318	G5011	0.0046
G224	G278	0.0046
G224	G438	0.0046
G224	G1054	0.0046
G224	G1082	0.0046
G224	G1445	0.0046
G318	G1667	0.0046
G224	G1791	0.0046
G224	G2751	0.0046
G318	G3097	0.0046
G191	G3105	0.0046
G318	G3131	0.0046
G318	G3180	0.0046
G318	G3259	0.0046
G224	G3349	0.0046
G224	G3527	0.0046
G224	G3563	0.0046
G224	G3588	0.0046
G224	G3655	0.0046
G224	G4347	0.0046
G224	G5140	0.0046
G191	G5199	0.0046
G318	G5260	0.0046
G191	G5605	0.0046
G318	G5879	0.0046
G318	G58	0.0046
G318	G325	0.0046
G318	G376	0.0046
G191	G572	0.0046
G318	G1012	0.0046
G318	G1229	0.0046
G191	G1377	0.0046
G318	G1377	0.0046
G318	G1505	0.0046
G318	G1561	0.0046
G318	G1589	0.0046
G318	G2016	0.0046
G318	G2754	0.0046
G191	G3260	0.0046
G318	G3260	0.0046
G318	G3339	0.0046
G191	G3715	0.0046
G318	G3715	0.0046
G191	G4220	0.0046
G191	G4312	0.0046
G318	G4312	0.0046
G191	G5539	0.0046
G224	G219	0.0046
G318	G400	0.0046
G318	G1094	0.0046
G191	G2750	0.0046
G318	G2893	0.0046
G191	G3153	0.0046
G224	G3753	0.0046
G318	G4237	0.0046
G224	G4335	0.0046
G318	G4569	0.0046
G191	G4577	0.0046
G224	G4754	0.0046
G191	G5011	0.0046
G318	G5871	0.0046
G59	G1236	0.0046
G59	G1314	0.0046
G59	G1540	0.0046
G59	G3251	0.0046
G59	G5153	0.0046
G318	G537	0.0046
G318	G2150	0.0046
G191	G4431	0.0046
G318	G4524	0.0046
G191	G4824	0.0046
G191	G4997	0.0046
G191	G5510	0.0046
G59	G936	0.0045
G241	G405	0.0045
G241	G1159	0.0045
G241	G1433	0.0045
G241	G1452	0.0045
G241	G1683	0.0045
G241	G1836	0.0045
G241	G3887	0.0045
G241	G3918	0.0045
G241	G4263	0.0045
G241	G4465	0.0045
G241	G5812	0.0045
G241	G65	0.0045
G241	G1868	0.0045
G241	G2889	0.0045
G241	G4282	0.0045
G241	G4299	0.0045
G241	G4786	0.0045
G241	G5547	0.0045
G241	G5600	0.0045
G59	G672	0.0045
G59	G1420	0.0045
G59	G1726	0.0045
G59	G2516	0.0045
G59	G4001	0.0045
G224	G380	0.0044
G224	G863	0.0044
G224	G2644	0.0044
G224	G3386	0.0044
G224	G5187	0.0044
G224	G326	0.0044
G224	G550	0.0044
G224	G1134	0.0044
G224	G1617	0.0044
G224	G1721	0.0044
G224	G2595	0.0044
G224	G2971	0.0044
G224	G3484	0.0044
G224	G3802	0.0044
G59	G1894	0.0044
G59	G3432	0.0044
G59	G4663	0.0044
G59	G4811	0.0044
G59	G5685	0.0044
G224	G422	0.0044
G224	G1328	0.0044
G224	G1440	0.0044
G224	G1998	0.0044
G224	G2167	0.0044
G224	G2310	0.0044
G224	G2858	0.0044
G224	G2929	0.0044
G224	G2983	0.0044
G224	G3195	0.0044
G224	G3992	0.0044
G224	G4038	0.0044
G224	G4763	0.0044
G224	G4937	0.0044
G224	G5229	0.0044
G224	G5568	0.0044
G224	G5574	0.0044
G224	G5872	0.0044
G224	G5930	0.0044
G241	G914	0.0044
G241	G1181	0.0044
G241	G1428	0.0044
G241	G1627	0.0044
G241	G1893	0.0044
G241	G1914	0.0044
G241	G2044	0.0044
G241	G2117	0.0044
G241	G2169	0.0044
G241	G2282	0.0044
G241	G2508	0.0044
G241	G2696	0.0044
G241	G2722	0.0044
G241	G2752	0.0044
G241	G2773	0.0044
G241	G2926	0.0044
G241	G3503	0.0044
G241	G5010	0.0044
G241	G5490	0.0044
G241	G152	0.0044
G241	G208	0.0044
G241	G222	0.0044
G241	G296	0.0044
G241	G468	0.0044
G241	G485	0.0044
G241	G805	0.0044
G241	G1235	0.0044
G241	G1397	0.0044
G241	G1456	0.0044
G241	G1853	0.0044
G241	G2098	0.0044
G241	G2193	0.0044
G241	G2317	0.0044
G241	G2337	0.0044
G241	G2512	0.0044
G241	G2612	0.0044
G241	G2838	0.0044
G241	G2878	0.0044
G241	G3055	0.0044
G241	G3146	0.0044
G241	G3260	0.0044
G241	G3557	0.0044
G241	G3913	0.0044
G241	G4197	0.0044
G241	G4394	0.0044
G241	G4646	0.0044
G241	G5148	0.0044
G241	G5472	0.0044
G241	G5474	0.0044
G241	G5684	0.0044
G241	G5692	0.0044
G241	G5859	0.0044
G241	G5944	0.0044
G59	G5	0.0044
G59	G532	0.0044
G59	G790	0.0044
G59	G1293	0.0044
G59	G1299	0.0044
G59	G1565	0.0044
G59	G1911	0.0044
G59	G1938	0.0044
G59	G2118	0.0044
G59	G2177	0.0044
G59	G2628	0.0044
G59	G2719	0.0044
G59	G3286	0.0044
G59	G3513	0.0044
G59	G3737	0.0044
G59	G3751	0.0044
G59	G3973	0.0044
G59	G4018	0.0044
G59	G4114	0.0044
G59	G4630	0.0044
G59	G4740	0.0044
G59	G4750	0.0044
G59	G5033	0.0044
G59	G5413	0.0044
G59	G5433	0.0044
G59	G5658	0.0044
G59	G5905	0.0044
G224	G286	0.0044
G224	G1488	0.0044
G224	G3046	0.0044
G224	G3217	0.0044
G224	G3611	0.0044
G224	G3713	0.0044
G241	G2534	0.0043
G241	G4315	0.0043
G59	G152	0.0043
G59	G977	0.0043
G59	G498	0.0043
G59	G1116	0.0043
G59	G1275	0.0043
G59	G1846	0.0043
G59	G2245	0.0043
G59	G2661	0.0043
G59	G3552	0.0043
G59	G4536	0.0043
G59	G5021	0.0043
G241	G300	0.0043
G241	G316	0.0043
G241	G1404	0.0043
G241	G3753	0.0043
G241	G4333	0.0043
G241	G4594	0.0043
G241	G4835	0.0043
G59	G1972	0.0042
G59	G2948	0.0042
G59	G4366	0.0042
G241	G660	0.0042
G241	G867	0.0042
G241	G915	0.0042
G241	G1699	0.0042
G241	G2678	0.0042
G241	G3159	0.0042
G241	G3336	0.0042
G241	G4331	0.0042
G241	G5176	0.0042
G241	G5385	0.0042
G241	G5796	0.0042
G59	G4355	0.0042
G59	G4835	0.0042
G59	G5908	0.0042
G59	G1382	0.0041
G318	G2965	0.0041
G318	G4991	0.0041
G318	G773	0.0041
G224	G859	0.0041
G224	G2237	0.0041
G224	G3493	0.0041
G191	G2485	0.0041
G191	G2756	0.0041
G318	G1091	0.0041
G318	G1405	0.0041
G191	G1464	0.0041
G318	G1587	0.0041
G224	G1782	0.0041
G224	G2241	0.0041
G224	G2561	0.0041
G318	G3283	0.0041
G224	G3623	0.0041
G318	G4187	0.0041
G224	G4485	0.0041
G224	G4493	0.0041
G224	G4720	0.0041
G224	G5060	0.0041
G241	G506	0.0041
G241	G705	0.0041
G241	G1401	0.0041
G241	G1603	0.0041
G241	G2041	0.0041
G241	G2184	0.0041
G241	G2286	0.0041
G241	G2875	0.0041
G241	G3097	0.0041
G241	G3403	0.0041
G241	G3430	0.0041
G241	G3588	0.0041
G241	G3689	0.0041
G241	G5011	0.0041
G241	G5034	0.0041
G241	G5058	0.0041
G241	G5409	0.0041
G241	G5512	0.0041
G318	G756	0.0041
G318	G1702	0.0041
G318	G2485	0.0041
G191	G3152	0.0041
G191	G3474	0.0041
G318	G3474	0.0041
G191	G4104	0.0041
G318	G3	0.0041
G224	G217	0.0041
G191	G1188	0.0041
G318	G1287	0.0041
G318	G1348	0.0041
G224	G1352	0.0041
G318	G1397	0.0041
G191	G1407	0.0041
G224	G1726	0.0041
G224	G2216	0.0041
G318	G2292	0.0041
G224	G2537	0.0041
G318	G3074	0.0041
G224	G3141	0.0041
G224	G3328	0.0041
G318	G3371	0.0041
G191	G3398	0.0041
G224	G3793	0.0041
G318	G3822	0.0041
G318	G3839	0.0041
G191	G4099	0.0041
G318	G4099	0.0041
G318	G4174	0.0041
G224	G4687	0.0041
G318	G4767	0.0041
G224	G5402	0.0041
G318	G5600	0.0041
G224	G5679	0.0041
G191	G5741	0.0041
G241	G9	0.0041
G241	G128	0.0041
G241	G146	0.0041
G241	G227	0.0041
G241	G398	0.0041
G241	G2170	0.0041
G241	G2871	0.0041
G241	G3782	0.0041
G241	G3905	0.0041
G241	G4915	0.0041
G241	G5814	0.0041
G241	G5947	0.0041
G59	G596	0.0041
G59	G1949	0.0041
G59	G2522	0.0041
G59	G5713	0.0041
G191	G614	0.0041
G318	G841	0.0041
G318	G1462	0.0041
G191	G1705	0.0041
G318	G2148	0.0041
G191	G2791	0.0041
G318	G3387	0.0041
G318	G3391	0.0041
G318	G3948	0.0041
G318	G4002	0.0041
G191	G4272	0.0041
G318	G4272	0.0041
G318	G5309	0.0041
G224	G484	0.0041
G191	G714	0.0041
G318	G1024	0.0041
G224	G1071	0.0041
G191	G1165	0.0041
G318	G1165	0.0041
G224	G1201	0.0041
G224	G2233	0.0041
G191	G2944	0.0041
G191	G3188	0.0041
G191	G5502	0.0041
G191	G1631	0.0041
G191	G3843	0.0041
G318	G4103	0.0041
G191	G4232	0.0041
G191	G5071	0.0041
G191	G5100	0.0041
G59	G1233	0.004
G59	G1935	0.004
G59	G2973	0.004
G59	G4680	0.004
G59	G5074	0.004
G59	G5152	0.004
G59	G5407	0.004
G59	G5842	0.004
G241	G289	0.004
G241	G521	0.004
G241	G560	0.004
G241	G585	0.004
G241	G874	0.004
G241	G1011	0.004
G241	G1060	0.004
G241	G1175	0.004
G241	G1383	0.004
G241	G1458	0.004
G241	G1461	0.004
G241	G1689	0.004
G241	G1952	0.004
G241	G2057	0.004
G241	G2155	0.004
G241	G2206	0.004
G241	G2249	0.004
G241	G2303	0.004
G241	G2312	0.004
G241	G2451	0.004
G241	G2546	0.004
G241	G2583	0.004
G241	G2624	0.004
G241	G2676	0.004
G241	G2748	0.004
G241	G2784	0.004
G241	G2969	0.004
G241	G2980	0.004
G241	G3469	0.004
G241	G3565	0.004
G241	G4040	0.004
G241	G4152	0.004
G241	G4202	0.004
G241	G4396	0.004
G241	G4452	0.004
G241	G4517	0.004
G241	G4848	0.004
G241	G4872	0.004
G241	G5017	0.004
G241	G5158	0.004
G241	G5400	0.004
G241	G5694	0.004
G59	G26	0.004
G59	G514	0.004
G59	G570	0.004
G59	G1103	0.004
G59	G1271	0.004
G59	G1364	0.004
G59	G1474	0.004
G59	G1687	0.004
G59	G2331	0.004
G59	G2497	0.004
G59	G3238	0.004
G59	G3335	0.004
G59	G3877	0.004
G59	G4330	0.004
G59	G4471	0.004
G59	G4643	0.004
G59	G4919	0.004
G59	G5178	0.004
G59	G5233	0.004
G241	G2392	0.004
G241	G3337	0.004
G241	G3611	0.004
G241	G3713	0.004
G241	G4096	0.004
G241	G4667	0.004
G241	G5268	0.004
G224	G1405	0.0039
G224	G794	0.0039
G224	G960	0.0039
G224	G974	0.0039
G224	G1260	0.0039
G224	G1895	0.0039
G224	G3344	0.0039
G224	G4060	0.0039
G224	G4342	0.0039
G59	G2920	0.0039
G59	G5923	0.0039
G241	G84	0.0039
G241	G829	0.0039
G241	G1242	0.0039
G241	G2741	0.0039
G241	G3534	0.0039
G224	G75	0.0039
G224	G700	0.0039
G224	G1423	0.0039
G224	G1432	0.0039
G224	G2478	0.0039
G224	G2582	0.0039
G224	G2869	0.0039
G224	G3275	0.0039
G224	G3384	0.0039
G224	G4203	0.0039
G224	G4219	0.0039
G224	G4603	0.0039
G224	G5188	0.0039
G224	G5230	0.0039
G59	G220	0.0039
G59	G426	0.0039
G59	G780	0.0039
G59	G875	0.0039
G59	G1031	0.0039
G59	G1555	0.0039
G59	G2946	0.0039
G59	G3452	0.0039
G59	G5422	0.0039
G224	G249	0.0039
G224	G1199	0.0039
G224	G1339	0.0039
G224	G1572	0.0039
G224	G1757	0.0039
G224	G2098	0.0039
G224	G2366	0.0039
G224	G2479	0.0039
G224	G3115	0.0039
G224	G3191	0.0039
G224	G3218	0.0039
G224	G3434	0.0039
G224	G3482	0.0039
G224	G3604	0.0039
G224	G4120	0.0039
G224	G4230	0.0039
G224	G4563	0.0039
G224	G4597	0.0039
G224	G4947	0.0039
G224	G5776	0.0039
G224	G5819	0.0039
G224	G978	0.0039
G224	G1095	0.0039
G224	G1529	0.0039
G224	G1542	0.0039
G224	G1700	0.0039
G224	G2636	0.0039
G224	G2895	0.0039
G224	G3206	0.0039
G224	G3311	0.0039
G224	G3374	0.0039
G224	G3610	0.0039
G224	G4052	0.0039
G224	G4981	0.0039
G224	G5472	0.0039
G224	G5706	0.0039
G59	G3361	0.0038
G59	G256	0.0038
G59	G271	0.0038
G59	G320	0.0038
G59	G702	0.0038
G59	G1261	0.0038
G59	G2741	0.0038
G59	G3268	0.0038
G241	G4581	0.0038
G241	G123	0.0038
G241	G389	0.0038
G241	G941	0.0038
G241	G1042	0.0038
G241	G1215	0.0038
G241	G2296	0.0038
G241	G2485	0.0038
G241	G2858	0.0038
G241	G4416	0.0038
G241	G5286	0.0038
G59	G276	0.0038
G59	G1488	0.0038
G59	G2094	0.0038
G59	G2547	0.0038
G59	G2660	0.0038
G59	G4323	0.0038
G59	G5268	0.0038
G224	G3569	0.0037
G318	G4195	0.0037
G59	G4254	0.0037
G224	G311	0.0037
G318	G1516	0.0037
G224	G2129	0.0037
G224	G3243	0.0037
G224	G3572	0.0037
G224	G5294	0.0037
G191	G5842	0.0037
G318	G5842	0.0037
G191	G977	0.0037
G318	G977	0.0037
G318	G1768	0.0037
G318	G3092	0.0037
G191	G3891	0.0037
G318	G3969	0.0037
G224	G194	0.0037
G224	G313	0.0037
G224	G992	0.0037
G224	G1650	0.0037
G318	G2208	0.0037
G224	G2490	0.0037
G224	G3475	0.0037
G224	G3483	0.0037
G191	G3528	0.0037
G224	G3625	0.0037
G224	G4244	0.0037
G224	G4432	0.0037
G191	G4525	0.0037
G191	G4693	0.0037
G224	G5601	0.0037
G191	G407	0.0037
G318	G407	0.0037
G318	G1527	0.0037
G318	G1605	0.0037
G191	G394	0.0037
G224	G530	0.0037
G318	G785	0.0037
G224	G1427	0.0037
G224	G1740	0.0037
G318	G1789	0.0037
G224	G1821	0.0037
G224	G1901	0.0037
G318	G1924	0.0037
G224	G2097	0.0037
G318	G2168	0.0037
G224	G2398	0.0037
G224	G2423	0.0037
G224	G2424	0.0037
G224	G2694	0.0037
G318	G2795	0.0037
G318	G3513	0.0037
G224	G3532	0.0037
G191	G3569	0.0037
G318	G3583	0.0037
G318	G3680	0.0037
G224	G3718	0.0037
G191	G3758	0.0037
G224	G4258	0.0037
G191	G4264	0.0037
G224	G4329	0.0037
G224	G4343	0.0037
G224	G4864	0.0037
G224	G4983	0.0037
G224	G5062	0.0037
G224	G5257	0.0037
G224	G5361	0.0037
G224	G5577	0.0037
G224	G5742	0.0037
G224	G5761	0.0037
G191	G5820	0.0037
G241	G76	0.0037
G241	G111	0.0037
G241	G187	0.0037
G241	G218	0.0037
G241	G237	0.0037
G241	G293	0.0037
G241	G375	0.0037
G241	G707	0.0037
G241	G1302	0.0037
G241	G1664	0.0037
G241	G1814	0.0037
G241	G1974	0.0037
G241	G2062	0.0037
G241	G2490	0.0037
G241	G3442	0.0037
G241	G3736	0.0037
G241	G3776	0.0037
G241	G4262	0.0037
G241	G4392	0.0037
G241	G5076	0.0037
G59	G1615	0.0037
G59	G1762	0.0037
G59	G2693	0.0037
G59	G2776	0.0037
G59	G2963	0.0037
G59	G3927	0.0037
G59	G4639	0.0037
G59	G5257	0.0037
G59	G5322	0.0037
G59	G5777	0.0037
G59	G5909	0.0037
G318	G35	0.0037
G191	G148	0.0037
G191	G639	0.0037
G191	G2001	0.0037
G318	G2001	0.0037
G318	G2050	0.0037
G318	G2442	0.0037
G318	G2840	0.0037
G318	G2953	0.0037
G191	G3927	0.0037
G191	G3932	0.0037
G241	G516	0.0037
G241	G548	0.0037
G241	G655	0.0037
G241	G861	0.0037
G241	G940	0.0037
G241	G1085	0.0037
G241	G1109	0.0037
G241	G1160	0.0037
G241	G1602	0.0037
G241	G1652	0.0037
G241	G2039	0.0037
G241	G2434	0.0037
G241	G2486	0.0037
G241	G2567	0.0037
G241	G2796	0.0037
G241	G3227	0.0037
G241	G3319	0.0037
G241	G3586	0.0037
G241	G3608	0.0037
G241	G3640	0.0037
G241	G3813	0.0037
G241	G3815	0.0037
G241	G3923	0.0037
G241	G4009	0.0037
G241	G4157	0.0037
G241	G4180	0.0037
G241	G4191	0.0037
G241	G4353	0.0037
G241	G4385	0.0037
G241	G4644	0.0037
G241	G4903	0.0037
G241	G5169	0.0037
G241	G5519	0.0037
G241	G5626	0.0037
G191	G225	0.0037
G224	G609	0.0037
G318	G863	0.0037
G318	G878	0.0037
G318	G946	0.0037
G191	G981	0.0037
G318	G981	0.0037
G318	G1317	0.0037
G224	G1388	0.0037
G224	G1439	0.0037
G191	G1524	0.0037
G224	G1546	0.0037
G191	G2384	0.0037
G318	G2384	0.0037
G224	G2798	0.0037
G224	G3656	0.0037
G318	G4085	0.0037
G224	G4183	0.0037
G318	G4630	0.0037
G318	G5433	0.0037
G318	G5437	0.0037
G191	G5644	0.0037
G191	G5735	0.0037
G318	G482	0.0037
G191	G2660	0.0037
G191	G3118	0.0037
G191	G3611	0.0037
G191	G5391	0.0037
G241	G4432	0.0036
G59	G207	0.0036
G59	G2903	0.0036
G59	G4342	0.0036
G59	G5360	0.0036
G59	G5637	0.0036
G59	G18	0.0036
G59	G378	0.0036
G59	G468	0.0036
G59	G718	0.0036
G59	G1113	0.0036
G59	G1728	0.0036
G59	G1793	0.0036
G59	G1862	0.0036
G59	G2337	0.0036
G59	G3506	0.0036
G59	G3675	0.0036
G59	G3885	0.0036
G59	G4394	0.0036
G59	G4833	0.0036
G241	G873	0.0036
G241	G1877	0.0036
G241	G2322	0.0036
G241	G2383	0.0036
G241	G2518	0.0036
G241	G2779	0.0036
G241	G2835	0.0036
G241	G3832	0.0036
G241	G4248	0.0036
G241	G5670	0.0036
G241	G5723	0.0036
G59	G660	0.0035
G241	G601	0.0035
G241	G1497	0.0035
G241	G1977	0.0035
G241	G3496	0.0035
G241	G3722	0.0035
G241	G5121	0.0035
G241	G416	0.0035
G241	G450	0.0035
G241	G566	0.0035
G241	G2900	0.0035
G241	G3007	0.0035
G241	G3086	0.0035
G241	G3143	0.0035
G241	G4189	0.0035
G241	G5898	0.0035
G59	G304	0.0035
G59	G658	0.0035
G59	G1956	0.0035
G59	G3325	0.0035
G59	G4312	0.0035
G59	G4629	0.0035
G59	G4845	0.0035
G59	G4870	0.0035
G224	G3957	0.0034
G224	G5135	0.0034
G59	G592	0.0034
G59	G3105	0.0034
G59	G3568	0.0034
G59	G4470	0.0034
G59	G4624	0.0034
G59	G5437	0.0034
G59	G5511	0.0034
G224	G841	0.0034
G224	G1673	0.0034
G224	G2220	0.0034
G224	G2362	0.0034
G224	G2754	0.0034
G224	G4216	0.0034
G224	G4259	0.0034
G224	G4882	0.0034
G224	G4956	0.0034
G224	G4957	0.0034
G224	G5129	0.0034
G224	G5389	0.0034
G241	G990	0.0034
G241	G1860	0.0034
G241	G3847	0.0034
G241	G3972	0.0034
G241	G5067	0.0034
G241	G5728	0.0034
G224	G390	0.0034
G224	G504	0.0034
G224	G636	0.0034
G224	G891	0.0034
G224	G919	0.0034
G224	G920	0.0034
G224	G950	0.0034
G224	G1005	0.0034
G224	G1301	0.0034
G224	G1678	0.0034
G224	G1692	0.0034
G224	G1876	0.0034
G224	G3776	0.0034
G224	G4256	0.0034
G224	G4382	0.0034
G224	G4590	0.0034
G224	G4769	0.0034
G224	G4869	0.0034
G224	G4897	0.0034
G224	G5432	0.0034
G241	G44	0.0034
G241	G60	0.0034
G241	G1720	0.0034
G241	G2376	0.0034
G241	G2419	0.0034
G241	G2544	0.0034
G241	G2981	0.0034
G241	G3107	0.0034
G241	G3165	0.0034
G241	G3223	0.0034
G241	G3941	0.0034
G241	G3960	0.0034
G241	G4215	0.0034
G241	G4871	0.0034
G241	G4908	0.0034
G241	G4989	0.0034
G241	G5038	0.0034
G241	G5458	0.0034
G241	G5662	0.0034
G241	G5666	0.0034
G224	G150	0.0034
G224	G549	0.0034
G224	G1239	0.0034
G224	G2280	0.0034
G224	G3638	0.0034
G224	G3786	0.0034
G224	G4996	0.0034
G224	G5103	0.0034
G59	G221	0.0034
G59	G318	0.0034
G59	G1071	0.0034
G59	G5180	0.0034
G59	G5820	0.0033
G59	G644	0.0033
G59	G923	0.0033
G59	G1402	0.0033
G59	G3104	0.0033
G59	G4112	0.0033
G59	G4354	0.0033
G59	G4382	0.0033
G59	G4401	0.0033
G59	G4545	0.0033
G59	G5305	0.0033
G241	G493	0.0033
G241	G541	0.0033
G241	G563	0.0033
G241	G1413	0.0033
G241	G1510	0.0033
G241	G1608	0.0033
G241	G1797	0.0033
G241	G1870	0.0033
G241	G2020	0.0033
G241	G2191	0.0033
G241	G2536	0.0033
G241	G2746	0.0033
G241	G2829	0.0033
G241	G2840	0.0033
G241	G3049	0.0033
G241	G3162	0.0033
G241	G3258	0.0033
G241	G3294	0.0033
G241	G3348	0.0033
G241	G3377	0.0033
G241	G3880	0.0033
G241	G4160	0.0033
G241	G4233	0.0033
G241	G4469	0.0033
G241	G4551	0.0033
G241	G4838	0.0033
G241	G4894	0.0033
G241	G5052	0.0033
G241	G5142	0.0033
G241	G5424	0.0033
G241	G5617	0.0033
G241	G5813	0.0033
G241	G5837	0.0033
G241	G229	0.0033
G241	G421	0.0033
G241	G440	0.0033
G241	G896	0.0033
G241	G1036	0.0033
G241	G1067	0.0033
G241	G2097	0.0033
G241	G2630	0.0033
G241	G3201	0.0033
G241	G3553	0.0033
G241	G4052	0.0033
G241	G4725	0.0033
G241	G5146	0.0033
G241	G5252	0.0033
G241	G5701	0.0033
G241	G5706	0.0033
G224	G1419	0.0032
G241	G1934	0.0032
G318	G4889	0.0032
G191	G4624	0.0032
G191	G5487	0.0032
G241	G386	0.0032
G241	G3028	0.0032
G241	G3978	0.0032
G241	G5294	0.0032
G318	G3614	0.0032
G318	G3901	0.0032
G318	G4528	0.0032
G224	G132	0.0032
G224	G200	0.0032
G224	G213	0.0032
G224	G340	0.0032
G191	G371	0.0032
G224	G622	0.0032
G224	G837	0.0032
G191	G1200	0.0032
G224	G1200	0.0032
G224	G1543	0.0032
G224	G2106	0.0032
G224	G2204	0.0032
G224	G2265	0.0032
G191	G2284	0.0032
G224	G2785	0.0032
G224	G3393	0.0032
G224	G4232	0.0032
G224	G4503	0.0032
G191	G4939	0.0032
G191	G5197	0.0032
G224	G5586	0.0032
G191	G5796	0.0032
G224	G5878	0.0032
G59	G724	0.0032
G59	G1096	0.0032
G59	G4756	0.0032
G318	G465	0.0032
G191	G746	0.0032
G318	G746	0.0032
G318	G2269	0.0032
G318	G5060	0.0032
G318	G5853	0.0032
G318	G1227	0.0032
G224	G1343	0.0032
G318	G1378	0.0032
G318	G1422	0.0032
G318	G1547	0.0032
G224	G1551	0.0032
G224	G1599	0.0032
G318	G1611	0.0032
G224	G1681	0.0032
G224	G1798	0.0032
G224	G1900	0.0032
G224	G2141	0.0032
G224	G2250	0.0032
G191	G2386	0.0032
G191	G2625	0.0032
G224	G2687	0.0032
G224	G2773	0.0032
G224	G2926	0.0032
G224	G3207	0.0032
G318	G3294	0.0032
G224	G3341	0.0032
G224	G3421	0.0032
G318	G3553	0.0032
G224	G3944	0.0032
G224	G3976	0.0032
G191	G4744	0.0032
G318	G4744	0.0032
G318	G5255	0.0032
G224	G5490	0.0032
G191	G5730	0.0032
G224	G5829	0.0032
G318	G404	0.0032
G318	G1365	0.0032
G191	G1869	0.0032
G318	G2564	0.0032
G191	G3394	0.0032
G191	G5333	0.0032
G318	G5402	0.0032
G191	G5455	0.0032
G318	G5793	0.0032
G59	G241	0.0032
G59	G289	0.0032
G59	G303	0.0032
G59	G574	0.0032
G59	G966	0.0032
G59	G1395	0.0032
G59	G1830	0.0032
G59	G1859	0.0032
G59	G1937	0.0032
G59	G1984	0.0032
G59	G2203	0.0032
G59	G2583	0.0032
G59	G2624	0.0032
G59	G3114	0.0032
G59	G3448	0.0032
G59	G3734	0.0032
G59	G3857	0.0032
G59	G4046	0.0032
G59	G4141	0.0032
G59	G4202	0.0032
G59	G4231	0.0032
G59	G4517	0.0032
G59	G5807	0.0032
G59	G5884	0.0032
G318	G96	0.0032
G224	G379	0.0032
G318	G797	0.0032
G224	G810	0.0032
G224	G869	0.0032
G191	G1174	0.0032
G224	G1329	0.0032
G191	G2006	0.0032
G318	G2157	0.0032
G191	G2324	0.0032
G191	G2740	0.0032
G318	G2851	0.0032
G191	G2933	0.0032
G318	G2962	0.0032
G224	G3084	0.0032
G224	G3176	0.0032
G224	G3453	0.0032
G224	G3485	0.0032
G191	G3516	0.0032
G318	G3516	0.0032
G224	G3594	0.0032
G224	G3720	0.0032
G191	G4714	0.0032
G191	G5456	0.0032
G191	G5637	0.0032
G224	G5740	0.0032
G224	G5858	0.0032
G191	G5949	0.0032
G318	G5949	0.0032
G191	G39	0.0032
G191	G1527	0.0032
G191	G1877	0.0032
G191	G2150	0.0032
G191	G2730	0.0032
G191	G2737	0.0032
G191	G3942	0.0032
G191	G4397	0.0032
G191	G5388	0.0032
G241	G1154	0.0031
G241	G1435	0.0031
G241	G2430	0.0031
G241	G3243	0.0031
G241	G4535	0.0031
G241	G4817	0.0031
G241	G1039	0.0031
G241	G1850	0.0031
G241	G2009	0.0031
G241	G2272	0.0031
G241	G2561	0.0031
G241	G3932	0.0031
G241	G5364	0.0031
G241	G5442	0.0031
G59	G45	0.0031
G59	G445	0.0031
G59	G1012	0.0031
G59	G1753	0.0031
G59	G1940	0.0031
G59	G2042	0.0031
G59	G2223	0.0031
G59	G2962	0.0031
G59	G3026	0.0031
G59	G3075	0.0031
G59	G3196	0.0031
G59	G3299	0.0031
G59	G4447	0.0031
G59	G4468	0.0031
G224	G3199	0.003
G224	G4925	0.003
G224	G5412	0.003
G59	G4058	0.003
G59	G4523	0.003
G59	G5639	0.003
G224	G4	0.003
G224	G186	0.003
G224	G1043	0.003
G224	G1107	0.003
G224	G3405	0.003
G224	G3783	0.003
G224	G4229	0.003
G224	G5125	0.003
G224	G5524	0.003
G224	G1085	0.003
G224	G1263	0.003
G224	G1642	0.003
G224	G1803	0.003
G224	G2076	0.003
G224	G2268	0.003
G224	G2358	0.003
G224	G2381	0.003
G224	G2807	0.003
G224	G2812	0.003
G224	G2871	0.003
G224	G3024	0.003
G224	G3499	0.003
G224	G3782	0.003
G224	G3905	0.003
G224	G4530	0.003
G224	G5864	0.003
G241	G53	0.003
G241	G94	0.003
G241	G419	0.003
G241	G570	0.003
G241	G719	0.003
G241	G871	0.003
G241	G962	0.003
G241	G2346	0.003
G241	G3106	0.003
G241	G3161	0.003
G241	G3259	0.003
G241	G3615	0.003
G241	G3738	0.003
G241	G4141	0.003
G241	G4360	0.003
G241	G4423	0.003
G241	G4513	0.003
G241	G61	0.003
G241	G110	0.003
G241	G453	0.003
G241	G864	0.003
G241	G955	0.003
G241	G1087	0.003
G241	G1315	0.003
G241	G1481	0.003
G241	G1486	0.003
G241	G1512	0.003
G241	G1888	0.003
G241	G1996	0.003
G241	G2096	0.003
G241	G2104	0.003
G241	G2335	0.003
G241	G2504	0.003
G241	G2631	0.003
G241	G2648	0.003
G241	G2923	0.003
G241	G3332	0.003
G241	G3416	0.003
G241	G3493	0.003
G241	G3560	0.003
G241	G3626	0.003
G241	G3837	0.003
G241	G3859	0.003
G241	G4056	0.003
G241	G4139	0.003
G241	G4359	0.003
G241	G4405	0.003
G241	G4574	0.003
G241	G4690	0.003
G241	G4733	0.003
G241	G4955	0.003
G241	G5086	0.003
G241	G5231	0.003
G241	G5497	0.003
G241	G5546	0.003
G241	G5625	0.003
G241	G5678	0.003
G241	G5792	0.003
G241	G5894	0.003
G241	G5914	0.003
G224	G368	0.003
G224	G399	0.003
G224	G580	0.003
G224	G1186	0.003
G224	G2253	0.003
G224	G3163	0.003
G224	G4247	0.003
G224	G5304	0.003
G224	G5763	0.003
G224	G5831	0.003
G59	G297	0.003
G59	G1281	0.003
G59	G1988	0.003
G59	G3460	0.003
G59	G3931	0.003
G59	G4459	0.003
G59	G4614	0.003
G59	G4725	0.003
G59	G5829	0.003
G241	G1634	0.0029
G59	G133	0.0029
G59	G1159	0.0029
G59	G1367	0.0029
G59	G1523	0.0029
G59	G1599	0.0029
G59	G2250	0.0029
G59	G2811	0.0029
G59	G3341	0.0029
G59	G3689	0.0029
G59	G3888	0.0029
G59	G4652	0.0029
G59	G4669	0.0029
G59	G4914	0.0029
G241	G235	0.0029
G241	G373	0.0029
G241	G381	0.0029
G241	G609	0.0029
G241	G1021	0.0029
G241	G1044	0.0029
G241	G1728	0.0029
G241	G1928	0.0029
G241	G2085	0.0029
G241	G2328	0.0029
G241	G2432	0.0029
G241	G2575	0.0029
G241	G2600	0.0029
G241	G2689	0.0029
G241	G3069	0.0029
G241	G3550	0.0029
G241	G3656	0.0029
G241	G3900	0.0029
G241	G4039	0.0029
G241	G4348	0.0029
G241	G4488	0.0029
G241	G4583	0.0029
G241	G4694	0.0029
G241	G5346	0.0029
G224	G887	0.0028
G191	G2573	0.0028
G318	G2573	0.0028
G224	G3152	0.0028
G224	G5000	0.0028
G241	G666	0.0028
G241	G1189	0.0028
G241	G5504	0.0028
G318	G412	0.0028
G191	G459	0.0028
G191	G3344	0.0028
G318	G3344	0.0028
G318	G4637	0.0028
G191	G5116	0.0028
G241	G230	0.0028
G241	G933	0.0028
G241	G3067	0.0028
G241	G5478	0.0028
G224	G403	0.0028
G224	G740	0.0028
G224	G1096	0.0028
G224	G1442	0.0028
G318	G1595	0.0028
G224	G1761	0.0028
G224	G2015	0.0028
G224	G2343	0.0028
G224	G2932	0.0028
G224	G3711	0.0028
G224	G3898	0.0028
G224	G4372	0.0028
G191	G4780	0.0028
G224	G5018	0.0028
G59	G1044	0.0028
G59	G1875	0.0028
G59	G2501	0.0028
G59	G3080	0.0028
G59	G5183	0.0028
G59	G5196	0.0028
G59	G5656	0.0028
G191	G119	0.0028
G318	G119	0.0028
G318	G386	0.0028
G191	G3435	0.0028
G191	G3442	0.0028
G318	G3865	0.0028
G191	G4518	0.0028
G318	G4943	0.0028
G224	G25	0.0028
G224	G237	0.0028
G224	G269	0.0028
G224	G1126	0.0028
G224	G1264	0.0028
G224	G1286	0.0028
G224	G1666	0.0028
G224	G1668	0.0028
G224	G1777	0.0028
G224	G1910	0.0028
G318	G2197	0.0028
G224	G2213	0.0028
G318	G2405	0.0028
G224	G2469	0.0028
G224	G2513	0.0028
G224	G2577	0.0028
G224	G2603	0.0028
G224	G3117	0.0028
G224	G3133	0.0028
G224	G3442	0.0028
G224	G3480	0.0028
G318	G3491	0.0028
G191	G3674	0.0028
G191	G3710	0.0028
G224	G3985	0.0028
G224	G4678	0.0028
G191	G4785	0.0028
G224	G4788	0.0028
G318	G4918	0.0028
G224	G5121	0.0028
G191	G5310	0.0028
G224	G5531	0.0028
G224	G5919	0.0028
G224	G5927	0.0028
G318	G430	0.0028
G318	G513	0.0028
G318	G1794	0.0028
G191	G2366	0.0028
G318	G2522	0.0028
G318	G2889	0.0028
G191	G3298	0.0028
G318	G3738	0.0028
G318	G4439	0.0028
G318	G4748	0.0028
G318	G5414	0.0028
G318	G5451	0.0028
G59	G1038	0.0028
G59	G1077	0.0028
G59	G1652	0.0028
G59	G1730	0.0028
G59	G1809	0.0028
G59	G1887	0.0028
G59	G2039	0.0028
G59	G2318	0.0028
G59	G2772	0.0028
G59	G3125	0.0028
G59	G3429	0.0028
G59	G3714	0.0028
G59	G3849	0.0028
G59	G4245	0.0028
G59	G4353	0.0028
G59	G4677	0.0028
G59	G4697	0.0028
G59	G4771	0.0028
G59	G5193	0.0028
G59	G5518	0.0028
G59	G5697	0.0028
G59	G5892	0.0028
G59	G5939	0.0028
G191	G17	0.0028
G318	G191	0.0028
G224	G305	0.0028
G224	G341	0.0028
G191	G378	0.0028
G224	G474	0.0028
G191	G653	0.0028
G318	G747	0.0028
G224	G883	0.0028
G191	G1029	0.0028
G318	G1173	0.0028
G224	G1222	0.0028
G191	G1235	0.0028
G318	G1351	0.0028
G318	G1433	0.0028
G224	G1465	0.0028
G224	G1558	0.0028
G318	G1669	0.0028
G191	G1943	0.0028
G191	G1991	0.0028
G191	G3205	0.0028
G318	G3205	0.0028
G224	G3317	0.0028
G224	G3835	0.0028
G224	G3910	0.0028
G191	G4064	0.0028
G318	G4838	0.0028
G224	G4920	0.0028
G224	G4932	0.0028
G224	G5203	0.0028
G224	G5206	0.0028
G224	G5332	0.0028
G224	G5435	0.0028
G224	G5548	0.0028
G318	G5907	0.0028
G191	G250	0.0028
G191	G254	0.0028
G318	G1891	0.0028
G318	G2880	0.0028
G191	G2977	0.0028
G191	G3145	0.0028
G318	G3931	0.0028
G191	G4087	0.0028
G191	G4459	0.0028
G241	G417	0.0027
G241	G498	0.0027
G241	G1605	0.0027
G241	G1828	0.0027
G241	G1975	0.0027
G241	G2715	0.0027
G241	G3517	0.0027
G241	G4105	0.0027
G241	G4973	0.0027
G241	G5153	0.0027
G59	G374	0.0027
G59	G1372	0.0027
G59	G1611	0.0027
G59	G1743	0.0027
G59	G3154	0.0027
G59	G4406	0.0027
G59	G4900	0.0027
G241	G57	0.0027
G241	G917	0.0027
G241	G1407	0.0027
G241	G1421	0.0027
G241	G3025	0.0027
G241	G3398	0.0027
G241	G3822	0.0027
G241	G5167	0.0027
G59	G3082	0.0026
G59	G4893	0.0026
G241	G177	0.0026
G241	G442	0.0026
G241	G512	0.0026
G241	G596	0.0026
G241	G777	0.0026
G241	G779	0.0026
G241	G816	0.0026
G241	G824	0.0026
G241	G1267	0.0026
G241	G1357	0.0026
G241	G1586	0.0026
G241	G1607	0.0026
G241	G1747	0.0026
G241	G1867	0.0026
G241	G1994	0.0026
G241	G2427	0.0026
G241	G2581	0.0026
G241	G2623	0.0026
G241	G2807	0.0026
G241	G2967	0.0026
G241	G2984	0.0026
G241	G3629	0.0026
G241	G3691	0.0026
G241	G3853	0.0026
G241	G4022	0.0026
G241	G4024	0.0026
G241	G4444	0.0026
G241	G4509	0.0026
G241	G4542	0.0026
G241	G4701	0.0026
G241	G4807	0.0026
G241	G4999	0.0026
G241	G5020	0.0026
G241	G5077	0.0026
G241	G5267	0.0026
G241	G5481	0.0026
G241	G5483	0.0026
G241	G5502	0.0026
G241	G5553	0.0026
G241	G5784	0.0026
G241	G5790	0.0026
G241	G5794	0.0026
G241	G142	0.0026
G241	G203	0.0026
G241	G520	0.0026
G241	G583	0.0026
G241	G826	0.0026
G241	G1630	0.0026
G241	G2051	0.0026
G241	G2219	0.0026
G241	G2774	0.0026
G241	G2959	0.0026
G241	G2989	0.0026
G241	G3541	0.0026
G241	G3603	0.0026
G241	G3744	0.0026
G241	G3842	0.0026
G241	G4891	0.0026
G241	G5013	0.0026
G241	G5180	0.0026
G59	G6	0.0026
G59	G1100	0.0026
G59	G1528	0.0026
G59	G2483	0.0026
G59	G3381	0.0026
G59	G3656	0.0026
G59	G4153	0.0026
G59	G4208	0.0026
G59	G4348	0.0026
G59	G4694	0.0026
G59	G4828	0.0026
G59	G4902	0.0026
G59	G5282	0.0026
G241	G3591	0.0025
G224	G5923	0.0025
G224	G1047	0.0025
G224	G1406	0.0025
G224	G2188	0.0025
G224	G2377	0.0025
G224	G2434	0.0025
G224	G2556	0.0025
G224	G3123	0.0025
G224	G3768	0.0025
G224	G3818	0.0025
G224	G5315	0.0025
G224	G109	0.0025
G224	G235	0.0025
G224	G314	0.0025
G224	G568	0.0025
G224	G788	0.0025
G224	G1009	0.0025
G224	G1534	0.0025
G224	G1823	0.0025
G224	G1941	0.0025
G224	G1979	0.0025
G224	G2192	0.0025
G224	G2817	0.0025
G224	G2974	0.0025
G224	G3478	0.0025
G224	G3916	0.0025
G224	G4065	0.0025
G224	G4727	0.0025
G224	G5190	0.0025
G224	G5699	0.0025
G224	G5780	0.0025
G59	G107	0.0025
G59	G794	0.0025
G59	G1642	0.0025
G59	G1770	0.0025
G59	G2211	0.0025
G59	G2234	0.0025
G59	G2382	0.0025
G59	G2653	0.0025
G59	G2749	0.0025
G59	G4025	0.0025
G59	G4749	0.0025
G224	G130	0.0025
G224	G511	0.0025
G224	G525	0.0025
G224	G540	0.0025
G224	G968	0.0025
G224	G1101	0.0025
G224	G1128	0.0025
G224	G1288	0.0025
G224	G1772	0.0025
G224	G2004	0.0025
G224	G2105	0.0025
G224	G2831	0.0025
G224	G3757	0.0025
G224	G3977	0.0025
G224	G4193	0.0025
G224	G5403	0.0025
G224	G5493	0.0025
G224	G5750	0.0025
G241	G459	0.0024
G241	G3409	0.0024
G241	G1538	0.0024
G241	G1930	0.0024
G59	G1393	0.0024
G59	G1968	0.0024
G59	G2370	0.0024
G59	G4285	0.0024
G59	G5160	0.0024
G59	G5244	0.0024
G59	G5714	0.0024
G318	G3200	0.0023
G224	G3867	0.0023
G59	G121	0.0023
G59	G2049	0.0023
G59	G2918	0.0023
G59	G4621	0.0023
G191	G1898	0.0023
G318	G3243	0.0023
G191	G3572	0.0023
G191	G4520	0.0023
G318	G4520	0.0023
G318	G4800	0.0023
G224	G430	0.0023
G224	G1045	0.0023
G318	G1284	0.0023
G224	G2052	0.0023
G318	G2692	0.0023
G224	G3291	0.0023
G224	G5301	0.0023
G224	G5581	0.0023
G241	G139	0.0023
G241	G313	0.0023
G241	G2647	0.0023
G241	G3090	0.0023
G241	G3253	0.0023
G241	G3418	0.0023
G241	G3483	0.0023
G241	G5194	0.0023
G318	G457	0.0023
G318	G3291	0.0023
G191	G4195	0.0023
G318	G4244	0.0023
G318	G83	0.0023
G191	G472	0.0023
G191	G499	0.0023
G318	G812	0.0023
G191	G1451	0.0023
G224	G1492	0.0023
G191	G1584	0.0023
G224	G1632	0.0023
G224	G1649	0.0023
G191	G1803	0.0023
G318	G1965	0.0023
G224	G2048	0.0023
G318	G2082	0.0023
G224	G2172	0.0023
G224	G2464	0.0023
G224	G2820	0.0023
G224	G2843	0.0023
G224	G3023	0.0023
G224	G3044	0.0023
G224	G3908	0.0023
G224	G4083	0.0023
G191	G4110	0.0023
G224	G4293	0.0023
G224	G4505	0.0023
G224	G4551	0.0023
G191	G4566	0.0023
G224	G4611	0.0023
G191	G5052	0.0023
G224	G5066	0.0023
G224	G5495	0.0023
G191	G5737	0.0023
G224	G5738	0.0023
G241	G258	0.0023
G241	G681	0.0023
G241	G1297	0.0023
G241	G1363	0.0023
G241	G1912	0.0023
G241	G3680	0.0023
G241	G3861	0.0023
G241	G4473	0.0023
G241	G5533	0.0023
G318	G604	0.0023
G318	G814	0.0023
G318	G1192	0.0023
G191	G1741	0.0023
G318	G3076	0.0023
G191	G3534	0.0023
G318	G3581	0.0023
G318	G4238	0.0023
G318	G4626	0.0023
G191	G4649	0.0023
G59	G216	0.0023
G59	G253	0.0023
G59	G493	0.0023
G59	G563	0.0023
G59	G587	0.0023
G59	G656	0.0023
G59	G1069	0.0023
G59	G1150	0.0023
G59	G1424	0.0023
G59	G1608	0.0023
G59	G1718	0.0023
G59	G1903	0.0023
G59	G2064	0.0023
G59	G2076	0.0023
G59	G2109	0.0023
G59	G2247	0.0023
G59	G2261	0.0023
G59	G2340	0.0023
G59	G2491	0.0023
G59	G2586	0.0023
G59	G2746	0.0023
G59	G2990	0.0023
G59	G3162	0.0023
G59	G3646	0.0023
G59	G3876	0.0023
G59	G4057	0.0023
G59	G4080	0.0023
G59	G4609	0.0023
G59	G4650	0.0023
G59	G4794	0.0023
G59	G5187	0.0023
G59	G5291	0.0023
G59	G5424	0.0023
G59	G5604	0.0023
G191	G344	0.0023
G224	G355	0.0023
G191	G585	0.0023
G318	G856	0.0023
G224	G1132	0.0023
G224	G1237	0.0023
G191	G1248	0.0023
G191	G1859	0.0023
G191	G1957	0.0023
G318	G2355	0.0023
G318	G2748	0.0023
G224	G2940	0.0023
G191	G2980	0.0023
G318	G2980	0.0023
G224	G3057	0.0023
G318	G3250	0.0023
G224	G3353	0.0023
G224	G3473	0.0023
G224	G4608	0.0023
G318	G5140	0.0023
G318	G5597	0.0023
G191	G5707	0.0023
G318	G5707	0.0023
G224	G5855	0.0023
G318	G5884	0.0023
G191	G6	0.0023
G191	G58	0.0023
G191	G804	0.0023
G318	G804	0.0023
G191	G811	0.0023
G191	G831	0.0023
G318	G1100	0.0023
G318	G1546	0.0023
G318	G1847	0.0023
G191	G2328	0.0023
G191	G3550	0.0023
G318	G3550	0.0023
G191	G4183	0.0023
G318	G4183	0.0023
G191	G4488	0.0023
G191	G4826	0.0023
G318	G5106	0.0023
G191	G5896	0.0023
G59	G1868	0.0022
G59	G2058	0.0022
G59	G2236	0.0022
G59	G2279	0.0022
G59	G3557	0.0022
G59	G3574	0.0022
G59	G3979	0.0022
G59	G4509	0.0022
G59	G4742	0.0022
G59	G4818	0.0022
G59	G5191	0.0022
G59	G5364	0.0022
G59	G5652	0.0022
G241	G467	0.0022
G241	G477	0.0022
G241	G543	0.0022
G241	G561	0.0022
G241	G1061	0.0022
G241	G1146	0.0022
G241	G1409	0.0022
G241	G1522	0.0022
G241	G1637	0.0022
G241	G1673	0.0022
G241	G1796	0.0022
G241	G2160	0.0022
G241	G2271	0.0022
G241	G2314	0.0022
G241	G2492	0.0022
G241	G2950	0.0022
G241	G2982	0.0022
G241	G3177	0.0022
G241	G3373	0.0022
G241	G3754	0.0022
G241	G3780	0.0022
G241	G3808	0.0022
G241	G3864	0.0022
G241	G4019	0.0022
G241	G4080	0.0022
G241	G4318	0.0022
G241	G4476	0.0022
G241	G4501	0.0022
G241	G4627	0.0022
G241	G4726	0.0022
G241	G4841	0.0022
G241	G4890	0.0022
G241	G5162	0.0022
G241	G5369	0.0022
G241	G5382	0.0022
G241	G5548	0.0022
G241	G5648	0.0022
G241	G5711	0.0022
G241	G5793	0.0022
G241	G246	0.0022
G241	G869	0.0022
G241	G887	0.0022
G241	G964	0.0022
G241	G1380	0.0022
G241	G1581	0.0022
G241	G1690	0.0022
G241	G1907	0.0022
G241	G2137	0.0022
G241	G2199	0.0022
G241	G2212	0.0022
G241	G2450	0.0022
G241	G2496	0.0022
G241	G2501	0.0022
G241	G2769	0.0022
G241	G2863	0.0022
G241	G3176	0.0022
G241	G3439	0.0022
G241	G3485	0.0022
G241	G4243	0.0022
G241	G4415	0.0022
G241	G5059	0.0022
G241	G5235	0.0022
G241	G5509	0.0022
G241	G5740	0.0022
G59	G850	0.0022
G59	G1194	0.0022
G59	G1702	0.0022
G59	G2401	0.0022
G59	G2955	0.0022
G59	G5013	0.0022
G59	G5104	0.0022
G59	G5273	0.0022
G241	G1405	0.0021
G224	G417	0.0021
G224	G784	0.0021
G224	G5898	0.0021
G241	G784	0.0021
G59	G177	0.0021
G59	G3386	0.0021
G59	G4426	0.0021
G59	G4586	0.0021
G224	G1476	0.0021
G224	G1934	0.0021
G224	G2212	0.0021
G224	G2786	0.0021
G224	G3283	0.0021
G224	G3663	0.0021
G224	G3752	0.0021
G224	G5234	0.0021
G224	G5696	0.0021
G224	G499	0.0021
G224	G642	0.0021
G224	G1114	0.0021
G224	G1226	0.0021
G224	G1477	0.0021
G224	G1661	0.0021
G224	G2072	0.0021
G224	G2090	0.0021
G224	G2293	0.0021
G224	G2964	0.0021
G224	G3445	0.0021
G224	G3994	0.0021
G224	G5142	0.0021
G59	G2513	0.0021
G59	G2615	0.0021
G59	G2783	0.0021
G59	G3414	0.0021
G59	G5381	0.0021
G224	G391	0.0021
G224	G487	0.0021
G224	G539	0.0021
G224	G647	0.0021
G224	G799	0.0021
G224	G1591	0.0021
G224	G1675	0.0021
G224	G2113	0.0021
G224	G2256	0.0021
G224	G2945	0.0021
G224	G4294	0.0021
G224	G4573	0.0021
G224	G5209	0.0021
G224	G5327	0.0021
G224	G5341	0.0021
G224	G5509	0.0021
G224	G5691	0.0021
G224	G5913	0.0021
G241	G3637	0.002
G241	G3665	0.002
G59	G3129	0.002
G59	G3283	0.002
G59	G3296	0.002
G59	G3369	0.002
G59	G4068	0.002
G59	G4686	0.002
G59	G5380	0.002
G59	G5935	0.002
G241	G667	0.002
G241	G841	0.002
G241	G1629	0.002
G241	G2780	0.002
G241	G2992	0.002
G241	G4663	0.002
G241	G5589	0.002
G241	G5738	0.002
G241	G5769	0.002
G241	G101	0.0019
G241	G143	0.0019
G241	G305	0.0019
G241	G534	0.0019
G241	G1620	0.0019
G241	G2183	0.0019
G241	G2386	0.0019
G241	G2462	0.0019
G241	G2555	0.0019
G241	G2626	0.0019
G241	G3140	0.0019
G241	G3423	0.0019
G241	G3641	0.0019
G241	G3775	0.0019
G241	G3878	0.0019
G241	G4546	0.0019
G241	G4619	0.0019
G241	G67	0.0019
G241	G328	0.0019
G241	G572	0.0019
G241	G671	0.0019
G241	G1106	0.0019
G241	G1561	0.0019
G241	G1672	0.0019
G241	G1985	0.0019
G241	G2082	0.0019
G241	G2310	0.0019
G241	G2552	0.0019
G241	G2736	0.0019
G241	G2754	0.0019
G241	G2781	0.0019
G241	G2830	0.0019
G241	G3974	0.0019
G241	G4433	0.0019
G241	G4486	0.0019
G241	G4519	0.0019
G241	G4567	0.0019
G241	G4593	0.0019
G241	G4635	0.0019
G241	G4647	0.0019
G241	G4941	0.0019
G241	G4960	0.0019
G241	G5139	0.0019
G241	G5276	0.0019
G241	G5359	0.0019
G241	G5362	0.0019
G241	G5771	0.0019
G241	G5834	0.0019
G59	G165	0.0019
G59	G266	0.0019
G59	G372	0.0019
G59	G453	0.0019
G59	G575	0.0019
G59	G610	0.0019
G59	G955	0.0019
G59	G1118	0.0019
G59	G1512	0.0019
G59	G1526	0.0019
G59	G2560	0.0019
G59	G2591	0.0019
G59	G2648	0.0019
G59	G2813	0.0019
G59	G3111	0.0019
G59	G3187	0.0019
G59	G3271	0.0019
G59	G3507	0.0019
G59	G3837	0.0019
G59	G4226	0.0019
G59	G4574	0.0019
G59	G4733	0.0019
G59	G4843	0.0019
G59	G5128	0.0019
G59	G5448	0.0019
G59	G5468	0.0019
G191	G2279	0.0018
G241	G3582	0.0018
G318	G5218	0.0018
G318	G2133	0.0018
G191	G2743	0.0018
G318	G2743	0.0018
G318	G2797	0.0018
G191	G727	0.0018
G224	G1279	0.0018
G224	G1683	0.0018
G191	G2862	0.0018
G318	G2918	0.0018
G224	G2961	0.0018
G191	G3915	0.0018
G318	G4308	0.0018
G224	G5024	0.0018
G318	G5541	0.0018
G191	G525	0.0018
G318	G1051	0.0018
G191	G1629	0.0018
G318	G1629	0.0018
G191	G2081	0.0018
G318	G3620	0.0018
G318	G4173	0.0018
G318	G4824	0.0018
G318	G5129	0.0018
G59	G25	0.0018
G59	G461	0.0018
G59	G506	0.0018
G59	G1738	0.0018
G59	G2579	0.0018
G59	G3041	0.0018
G59	G3309	0.0018
G59	G3348	0.0018
G59	G3430	0.0018
G59	G4622	0.0018
G59	G4917	0.0018
G59	G5011	0.0018
G59	G5336	0.0018
G59	G5337	0.0018
G59	G5660	0.0018
G318	G107	0.0018
G224	G127	0.0018
G224	G782	0.0018
G224	G828	0.0018
G191	G998	0.0018
G224	G1298	0.0018
G224	G1647	0.0018
G191	G1668	0.0018
G318	G1668	0.0018
G318	G2206	0.0018
G224	G2251	0.0018
G224	G2447	0.0018
G224	G2735	0.0018
G224	G2969	0.0018
G224	G3651	0.0018
G224	G3806	0.0018
G224	G4092	0.0018
G224	G4373	0.0018
G224	G4738	0.0018
G191	G5324	0.0018
G318	G5324	0.0018
G224	G5334	0.0018
G224	G5662	0.0018
G318	G36	0.0018
G191	G162	0.0018
G191	G230	0.0018
G318	G357	0.0018
G191	G626	0.0018
G318	G626	0.0018
G191	G708	0.0018
G191	G1144	0.0018
G191	G1333	0.0018
G318	G2196	0.0018
G191	G2221	0.0018
G318	G2529	0.0018
G318	G2804	0.0018
G191	G2954	0.0018
G191	G3463	0.0018
G318	G4150	0.0018
G318	G4389	0.0018
G191	G4631	0.0018
G318	G4685	0.0018
G318	G4869	0.0018
G318	G5819	0.0018
G224	G90	0.0018
G224	G167	0.0018
G224	G211	0.0018
G224	G350	0.0018
G318	G413	0.0018
G224	G450	0.0018
G318	G466	0.0018
G191	G623	0.0018
G191	G675	0.0018
G224	G946	0.0018
G224	G1013	0.0018
G224	G1706	0.0018
G191	G1809	0.0018
G224	G2177	0.0018
G224	G2519	0.0018
G224	G2734	0.0018
G191	G2749	0.0018
G191	G2890	0.0018
G318	G3219	0.0018
G191	G3223	0.0018
G318	G3285	0.0018
G224	G3312	0.0018
G224	G3330	0.0018
G191	G3619	0.0018
G318	G3654	0.0018
G224	G3973	0.0018
G224	G4085	0.0018
G224	G4249	0.0018
G224	G4565	0.0018
G224	G4708	0.0018
G224	G4887	0.0018
G191	G4903	0.0018
G318	G5626	0.0018
G191	G5924	0.0018
G241	G277	0.0018
G241	G648	0.0018
G241	G691	0.0018
G241	G1504	0.0018
G241	G1530	0.0018
G241	G1626	0.0018
G241	G1736	0.0018
G241	G1763	0.0018
G241	G2083	0.0018
G241	G2341	0.0018
G241	G2414	0.0018
G241	G2759	0.0018
G241	G2883	0.0018
G241	G3315	0.0018
G241	G3363	0.0018
G241	G3429	0.0018
G241	G3494	0.0018
G241	G3890	0.0018
G241	G4015	0.0018
G241	G4234	0.0018
G241	G4364	0.0018
G241	G4487	0.0018
G241	G4804	0.0018
G241	G5060	0.0018
G241	G5352	0.0018
G241	G5365	0.0018
G241	G5860	0.0018
G241	G5920	0.0018
G59	G282	0.0018
G59	G869	0.0018
G59	G1967	0.0018
G59	G3485	0.0018
G59	G3730	0.0018
G59	G4779	0.0018
G59	G4801	0.0018
G59	G4971	0.0018
G59	G5786	0.0018
G191	G912	0.0018
G318	G912	0.0018
G191	G1228	0.0018
G191	G1892	0.0018
G318	G1892	0.0018
G318	G2366	0.0018
G191	G2401	0.0018
G191	G2774	0.0018
G318	G2774	0.0018
G191	G2955	0.0018
G191	G2996	0.0018
G191	G3360	0.0018
G191	G3456	0.0018
G191	G3638	0.0018
G191	G3744	0.0018
G191	G3926	0.0018
G191	G4447	0.0018
G191	G4753	0.0018
G191	G4957	0.0018
G241	G3237	0.0017
G59	G492	0.0017
G59	G3901	0.0017
G241	G2894	0.0017
G241	G3508	0.0017
G241	G5222	0.0017
G241	G5511	0.0017
G241	G5606	0.0017
G59	G398	0.0017
G59	G1009	0.0017
G59	G2045	0.0017
G59	G2149	0.0017
G59	G2194	0.0017
G59	G2499	0.0017
G59	G3820	0.0017
G59	G4215	0.0017
G59	G4871	0.0017
G59	G5038	0.0017
G224	G5411	0.0016
G224	G5487	0.0016
G224	G17	0.0016
G224	G257	0.0016
G224	G867	0.0016
G224	G915	0.0016
G224	G1080	0.0016
G224	G1482	0.0016
G224	G2623	0.0016
G224	G3048	0.0016
G224	G3381	0.0016
G224	G4254	0.0016
G224	G4271	0.0016
G224	G4331	0.0016
G224	G4654	0.0016
G224	G5107	0.0016
G59	G192	0.0016
G59	G862	0.0016
G59	G1836	0.0016
G59	G4907	0.0016
G59	G5313	0.0016
G59	G5412	0.0016
G59	G5812	0.0016
G241	G200	0.0016
G241	G1377	0.0016
G241	G1633	0.0016
G241	G1935	0.0016
G241	G1955	0.0016
G241	G2278	0.0016
G241	G4306	0.0016
G241	G4680	0.0016
G241	G5248	0.0016
G241	G5805	0.0016
G241	G5842	0.0016
G224	G494	0.0016
G224	G1378	0.0016
G224	G1703	0.0016
G224	G1972	0.0016
G224	G2000	0.0016
G224	G2210	0.0016
G224	G2495	0.0016
G224	G3620	0.0016
G224	G5212	0.0016
G224	G5384	0.0016
G224	G5619	0.0016
G224	G5815	0.0016
G224	G5852	0.0016
G241	G301	0.0016
G241	G396	0.0016
G241	G665	0.0016
G241	G1140	0.0016
G241	G1569	0.0016
G241	G1866	0.0016
G241	G2288	0.0016
G241	G3030	0.0016
G241	G3073	0.0016
G241	G3642	0.0016
G241	G4062	0.0016
G241	G4223	0.0016
G241	G4322	0.0016
G241	G4834	0.0016
G241	G5197	0.0016
G241	G5787	0.0016
G224	G260	0.0016
G224	G515	0.0016
G224	G768	0.0016
G224	G1092	0.0016
G224	G1174	0.0016
G224	G1335	0.0016
G224	G1364	0.0016
G224	G1756	0.0016
G224	G2184	0.0016
G224	G2660	0.0016
G224	G2962	0.0016
G224	G3238	0.0016
G224	G3279	0.0016
G224	G3437	0.0016
G224	G4758	0.0016
G224	G4790	0.0016
G224	G5607	0.0016
G241	G454	0.0015
G241	G694	0.0015
G241	G754	0.0015
G241	G760	0.0015
G241	G913	0.0015
G241	G1312	0.0015
G241	G1369	0.0015
G241	G1462	0.0015
G241	G1532	0.0015
G241	G1651	0.0015
G241	G1944	0.0015
G241	G2400	0.0015
G241	G2650	0.0015
G241	G2821	0.0015
G241	G3280	0.0015
G241	G3391	0.0015
G241	G3512	0.0015
G241	G3578	0.0015
G241	G3674	0.0015
G241	G3948	0.0015
G241	G4001	0.0015
G241	G4171	0.0015
G241	G4221	0.0015
G241	G4344	0.0015
G241	G4347	0.0015
G241	G4666	0.0015
G241	G4860	0.0015
G241	G4875	0.0015
G241	G5016	0.0015
G241	G5068	0.0015
G241	G5140	0.0015
G241	G5150	0.0015
G241	G5408	0.0015
G241	G5425	0.0015
G241	G5734	0.0015
G241	G5744	0.0015
G59	G350	0.0015
G59	G512	0.0015
G59	G536	0.0015
G59	G1214	0.0015
G59	G1973	0.0015
G59	G2374	0.0015
G59	G2544	0.0015
G59	G2967	0.0015
G59	G2972	0.0015
G59	G3516	0.0015
G59	G3814	0.0015
G59	G3853	0.0015
G59	G3918	0.0015
G59	G3919	0.0015
G59	G3921	0.0015
G59	G4217	0.0015
G59	G4262	0.0015
G59	G4552	0.0015
G59	G4737	0.0015
G59	G5036	0.0015
G59	G5240	0.0015
G59	G5267	0.0015
G59	G5352	0.0015
G59	G5641	0.0015
G59	G5780	0.0015
G241	G185	0.0015
G241	G460	0.0015
G241	G975	0.0015
G241	G1000	0.0015
G241	G1095	0.0015
G241	G1222	0.0015
G241	G1324	0.0015
G241	G1343	0.0015
G241	G1644	0.0015
G241	G1679	0.0015
G241	G1694	0.0015
G241	G1742	0.0015
G241	G2211	0.0015
G241	G2491	0.0015
G241	G2882	0.0015
G241	G2945	0.0015
G241	G3124	0.0015
G241	G3149	0.0015
G241	G3848	0.0015
G241	G4309	0.0015
G241	G4320	0.0015
G241	G4338	0.0015
G241	G5435	0.0015
G191	G1088	0.0014
G191	G2041	0.0014
G224	G2791	0.0014
G241	G1381	0.0014
G191	G588	0.0014
G318	G3663	0.0014
G318	G4558	0.0014
G191	G4623	0.0014
G191	G5283	0.0014
G224	G544	0.0014
G318	G907	0.0014
G191	G1963	0.0014
G224	G2175	0.0014
G318	G2594	0.0014
G224	G3356	0.0014
G224	G3643	0.0014
G191	G3993	0.0014
G224	G4050	0.0014
G224	G4581	0.0014
G224	G4666	0.0014
G318	G4765	0.0014
G224	G4885	0.0014
G224	G5410	0.0014
G191	G5941	0.0014
G318	G837	0.0014
G191	G1115	0.0014
G318	G1955	0.0014
G318	G2106	0.0014
G318	G4205	0.0014
G318	G5586	0.0014
G59	G123	0.0014
G59	G360	0.0014
G59	G389	0.0014
G59	G1950	0.0014
G59	G3474	0.0014
G59	G5210	0.0014
G191	G1919	0.0014
G318	G1919	0.0014
G318	G2136	0.0014
G224	G2891	0.0014
G224	G3236	0.0014
G191	G3258	0.0014
G318	G3258	0.0014
G318	G3540	0.0014
G191	G3670	0.0014
G191	G3800	0.0014
G318	G3800	0.0014
G224	G4019	0.0014
G224	G4297	0.0014
G224	G4683	0.0014
G191	G4729	0.0014
G318	G4729	0.0014
G224	G4918	0.0014
G224	G5716	0.0014
G318	G447	0.0014
G191	G516	0.0014
G191	G833	0.0014
G191	G1172	0.0014
G318	G1172	0.0014
G318	G1341	0.0014
G318	G2350	0.0014
G191	G2580	0.0014
G191	G2733	0.0014
G318	G3064	0.0014
G191	G3341	0.0014
G191	G3342	0.0014
G318	G3670	0.0014
G191	G4683	0.0014
G318	G4683	0.0014
G191	G4814	0.0014
G318	G5272	0.0014
G191	G5471	0.0014
G318	G5490	0.0014
G318	G5674	0.0014
G191	G5829	0.0014
G191	G29	0.0014
G318	G29	0.0014
G224	G152	0.0014
G191	G476	0.0014
G191	G836	0.0014
G224	G1029	0.0014
G224	G1117	0.0014
G191	G1424	0.0014
G318	G1424	0.0014
G224	G1456	0.0014
G224	G1583	0.0014
G224	G1628	0.0014
G224	G1697	0.0014
G224	G1714	0.0014
G224	G1853	0.0014
G318	G2165	0.0014
G224	G2294	0.0014
G224	G2575	0.0014
G224	G2680	0.0014
G191	G3162	0.0014
G191	G3370	0.0014
G318	G3370	0.0014
G318	G3766	0.0014
G224	G3885	0.0014
G318	G3887	0.0014
G224	G3913	0.0014
G224	G4055	0.0014
G191	G4221	0.0014
G191	G4314	0.0014
G318	G4314	0.0014
G191	G4536	0.0014
G318	G4536	0.0014
G224	G4538	0.0014
G224	G4659	0.0014
G191	G4674	0.0014
G224	G4838	0.0014
G318	G4899	0.0014
G191	G5187	0.0014
G318	G5187	0.0014
G191	G5724	0.0014
G191	G5882	0.0014
G59	G102	0.0014
G59	G994	0.0014
G59	G1186	0.0014
G59	G1504	0.0014
G59	G2439	0.0014
G59	G2585	0.0014
G59	G3002	0.0014
G59	G3315	0.0014
G59	G4004	0.0014
G59	G4123	0.0014
G59	G4428	0.0014
G59	G4979	0.0014
G59	G5860	0.0014
G318	G14	0.0014
G191	G510	0.0014
G318	G810	0.0014
G191	G869	0.0014
G191	G1380	0.0014
G318	G1444	0.0014
G318	G1690	0.0014
G191	G2122	0.0014
G318	G2187	0.0014
G191	G2297	0.0014
G191	G2500	0.0014
G191	G2747	0.0014
G318	G2747	0.0014
G191	G3116	0.0014
G191	G3593	0.0014
G191	G3796	0.0014
G318	G3796	0.0014
G191	G4534	0.0014
G318	G4534	0.0014
G318	G4909	0.0014
G191	G5720	0.0014
G191	G5740	0.0014
G318	G5938	0.0014
G59	G960	0.0013
G59	G2532	0.0013
G241	G684	0.0013
G241	G2479	0.0013
G241	G4000	0.0013
G241	G4058	0.0013
G241	G4	0.0013
G241	G960	0.0013
G241	G1107	0.0013
G241	G2258	0.0013
G241	G2990	0.0013
G241	G3368	0.0013
G241	G4862	0.0013
G241	G5360	0.0013
G241	G5419	0.0013
G241	G5832	0.0013
G59	G419	0.0013
G59	G1695	0.0013
G59	G1969	0.0013
G59	G2443	0.0013
G59	G2673	0.0013
G59	G3161	0.0013
G59	G4922	0.0013
G59	G5328	0.0013
G59	G478	0.0012
G59	G1699	0.0012
G59	G2284	0.0012
G59	G4399	0.0012
G59	G4512	0.0012
G59	G4755	0.0012
G59	G4831	0.0012
G59	G4995	0.0012
G59	G5175	0.0012
G59	G5176	0.0012
G241	G181	0.0012
G241	G184	0.0012
G241	G424	0.0012
G241	G825	0.0012
G241	G980	0.0012
G241	G1116	0.0012
G241	G1298	0.0012
G241	G1650	0.0012
G241	G1688	0.0012
G241	G1769	0.0012
G241	G2001	0.0012
G241	G2607	0.0012
G241	G2953	0.0012
G241	G5226	0.0012
G241	G168	0.0012
G241	G579	0.0012
G241	G910	0.0012
G241	G1654	0.0012
G241	G2055	0.0012
G241	G2063	0.0012
G241	G2167	0.0012
G241	G2319	0.0012
G241	G2554	0.0012
G241	G2670	0.0012
G241	G2929	0.0012
G241	G3012	0.0012
G241	G3192	0.0012
G241	G3618	0.0012
G241	G3657	0.0012
G241	G3816	0.0012
G241	G3875	0.0012
G241	G3879	0.0012
G241	G3975	0.0012
G241	G3983	0.0012
G241	G4038	0.0012
G241	G4280	0.0012
G241	G4390	0.0012
G241	G4409	0.0012
G241	G4477	0.0012
G241	G4559	0.0012
G241	G4759	0.0012
G241	G4844	0.0012
G241	G4912	0.0012
G241	G5407	0.0012
G241	G5568	0.0012
G241	G5872	0.0012
G241	G5882	0.0012
G59	G1831	0.0011
G59	G3542	0.0011
G224	G1428	0.0011
G224	G2466	0.0011
G224	G2900	0.0011
G224	G3007	0.0011
G224	G3143	0.0011
G224	G5505	0.0011
G224	G1724	0.0011
G224	G2270	0.0011
G224	G3763	0.0011
G224	G3840	0.0011
G224	G4356	0.0011
G224	G5456	0.0011
G224	G5844	0.0011
G59	G467	0.0011
G59	G739	0.0011
G59	G982	0.0011
G59	G1003	0.0011
G59	G1030	0.0011
G59	G1673	0.0011
G59	G1880	0.0011
G59	G2391	0.0011
G59	G2492	0.0011
G59	G2712	0.0011
G59	G3248	0.0011
G59	G3812	0.0011
G59	G4627	0.0011
G59	G4659	0.0011
G59	G4726	0.0011
G59	G5298	0.0011
G59	G5576	0.0011
G59	G5648	0.0011
G59	G5664	0.0011
G224	G290	0.0011
G224	G966	0.0011
G224	G1011	0.0011
G224	G1420	0.0011
G224	G1819	0.0011
G224	G2480	0.0011
G224	G2790	0.0011
G224	G2973	0.0011
G224	G3039	0.0011
G224	G3065	0.0011
G224	G3446	0.0011
G224	G3662	0.0011
G224	G3852	0.0011
G224	G3883	0.0011
G224	G4152	0.0011
G224	G4163	0.0011
G224	G4675	0.0011
G241	G100	0.0011
G241	G178	0.0011
G241	G455	0.0011
G241	G525	0.0011
G241	G576	0.0011
G241	G926	0.0011
G241	G938	0.0011
G241	G968	0.0011
G241	G1128	0.0011
G241	G1280	0.0011
G241	G1416	0.0011
G241	G1515	0.0011
G241	G1879	0.0011
G241	G1916	0.0011
G241	G1970	0.0011
G241	G2283	0.0011
G241	G2347	0.0011
G241	G2380	0.0011
G241	G2435	0.0011
G241	G2613	0.0011
G241	G2714	0.0011
G241	G2787	0.0011
G241	G3197	0.0011
G241	G3683	0.0011
G241	G3750	0.0011
G241	G3846	0.0011
G241	G4029	0.0011
G241	G4111	0.0011
G241	G4164	0.0011
G241	G4446	0.0011
G241	G4450	0.0011
G241	G4638	0.0011
G241	G5220	0.0011
G241	G5242	0.0011
G241	G5274	0.0011
G241	G5641	0.0011
G241	G2321	0.001
G241	G2745	0.001
G241	G5351	0.001
G59	G108	0.001
G59	G990	0.001
G59	G1537	0.001
G59	G1721	0.001
G59	G2502	0.001
G59	G4062	0.001
G59	G4179	0.001
G59	G5002	0.001
G59	G5203	0.001
G59	G5465	0.001
G59	G5712	0.001
G59	G2060	0.001
G59	G2945	0.001
G59	G3311	0.001
G59	G3861	0.001
G59	G4338	0.001
G59	G4478	0.001
G59	G5066	0.001
G59	G5417	0.001
G191	G2798	0.0009
G191	G4211	0.0009
G318	G4211	0.0009
G191	G5152	0.0009
G318	G5313	0.0009
G191	G4925	0.0009
G59	G726	0.0009
G224	G491	0.0009
G224	G727	0.0009
G224	G1002	0.0009
G224	G1435	0.0009
G224	G1540	0.0009
G224	G1664	0.0009
G318	G1748	0.0009
G191	G1886	0.0009
G224	G2954	0.0009
G224	G3047	0.0009
G224	G4993	0.0009
G224	G5098	0.0009
G224	G5427	0.0009
G318	G5458	0.0009
G191	G5504	0.0009
G224	G5727	0.0009
G241	G1876	0.0009
G241	G2015	0.0009
G241	G4372	0.0009
G241	G5515	0.0009
G191	G1176	0.0009
G318	G2534	0.0009
G191	G2698	0.0009
G318	G2698	0.0009
G318	G5377	0.0009
G191	G5777	0.0009
G224	G780	0.0009
G318	G1322	0.0009
G224	G1574	0.0009
G191	G1854	0.0009
G318	G1854	0.0009
G224	G1920	0.0009
G224	G1959	0.0009
G224	G1993	0.0009
G191	G2223	0.0009
G318	G2223	0.0009
G224	G3070	0.0009
G318	G3445	0.0009
G318	G3650	0.0009
G224	G3690	0.0009
G191	G4175	0.0009
G191	G4256	0.0009
G224	G4392	0.0009
G224	G4782	0.0009
G318	G5089	0.0009
G224	G5134	0.0009
G224	G5299	0.0009
G191	G5305	0.0009
G224	G5422	0.0009
G191	G5671	0.0009
G224	G5770	0.0009
G318	G5782	0.0009
G318	G5799	0.0009
G318	G5845	0.0009
G224	G5868	0.0009
G241	G414	0.0009
G241	G544	0.0009
G241	G952	0.0009
G241	G2329	0.0009
G241	G3732	0.0009
G241	G5195	0.0009
G59	G642	0.0009
G59	G1114	0.0009
G59	G1213	0.0009
G59	G2293	0.0009
G59	G5798	0.0009
G59	G5876	0.0009
G191	G123	0.0009
G191	G298	0.0009
G191	G1211	0.0009
G318	G1770	0.0009
G318	G2268	0.0009
G191	G2807	0.0009
G191	G2879	0.0009
G191	G3083	0.0009
G191	G3146	0.0009
G191	G3226	0.0009
G191	G3936	0.0009
G191	G3981	0.0009
G318	G4017	0.0009
G318	G4131	0.0009
G191	G4441	0.0009
G191	G4472	0.0009
G191	G4837	0.0009
G191	G5668	0.0009
G191	G48	0.0009
G318	G48	0.0009
G318	G97	0.0009
G318	G251	0.0009
G224	G382	0.0009
G224	G548	0.0009
G191	G955	0.0009
G318	G968	0.0009
G191	G997	0.0009
G318	G1339	0.0009
G191	G1378	0.0009
G224	G1443	0.0009
G224	G2040	0.0009
G224	G2228	0.0009
G318	G2299	0.0009
G318	G2477	0.0009
G318	G2513	0.0009
G224	G2548	0.0009
G224	G2558	0.0009
G318	G2683	0.0009
G224	G2721	0.0009
G224	G2804	0.0009
G224	G3285	0.0009
G224	G3515	0.0009
G224	G3619	0.0009
G224	G3640	0.0009
G224	G3815	0.0009
G191	G3826	0.0009
G224	G3853	0.0009
G224	G4129	0.0009
G191	G4148	0.0009
G224	G4156	0.0009
G224	G4801	0.0009
G318	G5032	0.0009
G191	G5186	0.0009
G191	G5497	0.0009
G318	G5634	0.0009
G191	G5739	0.0009
G318	G5739	0.0009
G191	G68	0.0009
G318	G521	0.0009
G191	G3494	0.0009
G318	G3591	0.0009
G318	G4196	0.0009
G191	G4224	0.0009
G191	G4234	0.0009
G318	G4234	0.0009
G318	G4317	0.0009
G191	G4428	0.0009
G191	G4799	0.0009
G318	G4799	0.0009
G318	G4933	0.0009
G191	G5125	0.0009
G191	G5129	0.0009
G191	G5395	0.0009
G191	G5398	0.0009
G318	G5752	0.0009
G59	G1363	0.0008
G59	G1595	0.0008
G59	G1951	0.0008
G59	G3182	0.0008
G59	G3356	0.0008
G59	G3805	0.0008
G59	G4000	0.0008
G241	G117	0.0008
G241	G196	0.0008
G241	G319	0.0008
G241	G652	0.0008
G241	G677	0.0008
G241	G782	0.0008
G241	G838	0.0008
G241	G1187	0.0008
G241	G1243	0.0008
G241	G1352	0.0008
G241	G1726	0.0008
G241	G1973	0.0008
G241	G2123	0.0008
G241	G2222	0.0008
G241	G2316	0.0008
G241	G2564	0.0008
G241	G2568	0.0008
G241	G2570	0.0008
G241	G2753	0.0008
G241	G2794	0.0008
G241	G2892	0.0008
G241	G3174	0.0008
G241	G3204	0.0008
G241	G3213	0.0008
G241	G3498	0.0008
G241	G3947	0.0008
G241	G4471	0.0008
G241	G4485	0.0008
G241	G4539	0.0008
G241	G4780	0.0008
G241	G5113	0.0008
G241	G5191	0.0008
G241	G5211	0.0008
G241	G5333	0.0008
G241	G5444	0.0008
G241	G5496	0.0008
G241	G5647	0.0008
G241	G5679	0.0008
G241	G27	0.0008
G241	G432	0.0008
G241	G796	0.0008
G241	G1048	0.0008
G241	G1064	0.0008
G241	G1327	0.0008
G241	G1824	0.0008
G241	G1874	0.0008
G241	G1913	0.0008
G241	G1947	0.0008
G241	G2156	0.0008
G241	G2220	0.0008
G241	G2679	0.0008
G241	G2684	0.0008
G241	G2770	0.0008
G241	G2782	0.0008
G241	G3087	0.0008
G241	G3353	0.0008
G241	G3378	0.0008
G241	G3824	0.0008
G241	G4325	0.0008
G241	G4375	0.0008
G241	G4403	0.0008
G241	G4679	0.0008
G241	G4983	0.0008
G241	G4986	0.0008
G241	G5249	0.0008
G241	G5462	0.0008
G241	G5562	0.0008
G241	G5627	0.0008
G241	G5768	0.0008
G241	G5945	0.0008
G241	G149	0.0007
G241	G788	0.0007
G241	G4939	0.0007
G224	G933	0.0007
G224	G1304	0.0007
G224	G1832	0.0007
G224	G2140	0.0007
G224	G2152	0.0007
G224	G2532	0.0007
G224	G3810	0.0007
G224	G3848	0.0007
G224	G5037	0.0007
G224	G5736	0.0007
G224	G304	0.0007
G224	G455	0.0007
G224	G922	0.0007
G224	G1620	0.0007
G224	G3091	0.0007
G224	G4625	0.0007
G224	G5460	0.0007
G59	G122	0.0007
G59	G1190	0.0007
G59	G1289	0.0007
G59	G1587	0.0007
G59	G1672	0.0007
G59	G1877	0.0007
G59	G2027	0.0007
G59	G2167	0.0007
G59	G2571	0.0007
G59	G3038	0.0007
G59	G3822	0.0007
G59	G4097	0.0007
G59	G4375	0.0007
G59	G4486	0.0007
G59	G4572	0.0007
G59	G4596	0.0007
G59	G4647	0.0007
G59	G5048	0.0007
G59	G5201	0.0007
G59	G5362	0.0007
G59	G5749	0.0007
G59	G5834	0.0007
G224	G51	0.0007
G224	G501	0.0007
G224	G541	0.0007
G224	G836	0.0007
G224	G1141	0.0007
G224	G1143	0.0007
G224	G1313	0.0007
G224	G1536	0.0007
G224	G1783	0.0007
G224	G1903	0.0007
G224	G2990	0.0007
G224	G3181	0.0007
G224	G3370	0.0007
G224	G3631	0.0007
G224	G4411	0.0007
G224	G4435	0.0007
G224	G5215	0.0007
G224	G5353	0.0007
G224	G5424	0.0007
G224	G5942	0.0007
G241	G1490	0.0006
G241	G3386	0.0006
G241	G257	0.0006
G241	G612	0.0006
G241	G976	0.0006
G241	G1406	0.0006
G241	G2422	0.0006
G241	G5244	0.0006
G59	G240	0.0006
G59	G1954	0.0006
G59	G2353	0.0006
G59	G2714	0.0006
G59	G3063	0.0006
G59	G4409	0.0006
G59	G5463	0.0006
G59	G80	0.0006
G59	G100	0.0006
G59	G130	0.0006
G59	G136	0.0006
G59	G302	0.0006
G59	G705	0.0006
G59	G1480	0.0006
G59	G1618	0.0006
G59	G2787	0.0006
G59	G3246	0.0006
G59	G3683	0.0006
G59	G3977	0.0006
G59	G4616	0.0006
G59	G5493	0.0006
G59	G5750	0.0006
G224	G4211	0.0005
G318	G4315	0.0005
G318	G555	0.0005
G191	G2961	0.0005
G191	G5321	0.0005
G59	G234	0.0005
G59	G2864	0.0005
G318	G1774	0.0005
G224	G2808	0.0005
G318	G724	0.0005
G318	G1552	0.0005
G318	G3240	0.0005
G191	G3281	0.0005
G318	G3712	0.0005
G191	G3784	0.0005
G318	G3893	0.0005
G224	G191	0.0005
G318	G371	0.0005
G318	G606	0.0005
G224	G635	0.0005
G318	G1271	0.0005
G224	G1753	0.0005
G224	G1862	0.0005
G224	G2037	0.0005
G318	G2130	0.0005
G224	G2218	0.0005
G224	G2957	0.0005
G224	G2965	0.0005
G224	G3150	0.0005
G191	G3256	0.0005
G224	G4317	0.0005
G224	G4457	0.0005
G224	G4468	0.0005
G224	G4914	0.0005
G191	G4991	0.0005
G318	G5224	0.0005
G224	G5305	0.0005
G224	G5865	0.0005
G241	G970	0.0005
G241	G2173	0.0005
G241	G2651	0.0005
G241	G2879	0.0005
G241	G3540	0.0005
G241	G3670	0.0005
G241	G4136	0.0005
G241	G4987	0.0005
G241	G5479	0.0005
G241	G5873	0.0005
G241	G5948	0.0005
G59	G87	0.0005
G59	G113	0.0005
G59	G1751	0.0005
G59	G2251	0.0005
G59	G2304	0.0005
G59	G2735	0.0005
G59	G3053	0.0005
G59	G3811	0.0005
G59	G5200	0.0005
G59	G5595	0.0005
G318	G256	0.0005
G318	G293	0.0005
G191	G1231	0.0005
G318	G1543	0.0005
G191	G3230	0.0005
G318	G3230	0.0005
G191	G3539	0.0005
G318	G4711	0.0005
G318	G5609	0.0005
G191	G5919	0.0005
G241	G118	0.0005
G241	G156	0.0005
G241	G249	0.0005
G241	G360	0.0005
G241	G1018	0.0005
G241	G1137	0.0005
G241	G1254	0.0005
G241	G1276	0.0005
G241	G1339	0.0005
G241	G1788	0.0005
G241	G1919	0.0005
G241	G2522	0.0005
G241	G3060	0.0005
G241	G3150	0.0005
G241	G3419	0.0005
G241	G3482	0.0005
G241	G3514	0.0005
G241	G3634	0.0005
G241	G3699	0.0005
G241	G3791	0.0005
G241	G3862	0.0005
G241	G3937	0.0005
G241	G4230	0.0005
G241	G4296	0.0005
G241	G4563	0.0005
G241	G4599	0.0005
G241	G4710	0.0005
G241	G4879	0.0005
G241	G5654	0.0005
G241	G5830	0.0005
G224	G73	0.0005
G318	G108	0.0005
G318	G115	0.0005
G318	G158	0.0005
G318	G488	0.0005
G224	G509	0.0005
G318	G602	0.0005
G224	G932	0.0005
G191	G948	0.0005
G318	G948	0.0005
G224	G1210	0.0005
G224	G1582	0.0005
G224	G1824	0.0005
G224	G1944	0.0005
G224	G1996	0.0005
G191	G2009	0.0005
G318	G2009	0.0005
G318	G2026	0.0005
G318	G2128	0.0005
G224	G2198	0.0005
G224	G2437	0.0005
G318	G2481	0.0005
G224	G2626	0.0005
G224	G2683	0.0005
G224	G2731	0.0005
G224	G2993	0.0005
G191	G3422	0.0005
G224	G3444	0.0005
G191	G3691	0.0005
G224	G3733	0.0005
G224	G3792	0.0005
G191	G3918	0.0005
G318	G3918	0.0005
G191	G3961	0.0005
G318	G3994	0.0005
G224	G4204	0.0005
G191	G4475	0.0005
G191	G4552	0.0005
G318	G4552	0.0005
G318	G4737	0.0005
G318	G4774	0.0005
G224	G5261	0.0005
G191	G5267	0.0005
G191	G5374	0.0005
G318	G5374	0.0005
G224	G5468	0.0005
G224	G5497	0.0005
G318	G5502	0.0005
G224	G5625	0.0005
G191	G5629	0.0005
G224	G5634	0.0005
G224	G5771	0.0005
G224	G5838	0.0005
G191	G70	0.0005
G191	G591	0.0005
G191	G1454	0.0005
G318	G1454	0.0005
G191	G2192	0.0005
G318	G2445	0.0005
G318	G2719	0.0005
G191	G3124	0.0005
G191	G4367	0.0005
G191	G4697	0.0005
G191	G5206	0.0005
G241	G2672	0.0004
G59	G2692	0.0004
G59	G3897	0.0004
G241	G155	0.0004
G241	G668	0.0004
G241	G736	0.0004
G241	G799	0.0004
G241	G890	0.0004
G241	G1142	0.0004
G241	G1554	0.0004
G241	G1675	0.0004
G241	G2012	0.0004
G241	G2217	0.0004
G241	G2238	0.0004
G241	G2443	0.0004
G241	G3396	0.0004
G241	G3454	0.0004
G241	G3698	0.0004
G241	G3748	0.0004
G241	G4294	0.0004
G241	G4316	0.0004
G241	G4362	0.0004
G241	G4498	0.0004
G241	G5229	0.0004
G241	G5254	0.0004
G241	G5303	0.0004
G241	G5631	0.0004
G241	G5932	0.0004
G241	G4422	0.0003
G59	G970	0.0003
G59	G1054	0.0003
G59	G1104	0.0003
G59	G1944	0.0003
G59	G3527	0.0003
G59	G3563	0.0003
G59	G3682	0.0003
G59	G4122	0.0003
G59	G5068	0.0003
G59	G5494	0.0003
G59	G5503	0.0003
G59	G5734	0.0003
G224	G4736	0.0002
G224	G3401	0.0002
G224	G4685	0.0002
G224	G4857	0.0002
G241	G273	0.0002
G241	G765	0.0002
G241	G929	0.0002
G241	G1393	0.0002
G241	G2370	0.0002
G241	G3342	0.0002
G241	G4674	0.0002
G241	G5884	0.0002
G59	G1068	0.0002
G59	G1707	0.0002
G59	G1975	0.0002
G59	G2724	0.0002
G59	G3467	0.0002
G59	G3626	0.0002
G59	G4587	0.0002
G59	G5119	0.0002
G59	G5592	0.0002
G59	G5630	0.0002
G59	G5715	0.0002
G59	G5910	0.0002
G224	G881	0.0002
G224	G886	0.0002
G224	G1127	0.0002
G224	G1743	0.0002
G224	G2038	0.0002
G224	G2130	0.0002
G224	G2189	0.0002
G224	G2897	0.0002
G224	G4100	0.0002
G224	G4402	0.0002
G224	G4406	0.0002
G224	G4698	0.0002
G224	G4900	0.0002
G224	G5721	0.0002
G241	G261	0.0002
G241	G1697	0.0002
G241	G1753	0.0002
G241	G2115	0.0002
G241	G2216	0.0002
G241	G3035	0.0002
G241	G3147	0.0002
G241	G4424	0.0002
G241	G4870	0.0002
G241	G5050	0.0002
G241	G5387	0.0002
G241	G5669	0.0002
G241	G5845	0.0002
G241	G5865	0.0002
G241	G5912	0.0002
G224	G158	0.0002
G224	G164	0.0002
G224	G401	0.0002
G224	G1386	0.0002
G224	G1767	0.0002
G224	G2481	0.0002
G224	G2533	0.0002
G224	G2544	0.0002
G224	G3229	0.0002
G224	G3691	0.0002
G224	G3929	0.0002
G224	G4680	0.0002
G224	G5335	0.0002
G224	G5794	0.0002
G59	G116	0.0002
G59	G321	0.0002
G59	G640	0.0002
G59	G1094	0.0002
G59	G1273	0.0002
G59	G1864	0.0002
G59	G2257	0.0002
G59	G2904	0.0002
G59	G2943	0.0002
G59	G2964	0.0002
G59	G3378	0.0002
G59	G3423	0.0002
G59	G3686	0.0002
G59	G4569	0.0002
G59	G4731	0.0002
G59	G5899	0.0002
G59	G710	0.0001
G59	G3663	0.0001
G59	G171	0.0001
G59	G402	0.0001
G59	G1049	0.0001
G59	G2024	0.0001
G59	G3669	0.0001
G59	G3709	0.0001
G59	G4619	0.0001
G59	G5384	0.0001
G59	G5571	0.0001
G59	G5691	0.0001
G241	G210	0.0001
G241	G252	0.0001
G241	G395	0.0001
G241	G598	0.0001
G241	G604	0.0001
G241	G814	0.0001
G241	G916	0.0001
G241	G1188	0.0001
G241	G1521	0.0001
G241	G1873	0.0001
G241	G1901	0.0001
G241	G2033	0.0001
G241	G2351	0.0001
G241	G2433	0.0001
G241	G2963	0.0001
G241	G3048	0.0001
G241	G3076	0.0001
G241	G3333	0.0001
G241	G3484	0.0001
G241	G3870	0.0001
G241	G4126	0.0001
G241	G4329	0.0001
G241	G4532	0.0001
G241	G4821	0.0001
G241	G4883	0.0001
G241	G4984	0.0001
G241	G5062	0.0001
G241	G5112	0.0001
G241	G5441	0.0001
G241	G5582	0.0001
G241	G5742	0.0001
G241	G88	0.0001
G241	G129	0.0001
G241	G350	0.0001
G241	G489	0.0001
G241	G723	0.0001
G241	G1303	0.0001
G241	G1331	0.0001
G241	G1559	0.0001
G241	G1938	0.0001
G241	G1980	0.0001
G241	G2428	0.0001
G241	G2505	0.0001
G241	G2517	0.0001
G241	G2574	0.0001
G241	G2592	0.0001
G241	G2628	0.0001
G241	G3039	0.0001
G241	G3487	0.0001
G241	G3819	0.0001
G241	G3894	0.0001
G241	G3973	0.0001
G241	G4085	0.0001
G241	G4172	0.0001
G241	G4249	0.0001
G241	G4355	0.0001
G241	G4454	0.0001
G241	G4502	0.0001
G241	G4543	0.0001
G241	G4750	0.0001
G241	G5219	0.0001
G241	G5284	0.0001
G241	G5880	0.0001
G224	G169	0
G224	G226	0
G191	G860	0
G224	G3601	0
G224	G3979	0
G224	G4257	0
G224	G4719	0
G224	G4922	0
G224	G615	0
G318	G625	0
G224	G879	0
G318	G1228	0
G224	G1277	0
G191	G1484	0
G224	G1984	0
G224	G2087	0
G224	G2316	0
G224	G2388	0
G191	G2952	0
G191	G3049	0
G224	G3049	0
G191	G3166	0
G318	G3781	0
G224	G4166	0
G224	G4714	0
G318	G4806	0
G318	G4945	0
G318	G5544	0
G318	G5893	0
G318	G2	0
G191	G367	0
G191	G748	0
G318	G792	0
G191	G1193	0
G191	G1470	0
G318	G1609	0
G318	G2192	0
G318	G2315	0
G318	G2541	0
G191	G4065	0
G191	G4263	0
G191	G4469	0
G191	G4720	0
G318	G4809	0
G318	G4950	0
G318	G5061	0
G318	G5553	0
G318	G5662	0
G191	G5712	0
G191	G24	0
G191	G332	0
G224	G410	0
G224	G518	0
G318	G518	0
G318	G564	0
G224	G603	0
G318	G735	0
G191	G821	0
G318	G821	0
G318	G832	0
G224	G862	0
G224	G924	0
G318	G1034	0
G318	G1061	0
G224	G1231	0
G191	G1535	0
G318	G1673	0
G224	G1760	0
G191	G1832	0
G224	G2146	0
G191	G2252	0
G318	G2252	0
G224	G2276	0
G224	G2859	0
G224	G3159	0
G318	G3556	0
G318	G3609	0
G224	G3645	0
G318	G3801	0
G191	G3834	0
G224	G3917	0
G191	G4019	0
G224	G4070	0
G191	G4318	0
G224	G4379	0
G224	G4699	0
G318	G4726	0
G224	G4962	0
G191	G5134	0
G318	G5465	0
G318	G5574	0
G191	G5576	0
G191	G5664	0
G224	G5843	0
G318	G274	0
G191	G495	0
G318	G682	0
G318	G917	0
G318	G938	0
G191	G1369	0
G318	G1369	0
G191	G1450	0
G318	G1450	0
G318	G1732	0
G191	G2025	0
G191	G2562	0
G191	G2831	0
G191	G3038	0
G191	G3237	0
G191	G3781	0
G191	G4167	0
G318	G4831	0
G318	G5067	0
G191	G5108	0
G191	G5183	0
G191	G5478	0
G191	G5586	0
G191	G5750	0
G191	G5762	0
G191	G5811	0
