# Supplementary material for: RulNet: A Web-Oriented Platform for Regulatory Network Inference, Application to Wheat –Omics Data
Source: PLoS One. 2015 May 19;10(5):e0127127. doi: 10.1371/journal.pone.0127127 (PMC4437996; doi:10.1371/journal.pone.0127127)
Supplement: S7 Dataset — (TXT) [file pone.0127127.s007.txt]

G143	G35	1
G10	G1312	1
G171	G49	2
G35	G143	2
G16	G687	3
G171	G1519	3
G10	G498	4
G84	G545	4
G27	G2	5
G171	G799	5
G2	G27	6
G171	G1248	6
G171	G940	7
G109	G1406	7
G35	G227	8
G171	G1432	8
G84	G590	9
G141	G755	9
G171	G637	10
G136	G1119	10
G84	G220	11
G187	G1254	11
G84	G427	12
G126	G672	12
G134	G1119	13
G84	G1322	13
G176	G367	14
G171	G389	14
G134	G136	15
G171	G546	15
G136	G134	16
G171	G382	16
G84	G121	17
G122	G1191	17
G171	G530	18
G84	G534	18
G171	G996	19
G84	G540	20
G120	G813	20
G134	G448	21
G84	G1462	21
G120	G930	22
G171	G1170	22
G171	G136	23
G120	G1580	23
G84	G252	24
G171	G580	24
G84	G156	25
G58	G1423	25
G171	G1002	26
G136	G1092	26
G171	G635	27
G97	G1093	27
G84	G372	28
G131	G1639	28
G136	G448	29
G171	G1185	29
G171	G826	30
G110	G1313	30
G100	G673	31
G171	G1270	31
G171	G706	32
G84	G1624	32
G84	G284	33
G99	G1389	33
G171	G1412	34
G158	G1434	34
G134	G426	35
G171	G1334	35
G84	G844	36
G110	G1625	36
G62	G360	37
G171	G1058	37
G136	G273	38
G171	G764	38
G171	G469	39
G119	G809	39
G100	G1102	40
G171	G1105	40
G171	G1314	41
G108	G1313	42
G115	G407	43
G84	G892	43
G171	G451	44
G187	G791	44
G134	G1092	45
G84	G1616	45
G141	G323	46
G171	G746	46
G171	G916	47
G188	G938	47
G187	G925	48
G171	G1436	48
G84	G736	49
G131	G973	49
G171	G1037	50
G121	G1639	50
G49	G978	51
G171	G1295	51
G134	G1324	52
G171	G1593	52
G84	G524	53
G97	G813	53
G84	G315	54
G136	G1300	54
G57	G27	55
G171	G1344	55
G27	G57	56
G84	G153	56
G176	G228	57
G84	G555	57
G26	G741	58
G171	G971	58
G84	G1123	59
G35	G1494	59
G84	G614	60
G195	G897	60
G171	G1200	61
G108	G827	62
G171	G978	62
G10	G299	63
G110	G566	63
G100	G604	64
G171	G920	64
G136	G1324	65
G171	G1461	65
G171	G488	66
G110	G682	66
G171	G340	67
G97	G930	67
G120	G627	68
G84	G1117	68
G84	G599	69
G189	G627	69
G171	G19	70
G176	G1368	70
G84	G225	71
G3	G720	71
G188	G136	72
G84	G985	72
G136	G188	73
G171	G347	73
G121	G131	74
G171	G1443	74
G131	G121	75
G171	G273	75
G110	G229	76
G171	G562	76
G171	G219	77
G136	G339	77
G131	G272	78
G171	G303	78
G171	G357	79
G97	G1311	79
G171	G850	80
G189	G930	80
G171	G832	81
G158	G1082	81
G115	G665	82
G171	G1468	82
G171	G428	83
G16	G1380	83
G121	G973	84
G84	G1104	84
G171	G495	85
G3	G1641	85
G143	G1327	86
G84	G1316	87
G58	G1577	87
G171	G724	88
G136	G1508	88
G188	G1119	89
G171	G1630	89
G171	G729	90
G143	G1494	90
G84	G266	91
G121	G569	91
G97	G831	92
G84	G1043	92
G120	G257	93
G171	G834	93
G171	G1087	94
G141	G1506	94
G110	G96	95
G84	G424	95
G171	G661	96
G97	G1580	96
G189	G813	97
G84	G1558	97
G96	G110	98
G84	G312	98
G84	G273	99
G134	G273	99
G115	G378	100
G171	G1179	100
G120	G945	101
G171	G1150	101
G97	G627	102
G189	G97	103
G121	G1579	103
G97	G189	104
G84	G506	104
G171	G1067	105
G129	G1618	105
G171	G933	106
G134	G1300	106
G171	G431	107
G110	G918	107
G121	G602	108
G84	G1275	108
G147	G177	109
G171	G233	109
G171	G1095	110
G121	G1215	110
G177	G147	111
G171	G845	111
G121	G503	112
G134	G1508	112
G141	G720	113
G121	G953	113
G178	G1313	114
G171	G1483	114
G120	G831	115
G84	G973	115
G121	G979	116
G134	G1542	116
G121	G1511	117
G120	G1611	117
G171	G759	118
G35	G1327	118
G121	G84	119
G84	G1449	119
G120	G1093	120
G171	G1375	120
G121	G106	121
G134	G339	121
G189	G1093	122
G121	G1347	122
G158	G383	123
G171	G903	123
G158	G696	124
G121	G725	124
G189	G1311	125
G171	G1425	125
G121	G236	126
G143	G326	126
G176	G778	127
G48	G1006	127
G188	G273	128
G121	G1056	128
G84	G569	129
G84	G784	129
G171	G1562	130
G108	G1625	130
G121	G1209	131
G176	G1558	131
G84	G515	132
G121	G336	133
G110	G1074	133
G121	G464	134
G92	G1525	134
G155	G351	135
G121	G1244	135
G121	G829	136
G176	G940	136
G10	G121	137
G176	G1414	137
G121	G10	138
G1	G1125	138
G121	G150	139
G120	G97	140
G121	G982	140
G97	G120	141
G121	G1238	141
G121	G581	142
G188	G1092	142
G121	G685	143
G110	G1445	143
G136	G129	144
G84	G940	144
G34	G545	145
G121	G995	145
G129	G136	146
G84	G752	146
G19	G733	147
G84	G1639	147
G121	G299	148
G181	G1313	148
G121	G424	149
G48	G1391	149
G129	G1572	150
G121	G593	151
G122	G755	151
G110	G632	152
G52	G1364	152
G136	G318	153
G121	G939	153
G108	G682	154
G121	G1390	154
G194	G563	155
G121	G881	155
G121	G1561	156
G108	G1589	156
G10	G569	157
G84	G881	157
G108	G110	158
G84	G369	158
G110	G108	159
G84	G1250	159
G131	G1215	160
G188	G134	161
G121	G760	161
G134	G188	162
G12	G1013	162
G121	G1017	163
G83	G1627	163
G121	G1235	164
G119	G1318	164
G119	G911	165
G121	G1381	165
G84	G1010	166
G110	G1388	166
G171	G1310	167
G84	G1489	168
G97	G1592	168
G121	G473	169
G121	G736	170
G78	G1098	170
G176	G736	171
G110	G781	171
G12	G746	172
G120	G1443	172
G112	G439	173
G171	G802	173
G122	G1288	174
G171	G1339	174
G121	G863	175
G120	G921	175
G121	G874	176
G121	G1087	177
G189	G1580	177
G150	G509	178
G121	G1291	178
G120	G547	179
G171	G1517	179
G12	G894	180
G97	G921	180
G171	G861	181
G188	G1300	181
G121	G628	182
G136	G1089	182
G120	G1311	183
G84	G1401	183
G176	G1275	184
G3	G1325	184
G171	G726	185
G126	G1050	185
G188	G339	186
G121	G782	186
G121	G391	187
G121	G1543	187
G10	G131	188
G84	G493	188
G178	G229	189
G121	G290	189
G131	G10	190
G84	G261	190
G108	G566	191
G121	G1401	191
G171	G293	192
G158	G1136	192
G121	G808	193
G90	G816	193
G84	G129	194
G34	G1624	194
G188	G1508	195
G84	G1543	195
G121	G354	196
G44	G368	196
G120	G501	197
G171	G908	197
G108	G229	198
G121	G561	198
G84	G1377	199
G121	G206	200
G136	G1562	200
G134	G66	201
G1	G1427	201
G121	G42	202
G66	G134	202
G52	G433	203
G108	G1329	203
G84	G182	204
G97	G210	204
G119	G641	205
G171	G1397	205
G12	G385	206
G34	G1639	206
G183	G522	207
G121	G743	207
G171	G784	208
G92	G865	208
G171	G657	209
G117	G1095	209
G121	G1232	210
G171	G1455	211
G141	G1642	211
G121	G1048	212
G136	G1572	212
G97	G234	213
G121	G1455	213
G97	G945	214
G121	G955	215
G92	G1060	215
G121	G222	216
G156	G590	216
G10	G155	217
G16	G1440	217
G120	G189	218
G84	G1291	218
G189	G120	219
G121	G688	219
G121	G1029	220
G151	G761	221
G169	G895	221
G121	G1114	222
G1	G167	223
G84	G510	224
G35	G326	225
G121	G454	225
G115	G1173	226
G176	G1346	226
G12	G633	227
G80	G813	227
G84	G176	228
G141	G914	228
G171	G735	229
G189	G880	229
G131	G34	230
G12	G258	230
G34	G131	231
G121	G480	231
G131	G569	232
G52	G691	232
G121	G272	233
G121	G697	233
G97	G313	234
G12	G1526	234
G84	G1349	235
G52	G1526	235
G171	G13	236
G134	G318	236
G121	G892	237
G4	G1136	237
G84	G391	238
G181	G1625	238
G84	G725	239
G120	G1225	239
G10	G973	240
G171	G1203	240
G121	G1211	241
G122	G1641	241
G84	G1402	242
G121	G935	243
G97	G1567	243
G52	G975	244
G194	G1405	244
G136	G426	245
G121	G1246	245
G121	G534	246
G78	G619	246
G98	G710	247
G121	G1629	247
G90	G35	248
G121	G493	248
G35	G90	249
G121	G771	249
G121	G1153	250
G134	G1442	250
G143	G227	251
G176	G616	251
G171	G577	252
G96	G1625	252
G121	G188	253
G90	G1494	253
G92	G738	254
G66	G801	254
G108	G1280	255
G84	G1282	255
G171	G576	256
G141	G1288	256
G121	G217	257
G108	G632	257
G178	G505	258
G52	G1013	258
G92	G1287	259
G121	G1602	259
G84	G131	260
G90	G227	260
G134	G1025	261
G176	G1417	261
G144	G942	262
G176	G1203	262
G12	G238	263
G134	G773	263
G66	G1168	264
G121	G1326	264
G84	G367	265
G97	G547	265
G97	G257	266
G84	G1559	266
G84	G34	267
G12	G1046	267
G34	G84	268
G12	G1157	268
G141	G646	269
G84	G272	270
G178	G1625	270
G171	G298	271
G156	G427	271
G189	G831	272
G12	G1205	272
G12	G1520	273
G121	G541	274
G44	G1493	274
G178	G682	275
G171	G800	275
G171	G1086	276
G136	G1442	276
G118	G792	277
G171	G895	277
G108	G181	278
G84	G1092	278
G176	G423	279
G66	G1219	279
G181	G108	280
G121	G1219	280
G121	G1498	281
G80	G1580	281
G121	G337	282
G188	G448	282
G52	G894	283
G48	G1488	283
G171	G1300	284
G96	G1313	284
G84	G405	285
G84	G677	286
G10	G1639	286
G121	G276	287
G122	G323	287
G12	G370	288
G84	G228	289
G8	G582	289
G131	G498	290
G121	G1485	290
G144	G570	291
G121	G1633	291
G171	G1433	292
G121	G812	293
G141	G1187	293
G110	G567	294
G1	G1162	294
G78	G689	295
G84	G695	295
G12	G901	296
G44	G947	296
G73	G458	297
G52	G901	297
G84	G662	298
G84	G939	298
G121	G828	299
G176	G1330	299
G178	G1074	300
G12	G1213	300
G84	G230	301
G110	G1280	301
G52	G364	302
G136	G1542	302
G96	G229	303
G121	G411	303
G84	G10	304
G12	G619	304
G10	G84	305
G52	G619	305
G26	G647	306
G121	G1245	306
G84	G337	307
G136	G1500	307
G84	G418	308
G66	G426	308
G108	G1074	309
G121	G1399	309
G84	G1428	310
G120	G1552	310
G4	G1082	311
G84	G1284	311
G121	G1626	312
G188	G318	313
G12	G1214	313
G121	G1364	314
G131	G1543	314
G156	G534	315
G121	G614	315
G12	G806	316
G141	G1536	316
G84	G354	317
G98	G531	317
G84	G454	318
G187	G1352	318
G84	G561	319
G108	G1445	319
G178	G110	320
G84	G588	320
G171	G1097	321
G119	G1152	321
G110	G178	322
G121	G524	322
G52	G998	323
G4	G1434	323
G4	G158	324
G121	G1624	324
G158	G4	325
G84	G542	325
G121	G1620	326
G115	G1638	326
G189	G313	327
G1	G1130	327
G97	G1225	328
G156	G985	329
G84	G1300	329
G121	G129	330
G121	G1316	330
G129	G121	331
G84	G511	331
G129	G752	332
G169	G884	333
G33	G1249	333
G136	G752	334
G121	G801	334
G136	G242	335
G12	G1616	335
G121	G228	336
G156	G524	336
G115	G1128	337
G80	G930	338
G134	G1089	339
G121	G1284	339
G171	G134	340
G171	G797	341
G84	G139	342
G171	G584	342
G139	G84	343
G84	G1246	343
G139	G252	344
G10	G341	344
G12	G1001	345
G10	G1543	345
G191	G289	346
G171	G1330	346
G84	G1524	347
G188	G1562	347
G120	G210	348
G121	G425	348
G121	G342	349
G84	G1169	350
G120	G1592	350
G12	G262	351
G97	G601	351
G143	G770	352
G52	G1520	352
G80	G257	353
G84	G935	353
G99	G126	354
G52	G1115	354
G194	G818	355
G121	G1115	355
G126	G99	356
G120	G452	356
G52	G1265	357
G110	G1329	357
G120	G653	358
G52	G1612	358
G108	G918	359
G171	G1208	359
G120	G396	360
G171	G801	360
G171	G265	361
G44	G486	361
G83	G885	362
G12	G1098	362
G127	G353	363
G1	G989	363
G171	G15	364
G178	G566	364
G84	G1173	365
G120	G1177	365
G121	G282	366
G98	G1515	366
G176	G657	367
G80	G1093	367
G121	G1051	368
G120	G1567	368
G131	G391	369
G121	G1516	369
G120	G529	370
G84	G1059	370
G171	G630	371
G121	G1304	371
G10	G45	372
G120	G571	372
G12	G689	373
G178	G918	373
G84	G949	374
G156	G1322	374
G171	G1324	375
G34	G1449	375
G121	G498	376
G84	G241	377
G27	G663	377
G12	G1127	378
G16	G1281	378
G92	G1141	379
G84	G1312	379
G66	G1119	380
G84	G1235	380
G62	G494	381
G84	G651	381
G178	G108	382
G171	G169	382
G78	G1001	383
G10	G1100	383
G108	G178	384
G120	G692	384
G181	G229	385
G84	G782	385
G12	G539	386
G80	G120	387
G84	G658	387
G12	G247	388
G34	G1462	388
G120	G80	389
G52	G247	389
G110	G181	390
G52	G479	390
G181	G110	391
G121	G1145	391
G35	G770	392
G84	G1421	392
G84	G321	393
G193	G1093	393
G121	G1118	394
G121	G1376	395
G34	G881	396
G52	G1062	396
G121	G890	397
G189	G1225	397
G96	G632	398
G171	G1643	398
G121	G34	399
G171	G1477	399
G34	G121	400
G171	G1218	400
G120	G195	401
G34	G939	401
G156	G252	402
G121	G1442	402
G171	G321	403
G134	G752	403
G171	G931	404
G189	G1592	404
G134	G242	405
G84	G1119	405
G12	G78	406
G178	G1388	406
G188	G1324	407
G121	G1540	407
G181	G682	408
G84	G1626	408
G171	G529	409
G120	G958	409
G121	G152	410
G131	G84	411
G12	G1094	411
G121	G284	412
G34	G427	412
G136	G677	413
G84	G765	413
G52	G837	414
G193	G831	415
G120	G1030	415
G189	G257	416
G121	G695	416
G187	G263	417
G121	G1577	417
G84	G136	418
G34	G534	418
G120	G137	419
G96	G1074	419
G121	G645	420
G96	G918	420
G121	G1129	421
G24	G1256	421
G120	G601	422
G121	G1462	422
G120	G227	423
G108	G1388	423
G139	G176	424
G1	G1363	424
G176	G139	425
G1	G919	425
G171	G565	426
G120	G1197	426
G139	G534	427
G84	G1413	427
G171	G405	428
G80	G1443	428
G108	G654	429
G10	G808	429
G52	G1204	430
G3	G1536	430
G34	G252	431
G12	G558	431
G120	G313	432
G84	G1629	432
G52	G422	433
G181	G918	433
G12	G717	434
G97	G1552	434
G52	G956	435
G34	G1543	435
G88	G1093	436
G120	G1213	436
G121	G318	437
G120	G337	437
G122	G162	438
G120	G564	438
G66	G1092	439
G120	G1156	439
G162	G122	440
G176	G1087	440
G12	G1243	441
G134	G1500	441
G27	G1070	442
G84	G1160	442
G120	G332	443
G121	G1084	443
G169	G105	444
G189	G234	445
G171	G758	445
G122	G141	446
G141	G122	447
G84	G498	447
G84	G739	448
G88	G930	448
G120	G597	449
G109	G608	449
G176	G530	450
G88	G813	450
G92	G619	451
G171	G1464	451
G171	G200	452
G184	G1080	452
G120	G487	453
G10	G1336	453
G121	G506	454
G72	G1352	454
G52	G1171	455
G78	G1157	456
G121	G1448	456
G34	G695	457
G120	G1457	457
G193	G1311	458
G52	G1463	458
G121	G791	459
G143	G989	459
G84	G721	460
G66	G773	460
G78	G65	461
G121	G423	461
G121	G293	462
G120	G579	462
G65	G78	463
G84	G1497	463
G110	G654	464
G84	G1601	464
G189	G921	465
G120	G1522	465
G8	G346	466
G120	G1545	466
G134	G938	467
G181	G632	468
G84	G1357	468
G10	G149	469
G156	G1624	469
G120	G88	470
G136	G1618	470
G131	G695	471
G52	G1098	471
G120	G494	472
G10	G749	472
G84	G685	473
G121	G515	474
G16	G1378	474
G144	G250	475
G121	G1328	475
G120	G178	476
G30	G395	476
G120	G1335	477
G99	G1441	477
G121	G254	478
G188	G1489	478
G136	G938	479
G171	G1439	479
G10	G211	480
G65	G1098	480
G10	G897	481
G120	G502	482
G73	G961	482
G121	G101	483
G134	G941	483
G96	G566	484
G171	G1479	484
G10	G950	485
G16	G1229	485
G120	G1143	486
G32	G1169	486
G120	G1191	487
G141	G1641	487
G122	G482	488
G84	G1215	488
G12	G65	489
G129	G448	489
G120	G229	490
G139	G427	490
G178	G781	491
G120	G1637	491
G8	G1395	492
G120	G1566	492
G4	G383	493
G52	G539	493
G120	G386	494
G34	G569	494
G120	G468	495
G120	G864	495
G156	G84	496
G121	G358	496
G131	G534	497
G84	G890	497
G120	G162	498
G120	G819	499
G136	G1025	499
G121	G443	500
G156	G1462	500
G122	G720	501
G171	G1119	501
G120	G667	502
G78	G1520	502
G187	G72	503
G120	G1582	503
G72	G187	504
G121	G1563	504
G108	G135	505
G121	G1149	505
G84	G339	506
G48	G442	506
G120	G35	507
G136	G726	507
G135	G108	508
G120	G789	508
G10	G391	509
G136	G915	509
G95	G1106	510
G136	G1203	510
G134	G1148	511
G120	G1453	511
G98	G440	512
G120	G1570	512
G52	G78	513
G153	G534	513
G171	G1181	514
G15	G1373	514
G84	G242	515
G131	G515	515
G171	G188	516
G16	G1113	516
G84	G448	517
G97	G487	518
G171	G1148	518
G120	G5	519
G96	G682	519
G12	G461	520
G143	G267	521
G120	G827	521
G193	G813	522
G120	G894	522
G97	G880	523
G120	G1445	523
G97	G193	524
G12	G1294	524
G193	G97	525
G171	G520	525
G1	G936	526
G189	G1567	526
G84	G539	527
G189	G547	527
G139	G545	528
G171	G985	528
G68	G83	529
G10	G1464	529
G10	G755	530
G187	G1036	530
G83	G68	531
G120	G405	532
G98	G1167	532
G96	G781	533
G120	G849	533
G52	G1212	534
G99	G1489	534
G84	G134	535
G120	G694	536
G132	G1584	536
G192	G161	537
G121	G225	537
G161	G192	538
G84	G293	538
G121	G663	539
G92	G1098	539
G120	G1186	540
G84	G1324	540
G34	G973	541
G134	G129	542
G120	G532	542
G171	G409	543
G120	G858	543
G129	G134	544
G120	G1315	544
G52	G1616	545
G101	G747	546
G171	G1024	546
G171	G988	547
G129	G1119	547
G10	G1215	548
G171	G1601	548
G36	G195	549
G10	G903	549
G195	G36	550
G120	G1630	550
G171	G941	551
G134	G677	552
G84	G896	552
G10	G428	553
G120	G1101	553
G194	G991	554
G10	G1031	554
G136	G630	555
G181	G1074	555
G17	G33	556
G120	G845	556
G121	G388	557
G120	G1013	557
G34	G1275	558
G120	G1476	558
G92	G436	559
G120	G1569	559
G33	G17	560
G120	G1585	560
G52	G463	561
G135	G1313	561
G169	G282	562
G10	G863	562
G121	G261	563
G178	G1445	563
G176	G261	564
G108	G567	564
G176	G1235	565
G194	G1465	565
G120	G670	566
G136	G1489	567
G120	G1625	567
G97	G396	568
G121	G906	568
G84	G746	569
G69	G893	569
G120	G62	570
G4	G696	570
G117	G1311	571
G120	G642	572
G131	G1304	572
G119	G349	573
G120	G794	573
G34	G1215	574
G97	G1222	575
G129	G1048	576
G120	G1638	576
G121	G15	577
G10	G1048	577
G84	G1330	578
G4	G1341	578
G120	G122	579
G122	G1536	579
G122	G3	580
G120	G1135	581
G162	G1641	581
G52	G262	582
G189	G1443	582
G3	G122	583
G12	G520	583
G12	G885	584
G52	G885	585
G121	G417	586
G10	G1517	587
G188	G1572	587
G120	G113	588
G48	G1366	588
G120	G544	589
G108	G781	589
G120	G1047	590
G35	G822	591
G120	G1357	592
G96	G1388	592
G85	G134	593
G136	G1484	593
G120	G1546	594
G134	G85	595
G120	G1641	595
G120	G1122	596
G134	G1562	596
G194	G255	597
G121	G1370	597
G189	G210	598
G120	G1397	598
G189	G601	599
G121	G694	599
G188	G1442	600
G84	G1536	600
G68	G885	601
G84	G1516	601
G136	G658	602
G188	G726	602
G153	G427	603
G120	G1096	604
G188	G1089	605
G136	G1096	605
G136	G1389	606
G48	G1411	606
G136	G1430	607
G120	G1498	608
G48	G1529	608
G143	G822	609
G121	G1332	609
G181	G566	610
G120	G913	610
G84	G1051	611
G80	G1311	611
G84	G1527	612
G113	G120	613
G171	G1489	613
G10	G479	614
G121	G545	615
G120	G880	615
G120	G1199	616
G139	G1275	616
G34	G1377	617
G136	G1497	617
G66	G448	618
G120	G1554	618
G52	G796	619
G91	G822	619
G1	G446	620
G84	G1009	620
G10	G1296	621
G129	G1639	621
G120	G607	622
G91	G1506	622
G52	G264	623
G48	G1120	623
G121	G1369	624
G120	G323	625
G141	G482	625
G120	G712	626
G3	G1148	626
G183	G450	627
G120	G724	627
G120	G790	628
G131	G955	628
G120	G904	629
G182	G1452	629
G120	G1127	630
G78	G1046	631
G120	G1222	631
G153	G84	632
G120	G1533	632
G97	G1197	633
G120	G1583	633
G134	G321	634
G120	G1622	634
G35	G816	635
G8	G937	636
G171	G66	637
G108	G1604	637
G188	G129	638
G84	G318	638
G120	G91	639
G80	G921	639
G120	G565	640
G189	G945	640
G120	G633	641
G189	G653	641
G120	G1126	642
G97	G1611	642
G129	G188	643
G84	G343	643
G156	G337	644
G84	G1326	644
G131	G354	645
G10	G807	645
G120	G714	646
G131	G1048	646
G153	G252	647
G120	G1068	647
G178	G632	648
G120	G1108	648
G136	G1353	649
G131	G1401	649
G139	G1160	650
G120	G1549	650
G120	G1008	651
G120	G1605	651
G136	G66	652
G10	G693	652
G10	G456	653
G134	G1487	653
G120	G108	654
G97	G529	654
G120	G234	655
G181	G1329	655
G66	G136	656
G120	G458	656
G110	G753	657
G120	G785	658
G139	G1462	658
G139	G590	659
G120	G808	659
G120	G898	660
G2	G1070	660
G131	G217	661
G120	G1147	661
G120	G1237	662
G122	G1494	662
G97	G1308	663
G136	G1373	663
G52	G65	664
G158	G1097	664
G10	G917	665
G84	G393	666
G84	G268	667
G84	G726	667
G176	G84	668
G120	G1287	668
G10	G996	669
G181	G1589	669
G131	G863	670
G3	G482	671
G120	G563	671
G120	G643	672
G92	G1039	672
G10	G272	673
G120	G660	673
G16	G526	675
G136	G1208	675
G189	G487	676
G120	G164	677
G136	G773	677
G120	G1050	678
G150	G1201	678
G120	G961	679
G91	G1325	679
G121	G825	680
G129	G1551	680
G171	G243	681
G48	G296	681
G171	G689	682
G96	G135	683
G10	G1047	683
G135	G96	684
G120	G206	684
G120	G645	685
G181	G781	685
G120	G665	686
G136	G665	687
G32	G730	687
G134	G1489	688
G97	G1186	689
G120	G1501	689
G1	G815	690
G181	G1388	690
G97	G898	691
G171	G1132	691
G156	G545	692
G84	G1479	692
G34	G272	693
G10	G1145	693
G120	G300	694
G3	G323	694
G52	G767	695
G66	G1300	695
G129	G569	696
G120	G1361	696
G120	G549	697
G80	G1225	697
G52	G568	698
G176	G782	698
G120	G292	699
G88	G1311	699
G136	G404	700
G188	G1542	700
G120	G413	701
G80	G547	701
G120	G507	702
G97	G653	702
G113	G813	703
G34	G590	704
G120	G1642	704
G120	G1086	705
G178	G1280	705
G84	G287	706
G10	G955	706
G131	G1624	707
G136	G380	708
G139	G985	708
G35	G267	709
G120	G385	709
G136	G801	710
G65	G619	711
G136	G906	711
G120	G924	712
G193	G930	712
G120	G954	713
G88	G1580	713
G88	G120	714
G120	G1035	714
G120	G1066	715
G35	G1113	715
G120	G1281	717
G121	G1640	717
G120	G1385	718
G97	G1443	719
G121	G418	720
G171	G375	721
G97	G571	721
G136	G15	722
G189	G1177	722
G120	G193	723
G97	G904	723
G34	G1246	724
G136	G1378	725
G131	G1640	725
G120	G135	726
G181	G1280	726
G120	G526	727
G96	G1445	727
G12	G837	728
G99	G1041	728
G97	G494	729
G110	G379	730
G84	G1485	730
G136	G417	731
G189	G1018	731
G134	G1572	732
G120	G620	733
G189	G529	734
G120	G639	734
G136	G937	735
G187	G1578	735
G115	G598	736
G136	G321	737
G99	G672	738
G120	G1455	738
G117	G487	739
G84	G1512	739
G169	G1240	740
G139	G1616	740
G171	G1418	741
G48	G1251	742
G10	G1595	742
G120	G126	743
G32	G424	743
G136	G126	744
G66	G1542	744
G136	G611	745
G80	G653	745
G189	G337	746
G120	G672	746
G136	G672	747
G97	G501	748
G120	G757	748
G120	G765	749
G120	G795	750
G136	G933	751
G88	G1126	751
G120	G1133	752
G78	G1526	753
G10	G217	754
G21	G830	755
G121	G1489	755
G171	G387	756
G48	G1178	756
G153	G590	757
G10	G1598	757
G27	G492	758
G120	G654	758
G120	G1072	759
G134	G1618	759
G48	G518	760
G136	G1258	760
G72	G1254	761
G12	G1590	761
G12	G629	762
G156	G139	763
G171	G1528	763
G121	G3	764
G136	G750	764
G139	G156	765
G121	G630	765
G171	G339	766
G12	G497	766
G35	G795	767
G84	G1048	767
G171	G611	768
G3	G1191	768
G120	G39	769
G129	G1215	769
G120	G374	770
G136	G374	771
G129	G938	771
G136	G675	772
G122	G1506	772
G136	G1328	773
G126	G1389	773
G120	G1440	774
G156	G1616	774
G136	G1440	775
G153	G1462	775
G88	G97	776
G121	G287	776
G120	G12	777
G80	G612	777
G120	G181	778
G10	G222	778
G120	G902	779
G154	G1155	779
G97	G88	781
G136	G1261	781
G120	G184	782
G80	G189	782
G121	G796	783
G149	G1338	784
G12	G1527	784
G181	G135	785
G66	G971	785
G120	G115	786
G135	G181	786
G189	G80	787
G120	G239	788
G187	G1050	788
G80	G1611	789
G143	G90	790
G78	G92	791
G120	G533	791
G92	G78	792
G136	G932	792
G90	G143	793
G120	G1262	793
G83	G591	794
G120	G1507	794
G187	G213	795
G120	G1527	795
G80	G97	796
G136	G1601	796
G80	G601	797
G52	G1046	797
G91	G255	798
G52	G1157	798
G187	G672	799
G176	G473	800
G176	G505	801
G131	G939	801
G97	G80	802
G171	G255	802
G136	G162	803
G84	G863	803
G120	G632	804
G80	G627	805
G95	G402	806
G120	G963	806
G120	G540	807
G167	G446	808
G84	G1461	808
G88	G603	809
G84	G1414	809
G97	G337	810
G10	G489	810
G136	G899	811
G122	G1642	811
G131	G129	812
G120	G1325	812
G136	G216	813
G39	G813	813
G120	G258	814
G135	G1388	815
G136	G800	816
G189	G958	816
G129	G131	817
G120	G976	817
G84	G955	818
G136	G1086	818
G176	G372	819
G120	G1526	819
G143	G816	820
G120	G1547	820
G80	G1567	821
G156	G220	822
G120	G1591	822
G131	G454	823
G12	G1525	823
G131	G222	824
G121	G1272	824
G10	G1124	825
G129	G1324	825
G120	G610	826
G182	G1303	826
G120	G1149	828
G143	G1288	828
G189	G898	829
G136	G1509	829
G131	G299	830
G120	G1405	831
G171	G380	832
G10	G1401	832
G10	G152	833
G188	G677	833
G119	G1199	834
G10	G1505	834
G136	G270	835
G136	G1563	835
G120	G603	836
G92	G689	836
G120	G1024	837
G27	G1278	837
G97	G468	838
G120	G1111	838
G16	G770	839
G120	G1343	839
G188	G242	840
G121	G1394	840
G120	G110	841
G120	G612	841
G122	G143	842
G136	G903	842
G85	G426	843
G120	G766	843
G143	G122	844
G121	G1354	844
G176	G331	845
G129	G339	846
G121	G592	846
G15	G1025	847
G84	G196	848
G144	G1189	848
G141	G1057	849
G84	G1540	849
G84	G184	850
G97	G300	850
G84	G431	851
G193	G487	851
G91	G122	852
G84	G886	852
G122	G91	853
G84	G766	853
G171	G692	854
G117	G1093	854
G120	G16	855
G178	G181	855
G136	G16	856
G97	G1018	856
G120	G156	857
G91	G482	857
G120	G345	858
G48	G698	858
G120	G349	859
G143	G1148	859
G122	G785	860
G181	G178	861
G120	G887	862
G10	G1304	862
G120	G1081	863
G120	G1211	864
G91	G1288	864
G181	G96	865
G120	G1288	865
G96	G181	866
G120	G1354	866
G120	G1280	867
G66	G1508	867
G121	G1072	868
G58	G1536	868
G44	G314	869
G171	G669	869
G10	G851	870
G150	G1275	870
G131	G1462	871
G120	G542	872
G120	G615	873
G136	G1487	873
G97	G117	874
G120	G728	874
G117	G97	875
G120	G867	875
G113	G1580	876
G66	G339	877
G121	G407	877
G131	G892	878
G176	G1090	878
G10	G908	879
G113	G1177	879
G135	G1074	880
G10	G1482	880
G80	G468	881
G92	G65	882
G120	G325	882
G65	G92	883
G120	G931	883
G120	G1164	884
G139	G1624	884
G129	G391	885
G120	G1616	885
G120	G539	886
G108	G96	887
G120	G918	887
G121	G676	888
G42	G1245	888
G176	G592	889
G120	G472	890
G129	G1267	890
G96	G108	891
G121	G1028	891
G178	G96	892
G171	G1450	892
G171	G463	893
G80	G529	893
G84	G1017	894
G120	G360	895
G117	G930	895
G120	G516	896
G34	G1616	896
G96	G178	897
G136	G565	897
G10	G454	898
G136	G796	898
G120	G1045	899
G58	G366	900
G189	G501	901
G120	G1243	901
G121	G427	902
G120	G1327	902
G120	G1456	903
G136	G1459	904
G120	G977	905
G171	G1500	906
G65	G1001	907
G171	G1542	907
G84	G150	908
G3	G1506	908
G136	G99	909
G171	G1133	909
G141	G194	910
G120	G769	910
G48	G462	911
G120	G1046	911
G194	G141	912
G120	G1157	912
G136	G85	913
G135	G566	913
G121	G1397	914
G115	G1410	914
G139	G524	915
G121	G1065	915
G117	G234	916
G176	G1418	916
G171	G1124	917
G34	G1304	917
G35	G853	918
G84	G1509	918
G120	G885	919
G194	G1283	919
G120	G1205	920
G27	G1489	920
G136	G625	921
G120	G1308	921
G35	G502	922
G120	G1520	922
G115	G1340	923
G120	G1608	923
G120	G919	924
G3	G1288	924
G34	G391	925
G120	G1380	925
G136	G1380	926
G66	G250	927
G10	G1232	927
G141	G3	928
G171	G1508	928
G136	G647	929
G139	G782	929
G3	G141	930
G120	G860	931
G88	G1225	931
G178	G753	932
G49	G1373	933
G192	G626	934
G120	G1525	934
G80	G1101	935
G120	G141	936
G120	G629	937
G34	G662	937
G52	G258	938
G113	G930	938
G129	G273	939
G171	G785	939
G10	G472	940
G139	G1322	940
G88	G257	941
G10	G294	941
G120	G317	942
G84	G1232	942
G80	G831	943
G110	G277	944
G120	G967	944
G120	G1264	945
G193	G1592	945
G115	G649	946
G171	G1374	946
G171	G1028	947
G176	G1055	947
G10	G837	948
G129	G1300	948
G10	G864	949
G129	G1508	949
G91	G307	950
G120	G1369	950
G136	G1369	951
G153	G1624	951
G176	G1428	952
G120	G1590	952
G3	G510	953
G176	G1059	953
G84	G771	954
G12	G1062	954
G121	G72	955
G136	G1479	955
G163	G311	956
G171	G721	956
G171	G805	957
G129	G677	958
G84	G1353	958
G3	G427	959
G10	G671	959
G188	G933	960
G10	G1022	960
G120	G232	961
G120	G1218	961
G120	G370	962
G156	G511	962
G136	G431	963
G131	G890	963
G120	G478	964
G34	G515	964
G66	G941	965
G120	G833	966
G34	G875	966
G120	G1023	967
G3	G1624	967
G10	G354	968
G84	G1244	969
G120	G1556	969
G80	G501	970
G12	G1112	970
G182	G993	971
G12	G1287	971
G84	G644	972
G182	G1053	972
G171	G249	973
G10	G697	974
G58	G1165	974
G120	G378	975
G88	G831	975
G80	G234	976
G120	G996	976
G120	G1460	977
G136	G1473	977
G131	G545	978
G120	G1444	978
G120	G1510	979
G171	G63	980
G97	G819	980
G171	G870	981
G110	G1589	981
G10	G1128	982
G141	G1148	982
G171	G1078	983
G136	G941	984
G139	G228	985
G99	G85	986
G120	G655	986
G85	G99	987
G120	G730	987
G181	G379	988
G120	G901	988
G120	G1182	989
G91	G1642	989
G8	G180	990
G120	G1033	990
G52	G1094	991
G131	G1295	991
G84	G1583	992
G68	G1627	992
G180	G8	993
G171	G1457	993
G153	G545	994
G120	G862	994
G136	G399	995
G120	G1036	995
G120	G1121	996
G120	G242	997
G131	G1349	997
G135	G1589	998
G120	G301	999
G44	G994	999
G120	G598	1000
G187	G1416	1000
G120	G619	1001
G126	G1254	1001
G120	G980	1002
G35	G989	1002
G108	G277	1003
G120	G1034	1003
G120	G194	1004
G80	G210	1004
G120	G412	1005
G2	G663	1005
G120	G432	1006
G35	G1191	1006
G122	G35	1007
G66	G328	1007
G66	G28	1008
G158	G1341	1008
G141	G903	1009
G189	G542	1010
G121	G616	1010
G171	G242	1011
G189	G1552	1011
G35	G122	1012
G171	G301	1012
G4	G1097	1013
G171	G1437	1013
G171	G225	1014
G26	G623	1014
G171	G334	1015
G6	G1102	1015
G10	G939	1016
G10	G1512	1016
G8	G400	1017
G10	G1503	1017
G10	G371	1018
G34	G1349	1018
G120	G1399	1019
G181	G1445	1019
G88	G571	1020
G120	G1424	1020
G75	G957	1021
G120	G1439	1021
G120	G3	1022
G2	G1582	1022
G120	G974	1023
G120	G1115	1024
G34	G1401	1024
G120	G822	1025
G84	G270	1026
G134	G401	1026
G88	G921	1027
G80	G487	1028
G84	G1417	1028
G188	G1487	1029
G84	G1508	1029
G97	G332	1030
G136	G784	1030
G120	G1060	1031
G120	G1110	1032
G66	G1324	1032
G97	G958	1033
G120	G1190	1033
G12	G513	1034
G135	G1329	1034
G120	G68	1035
G189	G1611	1035
G52	G951	1036
G101	G1555	1036
G80	G1186	1037
G182	G1475	1038
G84	G1564	1038
G3	G755	1039
G10	G998	1039
G120	G196	1040
G48	G1553	1040
G117	G813	1041
G120	G856	1041
G3	G317	1042
G120	G1214	1042
G80	G1197	1043
G120	G1415	1043
G34	G890	1044
G120	G1540	1044
G120	G142	1045
G92	G1046	1045
G44	G617	1046
G120	G1478	1046
G120	G319	1047
G97	G1101	1047
G120	G375	1048
G188	G1373	1048
G84	G630	1049
G134	G834	1049
G97	G1177	1050
G171	G1320	1050
G34	G1295	1051
G135	G682	1052
G120	G987	1053
G135	G1625	1053
G80	G880	1054
G120	G1208	1054
G120	G117	1055
G15	G1542	1055
G52	G1527	1056
G80	G1552	1056
G108	G753	1057
G129	G973	1058
G120	G1037	1058
G66	G550	1059
G88	G1443	1059
G176	G1387	1060
G121	G496	1061
G194	G1325	1061
G48	G355	1062
G52	G1383	1062
G52	G1025	1063
G39	G1093	1064
G176	G1232	1064
G34	G268	1065
G171	G365	1065
G120	G92	1066
G120	G169	1067
G15	G339	1067
G120	G558	1068
G80	G945	1068
G55	G1254	1069
G120	G740	1070
G136	G1148	1070
G91	G618	1071
G65	G689	1072
G120	G1324	1072
G120	G1425	1074
G113	G1567	1074
G10	G628	1075
G120	G1573	1075
G136	G834	1076
G120	G1491	1076
G171	G404	1077
G182	G787	1077
G171	G1642	1078
G84	G188	1079
G150	G1538	1079
G10	G1089	1080
G34	G1244	1080
G129	G1543	1081
G16	G950	1082
G120	G1001	1082
G120	G1141	1083
G84	G1304	1083
G10	G648	1084
G119	G1638	1084
G10	G130	1085
G189	G332	1085
G10	G573	1086
G176	G1449	1086
G136	G425	1087
G97	G1008	1087
G136	G1132	1088
G48	G1535	1088
G15	G1258	1089
G120	G818	1090
G72	G925	1091
G120	G1196	1091
G193	G529	1092
G121	G1487	1092
G91	G325	1093
G12	G865	1093
G66	G273	1094
G169	G1537	1094
G95	G199	1095
G66	G1484	1095
G193	G313	1096
G171	G906	1096
G84	G938	1097
G65	G1520	1097
G120	G262	1098
G6	G673	1098
G108	G379	1099
G120	G520	1099
G4	G259	1100
G120	G646	1100
G110	G135	1101
G135	G110	1102
G120	G1389	1102
G121	G438	1103
G188	G1148	1103
G187	G126	1104
G84	G1325	1104
G84	G1500	1105
G35	G1506	1105
G126	G187	1106
G10	G664	1106
G189	G1186	1107
G120	G1410	1107
G120	G781	1108
G189	G1335	1108
G189	G468	1109
G120	G948	1109
G101	G1080	1110
G120	G1550	1110
G181	G567	1111
G169	G1476	1111
G176	G418	1112
G84	G1546	1112
G120	G83	1113
G129	G1092	1113
G136	G791	1114
G84	G1640	1114
G84	G490	1115
G110	G527	1115
G84	G285	1116
G39	G930	1116
G10	G980	1117
G117	G1592	1117
G120	G294	1118
G150	G979	1118
G34	G493	1119
G120	G1139	1119
G136	G469	1120
G122	G646	1121
G120	G1148	1121
G129	G318	1122
G84	G708	1122
G171	G461	1123
G83	G909	1123
G171	G97	1124
G88	G468	1124
G120	G1098	1125
G139	G1291	1125
G97	G603	1126
G120	G1321	1126
G189	G396	1127
G136	G709	1128
G129	G1089	1128
G171	G417	1129
G10	G534	1129
G120	G282	1130
G156	G844	1130
G120	G552	1131
G108	G969	1131
G120	G1080	1132
G80	G1608	1132
G141	G818	1133
G84	G222	1134
G52	G969	1134
G1	G279	1135
G110	G747	1135
G121	G343	1136
G66	G1148	1136
G39	G120	1137
G12	G640	1137
G171	G1385	1138
G10	G189	1139
G129	G625	1139
G120	G459	1140
G15	G273	1141
G12	G419	1141
G97	G579	1142
G176	G685	1142
G84	G292	1143
G5	G1089	1143
G48	G88	1144
G84	G1542	1144
G10	G95	1145
G35	G1233	1145
G120	G852	1146
G35	G1288	1146
G88	G48	1147
G120	G949	1147
G121	G590	1148
G136	G949	1148
G120	G1367	1149
G8	G843	1150
G120	G1422	1150
G72	G672	1152
G120	G1201	1152
G120	G1360	1153
G180	G1395	1153
G121	G465	1154
G188	G752	1154
G10	G236	1155
G171	G1459	1155
G139	G1368	1156
G136	G1120	1157
G143	G1506	1157
G15	G1092	1158
G120	G1401	1158
G10	G34	1159
G120	G1313	1159
G121	G250	1160
G11	G1533	1160
G80	G396	1161
G121	G1508	1161
G121	G899	1162
G122	G1148	1162
G120	G13	1163
G97	G1126	1163
G120	G247	1164
G176	G284	1164
G120	G457	1165
G35	G932	1165
G34	G10	1166
G120	G805	1166
G120	G429	1167
G120	G1643	1167
G120	G57	1168
G73	G1453	1168
G120	G806	1169
G136	G1050	1170
G143	G1191	1170
G16	G502	1171
G120	G1165	1171
G34	G736	1172
G120	G1577	1172
G139	G599	1173
G176	G1375	1173
G139	G284	1174
G84	G812	1176
G84	G1617	1176
G84	G1510	1177
G88	G1611	1177
G91	G720	1178
G120	G870	1178
G120	G1118	1179
G136	G1118	1180
G134	G1563	1180
G193	G257	1181
G136	G285	1182
G113	G1093	1182
G136	G514	1183
G134	G726	1183
G121	G111	1184
G6	G604	1184
G108	G747	1185
G171	G1258	1185
G10	G264	1186
G10	G1640	1186
G120	G78	1187
G72	G922	1188
G180	G346	1189
G120	G1356	1189
G120	G283	1190
G117	G831	1190
G8	G205	1191
G136	G1225	1191
G96	G567	1192
G121	G1373	1192
G171	G655	1193
G92	G1526	1193
G120	G152	1194
G110	G1156	1194
G3	G252	1195
G120	G387	1195
G131	G1377	1196
G121	G509	1197
G84	G839	1197
G141	G822	1198
G84	G1477	1198
G171	G627	1199
G134	G915	1199
G139	G736	1200
G84	G875	1200
G120	G749	1201
G96	G1280	1201
G55	G187	1202
G120	G1176	1202
G93	G917	1203
G120	G1518	1203
G131	G614	1204
G136	G1028	1204
G95	G470	1205
G136	G1281	1205
G176	G545	1206
G176	G704	1206
G187	G55	1207
G171	G370	1207
G171	G1328	1208
G188	G1618	1208
G88	G627	1209
G171	G1537	1209
G153	G139	1210
G84	G1233	1210
G34	G498	1211
G10	G1596	1211
G139	G153	1212
G120	G403	1212
G120	G722	1213
G34	G1640	1213
G10	G129	1214
G120	G1247	1214
G176	G1284	1215
G120	G1464	1215
G117	G257	1216
G120	G1378	1216
G120	G1446	1217
G129	G10	1218
G84	G664	1218
G171	G573	1219
G136	G381	1220
G142	G1549	1220
G97	G113	1221
G120	G340	1221
G117	G313	1222
G120	G934	1222
G193	G210	1223
G120	G1449	1223
G120	G1627	1224
G12	G511	1225
G65	G901	1225
G113	G97	1226
G1	G988	1227
G79	G1496	1227
G88	G210	1228
G10	G1603	1228
G88	G501	1229
G120	G717	1229
G97	G817	1230
G120	G1229	1230
G120	G865	1231
G194	G1392	1231
G91	G1148	1232
G120	G1481	1232
G84	G362	1233
G97	G532	1233
G171	G1312	1234
G110	G1632	1234
G178	G654	1235
G10	G923	1235
G80	G494	1236
G10	G707	1236
G119	G374	1237
G120	G677	1237
G12	G7	1238
G34	G1048	1238
G120	G878	1239
G80	G1592	1239
G188	G5	1240
G121	G662	1240
G171	G750	1241
G88	G547	1242
G84	G988	1242
G171	G456	1243
G84	G628	1243
G194	G1301	1244
G136	G1499	1244
G193	G396	1245
G52	G165	1246
G117	G627	1246
G121	G319	1247
G91	G646	1247
G52	G558	1248
G48	G1088	1248
G121	G404	1249
G129	G1304	1249
G66	G318	1250
G12	G1391	1250
G5	G188	1251
G12	G913	1251
G84	G1368	1253
G171	G1512	1253
G58	G714	1254
G121	G1471	1254
G10	G37	1255
G10	G771	1255
G10	G1163	1256
G10	G641	1257
G162	G755	1257
G10	G559	1258
G120	G243	1259
G121	G252	1259
G120	G884	1260
G188	G1025	1260
G120	G1374	1261
G88	G1567	1261
G34	G1497	1262
G120	G1610	1262
G31	G128	1263
G120	G1074	1263
G139	G594	1264
G128	G31	1265
G120	G944	1265
G12	G1456	1266
G97	G542	1267
G169	G846	1267
G171	G99	1268
G121	G1377	1268
G171	G162	1269
G195	G823	1269
G117	G601	1270
G171	G1427	1270
G34	G236	1271
G10	G1206	1271
G120	G302	1272
G134	G999	1272
G72	G126	1273
G181	G747	1274
G121	G1368	1274
G34	G354	1275
G84	G505	1275
G10	G862	1276
G126	G925	1276
G126	G72	1277
G120	G186	1277
G136	G186	1278
G96	G1156	1278
G194	G430	1279
G120	G491	1279
G120	G656	1280
G136	G656	1281
G139	G695	1281
G131	G388	1282
G120	G1333	1282
G97	G386	1283
G66	G1194	1283
G171	G846	1284
G136	G560	1285
G178	G567	1285
G178	G1156	1286
G120	G1173	1286
G134	G1373	1287
G120	G1388	1287
G176	G857	1288
G97	G1335	1288
G129	G84	1289
G84	G905	1289
G139	G367	1290
G171	G1076	1290
G192	G1036	1291
G171	G1444	1291
G121	G1295	1292
G84	G1619	1292
G134	G625	1293
G171	G1011	1293
G120	G584	1294
G193	G1580	1294
G120	G886	1295
G3	G1292	1295
G139	G940	1296
G121	G1197	1296
G189	G579	1297
G171	G860	1297
G171	G480	1298
G187	G922	1298
G136	G153	1299
G141	G1325	1299
G113	G1225	1300
G120	G1283	1300
G121	G933	1301
G15	G1562	1301
G12	G1488	1302
G188	G1563	1302
G55	G791	1303
G2	G326	1304
G169	G991	1304
G171	G1092	1305
G51	G1615	1305
G34	G771	1306
G10	G805	1306
G194	G934	1307
G10	G961	1307
G91	G3	1308
G120	G65	1308
G97	G409	1309
G120	G1194	1309
G3	G91	1310
G120	G1537	1310
G188	G426	1311
G120	G1128	1311
G84	G217	1312
G121	G1282	1312
G10	G725	1313
G121	G1413	1313
G84	G676	1314
G134	G1261	1315
G120	G1517	1315
G120	G1221	1316
G187	G1408	1316
G120	G1306	1317
G121	G1258	1318
G2	G1415	1318
G171	G459	1319
G121	G1616	1319
G110	G218	1320
G169	G506	1320
G80	G579	1321
G171	G1460	1321
G84	G1484	1322
G10	G547	1323
G171	G1222	1323
G100	G774	1324
G84	G1609	1324
G10	G1118	1325
G189	G1197	1325
G120	G455	1326
G189	G571	1326
G120	G235	1327
G120	G682	1328
G95	G1431	1328
G141	G1233	1329
G136	G1441	1329
G121	G1267	1330
G153	G1402	1330
G120	G435	1331
G117	G1580	1331
G3	G545	1332
G120	G752	1332
G121	G1009	1333
G153	G1322	1333
G10	G593	1334
G136	G397	1336
G150	G255	1337
G120	G511	1337
G15	G136	1338
G121	G431	1338
G52	G617	1339
G162	G1191	1339
G34	G222	1340
G12	G809	1340
G120	G972	1341
G129	G1084	1341
G169	G1230	1342
G17	G1249	1342
G93	G1143	1343
G121	G1599	1343
G171	G677	1344
G80	G958	1344
G171	G641	1345
G10	G1244	1345
G182	G1365	1346
G171	G1605	1346
G10	G526	1347
G120	G461	1349
G3	G1631	1349
G120	G1095	1350
G134	G1484	1350
G84	G236	1351
G136	G282	1351
G136	G394	1352
G141	G1191	1352
G129	G399	1353
G136	G721	1353
G120	G23	1354
G135	G229	1354
G120	G415	1355
G135	G1280	1355
G176	G427	1356
G12	G834	1356
G121	G187	1357
G121	G1227	1358
G150	G541	1359
G12	G1341	1359
G176	G1117	1360
G193	G120	1361
G52	G1353	1361
G84	G594	1362
G137	G813	1362
G120	G1301	1363
G178	G1329	1363
G156	G1250	1364
G136	G1360	1364
G120	G1524	1365
G121	G55	1366
G193	G921	1366
G153	G1616	1367
G171	G346	1368
G189	G819	1368
G10	G430	1369
G10	G1246	1369
G111	G381	1370
G10	G450	1370
G134	G399	1371
G120	G1138	1371
G121	G1500	1372
G39	G1580	1372
G176	G422	1373
G131	G1246	1373
G12	G565	1374
G171	G1049	1374
G34	G454	1375
G169	G1034	1375
G169	G820	1376
G160	G1491	1376
G169	G229	1377
G131	G284	1377
G84	G783	1378
G71	G1420	1378
G188	G66	1379
G171	G551	1379
G10	G92	1380
G134	G750	1380
G136	G5	1381
G10	G1400	1381
G10	G830	1382
G139	G890	1382
G5	G136	1383
G120	G513	1383
G66	G188	1384
G120	G674	1384
G120	G1120	1385
G156	G1401	1385
G156	G1275	1386
G120	G1433	1386
G156	G312	1387
G120	G1004	1387
G52	G970	1388
G91	G1641	1388
G194	G1033	1389
G84	G1573	1389
G121	G1570	1390
G72	G1578	1390
G35	G272	1391
G171	G318	1391
G143	G863	1392
G84	G1203	1392
G141	G1327	1393
G171	G1373	1393
G34	G129	1394
G10	G1045	1394
G52	G111	1395
G187	G362	1395
G129	G34	1396
G121	G1077	1396
G171	G1107	1397
G122	G1582	1397
G84	G1258	1398
G134	G1479	1398
G97	G612	1399
G136	G1621	1399
G120	G1332	1400
G121	G63	1401
G3	G646	1401
G80	G313	1402
G121	G1439	1402
G169	G1285	1403
G118	G1480	1403
G84	G3	1404
G84	G574	1404
G171	G296	1405
G108	G1632	1405
G62	G1164	1406
G10	G1267	1406
G136	G407	1407
G135	G1164	1407
G120	G739	1408
G113	G831	1408
G3	G84	1409
G136	G739	1409
G84	G299	1410
G136	G620	1410
G120	G1307	1411
G34	G1402	1411
G85	G408	1412
G121	G949	1412
G84	G1019	1413
G35	G1102	1413
G57	G2	1414
G171	G55	1414
G171	G30	1415
G10	G1462	1415
G88	G189	1416
G84	G1379	1416
G156	G284	1417
G156	G555	1418
G120	G1094	1418
G120	G161	1419
G182	G609	1419
G122	G1266	1420
G120	G143	1421
G84	G523	1421
G84	G654	1422
G171	G128	1423
G189	G603	1423
G16	G1368	1424
G136	G1394	1424
G15	G1119	1425
G120	G1438	1425
G189	G494	1426
G120	G971	1426
G153	G524	1427
G121	G1208	1427
G189	G88	1428
G121	G1382	1428
G2	G57	1429
G171	G1276	1429
G137	G1093	1430
G171	G1382	1430
G84	G514	1431
G84	G85	1432
G97	G1149	1432
G53	G560	1433
G121	G721	1433
G121	G16	1434
G143	G1113	1434
G12	G1006	1435
G131	G1511	1435
G141	G682	1436
G171	G1356	1436
G169	G633	1437
G156	G892	1437
G88	G1335	1438
G169	G1375	1438
G135	G654	1439
G84	G660	1439
G10	G403	1440
G141	G1388	1440
G171	G938	1441
G100	G1594	1441
G193	G627	1442
G171	G1309	1442
G189	G193	1443
G136	G598	1443
G120	G274	1444
G189	G1218	1444
G193	G189	1445
G169	G1529	1445
G121	G1117	1446
G115	G1282	1446
G91	G1327	1447
G84	G123	1448
G84	G399	1449
G48	G1184	1449
G171	G1162	1450
G115	G1438	1450
G141	G229	1451
G84	G850	1451
G52	G74	1452
G84	G1382	1452
G10	G261	1453
G74	G52	1454
G84	G681	1454
G131	G881	1455
G84	G1347	1455
G171	G252	1456
G126	G811	1456
G171	G816	1457
G156	G784	1458
G10	G1515	1458
G120	G1217	1459
G189	G1460	1459
G120	G1189	1460
G131	G1449	1460
G120	G1465	1461
G131	G1153	1462
G120	G1632	1462
G169	G558	1463
G180	G843	1463
G171	G516	1464
G3	G822	1464
G171	G733	1465
G189	G1308	1465
G3	G534	1466
G84	G1551	1467
G188	G1551	1467
G10	G215	1468
G134	G1497	1468
G10	G301	1469
G80	G667	1470
G136	G1079	1470
G156	G1354	1471
G120	G1423	1471
G12	G92	1472
G188	G1500	1472
G39	G257	1473
G171	G674	1473
G176	G760	1474
G85	G1025	1474
G117	G210	1475
G176	G1074	1475
G84	G472	1476
G131	G1232	1476
G101	G1313	1477
G171	G1434	1477
G178	G135	1478
G84	G1261	1478
G69	G1506	1479
G120	G1528	1479
G52	G513	1480
G121	G941	1481
G35	G1641	1481
G120	G371	1482
G189	G904	1482
G136	G1266	1483
G97	G1556	1483
G120	G58	1484
G99	G1254	1484
G12	G172	1485
G3	G1233	1485
G121	G399	1486
G48	G1576	1486
G135	G567	1487
G66	G1304	1487
G135	G178	1488
G176	G475	1488
G84	G190	1489
G88	G396	1489
G80	G332	1490
G84	G855	1490
G171	G1430	1491
G97	G1460	1491
G10	G463	1492
G39	G921	1492
G10	G902	1493
G136	G882	1494
G97	G1023	1494
G44	G575	1495
G136	G884	1495
G34	G863	1496
G52	G1001	1496
G6	G100	1497
G120	G1404	1497
G84	G1200	1498
G178	G1589	1498
G44	G514	1499
G171	G1518	1499
G88	G386	1500
G121	G1097	1500
G129	G454	1501
G171	G513	1501
G171	G589	1502
G19	G1472	1502
G100	G6	1503
G171	G951	1503
G1	G291	1504
G10	G59	1505
G34	G367	1505
G143	G323	1506
G171	G950	1506
G136	G115	1507
G181	G527	1507
G120	G750	1508
G92	G1001	1508
G80	G386	1509
G120	G1271	1509
G193	G547	1510
G120	G591	1510
G88	G1147	1511
G121	G1201	1511
G176	G644	1512
G122	G822	1512
G80	G571	1513
G169	G1427	1513
G35	G398	1514
G10	G1140	1514
G171	G533	1515
G34	G892	1515
G134	G240	1516
G84	G1618	1516
G136	G666	1517
G10	G1084	1517
G126	G791	1518
G136	G1112	1518
G120	G1069	1519
G119	G1142	1519
G115	G374	1520
G120	G723	1520
G135	G918	1521
G120	G1152	1521
G91	G323	1522
G136	G1638	1522
G121	G530	1523
G66	G1025	1523
G136	G1407	1524
G12	G1051	1525
G35	G1148	1525
G97	G967	1526
G52	G1051	1526
G15	G448	1527
G121	G1205	1527
G72	G358	1528
G169	G1022	1528
G1	G226	1529
G193	G1443	1529
G35	G391	1530
G84	G437	1530
G10	G515	1531
G84	G941	1531
G120	G618	1532
G49	G675	1532
G66	G269	1533
G143	G1542	1533
G84	G7	1534
G121	G1449	1534
G171	G37	1535
G194	G1288	1535
G97	G206	1536
G84	G860	1536
G171	G684	1537
G153	G892	1538
G84	G915	1538
G10	G12	1539
G88	G193	1539
G139	G1051	1540
G10	G1570	1540
G52	G1315	1541
G39	G1611	1541
G120	G101	1542
G129	G388	1542
G193	G88	1543
G136	G1404	1543
G84	G455	1544
G10	G1153	1544
G35	G475	1545
G121	G611	1545
G176	G952	1546
G16	G1489	1546
G150	G1449	1547
G12	G1553	1547
G84	G568	1548
G88	G1101	1548
G171	G999	1549
G136	G40	1550
G187	G811	1550
G187	G216	1551
G66	G1138	1551
G193	G601	1552
G176	G1138	1552
G12	G83	1553
G97	G1147	1553
G133	G691	1554
G121	G790	1555
G91	G1536	1555
G189	G117	1556
G12	G1173	1556
G84	G1434	1557
G152	G1639	1557
G117	G189	1558
G171	G388	1558
G10	G71	1559
G3	G1605	1559
G3	G325	1560
G120	G703	1560
G120	G850	1561
G88	G1552	1561
G155	G1064	1562
G121	G1306	1562
G171	G1000	1563
G34	G284	1564
G66	G1557	1564
G176	G1571	1565
G85	G1635	1565
G3	G524	1566
G171	G1509	1566
G84	G1219	1567
G129	G1562	1567
G156	G153	1568
G84	G509	1568
G120	G1018	1569
G10	G1185	1569
G10	G146	1570
G80	G1008	1570
G143	G272	1571
G84	G731	1571
G164	G789	1572
G176	G1129	1572
G120	G326	1573
G129	G1442	1573
G153	G156	1574
G120	G803	1574
G113	G494	1575
G121	G658	1575
G39	G189	1576
G121	G1430	1576
G181	G827	1577
G169	G970	1577
G171	G645	1578
G12	G681	1578
G189	G39	1579
G10	G115	1579
G120	G1021	1580
G113	G1443	1580
G136	G1021	1581
G10	G695	1582
G121	G889	1582
G52	G580	1583
G80	G1177	1583
G99	G1113	1584
G120	G1269	1584
G171	G333	1585
G193	G532	1586
G121	G1469	1586
G171	G285	1587
G80	G1147	1587
G195	G1520	1588
G171	G1590	1588
G171	G192	1589
G126	G594	1589
G3	G590	1590
G84	G1214	1590
G137	G1443	1591
G84	G1520	1591
G88	G80	1592
G171	G1602	1592
G10	G242	1593
G129	G426	1593
G134	G1551	1594
G10	G1633	1594
G80	G88	1595
G136	G1134	1595
G52	G179	1596
G180	G582	1596
G121	G268	1597
G131	G812	1597
G129	G242	1598
G66	G1163	1598
G121	G1196	1599
G5	G1572	1599
G5	G1300	1600
G136	G1402	1600
G52	G281	1601
G34	G955	1601
G120	G1113	1602
G68	G1271	1602
G121	G1349	1603
G121	G1428	1603
G121	G196	1604
G97	G1507	1604
G169	G1014	1605
G51	G1460	1605
G171	G639	1606
G129	G1245	1606
G193	G1567	1607
G85	G321	1608
G120	G1063	1608
G131	G236	1609
G136	G1185	1609
G151	G338	1610
G120	G1198	1610
G121	G510	1611
G131	G1417	1611
G52	G689	1612
G129	G1477	1612
G66	G167	1613
G129	G863	1613
G120	G199	1614
G10	G1624	1614
G121	G378	1615
G10	G995	1615
G121	G621	1616
G92	G1157	1616
G176	G465	1617
G66	G834	1617
G12	G844	1618
G178	G888	1618
G12	G812	1619
G135	G1449	1619
G84	G748	1620
G139	G1402	1620
G84	G263	1621
G129	G1563	1621
G171	G399	1622
G10	G459	1623
G156	G599	1623
G99	G1203	1624
G171	G1620	1624
G2	G1278	1625
G10	G1609	1625
G158	G259	1626
G136	G1212	1626
G117	G526	1627
G120	G689	1627
G120	G347	1628
G48	G1557	1628
G136	G825	1629
G95	G1124	1630
G120	G1273	1630
G121	G352	1631
G84	G602	1631
G88	G494	1632
G12	G1105	1632
G176	G55	1633
G156	G651	1633
G182	G38	1634
G66	G687	1634
G66	G413	1635
G68	G1269	1635
G19	G1406	1636
G12	G1583	1636
G169	G977	1637
G139	G1117	1637
G139	G892	1638
G120	G1383	1638
G38	G182	1639
G136	G869	1639
G176	G979	1640
G169	G1388	1640
G188	G773	1641
G84	G983	1641
G188	G765	1642
G171	G1408	1642
G68	G976	1643
G1	G1102	1643
G84	G593	1644
G84	G747	1645
G131	G801	1645
G171	G168	1646
G3	G255	1646
G171	G234	1647
G119	G1496	1647
G171	G501	1648
G153	G540	1648
G182	G742	1649
G66	G1089	1650
G10	G22	1651
G131	G771	1651
G135	G632	1652
G164	G715	1652
G10	G1065	1653
G84	G1067	1653
G12	G160	1654
G131	G1065	1654
G84	G327	1655
G97	G1218	1655
G84	G562	1656
G189	G1008	1656
G137	G120	1657
G10	G721	1657
G99	G16	1658
G10	G1493	1658
G10	G69	1659
G131	G1312	1659
G120	G855	1660
G136	G1340	1660
G136	G276	1661
G92	G1520	1661
G120	G112	1662
G139	G261	1662
G16	G99	1663
G52	G703	1663
G12	G700	1664
G35	G720	1664
G90	G502	1665
G12	G838	1665
G163	G927	1666
G52	G1114	1666
G108	G218	1667
G120	G1607	1667
G121	G216	1668
G110	G411	1669
G121	G1086	1669
G182	G634	1670
G121	G1562	1670
G34	G614	1671
G120	G779	1671
G88	G1018	1672
G121	G1254	1672
G171	G226	1673
G141	G566	1673
G189	G429	1674
G176	G1402	1674
G84	G133	1675
G66	G938	1675
G84	G388	1676
G88	G757	1676
G171	G372	1677
G136	G1267	1677
G143	G755	1678
G171	G831	1678
G134	G15	1679
G84	G1459	1679
G136	G177	1680
G92	G1386	1680
G136	G427	1681
G126	G734	1681
G15	G134	1682
G169	G1166	1682
G127	G260	1683
G12	G1145	1683
G96	G753	1684
G121	G1459	1684
G188	G1497	1685
G121	G1564	1685
G10	G812	1686
G10	G1439	1686
G88	G601	1687
G10	G766	1687
G120	G407	1688
G91	G1191	1688
G139	G424	1689
G164	G678	1689
G122	G1126	1690
G120	G1392	1690
G137	G1225	1691
G171	G1503	1691
G169	G993	1692
G126	G1266	1693
G12	G1357	1693
G115	G297	1694
G84	G1025	1694
G84	G1120	1695
G113	G1611	1695
G110	G959	1696
G176	G1172	1696
G135	G277	1697
G84	G781	1697
G120	G420	1698
G129	G903	1698
G131	G493	1699
G66	G542	1699
G136	G35	1700
G97	G655	1700
G181	G277	1701
G52	G1060	1701
G176	G270	1702
G195	G1400	1702
G120	G817	1703
G182	G1409	1703
G108	G1156	1704
G84	G1376	1704
G97	G637	1705
G176	G674	1705
G139	G220	1706
G121	G919	1706
G121	G203	1707
G189	G1101	1707
G169	G781	1708
G44	G1193	1708
G28	G365	1709
G10	G535	1709
G171	G1371	1710
G126	G1441	1710
G139	G1215	1711
G136	G548	1712
G144	G551	1713
G120	G578	1713
G52	G37	1714
G44	G1005	1714
G136	G779	1715
G156	G1215	1715
G189	G300	1716
G1	G1552	1716
G189	G113	1717
G84	G1290	1717
G129	G272	1718
G12	G1638	1718
G171	G371	1719
G193	G1552	1719
G113	G189	1720
G171	G1184	1720
G171	G686	1721
G113	G921	1721
G139	G372	1722
G171	G1004	1722
G137	G257	1723
G10	G360	1723
G136	G1416	1724
G35	G1536	1724
G5	G254	1725
G12	G998	1725
G121	G1150	1726
G187	G500	1727
G121	G1583	1727
G32	G888	1728
G176	G985	1728
G3	G540	1729
G176	G1602	1729
G115	G373	1730
G10	G683	1730
G169	G1404	1731
G194	G1404	1731
G137	G501	1732
G84	G1342	1732
G171	G423	1733
G80	G1566	1733
G188	G750	1734
G171	G1271	1734
G10	G416	1735
G10	G171	1736
G157	G406	1736
G168	G385	1737
G10	G800	1737
G120	G400	1738
G80	G954	1738
G91	G141	1739
G136	G390	1739
G66	G854	1740
G71	G460	1741
G176	G695	1741
G141	G91	1742
G121	G1352	1742
G181	G753	1743
G171	G1146	1743
G131	G271	1744
G171	G699	1744
G84	G852	1745
G193	G1225	1745
G1	G288	1746
G129	G1500	1746
G97	G757	1747
G84	G1519	1747
G120	G373	1748
G135	G1445	1748
G136	G373	1749
G141	G563	1749
G136	G1114	1750
G88	G1186	1750
G120	G356	1751
G88	G819	1751
G189	G612	1752
G120	G738	1752
G115	G1574	1753
G120	G1633	1753
G162	G720	1754
G121	G1154	1754
G135	G848	1755
G121	G1131	1755
G131	G628	1756
G84	G811	1756
G101	G543	1757
G10	G1367	1757
G156	G34	1758
G121	G859	1758
G43	G1003	1759
G12	G1039	1759
G171	G191	1760
G141	G1405	1760
G84	G828	1761
G176	G1160	1762
G10	G1465	1762
G27	G1044	1763
G10	G1574	1763
G129	G299	1764
G84	G906	1764
G10	G359	1765
G72	G791	1765
G65	G1157	1766
G176	G252	1767
G136	G612	1767
G34	G156	1768
G10	G545	1769
G120	G1207	1769
G90	G475	1770
G52	G655	1770
G176	G557	1771
G27	G1373	1771
G52	G259	1772
G10	G890	1772
G91	G35	1773
G39	G831	1774
G169	G1207	1774
G35	G255	1775
G171	G796	1775
G180	G400	1776
G171	G1351	1776
G34	G225	1777
G171	G1014	1777
G84	G42	1778
G131	G725	1778
G193	G501	1779
G171	G949	1779
G35	G91	1780
G171	G1566	1780
G34	G1322	1781
G120	G1477	1781
G120	G497	1782
G137	G930	1782
G120	G991	1783
G189	G1507	1783
G15	G915	1784
G126	G984	1785
G84	G1228	1785
G188	G417	1786
G84	G1274	1786
G10	G271	1787
G171	G1316	1787
G73	G836	1788
G84	G1168	1788
G10	G516	1789
G120	G1479	1789
G10	G585	1790
G134	G765	1790
G120	G506	1791
G152	G1605	1791
G121	G445	1792
G88	G1391	1792
G113	G501	1793
G84	G1490	1793
G3	G337	1794
G176	G363	1794
G188	G1479	1795
G52	G1564	1795
G39	G97	1796
G176	G1620	1796
G153	G1275	1797
G84	G1591	1797
G84	G966	1798
G2	G1327	1798
G84	G1272	1799
G121	G1417	1799
G120	G366	1800
G194	G682	1800
G136	G363	1801
G97	G39	1802
G121	G631	1802
G122	G1102	1803
G136	G1168	1803
G129	G1489	1804
G136	G1625	1804
G80	G898	1805
G176	G1293	1805
G1	G1305	1806
G121	G380	1807
G105	G630	1807
G52	G679	1808
G97	G1605	1808
G121	G696	1809
G129	G1497	1809
G52	G1035	1810
G153	G34	1811
G121	G1092	1811
G169	G814	1812
G39	G1443	1812
G171	G18	1813
G34	G153	1813
G66	G109	1814
G189	G1247	1814
G52	G255	1815
G34	G388	1815
G62	G1457	1816
G52	G1538	1816
G12	G1540	1817
G101	G1625	1817
G189	G386	1818
G176	G1548	1818
G178	G747	1819
G171	G1206	1819
G141	G918	1820
G10	G1259	1820
G35	G1607	1821
G136	G765	1822
G10	G819	1823
G80	G1335	1823
G120	G753	1824
G83	G1271	1824
G18	G512	1825
G136	G1551	1825
G34	G217	1826
G120	G1372	1826
G113	G1308	1827
G84	G1315	1827
G113	G547	1828
G121	G974	1828
G66	G893	1829
G113	G1552	1829
G169	G485	1830
G176	G1462	1830
G35	G1489	1831
G10	G1606	1831
G10	G420	1832
G108	G527	1832
G171	G187	1833
G171	G432	1834
G136	G1382	1834
G171	G1600	1835
G96	G654	1836
G136	G700	1836
G136	G1573	1837
G120	G848	1838
G88	G1008	1838
G131	G427	1839
G136	G1152	1839
G83	G247	1840
G52	G520	1840
G120	G1619	1841
G84	G650	1842
G162	G899	1842
G171	G963	1843
G122	G1589	1843
G84	G25	1844
G143	G618	1844
G122	G673	1845
G121	G713	1845
G96	G1329	1846
G66	G1418	1846
G171	G1176	1847
G188	G834	1848
G169	G1601	1848
G171	G969	1849
G10	G1572	1849
G10	G243	1850
G188	G399	1850
G120	G379	1851
G143	G1489	1851
G136	G1065	1852
G5	G715	1853
G120	G1578	1853
G44	G638	1854
G136	G1578	1854
G121	G773	1855
G153	G1025	1855
G121	G860	1856
G169	G732	1857
G90	G1191	1857
G120	G899	1858
G176	G893	1859
G68	G909	1859
G169	G206	1860
G150	G1509	1860
G34	G1065	1861
G121	G1536	1861
G96	G379	1862
G84	G1446	1862
G162	G1288	1863
G84	G1442	1863
G153	G220	1864
G84	G1572	1864
G10	G993	1865
G188	G1258	1865
G88	G579	1866
G10	G925	1866
G171	G190	1867
G136	G254	1867
G80	G757	1868
G171	G1255	1868
G171	G120	1869
G49	G817	1869
G39	G571	1870
G171	G858	1870
G113	G627	1871
G120	G1062	1871
G121	G884	1872
G43	G1384	1872
G49	G1412	1873
G52	G1485	1873
G121	G820	1874
G35	G863	1874
G35	G1582	1875
G141	G781	1876
G84	G974	1876
G42	G121	1877
G121	G779	1877
G171	G140	1878
G10	G138	1879
G176	G850	1879
G10	G739	1880
G129	G915	1880
G10	G83	1881
G90	G1351	1881
G113	G603	1882
G120	G1161	1882
G84	G254	1883
G66	G1142	1883
G176	G1181	1884
G21	G1339	1884
G120	G310	1885
G141	G991	1885
G176	G531	1886
G121	G1312	1886
G121	G765	1887
G131	G1275	1887
G35	G808	1888
G12	G1251	1888
G171	G448	1889
G131	G1160	1889
G52	G448	1890
G150	G611	1890
G189	G655	1891
G121	G839	1891
G176	G977	1892
G1	G431	1893
G143	G795	1893
G171	G65	1894
G32	G206	1894
G84	G438	1895
G129	G955	1895
G84	G1295	1896
G10	G1333	1896
G88	G945	1897
G136	G1081	1897
G121	G186	1898
G149	G197	1899
G52	G1345	1899
G120	G255	1900
G194	G283	1900
G34	G685	1901
G136	G1211	1901
G66	G321	1902
G66	G1403	1902
G176	G1541	1903
G150	G1602	1903
G193	G234	1904
G120	G492	1904
G12	G1557	1905
G66	G295	1906
G96	G527	1906
G171	G946	1907
G3	G1441	1907
G141	G604	1908
G171	G1098	1908
G10	G712	1909
G178	G1632	1909
G102	G173	1910
G171	G1423	1910
G10	G262	1911
G80	G1218	1911
G10	G1340	1912
G141	G1494	1912
G173	G102	1913
G10	G229	1913
G181	G654	1914
G120	G1612	1914
G34	G372	1915
G12	G1257	1915
G3	G1322	1916
G136	G1534	1916
G52	G1071	1917
G91	G664	1918
G121	G1450	1918
G10	G481	1919
G189	G1479	1919
G66	G901	1920
G162	G323	1921
G169	G1620	1921
G84	G804	1922
G39	G1567	1922
G131	G736	1923
G84	G1303	1923
G178	G277	1924
G1	G792	1924
G15	G1089	1925
G1	G1095	1925
G169	G978	1926
G15	G1300	1926
G84	G1392	1927
G80	G337	1928
G171	G811	1928
G171	G81	1929
G193	G1023	1929
G84	G713	1930
G90	G1607	1930
G187	G707	1931
G84	G1195	1931
G171	G383	1932
G92	G341	1933
G136	G1636	1933
G120	G397	1934
G118	G1634	1934
G41	G684	1935
G120	G1154	1935
G12	G889	1936
G195	G1544	1936
G27	G933	1937
G120	G1240	1937
G12	G1344	1938
G110	G1449	1938
G52	G1344	1939
G135	G1499	1939
G120	G1494	1940
G129	G1542	1940
G1	G1027	1941
G5	G1119	1941
G52	G809	1942
G3	G1462	1942
G137	G1567	1943
G176	G1622	1943
G176	G515	1944
G178	G527	1944
G188	G15	1945
G121	G675	1945
G189	G532	1946
G169	G1145	1946
G1	G1217	1947
G176	G1362	1948
G189	G660	1949
G12	G1599	1949
G169	G504	1950
G69	G628	1950
G1	G248	1951
G44	G954	1951
G191	G962	1952
G84	G1478	1952
G171	G71	1953
G15	G188	1953
G1	G584	1954
G35	G673	1954
G97	G607	1955
G84	G1130	1955
G176	G553	1956
G10	G924	1957
G10	G415	1958
G38	G1452	1958
G10	G455	1959
G153	G493	1959
G84	G15	1960
G85	G1484	1960
G10	G158	1961
G189	G954	1961
G189	G728	1962
G120	G1123	1962
G120	G588	1963
G189	G1147	1963
G156	G3	1964
G136	G1338	1964
G108	G411	1965
G121	G1565	1965
G34	G139	1966
G120	G1390	1966
G139	G34	1967
G136	G1390	1967
G176	G135	1968
G65	G1046	1968
G113	G210	1969
G12	G607	1969
G36	G823	1970
G171	G1089	1970
G84	G814	1971
G91	G914	1971
G131	G593	1972
G169	G1056	1972
G3	G156	1973
G171	G1506	1973
G27	G474	1974
G84	G786	1974
G136	G1606	1975
G189	G1637	1975
G120	G291	1976
G39	G627	1976
G121	G134	1977
G143	G1233	1977
G121	G339	1978
G84	G1209	1978
G35	G515	1979
G169	G1260	1979
G176	G528	1980
G15	G1324	1980
G84	G874	1981
G113	G945	1981
G84	G278	1982
G12	G1567	1982
G84	G417	1983
G117	G542	1983
G90	G746	1984
G66	G352	1985
G141	G1102	1985
G66	G1105	1986
G139	G1558	1986
G52	G224	1987
G97	G728	1987
G85	G448	1988
G176	G1179	1988
G10	G493	1989
G120	G875	1989
G109	G19	1990
G176	G723	1990
G84	G1245	1991
G121	G1307	1991
G97	G1566	1992
G120	G861	1993
G171	G1174	1993
G52	G915	1994
G84	G1065	1995
G84	G352	1996
G162	G1536	1996
G119	G769	1997
G84	G1563	1997
G139	G1009	1998
G84	G1571	1998
G10	G72	1999
G34	G424	1999
G10	G813	2000
G153	G985	2000
G136	G769	2001
G3	G1327	2001
G34	G766	2002
G120	G1202	2002
G120	G775	2003
G176	G1624	2003
G19	G109	2004
G120	G872	2004
G137	G1611	2005
G181	G934	2006
G176	G1334	2006
G171	G207	2007
G99	G1357	2007
G187	G425	2008
G5	G339	2009
G169	G1479	2009
G52	G1092	2010
G137	G1580	2010
G66	G240	2011
G176	G1248	2011
G3	G227	2012
G171	G596	2012
G171	G698	2013
G80	G819	2013
G171	G813	2014
G134	G933	2014
G10	G675	2015
G176	G493	2016
G193	G653	2017
G120	G1340	2017
G120	G1613	2018
G176	G1614	2018
G122	G604	2019
G12	G703	2019
G120	G418	2020
G129	G1232	2020
G99	G448	2021
G176	G703	2021
G144	G249	2022
G141	G1313	2023
G120	G1470	2023
G176	G369	2024
G108	G1449	2024
G176	G848	2025
G88	G1197	2025
G67	G755	2026
G121	G1050	2026
G84	G1145	2027
G66	G1515	2027
G169	G620	2028
G169	G873	2029
G34	G1284	2029
G152	G35	2030
G84	G656	2030
G101	G727	2031
G84	G818	2031
G5	G643	2032
G84	G1317	2032
G176	G302	2033
G187	G391	2033
G90	G326	2034
G84	G390	2034
G35	G152	2035
G84	G820	2035
G171	G532	2036
G126	G1397	2036
G141	G673	2037
G171	G765	2037
G152	G1222	2038
G171	G1567	2038
G10	G427	2039
G1	G661	2039
G10	G460	2040
G10	G1295	2040
G188	G321	2041
G84	G918	2041
G84	G611	2042
G188	G903	2042
G27	G15	2043
G10	G308	2043
G171	G77	2044
G188	G625	2044
G188	G941	2045
G10	G1623	2045
G136	G695	2046
G188	G1304	2046
G136	G1219	2047
G15	G27	2048
G136	G1345	2048
G89	G67	2049
G176	G1063	2049
G67	G89	2050
G176	G347	2050
G12	G1011	2051
G10	G1209	2051
G121	G377	2052
G117	G1567	2052
G171	G111	2053
G176	G590	2053
G176	G1299	2054
G143	G1566	2054
G171	G286	2055
G139	G1235	2055
G182	G572	2056
G171	G992	2056
G111	G548	2057
G171	G864	2057
G10	G263	2058
G51	G418	2058
G121	G198	2059
G105	G1121	2059
G52	G322	2060
G121	G1275	2060
G39	G1225	2061
G12	G1317	2062
G121	G1317	2063
G66	G1489	2063
G84	G1077	2064
G97	G1095	2064
G126	G213	2065
G84	G1027	2065
G194	G229	2066
G171	G493	2066
G110	G1083	2067
G10	G1262	2067
G84	G130	2068
G101	G229	2068
G88	G542	2069
G84	G1080	2069
G16	G933	2070
G10	G1420	2070
G168	G254	2071
G171	G966	2071
G10	G329	2072
G39	G1311	2072
G120	G1137	2073
G113	G313	2074
G193	G117	2075
G121	G277	2075
G65	G262	2076
G120	G673	2076
G117	G193	2077
G176	G1626	2077
G169	G532	2078
G71	G990	2078
G150	G881	2079
G169	G1621	2079
G84	G379	2080
G193	G1608	2080
G171	G425	2081
G137	G468	2081
G52	G110	2082
G156	G1449	2082
G10	G881	2083
G52	G1308	2083
G176	G1308	2084
G150	G1377	2084
G22	G276	2085
G171	G328	2085
G156	G506	2086
G10	G916	2086
G150	G473	2087
G169	G1470	2087
G84	G609	2088
G34	G1428	2088
G84	G773	2089
G88	G1006	2089
G171	G1060	2090
G150	G1550	2090
G171	G1173	2091
G3	G1558	2091
G129	G492	2092
G10	G1494	2092
G10	G392	2093
G143	G1586	2093
G141	G567	2094
G120	G1270	2094
G10	G736	2095
G52	G1504	2095
G80	G660	2096
G121	G1504	2096
G121	G1032	2097
G13	G1443	2097
G141	G1074	2098
G120	G1140	2098
G74	G193	2099
G12	G275	2099
G110	G101	2100
G176	G603	2100
G113	G529	2101
G171	G1531	2101
G176	G1287	2102
G39	G1335	2102
G101	G110	2103
G193	G74	2104
G1	G1468	2104
G137	G386	2105
G84	G1101	2105
G10	G1349	2106
G84	G1475	2106
G99	G404	2107
G171	G1395	2107
G80	G542	2108
G171	G1420	2108
G1	G88	2109
G100	G1641	2109
G39	G547	2110
G1	G1292	2110
G84	G889	2111
G84	G967	2112
G97	G1554	2112
G88	G1182	2113
G10	G1526	2113
G161	G249	2114
G49	G1199	2114
G164	G1198	2115
G97	G1247	2115
G120	G198	2116
G118	G1529	2116
G136	G378	2117
G91	G1057	2117
G10	G541	2118
G141	G775	2119
G136	G780	2119
G171	G626	2120
G171	G1045	2121
G188	G1543	2121
G1	G112	2122
G150	G1378	2122
G35	G271	2123
G171	G535	2123
G171	G854	2124
G3	G1330	2124
G10	G205	2125
G35	G688	2125
G10	G846	2126
G181	G1156	2126
G92	G508	2127
G171	G943	2127
G10	G466	2128
G10	G1377	2128
G49	G282	2129
G88	G1177	2129
G120	G436	2130
G84	G541	2130
G120	G693	2131
G80	G1111	2131
G121	G273	2132
G12	G505	2133
G62	G1599	2133
G139	G131	2134
G52	G1006	2134
G96	G218	2135
G66	G1006	2135
G131	G139	2136
G171	G656	2136
G169	G759	2137
G193	G1611	2137
G52	G934	2138
G88	G1023	2138
G88	G1308	2139
G84	G1441	2139
G194	G231	2140
G171	G567	2140
G52	G475	2141
G105	G861	2141
G35	G323	2142
G176	G1233	2142
G97	G389	2143
G84	G1076	2143
G169	G14	2144
G97	G1385	2144
G91	G864	2145
G10	G1002	2145
G122	G1187	2146
G171	G531	2147
G78	G1386	2147
G68	G591	2148
G84	G1238	2148
G101	G354	2149
G120	G191	2150
G5	G752	2150
G12	G28	2151
G66	G404	2151
G82	G804	2152
G19	G418	2153
G121	G1119	2153
G88	G529	2154
G52	G1153	2154
G141	G1280	2155
G66	G1629	2155
G2	G267	2156
G169	G1094	2156
G135	G210	2157
G171	G1038	2157
G84	G601	2158
G44	G1569	2158
G119	G1104	2159
G84	G1386	2159
G66	G99	2160
G78	G865	2160
G176	G594	2161
G3	G1402	2161
G101	G682	2162
G176	G976	2162
G113	G257	2163
G171	G269	2163
G171	G1094	2164
G121	G1322	2164
G10	G461	2165
G10	G892	2165
G88	G728	2166
G1	G1328	2166
G10	G317	2167
G84	G1084	2167
G10	G1167	2168
G3	G1413	2168
G113	G1218	2169
G10	G1390	2169
G120	G219	2170
G34	G509	2170
G121	G1089	2171
G194	G1492	2171
G12	G1137	2172
G85	G1609	2172
G121	G1206	2173
G117	G1552	2173
G136	G432	2174
G101	G781	2174
G1	G536	2175
G66	G1562	2175
G121	G665	2176
G137	G1552	2176
G67	G1193	2177
G1	G1448	2177
G176	G342	2178
G127	G1362	2178
G39	G542	2179
G121	G1423	2179
G84	G66	2180
G112	G1554	2180
G171	G360	2181
G150	G561	2181
G171	G1100	2182
G27	G751	2183
G84	G795	2183
G129	G1487	2184
G171	G148	2185
G189	G1608	2185
G10	G532	2186
G144	G595	2186
G141	G162	2187
G10	G795	2187
G139	G418	2188
G84	G829	2188
G194	G566	2189
G10	G1365	2189
G10	G1417	2190
G143	G1580	2190
G171	G73	2191
G162	G141	2191
G10	G87	2192
G38	G1053	2192
G10	G887	2193
G57	G1321	2193
G106	G10	2194
G136	G1217	2194
G136	G1207	2195
G141	G1625	2195
G136	G257	2196
G134	G739	2196
G121	G211	2197
G12	G662	2198
G117	G880	2198
G10	G106	2199
G66	G1240	2199
G143	G388	2200
G120	G678	2200
G12	G300	2201
G162	G482	2201
G99	G254	2202
G52	G343	2202
G115	G708	2203
G169	G1528	2203
G171	G1265	2204
G97	G1608	2204
G84	G313	2205
G169	G366	2206
G49	G380	2206
G139	G272	2207
G169	G911	2207
G10	G333	2208
G84	G1354	2208
G171	G1236	2209
G139	G1377	2209
G171	G1243	2210
G150	G1639	2210
G39	G601	2211
G171	G1257	2211
G3	G1479	2212
G10	G1565	2212
G39	G954	2213
G84	G1405	2213
G169	G947	2214
G10	G1233	2214
G1	G109	2215
G10	G801	2215
G100	G2	2216
G1	G1536	2216
G2	G393	2217
G10	G1358	2217
G97	G861	2218
G84	G1562	2218
G39	G210	2219
G10	G1129	2219
G168	G1447	2220
G10	G1614	2220
G121	G851	2221
G126	G1352	2221
G120	G59	2222
G136	G77	2223
G2	G100	2223
G120	G566	2224
G131	G1244	2224
G120	G1266	2225
G66	G618	2226
G5	G1585	2226
G52	G172	2227
G16	G597	2227
G176	G1080	2228
G169	G575	2229
G52	G140	2230
G91	G317	2230
G12	G413	2231
G150	G663	2231
G66	G507	2232
G39	G819	2232
G52	G634	2233
G193	G1095	2233
G34	G524	2234
G169	G632	2234
G169	G1065	2235
G72	G1634	2235
G88	G958	2236
G12	G1273	2236
G110	G421	2237
G52	G1324	2237
G171	G1217	2238
G134	G254	2239
G12	G770	2239
G169	G82	2240
G72	G1416	2240
G10	G1015	2241
G88	G1484	2241
G10	G90	2242
G62	G176	2243
G10	G258	2243
G10	G525	2244
G48	G1103	2244
G176	G62	2245
G10	G492	2245
G164	G250	2246
G66	G915	2246
G39	G1186	2247
G66	G574	2248
G115	G1137	2248
G118	G363	2249
G12	G648	2249
G52	G1456	2250
G15	G1508	2250
G136	G744	2251
G5	G1324	2251
G84	G952	2252
G65	G1526	2252
G121	G1460	2253
G136	G1543	2253
G10	G334	2254
G101	G1445	2254
G171	G268	2255
G189	G757	2255
G135	G781	2256
G171	G1458	2256
G80	G1018	2257
G10	G1110	2257
G157	G1126	2258
G84	G1358	2258
G80	G113	2259
G10	G1581	2259
G43	G499	2260
G171	G900	2260
G10	G513	2261
G12	G529	2261
G150	G503	2262
G10	G1020	2262
G84	G407	2263
G195	G538	2263
G10	G483	2264
G129	G939	2264
G176	G534	2265
G52	G1259	2265
G12	G219	2266
G72	G1050	2266
G113	G80	2267
G136	G440	2267
G80	G655	2268
G136	G687	2268
G121	G23	2269
G181	G785	2269
G121	G536	2270
G35	G785	2270
G121	G1132	2271
G96	G1536	2271
G121	G1186	2272
G85	G254	2273
G121	G1216	2273
G15	G318	2274
G136	G1395	2274
G5	G273	2275
G136	G1592	2275
G15	G726	2276
G176	G1175	2276
G12	G1185	2277
G189	G1126	2278
G66	G1201	2278
G90	G932	2279
G121	G1035	2279
G91	G143	2280
G121	G238	2280
G36	G648	2281
G121	G1169	2281
G143	G91	2282
G135	G379	2283
G171	G1368	2283
G84	G71	2284
G117	G921	2284
G169	G742	2285
G34	G782	2285
G176	G506	2286
G35	G1639	2286
G121	G508	2287
G189	G1222	2287
G97	G954	2288
G35	G604	2289
G1	G916	2289
G137	G189	2290
G171	G910	2290
G137	G1197	2291
G171	G1431	2291
G176	G508	2292
G143	G1296	2292
G10	G601	2293
G88	G1592	2293
G10	G740	2294
G10	G782	2295
G10	G77	2296
G139	G1449	2296
G10	G296	2297
G97	G660	2297
G80	G728	2298
G84	G965	2298
G171	G564	2299
G10	G289	2300
G129	G1401	2300
G164	G1162	2301
G35	G1580	2301
G117	G396	2302
G120	G1206	2302
G136	G1399	2303
G62	G1579	2303
G1	G956	2304
G112	G1293	2304
G26	G1299	2305
G169	G1456	2305
G66	G391	2306
G129	G726	2306
G189	G137	2307
G121	G925	2307
G137	G97	2308
G12	G1120	2308
G157	G238	2309
G176	G1289	2309
G121	G1416	2310
G12	G286	2311
G58	G887	2311
G129	G68	2312
G176	G959	2312
G171	G948	2313
G176	G1326	2313
G68	G129	2314
G84	G402	2314
G101	G566	2315
G84	G1313	2315
G117	G547	2316
G176	G1061	2316
G57	G1116	2317
G171	G1292	2317
G19	G473	2318
G97	G667	2319
G84	G743	2319
G97	G137	2320
G84	G853	2320
G10	G13	2321
G141	G492	2321
G88	G1218	2322
G120	G1267	2322
G136	G848	2323
G55	G1352	2323
G10	G760	2324
G176	G832	2324
G121	G410	2325
G171	G1311	2325
G84	G648	2326
G113	G1311	2326
G84	G1001	2327
G193	G1218	2327
G84	G12	2328
G117	G904	2328
G66	G1442	2329
G5	G860	2330
G84	G992	2330
G84	G1193	2331
G27	G1245	2331
G34	G812	2332
G171	G1275	2332
G10	G912	2333
G194	G1388	2333
G88	G234	2334
G171	G241	2334
G1	G96	2335
G164	G419	2335
G120	G281	2336
G122	G1640	2336
G120	G580	2337
G194	G712	2337
G36	G239	2338
G12	G1606	2338
G120	G649	2339
G3	G1266	2339
G5	G677	2340
G120	G1188	2340
G66	G308	2341
G35	G1503	2341
G121	G315	2342
G126	G348	2342
G12	G541	2343
G143	G1102	2343
G121	G544	2344
G49	G926	2344
G12	G549	2345
G88	G1488	2345
G96	G1	2346
G12	G738	2346
G52	G1389	2347
G137	G113	2348
G66	G1389	2348
G137	G601	2349
G121	G1492	2349
G84	G525	2350
G137	G1101	2350
G1	G641	2351
G156	G881	2351
G52	G527	2352
G33	G623	2353
G121	G1325	2353
G176	G1325	2354
G134	G1382	2354
G143	G502	2355
G171	G773	2355
G12	G813	2356
G1	G840	2356
G121	G500	2357
G19	G1238	2357
G171	G485	2358
G5	G1092	2358
G113	G137	2359
G84	G425	2359
G10	G254	2360
G84	G806	2360
G84	G380	2361
G88	G667	2361
G83	G689	2362
G10	G96	2363
G3	G1642	2363
G12	G210	2364
G171	G220	2364
G34	G628	2365
G10	G1078	2365
G180	G205	2366
G136	G420	2366
G120	G905	2367
G99	G1542	2367
G136	G232	2368
G188	G254	2368
G42	G129	2369
G120	G1530	2369
G52	G83	2370
G181	G1611	2370
G15	G129	2371
G12	G791	2371
G34	G1245	2372
G169	G1512	2372
G189	G1133	2373
G120	G1320	2373
G169	G97	2374
G87	G539	2374
G171	G552	2375
G35	G755	2375
G66	G406	2376
G150	G493	2376
G52	G483	2377
G110	G1021	2377
G79	G241	2378
G121	G1191	2378
G129	G15	2379
G169	G770	2379
G129	G42	2380
G171	G266	2380
G84	G486	2381
G39	G1101	2381
G171	G149	2382
G88	G332	2382
G10	G284	2383
G171	G984	2383
G10	G302	2384
G120	G341	2385
G108	G959	2385
G139	G1284	2386
G136	G1444	2386
G136	G7	2387
G176	G1349	2387
G135	G549	2388
G195	G1306	2389
G120	G1329	2389
G32	G475	2390
G169	G518	2390
G169	G777	2391
G121	G320	2392
G39	G1197	2392
G121	G331	2393
G171	G814	2393
G121	G68	2394
G84	G1569	2394
G169	G1249	2395
G84	G750	2396
G91	G1233	2396
G34	G228	2397
G84	G1493	2397
G10	G305	2398
G10	G1386	2399
G83	G1454	2400
G171	G1611	2400
G34	G299	2401
G10	G1525	2401
G118	G449	2402
G84	G1373	2402
G39	G667	2403
G171	G823	2403
G10	G30	2404
G68	G121	2404
G85	G401	2405
G136	G1305	2405
G131	G1084	2406
G136	G1410	2406
G136	G541	2407
G10	G602	2408
G121	G1345	2408
G155	G842	2409
G52	G963	2409
G51	G1056	2410
G121	G1257	2410
G97	G576	2411
G136	G1199	2411
G3	G1449	2412
G120	G1509	2412
G139	G881	2413
G171	G1315	2413
G121	G285	2414
G38	G1365	2414
G121	G668	2415
G34	G935	2415
G66	G983	2416
G126	G1634	2416
G156	G1009	2417
G169	G596	2418
G4	G752	2418
G1	G717	2419
G156	G1330	2419
G171	G23	2420
G157	G1268	2420
G169	G18	2421
G134	G431	2421
G131	G35	2422
G169	G1503	2422
G12	G124	2423
G119	G598	2423
G194	G567	2424
G12	G1055	2424
G117	G898	2425
G52	G1057	2425
G35	G131	2426
G12	G256	2426
G171	G610	2427
G118	G1006	2427
G88	G313	2428
G171	G1530	2428
G10	G621	2429
G188	G1484	2429
G63	G176	2430
G84	G423	2430
G141	G632	2431
G84	G1086	2431
G10	G140	2432
G65	G1126	2432
G136	G83	2433
G8	G974	2433
G167	G815	2434
G136	G1022	2434
G120	G86	2435
G78	G738	2435
G121	G264	2436
G34	G725	2436
G176	G63	2437
G120	G127	2437
G113	G1008	2438
G136	G1377	2438
G113	G579	2439
G52	G983	2439
G129	G236	2440
G52	G1023	2440
G137	G921	2441
G52	G1369	2441
G144	G966	2442
G176	G1421	2442
G156	G782	2443
G121	G1556	2443
G117	G1149	2444
G12	G1594	2444
G136	G632	2445
G122	G1292	2445
G136	G803	2446
G129	G1449	2446
G12	G723	2447
G189	G1023	2447
G84	G23	2448
G135	G747	2448
G84	G987	2449
G169	G98	2450
G161	G1036	2450
G78	G262	2451
G176	G1469	2451
G122	G326	2452
G84	G494	2452
G171	G102	2453
G97	G171	2453
G171	G555	2454
G193	G603	2454
G171	G1178	2455
G187	G1196	2455
G84	G1328	2456
G10	G102	2457
G117	G612	2458
G10	G1043	2458
G135	G505	2459
G136	G1472	2459
G52	G889	2460
G78	G1141	2460
G32	G295	2461
G66	G889	2461
G189	G667	2462
G121	G1183	2462
G178	G379	2463
G136	G482	2463
G136	G928	2464
G5	G350	2465
G12	G462	2465
G66	G462	2466
G120	G344	2467
G39	G653	2467
G136	G1304	2468
G1	G1387	2468
G171	G352	2469
G10	G1195	2469
G121	G126	2470
G181	G1632	2470
G120	G267	2471
G113	G954	2471
G84	G116	2472
G48	G118	2472
G121	G326	2473
G49	G1192	2473
G66	G742	2474
G84	G164	2475
G131	G1258	2475
G84	G937	2476
G152	G503	2477
G171	G896	2477
G10	G1285	2478
G10	G1448	2479
G66	G1500	2479
G10	G728	2481
G85	G1107	2481
G84	G1118	2482
G150	G1543	2482
G118	G48	2483
G171	G1516	2483
G88	G612	2484
G84	G1012	2484
G143	G2	2485
G164	G1058	2485
G52	G215	2486
G109	G1381	2486
G120	G1160	2487
G108	G1513	2487
G12	G459	2488
G168	G1597	2488
G176	G1336	2489
G2	G1642	2489
G121	G271	2490
G15	G834	2490
G121	G1473	2491
G34	G1618	2491
G2	G143	2492
G136	G502	2492
G120	G530	2493
G192	G294	2494
G120	G727	2494
G12	G698	2495
G3	G1461	2495
G52	G698	2496
G96	G1450	2496
G169	G416	2497
G97	G1024	2497
G84	G1105	2498
G126	G1358	2498
G169	G439	2499
G99	G1050	2499
G169	G634	2500
G101	G1417	2500
G171	G449	2501
G129	G503	2501
G34	G1232	2502
G176	G1470	2502
G42	G34	2503
G84	G1068	2503
G100	G141	2504
G10	G328	2504
G66	G1266	2505
G88	G1608	2505
G42	G424	2506
G10	G1483	2506
G171	G525	2507
G193	G1037	2507
G171	G1108	2508
G119	G1109	2508
G84	G554	2509
G34	G1129	2509
G10	G674	2510
G88	G860	2510
G84	G473	2511
G35	G1059	2511
G84	G791	2512
G126	G949	2512
G10	G639	2513
G188	G1084	2513
G141	G100	2514
G136	G261	2514
G34	G42	2515
G52	G1105	2515
G34	G220	2516
G66	G1502	2516
G129	G222	2517
G120	G1053	2517
G113	G1101	2518
G136	G1405	2518
G106	G121	2519
G169	G1551	2519
G66	G440	2520
G188	G1382	2520
G176	G1037	2521
G27	G1544	2521
G12	G1271	2522
G100	G1536	2522
G52	G1325	2523
G66	G1341	2524
G21	G1607	2524
G42	G1477	2525
G121	G1601	2525
G91	G1278	2526
G171	G1367	2526
G169	G396	2527
G176	G44	2528
G52	G773	2529
G91	G1494	2529
G153	G881	2530
G52	G1119	2530
G66	G242	2531
G121	G1263	2531
G84	G297	2532
G193	G1222	2532
G117	G120	2533
G171	G327	2533
G97	G675	2534
G171	G1306	2534
G169	G786	2535
G169	G1117	2536
G106	G1543	2536
G156	G736	2537
G176	G943	2537
G44	G1223	2538
G84	G1391	2538
G169	G684	2539
G18	G842	2539
G84	G687	2540
G12	G831	2540
G171	G886	2541
G100	G1271	2541
G152	G271	2542
G171	G1618	2542
G194	G1074	2543
G169	G1378	2543
G10	G538	2544
G131	G784	2544
G58	G533	2545
G10	G1268	2545
G183	G27	2546
G49	G212	2546
G141	G110	2547
G136	G702	2547
G171	G1394	2548
G80	G1556	2548
G140	G342	2549
G84	G908	2549
G12	G601	2550
G105	G1383	2550
G12	G804	2551
G176	G1210	2552
G49	G1418	2552
G120	G1006	2553
G121	G162	2554
G91	G1137	2554
G99	G426	2555
G169	G1160	2555
G169	G52	2556
G131	G473	2556
G169	G193	2557
G135	G827	2557
G27	G810	2558
G10	G1265	2558
G84	G208	2559
G38	G1475	2560
G171	G1492	2560
G110	G141	2561
G176	G658	2561
G27	G183	2562
G169	G737	2562
G10	G1014	2563
G194	G310	2564
G1	G1153	2564
G16	G348	2565
G10	G1243	2565
G80	G603	2566
G84	G859	2566
G156	G372	2567
G171	G827	2567
G134	G5	2568
G10	G32	2568
G187	G99	2569
G164	G1210	2569
G136	G651	2570
G49	G988	2570
G12	G460	2571
G84	G760	2571
G188	G569	2572
G176	G599	2572
G135	G313	2573
G52	G1036	2573
G99	G187	2574
G169	G700	2574
G113	G396	2575
G171	G1171	2575
G5	G134	2576
G66	G159	2576
G52	G164	2577
G92	G220	2577
G66	G879	2578
G52	G1050	2579
G85	G1119	2579
G52	G1337	2580
G178	G1449	2580
G169	G868	2581
G70	G1416	2581
G122	G90	2582
G52	G489	2582
G129	G254	2583
G121	G489	2583
G176	G563	2584
G117	G529	2585
G121	G1189	2585
G90	G122	2586
G120	G554	2586
G84	G1223	2587
G142	G1544	2587
G171	G16	2588
G118	G321	2588
G171	G935	2589
G169	G48	2590
G88	G113	2590
G88	G880	2591
G169	G1244	2591
G171	G38	2592
G188	G431	2592
G171	G376	2593
G35	G1378	2593
G178	G141	2594
G84	G1106	2594
G141	G178	2595
G171	G1592	2595
G58	G922	2596
G84	G1638	2596
G169	G962	2597
G99	G1025	2597
G10	G201	2598
G129	G1479	2598
G10	G219	2599
G10	G230	2600
G120	G568	2601
G194	G755	2601
G12	G970	2602
G66	G970	2603
G99	G1609	2603
G169	G328	2604
G113	G601	2604
G136	G112	2605
G129	G1244	2605
G113	G88	2606
G120	G538	2606
G121	G242	2607
G108	G421	2607
G42	G27	2608
G52	G575	2608
G152	G919	2609
G120	G1007	2609
G169	G1168	2610
G59	G1022	2611
G169	G1185	2611
G186	G1002	2612
G1	G1243	2612
G169	G867	2613
G121	G1323	2614
G141	G1383	2614
G1	G997	2615
G5	G1381	2615
G141	G325	2616
G1	G1502	2616
G34	G503	2617
G12	G1533	2617
G101	G632	2618
G12	G1535	2618
G27	G42	2619
G52	G1535	2619
G88	G660	2620
G84	G801	2620
G10	G445	2621
G156	G1284	2621
G141	G108	2622
G1	G809	2622
G136	G240	2623
G171	G1103	2623
G169	G919	2624
G119	G1055	2624
G10	G441	2625
G188	G1132	2625
G120	G1289	2626
G119	G1294	2626
G66	G345	2627
G153	G1148	2627
G121	G1091	2628
G97	G1201	2628
G171	G481	2629
G97	G1037	2629
G181	G218	2630
G1	G1512	2630
G12	G596	2631
G153	G599	2631
G176	G265	2632
G189	G1556	2632
G108	G141	2633
G12	G1141	2633
G137	G954	2634
G52	G1141	2634
G137	G1147	2635
G1	G1376	2635
G63	G249	2636
G169	G611	2636
G52	G112	2637
G156	G540	2637
G121	G1273	2638
G150	G1624	2638
G12	G260	2639
G97	G1294	2639
G176	G727	2640
G81	G1380	2640
G52	G932	2641
G35	G1550	2641
G188	G656	2642
G121	G1078	2642
G35	G1264	2643
G66	G1589	2643
G84	G173	2644
G193	G898	2644
G84	G846	2645
G34	G1417	2645
G12	G581	2646
G152	G1126	2646
G84	G684	2647
G39	G958	2647
G84	G1159	2648
G88	G1507	2648
G80	G193	2649
G84	G1608	2649
G80	G472	2650
G195	G836	2651
G84	G842	2651
G153	G1051	2652
G10	G1491	2652
G10	G1126	2653
G10	G742	2654
G162	G1076	2654
G91	G989	2655
G10	G1416	2655
G79	G1579	2656
G171	G1634	2656
G136	G63	2657
G143	G391	2657
G169	G626	2658
G153	G651	2658
G39	G468	2659
G176	G1144	2659
G193	G80	2660
G136	G1123	2660
G85	G1092	2661
G120	G1618	2661
G121	G362	2662
G156	G542	2662
G189	G1149	2663
G121	G1509	2663
G87	G237	2664
G84	G1252	2664
G171	G345	2665
G80	G1222	2665
G12	G131	2666
G135	G1460	2666
G171	G384	2668
G43	G883	2668
G171	G420	2669
G39	G1552	2669
G169	G141	2670
G55	G1050	2670
G171	G125	2671
G189	G1095	2671
G42	G569	2672
G10	G1154	2672
G10	G1622	2673
G96	G1632	2673
G171	G720	2674
G117	G1186	2674
G10	G714	2675
G101	G1074	2675
G3	G220	2676
G10	G590	2676
G120	G772	2677
G34	G1115	2677
G121	G1572	2678
G136	G1581	2678
G193	G945	2679
G120	G951	2679
G12	G86	2680
G58	G664	2680
G52	G518	2681
G182	G622	2681
G176	G525	2682
G178	G599	2682
G121	G568	2683
G42	G1048	2683
G79	G367	2684
G176	G784	2684
G106	G1048	2685
G12	G1060	2685
G136	G545	2686
G106	G569	2686
G176	G805	2687
G176	G896	2688
G193	G1018	2688
G136	G1466	2689
G49	G1382	2690
G10	G1587	2690
G88	G355	2691
G121	G672	2691
G62	G1080	2692
G12	G1432	2692
G84	G207	2693
G141	G510	2693
G171	G31	2694
G195	G267	2694
G171	G279	2695
G108	G1611	2695
G171	G325	2696
G112	G1309	2696
G10	G571	2697
G139	G1349	2697
G84	G387	2698
G97	G706	2698
G96	G932	2699
G10	G1147	2699
G129	G498	2700
G10	G1409	2700
G120	G837	2701
G117	G1218	2701
G52	G1064	2702
G195	G1150	2702
G117	G1225	2703
G121	G1236	2703
G90	G1102	2704
G169	G1367	2704
G3	G914	2705
G52	G442	2706
G137	G1186	2706
G12	G924	2707
G10	G1449	2707
G66	G1400	2708
G123	G141	2709
G121	G1400	2709
G84	G709	2710
G121	G1233	2710
G60	G423	2711
G171	G763	2711
G169	G550	2712
G134	G937	2712
G129	G1025	2713
G52	G1294	2713
G97	G1472	2714
G52	G1638	2714
G171	G1046	2715
G122	G1325	2715
G121	G383	2716
G129	G534	2716
G10	G356	2717
G66	G1261	2717
G171	G123	2718
G39	G501	2718
G171	G632	2719
G65	G1386	2719
G10	G1160	2720
G176	G1377	2720
G195	G1010	2721
G164	G1613	2721
G12	G420	2722
G27	G1642	2722
G136	G409	2723
G153	G555	2723
G120	G441	2724
G152	G812	2724
G136	G441	2725
G90	G688	2725
G136	G730	2726
G187	G1132	2726
G141	G123	2727
G120	G1351	2727
G121	G448	2728
G113	G571	2728
G19	G367	2729
G121	G505	2729
G66	G585	2730
G12	G1139	2731
G134	G1264	2731
G12	G687	2732
G84	G832	2732
G120	G1041	2733
G44	G1482	2733
G171	G186	2734
G109	G966	2734
G79	G176	2735
G171	G1112	2735
G169	G1161	2736
G134	G153	2737
G169	G566	2737
G169	G723	2738
G57	G1070	2738
G121	G159	2739
G141	G317	2739
G176	G357	2740
G181	G1211	2740
G39	G579	2741
G66	G806	2741
G176	G79	2742
G176	G1104	2742
G38	G993	2743
G52	G1152	2743
G153	G134	2744
G52	G1442	2744
G35	G1304	2745
G85	G136	2746
G171	G1121	2746
G48	G972	2747
G171	G1467	2747
G14	G133	2748
G169	G219	2748
G84	G67	2749
G11	G438	2749
G10	G173	2750
G88	G1222	2750
G88	G954	2751
G67	G411	2752
G10	G1523	2752
G84	G404	2753
G176	G649	2753
G136	G718	2754
G131	G424	2755
G136	G732	2755
G136	G833	2756
G180	G974	2756
G122	G618	2757
G120	G1228	2757
G66	G625	2758
G66	G1037	2758
G176	G881	2759
G176	G1518	2759
G15	G1442	2760
G66	G1521	2760
G118	G212	2761
G136	G274	2761
G133	G14	2762
G136	G526	2762
G99	G1092	2763
G136	G1566	2763
G66	G756	2764
G137	G1335	2764
G1	G281	2765
G164	G1611	2765
G188	G404	2766
G84	G1436	2766
G121	G149	2767
G100	G755	2767
G80	G39	2768
G52	G225	2768
G121	G642	2769
G122	G903	2769
G193	G332	2770
G12	G750	2770
G39	G655	2771
G176	G753	2771
G136	G823	2772
G141	G1276	2772
G162	G785	2773
G120	G1268	2773
G1	G31	2774
G12	G930	2774
G171	G1101	2775
G139	G1330	2775
G39	G80	2776
G171	G1256	2776
G84	G233	2777
G3	G284	2777
G195	G354	2778
G84	G412	2778
G169	G62	2779
G88	G1366	2779
G171	G572	2780
G189	G1424	2780
G193	G468	2781
G121	G853	2781
G137	G571	2782
G52	G1602	2782
G10	G279	2783
G156	G1051	2783
G10	G325	2784
G10	G829	2784
G100	G323	2785
G10	G788	2785
G171	G366	2786
G141	G1404	2786
G136	G401	2787
G171	G1041	2787
G84	G796	2788
G91	G1292	2788
G129	G5	2789
G84	G1028	2789
G131	G731	2790
G136	G1229	2790
G121	G328	2791
G72	G1036	2791
G150	G935	2792
G52	G1247	2792
G5	G129	2793
G120	G434	2793
G115	G1472	2794
G120	G1492	2794
G195	G527	2795
G121	G1300	2795
G12	G29	2796
G189	G1089	2796
G12	G504	2797
G153	G1542	2797
G12	G547	2798
G143	G604	2798
G113	G468	2799
G52	G771	2799
G12	G1154	2800
G137	G1311	2800
G157	G887	2801
G121	G1230	2801
G169	G273	2802
G69	G976	2802
G189	G507	2803
G169	G902	2803
G66	G205	2804
G42	G801	2804
G135	G421	2805
G141	G887	2806
G52	G1123	2806
G91	G755	2807
G52	G1316	2807
G72	G213	2808
G12	G1329	2808
G52	G1330	2809
G136	G141	2810
G162	G316	2810
G136	G1546	2811
G5	G1633	2811
G15	G242	2812
G66	G967	2812
G84	G767	2813
G150	G1641	2813
G10	G843	2814
G176	G847	2814
G96	G719	2815
G12	G1441	2815
G171	G250	2816
G129	G1332	2816
G84	G186	2817
G117	G1443	2817
G66	G383	2818
G113	G1222	2818
G171	G1082	2819
G101	G918	2820
G84	G1273	2820
G106	G84	2821
G171	G1571	2821
G141	G181	2822
G10	G400	2822
G16	G1241	2823
G68	G247	2824
G171	G1044	2824
G16	G35	2825
G84	G803	2825
G35	G16	2826
G10	G156	2826
G10	G277	2827
G149	G876	2827
G136	G3	2828
G84	G106	2828
G57	G210	2829
G136	G416	2829
G194	G918	2830
G136	G1189	2830
G52	G481	2831
G99	G1116	2831
G121	G726	2832
G66	G837	2833
G113	G1197	2833
G99	G1119	2834
G66	G1137	2834
G181	G141	2835
G52	G1206	2835
G88	G639	2836
G121	G1324	2836
G52	G662	2837
G49	G836	2837
G121	G693	2838
G144	G1283	2838
G24	G283	2839
G121	G1490	2839
G65	G1094	2840
G121	G1578	2840
G83	G1303	2841
G84	G1595	2841
G194	G325	2842
G1	G1337	2842
G12	G163	2843
G32	G1630	2843
G187	G873	2844
G176	G1423	2844
G150	G377	2845
G171	G1417	2845
G1	G941	2846
G12	G1552	2846
G84	G126	2847
G39	G386	2847
G171	G687	2848
G156	G1160	2848
G10	G174	2849
G24	G559	2849
G10	G320	2850
G188	G863	2850
G110	G323	2851
G10	G1231	2851
G39	G1177	2852
G10	G1551	2852
G144	G36	2853
G1	G1281	2853
G190	G259	2854
G84	G768	2854
G10	G99	2855
G117	G864	2855
G96	G277	2856
G164	G509	2856
G27	G1063	2857
G120	G1393	2857
G136	G688	2858
G119	G1410	2858
G36	G144	2859
G120	G1242	2859
G118	G1178	2860
G136	G1477	2860
G12	G1371	2861
G101	G1388	2861
G150	G809	2862
G176	G1425	2862
G66	G343	2863
G113	G1608	2863
G176	G865	2864
G137	G80	2865
G171	G1223	2865
G136	G577	2866
G158	G1496	2866
G84	G422	2867
G131	G1402	2867
G99	G249	2868
G171	G381	2868
G128	G526	2869
G169	G1218	2869
G176	G58	2870
G110	G827	2870
G176	G102	2871
G194	G1370	2871
G12	G306	2872
G15	G1148	2872
G66	G429	2873
G153	G1449	2873
G120	G576	2874
G176	G643	2874
G52	G1018	2875
G189	G1605	2875
G194	G1313	2876
G52	G1507	2876
G129	G354	2877
G171	G1214	2877
G10	G180	2878
G39	G1222	2878
G176	G108	2879
G167	G1130	2879
G176	G249	2880
G176	G1478	2880
G141	G814	2881
G164	G862	2881
G80	G137	2882
G12	G851	2882
G52	G223	2883
G117	G958	2883
G120	G675	2884
G27	G1415	2884
G121	G136	2885
G16	G616	2885
G121	G929	2886
G52	G280	2887
G79	G554	2887
G12	G585	2888
G80	G1622	2888
G72	G707	2889
G84	G1265	2889
G169	G268	2890
G131	G1233	2890
G169	G1458	2891
G40	G1469	2891
G193	G300	2892
G169	G1491	2892
G121	G54	2893
G192	G249	2893
G121	G1341	2894
G181	G1380	2894
G139	G784	2895
G171	G1168	2895
G139	G926	2896
G171	G1343	2896
G1	G201	2897
G135	G1021	2897
G178	G411	2898
G84	G1242	2898
G88	G300	2899
G176	G1535	2899
G143	G900	2900
G10	G946	2900
G171	G841	2901
G24	G1554	2901
G79	G62	2902
G84	G1430	2902
G10	G283	2903
G84	G1115	2903
G162	G239	2904
G10	G1003	2904
G34	G731	2905
G10	G1239	2905
G62	G79	2906
G10	G1552	2906
G10	G956	2907
G129	G1373	2907
G10	G999	2908
G152	G1197	2908
G10	G1506	2909
G35	G1586	2909
G10	G828	2910
G49	G994	2910
G169	G45	2911
G105	G1070	2911
G164	G303	2912
G10	G1284	2912
G120	G254	2913
G134	G903	2913
G120	G269	2914
G97	G694	2914
G5	G750	2915
G169	G1422	2915
G121	G204	2916
G121	G1001	2917
G15	G1382	2917
G99	G791	2918
G66	G1531	2918
G189	G458	2919
G66	G1555	2919
G169	G1075	2920
G193	G1126	2920
G52	G133	2921
G35	G162	2921
G52	G210	2922
G12	G331	2923
G97	G1622	2923
G121	G430	2924
G97	G1049	2924
G66	G820	2925
G182	G1568	2925
G12	G912	2926
G187	G1358	2926
G121	G971	2927
G143	G1059	2927
G193	G1308	2928
G12	G1385	2928
G84	G700	2929
G34	G848	2929
G162	G35	2930
G84	G964	2930
G84	G1499	2931
G19	G1624	2931
G10	G488	2932
G34	G1330	2932
G129	G890	2933
G1	G1361	2933
G169	G243	2934
G35	G973	2934
G120	G335	2935
G129	G812	2935
G153	G337	2936
G169	G1310	2936
G48	G847	2937
G171	G1399	2937
G52	G725	2938
G135	G753	2938
G156	G268	2939
G52	G1097	2939
G153	G426	2940
G1	G798	2940
G16	G336	2941
G171	G1166	2941
G84	G72	2942
G39	G880	2942
G84	G210	2943
G143	G1536	2943
G193	G337	2944
G52	G1561	2944
G10	G486	2945
G49	G1550	2945
G66	G5	2946
G10	G1350	2946
G136	G31	2947
G34	G1051	2947
G120	G932	2948
G2	G1177	2948
G66	G631	2949
G126	G922	2950
G66	G1216	2950
G153	G844	2951
G121	G1290	2951
G3	G903	2952
G120	G1014	2952
G150	G751	2953
G120	G1559	2953
G5	G66	2954
G176	G572	2954
G78	G1060	2955
G121	G1175	2955
G126	G321	2956
G169	G958	2956
G19	G1056	2957
G169	G1179	2957
G121	G875	2958
G171	G1259	2958
G169	G479	2959
G118	G1113	2959
G66	G255	2960
G40	G1423	2960
G121	G644	2961
G62	G817	2961
G121	G831	2962
G77	G1565	2962
G121	G731	2963
G12	G1366	2963
G153	G569	2964
G10	G1387	2964
G171	G1199	2965
G176	G1639	2965
G8	G591	2966
G10	G1229	2966
G171	G4	2967
G79	G1129	2967
G100	G155	2968
G171	G1539	2968
G155	G100	2969
G171	G1623	2969
G84	G162	2970
G84	G1596	2971
G194	G1625	2971
G84	G899	2972
G195	G924	2972
G113	G386	2973
G84	G933	2973
G137	G210	2974
G84	G1614	2974
G10	G148	2975
G137	G494	2975
G156	G1377	2976
G10	G1529	2976
G110	G455	2977
G10	G762	2977
G171	G1282	2978
G108	G1288	2978
G120	G767	2979
G39	G898	2979
G121	G45	2980
G112	G713	2980
G49	G1360	2981
G15	G1381	2981
G136	G297	2982
G91	G903	2982
G136	G837	2983
G5	G1264	2983
G73	G142	2984
G136	G1069	2984
G120	G26	2985
G161	G570	2985
G164	G90	2986
G176	G1215	2986
G193	G904	2987
G121	G1194	2987
G35	G482	2988
G12	G1286	2988
G12	G1218	2989
G52	G1286	2989
G1	G309	2990
G15	G1500	2990
G142	G73	2991
G121	G758	2991
G122	G510	2992
G66	G1069	2992
G121	G372	2993
G12	G1436	2993
G137	G627	2994
G176	G1025	2994
G10	G561	2995
G121	G1378	2995
G10	G424	2996
G136	G720	2996
G39	G313	2997
G84	G612	2997
G1	G740	2998
G169	G1313	2999
G176	G188	3000
G12	G310	3001
G101	G639	3001
G52	G351	3002
G72	G1626	3002
G169	G4	3003
G113	G1018	3003
G169	G298	3004
G150	G1246	3004
G150	G225	3005
G171	G369	3005
G171	G701	3006
G92	G806	3006
G34	G418	3007
G66	G914	3007
G131	G503	3008
G66	G1113	3008
G121	G1418	3009
G91	G1594	3009
G115	G640	3010
G1	G959	3010
G171	G247	3011
G195	G268	3011
G10	G119	3012
G34	G985	3012
G10	G204	3013
G26	G1511	3013
G12	G257	3014
G10	G708	3014
G115	G825	3015
G1	G1021	3015
G85	G933	3016
G171	G977	3016
G10	G56	3017
G129	G771	3017
G129	G593	3018
G10	G1557	3018
G120	G824	3019
G106	G973	3019
G49	G132	3020
G137	G547	3020
G2	G1135	3021
G164	G1204	3021
G150	G545	3022
G12	G1499	3022
G120	G171	3023
G92	G1121	3023
G115	G940	3024
G164	G1554	3024
G121	G269	3025
G131	G326	3025
G150	G1331	3026
G66	G1410	3026
G136	G193	3027
G181	G421	3028
G120	G1536	3028
G1	G1354	3029
G72	G1358	3029
G84	G871	3030
G85	G1498	3030
G121	G934	3031
G193	G1186	3031
G176	G486	3032
G162	G625	3032
G12	G588	3033
G12	G800	3034
G42	G1115	3034
G60	G465	3035
G176	G1522	3035
G171	G1079	3036
G143	G1559	3036
G84	G117	3037
G141	G1445	3037
G105	G475	3038
G84	G698	3038
G169	G482	3039
G141	G1461	3039
G10	G870	3040
G156	G1558	3040
G134	G796	3041
G121	G823	3041
G43	G56	3042
G84	G61	3042
G96	G72	3043
G84	G356	3043
G193	G206	3044
G10	G1366	3044
G171	G6	3045
G72	G96	3045
G56	G43	3046
G164	G1075	3046
G120	G215	3047
G90	G768	3047
G136	G445	3048
G118	G1585	3048
G136	G580	3049
G129	G881	3049
G135	G411	3050
G164	G706	3050
G176	G749	3051
G135	G880	3051
G3	G1383	3052
G12	G1463	3052
G85	G249	3053
G121	G1610	3053
G120	G697	3054
G4	G1264	3054
G120	G509	3055
G30	G624	3055
G136	G649	3056
G80	G1247	3056
G169	G358	3057
G16	G1466	3057
G169	G787	3058
G153	G1160	3058
G129	G695	3059
G169	G1443	3059
G160	G8	3060
G66	G293	3060
G134	G404	3061
G66	G549	3061
G121	G549	3062
G34	G599	3062
G8	G160	3063
G52	G664	3063
G52	G738	3064
G83	G1001	3064
G181	G505	3065
G52	G865	3065
G3	G225	3066
G121	G1542	3066
G171	G519	3067
G194	G1187	3067
G84	G1112	3068
G121	G1402	3068
G84	G1393	3069
G126	G1582	3069
G169	G357	3070
G80	G904	3070
G169	G434	3071
G143	G1582	3071
G121	G367	3072
G84	G1343	3072
G136	G1297	3073
G143	G1607	3073
G171	G297	3074
G131	G1546	3074
G171	G1065	3075
G131	G152	3076
G84	G1410	3076
G162	G611	3077
G1	G1549	3077
G10	G370	3078
G187	G1642	3078
G171	G133	3079
G62	G902	3079
G152	G131	3080
G171	G482	3080
G118	G296	3081
G171	G1462	3081
G2	G518	3082
G169	G927	3082
G171	G260	3083
G106	G863	3083
G10	G375	3084
G10	G875	3084
G80	G429	3085
G10	G1415	3085
G49	G464	3086
G49	G884	3086
G136	G97	3087
G39	G1592	3087
G120	G362	3088
G63	G1044	3088
G136	G487	3089
G2	G841	3089
G2	G336	3090
G136	G1530	3090
G134	G869	3091
G97	G661	3092
G136	G1057	3092
G84	G1344	3093
G99	G1416	3093
G121	G213	3094
G113	G1472	3094
G12	G280	3095
G131	G829	3095
G12	G320	3096
G139	G493	3096
G121	G746	3097
G115	G982	3097
G176	G746	3098
G152	G1304	3098
G176	G795	3099
G27	G1582	3099
G5	G448	3100
G121	G997	3100
G121	G1621	3101
G134	G417	3102
G136	G1320	3102
G67	G474	3103
G171	G585	3103
G1	G704	3104
G1	G1210	3105
G1	G1306	3106
G97	G1637	3106
G12	G87	3107
G122	G810	3107
G12	G754	3108
G5	G938	3108
G193	G880	3109
G12	G1484	3109
G135	G969	3110
G1	G1076	3110
G84	G529	3111
G129	G773	3111
G62	G210	3112
G84	G1473	3112
G1	G113	3113
G131	G1140	3113
G35	G1605	3114
G1	G1641	3114
G171	G262	3115
G39	G1008	3115
G171	G323	3116
G153	G782	3116
G35	G317	3117
G10	G1463	3117
G171	G1093	3118
G171	G1580	3118
G32	G368	3119
G171	G1583	3119
G194	G781	3120
G171	G1622	3120
G169	G220	3121
G181	G1083	3121
G88	G507	3122
G84	G1375	3122
G171	G96	3123
G147	G636	3123
G171	G320	3124
G188	G796	3124
G80	G206	3125
G171	G1268	3125
G150	G1381	3126
G49	G307	3127
G120	G1210	3127
G12	G488	3128
G38	G1303	3128
G52	G488	3129
G141	G1243	3129
G121	G583	3130
G129	G834	3130
G176	G879	3131
G120	G119	3132
G96	G827	3132
G120	G592	3133
G118	G336	3134
G136	G872	3134
G66	G183	3135
G27	G267	3135
G52	G548	3136
G137	G757	3136
G164	G257	3137
G176	G548	3137
G12	G668	3138
G83	G1631	3138
G161	G1548	3139
G121	G1555	3139
G35	G2	3140
G171	G165	3140
G171	G717	3141
G10	G1219	3141
G80	G300	3142
G120	G245	3143
G87	G768	3143
G2	G35	3144
G120	G876	3144
G120	G1195	3145
G110	G1513	3145
G48	G212	3146
G84	G361	3146
G84	G993	3147
G131	G1245	3147
G42	G731	3148
G121	G1379	3148
G97	G920	3149
G120	G1083	3149
G176	G48	3150
G122	G1605	3150
G52	G295	3151
G34	G1117	3151
G90	G462	3152
G52	G1244	3152
G10	G213	3153
G10	G457	3154
G136	G569	3154
G10	G523	3155
G182	G1277	3155
G84	G426	3156
G113	G757	3156
G1	G3	3157
G176	G1355	3157
G10	G477	3158
G2	G1373	3158
G99	G348	3159
G10	G1019	3159
G171	G1278	3160
G80	G1399	3160
G97	G429	3161
G1	G1548	3161
G51	G992	3162
G171	G1579	3162
G16	G550	3163
G49	G903	3163
G66	G963	3164
G2	G1233	3164
G96	G411	3165
G52	G1257	3165
G12	G576	3166
G169	G1643	3166
G88	G65	3167
G120	G1010	3167
G66	G1023	3168
G99	G1618	3168
G1	G1032	3169
G83	G1269	3169
G150	G323	3170
G176	G654	3170
G129	G765	3171
G12	G1403	3171
G85	G798	3172
G66	G1628	3172
G65	G88	3173
G120	G869	3173
G113	G332	3174
G169	G1247	3174
G80	G1545	3175
G169	G1592	3175
G12	G304	3176
G176	G1616	3176
G3	G393	3177
G121	G1096	3177
G1	G107	3178
G85	G869	3178
G108	G698	3179
G169	G1421	3179
G3	G1	3180
G121	G608	3180
G98	G1406	3181
G121	G1414	3181
G171	G80	3182
G2	G475	3182
G150	G681	3183
G171	G1612	3183
G156	G228	3184
G1	G277	3184
G10	G396	3185
G51	G940	3185
G10	G426	3186
G79	G778	3186
G10	G1157	3187
G2	G1309	3187
G34	G1158	3188
G10	G1445	3188
G44	G208	3189
G10	G1510	3189
G136	G18	3190
G67	G1635	3190
G136	G29	3191
G129	G1624	3191
G120	G811	3192
G69	G1621	3192
G136	G1344	3193
G72	G1551	3193
G121	G165	3194
G142	G1081	3194
G66	G279	3195
G153	G1368	3195
G176	G279	3196
G143	G1190	3196
G66	G338	3197
G139	G662	3197
G121	G338	3198
G131	G1219	3198
G119	G502	3199
G12	G552	3199
G58	G507	3200
G12	G1183	3200
G96	G261	3201
G1	G1636	3201
G118	G337	3202
G136	G1167	3202
G169	G29	3203
G62	G861	3203
G169	G767	3204
G153	G1330	3204
G176	G39	3205
G96	G775	3205
G10	G1168	3206
G52	G1253	3206
G84	G200	3207
G80	G987	3207
G84	G1208	3208
G135	G1624	3208
G121	G64	3209
G3	G1616	3209
G34	G651	3210
G66	G880	3210
G112	G879	3211
G84	G1184	3211
G84	G303	3212
G193	G571	3212
G164	G1545	3213
G169	G918	3214
G188	G1261	3214
G156	G1402	3215
G84	G1513	3215
G10	G798	3216
G68	G272	3217
G171	G1415	3217
G131	G343	3218
G171	G878	3218
G10	G246	3219
G153	G938	3219
G130	G1400	3220
G12	G1512	3220
G120	G394	3221
G143	G720	3221
G169	G1236	3222
G189	G1385	3222
G121	G212	3223
G178	G1516	3223
G176	G212	3224
G139	G914	3224
G12	G296	3225
G92	G1484	3225
G52	G296	3226
G152	G354	3226
G52	G370	3227
G12	G870	3228
G36	G1189	3228
G192	G1253	3229
G52	G1270	3229
G117	G1222	3230
G176	G1408	3230
G169	G505	3231
G136	G858	3231
G143	G853	3232
G169	G1139	3232
G66	G76	3233
G15	G543	3233
G98	G608	3234
G52	G1428	3234
G136	G713	3235
G174	G1257	3235
G169	G247	3236
G146	G556	3236
G30	G326	3237
G169	G576	3237
G15	G565	3238
G169	G968	3238
G84	G1279	3239
G176	G1516	3239
G169	G582	3240
G99	G715	3241
G169	G916	3241
G35	G928	3242
G169	G1580	3242
G35	G1368	3243
G169	G1615	3243
G176	G118	3244
G129	G892	3244
G121	G386	3245
G115	G642	3245
G44	G328	3246
G52	G628	3246
G1	G103	3247
G27	G1263	3247
G115	G838	3248
G1	G1333	3248
G169	G953	3249
G141	G1558	3249
G169	G1319	3250
G57	G1350	3250
G34	G337	3251
G84	G363	3251
G100	G589	3252
G84	G932	3252
G10	G50	3253
G135	G1443	3253
G188	G401	3254
G10	G1190	3254
G10	G183	3255
G10	G458	3256
G10	G781	3257
G108	G1283	3257
G178	G194	3258
G10	G1280	3258
G80	G117	3259
G10	G157	3259
G80	G1126	3260
G10	G1335	3260
G121	G94	3261
G155	G1375	3261
G49	G1263	3262
G12	G484	3263
G2	G1263	3263
G141	G35	3264
G120	G1452	3264
G194	G1211	3265
G52	G1565	3265
G36	G429	3266
G136	G567	3266
G136	G999	3267
G16	G1494	3267
G120	G1506	3268
G143	G1638	3268
G150	G34	3269
G121	G844	3269
G176	G851	3270
G79	G1199	3270
G108	G1021	3271
G52	G1028	3271
G187	G1306	3272
G66	G1438	3272
G3	G808	3273
G169	G1437	3273
G131	G697	3274
G169	G1123	3274
G121	G95	3275
G58	G411	3275
G35	G141	3276
G121	G722	3276
G34	G150	3277
G12	G1311	3277
G162	G354	3278
G121	G1528	3278
G120	G744	3279
G12	G1093	3279
G85	G380	3280
G120	G942	3280
G194	G178	3281
G136	G1370	3281
G117	G80	3282
G136	G1413	3282
G84	G680	3283
G137	G1177	3283
G141	G934	3284
G84	G1620	3284
G97	G267	3285
G1	G1490	3285
G121	G842	3286
G164	G1101	3286
G88	G653	3287
G52	G1608	3287
G169	G11	3288
G188	G1232	3288
G159	G693	3289
G12	G965	3289
G44	G384	3290
G66	G965	3290
G139	G1059	3291
G66	G1596	3291
G84	G629	3292
G176	G1510	3292
G169	G610	3293
G110	G977	3293
G176	G87	3294
G66	G1487	3294
G113	G234	3295
G171	G521	3295
G113	G612	3296
G171	G787	3296
G10	G730	3297
G91	G1102	3297
G169	G836	3298
G10	G1612	3298
G176	G236	3299
G139	G1447	3299
G27	G285	3300
G10	G1081	3300
G5	G288	3301
G171	G1172	3301
G3	G542	3302
G120	G926	3303
G99	G1324	3303
G136	G926	3304
G118	G1088	3304
G13	G921	3305
G12	G1502	3305
G81	G267	3306
G136	G325	3306
G121	G321	3307
G99	G743	3307
G66	G379	3308
G88	G655	3308
G12	G436	3309
G122	G1461	3309
G181	G255	3310
G52	G1386	3310
G51	G607	3311
G169	G1163	3311
G97	G588	3312
G171	G807	3312
G189	G389	3313
G52	G413	3313
G176	G885	3314
G91	G1370	3314
G66	G1220	3315
G97	G764	3316
G176	G1220	3316
G128	G671	3317
G12	G915	3317
G181	G1370	3318
G121	G1582	3318
G10	G478	3319
G66	G677	3319
G139	G844	3320
G10	G1528	3320
G66	G348	3321
G120	G389	3321
G171	G507	3322
G96	G1462	3322
G171	G1264	3323
G194	G1280	3323
G84	G244	3324
G39	G494	3324
G84	G465	3325
G3	G599	3325
G65	G738	3326
G10	G1155	3326
G10	G447	3327
G39	G728	3327
G131	G252	3328
G10	G1064	3328
G164	G120	3329
G120	G1105	3329
G129	G630	3330
G12	G1161	3330
G120	G214	3331
G27	G1192	3331
G120	G490	3332
G53	G1044	3332
G52	G852	3333
G88	G39	3334
G120	G409	3334
G52	G231	3335
G162	G438	3335
G52	G677	3336
G194	G1138	3336
G121	G35	3337
G66	G958	3338
G55	G1578	3338
G129	G240	3339
G176	G1226	3339
G153	G695	3340
G84	G1137	3340
G143	G1187	3341
G169	G1232	3341
G58	G239	3342
G121	G298	3342
G121	G395	3343
G35	G1325	3343
G129	G935	3344
G121	G1278	3344
G39	G88	3345
G121	G1461	3345
G35	G121	3346
G84	G209	3346
G85	G331	3347
G84	G446	3347
G135	G120	3348
G84	G668	3348
G171	G281	3349
G49	G661	3350
G1	G795	3350
G10	G968	3351
G57	G1424	3351
G171	G212	3352
G178	G421	3352
G176	G237	3353
G16	G495	3353
G1	G318	3354
G133	G433	3354
G84	G665	3355
G108	G101	3356
G10	G774	3356
G66	G1016	3357
G194	G1550	3357
G119	G1079	3358
G121	G1510	3358
G171	G644	3359
G83	G790	3359
G80	G740	3360
G171	G754	3360
G92	G262	3361
G169	G766	3361
G1	G1170	3362
G35	G1310	3362
G72	G216	3363
G169	G1172	3363
G129	G217	3364
G49	G349	3364
G36	G443	3365
G164	G622	3365
G65	G865	3366
G164	G1146	3366
G84	G45	3367
G58	G893	3367
G136	G523	3368
G129	G725	3368
G136	G530	3369
G39	G1147	3369
G101	G108	3370
G120	G1290	3370
G5	G290	3371
G120	G1572	3371
G176	G568	3372
G66	G726	3372
G136	G402	3373
G136	G1218	3374
G10	G1245	3374
G15	G49	3375
G136	G1461	3375
G121	G40	3376
G13	G930	3376
G84	G271	3377
G121	G589	3377
G176	G19	3378
G12	G647	3378
G49	G15	3379
G176	G732	3379
G66	G734	3380
G98	G109	3381
G121	G734	3381
G52	G1020	3382
G112	G1450	3382
G143	G808	3383
G66	G1020	3383
G176	G1121	3384
G96	G1589	3384
G12	G1228	3385
G97	G1518	3385
G155	G900	3386
G12	G1467	3386
G169	G1327	3387
G176	G159	3388
G117	G337	3389
G66	G521	3389
G122	G765	3390
G121	G814	3390
G136	G863	3391
G12	G882	3391
G36	G900	3392
G52	G937	3392
G161	G392	3393
G176	G1075	3393
G92	G258	3394
G176	G1279	3394
G19	G176	3395
G1	G574	3395
G42	G84	3396
G12	G312	3396
G109	G98	3397
G12	G902	3397
G113	G667	3398
G176	G902	3398
G51	G649	3399
G66	G1039	3399
G176	G1218	3400
G80	G1554	3400
G2	G1063	3401
G12	G1254	3401
G162	G150	3402
G66	G1372	3402
G1	G881	3403
G169	G531	3404
G188	G1601	3404
G36	G1380	3405
G169	G1492	3405
G171	G866	3406
G117	G1126	3406
G121	G966	3407
G16	G1389	3407
G150	G162	3408
G121	G1248	3408
G171	G213	3409
G79	G228	3409
G12	G118	3410
G117	G603	3410
G109	G249	3411
G176	G1379	3411
G139	G555	3412
G52	G1398	3412
G85	G764	3413
G176	G1496	3413
G171	G290	3414
G135	G310	3414
G84	G1113	3415
G5	G1508	3415
G88	G429	3416
G10	G496	3416
G156	G662	3417
G10	G1049	3417
G112	G1372	3418
G49	G108	3419
G10	G869	3419
G171	G464	3420
G68	G1127	3420
G10	G386	3421
G188	G939	3421
G187	G298	3422
G164	G824	3422
G49	G53	3423
G79	G856	3423
G92	G370	3424
G136	G568	3424
G136	G703	3425
G56	G8	3426
G49	G323	3426
G136	G519	3427
G35	G801	3427
G176	G662	3428
G120	G1054	3428
G8	G56	3429
G120	G1370	3429
G126	G748	3430
G169	G1593	3430
G136	G538	3431
G126	G391	3432
G12	G575	3432
G121	G700	3433
G195	G892	3433
G118	G355	3434
G52	G838	3434
G135	G653	3435
G52	G1229	3435
G169	G702	3436
G58	G1166	3436
G121	G922	3437
G19	G1485	3437
G136	G496	3438
G49	G1165	3438
G108	G49	3439
G136	G864	3439
G90	G604	3440
G136	G1106	3440
G84	G421	3441
G84	G995	3441
G134	G99	3442
G171	G1110	3442
G66	G85	3443
G169	G1317	3443
G52	G1533	3444
G39	G332	3445
G66	G1533	3445
G84	G582	3446
G122	G808	3446
G84	G696	3447
G1	G224	3448
G91	G1465	3448
G157	G60	3449
G84	G625	3449
G193	G661	3450
G171	G738	3450
G66	G1096	3451
G189	G1554	3451
G88	G987	3452
G84	G1534	3452
G60	G157	3453
G52	G1544	3453
G109	G447	3454
G171	G1626	3454
G10	G274	3455
G3	G1494	3455
G171	G58	3456
G85	G66	3456
G113	G1186	3457
G10	G1221	3457
G99	G134	3458
G10	G1360	3458
G10	G663	3459
G35	G1543	3459
G106	G391	3460
G34	G957	3460
G137	G88	3461
G136	G314	3461
G136	G461	3462
G156	G261	3463
G120	G556	3463
G136	G583	3464
G29	G1599	3464
G16	G874	3465
G66	G1091	3465
G10	G188	3466
G176	G1091	3466
G12	G1252	3467
G169	G1506	3467
G52	G1289	3468
G35	G3	3469
G66	G1289	3469
G12	G1547	3470
G194	G618	3471
G66	G381	3472
G135	G455	3472
G121	G612	3473
G162	G1506	3473
G188	G10	3474
G12	G1408	3474
G3	G35	3475
G12	G1439	3475
G162	G928	3476
G84	G959	3476
G155	G1102	3477
G84	G1142	3477
G88	G137	3478
G84	G1181	3478
G84	G805	3479
G129	G825	3479
G169	G1202	3480
G150	G1640	3480
G176	G223	3481
G129	G1132	3481
G71	G936	3482
G121	G988	3482
G136	G1084	3483
G121	G1411	3483
G129	G1115	3484
G176	G1632	3484
G81	G392	3485
G84	G1537	3485
G66	G260	3486
G139	G392	3486
G121	G1589	3487
G137	G1608	3487
G13	G612	3488
G10	G963	3488
G10	G473	3489
G51	G176	3490
G10	G1399	3490
G171	G20	3491
G189	G1566	3491
G171	G954	3492
G35	G1534	3492
G169	G678	3493
G67	G1550	3493
G84	G1150	3494
G134	G1537	3494
G1	G720	3495
G188	G955	3495
G84	G75	3496
G90	G1288	3496
G100	G122	3497
G84	G744	3497
G136	G1179	3498
G162	G1294	3498
G12	G270	3499
G129	G1381	3499
G42	G131	3500
G120	G866	3500
G131	G825	3501
G136	G1064	3501
G129	G611	3502
G136	G1356	3502
G129	G995	3503
G136	G1436	3503
G131	G42	3504
G136	G1450	3504
G88	G698	3505
G136	G1491	3505
G52	G86	3506
G122	G100	3506
G52	G277	3507
G135	G1024	3507
G176	G51	3508
G12	G638	3508
G66	G638	3509
G106	G1209	3509
G176	G78	3510
G88	G898	3510
G119	G150	3511
G52	G362	3511
G55	G72	3512
G176	G740	3512
G120	G1125	3513
G101	G1342	3513
G84	G281	3514
G35	G900	3514
G122	G1233	3515
G169	G1632	3515
G12	G72	3516
G97	G928	3516
G66	G131	3517
G122	G1327	3517
G52	G234	3518
G119	G1137	3518
G139	G405	3519
G12	G785	3519
G176	G755	3520
G66	G869	3520
G62	G588	3521
G52	G922	3521
G110	G194	3522
G66	G1103	3522
G194	G110	3523
G121	G1358	3523
G169	G7	3524
G34	G1269	3524
G169	G103	3525
G152	G1258	3525
G57	G224	3526
G169	G1498	3526
G3	G234	3527
G52	G914	3527
G121	G914	3528
G27	G1635	3528
G84	G20	3529
G113	G542	3529
G153	G1119	3530
G84	G1289	3530
G171	G550	3531
G5	G1489	3531
G84	G911	3532
G195	G1104	3532
G150	G119	3533
G171	G1380	3533
G72	G55	3534
G84	G1450	3534
G66	G267	3535
G78	G1287	3535
G176	G836	3536
G135	G1611	3536
G10	G65	3537
G106	G1304	3537
G10	G332	3538
G189	G766	3538
G10	G556	3539
G171	G429	3540
G194	G822	3540
G188	G271	3541
G171	G876	3541
G4	G783	3542
G171	G957	3542
G171	G1263	3543
G99	G1484	3543
G153	G1543	3544
G171	G1550	3544
G10	G54	3545
G193	G637	3545
G107	G564	3546
G10	G816	3546
G3	G803	3547
G10	G1148	3547
G10	G336	3548
G125	G1582	3548
G90	G720	3549
G49	G1595	3549
G49	G1446	3550
G66	G1504	3551
G143	G1589	3551
G136	G281	3552
G2	G822	3552
G120	G617	3553
G178	G1394	3553
G143	G141	3554
G120	G648	3554
G93	G8	3555
G136	G1408	3555
G120	G2	3556
G52	G542	3556
G8	G93	3557
G52	G772	3557
G2	G120	3558
G121	G868	3558
G113	G487	3559
G52	G1032	3559
G141	G143	3560
G136	G1076	3560
G35	G1126	3561
G169	G1194	3561
G84	G403	3562
G5	G823	3562
G125	G683	3563
G169	G1212	3563
G153	G372	3564
G169	G1552	3564
G121	G66	3565
G48	G202	3565
G52	G341	3566
G150	G1261	3566
G52	G805	3567
G12	G1222	3567
G99	G136	3568
G66	G805	3568
G88	G206	3569
G12	G1343	3569
G121	G1343	3570
G189	G1546	3570
G100	G1288	3571
G12	G1443	3571
G121	G1472	3572
G120	G96	3573
G150	G1153	3573
G3	G664	3574
G120	G994	3574
G12	G353	3575
G131	G1399	3575
G66	G402	3576
G150	G1401	3576
G12	G509	3577
G162	G514	3577
G176	G561	3578
G12	G1058	3578
G176	G637	3579
G34	G1235	3579
G36	G897	3580
G171	G958	3580
G193	G494	3581
G1	G1420	3581
G136	G143	3582
G97	G740	3582
G120	G467	3583
G117	G819	3583
G139	G511	3584
G120	G1466	3584
G84	G179	3585
G5	G318	3585
G169	G119	3586
G97	G987	3586
G169	G176	3587
G2	G1296	3587
G169	G592	3588
G153	G1631	3588
G164	G386	3589
G169	G1280	3589
G171	G613	3590
G84	G1332	3590
G171	G693	3591
G156	G766	3591
G139	G839	3592
G171	G1253	3592
G112	G512	3593
G171	G1490	3593
G15	G796	3594
G1	G852	3594
G30	G100	3595
G10	G364	3595
G10	G680	3596
G97	G1399	3596
G100	G30	3597
G12	G253	3597
G52	G615	3598
G3	G844	3598
G92	G1094	3599
G171	G1383	3599
G90	G800	3600
G171	G1410	3600
G27	G1190	3601
G171	G1522	3601
G1	G1264	3602
G5	G1562	3602
G72	G500	3603
G10	G518	3603
G171	G147	3604
G18	G1634	3604
G34	G212	3605
G13	G674	3605
G49	G18	3606
G188	G1267	3606
G10	G388	3607
G49	G419	3607
G164	G523	3608
G110	G969	3608
G101	G836	3609
G52	G1000	3609
G121	G1095	3610
G49	G172	3611
G35	G1104	3611
G120	G548	3612
G152	G695	3612
G120	G140	3613
G7	G327	3613
G120	G430	3614
G142	G842	3614
G52	G275	3615
G109	G605	3615
G66	G704	3616
G143	G1325	3616
G12	G960	3617
G176	G1214	3618
G18	G1554	3618
G52	G242	3619
G57	G1607	3619
G34	G825	3620
G121	G1141	3620
G52	G1155	3621
G96	G1268	3621
G195	G643	3622
G12	G1400	3622
G136	G41	3623
G155	G604	3623
G1	G322	3624
G39	G757	3624
G100	G383	3625
G84	G548	3625
G135	G813	3626
G84	G1474	3626
G66	G435	3627
G178	G959	3627
G141	G654	3628
G52	G900	3628
G52	G1106	3629
G156	G1117	3629
G1	G699	3630
G24	G1309	3630
G55	G1036	3631
G1	G1145	3631
G84	G191	3632
G21	G912	3632
G120	G637	3633
G84	G1049	3633
G84	G1197	3634
G109	G1245	3634
G171	G159	3635
G131	G1616	3635
G171	G538	3636
G79	G1510	3636
G176	G682	3637
G195	G1596	3637
G66	G443	3638
G176	G792	3638
G139	G268	3639
G171	G1470	3639
G10	G1176	3640
G35	G1190	3640
G171	G554	3641
G109	G1192	3641
G42	G222	3642
G171	G755	3642
G84	G581	3643
G143	G812	3643
G117	G653	3644
G84	G1096	3644
G10	G122	3645
G122	G1222	3645
G10	G144	3646
G39	G1608	3646
G85	G746	3647
G10	G1150	3647
G49	G1076	3648
G35	G1232	3648
G85	G273	3649
G164	G1212	3649
G120	G328	3650
G131	G1209	3650
G106	G129	3651
G136	G804	3651
G106	G955	3652
G120	G1363	3652
G106	G236	3653
G136	G1365	3653
G156	G438	3654
G120	G1386	3654
G1	G540	3655
G66	G1482	3655
G2	G989	3656
G169	G1067	3656
G176	G397	3657
G131	G875	3657
G156	G614	3658
G66	G1202	3658
G84	G824	3659
G156	G1639	3659
G12	G168	3660
G80	G532	3660
G56	G12	3661
G121	G756	3661
G120	G17	3662
G136	G224	3663
G143	G765	3663
G136	G354	3664
G97	G916	3664
G52	G311	3665
G15	G644	3665
G121	G311	3666
G80	G675	3666
G66	G375	3667
G189	G1622	3667
G39	G396	3668
G66	G425	3668
G96	G323	3669
G121	G538	3669
G78	G258	3670
G121	G1537	3670
G176	G1537	3671
G15	G1572	3671
G171	G313	3672
G97	G472	3672
G171	G400	3673
G12	G56	3674
G84	G168	3674
G19	G555	3675
G169	G1010	3675
G171	G172	3676
G10	G1012	3676
G121	G220	3677
G12	G284	3677
G66	G284	3678
G85	G1300	3678
G129	G106	3679
G121	G406	3679
G176	G933	3680
G137	G1222	3680
G156	G121	3681
G182	G286	3682
G171	G509	3682
G171	G874	3683
G154	G772	3684
G171	G1291	3684
G134	G565	3685
G171	G1484	3685
G169	G1096	3686
G120	G1472	3686
G1	G465	3687
G89	G498	3687
G176	G246	3688
G34	G1154	3688
G10	G893	3689
G80	G1095	3689
G169	G481	3690
G15	G1564	3690
G176	G1176	3691
G34	G1472	3691
G120	G410	3692
G52	G854	3693
G129	G1349	3693
G181	G775	3694
G176	G1437	3694
G169	G1555	3695
G171	G772	3696
G153	G784	3696
G120	G460	3697
G119	G1476	3697
G113	G206	3698
G120	G910	3698
G52	G53	3699
G35	G738	3699
G52	G97	3700
G135	G332	3700
G121	G156	3701
G66	G225	3701
G121	G453	3702
G137	G655	3702
G121	G834	3703
G156	G890	3703
G66	G1147	3704
G164	G468	3705
G121	G1597	3705
G67	G1599	3706
G12	G1629	3706
G95	G750	3707
G52	G1629	3707
G1	G1014	3708
G29	G1044	3709
G1	G1473	3709
G139	G503	3710
G169	G724	3710
G12	G99	3711
G121	G99	3712
G12	G151	3713
G195	G984	3713
G66	G546	3714
G57	G731	3714
G125	G184	3715
G66	G707	3715
G189	G366	3716
G10	G1363	3716
G10	G1555	3717
G129	G1616	3717
G35	G687	3718
G10	G1610	3718
G44	G158	3719
G120	G986	3719
G169	G450	3720
G147	G1016	3720
G134	G1132	3721
G176	G1406	3721
G158	G44	3722
G171	G402	3722
G182	G226	3723
G171	G1604	3723
G10	G67	3724
G118	G1473	3724
G169	G15	3725
G184	G125	3725
G35	G564	3726
G169	G1545	3726
G1	G203	3727
G35	G388	3727
G1	G616	3728
G19	G1349	3728
G38	G787	3729
G1	G1546	3729
G106	G498	3730
G84	G1056	3730
G176	G324	3731
G80	G1460	3731
G10	G1044	3732
G10	G1275	3732
G34	G706	3733
G34	G386	3734
G4	G1381	3734
G136	G223	3735
G194	G376	3735
G120	G307	3736
G51	G1614	3736
G12	G248	3737
G180	G937	3737
G120	G411	3738
G112	G592	3738
G120	G964	3739
G34	G1312	3739
G119	G512	3740
G49	G1642	3740
G12	G403	3741
G136	G890	3741
G189	G206	3742
G52	G1593	3742
G169	G207	3743
G120	G233	3744
G15	G404	3744
G150	G1288	3745
G136	G1492	3745
G121	G1137	3746
G195	G1471	3746
G35	G618	3747
G66	G1206	3747
G171	G264	3748
G58	G1301	3748
G164	G752	3749
G153	G1250	3749
G176	G606	3750
G48	G1378	3750
G120	G44	3751
G13	G813	3751
G120	G129	3752
G129	G1117	3752
G136	G291	3753
G2	G1378	3753
G120	G406	3754
G105	G1323	3754
G120	G522	3755
G141	G1070	3755
G120	G888	3756
G187	G1599	3756
G90	G822	3757
G136	G1080	3757
G136	G1292	3758
G143	G1641	3758
G120	G1600	3759
G143	G1642	3759
G8	G1181	3760
G120	G1623	3760
G88	G1424	3761
G120	G1624	3761
G12	G1	3762
G34	G1626	3762
G121	G1	3763
G101	G527	3763
G121	G205	3764
G55	G1132	3764
G52	G272	3765
G27	G664	3765
G12	G897	3766
G143	G1268	3766
G66	G994	3767
G43	G1403	3767
G12	G1123	3768
G10	G1616	3768
G143	G646	3769
G66	G1123	3769
G3	G618	3770
G176	G1131	3770
G169	G175	3771
G34	G593	3771
G137	G958	3772
G169	G1278	3772
G171	G25	3773
G137	G819	3773
G9	G636	3774
G171	G1227	3774
G136	G492	3775
G171	G1504	3775
G141	G747	3776
G171	G1555	3776
G52	G316	3777
G34	G1012	3777
G176	G762	3778
G10	G1238	3778
G131	G636	3779
G176	G1018	3779
G169	G378	3780
G46	G554	3780
G171	G695	3781
G143	G1550	3781
G8	G285	3782
G52	G989	3782
G171	G174	3783
G51	G1238	3783
G34	G241	3784
G84	G1585	3784
G66	G401	3785
G10	G1251	3785
G70	G81	3786
G176	G577	3786
G66	G752	3787
G84	G1149	3787
G40	G554	3788
G84	G1278	3788
G10	G64	3789
G5	G235	3789
G10	G132	3790
G78	G928	3790
G129	G515	3791
G10	G1194	3791
G10	G182	3792
G151	G311	3792
G34	G694	3793
G113	G880	3793
G49	G568	3794
G42	G1215	3794
G164	G198	3795
G152	G631	3795
G120	G272	3796
G135	G1592	3796
G152	G973	3797
G136	G1454	3797
G171	G45	3798
G81	G70	3798
G66	G7	3799
G42	G1029	3799
G66	G985	3800
G99	G1300	3800
G48	G1319	3801
G121	G1590	3801
G106	G131	3802
G169	G478	3802
G52	G4	3803
G164	G945	3803
G52	G279	3804
G164	G813	3804
G121	G1164	3805
G141	G1329	3805
G188	G915	3806
G52	G1165	3806
G66	G1165	3807
G52	G1240	3808
G109	G1441	3808
G39	G487	3809
G121	G1274	3809
G135	G255	3810
G52	G1371	3810
G88	G588	3811
G171	G1628	3811
G162	G789	3812
G136	G1315	3812
G129	G343	3813
G171	G430	3813
G34	G3	3814
G12	G840	3814
G153	G614	3815
G66	G1068	3815
G121	G1068	3816
G141	G1292	3816
G154	G53	3817
G52	G1239	3817
G66	G1239	3818
G152	G1551	3818
G153	G336	3819
G176	G1307	3819
G66	G1349	3820
G84	G400	3821
G81	G995	3821
G84	G589	3822
G190	G1341	3822
G78	G436	3823
G84	G647	3823
G34	G1009	3824
G84	G1456	3824
G1	G353	3825
G101	G473	3825
G84	G790	3826
G99	G922	3826
G35	G254	3827
G84	G1042	3827
G35	G768	3828
G84	G1251	3828
G3	G34	3829
G171	G558	3829
G99	G925	3830
G171	G932	3830
G53	G154	3831
G169	G1445	3831
G84	G22	3832
G62	G1458	3832
G52	G58	3833
G97	G1455	3833
G66	G256	3834
G152	G1455	3834
G131	G106	3835
G1	G1382	3835
G106	G1232	3836
G84	G1487	3836
G137	G945	3837
G1	G1507	3837
G188	G240	3838
G10	G265	3838
G10	G451	3839
G88	G487	3839
G190	G335	3840
G169	G1411	3840
G1	G377	3841
G15	G1172	3841
G6	G589	3842
G1	G727	3842
G122	G227	3843
G1	G755	3843
G10	G531	3844
G156	G1246	3844
G34	G76	3845
G35	G393	3845
G48	G108	3846
G160	G1195	3847
G20	G1570	3847
G110	G1380	3848
G136	G1528	3848
G49	G922	3849
G42	G1453	3849
G52	G851	3850
G188	G1215	3850
G26	G798	3851
G120	G1079	3851
G120	G1368	3852
G194	G1477	3852
G120	G77	3853
G90	G1641	3853
G120	G218	3854
G39	G1218	3854
G178	G549	3855
G176	G103	3856
G150	G354	3856
G66	G365	3857
G119	G1108	3857
G176	G365	3858
G3	G1275	3858
G66	G560	3859
G32	G724	3859
G12	G1425	3860
G5	G1498	3860
G35	G903	3861
G176	G1598	3861
G12	G71	3862
G12	G1080	3863
G176	G1497	3863
G66	G1080	3864
G62	G1507	3864
G169	G371	3865
G121	G1475	3865
G120	G316	3866
G195	G806	3866
G136	G719	3867
G27	G731	3867
G139	G1428	3868
G169	G1486	3868
G142	G1285	3869
G171	G1454	3869
G1	G171	3870
G90	G673	3871
G10	G1422	3871
G169	G433	3872
G3	G651	3872
G121	G306	3873
G129	G1640	3873
G108	G48	3874
G121	G850	3874
G12	G1215	3875
G85	G1324	3875
G49	G392	3876
G12	G1324	3876
G141	G1283	3877
G176	G1382	3877
G143	G512	3878
G176	G1415	3878
G171	G1	3879
G156	G940	3879
G188	G658	3880
G171	G205	3881
G10	G1332	3881
G87	G286	3882
G176	G604	3882
G171	G718	3883
G53	G1538	3883
G10	G756	3884
G67	G1289	3884
G129	G878	3885
G171	G970	3885
G171	G1066	3886
G142	G350	3887
G10	G1475	3887
G152	G934	3888
G171	G1515	3888
G1	G542	3889
G194	G181	3890
G10	G710	3890
G5	G1148	3891
G10	G1318	3891
G169	G1406	3892
G4	G1493	3892
G99	G240	3893
G10	G467	3893
G10	G610	3894
G85	G1201	3894
G10	G727	3895
G90	G733	3895
G10	G1133	3896
G188	G1244	3896
G20	G178	3897
G176	G550	3897
G20	G953	3898
G101	G1288	3898
G34	G540	3899
G136	G735	3899
G188	G84	3900
G164	G1128	3900
G155	G673	3901
G120	G984	3901
G32	G344	3902
G164	G1147	3902
G90	G618	3903
G52	G1180	3903
G181	G194	3904
G120	G361	3904
G152	G121	3905
G136	G1009	3905
G121	G463	3906
G35	G646	3906
G12	G929	3907
G106	G1640	3907
G169	G333	3908
G106	G1084	3908
G44	G475	3909
G169	G960	3909
G176	G574	3910
G1	G1423	3910
G158	G599	3911
G121	G783	3911
G52	G926	3912
G158	G1397	3912
G120	G651	3913
G39	G1507	3913
G120	G828	3914
G134	G1267	3914
G96	G747	3915
G120	G1249	3915
G10	G1042	3916
G108	G1624	3916
G121	G208	3917
G152	G880	3917
G176	G247	3918
G142	G1585	3918
G84	G1032	3919
G189	G1307	3919
G187	G903	3920
G10	G1356	3920
G73	G216	3921
G136	G1158	3921
G169	G108	3922
G88	G1529	3922
G136	G939	3923
G169	G988	3923
G171	G214	3924
G187	G686	3924
G52	G54	3925
G134	G1601	3925
G52	G184	3926
G19	G469	3926
G66	G216	3927
G88	G1184	3927
G12	G443	3928
G3	G985	3928
G70	G49	3929
G52	G1048	3929
G66	G1154	3930
G142	G1631	3930
G52	G1261	3931
G1	G1597	3931
G115	G1255	3932
G176	G1385	3932
G122	G316	3933
G84	G626	3933
G35	G1016	3934
G84	G1403	3934
G38	G348	3935
G171	G723	3935
G10	G128	3936
G15	G1086	3936
G10	G580	3937
G153	G736	3937
G99	G938	3938
G10	G1594	3938
G169	G687	3939
G129	G1462	3939
G84	G234	3940
G168	G1241	3940
G180	G591	3941
G84	G689	3941
G49	G70	3942
G84	G922	3942
G65	G1141	3943
G84	G1340	3943
G135	G241	3944
G12	G1538	3944
G121	G784	3945
G96	G977	3945
G72	G766	3946
G12	G1116	3946
G113	G655	3947
G176	G1396	3947
G10	G504	3948
G152	G1543	3948
G34	G1209	3949
G10	G1361	3949
G134	G492	3950
G169	G943	3950
G178	G413	3951
G169	G1548	3951
G108	G255	3952
G176	G909	3952
G13	G257	3953
G10	G1375	3953
G10	G780	3954
G164	G987	3954
G156	G1413	3955
G39	G234	3956
G49	G1015	3956
G105	G1120	3957
G49	G1176	3957
G136	G802	3958
G42	G973	3958
G176	G1044	3959
G34	G561	3960
G120	G585	3960
G150	G725	3961
G136	G908	3961
G52	G219	3962
G117	G1152	3962
G12	G333	3963
G27	G1302	3963
G35	G454	3964
G121	G677	3964
G58	G1021	3965
G66	G1367	3965
G136	G302	3966
G108	G1083	3966
G136	G572	3967
G3	G989	3967
G83	G258	3968
G136	G595	3968
G136	G1077	3969
G106	G1332	3969
G57	G492	3970
G136	G1181	3970
G156	G695	3971
G2	G295	3972
G136	G1325	3972
G51	G288	3973
G136	G1341	3973
G121	G1497	3974
G136	G1615	3974
G66	G287	3975
G176	G420	3976
G189	G694	3976
G55	G216	3977
G66	G1140	3977
G189	G639	3978
G12	G1186	3978
G189	G415	3979
G66	G1503	3979
G84	G347	3980
G48	G1451	3980
G169	G804	3981
G42	G1639	3981
G135	G218	3982
G120	G443	3982
G35	G1160	3983
G171	G1429	3983
G52	G107	3984
G131	G828	3984
G121	G175	3985
G131	G1572	3985
G121	G954	3986
G97	G985	3986
G15	G625	3987
G66	G1230	3987
G3	G1076	3988
G1	G1575	3988
G99	G886	3989
G120	G1245	3989
G84	G172	3990
G72	G1369	3990
G169	G1058	3991
G84	G1452	3991
G10	G23	3992
G101	G404	3992
G121	G62	3993
G176	G1135	3993
G176	G222	3994
G189	G1111	3994
G176	G234	3995
G126	G320	3995
G12	G274	3996
G129	G493	3996
G131	G1332	3997
G12	G473	3998
G142	G1532	3998
G153	G448	3999
G66	G501	3999
G1	G518	4000
G34	G1084	4000
G1	G753	4001
G40	G1496	4001
G171	G415	4002
G40	G1609	4002
G171	G458	4003
G15	G933	4003
G171	G665	4004
G97	G900	4004
G18	G540	4005
G84	G1132	4005
G10	G218	4006
G13	G1093	4006
G10	G626	4007
G178	G1021	4007
G171	G237	4008
G35	G1440	4008
G34	G756	4009
G80	G985	4009
G80	G1308	4010
G20	G1388	4010
G49	G203	4011
G146	G1530	4011
G49	G263	4012
G150	G886	4012
G168	G139	4013
G120	G1075	4013
G136	G1439	4014
G119	G1577	4014
G39	G603	4015
G164	G1286	4015
G121	G334	4016
G193	G389	4016
G193	G409	4017
G52	G1042	4017
G101	G96	4018
G169	G824	4018
G136	G264	4019
G49	G1484	4019
G195	G1342	4020
G120	G1435	4020
G135	G720	4021
G176	G1168	4021
G193	G849	4022
G176	G1201	4022
G118	G1540	4023
G12	G1635	4023
G171	G722	4024
G83	G1117	4024
G136	G955	4025
G62	G1063	4025
G120	G1002	4026
G88	G1545	4026
G96	G101	4027
G84	G1022	4027
G35	G649	4028
G84	G1643	4028
G169	G480	4029
G186	G950	4029
G139	G168	4030
G169	G691	4030
G176	G20	4031
G115	G349	4031
G121	G80	4032
G131	G1115	4032
G66	G193	4033
G113	G1147	4033
G12	G283	4034
G6	G1288	4034
G52	G394	4035
G88	G1556	4035
G66	G394	4036
G110	G1283	4036
G68	G471	4037
G121	G811	4037
G24	G85	4038
G52	G893	4038
G121	G975	4039
G12	G1025	4040
G22	G161	4041
G101	G502	4042
G10	G1151	4042
G169	G111	4043
G186	G590	4043
G169	G177	4044
G150	G812	4044
G169	G1358	4045
G118	G1614	4045
G171	G885	4046
G139	G1135	4046
G73	G533	4047
G171	G1142	4047
G84	G1395	4048
G161	G22	4049
G171	G882	4049
G176	G54	4050
G32	G828	4051
G176	G1269	4051
G169	G733	4052
G36	G1090	4052
G194	G632	4053
G169	G1127	4053
G176	G1562	4054
G167	G1	4055
G171	G291	4055
G85	G24	4056
G171	G1556	4056
G10	G733	4057
G96	G1083	4057
G164	G80	4058
G120	G103	4058
G141	G227	4059
G49	G482	4059
G80	G458	4060
G136	G618	4060
G30	G532	4061
G49	G889	4061
G120	G1124	4062
G176	G1291	4062
G158	G434	4063
G136	G1159	4063
G188	G121	4064
G136	G1216	4064
G164	G388	4065
G158	G1007	4065
G42	G953	4066
G164	G1230	4066
G129	G1148	4067
G120	G1336	4067
G84	G703	4068
G142	G913	4068
G96	G421	4069
G12	G523	4069
G139	G471	4070
G66	G657	4070
G176	G668	4071
G134	G1136	4071
G35	G613	4072
G66	G1436	4072
G135	G540	4073
G120	G157	4074
G131	G509	4074
G5	G625	4075
G136	G1173	4075
G169	G40	4076
G80	G164	4076
G176	G274	4077
G176	G340	4078
G58	G947	4078
G12	G390	4079
G48	G953	4079
G66	G390	4080
G164	G921	4080
G176	G579	4081
G164	G1111	4081
G176	G617	4082
G52	G764	4083
G15	G938	4083
G139	G644	4084
G176	G898	4084
G142	G836	4085
G121	G1025	4085
G52	G1199	4086
G85	G1450	4086
G1	G78	4087
G166	G109	4087
G136	G768	4088
G48	G1317	4088
G169	G30	4089
G5	G642	4089
G169	G349	4090
G161	G610	4090
G169	G872	4091
G40	G895	4091
G161	G626	4092
G12	G1193	4092
G150	G1011	4093
G52	G1193	4093
G22	G829	4094
G66	G1193	4094
G121	G1494	4095
G1	G351	4096
G10	G421	4097
G193	G612	4097
G171	G634	4098
G58	G914	4098
G10	G844	4099
G34	G1354	4099
G188	G800	4100
G121	G888	4100
G109	G166	4101
G12	G914	4101
G143	G673	4102
G1	G992	4102
G12	G1044	4103
G115	G1152	4103
G1	G1085	4104
G109	G1515	4104
G131	G590	4105
G176	G1158	4105
G10	G212	4106
G106	G1215	4106
G178	G101	4107
G169	G1116	4107
G171	G56	4108
G139	G812	4108
G35	G295	4109
G84	G770	4109
G13	G655	4110
G10	G768	4110
G20	G172	4111
G134	G803	4111
G34	G702	4112
G158	G1264	4112
G4	G1323	4113
G34	G1584	4113
G49	G1327	4114
G146	G1477	4114
G49	G719	4115
G2	G861	4115
G131	G1343	4116
G136	G1565	4116
G120	G32	4117
G181	G1513	4117
G162	G1450	4118
G120	G265	4119
G131	G1150	4119
G12	G487	4120
G66	G850	4120
G169	G807	4121
G34	G1201	4121
G161	G1180	4122
G169	G1499	4122
G12	G308	4123
G5	G1040	4123
G52	G541	4124
G55	G925	4124
G5	G399	4125
G176	G587	4125
G144	G127	4126
G176	G638	4126
G127	G144	4127
G66	G1184	4127
G121	G1433	4128
G62	G1623	4128
G136	G754	4129
G139	G1570	4129
G183	G494	4130
G136	G1271	4130
G1	G328	4131
G193	G1197	4131
G101	G178	4132
G1	G655	4132
G5	G492	4133
G1	G1365	4133
G84	G453	4134
G80	G1605	4134
G84	G1079	4135
G58	G1255	4135
G1	G152	4136
G194	G389	4136
G120	G27	4137
G176	G607	4137
G169	G806	4138
G87	G1192	4138
G171	G708	4139
G83	G1046	4139
G90	G795	4140
G171	G1487	4140
G12	G132	4141
G131	G1601	4141
G52	G249	4142
G143	G455	4142
G176	G300	4143
G176	G520	4144
G32	G664	4144
G136	G271	4145
G176	G562	4145
G129	G1498	4146
G84	G1514	4146
G131	G143	4147
G84	G308	4147
G176	G377	4148
G5	G416	4148
G12	G467	4149
G35	G1507	4149
G12	G942	4150
G143	G131	4151
G121	G1339	4151
G171	G1010	4152
G62	G1083	4152
G55	G425	4153
G169	G1409	4153
G169	G1561	4154
G1	G91	4155
G193	G958	4155
G10	G377	4156
G135	G1580	4156
G171	G68	4157
G113	G958	4157
G35	G1215	4158
G10	G1322	4158
G35	G628	4159
G20	G781	4159
G35	G616	4160
G34	G1613	4160
G49	G207	4161
G84	G1153	4161
G126	G329	4162
G49	G668	4162
G49	G775	4163
G169	G179	4164
G88	G967	4164
G169	G1467	4165
G120	G631	4166
G168	G1145	4166
G136	G905	4167
G176	G1599	4167
G49	G1597	4168
G147	G473	4169
G52	G1610	4169
G155	G1554	4170
G52	G1636	4170
G87	G495	4171
G66	G1636	4171
G169	G484	4172
G96	G1516	4172
G16	G412	4173
G171	G767	4173
G52	G791	4174
G139	G1354	4174
G62	G713	4175
G121	G1265	4175
G90	G649	4176
G52	G1314	4176
G66	G1314	4177
G19	G1536	4177
G84	G165	4178
G112	G1548	4178
G169	G1040	4179
G88	G1605	4179
G183	G663	4180
G120	G792	4180
G42	G255	4181
G136	G992	4181
G99	G869	4182
G120	G1082	4182
G2	G1044	4183
G136	G1529	4183
G171	G676	4184
G193	G1149	4184
G82	G1385	4185
G169	G1463	4185
G52	G293	4186
G112	G937	4186
G38	G286	4187
G12	G412	4187
G52	G694	4188
G142	G1294	4188
G3	G878	4189
G12	G952	4189
G101	G261	4190
G120	G599	4190
G84	G99	4191
G34	G176	4191
G176	G34	4192
G84	G1383	4192
G10	G1286	4193
G134	G1304	4193
G66	G87	4194
G134	G1434	4194
G121	G382	4195
G141	G1330	4195
G113	G898	4196
G176	G1036	4196
G142	G1043	4197
G52	G1173	4197
G121	G540	4198
G66	G1488	4198
G141	G1203	4199
G12	G1530	4199
G35	G1258	4200
G52	G1546	4200
G171	G594	4201
G139	G651	4201
G32	G577	4202
G171	G1022	4202
G171	G440	4203
G34	G760	4203
G10	G197	4204
G106	G299	4204
G84	G785	4205
G164	G819	4205
G10	G361	4206
G62	G1381	4206
G51	G456	4207
G10	G1266	4207
G84	G62	4208
G150	G588	4208
G74	G479	4209
G10	G850	4209
G171	G27	4210
G113	G1460	4210
G189	G1518	4211
G171	G1577	4211
G83	G272	4212
G84	G385	4212
G84	G267	4213
G105	G1589	4213
G10	G607	4214
G22	G995	4214
G131	G1509	4215
G10	G1538	4215
G10	G474	4216
G3	G1640	4216
G10	G1013	4217
G34	G1343	4217
G20	G85	4218
G20	G1007	4219
G118	G1159	4219
G49	G109	4220
G169	G976	4220
G120	G71	4221
G143	G1368	4221
G136	G152	4222
G113	G1605	4222
G139	G369	4223
G120	G896	4223
G12	G583	4224
G162	G1201	4224
G176	G1139	4225
G193	G1247	4225
G129	G829	4226
G66	G1334	4226
G52	G1429	4227
G66	G1563	4227
G150	G1325	4228
G52	G1643	4228
G66	G61	4229
G43	G1331	4229
G176	G571	4230
G35	G812	4230
G19	G394	4231
G52	G680	4231
G136	G197	4232
G97	G1424	4232
G136	G566	4233
G182	G1355	4233
G84	G519	4234
G122	G914	4234
G137	G529	4235
G1	G1045	4235
G137	G542	4236
G169	G1141	4236
G169	G1211	4237
G10	G1402	4237
G178	G218	4238
G176	G280	4238
G121	G531	4239
G178	G563	4239
G12	G795	4240
G1	G1416	4240
G176	G997	4241
G88	G1111	4241
G66	G1207	4242
G62	G1244	4242
G139	G126	4243
G176	G1231	4243
G121	G1251	4244
G85	G1546	4244
G97	G827	4245
G121	G1365	4245
G131	G287	4246
G176	G1374	4246
G73	G350	4247
G66	G1621	4247
G84	G275	4248
G143	G1104	4248
G164	G1534	4249
G1	G45	4250
G194	G135	4250
G60	G141	4251
G10	G1474	4251
G169	G334	4252
G194	G775	4252
G51	G894	4253
G171	G1161	4253
G78	G370	4254
G52	G992	4254
G66	G992	4255
G135	G1148	4255
G153	G662	4256
G176	G1304	4256
G115	G176	4257
G169	G607	4258
G66	G1520	4258
G84	G76	4259
G176	G115	4259
G3	G343	4260
G84	G595	4260
G84	G56	4261
G129	G801	4261
G84	G154	4262
G97	G1351	4262
G126	G139	4263
G1	G406	4263
G1	G509	4264
G5	G933	4264
G84	G642	4265
G134	G656	4265
G99	G321	4266
G1	G1047	4266
G141	G60	4267
G84	G1162	4267
G135	G194	4268
G1	G1188	4268
G195	G890	4269
G1	G1291	4269
G176	G464	4270
G171	G1071	4270
G1	G527	4271
G53	G790	4271
G100	G35	4272
G52	G195	4272
G176	G444	4273
G79	G940	4273
G39	G945	4274
G12	G1342	4274
G67	G78	4275
G171	G139	4275
G129	G1264	4276
G171	G1302	4276
G10	G177	4277
G2	G713	4277
G10	G1171	4278
G16	G1299	4278
G58	G1273	4279
G169	G1412	4279
G1	G311	4280
G58	G1211	4280
G34	G645	4281
G1	G1388	4281
G171	G817	4282
G81	G1586	4282
G57	G827	4283
G171	G1158	4283
G58	G483	4284
G171	G1524	4284
G78	G67	4285
G171	G1613	4285
G35	G100	4286
G1	G659	4286
G10	G231	4287
G135	G1541	4287
G19	G635	4288
G20	G1476	4288
G80	G607	4289
G49	G1555	4289
G164	G571	4290
G169	G1276	4290
G164	G478	4291
G120	G1085	4291
G60	G768	4292
G136	G1595	4292
G176	G1333	4293
G88	G1247	4294
G12	G1345	4294
G156	G225	4295
G120	G1155	4295
G49	G927	4296
G136	G1188	4296
G80	G1004	4297
G1	G1344	4297
G52	G183	4298
G44	G730	4298
G121	G446	4299
G157	G1248	4299
G121	G449	4300
G144	G1323	4300
G66	G556	4301
G161	G914	4301
G66	G1337	4302
G90	G1536	4302
G120	G187	4303
G134	G441	4303
G34	G35	4304
G120	G1599	4304
G1	G204	4305
G143	G482	4305
G153	G225	4306
G171	G587	4306
G1	G838	4307
G153	G1168	4307
G66	G59	4308
G134	G1082	4308
G35	G34	4309
G176	G401	4309
G19	G685	4310
G121	G855	4310
G12	G862	4311
G39	G1424	4311
G120	G604	4312
G85	G1542	4312
G181	G249	4313
G120	G758	4313
G120	G957	4314
G164	G1186	4314
G15	G2	4315
G169	G840	4315
G2	G15	4316
G171	G601	4316
G169	G319	4317
G169	G373	4318
G44	G1055	4318
G169	G436	4319
G119	G1011	4319
G39	G588	4320
G121	G799	4320
G52	G288	4321
G188	G1448	4321
G66	G288	4322
G134	G434	4322
G176	G823	4323
G3	G1577	4323
G10	G175	4324
G189	G406	4324
G183	G285	4325
G84	G1476	4325
G100	G482	4326
G171	G873	4326
G189	G808	4327
G171	G1149	4327
G10	G89	4328
G83	G1386	4328
G130	G1554	4329
G10	G1642	4329
G84	G290	4330
G10	G70	4331
G2	G1580	4331
G20	G526	4332
G18	G629	4332
G20	G1093	4333
G162	G1642	4333
G99	G291	4334
G136	G557	4334
G136	G807	4335
G118	G899	4335
G105	G453	4336
G136	G968	4336
G169	G703	4337
G109	G1075	4337
G136	G345	4338
G121	G1330	4338
G85	G447	4339
G120	G1400	4339
G3	G799	4340
G176	G1257	4340
G169	G361	4341
G35	G746	4341
G68	G391	4342
G12	G580	4342
G176	G524	4343
G121	G580	4343
G137	G667	4344
G176	G1594	4344
G136	G127	4345
G184	G577	4345
G53	G399	4346
G136	G552	4346
G162	G1116	4347
G156	G493	4348
G136	G1275	4348
G169	G826	4349
G146	G850	4349
G87	G957	4350
G84	G998	4350
G15	G1203	4351
G171	G1426	4351
G70	G1396	4352
G171	G1551	4352
G1	G86	4353
G162	G1523	4353
G35	G1484	4354
G171	G1610	4354
G121	G93	4355
G8	G388	4355
G52	G304	4356
G194	G887	4357
G52	G1055	4358
G143	G1126	4358
G141	G889	4359
G12	G1057	4359
G52	G1301	4360
G129	G1635	4360
G92	G496	4361
G10	G701	4361
G84	G231	4362
G85	G998	4362
G150	G934	4363
G84	G1399	4363
G169	G443	4364
G96	G959	4364
G66	G208	4365
G135	G1288	4365
G85	G315	4366
G12	G829	4366
G139	G315	4367
G52	G829	4367
G135	G845	4368
G84	G897	4368
G101	G599	4369
G84	G1247	4369
G84	G1329	4370
G108	G1473	4370
G108	G945	4371
G52	G1508	4371
G131	G651	4372
G171	G707	4372
G99	G339	4373
G171	G928	4373
G169	G100	4374
G10	G1498	4374
G176	G229	4375
G157	G768	4375
G168	G605	4376
G10	G1424	4376
G171	G88	4377
G31	G526	4377
G1	G979	4378
G190	G1641	4378
G125	G512	4379
G84	G1224	4379
G117	G3	4380
G10	G1342	4380
G20	G139	4381
G39	G529	4381
G139	G614	4382
G20	G858	4382
G115	G423	4383
G34	G1574	4383
G49	G462	4384
G195	G1440	4384
G136	G322	4385
G129	G643	4385
G49	G1329	4386
G72	G1614	4386
G120	G9	4387
G126	G1292	4387
G136	G39	4388
G2	G501	4388
G3	G117	4389
G120	G606	4389
G12	G279	4390
G78	G1525	4390
G12	G338	4391
G3	G1137	4391
G52	G338	4392
G39	G1262	4392
G48	G306	4393
G66	G1344	4393
G137	G603	4394
G121	G1344	4394
G176	G276	4395
G137	G728	4395
G121	G1019	4396
G99	G1373	4396
G136	G1263	4397
G181	G1544	4397
G169	G621	4398
G10	G685	4398
G121	G371	4399
G99	G1192	4399
G66	G374	4400
G21	G643	4400
G143	G393	4401
G176	G686	4401
G12	G376	4402
G119	G1391	4402
G121	G376	4403
G90	G1158	4403
G52	G560	4404
G56	G1554	4404
G168	G471	4405
G12	G631	4405
G52	G872	4406
G110	G1333	4406
G66	G939	4407
G184	G1556	4407
G171	G152	4408
G89	G533	4408
G171	G173	4409
G97	G639	4409
G41	G64	4410
G169	G181	4410
G169	G551	4411
G169	G794	4412
G152	G1507	4412
G52	G326	4413
G78	G806	4413
G66	G326	4414
G184	G385	4414
G1	G605	4415
G15	G677	4415
G66	G628	4416
G108	G1642	4416
G34	G356	4417
G12	G797	4417
G176	G1352	4418
G169	G447	4419
G193	G1556	4419
G171	G21	4420
G99	G1040	4420
G64	G41	4421
G171	G1569	4421
G84	G115	4422
G3	G1269	4422
G35	G865	4423
G84	G1364	4423
G1	G645	4424
G162	G933	4424
G171	G46	4425
G126	G562	4425
G10	G665	4426
G176	G875	4426
G162	G673	4427
G171	G742	4427
G10	G160	4428
G106	G222	4429
G20	G630	4429
G20	G850	4430
G99	G1631	4430
G156	G176	4431
G20	G1248	4431
G177	G607	4432
G20	G1249	4432
G20	G1385	4433
G125	G878	4434
G20	G1421	4434
G49	G459	4435
G67	G1164	4435
G89	G66	4436
G12	G94	4436
G66	G94	4437
G3	G230	4437
G49	G365	4438
G150	G1364	4438
G49	G552	4439
G49	G928	4440
G63	G1469	4440
G121	G143	4441
G120	G1134	4441
G164	G200	4442
G147	G412	4442
G12	G1163	4443
G153	G1524	4443
G187	G1473	4444
G169	G1636	4444
G120	G613	4445
G62	G1498	4445
G79	G543	4446
G136	G1144	4446
G152	G326	4447
G120	G1253	4447
G120	G1260	4448
G3	G1310	4448
G52	G510	4449
G3	G1377	4449
G12	G587	4450
G26	G758	4450
G88	G442	4451
G121	G689	4451
G34	G602	4452
G171	G1636	4452
G143	G121	4453
G169	G1482	4453
G136	G633	4454
G27	G713	4454
G66	G89	4455
G84	G107	4455
G136	G84	4456
G84	G419	4456
G176	G156	4457
G169	G211	4457
G137	G579	4458
G169	G1165	4458
G121	G905	4459
G178	G969	4459
G152	G227	4460
G121	G1261	4460
G4	G1007	4461
G131	G251	4462
G84	G753	4462
G84	G1501	4463
G121	G1551	4463
G55	G949	4464
G84	G1574	4464
G120	G36	4465
G152	G861	4465
G121	G435	4466
G176	G614	4466
G27	G255	4467
G84	G205	4468
G134	G1258	4468
G139	G348	4469
G84	G882	4469
G62	G595	4470
G84	G604	4470
G32	G314	4471
G171	G934	4471
G10	G1220	4472
G85	G1415	4472
G109	G1170	4473
G10	G1560	4473
G171	G539	4474
G135	G945	4474
G27	G385	4475
G171	G1619	4475
G169	G467	4476
G119	G709	4476
G169	G500	4477
G62	G954	4477
G44	G1496	4478
G84	G1538	4478
G150	G427	4479
G171	G743	4479
G158	G588	4480
G10	G1102	4480
G83	G977	4481
G10	G1434	4481
G20	G239	4482
G127	G1516	4482
G60	G176	4483
G20	G1082	4483
G20	G1484	4484
G92	G1599	4484
G49	G204	4485
G189	G1294	4485
G120	G485	4486
G162	G727	4486
G66	G215	4487
G87	G903	4487
G49	G298	4488
G189	G588	4488
G187	G615	4489
G49	G904	4489
G136	G180	4490
G143	G785	4490
G136	G280	4491
G91	G1333	4491
G136	G472	4492
G189	G1201	4492
G162	G3	4493
G120	G567	4493
G136	G756	4494
G178	G1083	4494
G136	G1063	4495
G84	G1269	4495
G121	G843	4496
G1	G1138	4496
G3	G162	4497
G84	G214	4497
G52	G389	4498
G39	G963	4498
G176	G523	4499
G135	G1604	4499
G176	G405	4500
G121	G712	4500
G84	G447	4501
G176	G844	4501
G66	G969	4502
G66	G1572	4502
G193	G655	4503
G12	G996	4503
G66	G996	4504
G115	G1360	4504
G97	G1133	4505
G12	G1474	4505
G176	G60	4506
G66	G1474	4506
G34	G511	4507
G12	G1518	4507
G193	G386	4508
G120	G761	4508
G106	G217	4509
G10	G1142	4509
G176	G239	4510
G183	G474	4510
G119	G636	4511
G66	G1271	4511
G24	G1011	4512
G121	G1434	4512
G15	G995	4513
G52	G1497	4513
G10	G825	4514
G66	G1497	4514
G136	G1133	4515
G13	G1186	4515
G188	G299	4516
G169	G547	4516
G129	G750	4517
G169	G912	4517
G49	G364	4518
G169	G1204	4518
G193	G415	4519
G169	G1611	4519
G119	G475	4520
G171	G739	4520
G1	G873	4521
G22	G1598	4521
G171	G650	4522
G150	G1306	4522
G12	G234	4523
G171	G762	4523
G10	G1179	4524
G142	G1580	4524
G1	G415	4525
G195	G1393	4525
G1	G1174	4526
G195	G1507	4526
G10	G1117	4527
G52	G1539	4527
G58	G439	4528
G176	G1539	4528
G84	G368	4529
G34	G1332	4529
G84	G921	4530
G58	G1350	4530
G55	G500	4531
G84	G1254	4531
G143	G667	4532
G1	G1239	4532
G66	G393	4533
G19	G1235	4533
G12	G1097	4534
G75	G1381	4534
G171	G499	4535
G178	G1283	4535
G84	G17	4536
G156	G1540	4537
G1	G1614	4537
G10	G949	4538
G110	G439	4539
G10	G1029	4539
G84	G1296	4540
G58	G1339	4540
G10	G794	4541
G153	G1215	4541
G20	G566	4542
G153	G1377	4542
G108	G194	4543
G20	G631	4543
G62	G406	4544
G20	G658	4544
G58	G469	4545
G20	G861	4545
G20	G880	4546
G16	G1580	4546
G152	G498	4547
G20	G903	4547
G20	G1096	4548
G152	G1295	4548
G20	G1389	4549
G78	G1456	4549
G20	G1497	4550
G141	G1586	4550
G83	G1098	4551
G20	G1617	4551
G115	G773	4552
G49	G1606	4552
G32	G744	4553
G49	G1162	4553
G194	G108	4554
G120	G626	4554
G52	G669	4555
G126	G964	4555
G101	G1280	4556
G49	G1353	4556
G35	G1391	4557
G120	G1474	4557
G131	G220	4558
G49	G1619	4558
G164	G601	4559
G3	G1250	4559
G150	G84	4560
G164	G1098	4560
G15	G417	4561
G66	G997	4561
G66	G1161	4562
G129	G1209	4563
G169	G1504	4563
G84	G1276	4564
G80	G1637	4564
G136	G119	4565
G141	G1301	4565
G136	G613	4566
G148	G1546	4566
G136	G733	4567
G95	G1444	4567
G157	G186	4568
G120	G844	4568
G120	G900	4569
G136	G1100	4569
G98	G113	4570
G136	G1293	4570
G150	G1171	4571
G136	G1386	4571
G121	G1105	4572
G46	G1453	4572
G169	G557	4573
G108	G1211	4573
G66	G224	4574
G121	G224	4575
G52	G436	4576
G121	G1182	4577
G141	G1266	4577
G189	G1024	4578
G12	G1386	4578
G120	G372	4579
G113	G1023	4579
G120	G479	4580
G122	G1351	4580
G186	G678	4581
G136	G831	4581
G121	G231	4582
G189	G985	4582
G66	G405	4583
G99	G811	4583
G129	G473	4584
G52	G1435	4584
G27	G841	4585
G171	G1159	4585
G99	G405	4586
G1	G491	4586
G10	G952	4587
G181	G989	4587
G139	G337	4588
G113	G98	4589
G12	G1353	4589
G35	G1222	4590
G12	G1450	4590
G169	G142	4591
G129	G425	4591
G12	G156	4592
G186	G157	4592
G12	G356	4593
G153	G511	4593
G84	G634	4594
G137	G653	4594
G13	G313	4595
G171	G912	4595
G99	G495	4596
G169	G1557	4596
G10	G31	4597
G85	G1631	4597
G66	G1044	4598
G123	G1506	4598
G55	G1196	4599
G52	G1459	4599
G84	G398	4600
G142	G1469	4600
G176	G278	4601
G96	G540	4601
G171	G976	4602
G122	G1158	4602
G10	G169	4603
G27	G1327	4603
G20	G761	4604
G131	G1497	4604
G20	G885	4605
G194	G1333	4605
G105	G66	4606
G20	G999	4606
G188	G628	4607
G20	G1353	4607
G20	G1402	4608
G157	G1487	4608
G69	G736	4609
G49	G908	4609
G193	G357	4610
G49	G409	4610
G164	G704	4611
G181	G969	4611
G109	G203	4612
G164	G1088	4612
G131	G995	4613
G164	G1443	4613
G26	G610	4614
G120	G1436	4614
G193	G576	4615
G136	G1584	4615
G22	G616	4616
G176	G807	4616
G155	G388	4618
G164	G1435	4618
G52	G148	4619
G131	G1489	4619
G121	G313	4620
G152	G454	4620
G176	G445	4621
G118	G957	4621
G66	G460	4622
G80	G478	4622
G66	G647	4623
G85	G1040	4623
G62	G543	4624
G176	G1020	4624
G152	G967	4625
G121	G1036	4625
G135	G1168	4626
G12	G1295	4626
G195	G334	4627
G66	G1295	4627
G66	G105	4628
G120	G941	4628
G129	G290	4629
G136	G944	4629
G169	G360	4630
G62	G715	4630
G3	G372	4631
G169	G437	4631
G131	G760	4632
G169	G1227	4632
G137	G612	4633
G169	G1351	4633
G120	G464	4634
G91	G227	4635
G136	G1006	4635
G120	G1523	4636
G126	G1534	4636
G84	G556	4637
G80	G1507	4637
G60	G1028	4638
G84	G1581	4638
G66	G563	4639
G27	G630	4639
G52	G605	4640
G188	G874	4640
G66	G646	4641
G42	G1349	4641
G176	G772	4642
G3	G1638	4642
G52	G1182	4643
G5	G1580	4643
G153	G3	4644
G176	G1182	4644
G176	G1189	4645
G72	G1196	4645
G120	G661	4646
G52	G1274	4646
G52	G1278	4647
G158	G1633	4647
G121	G1458	4648
G186	G1459	4648
G122	G746	4649
G19	G28	4650
G66	G710	4651
G58	G1041	4651
G140	G676	4652
G1	G951	4652
G1	G1010	4653
G42	G1561	4653
G169	G413	4654
G52	G1248	4654
G113	G660	4655
G10	G662	4655
G121	G599	4656
G10	G1146	4656
G169	G260	4657
G195	G1605	4657
G72	G750	4658
G169	G799	4658
G28	G19	4659
G84	G64	4659
G3	G153	4660
G84	G187	4660
G171	G210	4661
G68	G699	4661
G57	G745	4662
G84	G1416	4662
G126	G392	4663
G1	G733	4663
G10	G880	4664
G118	G1391	4664
G10	G928	4665
G48	G1241	4665
G158	G1117	4666
G10	G1346	4666
G9	G1055	4667
G176	G1348	4667
G1	G1412	4668
G142	G1548	4668
G28	G1159	4669
G1	G1570	4669
G10	G172	4670
G120	G1294	4670
G108	G210	4671
G10	G1600	4671
G171	G810	4672
G157	G1595	4672
G46	G681	4673
G10	G1125	4673
G10	G42	4674
G10	G1480	4674
G20	G47	4675
G189	G1372	4675
G20	G353	4676
G100	G720	4676
G16	G830	4677
G20	G1208	4677
G18	G856	4678
G20	G1373	4678
G2	G595	4679
G20	G1380	4679
G101	G32	4680
G20	G1411	4680
G42	G1379	4681
G20	G1426	4681
G117	G694	4682
G20	G1632	4682
G122	G502	4683
G136	G674	4683
G35	G592	4684
G120	G1067	4684
G164	G1400	4685
G141	G1441	4685
G121	G265	4686
G63	G367	4686
G136	G860	4687
G195	G1559	4687
G176	G268	4688
G136	G1054	4688
G176	G526	4689
G136	G1401	4689
G93	G89	4690
G136	G1525	4690
G189	G1194	4691
G136	G1613	4691
G121	G970	4692
G141	G1189	4692
G164	G62	4693
G89	G93	4693
G150	G235	4694
G49	G1156	4694
G32	G101	4695
G169	G1216	4695
G176	G788	4696
G15	G1082	4696
G10	G784	4697
G66	G838	4697
G35	G325	4698
G66	G964	4698
G52	G980	4699
G3	G1194	4699
G121	G1010	4700
G181	G1021	4700
G42	G10	4701
G12	G1034	4701
G12	G1229	4702
G65	G1287	4702
G136	G660	4703
G178	G1288	4703
G120	G748	4704
G80	G861	4704
G136	G987	4705
G189	G1298	4705
G15	G290	4706
G136	G1470	4706
G171	G568	4707
G15	G1192	4707
G15	G426	4708
G171	G703	4708
G121	G521	4709
G129	G784	4709
G190	G712	4710
G12	G1176	4710
G194	G1010	4711
G52	G1176	4711
G12	G1260	4712
G10	G1546	4712
G53	G952	4713
G171	G1565	4713
G1	G648	4714
G97	G1081	4714
G178	G827	4715
G1	G1573	4715
G193	G660	4716
G120	G1049	4716
G169	G355	4717
G48	G1357	4717
G169	G462	4718
G143	G932	4718
G135	G287	4719
G121	G292	4719
G121	G312	4720
G26	G1303	4720
G8	G70	4721
G12	G399	4721
G176	G463	4722
G150	G822	4722
G36	G332	4723
G12	G521	4723
G155	G112	4724
G121	G1039	4724
G176	G1068	4725
G35	G1617	4725
G12	G1232	4726
G80	G1424	4726
G112	G155	4727
G176	G1300	4727
G169	G1068	4728
G12	G1372	4728
G79	G1281	4729
G66	G1635	4729
G70	G8	4730
G1	G313	4730
G68	G498	4731
G1	G923	4731
G10	G116	4732
G131	G817	4732
G171	G126	4733
G171	G547	4733
G10	G519	4734
G2	G729	4734
G3	G259	4735
G171	G923	4735
G171	G974	4736
G68	G1215	4736
G100	G543	4737
G120	G1116	4737
G137	G1008	4738
G10	G1178	4738
G171	G1251	4739
G141	G1589	4739
G84	G1280	4740
G136	G1631	4740
G24	G150	4741
G1	G1450	4741
G10	G1489	4742
G66	G1535	4742
G1	G1563	4743
G153	G287	4744
G1	G664	4744
G171	G185	4745
G91	G1392	4745
G195	G227	4746
G171	G1008	4746
G84	G530	4747
G195	G540	4747
G141	G255	4748
G84	G888	4748
G171	G598	4749
G70	G1194	4749
G35	G1158	4750
G1	G1350	4750
G10	G1352	4751
G108	G1519	4751
G150	G534	4752
G10	G1430	4752
G60	G18	4753
G10	G1298	4753
G79	G203	4754
G20	G471	4754
G188	G222	4755
G20	G620	4755
G105	G393	4756
G20	G665	4756
G105	G442	4757
G20	G814	4757
G42	G863	4758
G20	G1050	4758
G69	G64	4759
G20	G1214	4759
G136	G94	4760
G143	G800	4760
G49	G1075	4761
G129	G1295	4761
G64	G69	4762
G136	G457	4762
G164	G248	4763
G187	G1540	4763
G121	G557	4764
G113	G1331	4764
G136	G235	4765
G99	G411	4765
G79	G314	4766
G136	G571	4766
G12	G777	4767
G135	G950	4767
G135	G612	4768
G12	G1077	4768
G18	G60	4769
G121	G1289	4769
G109	G495	4770
G176	G1643	4770
G101	G294	4771
G164	G310	4771
G57	G495	4772
G164	G785	4772
G150	G24	4773
G136	G642	4773
G52	G32	4774
G2	G474	4774
G99	G49	4775
G12	G451	4775
G121	G907	4776
G54	G1266	4776
G52	G973	4777
G75	G1251	4777
G12	G976	4778
G10	G1258	4778
G21	G613	4779
G52	G1187	4779
G10	G136	4780
G136	G343	4780
G16	G237	4781
G120	G427	4781
G120	G528	4782
G143	G1158	4782
G120	G640	4783
G110	G1519	4783
G103	G75	4784
G84	G1529	4784
G171	G271	4785
G110	G775	4785
G66	G42	4786
G72	G1206	4786
G52	G57	4787
G189	G928	4787
G12	G113	4788
G139	G1639	4788
G49	G99	4789
G121	G699	4789
G121	G883	4790
G194	G1329	4790
G35	G714	4791
G66	G1011	4791
G118	G1014	4792
G176	G1521	4792
G85	G595	4793
G52	G1632	4793
G115	G685	4794
G169	G1405	4794
G122	G317	4795
G169	G1465	4795
G122	G904	4796
G171	G1201	4796
G84	G607	4797
G194	G1196	4797
G57	G1164	4798
G84	G1603	4798
G10	G26	4799
G147	G515	4799
G10	G958	4800
G5	G1118	4800
G52	G581	4801
G85	G1381	4801
G52	G602	4802
G48	G840	4802
G97	G1111	4803
G171	G1638	4803
G84	G53	4804
G122	G516	4804
G19	G423	4805
G84	G1556	4805
G75	G103	4806
G176	G1453	4806
G131	G315	4807
G169	G1348	4807
G99	G369	4808
G10	G1288	4808
G10	G1310	4809
G126	G1609	4809
G10	G1016	4810
G5	G1136	4810
G20	G15	4811
G35	G1060	4811
G20	G48	4812
G5	G1082	4812
G20	G283	4813
G92	G901	4813
G20	G380	4814
G131	G1250	4814
G136	G10	4815
G20	G404	4815
G20	G441	4816
G58	G597	4816
G20	G507	4817
G27	G628	4817
G20	G743	4818
G19	G910	4818
G20	G801	4819
G88	G1535	4819
G113	G728	4820
G20	G906	4820
G141	G96	4821
G20	G1092	4821
G20	G1280	4822
G141	G1392	4822
G100	G343	4823
G20	G1378	4823
G164	G870	4824
G10	G290	4825
G164	G1175	4825
G66	G198	4826
G100	G1336	4826
G49	G283	4827
G188	G1639	4827
G49	G501	4828
G158	G1381	4828
G49	G814	4829
G80	G1591	4829
G144	G1055	4830
G49	G1131	4830
G164	G428	4831
G34	G431	4831
G44	G32	4832
G164	G613	4832
G164	G1063	4833
G66	G322	4834
G171	G1599	4834
G120	G1621	4835
G12	G381	4836
G66	G1038	4837
G97	G1310	4837
G122	G1383	4838
G52	G1408	4838
G120	G303	4839
G136	G631	4839
G110	G1164	4840
G120	G1603	4840
G84	G111	4841
G72	G902	4841
G169	G668	4842
G35	G934	4842
G66	G562	4843
G162	G1353	4843
G101	G418	4844
G121	G625	4844
G52	G627	4845
G168	G628	4845
G101	G736	4846
G176	G946	4846
G142	G612	4847
G121	G1229	4847
G58	G1035	4848
G66	G1317	4848
G1	G490	4849
G58	G543	4849
G32	G44	4850
G120	G719	4850
G99	G66	4851
G136	G1506	4851
G129	G628	4852
G169	G1633	4852
G1	G77	4853
G62	G501	4853
G1	G401	4854
G131	G1322	4854
G96	G141	4855
G84	G1443	4855
G171	G595	4856
G176	G1631	4856
G171	G728	4857
G163	G1416	4857
G169	G110	4858
G10	G731	4858
G169	G584	4859
G70	G780	4859
G156	G1123	4860
G169	G1329	4860
G84	G193	4861
G56	G1243	4861
G84	G283	4862
G13	G494	4862
G171	G401	4863
G168	G475	4863
G43	G568	4864
G121	G747	4864
G1	G772	4865
G188	G973	4865
G12	G1023	4866
G110	G1611	4866
G39	G612	4867
G12	G1078	4867
G1	G1126	4868
G131	G1389	4868
G78	G513	4869
G66	G1157	4869
G84	G1351	4870
G34	G1551	4870
G10	G39	4871
G129	G1453	4871
G118	G754	4872
G10	G1568	4873
G85	G1618	4873
G1	G918	4874
G5	G1175	4874
G1	G964	4875
G19	G1075	4875
G121	G241	4876
G142	G244	4876
G66	G502	4877
G36	G1520	4877
G121	G502	4878
G108	G1120	4878
G12	G1056	4879
G27	G1177	4879
G193	G675	4880
G66	G1056	4880
G85	G1347	4881
G52	G1357	4881
G134	G858	4882
G121	G1357	4882
G62	G953	4883
G12	G1519	4883
G1	G1195	4884
G164	G1591	4884
G171	G28	4885
G13	G1479	4885
G27	G1172	4886
G171	G1553	4886
G10	G618	4887
G190	G977	4887
G10	G642	4888
G188	G1381	4888
G70	G836	4889
G10	G945	4889
G157	G590	4890
G169	G1579	4890
G55	G263	4891
G10	G1070	4891
G129	G427	4892
G10	G1411	4892
G20	G416	4893
G130	G588	4893
G49	G377	4894
G20	G417	4894
G20	G419	4895
G160	G533	4895
G20	G611	4896
G173	G1104	4896
G20	G757	4897
G91	G1394	4897
G20	G765	4898
G112	G1400	4898
G20	G933	4899
G12	G1585	4899
G20	G937	4900
G190	G483	4901
G20	G1004	4901
G20	G1025	4902
G101	G1490	4902
G20	G1048	4903
G34	G1381	4903
G20	G1258	4904
G32	G1412	4904
G101	G829	4905
G20	G1542	4905
G51	G367	4906
G136	G866	4906
G120	G946	4907
G129	G1233	4907
G90	G785	4908
G136	G1137	4908
G152	G1246	4909
G136	G1556	4909
G101	G888	4910
G66	G1144	4910
G126	G469	4911
G84	G1345	4911
G176	G277	4912
G134	G1341	4912
G121	G525	4913
G141	G1156	4913
G96	G505	4914
G52	G579	4914
G130	G112	4915
G121	G579	4915
G112	G130	4916
G176	G1079	4916
G12	G1162	4917
G126	G1196	4917
G143	G1391	4918
G12	G1393	4918
G66	G1393	4919
G35	G1413	4919
G131	G541	4920
G136	G604	4920
G108	G212	4921
G120	G814	4921
G118	G912	4922
G136	G1003	4922
G120	G1020	4923
G35	G1525	4923
G136	G1349	4924
G122	G1455	4924
G3	G782	4925
G169	G1054	4925
G169	G1184	4926
G19	G1627	4926
G176	G66	4927
G78	G1039	4927
G121	G97	4928
G137	G234	4928
G12	G341	4929
G106	G760	4929
G12	G358	4930
G164	G930	4930
G12	G603	4931
G13	G1580	4931
G13	G603	4932
G176	G787	4932
G156	G424	4933
G66	G846	4933
G176	G846	4934
G88	G904	4934
G131	G687	4935
G52	G1343	4935
G129	G367	4936
G52	G1472	4936
G5	G99	4937
G171	G414	4937
G34	G523	4938
G1	G1220	4938
G136	G673	4939
G134	G1086	4939
G188	G391	4940
G10	G1547	4940
G28	G88	4941
G84	G1270	4941
G190	G482	4942
G169	G997	4942
G169	G1115	4943
G97	G1479	4943
G52	G72	4944
G97	G292	4944
G121	G234	4945
G15	G1551	4945
G121	G856	4946
G122	G864	4946
G131	G1267	4947
G176	G1301	4947
G178	G1164	4948
G121	G1525	4948
G1	G686	4949
G67	G1320	4949
G12	G110	4950
G181	G959	4950
G1	G525	4951
G181	G1604	4951
G79	G514	4952
G52	G538	4952
G176	G1029	4953
G78	G1635	4953
G99	G850	4954
G120	G1158	4954
G135	G1333	4955
G171	G904	4956
G171	G944	4956
G52	G27	4957
G5	G888	4957
G99	G5	4958
G12	G153	4958
G66	G253	4959
G3	G1187	4959
G121	G253	4960
G35	G1351	4960
G66	G320	4961
G19	G421	4961
G121	G329	4962
G72	G1394	4962
G35	G263	4963
G66	G597	4963
G171	G193	4964
G99	G213	4964
G84	G124	4965
G78	G901	4965
G84	G1394	4966
G10	G164	4967
G5	G242	4967
G88	G28	4968
G10	G191	4968
G10	G750	4969
G34	G1558	4969
G118	G770	4970
G169	G1016	4970
G62	G597	4971
G10	G633	4971
G84	G636	4972
G189	G740	4972
G84	G794	4973
G152	G955	4973
G20	G134	4974
G129	G656	4974
G135	G257	4975
G20	G302	4975
G144	G19	4976
G20	G339	4976
G20	G595	4977
G24	G1297	4977
G164	G501	4978
G20	G675	4978
G20	G687	4979
G137	G987	4979
G20	G932	4980
G108	G1634	4980
G156	G539	4981
G20	G938	4981
G24	G688	4982
G20	G1077	4982
G11	G66	4983
G20	G1261	4983
G183	G707	4984
G20	G1328	4984
G193	G406	4985
G20	G1440	4985
G131	G662	4986
G20	G1601	4986
G20	G1615	4987
G136	G1635	4987
G49	G811	4988
G16	G883	4988
G15	G1380	4989
G164	G1386	4989
G176	G1032	4990
G135	G1513	4990
G52	G1236	4991
G49	G475	4992
G168	G1584	4992
G150	G631	4993
G164	G1599	4993
G66	G275	4994
G140	G1104	4994
G66	G960	4995
G34	G1368	4995
G195	G810	4996
G121	G1415	4996
G194	G1089	4997
G12	G1569	4997
G5	G441	4998
G52	G1569	4998
G136	G439	4999
G91	G516	4999
G150	G391	5000
G84	G1144	5000
G164	G160	5001
G96	G616	5001
G115	G367	5002
G10	G422	5002
G164	G607	5003
G34	G1250	5003
G66	G11	5004
G169	G77	5004
G169	G116	5005
G22	G253	5005
G19	G144	5006
G169	G1072	5006
G12	G349	5007
G137	G831	5007
G12	G402	5008
G164	G1580	5008
G12	G637	5009
G144	G874	5009
G164	G547	5010
G176	G919	5010
G84	G622	5011
G171	G1061	5011
G169	G458	5012
G80	G507	5012
G171	G24	5013
G80	G1023	5013
G171	G39	5014
G178	G1255	5014
G121	G263	5015
G18	G663	5015
G129	G27	5016
G12	G559	5016
G171	G653	5017
G134	G882	5017
G194	G592	5018
G84	G757	5018
G193	G1007	5019
G171	G1009	5019
G13	G819	5020
G121	G1288	5020
G1	G920	5021
G189	G1498	5021
G67	G66	5022
G1	G1150	5022
G1	G1160	5023
G127	G1627	5023
G119	G514	5024
G10	G769	5024
G10	G1076	5025
G140	G1471	5025
G10	G1338	5026
G129	G1626	5026
G177	G1317	5027
G10	G1389	5027
G143	G592	5028
G169	G1641	5028
G143	G903	5029
G171	G1453	5029
G176	G15	5030
G129	G1484	5030
G176	G745	5031
G120	G985	5031
G10	G53	5032
G189	G765	5032
G10	G888	5033
G113	G1343	5033
G20	G162	5034
G181	G385	5034
G20	G216	5035
G119	G1027	5035
G20	G800	5036
G150	G1642	5036
G131	G599	5037
G20	G899	5037
G20	G1086	5038
G20	G1562	5039
G126	G1597	5039
G126	G475	5040
G20	G1578	5040
G34	G477	5041
G187	G967	5041
G27	G129	5042
G49	G488	5042
G97	G692	5043
G49	G1429	5043
G66	G67	5044
G164	G650	5044
G34	G793	5045
G35	G1366	5045
G49	G391	5046
G88	G1576	5046
G113	G819	5047
G164	G1433	5047
G52	G461	5048
G34	G1631	5048
G10	G418	5049
G66	G461	5049
G121	G461	5050
G13	G542	5050
G13	G120	5051
G169	G266	5051
G115	G857	5052
G120	G575	5053
G35	G1357	5053
G136	G712	5054
G49	G1516	5054
G8	G113	5055
G120	G969	5055
G121	G420	5056
G111	G1065	5056
G176	G1024	5057
G121	G1094	5058
G119	G1173	5058
G2	G285	5059
G12	G1575	5059
G122	G1076	5060
G52	G1575	5060
G105	G853	5061
G121	G1575	5061
G84	G674	5062
G109	G720	5062
G49	G1148	5063
G136	G1634	5063
G42	G829	5064
G49	G1302	5064
G188	G304	5065
G169	G1305	5065
G120	G175	5066
G117	G1507	5066
G120	G266	5067
G193	G635	5067
G10	G824	5068
G135	G1370	5068
G121	G207	5069
G101	G1111	5069
G121	G396	5070
G10	G1115	5070
G178	G1446	5071
G66	G442	5072
G72	G1108	5072
G189	G472	5073
G12	G728	5073
G52	G728	5074
G62	G1035	5074
G121	G728	5075
G34	G1328	5075
G121	G762	5076
G176	G1536	5076
G62	G603	5077
G121	G1081	5077
G12	G1088	5078
G85	G1261	5078
G143	G1222	5079
G52	G1318	5079
G164	G169	5080
G115	G1178	5080
G113	G8	5081
G171	G646	5081
G1	G999	5082
G1	G1079	5083
G88	G1411	5083
G62	G368	5084
G1	G1356	5084
G120	G306	5085
G72	G425	5085
G120	G1078	5086
G81	G1634	5086
G84	G213	5087
G88	G337	5087
G66	G439	5088
G108	G489	5088
G84	G697	5089
G12	G721	5089
G66	G1505	5090
G75	G1546	5090
G1	G980	5091
G90	G1342	5091
G105	G385	5092
G169	G1102	5092
G169	G1198	5093
G171	G563	5094
G36	G792	5094
G171	G1228	5095
G134	G1230	5095
G169	G719	5096
G147	G1044	5096
G10	G848	5097
G91	G948	5097
G1	G594	5098
G168	G1489	5098
G8	G121	5099
G1	G889	5099
G3	G298	5100
G1	G1194	5100
G143	G234	5101
G12	G1380	5101
G84	G21	5102
G194	G1122	5102
G1	G252	5103
G153	G284	5103
G57	G234	5104
G1	G816	5104
G176	G417	5105
G178	G1301	5105
G10	G627	5106
G142	G1470	5106
G10	G785	5107
G162	G1223	5107
G121	G8	5108
G10	G1323	5108
G85	G583	5109
G169	G1396	5109
G1	G503	5110
G132	G1083	5110
G20	G16	5111
G129	G791	5111
G20	G45	5112
G150	G512	5112
G20	G66	5113
G44	G1290	5113
G20	G442	5114
G109	G946	5114
G20	G887	5115
G176	G926	5115
G193	G579	5116
G20	G1111	5116
G96	G1021	5117
G20	G1306	5117
G153	G1092	5118
G20	G1505	5118
G42	G236	5119
G20	G1509	5119
G34	G501	5120
G42	G822	5120
G49	G350	5121
G34	G589	5121
G49	G338	5122
G80	G855	5122
G89	G411	5123
G49	G862	5123
G49	G1374	5124
G152	G1624	5124
G121	G485	5125
G163	G495	5125
G192	G610	5126
G136	G958	5126
G121	G749	5127
G150	G1349	5127
G66	G1183	5128
G186	G712	5129
G176	G1183	5129
G85	G902	5130
G49	G1536	5130
G12	G200	5131
G110	G1288	5131
G121	G366	5132
G35	G1638	5132
G66	G505	5133
G143	G515	5133
G66	G701	5134
G35	G1642	5134
G52	G987	5135
G143	G1310	5135
G66	G998	5136
G35	G212	5137
G121	G1139	5137
G147	G812	5138
G12	G1208	5138
G112	G22	5139
G52	G1208	5139
G22	G112	5140
G171	G491	5140
G136	G283	5141
G150	G1235	5141
G131	G1354	5142
G169	G1590	5142
G66	G92	5143
G122	G681	5143
G121	G168	5144
G106	G1639	5144
G176	G345	5145
G129	G1012	5145
G52	G682	5146
G164	G1225	5146
G52	G756	5147
G84	G1498	5147
G164	G494	5148
G52	G826	5148
G156	G272	5149
G66	G1100	5149
G12	G1246	5150
G156	G1349	5150
G162	G1061	5151
G66	G1583	5151
G4	G588	5152
G164	G1035	5152
G136	G60	5153
G4	G1449	5153
G120	G74	5154
G33	G1342	5154
G136	G135	5155
G10	G935	5155
G136	G201	5156
G176	G292	5156
G150	G628	5157
G188	G131	5158
G169	G1046	5158
G144	G532	5159
G169	G1395	5159
G158	G376	5160
G10	G1321	5160
G12	G53	5161
G90	G323	5161
G121	G53	5162
G60	G1496	5162
G176	G154	5163
G78	G323	5163
G66	G453	5164
G129	G1070	5164
G157	G241	5165
G176	G1147	5165
G12	G1219	5166
G97	G1288	5166
G122	G475	5167
G52	G1577	5167
G84	G86	5168
G184	G1343	5168
G84	G345	5169
G105	G945	5169
G84	G1568	5170
G121	G4	5171
G122	G212	5171
G52	G114	5172
G150	G892	5172
G66	G114	5173
G195	G342	5173
G52	G122	5174
G129	G1017	5174
G12	G130	5175
G44	G519	5175
G52	G406	5176
G152	G1190	5176
G84	G544	5177
G113	G1507	5177
G52	G842	5178
G189	G855	5179
G12	G934	5179
G189	G796	5180
G52	G1160	5180
G49	G594	5181
G121	G1269	5181
G12	G27	5182
G66	G933	5182
G121	G475	5183
G32	G603	5183
G52	G830	5184
G96	G1149	5184
G66	G853	5185
G35	G1589	5185
G101	G1329	5186
G66	G1602	5187
G176	G744	5188
G120	G1384	5188
G115	G237	5189
G169	G1156	5189
G10	G351	5190
G126	G1540	5190
G10	G605	5191
G150	G754	5191
G131	G188	5192
G10	G1458	5192
G84	G991	5193
G137	G1308	5193
G66	G891	5194
G10	G88	5195
G16	G290	5195
G10	G407	5196
G34	G1614	5196
G10	G792	5197
G28	G1522	5197
G148	G390	5198
G84	G1156	5198
G10	G19	5199
G160	G178	5199
G10	G597	5200
G153	G1401	5200
G13	G80	5201
G20	G188	5201
G20	G469	5202
G34	G1017	5202
G20	G1119	5203
G146	G1418	5203
G195	G1011	5204
G20	G1452	5204
G20	G246	5205
G63	G285	5205
G49	G151	5206
G101	G1640	5206
G59	G70	5207
G136	G307	5207
G144	G216	5208
G49	G653	5208
G131	G1168	5209
G120	G1204	5209
G117	G1385	5210
G49	G1478	5210
G136	G299	5211
G136	G1228	5211
G169	G303	5212
G15	G1618	5212
G80	G13	5213
G164	G1274	5213
G66	G680	5214
G70	G59	5215
G52	G753	5215
G79	G334	5216
G12	G854	5216
G136	G1232	5217
G52	G1393	5217
G12	G1225	5218
G176	G1426	5218
G65	G1060	5219
G12	G1486	5219
G3	G374	5220
G12	G1501	5220
G142	G1443	5221
G178	G160	5222
G52	G1574	5222
G136	G871	5223
G113	G1335	5223
G19	G335	5224
G136	G898	5224
G106	G771	5225
G136	G1004	5225
G136	G1049	5226
G139	G1631	5226
G163	G203	5227
G120	G1475	5227
G141	G1043	5228
G136	G1594	5228
G40	G58	5229
G1	G1565	5229
G52	G66	5230
G91	G663	5230
G98	G96	5231
G52	G504	5231
G66	G547	5232
G28	G893	5232
G41	G193	5233
G121	G615	5233
G82	G303	5234
G176	G728	5234
G176	G767	5235
G131	G1551	5235
G66	G867	5236
G144	G964	5236
G114	G130	5237
G66	G1568	5237
G136	G263	5238
G49	G1023	5238
G136	G460	5239
G36	G1559	5239
G120	G614	5240
G130	G1594	5240
G143	G271	5241
G10	G709	5241
G136	G742	5242
G34	G1399	5242
G129	G739	5243
G136	G900	5243
G10	G1175	5244
G136	G1215	5244
G72	G719	5245
G136	G1449	5245
G130	G114	5246
G169	G218	5246
G1	G843	5247
G5	G1584	5247
G193	G41	5248
G1	G932	5248
G42	G1543	5249
G1	G1615	5249
G58	G40	5250
G169	G454	5250
G169	G556	5251
G108	G1006	5251
G96	G98	5252
G169	G609	5252
G169	G712	5253
G135	G1552	5253
G169	G790	5254
G117	G1335	5254
G169	G1071	5255
G84	G1089	5256
G169	G1494	5256
G1	G111	5257
G194	G1458	5257
G176	G133	5258
G122	G1070	5258
G10	G209	5259
G122	G1264	5259
G6	G517	5260
G1	G578	5260
G66	G594	5261
G110	G1537	5261
G2	G806	5262
G171	G905	5262
G136	G1017	5263
G1	G1019	5263
G72	G1017	5264
G171	G1485	5264
G171	G53	5265
G49	G344	5265
G2	G385	5266
G84	G415	5266
G84	G1039	5267
G90	G1199	5267
G189	G864	5268
G84	G1318	5269
G1	G163	5270
G113	G792	5270
G143	G255	5271
G12	G688	5271
G52	G859	5272
G129	G1312	5272
G12	G989	5273
G34	G1238	5273
G66	G989	5274
G180	G1572	5274
G176	G1039	5275
G84	G83	5276
G81	G785	5276
G84	G306	5277
G3	G1051	5277
G10	G29	5278
G141	G691	5278
G10	G624	5279
G118	G1594	5279
G10	G718	5280
G142	G1261	5280
G10	G761	5281
G15	G1487	5281
G27	G861	5282
G10	G994	5282
G2	G1102	5283
G169	G1192	5283
G169	G1347	5284
G34	G1586	5284
G65	G321	5285
G171	G1627	5285
G187	G621	5286
G84	G841	5286
G176	G705	5287
G126	G1559	5287
G10	G330	5288
G96	G1116	5288
G20	G99	5289
G189	G1455	5289
G20	G490	5290
G134	G1543	5290
G20	G565	5291
G85	G1103	5291
G20	G796	5292
G182	G324	5293
G20	G1351	5293
G162	G339	5294
G49	G529	5295
G135	G1156	5295
G49	G1074	5296
G129	G1631	5296
G36	G874	5297
G49	G1103	5297
G143	G995	5298
G49	G1181	5298
G49	G1427	5299
G39	G429	5300
G49	G1615	5300
G120	G204	5301
G27	G1203	5301
G136	G204	5302
G2	G878	5302
G120	G312	5303
G164	G980	5303
G120	G358	5304
G194	G747	5304
G120	G821	5305
G121	G1160	5306
G120	G1387	5306
G121	G403	5307
G13	G954	5307
G193	G507	5308
G66	G1015	5308
G58	G1546	5309
G12	G1593	5309
G98	G1189	5310
G176	G1593	5310
G12	G471	5311
G16	G765	5311
G52	G1137	5312
G13	G1335	5312
G108	G413	5313
G12	G1206	5313
G52	G1439	5314
G18	G1450	5314
G120	G38	5315
G65	G83	5315
G120	G293	5316
G135	G934	5316
G34	G1160	5317
G136	G795	5318
G66	G1537	5318
G141	G1076	5319
G136	G1272	5319
G10	G268	5320
G10	G747	5320
G1	G461	5321
G143	G1177	5321
G53	G859	5322
G1	G1200	5322
G126	G263	5323
G120	G466	5324
G2	G810	5324
G126	G1041	5325
G169	G1181	5325
G3	G806	5326
G169	G1473	5326
G131	G602	5327
G169	G1507	5327
G171	G411	5328
G115	G1023	5328
G171	G1032	5329
G5	G1281	5329
G171	G1114	5330
G115	G1238	5330
G121	G400	5331
G99	G1540	5331
G126	G496	5332
G176	G624	5332
G83	G65	5333
G12	G994	5333
G121	G1329	5334
G35	G1594	5334
G5	G636	5335
G66	G1574	5335
G32	G1493	5336
G52	G1595	5336
G84	G39	5337
G162	G1222	5337
G137	G396	5338
G171	G1293	5338
G169	G1461	5339
G152	G1609	5339
G52	G139	5340
G162	G492	5340
G52	G342	5341
G82	G1298	5341
G3	G267	5342
G66	G619	5342
G12	G719	5343
G27	G1268	5343
G176	G719	5344
G156	G850	5344
G121	G1342	5345
G88	G1622	5345
G24	G1372	5346
G136	G1445	5346
G44	G1264	5347
G1	G1461	5347
G169	G47	5348
G188	G354	5348
G169	G147	5349
G117	G1414	5349
G1	G55	5350
G66	G1618	5350
G1	G244	5351
G136	G1381	5351
G1	G436	5352
G91	G1479	5352
G150	G272	5353
G1	G651	5353
G1	G849	5354
G101	G1513	5354
G1	G1074	5355
G4	G1516	5355
G55	G1416	5356
G10	G1502	5356
G72	G263	5357
G171	G1379	5357
G57	G1028	5358
G171	G1465	5358
G169	G768	5359
G1	G610	5360
G85	G791	5360
G153	G176	5361
G1	G1370	5361
G171	G150	5362
G153	G268	5362
G171	G201	5363
G96	G1513	5363
G35	G695	5364
G84	G1102	5364
G52	G1309	5365
G10	G6	5366
G34	G1267	5366
G58	G514	5367
G10	G1187	5367
G152	G34	5368
G10	G1394	5368
G34	G152	5369
G171	G1099	5369
G101	G569	5370
G171	G1609	5370
G10	G393	5371
G113	G1150	5371
G176	G153	5372
G20	G285	5373
G168	G524	5373
G63	G335	5374
G20	G587	5374
G20	G647	5375
G57	G1571	5375
G20	G773	5376
G79	G627	5377
G20	G1369	5377
G20	G1433	5378
G136	G222	5379
G20	G1487	5379
G99	G380	5380
G20	G1610	5380
G20	G1621	5381
G99	G534	5382
G34	G1000	5382
G19	G503	5383
G49	G1464	5383
G164	G69	5384
G73	G495	5384
G120	G166	5385
G141	G827	5385
G131	G540	5386
G120	G777	5386
G136	G1110	5387
G52	G7	5388
G91	G150	5388
G121	G7	5389
G120	G244	5389
G66	G655	5390
G66	G1590	5391
G181	G1342	5392
G164	G1481	5392
G52	G92	5393
G93	G988	5393
G52	G319	5394
G105	G1623	5394
G121	G365	5395
G189	G1086	5395
G66	G923	5396
G109	G1028	5396
G121	G1005	5397
G44	G1530	5397
G36	G720	5398
G176	G1159	5398
G97	G864	5399
G121	G1371	5399
G169	G617	5400
G66	G4	5401
G96	G1449	5401
G176	G693	5402
G153	G1417	5402
G60	G193	5403
G66	G1371	5403
G2	G372	5404
G12	G1578	5404
G181	G1333	5405
G164	G598	5406
G150	G1017	5406
G117	G780	5407
G171	G1040	5407
G193	G1049	5408
G164	G1121	5408
G52	G251	5409
G178	G325	5409
G66	G259	5410
G97	G1415	5410
G176	G259	5411
G65	G561	5411
G193	G542	5412
G12	G604	5412
G121	G865	5413
G38	G1418	5413
G143	G649	5414
G52	G910	5414
G143	G1534	5415
G52	G1552	5415
G169	G90	5416
G97	G1591	5416
G169	G312	5417
G119	G1141	5417
G12	G10	5418
G152	G1556	5418
G66	G55	5419
G142	G904	5419
G136	G100	5420
G129	G271	5420
G193	G60	5421
G12	G186	5421
G176	G186	5422
G19	G695	5422
G176	G375	5423
G101	G654	5423
G176	G436	5424
G118	G1120	5424
G66	G555	5425
G162	G603	5425
G195	G388	5426
G12	G651	5426
G134	G425	5427
G176	G1017	5427
G66	G1018	5428
G42	G1244	5428
G150	G91	5429
G176	G1178	5429
G152	G10	5430
G52	G1215	5430
G152	G569	5431
G12	G1284	5431
G137	G1218	5432
G66	G1507	5432
G171	G761	5433
G30	G1480	5433
G169	G424	5434
G35	G1542	5434
G164	G396	5435
G84	G458	5435
G15	G1457	5436
G10	G101	5437
G130	G1440	5437
G52	G256	5438
G88	G458	5438
G52	G497	5439
G117	G1320	5439
G66	G497	5440
G89	G1061	5440
G156	G523	5441
G12	G1109	5441
G147	G1018	5442
G176	G1109	5442
G84	G163	5443
G108	G1380	5443
G84	G216	5444
G55	G672	5444
G44	G58	5445
G84	G1008	5445
G183	G253	5446
G84	G1435	5446
G136	G104	5447
G193	G694	5447
G10	G431	5448
G13	G468	5448
G193	G1002	5449
G10	G1036	5449
G4	G223	5450
G171	G524	5450
G78	G969	5451
G1	G1263	5451
G84	G1070	5452
G112	G1581	5452
G62	G1165	5453
G1	G1453	5453
G20	G94	5454
G184	G1007	5454
G20	G321	5455
G117	G458	5455
G20	G337	5456
G117	G576	5456
G20	G378	5457
G118	G1514	5457
G20	G431	5458
G20	G459	5459
G89	G1048	5459
G150	G131	5460
G20	G712	5460
G131	G150	5461
G20	G739	5461
G150	G477	5462
G20	G1028	5462
G109	G274	5463
G20	G1072	5463
G117	G985	5464
G20	G1450	5464
G99	G1440	5465
G34	G1514	5465
G20	G444	5466
G126	G873	5466
G20	G1062	5467
G117	G1247	5467
G118	G1347	5468
G20	G1613	5468
G49	G772	5469
G99	G1121	5469
G58	G44	5470
G164	G1467	5470
G121	G513	5471
G99	G1500	5471
G121	G674	5472
G193	G1101	5472
G15	G512	5473
G84	G1000	5473
G120	G993	5474
G134	G1631	5474
G46	G230	5475
G136	G1214	5475
G66	G223	5476
G114	G1007	5476
G176	G309	5477
G136	G1264	5477
G49	G146	5478
G33	G876	5478
G83	G976	5479
G164	G1165	5479
G136	G151	5480
G59	G294	5480
G120	G299	5481
G29	G1471	5481
G136	G1000	5482
G125	G1263	5482
G91	G5	5483
G136	G1046	5483
G87	G204	5484
G84	G1037	5484
G134	G1118	5485
G169	G1518	5485
G52	G516	5486
G181	G1449	5486
G12	G567	5487
G135	G780	5487
G18	G176	5488
G66	G741	5488
G48	G658	5489
G52	G895	5489
G176	G1256	5490
G16	G329	5491
G1	G739	5491
G182	G1228	5492
G1	G1556	5492
G136	G58	5493
G113	G1423	5493
G10	G868	5494
G153	G1316	5494
G184	G1182	5495
G169	G1448	5495
G121	G12	5496
G176	G140	5497
G187	G1048	5497
G176	G352	5498
G139	G1127	5498
G176	G439	5499
G32	G1080	5499
G121	G507	5500
G176	G1238	5500
G150	G697	5501
G52	G747	5501
G176	G18	5502
G121	G968	5502
G150	G121	5503
G176	G969	5503
G1	G159	5504
G79	G432	5504
G1	G676	5505
G1	G1260	5505
G84	G4	5506
G99	G1260	5506
G84	G394	5507
G101	G541	5507
G84	G931	5508
G3	G1351	5508
G5	G91	5509
G84	G1164	5509
G84	G1165	5510
G62	G1584	5510
G171	G775	5511
G188	G906	5511
G136	G19	5512
G129	G1029	5512
G137	G332	5513
G84	G384	5513
G10	G449	5514
G54	G1296	5514
G136	G607	5515
G6	G774	5515
G158	G295	5516
G1	G985	5516
G156	G598	5517
G10	G1071	5517
G148	G663	5518
G84	G1072	5518
G10	G1137	5519
G149	G1261	5519
G84	G1541	5520
G13	G1591	5520
G10	G536	5521
G169	G809	5522
G164	G1424	5522
G157	G203	5523
G1	G499	5523
G13	G601	5524
G1	G787	5524
G1	G1048	5525
G13	G1225	5525
G188	G823	5526
G1	G1447	5526
G1	G1620	5527
G100	G162	5528
G176	G429	5528
G172	G407	5529
G66	G475	5529
G156	G315	5530
G121	G604	5530
G176	G640	5531
G178	G818	5531
G52	G649	5532
G155	G695	5532
G176	G1488	5533
G176	G1550	5533
G171	G7	5534
G114	G413	5534
G171	G155	5535
G53	G231	5535
G171	G304	5536
G53	G1358	5536
G70	G245	5537
G15	G5	5538
G84	G326	5538
G134	G560	5539
G52	G570	5539
G91	G283	5540
G176	G1083	5540
G1	G393	5541
G15	G431	5541
G1	G995	5542
G79	G1386	5542
G131	G914	5543
G171	G1513	5543
G193	G996	5544
G171	G1538	5544
G123	G24	5545
G1	G836	5545
G10	G109	5546
G5	G841	5546
G88	G518	5547
G171	G751	5548
G1	G1224	5549
G187	G1444	5549
G20	G242	5550
G177	G1016	5550
G20	G313	5551
G136	G121	5552
G20	G358	5552
G131	G363	5553
G20	G1034	5553
G92	G483	5554
G20	G1114	5554
G24	G123	5555
G20	G1387	5555
G20	G141	5556
G15	G1434	5556
G136	G1048	5557
G20	G1625	5557
G143	G263	5558
G164	G1267	5558
G120	G882	5559
G36	G1378	5559
G135	G988	5560
G49	G1279	5560
G5	G15	5561
G136	G1139	5561
G19	G239	5562
G136	G1150	5562
G169	G491	5563
G194	G1445	5563
G49	G1476	5564
G126	G1536	5564
G10	G669	5565
G181	G779	5565
G169	G165	5566
G162	G100	5567
G176	G281	5567
G136	G218	5568
G5	G726	5568
G136	G1094	5569
G1	G269	5570
G195	G1496	5570
G1	G1270	5571
G6	G1594	5571
G121	G360	5572
G5	G474	5572
G121	G565	5573
G30	G678	5573
G52	G708	5574
G21	G1323	5574
G121	G708	5575
G108	G1148	5575
G176	G708	5576
G157	G839	5576
G39	G337	5577
G52	G733	5577
G52	G783	5578
G97	G1158	5578
G155	G244	5579
G12	G868	5579
G122	G878	5580
G66	G1001	5580
G153	G99	5581
G121	G1293	5581
G60	G1309	5582
G12	G1573	5582
G62	G727	5583
G164	G1269	5583
G67	G794	5584
G164	G1627	5584
G120	G363	5585
G42	G1616	5585
G136	G499	5586
G91	G1173	5586
G84	G575	5587
G35	G615	5587
G119	G337	5588
G84	G788	5588
G169	G205	5589
G62	G789	5589
G169	G57	5590
G7	G1016	5590
G141	G201	5591
G169	G1011	5591
G66	G46	5592
G168	G783	5592
G121	G46	5593
G53	G745	5593
G176	G98	5594
G61	G444	5594
G66	G102	5595
G101	G218	5595
G66	G499	5596
G91	G796	5596
G12	G1008	5597
G66	G1382	5597
G13	G1101	5598
G136	G1156	5598
G52	G1421	5599
G187	G1551	5599
G188	G771	5600
G171	G1486	5600
G96	G969	5601
G84	G1201	5601
G143	G945	5602
G84	G1637	5602
G66	G35	5603
G52	G123	5604
G139	G1246	5604
G143	G1399	5605
G12	G1017	5606
G57	G1278	5606
G113	G739	5607
G176	G1264	5607
G113	G1243	5608
G66	G1538	5608
G57	G254	5609
G66	G1600	5609
G84	G181	5610
G129	G1258	5610
G84	G238	5611
G101	G1007	5611
G99	G153	5612
G84	G274	5612
G84	G551	5613
G131	G766	5613
G189	G464	5614
G84	G1057	5614
G169	G1233	5615
G136	G1244	5615
G171	G75	5616
G19	G274	5616
G109	G531	5617
G10	G1248	5617
G66	G690	5618
G95	G1224	5618
G137	G1018	5619
G2	G492	5620
G10	G1524	5620
G20	G273	5621
G117	G1634	5621
G141	G135	5622
G20	G448	5622
G20	G585	5623
G171	G1116	5623
G20	G701	5624
G20	G777	5625
G30	G1283	5625
G185	G435	5626
G20	G784	5626
G190	G539	5627
G87	G109	5628
G20	G960	5628
G73	G503	5629
G20	G1442	5629
G34	G45	5630
G77	G394	5630
G108	G540	5631
G34	G1223	5631
G20	G237	5632
G194	G1513	5632
G20	G900	5633
G158	G540	5634
G120	G802	5634
G49	G242	5635
G39	G1554	5635
G120	G903	5636
G120	G1181	5636
G164	G1040	5637
G139	G1145	5638
G66	G1259	5638
G136	G854	5639
G169	G1190	5639
G30	G155	5640
G136	G1541	5640
G34	G135	5641
G52	G333	5641
G135	G34	5642
G66	G333	5642
G121	G333	5643
G176	G1383	5643
G49	G5	5644
G97	G366	5644
G164	G42	5645
G99	G401	5645
G49	G74	5646
G110	G779	5646
G164	G300	5647
G92	G1413	5647
G155	G30	5648
G49	G849	5648
G91	G510	5649
G49	G1029	5649
G12	G120	5650
G176	G555	5650
G176	G631	5651
G126	G1281	5651
G52	G1186	5652
G169	G1526	5652
G34	G555	5653
G12	G1226	5653
G118	G442	5654
G66	G1226	5654
G118	G310	5655
G176	G1290	5655
G52	G1503	5656
G162	G1567	5656
G121	G1503	5657
G117	G1611	5657
G109	G87	5658
G136	G843	5658
G142	G793	5659
G136	G1037	5659
G135	G141	5660
G136	G1243	5660
G92	G528	5661
G120	G1473	5661
G106	G1572	5662
G120	G1601	5662
G156	G561	5663
G84	G1464	5663
G73	G1172	5664
G169	G1397	5664
G52	G305	5665
G49	G1602	5665
G10	G35	5666
G66	G314	5666
G52	G572	5667
G73	G1561	5667
G176	G702	5668
G2	G1489	5668
G12	G990	5669
G115	G1548	5669
G64	G118	5670
G176	G990	5670
G131	G1158	5671
G52	G1231	5671
G188	G454	5672
G12	G1383	5672
G13	G571	5673
G1	G1408	5673
G168	G1390	5674
G1	G1622	5674
G136	G376	5675
G178	G991	5675
G120	G582	5676
G35	G1070	5676
G194	G358	5677
G120	G644	5677
G136	G798	5678
G122	G806	5678
G72	G811	5679
G120	G1057	5679
G58	G343	5680
G171	G1442	5680
G176	G107	5681
G73	G1509	5681
G66	G202	5682
G121	G262	5683
G150	G1559	5683
G66	G331	5684
G134	G890	5684
G121	G390	5685
G72	G1220	5685
G176	G409	5686
G193	G1399	5686
G52	G912	5687
G189	G1004	5687
G12	G954	5688
G96	G1476	5688
G66	G1066	5689
G119	G1360	5689
G109	G864	5690
G52	G1385	5690
G3	G752	5691
G121	G1385	5691
G115	G496	5692
G10	G1091	5692
G84	G491	5693
G143	G1525	5693
G34	G271	5694
G171	G815	5694
G171	G929	5695
G27	G1349	5695
G169	G146	5696
G101	G697	5696
G169	G775	5697
G19	G1096	5697
G66	G62	5698
G35	G1251	5698
G118	G64	5699
G176	G181	5699
G66	G222	5700
G162	G1508	5700
G66	G274	5701
G118	G453	5701
G35	G10	5702
G1	G334	5702
G176	G376	5703
G35	G569	5703
G176	G591	5704
G129	G760	5704
G52	G746	5705
G38	G1409	5705
G106	G388	5706
G66	G847	5706
G81	G745	5707
G84	G1031	5707
G164	G653	5708
G176	G1057	5708
G56	G607	5709
G176	G1155	5709
G15	G743	5710
G66	G1311	5710
G35	G630	5711
G66	G1395	5712
G15	G1453	5712
G141	G1021	5713
G121	G1615	5713
G171	G471	5714
G97	G507	5714
G169	G910	5715
G142	G1348	5716
G169	G1639	5716
G66	G135	5717
G10	G232	5717
G10	G1098	5718
G97	G1164	5718
G1	G38	5719
G35	G664	5719
G1	G367	5720
G101	G684	5720
G1	G376	5721
G162	G1264	5721
G1	G591	5722
G129	G1537	5722
G121	G244	5723
G169	G663	5723
G121	G398	5724
G85	G1070	5724
G52	G778	5725
G118	G1498	5725
G176	G1302	5726
G83	G1452	5726
G10	G125	5727
G12	G1580	5727
G10	G401	5728
G135	G1325	5729
G10	G1541	5729
G171	G119	5730
G96	G1333	5730
G1	G30	5731
G150	G1506	5731
G152	G393	5732
G1	G796	5732
G84	G528	5733
G35	G1187	5733
G85	G752	5734
G84	G1088	5734
G5	G380	5735
G66	G512	5735
G176	G803	5736
G96	G1452	5736
G135	G66	5737
G169	G891	5737
G171	G1402	5738
G96	G1546	5738
G1	G760	5739
G19	G1202	5739
G121	G766	5740
G1	G1545	5740
G169	G335	5741
G19	G1623	5741
G84	G143	5742
G34	G1455	5742
G84	G1297	5743
G90	G1488	5743
G85	G339	5744
G84	G1586	5744
G106	G593	5745
G10	G1631	5745
G20	G92	5746
G27	G989	5746
G20	G136	5747
G137	G478	5747
G20	G318	5748
G49	G1457	5748
G34	G438	5749
G20	G726	5749
G20	G1069	5750
G130	G1372	5750
G20	G1089	5751
G34	G1291	5751
G20	G1300	5752
G10	G1328	5752
G20	G1324	5753
G10	G1373	5753
G100	G1233	5754
G20	G1393	5754
G20	G1573	5755
G34	G279	5756
G80	G1024	5756
G158	G507	5757
G49	G655	5757
G34	G737	5758
G82	G886	5758
G68	G790	5759
G34	G791	5759
G52	G45	5760
G156	G122	5760
G49	G39	5761
G43	G1615	5761
G49	G621	5762
G26	G664	5762
G120	G1112	5763
G129	G1188	5763
G120	G471	5764
G108	G563	5764
G136	G763	5765
G58	G1079	5765
G153	G121	5766
G12	G334	5766
G43	G8	5767
G66	G334	5767
G49	G321	5768
G157	G878	5768
G143	G212	5769
G49	G910	5769
G164	G968	5770
G168	G1116	5770
G164	G1391	5771
G12	G1554	5771
G150	G931	5772
G49	G1576	5772
G147	G131	5773
G52	G1194	5773
G180	G1031	5774
G120	G1303	5774
G142	G950	5775
G136	G1448	5775
G92	G473	5776
G1	G1040	5776
G118	G1221	5777
G1	G1234	5777
G169	G445	5778
G42	G628	5778
G169	G1036	5779
G131	G1127	5779
G62	G253	5780
G169	G1334	5780
G1	G960	5781
G99	G1133	5781
G136	G20	5782
G118	G550	5782
G136	G477	5783
G92	G1456	5783
G121	G153	5784
G136	G845	5784
G3	G881	5785
G84	G1408	5785
G169	G240	5786
G3	G1126	5786
G121	G193	5787
G49	G1503	5787
G131	G147	5788
G52	G391	5788
G115	G394	5789
G12	G693	5789
G115	G641	5790
G66	G811	5790
G8	G43	5791
G176	G811	5791
G121	G893	5792
G34	G1132	5792
G122	G156	5793
G121	G1034	5793
G36	G570	5794
G176	G1034	5794
G121	G1180	5795
G106	G1295	5795
G6	G35	5796
G66	G1205	5796
G164	G1093	5797
G12	G1479	5797
G1	G18	5798
G49	G290	5798
G41	G1506	5799
G120	G329	5800
G164	G728	5800
G156	G808	5801
G12	G992	5801
G171	G1059	5802
G4	G1148	5802
G4	G748	5803
G1	G1247	5803
G157	G465	5804
G164	G1309	5804
G189	G607	5805
G113	G817	5806
G10	G1531	5806
G51	G1154	5807
G10	G1573	5807
G169	G117	5808
G4	G482	5808
G100	G842	5809
G84	G872	5809
G153	G354	5810
G1	G477	5810
G84	G1248	5811
G134	G1353	5811
G135	G1342	5812
G84	G1589	5812
G169	G688	5813
G27	G822	5813
G123	G12	5814
G169	G1170	5814
G126	G399	5815
G1	G829	5815
G189	G944	5816
G10	G108	5817
G98	G286	5817
G10	G113	5818
G186	G846	5818
G44	G1434	5819
G171	G1624	5819
G66	G254	5820
G16	G369	5820
G10	G239	5821
G79	G1539	5821
G114	G151	5822
G10	G1164	5822
G10	G1379	5823
G171	G476	5824
G35	G1266	5824
G84	G286	5825
G42	G812	5825
G62	G841	5826
G84	G1129	5826
G151	G8	5827
G66	G221	5827
G84	G825	5828
G97	G1194	5828
G10	G105	5829
G8	G151	5829
G10	G114	5830
G151	G114	5830
G20	G425	5831
G195	G801	5831
G117	G206	5832
G20	G1132	5832
G20	G1305	5833
G34	G1572	5833
G66	G1373	5834
G20	G1451	5834
G79	G556	5835
G34	G613	5835
G20	G624	5836
G115	G1236	5836
G118	G680	5837
G49	G394	5838
G134	G696	5838
G68	G299	5839
G49	G536	5839
G136	G824	5840
G5	G1442	5840
G110	G991	5841
G49	G1031	5841
G12	G123	5842
G12	G821	5843
G88	G955	5843
G5	G656	5844
G66	G821	5844
G12	G1312	5845
G176	G1322	5845
G35	G6	5846
G52	G269	5846
G90	G543	5847
G66	G1285	5847
G79	G793	5848
G121	G1606	5848
G120	G879	5849
G136	G1260	5850
G80	G1372	5850
G22	G649	5851
G120	G1337	5851
G76	G19	5852
G66	G523	5852
G52	G815	5853
G51	G432	5854
G12	G1166	5854
G13	G210	5855
G176	G1202	5855
G74	G364	5856
G121	G1436	5856
G131	G438	5857
G52	G1572	5857
G39	G113	5858
G84	G683	5858
G120	G173	5859
G122	G1280	5859
G136	G588	5860
G79	G776	5860
G153	G424	5861
G136	G1323	5861
G169	G327	5862
G184	G605	5862
G171	G361	5863
G13	G1424	5863
G66	G220	5864
G34	G861	5864
G176	G294	5865
G81	G842	5865
G51	G181	5866
G176	G441	5866
G12	G706	5867
G8	G1572	5867
G118	G429	5868
G121	G867	5868
G66	G399	5869
G52	G873	5869
G16	G419	5870
G84	G1227	5870
G66	G1118	5871
G84	G1531	5871
G169	G50	5872
G195	G1129	5872
G169	G561	5873
G131	G853	5873
G66	G132	5874
G193	G991	5874
G66	G173	5875
G34	G903	5875
G176	G193	5876
G142	G1129	5876
G10	G275	5877
G57	G639	5877
G84	G307	5878
G190	G384	5878
G36	G250	5879
G52	G374	5879
G66	G520	5880
G142	G546	5880
G121	G520	5881
G153	G1354	5881
G66	G527	5882
G99	G1466	5882
G121	G588	5883
G88	G1451	5883
G19	G76	5884
G10	G735	5884
G100	G646	5885
G121	G1173	5885
G91	G863	5886
G171	G1366	5887
G36	G1496	5887
G169	G546	5888
G156	G1101	5888
G101	G373	5889
G176	G914	5889
G101	G907	5890
G12	G1113	5890
G181	G51	5891
G171	G1136	5891
G113	G39	5892
G10	G969	5892
G36	G812	5893
G121	G1268	5893
G169	G779	5894
G150	G1244	5894
G169	G1320	5895
G164	G1592	5895
G121	G2	5896
G91	G474	5897
G1	G1298	5897
G10	G1222	5898
G195	G1609	5898
G84	G1407	5899
G127	G1582	5899
G10	G1406	5900
G20	G18	5901
G16	G326	5901
G41	G755	5902
G20	G1134	5902
G20	G1265	5903
G194	G1589	5903
G121	G523	5904
G20	G1612	5904
G34	G1290	5905
G98	G308	5906
G20	G803	5906
G108	G455	5907
G49	G1504	5907
G29	G624	5908
G12	G1315	5908
G136	G226	5909
G108	G1333	5909
G136	G315	5910
G118	G1488	5910
G8	G129	5911
G120	G463	5911
G121	G243	5912
G4	G216	5913
G66	G1027	5913
G137	G1117	5914
G12	G1374	5914
G156	G516	5915
G121	G1636	5915
G164	G294	5916
G113	G934	5916
G49	G319	5917
G99	G687	5917
G49	G1018	5918
G75	G1174	5918
G164	G1084	5919
G19	G1558	5919
G144	G635	5920
G49	G1178	5920
G136	G32	5921
G136	G697	5922
G194	G869	5922
G129	G861	5923
G120	G1022	5923
G100	G143	5924
G120	G1215	5924
G12	G116	5925
G121	G125	5926
G117	G532	5926
G176	G308	5927
G109	G549	5927
G176	G315	5928
G143	G1629	5928
G12	G551	5929
G16	G1330	5929
G66	G587	5930
G139	G1619	5930
G152	G823	5931
G66	G999	5931
G183	G46	5932
G176	G999	5932
G66	G245	5933
G121	G1054	5933
G162	G409	5934
G66	G1079	5934
G43	G667	5935
G52	G1120	5935
G46	G183	5936
G52	G1178	5936
G52	G1184	5937
G176	G1242	5937
G92	G371	5938
G121	G1184	5938
G162	G869	5939
G12	G1433	5939
G164	G46	5940
G143	G100	5940
G1	G901	5941
G99	G1451	5941
G27	G1219	5942
G121	G651	5943
G136	G1177	5943
G129	G8	5944
G136	G1641	5944
G84	G579	5945
G3	G1057	5945
G169	G270	5946
G89	G474	5946
G176	G194	5947
G22	G1548	5947
G66	G346	5948
G156	G367	5948
G13	G234	5949
G176	G364	5949
G66	G412	5950
G80	G1479	5950
G121	G412	5951
G118	G554	5951
G82	G375	5952
G121	G434	5952
G66	G660	5953
G188	G890	5953
G40	G62	5954
G176	G664	5954
G155	G624	5955
G121	G769	5955
G99	G292	5956
G52	G952	5956
G52	G1076	5957
G79	G911	5958
G66	G1076	5958
G194	G653	5959
G121	G1338	5959
G142	G720	5960
G12	G1389	5960
G141	G1492	5961
G176	G1633	5961
G1	G358	5962
G194	G848	5962
G139	G850	5963
G1	G1024	5963
G144	G849	5964
G1	G1111	5964
G171	G276	5965
G131	G1453	5965
G169	G425	5966
G72	G1208	5966
G169	G538	5967
G79	G1081	5967
G169	G686	5968
G81	G96	5969
G169	G987	5969
G171	G216	5970
G90	G455	5970
G1	G748	5971
G97	G996	5971
G171	G1063	5972
G34	G1326	5972
G143	G613	5973
G171	G1237	5973
G109	G408	5974
G1	G1286	5974
G195	G1135	5975
G120	G1614	5975
G84	G375	5976
G108	G505	5976
G32	G473	5977
G84	G546	5977
G96	G81	5978
G84	G854	5978
G3	G244	5979
G84	G1470	5979
G52	G70	5980
G143	G1152	5980
G52	G109	5981
G117	G1410	5981
G126	G405	5982
G12	G450	5982
G12	G476	5983
G195	G1378	5983
G3	G555	5984
G52	G744	5984
G62	G40	5985
G12	G1413	5985
G10	G142	5986
G27	G1350	5986
G135	G547	5987
G10	G1184	5987
G188	G99	5988
G84	G627	5988
G84	G800	5989
G169	G720	5990
G33	G919	5990
G126	G16	5991
G169	G1335	5991
G52	G137	5992
G157	G964	5992
G15	G659	5993
G84	G989	5993
G84	G953	5994
G156	G1524	5994
G20	G282	5995
G139	G438	5995
G15	G99	5996
G20	G949	5996
G67	G1098	5997
G21	G1447	5997
G73	G720	5998
G20	G1500	5998
G34	G461	5999
G193	G1642	5999
G130	G377	6000
G20	G1431	6000
G49	G882	6001
G80	G967	6001
G100	G864	6002
G49	G959	6002
G49	G1142	6003
G168	G1540	6003
G8	G81	6004
G34	G88	6004
G15	G434	6005
G49	G702	6005
G164	G1425	6006
G79	G1626	6006
G49	G98	6007
G65	G887	6007
G164	G769	6008
G67	G1168	6008
G97	G357	6009
G49	G847	6009
G49	G1592	6010
G134	G1633	6010
G66	G807	6011
G24	G1104	6011
G176	G917	6012
G193	G1507	6012
G12	G1265	6013
G89	G1320	6013
G136	G442	6014
G161	G1326	6014
G15	G321	6015
G10	G1200	6015
G121	G317	6016
G150	G782	6016
G176	G355	6017
G88	G1339	6017
G12	G423	6018
G80	G1455	6018
G142	G443	6019
G12	G967	6019
G121	G967	6020
G22	G1554	6020
G12	G1005	6021
G41	G1008	6021
G32	G79	6022
G84	G279	6022
G84	G338	6023
G152	G849	6023
G84	G657	6024
G176	G1134	6024
G39	G1111	6025
G171	G1422	6025
G136	G13	6026
G176	G1120	6026
G49	G444	6027
G96	G1087	6027
G161	G294	6028
G136	G1095	6028
G78	G1126	6029
G136	G1164	6029
G16	G126	6030
G136	G1186	6030
G131	G844	6031
G120	G1193	6031
G171	G505	6032
G131	G1391	6032
G79	G32	6033
G1	G924	6033
G177	G812	6034
G1	G1403	6034
G84	G414	6035
G119	G865	6035
G84	G769	6036
G109	G1485	6036
G181	G196	6037
G169	G1500	6037
G84	G95	6038
G181	G624	6038
G52	G382	6039
G162	G1190	6039
G120	G398	6040
G27	G595	6040
G176	G406	6041
G141	G1341	6041
G129	G486	6042
G121	G673	6042
G135	G325	6043
G52	G754	6043
G120	G1039	6044
G88	G1251	6044
G113	G653	6045
G136	G1153	6045
G99	G15	6046
G12	G1321	6046
G81	G8	6047
G121	G1484	6047
G85	G335	6048
G52	G1488	6048
G99	G188	6049
G121	G1488	6049
G139	G1511	6050
G176	G1530	6050
G171	G342	6051
G88	G1024	6051
G156	G131	6052
G171	G396	6052
G140	G150	6053
G169	G1018	6053
G10	G1027	6054
G164	G1335	6054
G10	G1279	6055
G123	G1642	6055
G87	G1416	6056
G10	G1444	6056
G168	G1078	6057
G66	G476	6058
G131	G523	6058
G52	G768	6059
G47	G789	6059
G66	G839	6060
G33	G1472	6060
G2	G842	6061
G66	G1191	6061
G194	G210	6062
G121	G1557	6062
G171	G332	6063
G118	G687	6063
G171	G1220	6064
G84	G59	6065
G83	G1326	6065
G84	G359	6066
G110	G1470	6066
G10	G124	6067
G10	G584	6068
G5	G1597	6068
G4	G134	6069
G171	G1498	6069
G110	G719	6070
G171	G1070	6070
G20	G63	6071
G70	G432	6071
G20	G403	6072
G152	G1302	6072
G163	G151	6073
G20	G703	6073
G129	G841	6074
G20	G970	6074
G131	G225	6075
G20	G1508	6075
G91	G1107	6076
G20	G1563	6076
G20	G343	6077
G143	G518	6077
G177	G143	6078
G20	G427	6078
G150	G326	6079
G120	G481	6079
G34	G649	6080
G5	G1160	6080
G120	G250	6081
G190	G486	6081
G49	G276	6082
G72	G931	6082
G152	G267	6083
G49	G317	6083
G101	G953	6084
G120	G997	6084
G62	G1407	6085
G49	G1433	6085
G164	G215	6086
G194	G759	6086
G151	G163	6087
G12	G959	6087
G49	G20	6088
G38	G609	6088
G164	G313	6089
G34	G1548	6089
G164	G401	6090
G62	G680	6090
G143	G177	6091
G164	G1477	6091
G143	G1304	6092
G49	G1638	6092
G134	G4	6093
G66	G488	6093
G153	G136	6094
G121	G488	6094
G108	G310	6095
G121	G671	6095
G121	G1022	6096
G117	G1197	6096
G150	G140	6097
G66	G1643	6097
G131	G156	6098
G120	G192	6099
G134	G1097	6099
G136	G896	6100
G6	G1271	6101
G136	G1279	6101
G169	G166	6102
G178	G1513	6102
G169	G579	6103
G10	G1509	6103
G169	G1110	6104
G99	G1191	6104
G12	G183	6105
G164	G579	6105
G49	G295	6106
G176	G446	6106
G52	G449	6107
G66	G449	6108
G188	G869	6108
G12	G548	6109
G3	G150	6110
G52	G668	6110
G35	G803	6111
G121	G1200	6111
G51	G274	6112
G176	G1219	6112
G150	G1065	6113
G12	G1369	6113
G173	G602	6114
G12	G1581	6114
G143	G928	6115
G12	G1610	6115
G164	G146	6116
G177	G948	6116
G120	G263	6117
G118	G1358	6117
G152	G272	6118
G49	G779	6118
G5	G839	6119
G136	G901	6119
G136	G1128	6120
G147	G1639	6120
G169	G612	6121
G134	G1639	6121
G169	G728	6122
G121	G1548	6122
G183	G63	6123
G169	G762	6123
G152	G739	6124
G169	G1288	6124
G150	G3	6125
G10	G419	6125
G52	G174	6126
G52	G213	6127
G3	G1201	6127
G121	G416	6128
G153	G1561	6128
G63	G183	6129
G66	G757	6129
G34	G616	6130
G12	G790	6130
G52	G1251	6131
G57	G1356	6131
G188	G1115	6132
G66	G1251	6132
G52	G1465	6133
G57	G1582	6133
G152	G939	6134
G176	G1502	6134
G171	G317	6135
G91	G604	6135
G1	G287	6136
G88	G1557	6136
G171	G783	6137
G181	G991	6137
G1	G968	6138
G35	G1488	6138
G27	G512	6139
G1	G969	6139
G13	G189	6140
G52	G1093	6140
G121	G1093	6141
G69	G1273	6141
G18	G259	6142
G66	G1108	6142
G52	G1130	6143
G89	G1245	6144
G12	G1250	6144
G66	G1250	6145
G121	G1310	6146
G131	G1310	6146
G52	G1513	6147
G16	G1327	6148
G121	G1513	6148
G181	G489	6149
G10	G702	6149
G15	G752	6150
G10	G775	6150
G10	G815	6151
G10	G1376	6152
G28	G217	6153
G169	G555	6153
G169	G850	6154
G101	G1601	6154
G84	G97	6155
G91	G1540	6155
G1	G67	6156
G62	G1018	6156
G1	G382	6157
G110	G413	6157
G112	G1268	6158
G1	G1492	6158
G12	G79	6159
G139	G842	6159
G52	G79	6160
G168	G1357	6160
G176	G796	6161
G39	G1556	6161
G109	G1416	6162
G66	G1498	6162
G30	G127	6163
G176	G1523	6163
G101	G480	6164
G52	G1642	6164
G39	G1247	6165
G176	G1642	6165
G84	G344	6166
G96	G1496	6166
G16	G816	6167
G84	G903	6167
G84	G1047	6168
G139	G1269	6168
G135	G952	6169
G84	G1488	6169
G171	G316	6170
G131	G1373	6170
G10	G522	6171
G35	G1217	6171
G21	G793	6172
G10	G856	6172
G121	G195	6173
G142	G1554	6173
G90	G271	6174
G66	G385	6174
G127	G30	6175
G1	G1056	6175
G84	G598	6176
G119	G1178	6176
G176	G982	6177
G131	G1284	6177
G35	G955	6178
G171	G1241	6178
G189	G13	6179
G10	G1586	6179
G21	G415	6180
G137	G898	6180
G20	G837	6181
G156	G1631	6181
G34	G964	6182
G84	G1631	6182
G96	G743	6183
G34	G1276	6183
G20	G62	6184
G126	G503	6184
G20	G915	6185
G80	G1385	6185
G164	G667	6186
G20	G1041	6186
G88	G472	6187
G20	G1078	6187
G55	G888	6188
G20	G1148	6188
G34	G465	6189
G105	G256	6190
G49	G449	6190
G136	G430	6191
G127	G1283	6191
G189	G310	6192
G120	G968	6192
G42	G1129	6193
G136	G1223	6193
G120	G1234	6194
G24	G1437	6194
G66	G656	6195
G85	G940	6195
G120	G764	6196
G49	G754	6197
G5	G954	6197
G156	G510	6198
G49	G1321	6198
G178	G1405	6199
G49	G1488	6199
G152	G421	6200
G49	G1492	6200
G1	G214	6201
G5	G1025	6201
G176	G871	6202
G115	G887	6202
G109	G186	6203
G176	G1252	6203
G66	G1257	6204
G52	G1321	6205
G136	G86	6206
G34	G752	6206
G120	G1136	6207
G91	G1187	6207
G111	G63	6208
G120	G1441	6208
G131	G336	6209
G84	G1565	6209
G91	G326	6210
G136	G365	6210
G3	G614	6211
G136	G1554	6211
G109	G224	6212
G171	G1541	6212
G52	G51	6213
G22	G1033	6213
G35	G880	6214
G52	G116	6215
G62	G500	6215
G176	G125	6216
G62	G1590	6216
G186	G109	6217
G12	G626	6218
G2	G1441	6218
G176	G1140	6219
G121	G1188	6219
G35	G1189	6220
G121	G1403	6220
G169	G520	6221
G84	G1069	6221
G101	G602	6222
G84	G1308	6222
G3	G641	6223
G84	G1560	6223
G63	G111	6224
G169	G761	6224
G5	G338	6225
G169	G1574	6225
G66	G93	6226
G143	G1263	6226
G1	G262	6227
G142	G910	6227
G176	G263	6228
G99	G941	6228
G10	G548	6229
G27	G829	6229
G85	G398	6230
G52	G695	6230
G84	G723	6231
G85	G941	6231
G136	G876	6232
G58	G1085	6232
G90	G395	6233
G121	G901	6233
G121	G1128	6234
G193	G1147	6234
G13	G627	6235
G84	G1307	6235
G80	G588	6236
G176	G1329	6236
G190	G1339	6237
G84	G1448	6237
G171	G391	6238
G168	G1148	6238
G171	G1034	6239
G157	G1041	6239
G171	G1416	6240
G13	G1611	6240
G16	G288	6241
G1	G1108	6241
G1	G1250	6242
G109	G1272	6242
G27	G540	6243
G1	G1312	6243
G10	G820	6244
G129	G1377	6244
G169	G465	6245
G21	G853	6245
G1	G156	6246
G39	G1126	6246
G184	G1044	6247
G121	G1359	6247
G117	G1018	6248
G176	G1373	6248
G6	G221	6249
G1	G1107	6249
G169	G483	6250
G142	G902	6250
G110	G727	6251
G169	G858	6251
G169	G1350	6252
G60	G1586	6252
G143	G377	6253
G169	G1524	6253
G10	G402	6254
G143	G880	6254
G153	G515	6255
G10	G827	6255
G171	G82	6256
G136	G1639	6256
G1	G289	6257
G85	G389	6257
G20	G381	6258
G139	G1316	6258
G33	G155	6259
G20	G985	6259
G62	G514	6260
G20	G1015	6260
G66	G890	6261
G20	G1593	6261
G20	G44	6262
G115	G1317	6262
G155	G33	6263
G20	G614	6263
G143	G317	6264
G20	G1449	6264
G136	G290	6265
G34	G377	6265
G34	G500	6266
G42	G1640	6266
G96	G438	6267
G34	G542	6267
G58	G556	6268
G34	G727	6268
G49	G275	6269
G101	G1192	6269
G120	G322	6270
G32	G404	6270
G49	G1019	6271
G131	G1488	6271
G135	G875	6272
G120	G1636	6272
G27	G1332	6273
G136	G1334	6273
G136	G1429	6274
G49	G800	6275
G121	G832	6275
G162	G318	6276
G164	G1293	6276
G48	G965	6277
G164	G1428	6277
G137	G1126	6278
G164	G1485	6278
G120	G504	6279
G98	G577	6279
G136	G811	6280
G182	G1634	6280
G99	G779	6281
G169	G984	6282
G27	G1258	6282
G52	G128	6283
G176	G128	6284
G93	G1113	6284
G95	G242	6285
G52	G671	6285
G95	G1020	6286
G52	G1594	6286
G120	G625	6287
G120	G734	6288
G194	G1473	6288
G60	G755	6289
G120	G773	6289
G136	G818	6290
G161	G507	6291
G136	G880	6291
G120	G1450	6292
G141	G1613	6292
G190	G357	6293
G136	G1617	6293
G79	G1533	6294
G136	G1622	6294
G84	G366	6295
G2	G377	6295
G121	G151	6296
G85	G846	6296
G190	G361	6297
G176	G371	6297
G12	G1031	6298
G147	G1605	6298
G122	G724	6299
G176	G1031	6299
G153	G228	6300
G176	G1046	6300
G171	G183	6301
G4	G486	6301
G171	G292	6302
G171	G1337	6302
G169	G251	6303
G141	G984	6303
G169	G259	6304
G134	G631	6304
G49	G684	6305
G169	G1239	6305
G120	G681	6306
G97	G765	6306
G85	G822	6307
G136	G1600	6307
G169	G216	6308
G97	G739	6308
G152	G892	6309
G169	G1341	6309
G84	G192	6310
G79	G713	6310
G150	G973	6311
G84	G1066	6311
G96	G785	6312
G52	G1081	6312
G5	G1149	6313
G52	G1434	6313
G27	G806	6314
G176	G1566	6314
G10	G76	6315
G10	G572	6316
G96	G1034	6316
G143	G739	6317
G10	G860	6317
G171	G588	6318
G62	G1554	6318
G27	G522	6319
G171	G691	6319
G84	G13	6320
G3	G784	6320
G84	G239	6321
G126	G1299	6321
G84	G1310	6322
G150	G1554	6322
G171	G571	6323
G113	G1424	6323
G10	G540	6324
G171	G849	6324
G171	G1476	6325
G137	G1545	6325
G12	G616	6326
G112	G1382	6326
G12	G1625	6327
G58	G1631	6327
G130	G900	6328
G169	G1322	6328
G10	G608	6329
G105	G938	6329
G156	G1191	6330
G10	G1629	6330
G84	G1211	6331
G84	G616	6332
G15	G1476	6332
G169	G982	6333
G101	G1530	6333
G10	G43	6334
G30	G502	6334
G20	G1499	6335
G192	G1326	6336
G34	G1482	6336
G20	G58	6337
G91	G613	6337
G20	G1194	6338
G175	G1242	6338
G193	G1233	6339
G20	G1315	6339
G81	G1416	6340
G20	G1630	6340
G49	G703	6341
G194	G932	6341
G117	G79	6342
G164	G851	6342
G34	G982	6343
G70	G1430	6343
G49	G328	6344
G110	G533	6344
G49	G804	6345
G78	G1094	6345
G189	G465	6346
G49	G1365	6346
G83	G1094	6347
G136	G1321	6347
G12	G1196	6348
G35	G1629	6348
G15	G505	6349
G66	G1512	6349
G79	G117	6350
G164	G231	6350
G49	G592	6351
G91	G924	6351
G121	G279	6352
G34	G1347	6352
G12	G291	6353
G35	G1268	6353
G176	G333	6354
G35	G698	6354
G90	G477	6355
G52	G552	6355
G121	G552	6356
G152	G1093	6356
G176	G1051	6357
G115	G1391	6357
G72	G391	6358
G52	G1422	6358
G136	G389	6359
G171	G675	6359
G1	G23	6360
G99	G278	6360
G169	G252	6361
G3	G1095	6361
G169	G397	6362
G39	G987	6362
G106	G34	6363
G169	G908	6363
G66	G296	6364
G137	G880	6364
G52	G462	6365
G137	G1111	6365
G176	G870	6366
G44	G230	6367
G176	G925	6367
G35	G995	6368
G12	G1270	6368
G171	G107	6369
G43	G262	6369
G164	G435	6370
G100	G1350	6370
G164	G892	6371
G120	G489	6372
G5	G1382	6372
G105	G108	6373
G120	G696	6373
G176	G273	6374
G146	G514	6374
G176	G307	6375
G172	G1638	6375
G89	G261	6376
G12	G368	6376
G52	G368	6377
G89	G458	6377
G176	G368	6378
G176	G698	6379
G68	G1361	6379
G176	G860	6380
G178	G1601	6380
G1	G1267	6381
G131	G1618	6381
G52	G126	6382
G4	G1633	6382
G136	G524	6383
G33	G1550	6383
G12	G560	6384
G9	G745	6384
G49	G366	6385
G52	G847	6385
G19	G166	6386
G176	G872	6386
G105	G319	6387
G176	G880	6387
G66	G948	6388
G140	G1538	6388
G184	G639	6389
G1	G1452	6389
G150	G1551	6390
G52	G1599	6390
G171	G419	6391
G5	G1638	6391
G2	G283	6392
G171	G620	6392
G171	G867	6393
G18	G1109	6393
G181	G455	6394
G171	G1025	6394
G169	G22	6395
G136	G34	6395
G169	G644	6396
G169	G1155	6397
G152	G1349	6397
G1	G1254	6398
G153	G1326	6398
G176	G46	6399
G181	G1325	6399
G121	G69	6400
G105	G1447	6400
G52	G150	6401
G152	G1150	6401
G12	G326	6402
G96	G348	6402
G34	G326	6403
G66	G1272	6403
G158	G100	6404
G52	G1607	6404
G100	G158	6405
G120	G1099	6405
G136	G391	6406
G169	G530	6406
G195	G775	6407
G1	G966	6407
G117	G472	6408
G84	G1157	6408
G34	G136	6409
G66	G884	6409
G52	G1090	6410
G2	G1611	6410
G10	G365	6411
G152	G391	6411
G10	G533	6412
G44	G1104	6412
G1	G82	6413
G27	G823	6413
G171	G118	6414
G3	G1378	6414
G166	G19	6415
G169	G602	6415
G108	G105	6416
G169	G1440	6416
G171	G259	6417
G135	G1405	6417
G5	G383	6418
G171	G1122	6418
G34	G106	6419
G12	G1028	6419
G106	G188	6420
G1	G1083	6420
G79	G770	6421
G10	G822	6421
G84	G776	6422
G61	G1548	6422
G164	G627	6423
G20	G656	6423
G20	G666	6424
G17	G861	6424
G161	G979	6425
G20	G1333	6425
G2	G770	6426
G21	G1444	6426
G34	G92	6427
G105	G1192	6427
G20	G109	6428
G129	G73	6429
G20	G157	6429
G156	G569	6430
G20	G916	6430
G164	G757	6431
G20	G954	6431
G188	G1086	6432
G20	G1494	6432
G49	G589	6433
G119	G765	6433
G49	G833	6434
G130	G1193	6434
G49	G1276	6435
G97	G1372	6435
G183	G839	6436
G49	G1334	6436
G12	G215	6437
G148	G1370	6437
G117	G836	6438
G12	G1276	6438
G11	G521	6439
G66	G1276	6439
G121	G1276	6440
G122	G1329	6440
G168	G88	6441
G120	G333	6441
G67	G561	6442
G49	G724	6442
G95	G311	6443
G164	G848	6443
G28	G869	6444
G49	G880	6444
G169	G613	6445
G49	G1167	6445
G49	G1533	6446
G3	G1626	6446
G8	G829	6447
G169	G866	6447
G66	G459	6448
G58	G619	6448
G176	G459	6449
G91	G997	6449
G52	G490	6450
G178	G1155	6450
G112	G18	6451
G121	G587	6451
G120	G217	6452
G8	G1125	6452
G117	G300	6453
G120	G756	6453
G62	G814	6454
G120	G1185	6454
G147	G913	6455
G136	G1256	6455
G73	G988	6456
G1	G1105	6456
G121	G167	6457
G42	G602	6457
G12	G389	6458
G131	G594	6458
G121	G389	6459
G115	G1497	6459
G176	G575	6460
G118	G1497	6460
G52	G578	6461
G97	G1004	6461
G143	G738	6462
G52	G834	6462
G97	G12	6463
G52	G960	6463
G12	G97	6464
G66	G1028	6464
G176	G1317	6465
G52	G1518	6465
G73	G129	6466
G164	G528	6466
G119	G1547	6467
G164	G1623	6467
G66	G241	6468
G136	G312	6468
G10	G347	6469
G139	G1527	6469
G120	G433	6470
G109	G950	6470
G136	G761	6471
G187	G1195	6471
G120	G956	6472
G141	G989	6472
G18	G112	6473
G84	G1486	6473
G169	G1144	6474
G65	G1584	6474
G88	G168	6475
G169	G1371	6475
G171	G94	6476
G35	G1508	6476
G188	G106	6477
G171	G337	6477
G169	G81	6478
G19	G1172	6478
G1	G620	6479
G65	G1039	6479
G1	G639	6480
G27	G1321	6480
G106	G454	6481
G176	G842	6481
G137	G429	6482
G136	G942	6482
G176	G1102	6483
G40	G1255	6483
G27	G1012	6484
G12	G1255	6484
G12	G1377	6485
G78	G675	6486
G66	G1377	6486
G80	G637	6487
G136	G1536	6487
G80	G694	6488
G66	G1608	6488
G44	G789	6489
G66	G1639	6489
G10	G326	6490
G169	G618	6490
G39	G1018	6491
G84	G1438	6491
G168	G1412	6492
G84	G1552	6492
G176	G101	6493
G12	G1149	6493
G120	G421	6494
G12	G527	6494
G131	G68	6495
G52	G812	6495
G12	G904	6496
G38	G1109	6496
G52	G904	6497
G68	G1117	6497
G194	G970	6498
G171	G1134	6498
G155	G439	6499
G171	G1232	6499
G84	G304	6500
G142	G313	6500
G66	G431	6501
G84	G901	6501
G164	G1030	6502
G84	G1301	6502
G113	G694	6503
G10	G944	6503
G129	G1428	6504
G171	G1564	6504
G176	G511	6505
G35	G912	6505
G96	G887	6506
G66	G1359	6506
G10	G208	6507
G135	G964	6507
G42	G391	6508
G10	G1554	6508
G84	G251	6509
G85	G1307	6509
G84	G360	6510
G119	G627	6510
G84	G432	6511
G181	G533	6511
G2	G547	6512
G84	G884	6512
G171	G444	6513
G90	G1152	6513
G19	G861	6514
G20	G1196	6514
G85	G1327	6515
G21	G1446	6515
G20	G13	6516
G108	G1421	6516
G20	G466	6517
G39	G740	6517
G20	G635	6518
G85	G950	6518
G68	G131	6519
G20	G649	6519
G90	G286	6520
G20	G1321	6520
G135	G818	6521
G20	G1430	6521
G150	G349	6522
G49	G461	6522
G3	G875	6523
G34	G1207	6523
G84	G474	6524
G34	G1364	6524
G174	G1544	6525
G34	G1571	6525
G52	G484	6526
G24	G1609	6526
G176	G484	6527
G155	G1631	6527
G160	G543	6528
G164	G907	6528
G52	G419	6529
G151	G540	6529
G107	G259	6530
G52	G1502	6530
G136	G574	6531
G141	G1211	6531
G79	G1282	6532
G136	G1351	6532
G189	G817	6533
G169	G1131	6533
G84	G1367	6534
G39	G1372	6534
G156	G405	6535
G164	G889	6535
G126	G765	6536
G164	G1315	6536
G136	G108	6537
G91	G878	6537
G120	G699	6538
G61	G1614	6538
G10	G509	6539
G136	G1411	6539
G120	G1459	6540
G119	G1530	6540
G169	G428	6541
G70	G841	6541
G169	G1015	6542
G169	G1031	6543
G67	G1133	6543
G52	G82	6544
G190	G1571	6544
G176	G95	6545
G32	G343	6545
G121	G115	6546
G34	G287	6546
G176	G134	6547
G131	G254	6547
G12	G187	6548
G48	G995	6548
G52	G302	6549
G83	G610	6549
G34	G261	6550
G66	G529	6550
G176	G529	6551
G141	G886	6551
G121	G687	6552
G35	G1108	6552
G100	G326	6553
G52	G722	6553
G96	G685	6554
G176	G838	6554
G5	G834	6555
G121	G930	6555
G35	G421	6556
G176	G930	6556
G176	G988	6557
G79	G1349	6557
G194	G890	6558
G176	G1014	6558
G118	G406	6559
G176	G1243	6559
G109	G350	6560
G12	G1262	6560
G183	G2	6561
G66	G1325	6561
G52	G1341	6562
G101	G1470	6562
G152	G1072	6563
G12	G1497	6563
G84	G314	6564
G115	G1267	6564
G2	G183	6565
G10	G854	6565
G10	G1131	6566
G118	G1303	6566
G12	G127	6567
G121	G127	6568
G5	G631	6568
G121	G194	6569
G88	G699	6569
G164	G195	6570
G117	G1556	6570
G84	G265	6571
G42	G771	6571
G176	G332	6572
G126	G971	6572
G52	G339	6573
G153	G1300	6573
G12	G454	6574
G150	G930	6574
G84	G691	6575
G57	G1584	6575
G35	G771	6576
G176	G773	6576
G136	G977	6577
G85	G1508	6577
G176	G1071	6578
G42	G1209	6578
G5	G49	6579
G12	G1119	6579
G52	G1127	6580
G79	G1634	6580
G52	G1167	6581
G10	G1453	6581
G52	G1222	6582
G161	G1282	6582
G93	G135	6583
G52	G1263	6583
G122	G1113	6584
G66	G1450	6584
G87	G715	6585
G84	G1578	6585
G16	G227	6586
G66	G1604	6586
G73	G58	6587
G171	G194	6587
G171	G544	6588
G122	G664	6588
G171	G795	6589
G49	G1630	6589
G10	G1181	6590
G44	G1524	6590
G16	G792	6591
G10	G1236	6591
G10	G499	6592
G139	G591	6592
G10	G975	6593
G98	G1485	6593
G157	G253	6594
G10	G1120	6594
G84	G74	6595
G188	G1328	6595
G84	G189	6596
G120	G286	6596
G52	G100	6597
G123	G1554	6597
G121	G570	6598
G12	G620	6598
G89	G473	6599
G66	G678	6599
G12	G1169	6600
G184	G1283	6600
G98	G81	6601
G169	G711	6601
G10	G687	6602
G1	G1302	6602
G84	G73	6603
G101	G1056	6603
G110	G1187	6604
G171	G1409	6604
G10	G684	6605
G97	G759	6605
G189	G409	6606
G10	G1062	6606
G99	G354	6607
G20	G455	6607
G20	G183	6608
G2	G1506	6608
G20	G435	6609
G113	G861	6609
G125	G731	6610
G20	G752	6610
G123	G70	6611
G49	G485	6611
G97	G635	6612
G34	G1561	6612
G49	G361	6613
G90	G864	6613
G90	G482	6614
G49	G960	6614
G142	G951	6615
G49	G1214	6615
G141	G729	6616
G49	G1259	6616
G193	G12	6617
G49	G1569	6617
G12	G193	6618
G164	G510	6618
G120	G107	6619
G131	G1548	6619
G136	G352	6620
G150	G1548	6620
G136	G1105	6621
G16	G1360	6621
G193	G706	6622
G120	G1502	6622
G164	G78	6623
G189	G674	6623
G164	G192	6624
G162	G561	6624
G49	G292	6625
G140	G466	6625
G49	G312	6626
G3	G769	6626
G70	G123	6627
G164	G656	6627
G35	G299	6628
G49	G999	6628
G164	G1229	6629
G5	G1373	6629
G58	G73	6630
G49	G1411	6630
G110	G1492	6631
G49	G1506	6631
G49	G1515	6632
G1	G1112	6633
G152	G1601	6633
G81	G98	6634
G169	G837	6634
G135	G93	6635
G66	G651	6635
G127	G19	6636
G121	G807	6636
G87	G628	6637
G121	G852	6637
G136	G305	6638
G91	G1548	6638
G120	G990	6639
G5	G1378	6639
G169	G740	6640
G88	G1081	6640
G12	G224	6641
G88	G1518	6641
G52	G379	6642
G172	G1282	6642
G130	G35	6643
G52	G601	6643
G66	G1182	6644
G188	G1349	6644
G82	G822	6645
G176	G1363	6645
G15	G581	6646
G52	G1397	6646
G81	G900	6647
G164	G1602	6647
G1	G361	6648
G177	G899	6648
G110	G255	6649
G120	G922	6649
G182	G788	6650
G136	G922	6650
G105	G795	6651
G120	G1019	6651
G136	G1147	6652
G134	G1188	6652
G4	G841	6653
G136	G1426	6653
G136	G1481	6654
G30	G1632	6654
G72	G150	6655
G171	G1216	6655
G66	G26	6656
G89	G825	6656
G12	G231	6657
G125	G934	6657
G66	G264	6658
G98	G1056	6658
G12	G268	6659
G24	G409	6659
G121	G723	6660
G48	G1323	6660
G121	G958	6661
G141	G147	6662
G52	G1226	6662
G1	G895	6663
G187	G1206	6663
G1	G1015	6664
G117	G1199	6664
G193	G1472	6665
G1	G1475	6665
G171	G275	6666
G15	G1244	6666
G119	G896	6667
G169	G1051	6667
G136	G30	6668
G43	G151	6668
G121	G81	6669
G83	G512	6669
G176	G646	6670
G34	G1087	6670
G134	G665	6671
G121	G707	6671
G10	G318	6672
G136	G991	6672
G52	G1189	6673
G19	G1523	6673
G108	G337	6674
G66	G1189	6674
G108	G605	6675
G1	G1272	6675
G194	G842	6676
G12	G1274	6676
G36	G1306	6677
G66	G1338	6677
G169	G271	6678
G62	G639	6678
G156	G266	6679
G169	G938	6679
G35	G130	6680
G169	G1523	6680
G10	G161	6681
G58	G1278	6681
G96	G596	6682
G1	G625	6682
G1	G1136	6683
G65	G1456	6683
G150	G72	6684
G52	G290	6684
G105	G581	6685
G176	G1177	6685
G184	G1415	6686
G52	G1506	6686
G171	G112	6687
G162	G1609	6687
G171	G223	6688
G90	G442	6688
G85	G1086	6689
G171	G1521	6689
G147	G141	6690
G84	G847	6690
G151	G43	6691
G1	G911	6691
G68	G915	6692
G1	G1041	6692
G1	G1564	6693
G1	G84	6694
G90	G863	6694
G1	G489	6695
G152	G628	6695
G169	G616	6696
G32	G954	6696
G193	G1335	6697
G10	G255	6698
G109	G710	6698
G19	G127	6699
G171	G1039	6699
G52	G474	6700
G106	G1244	6700
G84	G570	6701
G137	G967	6701
G90	G1480	6702
G67	G675	6703
G84	G1381	6703
G171	G1359	6704
G135	G1544	6704
G10	G502	6705
G10	G1201	6705
G1	G392	6706
G16	G1192	6706
G20	G626	6707
G88	G849	6707
G16	G404	6708
G20	G721	6708
G112	G1272	6709
G20	G1606	6709
G34	G1183	6710
G108	G1342	6710
G20	G67	6711
G88	G1554	6711
G20	G347	6712
G130	G1460	6712
G20	G433	6713
G63	G1599	6713
G20	G521	6714
G148	G1577	6714
G69	G320	6715
G20	G852	6715
G20	G869	6716
G173	G1538	6716
G20	G922	6717
G38	G1405	6717
G20	G1053	6718
G18	G1055	6718
G87	G5	6719
G20	G1358	6719
G128	G286	6720
G20	G1360	6720
G3	G335	6721
G20	G1459	6721
G70	G1444	6722
G20	G1506	6722
G20	G1521	6723
G70	G1595	6723
G1	G543	6724
G20	G1524	6724
G100	G300	6725
G34	G1382	6725
G121	G752	6726
G34	G1611	6726
G113	G429	6727
G49	G1202	6727
G36	G162	6728
G66	G265	6728
G101	G379	6729
G66	G1517	6729
G164	G207	6730
G186	G773	6730
G49	G353	6731
G153	G834	6731
G74	G155	6732
G164	G442	6732
G120	G211	6733
G168	G317	6733
G136	G668	6734
G60	G1560	6734
G143	G864	6735
G136	G1608	6735
G84	G243	6736
G168	G828	6736
G169	G1005	6737
G79	G1497	6737
G12	G40	6738
G108	G977	6738
G121	G148	6739
G125	G1065	6739
G52	G313	6740
G49	G1107	6740
G176	G400	6741
G49	G1208	6741
G181	G210	6742
G12	G422	6742
G121	G422	6743
G32	G514	6743
G135	G337	6744
G12	G734	6744
G52	G734	6745
G67	G1122	6745
G66	G833	6746
G96	G358	6747
G121	G1020	6747
G52	G1045	6748
G135	G1081	6748
G184	G698	6749
G66	G1456	6749
G162	G36	6750
G164	G1447	6750
G120	G402	6751
G162	G1563	6751
G49	G456	6752
G36	G775	6752
G155	G74	6753
G49	G900	6753
G108	G442	6754
G49	G1158	6754
G169	G1045	6755
G110	G1405	6755
G126	G359	6756
G169	G1417	6756
G12	G155	6757
G5	G87	6758
G52	G155	6758
G121	G155	6759
G52	G369	6760
G53	G636	6760
G52	G848	6761
G121	G1075	6762
G144	G1407	6762
G188	G882	6763
G121	G1176	6763
G11	G605	6764
G52	G1260	6764
G84	G183	6765
G105	G1207	6765
G188	G441	6766
G84	G1363	6766
G171	G161	6767
G99	G1430	6767
G120	G608	6768
G65	G894	6768
G46	G613	6769
G171	G756	6769
G189	G856	6770
G84	G1362	6770
G182	G83	6771
G171	G1441	6771
G161	G1260	6772
G136	G1469	6772
G120	G1508	6773
G136	G1537	6774
G164	G1559	6774
G10	G322	6775
G85	G409	6775
G169	G382	6776
G35	G1566	6776
G169	G406	6777
G52	G144	6778
G189	G1081	6778
G52	G147	6779
G52	G359	6780
G16	G1221	6780
G90	G3	6781
G121	G359	6781
G176	G966	6782
G119	G1641	6782
G122	G239	6783
G120	G711	6783
G29	G950	6784
G169	G1006	6784
G171	G367	6785
G48	G1182	6785
G121	G1168	6786
G10	G1228	6786
G171	G1372	6787
G150	G1478	6787
G10	G1442	6788
G171	G1472	6788
G156	G875	6789
G84	G1576	6789
G175	G686	6790
G176	G900	6790
G193	G995	6791
G176	G1313	6791
G44	G556	6792
G10	G1159	6792
G157	G495	6793
G139	G121	6794
G20	G513	6794
G64	G829	6795
G20	G941	6795
G34	G457	6796
G157	G477	6796
G20	G30	6797
G72	G914	6797
G20	G112	6798
G139	G1524	6798
G150	G367	6799
G20	G944	6799
G119	G283	6800
G20	G1219	6800
G141	G774	6801
G34	G787	6801
G49	G740	6802
G86	G1174	6802
G164	G39	6803
G117	G945	6803
G65	G12	6804
G49	G660	6804
G122	G658	6805
G49	G721	6805
G49	G1152	6806
G121	G139	6807
G189	G1401	6808
G49	G1505	6808
G84	G248	6809
G129	G1399	6809
G49	G254	6810
G10	G767	6810
G3	G90	6811
G1	G824	6811
G129	G602	6812
G66	G1340	6812
G58	G486	6813
G121	G1340	6813
G120	G315	6814
G99	G783	6814
G83	G182	6815
G136	G551	6815
G129	G417	6816
G120	G587	6816
G120	G647	6817
G29	G1480	6817
G52	G301	6818
G164	G1552	6818
G66	G373	6819
G118	G1357	6819
G88	G117	6820
G176	G411	6820
G121	G598	6821
G80	G1164	6821
G125	G429	6822
G66	G732	6822
G149	G181	6823
G52	G788	6823
G12	G964	6824
G100	G1461	6824
G108	G373	6825
G12	G980	6825
G182	G348	6826
G121	G980	6826
G12	G1128	6827
G135	G1364	6827
G4	G254	6828
G164	G255	6828
G164	G477	6829
G122	G1207	6829
G158	G291	6830
G164	G618	6830
G73	G135	6831
G164	G1372	6831
G141	G1207	6832
G164	G1560	6832
G54	G203	6833
G1	G998	6833
G47	G394	6834
G1	G1202	6834
G120	G308	6835
G47	G838	6835
G136	G418	6836
G101	G1036	6836
G10	G650	6837
G92	G922	6837
G136	G1498	6838
G26	G544	6839
G49	G1407	6839
G155	G129	6840
G49	G1466	6840
G169	G1447	6841
G10	G273	6842
G169	G1386	6842
G130	G283	6843
G1	G437	6843
G174	G63	6844
G1	G783	6844
G169	G757	6845
G110	G1536	6845
G169	G898	6846
G72	G1477	6846
G184	G594	6847
G169	G1101	6847
G131	G418	6848
G169	G1594	6848
G120	G41	6849
G3	G1349	6849
G136	G69	6850
G171	G1305	6850
G136	G196	6851
G82	G1089	6851
G176	G839	6852
G66	G714	6853
G162	G1585	6853
G120	G797	6854
G125	G978	6854
G42	G697	6855
G164	G1107	6855
G85	G1148	6856
G100	G105	6857
G52	G1198	6857
G66	G1198	6858
G108	G818	6859
G66	G1242	6859
G120	G1352	6860
G136	G1434	6860
G105	G100	6861
G121	G1353	6861
G162	G1327	6862
G176	G1353	6862
G3	G849	6863
G66	G1468	6863
G34	G784	6864
G136	G1607	6864
G171	G280	6865
G136	G628	6865
G118	G738	6866
G171	G1231	6866
G84	G60	6867
G63	G174	6867
G135	G73	6868
G84	G1611	6868
G1	G65	6869
G129	G155	6869
G1	G482	6870
G1	G904	6871
G135	G1218	6871
G12	G47	6872
G5	G1500	6872
G121	G47	6873
G35	G939	6873
G52	G285	6874
G85	G625	6874
G181	G149	6875
G52	G378	6875
G66	G395	6876
G80	G1030	6876
G117	G88	6877
G52	G1203	6877
G137	G472	6878
G12	G1453	6878
G190	G492	6879
G171	G1301	6879
G164	G210	6880
G171	G1525	6880
G84	G135	6881
G190	G267	6881
G13	G898	6882
G84	G951	6882
G174	G845	6883
G84	G1255	6883
G10	G462	6884
G120	G570	6885
G12	G1291	6885
G13	G97	6886
G10	G617	6886
G120	G751	6887
G156	G864	6887
G123	G755	6888
G10	G871	6888
G190	G1070	6889
G10	G1197	6889
G44	G162	6890
G169	G1149	6890
G188	G739	6891
G1	G1454	6891
G75	G1539	6892
G1	G1571	6892
G84	G36	6893
G154	G222	6893
G26	G1035	6894
G84	G1044	6894
G10	G910	6895
G81	G1566	6896
G10	G1627	6896
G10	G629	6897
G112	G637	6897
G139	G256	6898
G171	G1090	6898
G10	G16	6899
G182	G745	6899
G156	G91	6900
G10	G751	6900
G86	G937	6901
G108	G1081	6902
G10	G1471	6902
G63	G352	6903
G21	G802	6903
G20	G1179	6904
G172	G1587	6904
G20	G81	6905
G83	G774	6905
G20	G399	6906
G142	G897	6906
G20	G1123	6907
G8	G1546	6907
G20	G1491	6908
G34	G122	6909
G188	G1048	6909
G5	G407	6910
G34	G426	6910
G92	G1078	6911
G34	G1323	6911
G1	G597	6912
G34	G1465	6912
G49	G103	6913
G85	G588	6913
G129	G35	6914
G49	G281	6914
G105	G315	6915
G49	G463	6915
G136	G454	6916
G49	G1565	6916
G5	G684	6917
G164	G1091	6917
G150	G152	6918
G66	G455	6918
G57	G1044	6919
G1	G1315	6919
G49	G177	6920
G3	G1215	6920
G49	G192	6921
G118	G462	6921
G62	G1201	6922
G49	G1247	6922
G79	G708	6923
G164	G1253	6923
G35	G129	6924
G49	G1574	6924
G12	G13	6925
G178	G242	6925
G52	G13	6926
G99	G684	6926
G12	G345	6927
G195	G1550	6927
G121	G345	6928
G68	G518	6928
G195	G212	6929
G121	G479	6929
G52	G777	6930
G72	G952	6930
G152	G150	6931
G66	G777	6931
G176	G777	6932
G113	G1415	6932
G136	G355	6933
G3	G768	6933
G27	G518	6934
G171	G749	6934
G1	G1091	6935
G85	G1521	6935
G169	G215	6936
G58	G573	6936
G12	G52	6937
G58	G367	6937
G52	G381	6938
G135	G1632	6938
G150	G1104	6939
G91	G156	6940
G121	G1040	6940
G62	G120	6941
G12	G1399	6941
G162	G44	6942
G66	G1408	6942
G85	G578	6943
G121	G1408	6943
G97	G13	6944
G84	G457	6944
G27	G1232	6945
G84	G1547	6945
G120	G154	6946
G6	G1494	6946
G136	G225	6947
G54	G1342	6947
G132	G62	6948
G136	G250	6948
G10	G225	6949
G120	G515	6949
G49	G682	6950
G3	G1061	6950
G120	G695	6951
G47	G913	6951
G120	G1345	6952
G79	G1558	6952
G74	G998	6953
G120	G1500	6953
G66	G101	6954
G109	G672	6954
G12	G297	6955
G27	G1233	6955
G66	G297	6956
G2	G1641	6956
G52	G451	6957
G56	G497	6957
G189	G637	6958
G52	G653	6958
G188	G42	6959
G121	G653	6959
G12	G922	6960
G194	G1316	6960
G12	G973	6961
G135	G856	6962
G52	G976	6962
G97	G362	6963
G176	G1237	6963
G97	G1307	6964
G121	G1547	6964
G176	G1575	6965
G1	G414	6966
G176	G1380	6966
G84	G94	6967
G187	G611	6967
G84	G671	6968
G150	G828	6968
G84	G1023	6969
G34	G1150	6969
G171	G457	6970
G15	G1346	6970
G171	G523	6971
G171	G578	6972
G99	G1051	6972
G171	G844	6973
G117	G1402	6973
G162	G281	6974
G10	G763	6974
G161	G573	6975
G169	G1553	6975
G66	G22	6976
G66	G112	6977
G97	G1058	6977
G1	G125	6978
G167	G597	6978
G12	G158	6979
G147	G1455	6979
G66	G180	6980
G91	G673	6980
G84	G197	6981
G27	G1307	6981
G84	G358	6982
G101	G1421	6982
G171	G257	6983
G176	G468	6983
G42	G188	6984
G84	G641	6984
G1	G702	6985
G62	G1591	6985
G38	G622	6986
G12	G825	6986
G66	G883	6987
G35	G1287	6987
G62	G132	6988
G66	G988	6988
G51	G475	6989
G66	G1053	6989
G16	G745	6990
G12	G1237	6990
G15	G692	6991
G155	G1248	6992
G84	G1505	6992
G22	G371	6993
G169	G679	6993
G123	G323	6994
G169	G1130	6994
G1	G354	6995
G75	G1353	6995
G176	G260	6996
G15	G1378	6996
G8	G350	6997
G121	G363	6997
G66	G366	6998
G64	G1342	6998
G91	G27	6999
G12	G424	6999
G121	G727	7000
G13	G924	7000
G153	G85	7001
G176	G747	7001
G121	G780	7002
G74	G1204	7002
G64	G406	7003
G12	G786	7003
G15	G554	7004
G66	G894	7004
G59	G713	7005
G176	G894	7005
G121	G1041	7006
G15	G1550	7006
G144	G239	7007
G176	G1207	7007
G10	G632	7008
G134	G1381	7008
G1	G497	7009
G120	G1561	7009
G171	G351	7010
G193	G366	7010
G171	G642	7011
G59	G1532	7011
G78	G1121	7012
G171	G1303	7012
G84	G1600	7013
G66	G1282	7014
G144	G1623	7014
G171	G359	7015
G110	G1325	7015
G84	G410	7016
G58	G1389	7016
G10	G203	7017
G136	G1149	7017
G181	G373	7018
G10	G1331	7018
G152	G724	7019
G34	G1015	7019
G20	G26	7020
G147	G1295	7020
G20	G412	7021
G159	G668	7021
G126	G538	7022
G20	G579	7022
G139	G475	7023
G20	G679	7023
G129	G1129	7024
G20	G1281	7024
G62	G1081	7025
G20	G1416	7025
G34	G864	7026
G20	G1611	7026
G96	G455	7027
G34	G625	7027
G49	G384	7029
G114	G9	7030
G164	G1064	7030
G9	G114	7031
G49	G208	7031
G152	G424	7032
G49	G1020	7032
G121	G709	7033
G135	G1108	7033
G52	G763	7034
G117	G1049	7034
G120	G261	7035
G152	G1489	7035
G120	G892	7036
G108	G1301	7036
G136	G983	7037
G96	G1491	7037
G108	G355	7038
G120	G1200	7038
G85	G153	7039
G169	G536	7039
G27	G91	7040
G169	G1132	7040
G164	G466	7041
G152	G771	7041
G171	G824	7042
G5	G1601	7042
G171	G1077	7043
G19	G1351	7043
G136	G206	7044
G85	G688	7044
G136	G317	7045
G150	G989	7045
G136	G622	7046
G106	G939	7046
G164	G472	7047
G136	G840	7047
G146	G922	7048
G120	G1316	7048
G164	G954	7049
G136	G1332	7049
G188	G35	7050
G169	G929	7050
G169	G948	7051
G19	G1480	7051
G169	G1138	7052
G126	G1233	7052
G2	G1440	7053
G169	G1483	7053
G13	G958	7054
G169	G1572	7054
G171	G536	7055
G10	G1324	7055
G53	G842	7056
G171	G1226	7056
G52	G40	7057
G95	G1218	7057
G66	G78	7058
G140	G1159	7058
G12	G202	7059
G100	G1044	7059
G121	G327	7060
G69	G1498	7060
G59	G241	7061
G12	G362	7061
G176	G442	7062
G10	G1508	7062
G52	G610	7063
G86	G723	7063
G66	G610	7064
G159	G1175	7064
G153	G418	7065
G12	G627	7065
G48	G66	7066
G176	G656	7066
G139	G1080	7067
G52	G1223	7067
G66	G1229	7068
G83	G639	7069
G52	G1317	7069
G10	G18	7070
G92	G58	7070
G131	G677	7071
G10	G1054	7071
G131	G1451	7072
G10	G1593	7072
G164	G33	7073
G176	G1444	7073
G120	G185	7074
G181	G867	7074
G66	G409	7075
G81	G916	7075
G176	G477	7076
G176	G1411	7076
G176	G1103	7077
G5	G1310	7077
G164	G1169	7078
G134	G1448	7078
G58	G92	7079
G66	G1360	7079
G101	G380	7080
G121	G1360	7080
G5	G1267	7081
G42	G290	7082
G171	G702	7082
G169	G93	7083
G150	G1215	7083
G169	G903	7084
G108	G991	7084
G118	G483	7085
G169	G1391	7085
G84	G80	7086
G135	G627	7086
G84	G893	7087
G195	G1415	7087
G66	G48	7088
G10	G615	7088
G171	G338	7089
G193	G1008	7089
G84	G724	7090
G91	G1492	7090
G84	G1167	7091
G58	G1235	7091
G35	G188	7092
G84	G1533	7092
G27	G450	7093
G100	G517	7094
G1	G1288	7094
G6	G323	7095
G1	G1360	7095
G176	G953	7096
G164	G1566	7096
G99	G616	7097
G176	G1277	7097
G188	G822	7098
G66	G1357	7098
G80	G135	7099
G176	G1388	7099
G66	G1519	7100
G130	G1582	7100
G76	G150	7101
G10	G609	7101
G88	G1307	7102
G10	G1450	7102
G70	G768	7103
G10	G1580	7103
G1	G157	7104
G157	G1001	7104
G84	G109	7105
G84	G467	7106
G66	G1099	7107
G70	G1642	7107
G72	G230	7108
G12	G1609	7108
G1	G770	7109
G33	G861	7109
G10	G350	7110
G1	G1238	7110
G10	G323	7111
G130	G465	7111
G10	G817	7112
G20	G77	7113
G147	G1311	7113
G20	G225	7114
G32	G608	7114
G128	G380	7115
G20	G795	7115
G28	G169	7116
G20	G1266	7116
G34	G395	7117
G126	G663	7117
G34	G482	7118
G171	G982	7118
G9	G278	7119
G34	G772	7119
G119	G415	7120
G34	G1346	7120
G52	G270	7121
G119	G1217	7121
G136	G78	7122
G55	G967	7122
G129	G321	7123
G120	G1482	7123
G72	G903	7124
G12	G1504	7124
G15	G377	7125
G164	G1231	7125
G120	G671	7126
G189	G119	7127
G1	G709	7127
G66	G86	7128
G34	G405	7128
G52	G166	7129
G150	G736	7129
G66	G1060	7130
G129	G1118	7130
G101	G641	7131
G52	G1112	7131
G58	G415	7132
G66	G1151	7132
G186	G1041	7133
G121	G1151	7133
G52	G1217	7134
G91	G374	7135
G66	G1217	7135
G105	G391	7136
G121	G1234	7136
G97	G552	7137
G176	G1234	7137
G122	G552	7138
G176	G1259	7138
G85	G720	7139
G164	G1196	7139
G117	G1177	7140
G164	G1557	7140
G1	G297	7141
G101	G890	7141
G1	G557	7142
G36	G800	7142
G119	G189	7143
G1	G1439	7143
G120	G138	7144
G27	G644	7144
G10	G165	7145
G129	G933	7145
G136	G228	7146
G195	G1257	7146
G181	G863	7147
G136	G1166	7147
G113	G967	7148
G136	G1286	7148
G88	G509	7149
G49	G1522	7149
G169	G315	7150
G142	G977	7150
G169	G28	7151
G10	G357	7151
G66	G138	7152
G19	G1019	7152
G12	G192	7153
G99	G828	7153
G121	G341	7154
G110	G1404	7154
G121	G487	7155
G3	G516	7155
G66	G641	7156
G142	G1569	7156
G150	G76	7157
G121	G787	7157
G66	G896	7158
G135	G991	7158
G12	G1027	7159
G129	G1284	7159
G135	G80	7160
G12	G1111	7160
G6	G143	7161
G52	G1111	7161
G178	G255	7162
G66	G1305	7162
G63	G19	7163
G121	G1305	7163
G13	G301	7164
G66	G1343	7164
G1	G211	7165
G53	G664	7165
G1	G523	7166
G156	G1368	7166
G188	G611	7167
G1	G929	7167
G1	G1069	7168
G82	G1516	7168
G84	G462	7169
G131	G1490	7169
G84	G809	7170
G49	G874	7170
G153	G561	7171
G84	G1622	7171
G171	G379	7172
G169	G923	7173
G158	G1336	7173
G169	G1365	7174
G98	G1559	7174
G120	G28	7175
G44	G399	7175
G136	G144	7176
G42	G1392	7176
G136	G434	7177
G136	G486	7177
G117	G323	7178
G84	G1136	7178
G73	G618	7179
G171	G1240	7179
G76	G984	7180
G1	G1249	7180
G97	G406	7181
G84	G1288	7181
G133	G314	7182
G120	G1375	7182
G3	G1368	7183
G84	G1400	7183
G137	G928	7184
G136	G1553	7184
G3	G1342	7185
G120	G1576	7185
G193	G916	7186
G171	G1578	7186
G92	G623	7187
G10	G1005	7187
G169	G631	7188
G150	G1633	7188
G85	G451	7189
G169	G1362	7189
G1	G90	7190
G153	G1246	7190
G1	G341	7191
G18	G1352	7191
G66	G74	7192
G26	G1559	7192
G52	G135	7193
G143	G677	7193
G66	G201	7194
G169	G904	7194
G52	G337	7195
G72	G362	7195
G66	G447	7196
G58	G1597	7196
G36	G416	7197
G12	G672	7197
G101	G438	7198
G52	G849	7198
G35	G677	7199
G12	G939	7199
G36	G727	7200
G52	G939	7200
G126	G231	7201
G120	G483	7201
G2	G494	7202
G120	G857	7202
G136	G857	7203
G108	G1399	7203
G181	G1218	7204
G169	G1618	7204
G19	G63	7205
G1	G284	7205
G143	G6	7206
G10	G154	7206
G171	G300	7207
G106	G602	7207
G144	G512	7208
G10	G753	7208
G81	G770	7209
G171	G893	7209
G4	G1061	7210
G10	G1162	7210
G164	G1177	7211
G171	G1323	7211
G176	G27	7212
G111	G1430	7212
G176	G96	7213
G153	G812	7213
G176	G495	7214
G164	G1197	7214
G157	G836	7215
G121	G714	7216
G2	G1192	7216
G4	G640	7217
G52	G942	7217
G66	G947	7218
G50	G1385	7218
G66	G1107	7219
G83	G1219	7219
G121	G1107	7220
G188	G1246	7220
G52	G1411	7221
G193	G1460	7221
G1	G681	7222
G34	G839	7222
G176	G768	7223
G1	G789	7223
G154	G495	7224
G1	G971	7224
G51	G847	7225
G1	G953	7225
G150	G532	7226
G84	G979	7226
G171	G543	7227
G119	G611	7227
G20	G115	7228
G63	G1550	7228
G20	G117	7229
G126	G1580	7229
G36	G320	7230
G20	G533	7230
G186	G762	7231
G20	G1037	7231
G101	G514	7232
G20	G1257	7232
G20	G1307	7233
G32	G1416	7233
G33	G1206	7234
G20	G1435	7234
G34	G325	7235
G142	G1518	7235
G34	G468	7236
G129	G1389	7236
G34	G698	7237
G92	G1211	7237
G34	G714	7238
G150	G1372	7238
G34	G1145	7239
G193	G1586	7239
G124	G1102	7240
G34	G1254	7240
G136	G131	7241
G34	G1619	7241
G49	G1265	7242
G2	G1594	7242
G113	G245	7243
G164	G722	7243
G160	G47	7244
G66	G1000	7244
G34	G267	7245
G136	G1521	7245
G12	G1095	7246
G181	G1288	7246
G47	G160	7247
G49	G355	7247
G49	G441	7248
G113	G853	7248
G49	G617	7249
G109	G968	7249
G49	G873	7250
G178	G971	7250
G49	G937	7251
G178	G1168	7251
G164	G1069	7252
G62	G1111	7252
G131	G136	7253
G164	G1436	7253
G135	G487	7254
G49	G1475	7254
G99	G677	7255
G121	G772	7255
G12	G866	7256
G109	G1404	7256
G52	G866	7257
G3	G941	7257
G120	G69	7258
G162	G486	7258
G136	G198	7259
G27	G973	7259
G152	G494	7260
G136	G275	7261
G152	G1232	7261
G136	G296	7262
G19	G340	7262
G131	G318	7263
G136	G617	7263
G136	G648	7264
G19	G686	7264
G19	G710	7265
G136	G870	7265
G136	G960	7266
G106	G1246	7266
G121	G474	7267
G136	G1270	7267
G90	G1192	7268
G136	G1518	7268
G131	G227	7269
G12	G993	7269
G124	G323	7270
G12	G1415	7270
G66	G1415	7271
G164	G560	7272
G36	G438	7273
G164	G872	7273
G120	G60	7274
G151	G937	7274
G60	G109	7275
G136	G140	7275
G66	G750	7276
G77	G635	7277
G120	G747	7278
G151	G1035	7278
G136	G820	7279
G39	G1023	7279
G136	G924	7280
G60	G1380	7280
G1	G81	7281
G120	G1230	7281
G136	G1280	7282
G181	G1460	7282
G136	G1447	7283
G90	G1638	7283
G84	G550	7284
G120	G1310	7284
G8	G573	7285
G84	G1226	7285
G169	G967	7286
G139	G1543	7286
G93	G73	7287
G66	G207	7287
G12	G309	7288
G136	G561	7288
G52	G327	7289
G18	G640	7289
G66	G327	7290
G15	G1407	7290
G66	G396	7291
G84	G1604	7291
G109	G298	7292
G52	G401	7292
G52	G622	7293
G62	G1044	7293
G12	G704	7294
G3	G1618	7294
G52	G762	7295
G156	G1443	7295
G195	G456	7296
G52	G924	7296
G64	G193	7297
G66	G1081	7297
G121	G1088	7298
G39	G1591	7298
G176	G1088	7299
G72	G1630	7299
G122	G774	7300
G66	G1136	7300
G90	G321	7301
G121	G1136	7301
G66	G1141	7302
G81	G1281	7302
G193	G797	7303
G176	G1141	7303
G16	G254	7304
G12	G1210	7304
G35	G1017	7305
G176	G1288	7305
G12	G1318	7306
G35	G1349	7306
G189	G1399	7307
G52	G1400	7307
G176	G1400	7308
G131	G1578	7308
G10	G103	7309
G136	G1136	7309
G162	G502	7310
G133	G1061	7311
G169	G1628	7311
G121	G30	7312
G117	G1399	7312
G176	G338	7313
G141	G1534	7313
G121	G349	7314
G66	G353	7315
G122	G989	7315
G176	G353	7316
G150	G581	7316
G52	G637	7317
G19	G1086	7317
G66	G637	7318
G19	G1193	7318
G12	G1256	7319
G131	G1527	7319
G193	G64	7320
G66	G1256	7320
G99	G874	7321
G121	G1287	7321
G135	G921	7322
G12	G1364	7322
G73	G93	7323
G10	G1499	7323
G171	G1031	7324
G97	G1569	7324
G81	G1	7325
G171	G1440	7325
G131	G604	7326
G84	G764	7326
G109	G60	7327
G12	G105	7327
G66	G614	7328
G187	G682	7328
G19	G269	7329
G66	G881	7329
G135	G958	7330
G121	G964	7330
G189	G987	7331
G121	G1221	7332
G137	G1605	7332
G176	G1310	7333
G2	G1544	7333
G8	G540	7334
G12	G1360	7334
G75	G150	7335
G52	G1416	7335
G149	G934	7336
G66	G1576	7337
G84	G298	7338
G64	G1061	7338
G157	G135	7339
G84	G489	7339
G84	G565	7340
G49	G1378	7340
G84	G1451	7341
G60	G1536	7341
G13	G39	7342
G84	G1458	7342
G136	G770	7343
G13	G1552	7343
G139	G454	7344
G12	G74	7345
G157	G515	7345
G52	G383	7346
G34	G1127	7346
G66	G792	7347
G168	G808	7347
G15	G1188	7348
G52	G1380	7348
G171	G378	7349
G169	G636	7350
G67	G850	7350
G84	G353	7351
G97	G1540	7351
G84	G977	7352
G143	G1449	7352
G84	G1191	7353
G15	G1233	7353
G10	G117	7354
G98	G181	7354
G176	G216	7355
G120	G586	7355
G10	G934	7356
G143	G1329	7356
G171	G803	7357
G122	G1479	7357
G171	G869	7358
G172	G1077	7358
G52	G1012	7359
G96	G1477	7359
G53	G83	7360
G84	G793	7360
G21	G585	7361
G178	G688	7361
G20	G155	7362
G89	G1350	7362
G20	G205	7363
G22	G392	7363
G20	G601	7364
G105	G915	7364
G69	G193	7365
G20	G1404	7365
G20	G1575	7366
G193	G1622	7366
G34	G56	7367
G152	G1540	7367
G34	G434	7368
G55	G1561	7368
G34	G637	7369
G35	G1400	7369
G136	G347	7370
G136	G722	7371
G108	G1599	7371
G164	G116	7372
G62	G217	7372
G49	G213	7373
G62	G1472	7373
G164	G276	7374
G49	G293	7375
G176	G1392	7375
G49	G412	7376
G88	G1120	7376
G101	G567	7377
G49	G1189	7377
G99	G752	7378
G49	G1621	7378
G12	G152	7379
G35	G1120	7379
G66	G420	7380
G117	G1308	7380
G58	G851	7381
G52	G1482	7381
G62	G635	7382
G121	G1482	7382
G42	G1232	7383
G52	G1628	7383
G99	G244	7384
G136	G1363	7384
G120	G1365	7385
G58	G1621	7385
G66	G987	7386
G58	G1131	7386
G193	G69	7387
G121	G987	7387
G19	G919	7388
G52	G1139	7388
G84	G772	7389
G164	G44	7390
G83	G53	7390
G164	G154	7391
G85	G677	7391
G164	G194	7392
G57	G933	7392
G79	G306	7393
G164	G556	7393
G49	G530	7394
G58	G564	7394
G99	G259	7395
G120	G975	7395
G68	G1089	7396
G136	G1205	7397
G108	G1391	7397
G181	G98	7398
G120	G1416	7398
G1	G116	7399
G36	G942	7399
G84	G1110	7400
G35	G1119	7400
G39	G13	7401
G84	G1518	7401
G169	G739	7402
G85	G1489	7402
G135	G157	7403
G52	G159	7403
G150	G75	7404
G176	G206	7404
G84	G235	7405
G106	G812	7405
G137	G206	7406
G121	G357	7406
G188	G85	7407
G52	G425	7407
G1	G637	7408
G99	G1457	7408
G12	G643	7409
G53	G1043	7409
G136	G727	7410
G154	G798	7410
G30	G741	7411
G12	G748	7411
G120	G780	7412
G132	G5	7413
G121	G806	7413
G105	G878	7414
G12	G987	7414
G84	G503	7415
G84	G1100	7415
G136	G822	7416
G84	G1111	7416
G10	G150	7417
G84	G1146	7417
G156	G369	7418
G12	G1152	7418
G184	G894	7419
G121	G1152	7419
G193	G429	7420
G120	G1432	7420
G33	G1283	7421
G1	G1446	7421
G60	G842	7422
G120	G1454	7422
G172	G685	7423
G176	G1493	7423
G169	G135	7424
G70	G1239	7424
G169	G734	7425
G153	G890	7425
G159	G408	7426
G169	G1159	7426
G34	G1070	7427
G169	G1255	7427
G2	G1479	7428
G169	G1617	7428
G171	G310	7429
G1	G325	7429
G1	G898	7430
G88	G1095	7430
G176	G117	7431
G105	G254	7431
G78	G203	7432
G12	G534	7432
G114	G193	7433
G66	G534	7433
G12	G842	7434
G122	G1580	7434
G66	G842	7435
G152	G1037	7435
G66	G934	7436
G130	G329	7437
G119	G1080	7438
G52	G1339	7438
G12	G1539	7439
G136	G444	7440
G89	G464	7440
G1	G124	7441
G3	G785	7441
G1	G132	7442
G35	G399	7442
G171	G649	7443
G35	G733	7443
G84	G619	7444
G152	G661	7444
G1	G506	7445
G99	G834	7445
G1	G810	7446
G139	G1622	7446
G135	G203	7447
G169	G744	7447
G169	G1402	7448
G115	G1614	7448
G129	G228	7449
G176	G330	7449
G12	G1296	7450
G2	G1383	7450
G83	G634	7451
G66	G1586	7451
G1	G178	7452
G36	G888	7452
G1	G348	7453
G27	G354	7453
G129	G697	7454
G1	G711	7454
G158	G604	7455
G1	G731	7455
G193	G114	7456
G1	G1268	7456
G169	G304	7457
G150	G771	7457
G150	G10	7458
G171	G227	7458
G5	G132	7459
G171	G1381	7459
G85	G188	7460
G84	G1320	7460
G106	G136	7461
G10	G1035	7461
G122	G543	7462
G176	G652	7462
G107	G1309	7463
G171	G1585	7463
G1	G106	7464
G27	G1296	7464
G20	G97	7465
G143	G793	7465
G20	G309	7466
G136	G1117	7466
G20	G446	7467
G42	G938	7467
G20	G606	7468
G148	G1199	7468
G93	G230	7469
G20	G728	7469
G137	G320	7470
G20	G1155	7470
G188	G34	7471
G20	G1472	7471
G93	G1272	7472
G20	G1568	7472
G34	G166	7473
G150	G642	7473
G34	G413	7474
G89	G995	7474
G34	G514	7475
G155	G1109	7475
G34	G970	7476
G34	G1166	7477
G172	G1550	7477
G142	G135	7478
G34	G1167	7478
G64	G117	7479
G91	G377	7480
G34	G1361	7480
G88	G675	7481
G34	G1503	7481
G56	G552	7482
G20	G1532	7482
G164	G422	7483
G91	G1550	7483
G120	G381	7484
G52	G485	7485
G57	G836	7485
G12	G908	7486
G5	G1618	7486
G150	G443	7487
G66	G908	7487
G49	G218	7488
G186	G720	7488
G164	G285	7489
G3	G1294	7489
G49	G654	7490
G135	G715	7490
G49	G990	7491
G15	G1149	7491
G49	G1477	7492
G34	G1509	7492
G52	G1037	7493
G109	G1196	7493
G189	G739	7494
G52	G1183	7494
G19	G87	7495
G12	G1521	7495
G40	G367	7496
G136	G422	7496
G120	G589	7497
G85	G816	7497
G150	G271	7498
G120	G1295	7498
G193	G1177	7499
G1	G1482	7499
G32	G416	7500
G169	G1314	7500
G42	G2	7501
G176	G669	7501
G189	G329	7502
G66	G753	7502
G143	G564	7503
G121	G854	7503
G2	G42	7504
G176	G854	7504
G195	G854	7505
G12	G1131	7505
G135	G142	7506
G121	G1429	7506
G166	G836	7507
G66	G1486	7507
G72	G1452	7508
G121	G1486	7508
G150	G939	7509
G121	G1501	7509
G87	G19	7510
G121	G1541	7510
G131	G1366	7511
G121	G1574	7511
G195	G1519	7512
G52	G1620	7512
G164	G605	7513
G19	G1597	7513
G3	G329	7514
G164	G696	7514
G164	G707	7515
G36	G1198	7515
G181	G1198	7516
G164	G1461	7516
G49	G56	7517
G150	G627	7517
G49	G199	7518
G62	G1125	7518
G117	G64	7519
G120	G355	7519
G34	G188	7520
G120	G462	7520
G136	G106	7521
G49	G542	7521
G143	G543	7522
G136	G579	7522
G49	G977	7523
G137	G1424	7523
G19	G150	7524
G136	G1101	7524
G88	G861	7525
G120	G1594	7525
G132	G360	7526
G84	G520	7526
G84	G35	7527
G169	G446	7527
G169	G548	7528
G33	G899	7528
G176	G92	7529
G80	G1549	7529
G66	G349	7530
G80	G852	7530
G147	G251	7531
G66	G682	7531
G121	G866	7532
G110	G1638	7532
G121	G1006	7533
G44	G239	7534
G66	G1111	7534
G176	G1111	7535
G33	G1432	7535
G176	G1146	7536
G60	G1243	7536
G122	G827	7537
G121	G1441	7537
G160	G1412	7538
G176	G1441	7538
G47	G1035	7539
G12	G1630	7539
G108	G385	7540
G1	G571	7540
G67	G1047	7541
G1	G1161	7541
G66	G53	7542
G71	G1249	7542
G66	G56	7543
G180	G1504	7543
G176	G56	7544
G122	G598	7544
G66	G97	7545
G73	G864	7545
G12	G149	7546
G120	G562	7546
G66	G149	7547
G141	G810	7547
G12	G177	7548
G157	G371	7548
G171	G180	7549
G88	G740	7549
G12	G453	7550
G38	G1619	7550
G155	G36	7551
G66	G518	7551
G121	G518	7552
G35	G598	7552
G26	G292	7553
G1	G558	7553
G101	G416	7554
G12	G697	7554
G184	G475	7555
G52	G697	7555
G171	G741	7556
G141	G1017	7556
G34	G801	7557
G1	G1103	7558
G49	G372	7559
G12	G1147	7559
G121	G1162	7560
G184	G1539	7560
G78	G1217	7561
G136	G1221	7561
G129	G1275	7562
G136	G1288	7562
G52	G1352	7563
G136	G973	7564
G12	G1493	7564
G171	G218	7565
G169	G841	7565
G169	G154	7566
G83	G161	7566
G169	G199	7567
G96	G1390	7567
G169	G323	7568
G134	G1444	7568
G18	G1177	7569
G42	G194	7570
G169	G1021	7570
G134	G863	7571
G169	G1622	7571
G161	G83	7572
G84	G346	7572
G98	G8	7573
G84	G1481	7573
G8	G98	7574
G84	G1587	7574
G194	G42	7575
G10	G80	7575
G90	G535	7576
G10	G1144	7576
G142	G486	7577
G10	G1490	7577
G1	G234	7578
G118	G303	7578
G195	G497	7579
G1	G785	7579
G143	G1093	7580
G1	G1201	7580
G150	G365	7581
G1	G1340	7581
G36	G155	7582
G1	G1567	7582
G12	G24	7583
G195	G454	7583
G66	G151	7584
G113	G1111	7584
G121	G301	7585
G68	G388	7586
G176	G482	7586
G62	G508	7587
G52	G532	7587
G193	G757	7588
G52	G1477	7588
G66	G1477	7589
G143	G1543	7589
G150	G19	7590
G84	G1198	7590
G35	G84	7591
G120	G1016	7591
G137	G458	7592
G1	G68	7593
G137	G487	7593
G24	G492	7594
G1	G514	7594
G1	G765	7595
G44	G1631	7595
G8	G875	7596
G1	G1003	7596
G141	G379	7597
G12	G1602	7597
G1	G530	7598
G178	G1380	7598
G1	G713	7599
G88	G1393	7599
G171	G911	7600
G126	G1357	7600
G171	G1207	7601
G49	G1241	7601
G84	G256	7602
G80	G1472	7602
G84	G799	7603
G88	G1194	7603
G182	G610	7604
G84	G1055	7604
G84	G311	7605
G184	G1524	7605
G176	G1073	7606
G80	G1307	7606
G10	G745	7607
G160	G899	7607
G67	G389	7608
G20	G240	7609
G129	G545	7609
G20	G472	7610
G186	G1118	7610
G20	G709	7611
G141	G878	7611
G20	G788	7612
G2	G865	7612
G114	G326	7613
G20	G895	7613
G188	G602	7614
G20	G1087	7614
G158	G399	7615
G20	G1293	7615
G90	G912	7616
G20	G1555	7616
G121	G1451	7617
G49	G1528	7617
G34	G396	7618
G42	G454	7618
G79	G982	7619
G34	G1034	7619
G131	G267	7620
G49	G1474	7620
G120	G535	7621
G101	G1193	7621
G89	G46	7622
G136	G535	7622
G66	G248	7623
G58	G1038	7623
G49	G346	7624
G152	G677	7624
G34	G692	7625
G136	G746	7625
G49	G759	7626
G169	G1379	7626
G49	G1094	7627
G32	G1539	7627
G90	G1120	7628
G49	G1266	7628
G195	G880	7629
G49	G1428	7629
G65	G860	7630
G164	G1581	7630
G169	G214	7631
G150	G1076	7631
G52	G328	7632
G131	G1421	7632
G12	G722	7633
G62	G945	7633
G66	G722	7634
G3	G1354	7634
G46	G89	7635
G136	G821	7635
G84	G1196	7636
G84	G152	7637
G195	G363	7637
G84	G1024	7638
G195	G1620	7638
G184	G1089	7639
G84	G1094	7639
G153	G1500	7640
G84	G1575	7640
G164	G433	7641
G152	G1332	7641
G101	G315	7642
G164	G521	7642
G99	G331	7643
G164	G1635	7643
G49	G85	7644
G162	G1102	7644
G49	G984	7645
G85	G999	7645
G117	G468	7646
G49	G1055	7646
G49	G1523	7647
G97	G1545	7647
G66	G9	7648
G106	G829	7648
G121	G39	7649
G5	G1297	7649
G127	G249	7650
G66	G468	7650
G121	G547	7651
G189	G1476	7651
G52	G621	7652
G12	G811	7653
G141	G1333	7653
G52	G867	7654
G178	G1333	7654
G35	G404	7655
G12	G1153	7655
G163	G109	7656
G52	G1267	7656
G9	G723	7657
G176	G1267	7657
G67	G1157	7658
G176	G1472	7658
G52	G1568	7659
G157	G65	7660
G84	G436	7660
G171	G821	7661
G89	G1550	7661
G171	G980	7662
G135	G1519	7662
G84	G9	7663
G2	G1592	7663
G176	G42	7664
G134	G1349	7664
G136	G44	7665
G168	G1191	7665
G120	G53	7666
G44	G1477	7666
G84	G167	7667
G110	G1390	7667
G66	G206	7668
G129	G714	7668
G153	G261	7669
G176	G272	7670
G42	G1246	7670
G48	G245	7671
G12	G494	7671
G190	G362	7672
G52	G603	7672
G176	G622	7673
G189	G1310	7673
G176	G718	7674
G189	G1393	7674
G39	G206	7675
G52	G797	7675
G84	G867	7676
G60	G940	7676
G70	G855	7677
G52	G897	7677
G155	G352	7678
G66	G897	7678
G63	G181	7679
G84	G1230	7679
G84	G1267	7680
G12	G1392	7681
G78	G83	7682
G66	G1592	7682
G195	G798	7683
G136	G1623	7683
G99	G1358	7684
G136	G1624	7684
G171	G154	7685
G119	G1311	7685
G171	G697	7686
G97	G1468	7686
G142	G1524	7687
G171	G1597	7687
G136	G919	7688
G97	G1295	7688
G59	G53	7689
G136	G1550	7689
G169	G128	7690
G183	G843	7690
G169	G377	7691
G115	G1361	7691
G171	G8	7692
G108	G375	7692
G10	G226	7693
G195	G1506	7693
G171	G1186	7694
G65	G436	7695
G171	G1196	7695
G186	G393	7696
G171	G1405	7696
G193	G171	7697
G10	G1501	7697
G22	G1174	7698
G84	G1507	7698
G12	G84	7699
G36	G947	7699
G176	G89	7700
G3	G312	7700
G15	G66	7701
G176	G398	7701
G83	G78	7702
G176	G827	7702
G66	G15	7703
G121	G989	7703
G42	G939	7704
G66	G1153	7704
G52	G1283	7705
G171	G930	7706
G52	G1441	7706
G176	G1187	7707
G66	G1441	7707
G66	G444	7708
G143	G973	7708
G126	G1109	7709
G1	G1625	7709
G10	G61	7710
G2	G813	7710
G143	G746	7711
G10	G1177	7711
G171	G33	7712
G53	G59	7712
G10	G36	7713
G181	G63	7713
G10	G68	7714
G48	G955	7714
G20	G11	7715
G136	G771	7715
G20	G414	7716
G4	G947	7716
G20	G551	7717
G108	G978	7717
G20	G990	7718
G162	G1089	7718
G65	G157	7719
G20	G1584	7719
G109	G163	7720
G21	G438	7720
G34	G364	7721
G137	G1591	7721
G34	G664	7722
G87	G380	7723
G49	G26	7724
G49	G185	7725
G15	G1579	7725
G49	G302	7726
G15	G380	7726
G164	G370	7727
G172	G1613	7727
G49	G632	7728
G97	G1546	7728
G164	G1019	7729
G82	G1273	7729
G49	G1077	7730
G164	G1608	7730
G136	G484	7731
G73	G829	7731
G52	G209	7732
G188	G326	7732
G66	G471	7733
G188	G631	7733
G121	G481	7734
G141	G1158	7734
G122	G567	7735
G12	G740	7735
G64	G684	7736
G66	G740	7736
G12	G763	7737
G15	G799	7737
G176	G763	7738
G11	G1120	7738
G96	G565	7739
G121	G837	7739
G66	G1075	7740
G97	G1641	7740
G30	G774	7741
G12	G1089	7741
G52	G1089	7742
G176	G1206	7743
G39	G1307	7743
G164	G111	7744
G162	G1348	7744
G164	G234	7745
G35	G1618	7745
G114	G271	7746
G164	G347	7746
G150	G129	7747
G164	G578	7747
G164	G689	7748
G91	G848	7748
G164	G898	7749
G142	G1592	7749
G193	G764	7750
G164	G1411	7750
G136	G38	7751
G134	G798	7751
G194	G317	7752
G120	G416	7752
G49	G496	7753
G79	G841	7753
G136	G923	7754
G97	G1281	7754
G49	G1007	7755
G79	G1524	7755
G35	G752	7756
G136	G1042	7756
G49	G1149	7757
G129	G1238	7757
G185	G494	7758
G120	G1417	7758
G84	G826	7760
G12	G31	7761
G34	G473	7761
G66	G613	7762
G135	G1585	7762
G3	G268	7763
G12	G788	7763
G96	G439	7764
G52	G896	7764
G147	G391	7765
G121	G1144	7765
G126	G500	7766
G12	G1164	7766
G52	G1164	7767
G34	G1546	7767
G12	G1165	7768
G176	G855	7769
G121	G1240	7769
G176	G1253	7770
G62	G1580	7770
G176	G447	7771
G66	G1490	7771
G10	G574	7772
G62	G831	7772
G169	G115	7773
G129	G150	7773
G169	G440	7774
G91	G1232	7774
G152	G257	7775
G169	G722	7775
G169	G1077	7776
G19	G1431	7776
G134	G305	7777
G169	G1262	7777
G2	G1147	7778
G169	G1311	7778
G38	G226	7779
G171	G261	7779
G193	G667	7780
G1	G723	7780
G119	G1039	7781
G171	G1527	7781
G171	G478	7782
G78	G1608	7782
G137	G313	7783
G171	G1507	7783
G169	G91	7784
G164	G1024	7784
G169	G354	7785
G169	G772	7786
G13	G1507	7786
G84	G531	7787
G97	G597	7787
G73	G1282	7788
G84	G1502	7788
G1	G338	7789
G1	G561	7790
G49	G743	7791
G1	G872	7791
G58	G675	7792
G1	G1364	7792
G52	G21	7793
G195	G1469	7793
G176	G21	7794
G99	G237	7794
G121	G108	7795
G52	G134	7795
G30	G1010	7796
G66	G163	7797
G35	G817	7797
G176	G497	7798
G110	G934	7798
G176	G663	7799
G39	G1164	7799
G12	G765	7800
G153	G1245	7800
G90	G256	7801
G52	G765	7801
G66	G771	7802
G153	G1640	7802
G8	G995	7803
G66	G1003	7803
G12	G1423	7804
G99	G1577	7804
G195	G118	7805
G52	G1630	7805
G100	G212	7806
G10	G240	7806
G117	G827	7807
G10	G922	7807
G129	G795	7808
G10	G1237	7808
G84	G57	7809
G64	G867	7809
G84	G907	7810
G108	G1470	7810
G119	G1007	7811
G84	G1011	7811
G63	G1245	7812
G84	G1411	7812
G136	G393	7813
G69	G498	7813
G156	G655	7814
G10	G974	7814
G86	G113	7815
G136	G995	7815
G1	G319	7816
G105	G1627	7816
G181	G411	7817
G1	G913	7817
G53	G803	7818
G1	G1449	7818
G129	G685	7819
G1	G1569	7819
G66	G937	7820
G1	G1584	7820
G164	G474	7821
G2	G627	7821
G176	G231	7822
G3	G598	7822
G176	G741	7823
G3	G1284	7823
G5	G707	7824
G66	G1109	7824
G171	G60	7825
G90	G1605	7825
G171	G110	7826
G129	G1149	7826
G171	G189	7827
G90	G518	7828
G171	G526	7828
G87	G70	7829
G171	G809	7829
G34	G953	7830
G171	G1029	7830
G119	G799	7831
G171	G1064	7831
G147	G1093	7832
G1	G1339	7832
G70	G87	7833
G171	G1563	7833
G169	G817	7834
G108	G1573	7834
G2	G359	7835
G169	G942	7835
G139	G504	7836
G84	G608	7836
G10	G24	7837
G96	G413	7837
G10	G133	7838
G108	G245	7838
G118	G195	7839
G1	G251	7840
G90	G1371	7840
G1	G1445	7841
G19	G1507	7841
G5	G1447	7842
G1	G1596	7842
G195	G438	7843
G171	G636	7843
G113	G86	7844
G171	G659	7844
G1	G986	7845
G113	G1247	7845
G34	G485	7846
G58	G1526	7846
G20	G209	7847
G135	G1591	7847
G20	G212	7848
G135	G1285	7848
G108	G121	7849
G20	G583	7849
G108	G692	7850
G20	G983	7850
G20	G1130	7851
G119	G1634	7851
G148	G348	7852
G20	G1137	7852
G141	G1465	7853
G20	G1581	7853
G157	G1028	7854
G20	G1590	7854
G34	G218	7855
G90	G1357	7855
G53	G323	7856
G34	G572	7856
G79	G438	7857
G34	G723	7857
G34	G774	7858
G88	G1351	7858
G80	G944	7859
G34	G1427	7859
G51	G115	7860
G49	G479	7860
G67	G619	7861
G49	G763	7861
G164	G1181	7862
G90	G1233	7862
G66	G513	7863
G4	G1017	7863
G12	G674	7864
G108	G1537	7864
G137	G790	7865
G66	G851	7865
G49	G171	7866
G123	G1412	7866
G49	G676	7867
G152	G1566	7867
G164	G730	7868
G153	G829	7868
G88	G285	7869
G12	G655	7869
G47	G551	7870
G121	G655	7870
G12	G718	7871
G139	G1640	7871
G66	G1204	7872
G59	G1579	7872
G100	G1019	7873
G176	G1590	7873
G136	G453	7874
G29	G1469	7874
G147	G645	7875
G136	G917	7875
G84	G484	7876
G183	G1168	7876
G143	G475	7877
G169	G1252	7877
G121	G103	7878
G131	G1238	7878
G121	G558	7879
G81	G1309	7879
G16	G234	7880
G121	G560	7880
G121	G618	7881
G35	G1329	7881
G85	G608	7882
G176	G700	7882
G139	G10	7883
G12	G923	7883
G52	G923	7884
G134	G658	7885
G176	G923	7885
G124	G100	7886
G52	G1005	7886
G115	G811	7887
G176	G1005	7887
G88	G478	7888
G12	G1159	7888
G66	G1159	7889
G115	G1454	7889
G147	G503	7890
G121	G1159	7890
G57	G751	7891
G176	G1371	7891
G131	G1487	7892
G121	G1598	7892
G164	G353	7893
G189	G1415	7893
G164	G606	7894
G122	G1152	7894
G10	G139	7895
G49	G623	7895
G113	G845	7896
G136	G855	7896
G157	G87	7897
G136	G1190	7897
G60	G70	7898
G169	G281	7898
G70	G60	7899
G169	G370	7899
G99	G320	7900
G169	G735	7900
G87	G157	7901
G171	G791	7901
G102	G467	7902
G121	G491	7902
G176	G516	7903
G126	G526	7903
G113	G237	7904
G176	G536	7904
G12	G741	7905
G189	G967	7905
G121	G741	7906
G113	G1068	7906
G121	G895	7907
G158	G1493	7907
G100	G124	7908
G52	G1080	7908
G66	G1101	7909
G65	G1525	7909
G119	G1060	7910
G121	G1101	7910
G195	G910	7911
G52	G1452	7911
G84	G148	7912
G34	G1089	7912
G84	G460	7913
G101	G725	7913
G68	G791	7914
G84	G1467	7914
G134	G222	7915
G171	G1424	7915
G12	G63	7916
G150	G955	7916
G136	G68	7917
G143	G1232	7917
G12	G228	7918
G136	G1284	7918
G3	G636	7919
G121	G251	7920
G91	G1335	7920
G115	G51	7921
G12	G259	7921
G12	G501	7922
G35	G1557	7922
G153	G339	7923
G176	G589	7923
G52	G629	7924
G101	G1156	7924
G188	G49	7925
G121	G629	7925
G66	G670	7926
G88	G1460	7926
G35	G474	7927
G52	G748	7927
G164	G758	7928
G176	G1480	7928
G66	G814	7929
G178	G1148	7929
G66	G865	7930
G99	G1378	7930
G67	G727	7931
G84	G1240	7931
G87	G720	7932
G84	G1260	7932
G130	G1055	7933
G120	G1302	7933
G101	G812	7934
G12	G1307	7934
G60	G203	7935
G93	G751	7936
G52	G1491	7936
G176	G1391	7937
G121	G1514	7937
G169	G525	7938
G169	G567	7939
G62	G1406	7939
G66	G803	7940
G169	G1468	7940
G159	G375	7941
G10	G491	7941
G10	G1080	7942
G86	G1450	7942
G52	G55	7943
G44	G1011	7943
G121	G83	7944
G117	G1566	7944
G52	G306	7945
G131	G1201	7945
G152	G251	7946
G66	G571	7946
G89	G1316	7947
G152	G343	7948
G121	G845	7948
G12	G1018	7949
G100	G1266	7949
G121	G1018	7950
G117	G507	7951
G12	G1074	7951
G176	G1124	7952
G117	G1536	7952
G127	G415	7953
G66	G1215	7953
G11	G1227	7954
G52	G1382	7954
G171	G272	7955
G3	G938	7955
G171	G514	7956
G184	G944	7956
G171	G603	7957
G169	G856	7957
G171	G921	7958
G96	G1283	7958
G171	G1329	7959
G112	G1457	7959
G169	G727	7960
G97	G1393	7960
G142	G465	7961
G84	G787	7961
G110	G1117	7962
G84	G1154	7962
G12	G245	7963
G91	G1605	7963
G121	G245	7964
G24	G1415	7964
G97	G415	7965
G121	G822	7965
G52	G957	7966
G117	G1044	7966
G10	G33	7967
G97	G78	7967
G10	G399	7968
G97	G1436	7968
G10	G1134	7969
G184	G1386	7969
G13	G667	7970
G10	G1242	7970
G10	G1549	7971
G181	G1476	7972
G120	G1631	7972
G88	G272	7973
G52	G1135	7973
G21	G223	7974
G72	G594	7974
G20	G389	7975
G129	G385	7976
G20	G732	7976
G20	G834	7977
G155	G1519	7977
G3	G239	7978
G20	G996	7978
G21	G456	7979
G3	G886	7979
G34	G231	7980
G3	G1124	7980
G34	G521	7981
G153	G1413	7981
G91	G398	7982
G34	G558	7982
G34	G701	7983
G62	G1023	7983
G34	G1077	7984
G129	G1582	7984
G34	G1236	7985
G83	G1394	7985
G195	G841	7986
G34	G1336	7986
G20	G770	7987
G178	G1604	7987
G49	G868	7988
G34	G1258	7988
G181	G1491	7989
G120	G1499	7989
G49	G78	7990
G34	G940	7990
G49	G202	7991
G68	G727	7991
G49	G362	7992
G186	G1028	7992
G78	G97	7993
G164	G460	7993
G181	G977	7994
G49	G818	7995
G110	G818	7995
G176	G1023	7996
G164	G1045	7996
G49	G1063	7997
G90	G1391	7997
G32	G616	7998
G164	G1250	7998
G152	G1048	7999
G49	G1526	7999
G121	G307	8000
G27	G1584	8000
G49	G188	8001
G66	G309	8001
G121	G511	8002
G66	G1180	8002
G176	G1180	8003
G135	G1545	8003
G136	G37	8004
G30	G933	8004
G136	G993	8005
G164	G206	8006
G169	G279	8006
G164	G97	8007
G169	G291	8007
G52	G226	8008
G156	G1536	8008
G56	G108	8009
G52	G340	8009
G121	G340	8010
G81	G573	8010
G52	G929	8011
G89	G1342	8011
G164	G418	8012
G121	G1158	8012
G164	G1004	8013
G111	G1412	8013
G141	G335	8014
G164	G1228	8014
G164	G1470	8015
G54	G1506	8015
G188	G259	8016
G164	G1493	8016
G120	G139	8017
G173	G1540	8017
G136	G142	8018
G32	G1533	8018
G120	G151	8019
G192	G807	8019
G87	G78	8020
G120	G346	8020
G136	G635	8021
G49	G673	8022
G120	G1184	8023
G150	G1484	8023
G136	G1327	8024
G193	G1518	8024
G169	G213	8025
G62	G822	8025
G85	G176	8026
G1	G946	8026
G1	G1071	8027
G49	G1635	8027
G169	G963	8028
G100	G1191	8028
G51	G713	8029
G169	G1152	8029
G169	G1226	8030
G195	G1470	8030
G66	G12	8031
G12	G81	8032
G66	G1086	8032
G176	G208	8033
G119	G1076	8033
G136	G244	8034
G194	G1536	8034
G176	G287	8035
G36	G342	8035
G171	G305	8036
G91	G1127	8036
G12	G352	8037
G121	G413	8038
G131	G1538	8038
G12	G439	8039
G101	G1496	8039
G171	G490	8040
G193	G141	8041
G1	G828	8041
G136	G828	8042
G184	G1123	8042
G1	G879	8043
G78	G1194	8043
G85	G351	8044
G171	G990	8044
G129	G431	8045
G176	G1033	8045
G2	G1310	8046
G79	G360	8047
G4	G1051	8048
G12	G1304	8048
G81	G389	8049
G52	G1304	8049
G153	G369	8050
G171	G1386	8050
G121	G1391	8051
G139	G1540	8051
G5	G1370	8052
G1	G1464	8052
G178	G951	8053
G136	G1585	8053
G169	G180	8054
G16	G1404	8054
G169	G347	8055
G162	G864	8055
G152	G881	8056
G84	G1628	8056
G49	G511	8057
G3	G1393	8057
G1	G308	8058
G135	G1239	8058
G1	G563	8059
G85	G834	8059
G3	G456	8060
G1	G1228	8060
G121	G17	8061
G48	G49	8061
G176	G17	8062
G49	G48	8062
G12	G46	8063
G115	G847	8063
G176	G85	8064
G121	G102	8064
G121	G184	8065
G141	G193	8065
G52	G216	8066
G194	G1601	8066
G52	G363	8067
G189	G1122	8067
G176	G443	8068
G5	G1364	8068
G66	G608	8069
G108	G1208	8069
G176	G886	8070
G65	G1093	8070
G3	G398	8071
G121	G1435	8071
G129	G541	8072
G66	G1447	8072
G72	G1132	8073
G52	G1460	8073
G84	G47	8074
G78	G87	8075
G84	G578	8075
G176	G1615	8076
G142	G1186	8077
G136	G1313	8077
G169	G74	8078
G152	G1244	8078
G108	G56	8079
G169	G224	8079
G1	G1261	8080
G62	G1335	8080
G171	G93	8081
G68	G1543	8081
G171	G103	8082
G97	G164	8082
G164	G227	8083
G178	G455	8084
G10	G840	8084
G178	G727	8085
G164	G1104	8085
G133	G588	8086
G10	G1438	8086
G171	G918	8087
G1	G977	8088
G188	G1233	8088
G84	G386	8089
G151	G1405	8089
G178	G1211	8090
G84	G1352	8090
G12	G16	8091
G173	G685	8091
G52	G16	8092
G179	G1320	8092
G66	G16	8093
G146	G399	8093
G112	G244	8094
G66	G751	8095
G99	G765	8095
G156	G904	8096
G52	G1396	8096
G110	G72	8097
G66	G1471	8097
G1	G1169	8098
G136	G1201	8098
G84	G1035	8099
G28	G1340	8099
G63	G685	8100
G169	G1241	8100
G10	G476	8101
G100	G1109	8101
G67	G254	8102
G52	G408	8102
G12	G690	8103
G136	G1233	8103
G162	G607	8104
G171	G1406	8104
G10	G73	8105
G34	G1389	8105
G20	G166	8106
G152	G181	8106
G20	G204	8107
G152	G1010	8107
G20	G373	8108
G24	G713	8108
G148	G32	8109
G20	G1162	8109
G34	G78	8110
G157	G380	8110
G1	G573	8111
G34	G783	8111
G20	G79	8112
G53	G141	8112
G49	G420	8113
G153	G1349	8113
G33	G473	8114
G49	G749	8114
G20	G1090	8115
G143	G1266	8116
G20	G1445	8116
G177	G473	8117
G136	G1374	8117
G164	G484	8118
G134	G1634	8118
G49	G641	8119
G3	G850	8119
G141	G1019	8120
G49	G1027	8120
G164	G1038	8121
G43	G114	8122
G49	G1443	8122
G181	G964	8123
G164	G1499	8123
G121	G219	8124
G140	G1415	8124
G120	G273	8125
G42	G503	8125
G120	G1150	8126
G5	G1551	8126
G1	G650	8127
G162	G1055	8127
G164	G18	8128
G131	G442	8128
G101	G184	8129
G164	G453	8130
G141	G900	8130
G164	G970	8131
G117	G1269	8131
G184	G101	8132
G164	G1332	8132
G1	G1285	8133
G15	G1460	8133
G136	G117	8134
G153	G1541	8134
G49	G260	8135
G3	G283	8135
G120	G572	8136
G44	G972	8136
G90	G738	8137
G136	G980	8137
G90	G1268	8138
G136	G1427	8138
G134	G939	8139
G136	G1633	8139
G169	G1210	8140
G26	G1581	8140
G181	G829	8141
G171	G1054	8141
G114	G43	8142
G52	G240	8142
G12	G360	8143
G12	G421	8144
G160	G1284	8144
G12	G733	8145
G85	G1641	8145
G181	G152	8146
G34	G697	8147
G66	G1045	8147
G150	G284	8148
G66	G1225	8148
G3	G766	8149
G176	G1327	8149
G36	G673	8150
G12	G1417	8150
G78	G813	8151
G121	G1531	8151
G141	G53	8152
G121	G1573	8152
G32	G148	8153
G1	G833	8153
G72	G110	8154
G84	G373	8154
G2	G567	8155
G84	G717	8155
G12	G9	8156
G35	G1411	8156
G121	G9	8157
G152	G84	8157
G52	G26	8158
G48	G1579	8158
G84	G37	8159
G127	G636	8159
G120	G54	8160
G158	G766	8160
G52	G60	8161
G62	G1012	8161
G66	G60	8162
G112	G540	8162
G121	G107	8163
G54	G1407	8163
G137	G164	8164
G136	G184	8164
G121	G210	8165
G87	G894	8165
G12	G266	8166
G133	G1417	8166
G66	G266	8167
G101	G1570	8167
G52	G385	8168
G39	G1637	8168
G12	G426	8169
G67	G1520	8169
G63	G85	8170
G66	G430	8170
G52	G440	8171
G123	G1385	8171
G182	G312	8172
G176	G440	8172
G164	G447	8173
G172	G1154	8173
G10	G453	8174
G100	G1642	8174
G188	G217	8175
G1	G485	8175
G84	G536	8176
G44	G1129	8176
G10	G579	8177
G136	G608	8178
G129	G803	8178
G150	G406	8179
G12	G679	8179
G52	G696	8180
G152	G1449	8180
G12	G906	8181
G175	G1503	8181
G63	G806	8182
G176	G912	8182
G72	G241	8183
G1	G922	8183
G52	G971	8184
G140	G1305	8184
G119	G465	8185
G84	G1015	8185
G66	G1516	8186
G10	G1112	8187
G16	G1605	8187
G122	G712	8188
G121	G1203	8188
G67	G988	8189
G12	G1204	8189
G164	G137	8190
G176	G1204	8190
G195	G291	8191
G52	G1280	8191
G48	G630	8192
G176	G1280	8192
G90	G1148	8193
G121	G1281	8193
G110	G888	8194
G1	G1404	8194
G12	G1447	8195
G156	G1093	8196
G171	G1152	8196
G1	G154	8197
G151	G495	8198
G171	G1003	8198
G150	G243	8199
G171	G1020	8199
G65	G370	8200
G171	G1225	8200
G69	G131	8201
G171	G1307	8201
G110	G505	8202
G171	G1552	8202
G115	G263	8203
G10	G654	8203
G139	G730	8204
G136	G875	8204
G91	G1476	8205
G10	G1477	8205
G169	G460	8206
G143	G1107	8206
G169	G964	8207
G143	G1120	8207
G68	G511	8208
G169	G1093	8208
G83	G18	8209
G169	G1287	8209
G1	G95	8210
G188	G721	8210
G1	G210	8211
G34	G336	8211
G1	G222	8212
G96	G514	8212
G1	G1366	8213
G96	G1510	8213
G84	G38	8214
G143	G865	8214
G13	G987	8215
G84	G1592	8215
G52	G35	8216
G18	G83	8216
G52	G88	8217
G141	G618	8217
G66	G172	8218
G99	G1340	8218
G195	G409	8219
G176	G789	8219
G78	G831	8220
G52	G936	8220
G66	G1097	8221
G3	G1589	8221
G122	G571	8222
G121	G1538	8222
G85	G63	8223
G10	G316	8224
G113	G400	8224
G10	G619	8225
G99	G1261	8225
G131	G69	8226
G10	G1018	8226
G171	G377	8227
G195	G679	8227
G171	G450	8228
G3	G1341	8229
G66	G1548	8229
G1	G1294	8230
G153	G1508	8230
G10	G966	8231
G19	G1189	8231
G85	G1341	8232
G10	G1553	8232
G153	G273	8233
G84	G1350	8233
G171	G716	8234
G135	G1225	8234
G20	G275	8235
G20	G437	8236
G117	G1101	8236
G3	G511	8237
G20	G908	8237
G20	G1439	8238
G46	G1548	8238
G7	G1342	8239
G20	G1574	8239
G88	G1201	8240
G34	G622	8241
G112	G649	8241
G34	G805	8242
G186	G1406	8242
G88	G739	8243
G34	G866	8243
G161	G371	8244
G20	G456	8244
G138	G629	8245
G20	G1021	8245
G152	G817	8246
G120	G959	8246
G28	G1490	8247
G120	G1531	8247
G136	G1531	8248
G109	G480	8249
G12	G1259	8249
G49	G401	8250
G53	G1506	8250
G49	G650	8251
G98	G1380	8251
G157	G262	8252
G49	G887	8252
G134	G407	8253
G164	G917	8253
G164	G1110	8254
G49	G1155	8255
G108	G1370	8255
G99	G978	8256
G49	G1246	8256
G34	G776	8257
G164	G1259	8257
G49	G1403	8258
G134	G1581	8258
G34	G342	8259
G49	G1568	8259
G121	G1042	8260
G36	G1510	8260
G52	G1067	8261
G42	G1316	8261
G120	G437	8262
G161	G1339	8262
G120	G1551	8263
G38	G543	8264
G120	G1574	8264
G12	G23	8265
G2	G1307	8265
G52	G23	8266
G12	G1037	8266
G66	G23	8267
G52	G905	8268
G80	G1569	8268
G83	G560	8269
G66	G1186	8269
G52	G1290	8270
G129	G1153	8271
G164	G1431	8271
G136	G533	8272
G129	G1509	8272
G15	G259	8273
G136	G576	8273
G3	G662	8274
G49	G809	8274
G155	G38	8275
G120	G843	8275
G49	G964	8276
G120	G1077	8277
G58	G458	8278
G120	G1227	8278
G194	G347	8279
G136	G1236	8279
G160	G93	8280
G49	G1449	8280
G52	G214	8281
G18	G627	8281
G176	G214	8282
G93	G160	8283
G12	G314	8283
G121	G314	8284
G150	G1278	8284
G179	G356	8285
G12	G414	8285
G176	G490	8286
G10	G1354	8286
G38	G155	8287
G176	G613	8287
G12	G775	8288
G153	G939	8288
G66	G775	8289
G62	G838	8289
G176	G775	8290
G18	G1174	8290
G58	G418	8291
G66	G974	8291
G176	G1185	8292
G19	G1497	8292
G126	G912	8293
G121	G1231	8293
G171	G917	8294
G19	G1109	8294
G10	G287	8295
G131	G1197	8295
G169	G101	8296
G117	G501	8296
G108	G331	8297
G169	G907	8297
G108	G1357	8298
G169	G1575	8298
G120	G22	8299
G150	G1415	8299
G162	G396	8300
G120	G376	8301
G19	G424	8301
G12	G394	8302
G150	G569	8302
G35	G395	8303
G171	G668	8303
G120	G847	8304
G129	G947	8304
G152	G386	8305
G136	G847	8305
G134	G906	8306
G12	G925	8306
G176	G1205	8307
G137	G1556	8307
G6	G646	8308
G171	G1285	8308
G16	G1297	8309
G12	G1378	8309
G120	G1395	8310
G164	G963	8311
G121	G1452	8311
G52	G1479	8312
G169	G72	8313
G10	G1326	8313
G134	G227	8314
G169	G831	8314
G146	G678	8315
G169	G1201	8315
G169	G1426	8316
G111	G1460	8316
G84	G635	8317
G90	G1582	8317
G28	G1126	8318
G84	G1249	8318
G12	G95	8319
G157	G350	8319
G12	G109	8320
G10	G228	8320
G52	G181	8321
G49	G608	8321
G12	G255	8322
G121	G582	8323
G99	G1233	8323
G176	G794	8324
G68	G1292	8324
G150	G523	8325
G66	G1132	8325
G143	G108	8326
G66	G1326	8326
G66	G1366	8327
G12	G1395	8328
G10	G1223	8329
G110	G1450	8329
G84	G1256	8330
G153	G1516	8330
G136	G169	8331
G183	G1309	8331
G134	G291	8332
G171	G847	8332
G30	G415	8333
G164	G1172	8333
G22	G1044	8334
G171	G1280	8334
G30	G1486	8335
G171	G1497	8335
G12	G54	8336
G119	G1583	8336
G12	G393	8337
G161	G615	8337
G53	G203	8338
G52	G398	8338
G66	G778	8339
G139	G1109	8339
G11	G718	8340
G12	G810	8340
G66	G810	8341
G79	G1001	8341
G110	G785	8342
G66	G812	8342
G12	G859	8343
G110	G1149	8343
G12	G532	8344
G12	G1542	8344
G52	G1542	8345
G144	G1627	8345
G187	G1389	8346
G143	G1134	8347
G176	G1542	8347
G39	G855	8348
G176	G1627	8348
G171	G117	8349
G3	G795	8349
G171	G129	8350
G130	G483	8350
G171	G217	8351
G171	G406	8352
G121	G1546	8352
G101	G135	8353
G10	G1095	8353
G159	G890	8354
G10	G1193	8354
G142	G434	8355
G136	G1355	8355
G52	G36	8356
G183	G1172	8356
G35	G455	8357
G67	G495	8358
G84	G1602	8358
G10	G752	8359
G2	G930	8359
G90	G608	8360
G100	G193	8361
G5	G644	8362
G84	G1083	8362
G10	G221	8363
G96	G1096	8363
G20	G1124	8364
G90	G1126	8364
G20	G1174	8365
G35	G1302	8365
G20	G1226	8366
G101	G1360	8366
G21	G1434	8367
G68	G1453	8367
G34	G621	8368
G110	G1226	8368
G30	G175	8369
G34	G1101	8369
G105	G48	8370
G131	G998	8371
G49	G422	8372
G118	G1011	8372
G175	G30	8373
G20	G599	8373
G48	G105	8374
G20	G1070	8374
G32	G447	8375
G136	G491	8375
G49	G31	8376
G135	G101	8376
G34	G432	8377
G112	G582	8377
G49	G595	8378
G35	G1399	8378
G49	G613	8379
G129	G941	8379
G49	G666	8380
G72	G1572	8380
G143	G688	8381
G34	G1281	8381
G193	G100	8382
G120	G297	8382
G136	G683	8383
G57	G1621	8383
G136	G740	8384
G2	G1008	8384
G120	G763	8385
G152	G813	8385
G193	G1133	8386
G136	G1206	8386
G108	G143	8387
G84	G920	8387
G118	G1100	8388
G169	G1474	8388
G139	G1241	8389
G169	G1502	8389
G188	G858	8390
G66	G1286	8390
G176	G541	8391
G121	G1286	8391
G122	G1057	8392
G12	G1451	8392
G99	G273	8393
G84	G381	8393
G164	G140	8394
G99	G318	8394
G62	G386	8395
G164	G390	8395
G1	G83	8396
G137	G1622	8396
G49	G44	8397
G136	G474	8397
G49	G114	8398
G120	G1297	8398
G49	G217	8399
G79	G1476	8399
G136	G540	8400
G144	G1459	8400
G136	G1435	8401
G27	G979	8402
G120	G1458	8402
G169	G422	8403
G182	G1220	8403
G140	G195	8404
G169	G647	8404
G169	G833	8405
G51	G1206	8405
G105	G291	8406
G169	G1121	8406
G52	G11	8407
G2	G1283	8407
G109	G126	8408
G52	G758	8408
G66	G802	8409
G9	G321	8410
G66	G832	8410
G194	G277	8411
G52	G1069	8411
G12	G1138	8412
G48	G1484	8412
G131	G839	8413
G121	G1202	8413
G121	G1220	8414
G151	G143	8415
G176	G1285	8415
G97	G642	8416
G121	G1308	8416
G184	G603	8417
G52	G1483	8417
G97	G1076	8418
G121	G1584	8418
G48	G700	8419
G12	G1608	8419
G152	G109	8420
G121	G1608	8420
G1	G575	8421
G152	G1343	8421
G73	G899	8422
G1	G1518	8422
G10	G510	8423
G15	G1498	8423
G84	G52	8424
G150	G1376	8424
G84	G1454	8425
G97	G1549	8425
G1	G327	8426
G16	G1413	8426
G164	G542	8427
G15	G1118	8427
G164	G839	8428
G189	G1281	8428
G73	G117	8429
G164	G991	8429
G15	G560	8430
G1	G1059	8430
G15	G782	8431
G1	G1223	8431
G1	G1229	8432
G97	G1334	8432
G169	G338	8433
G65	G1484	8433
G10	G926	8434
G113	G1592	8434
G1	G192	8435
G139	G1326	8435
G1	G205	8436
G42	G1572	8436
G90	G272	8437
G1	G718	8437
G1	G970	8438
G142	G1165	8438
G62	G1086	8439
G1	G1574	8439
G176	G11	8440
G66	G153	8440
G12	G188	8441
G35	G534	8441
G52	G188	8442
G73	G241	8442
G52	G286	8443
G64	G1615	8443
G121	G310	8444
G91	G890	8444
G181	G36	8445
G66	G477	8445
G36	G181	8446
G176	G618	8446
G66	G955	8447
G5	G1605	8447
G121	G992	8448
G16	G1443	8448
G33	G71	8449
G176	G1193	8449
G184	G1208	8450
G12	G1589	8450
G171	G1033	8451
G110	G1301	8451
G126	G967	8452
G120	G1407	8452
G126	G109	8453
G169	G114	8453
G169	G217	8454
G129	G284	8454
G35	G774	8455
G169	G1556	8455
G1	G20	8456
G152	G493	8456
G164	G564	8457
G152	G921	8457
G153	G66	8458
G84	G945	8458
G121	G36	8459
G34	G979	8459
G71	G33	8460
G12	G350	8460
G117	G73	8461
G52	G350	8461
G121	G350	8462
G135	G660	8462
G109	G152	8463
G52	G447	8463
G121	G447	8464
G101	G1301	8464
G52	G524	8465
G19	G532	8465
G66	G524	8466
G100	G1232	8466
G176	G888	8467
G131	G1508	8467
G90	G1016	8468
G52	G1418	8468
G10	G724	8469
G90	G1251	8469
G10	G883	8470
G12	G1197	8470
G143	G151	8471
G1	G208	8471
G195	G602	8472
G1	G1508	8472
G195	G140	8473
G171	G1191	8473
G85	G966	8474
G1	G1379	8474
G169	G570	8475
G19	G881	8475
G63	G1092	8476
G121	G1299	8476
G169	G1224	8477
G108	G1366	8477
G1	G778	8478
G3	G1197	8478
G136	G1115	8479
G21	G1212	8479
G189	G478	8480
G34	G1425	8480
G62	G1101	8481
G34	G1528	8481
G20	G269	8482
G8	G853	8482
G20	G791	8483
G53	G1634	8483
G34	G25	8484
G34	G305	8485
G17	G623	8485
G34	G496	8486
G69	G540	8486
G137	G259	8487
G34	G530	8487
G34	G648	8488
G80	G1518	8488
G156	G270	8489
G34	G657	8489
G133	G748	8490
G34	G815	8490
G21	G1477	8491
G20	G554	8492
G103	G1546	8492
G51	G251	8493
G49	G677	8493
G164	G669	8494
G51	G1510	8494
G105	G827	8495
G164	G1482	8495
G12	G25	8496
G157	G1098	8496
G52	G25	8497
G12	G214	8498
G180	G751	8498
G176	G735	8499
G154	G803	8499
G1	G274	8500
G52	G1499	8500
G136	G379	8501
G169	G664	8501
G46	G376	8502
G120	G700	8502
G120	G923	8503
G121	G1453	8503
G136	G929	8504
G70	G1619	8504
G131	G261	8505
G136	G1124	8505
G148	G627	8506
G136	G1371	8506
G120	G1428	8507
G102	G1459	8508
G136	G1598	8508
G32	G748	8509
G52	G1606	8509
G164	G48	8510
G193	G292	8510
G164	G499	8511
G164	G975	8512
G155	G1295	8512
G39	G1152	8513
G164	G1351	8513
G109	G734	8514
G164	G1479	8514
G136	G205	8515
G42	G736	8515
G136	G265	8516
G42	G1227	8516
G66	G129	8517
G49	G514	8517
G120	G594	8518
G153	G864	8518
G12	G506	8519
G120	G676	8519
G93	G49	8520
G49	G822	8520
G119	G90	8521
G136	G879	8521
G111	G86	8522
G120	G937	8522
G176	G1009	8523
G120	G1059	8523
G181	G592	8524
G120	G1065	8524
G136	G1337	8525
G186	G1538	8525
G84	G1134	8526
G89	G1262	8526
G169	G411	8527
G181	G880	8527
G90	G119	8528
G169	G788	8528
G169	G1032	8529
G131	G1328	8529
G171	G704	8530
G184	G718	8530
G139	G817	8531
G171	G856	8531
G169	G442	8532
G134	G1376	8532
G169	G601	8533
G109	G1621	8533
G129	G66	8534
G169	G656	8534
G81	G1028	8535
G169	G1530	8535
G171	G116	8536
G3	G1421	8536
G12	G191	8537
G118	G853	8537
G86	G111	8538
G52	G191	8538
G171	G308	8539
G161	G1012	8539
G49	G93	8540
G52	G355	8540
G118	G295	8541
G121	G355	8541
G66	G410	8542
G18	G1558	8542
G12	G417	8543
G139	G1250	8543
G121	G462	8544
G58	G1033	8544
G134	G383	8545
G1	G487	8545
G48	G719	8546
G66	G617	8547
G117	G1455	8547
G121	G654	8548
G193	G819	8548
G115	G709	8549
G1	G896	8549
G12	G898	8550
G19	G1121	8550
G111	G467	8551
G121	G898	8551
G48	G770	8552
G121	G937	8552
G121	G1004	8553
G144	G1480	8553
G164	G1149	8554
G105	G1373	8554
G3	G492	8555
G176	G1197	8555
G120	G1323	8556
G122	G1631	8556
G62	G1192	8557
G136	G1383	8557
G16	G1135	8558
G12	G1455	8558
G10	G833	8559
G58	G1609	8559
G66	G52	8560
G152	G581	8560
G176	G52	8561
G143	G1258	8561
G12	G157	8562
G193	G672	8562
G66	G157	8563
G12	G173	8564
G178	G1116	8564
G9	G176	8565
G66	G189	8565
G121	G189	8566
G136	G664	8566
G52	G300	8567
G70	G615	8567
G105	G375	8568
G12	G1082	8569
G140	G1583	8569
G150	G176	8570
G52	G1082	8570
G121	G1082	8571
G66	G1264	8571
G77	G838	8572
G121	G1388	8572
G139	G522	8573
G52	G1522	8573
G136	G682	8574
G108	G888	8575
G136	G1135	8575
G169	G6	8576
G147	G323	8576
G169	G120	8577
G131	G1017	8577
G169	G594	8578
G150	G1129	8578
G171	G127	8579
G176	G203	8579
G10	G166	8580
G183	G1457	8580
G10	G247	8581
G194	G323	8581
G144	G285	8582
G171	G435	8582
G10	G576	8583
G13	G728	8584
G171	G734	8584
G13	G757	8585
G171	G880	8585
G169	G58	8586
G19	G1016	8586
G169	G245	8587
G85	G938	8587
G32	G1482	8588
G84	G1582	8588
G124	G636	8589
G120	G1398	8589
G176	G816	8590
G26	G1549	8590
G176	G817	8591
G27	G1264	8592
G52	G1268	8592
G147	G97	8593
G176	G1350	8593
G10	G395	8594
G126	G1025	8594
G84	G827	8595
G186	G1031	8595
G171	G1192	8596
G171	G36	8597
G150	G217	8597
G34	G270	8598
G162	G300	8598
G101	G181	8599
G20	G294	8599
G62	G405	8600
G21	G889	8600
G78	G576	8601
G21	G1064	8601
G181	G101	8602
G21	G1187	8602
G34	G116	8603
G181	G1034	8603
G34	G315	8604
G96	G629	8604
G34	G322	8605
G141	G326	8605
G34	G423	8606
G34	G510	8607
G85	G1369	8607
G34	G541	8608
G161	G1174	8608
G34	G1005	8609
G19	G1081	8609
G34	G1130	8610
G90	G1525	8610
G58	G274	8611
G34	G1356	8611
G58	G1363	8612
G97	G147	8613
G20	G1390	8613
G27	G418	8614
G120	G428	8614
G34	G320	8615
G129	G1136	8615
G49	G414	8616
G35	G136	8617
G164	G683	8617
G176	G150	8618
G34	G720	8618
G176	G9	8619
G164	G837	8619
G49	G1351	8620
G99	G1508	8620
G97	G478	8621
G49	G1386	8621
G32	G617	8622
G34	G1466	8622
G108	G743	8623
G136	G1091	8623
G137	G39	8624
G84	G557	8624
G169	G651	8625
G13	G1294	8625
G12	G807	8626
G164	G1218	8626
G52	G917	8627
G66	G1040	8628
G144	G1406	8628
G77	G320	8629
G176	G1040	8629
G4	G434	8630
G176	G1223	8630
G183	G287	8631
G12	G1314	8631
G84	G223	8632
G33	G1010	8632
G84	G956	8633
G47	G1278	8633
G164	G1199	8634
G157	G1432	8634
G49	G3	8635
G188	G284	8635
G120	G202	8636
G188	G881	8636
G136	G202	8637
G131	G367	8637
G49	G373	8638
G168	G886	8638
G110	G373	8639
G136	G562	8639
G12	G125	8640
G62	G1049	8640
G52	G125	8641
G85	G227	8641
G52	G276	8642
G127	G1165	8642
G12	G305	8643
G192	G1339	8643
G121	G322	8644
G119	G1536	8644
G66	G519	8645
G79	G607	8645
G66	G541	8646
G168	G1462	8646
G52	G551	8647
G39	G1605	8647
G66	G551	8648
G97	G1498	8648
G59	G36	8649
G176	G647	8649
G125	G964	8650
G66	G1178	8650
G121	G1178	8651
G12	G1184	8652
G189	G1472	8652
G100	G853	8653
G66	G1356	8653
G3	G431	8654
G121	G1356	8654
G136	G643	8655
G52	G1433	8655
G131	G561	8656
G150	G1291	8657
G121	G1552	8657
G195	G1348	8658
G12	G1613	8658
G75	G1130	8659
G84	G1151	8659
G169	G926	8660
G130	G1177	8660
G117	G5	8661
G169	G1027	8661
G169	G1444	8662
G73	G1503	8662
G136	G67	8663
G189	G903	8663
G120	G148	8664
G73	G187	8664
G164	G196	8665
G4	G1132	8665
G12	G391	8666
G113	G1393	8666
G122	G152	8667
G176	G412	8667
G15	G216	8668
G136	G423	8668
G36	G59	8669
G52	G434	8669
G66	G544	8670
G150	G625	8670
G188	G425	8671
G120	G635	8671
G12	G660	8672
G129	G1246	8672
G5	G117	8673
G121	G660	8673
G121	G664	8674
G15	G829	8674
G10	G704	8675
G164	G797	8676
G101	G1263	8676
G12	G542	8677
G120	G940	8677
G78	G204	8678
G52	G1133	8678
G120	G1250	8679
G79	G1554	8679
G12	G1272	8680
G171	G1581	8680
G152	G122	8681
G12	G1338	8681
G176	G1315	8682
G52	G1338	8682
G19	G313	8683
G121	G1389	8683
G187	G73	8684
G66	G1481	8684
G64	G311	8685
G121	G1481	8685
G187	G1033	8686
G66	G1485	8686
G68	G1415	8687
G66	G1553	8687
G129	G1448	8688
G121	G1553	8688
G129	G1548	8689
G136	G1571	8689
G91	G578	8690
G52	G1587	8690
G169	G311	8691
G72	G542	8691
G169	G854	8692
G150	G1150	8693
G49	G1585	8693
G1	G63	8694
G62	G1501	8694
G1	G513	8695
G89	G569	8695
G1	G814	8696
G19	G1295	8696
G35	G1048	8697
G1	G1206	8697
G52	G87	8698
G162	G692	8698
G176	G344	8699
G91	G1545	8699
G39	G137	8700
G12	G382	8700
G12	G483	8701
G124	G1542	8701
G66	G649	8702
G108	G1544	8702
G160	G348	8703
G52	G673	8703
G121	G754	8704
G66	G759	8705
G146	G1126	8705
G12	G1036	8706
G141	G1370	8706
G19	G1028	8707
G121	G1047	8707
G176	G1271	8708
G16	G863	8709
G176	G1358	8709
G21	G1348	8710
G176	G1492	8710
G136	G286	8711
G188	G1245	8711
G10	G686	8712
G56	G970	8712
G136	G503	8713
G10	G1253	8713
G15	G1440	8714
G10	G1478	8714
G1	G142	8715
G87	G1157	8715
G1	G193	8716
G153	G367	8716
G1	G374	8717
G121	G1618	8717
G1	G486	8718
G100	G792	8718
G77	G713	8719
G1	G1523	8719
G37	G255	8720
G164	G1099	8720
G93	G1358	8721
G84	G300	8722
G91	G407	8722
G84	G729	8723
G22	G1326	8723
G121	G70	8724
G157	G88	8724
G176	G199	8725
G178	G1624	8725
G52	G450	8726
G66	G559	8727
G24	G1471	8727
G176	G559	8728
G87	G968	8728
G12	G744	8729
G12	G841	8729
G161	G808	8730
G121	G942	8730
G193	G113	8731
G66	G1339	8731
G52	G1370	8732
G3	G1637	8732
G131	G645	8733
G66	G1413	8733
G1	G69	8734
G12	G1605	8734
G96	G162	8735
G171	G822	8735
G46	G758	8736
G1	G1623	8736
G178	G511	8737
G169	G758	8737
G162	G96	8738
G169	G1535	8738
G10	G186	8739
G143	G630	8739
G35	G377	8740
G10	G436	8740
G83	G952	8741
G12	G137	8742
G65	G969	8742
G121	G467	8743
G143	G860	8743
G1	G237	8744
G161	G1470	8744
G169	G508	8745
G92	G558	8745
G118	G1211	8746
G84	G1319	8746
G10	G51	8747
G135	G867	8747
G190	G305	8748
G10	G1158	8748
G120	G1285	8749
G10	G1641	8749
G20	G107	8750
G78	G234	8750
G20	G1067	8751
G3	G1574	8751
G129	G267	8752
G20	G1105	8752
G91	G1373	8753
G20	G1422	8753
G20	G1474	8754
G99	G1498	8754
G150	G449	8755
G21	G514	8755
G108	G344	8756
G21	G571	8756
G176	G554	8757
G21	G1415	8757
G119	G602	8758
G21	G1424	8758
G113	G193	8759
G21	G1476	8759
G34	G209	8760
G135	G283	8760
G79	G486	8761
G20	G864	8761
G162	G284	8762
G20	G875	8762
G162	G731	8763
G20	G991	8763
G5	G658	8764
G20	G1434	8764
G164	G281	8765
G108	G874	8765
G164	G574	8766
G99	G950	8766
G49	G587	8767
G96	G770	8767
G135	G930	8768
G49	G1138	8768
G129	G509	8769
G164	G1216	8769
G195	G1072	8770
G49	G1290	8770
G5	G1434	8771
G34	G1457	8771
G115	G814	8772
G52	G1138	8772
G49	G1037	8773
G136	G1451	8773
G88	G157	8774
G169	G568	8774
G164	G126	8775
G136	G383	8775
G164	G364	8776
G101	G778	8776
G164	G1338	8777
G129	G1569	8777
G186	G884	8778
G164	G1374	8778
G162	G604	8779
G164	G1598	8779
G68	G10	8780
G1	G1252	8780
G130	G2	8781
G49	G95	8781
G49	G163	8782
G146	G1546	8782
G49	G168	8783
G146	G1599	8783
G49	G591	8784
G19	G1511	8784
G43	G688	8785
G49	G1008	8785
G49	G1043	8786
G178	G1325	8786
G120	G1279	8787
G152	G1406	8787
G120	G1463	8788
G169	G843	8789
G174	G1442	8789
G169	G1399	8790
G88	G1501	8790
G164	G88	8791
G169	G1424	8791
G52	G61	8792
G78	G1011	8792
G121	G61	8793
G98	G928	8793
G176	G235	8794
G100	G624	8794
G152	G195	8795
G66	G423	8795
G39	G300	8796
G66	G1005	8796
G1	G472	8797
G141	G1601	8797
G1	G862	8798
G139	G1401	8798
G92	G713	8799
G1	G1276	8799
G121	G38	8800
G161	G605	8800
G120	G124	8801
G109	G394	8801
G12	G174	8802
G91	G808	8802
G12	G182	8803
G2	G398	8803
G52	G182	8804
G131	G1428	8804
G164	G182	8805
G182	G1519	8805
G157	G73	8806
G66	G280	8806
G12	G293	8807
G42	G1401	8807
G176	G320	8808
G84	G1029	8808
G164	G623	8809
G147	G489	8810
G52	G672	8810
G109	G465	8811
G66	G746	8811
G161	G629	8812
G121	G757	8812
G136	G894	8813
G176	G974	8814
G3	G1173	8814
G171	G1005	8815
G35	G1177	8816
G136	G1254	8816
G27	G639	8817
G176	G1282	8817
G158	G486	8818
G20	G54	8819
G52	G1567	8819
G58	G969	8820
G169	G1147	8820
G84	G576	8821
G85	G605	8821
G10	G613	8822
G49	G876	8823
G108	G1592	8823
G49	G1116	8824
G113	G1126	8824
G1	G166	8825
G27	G1479	8825
G117	G900	8826
G1	G1140	8826
G171	G175	8827
G8	G1048	8827
G2	G130	8828
G171	G390	8828
G85	G565	8829
G72	G621	8830
G171	G1230	8830
G120	G616	8831
G62	G660	8831
G142	G216	8832
G136	G913	8832
G120	G1170	8833
G152	G1218	8833
G169	G342	8834
G158	G1102	8834
G88	G164	8835
G169	G497	8835
G54	G20	8836
G169	G765	8836
G19	G1055	8837
G169	G1630	8837
G1	G544	8838
G121	G985	8838
G195	G152	8839
G1	G1177	8839
G1	G1271	8840
G85	G1295	8840
G152	G509	8841
G171	G609	8841
G152	G547	8842
G164	G745	8842
G171	G790	8843
G152	G1215	8843
G12	G448	8844
G121	G476	8845
G52	G839	8846
G176	G1364	8846
G1	G931	8847
G121	G555	8848
G1	G1539	8848
G73	G157	8849
G169	G869	8849
G10	G487	8850
G135	G1357	8850
G153	G875	8851
G10	G921	8851
G105	G604	8852
G10	G1412	8852
G84	G147	8853
G2	G1101	8853
G121	G1012	8854
G120	G1309	8854
G121	G385	8855
G67	G692	8855
G52	G1342	8856
G126	G1440	8856
G66	G1342	8857
G143	G1378	8857
G184	G438	8858
G121	G1440	8858
G188	G1498	8859
G52	G1559	8859
G160	G1154	8860
G66	G1559	8860
G1	G169	8861
G13	G653	8861
G100	G822	8862
G1	G841	8862
G5	G725	8863
G1	G1347	8863
G84	G624	8864
G156	G1441	8864
G169	G36	8865
G30	G1273	8865
G82	G605	8866
G171	G1407	8866
G158	G343	8867
G171	G1466	8867
G10	G913	8868
G194	G1254	8868
G156	G234	8869
G171	G1350	8869
G16	G1358	8870
G171	G1544	8870
G24	G300	8871
G1	G1480	8871
G80	G12	8872
G10	G1297	8872
G109	G1523	8873
G10	G1582	8873
G73	G897	8874
G21	G1483	8874
G20	G457	8875
G68	G599	8875
G34	G69	8876
G97	G162	8876
G34	G313	8877
G173	G817	8877
G144	G514	8878
G34	G575	8878
G34	G833	8879
G89	G1168	8879
G5	G780	8880
G34	G1210	8880
G24	G362	8881
G49	G1112	8881
G82	G727	8882
G136	G920	8882
G34	G157	8883
G46	G361	8883
G34	G429	8884
G143	G834	8884
G164	G550	8885
G189	G1309	8885
G113	G1108	8886
G49	G1161	8886
G164	G1290	8887
G120	G1038	8888
G5	G1449	8888
G136	G1085	8889
G129	G1597	8889
G180	G1316	8890
G120	G1595	8890
G97	G347	8891
G66	G583	8891
G42	G498	8892
G12	G879	8892
G52	G1054	8893
G18	G1309	8893
G66	G1054	8894
G81	G1585	8894
G90	G316	8895
G66	G1139	8895
G142	G316	8896
G66	G1306	8896
G176	G1306	8897
G44	G1015	8898
G52	G1354	8898
G97	G319	8899
G12	G1643	8899
G122	G319	8900
G84	G333	8900
G164	G218	8901
G64	G1068	8901
G171	G309	8902
G152	G1472	8902
G171	G422	8903
G158	G1372	8903
G164	G654	8904
G101	G1108	8904
G24	G542	8905
G164	G1628	8905
G119	G880	8906
G49	G893	8906
G49	G955	8907
G79	G1595	8907
G49	G1325	8908
G194	G1379	8908
G166	G744	8909
G49	G1410	8909
G13	G478	8910
G169	G638	8910
G133	G44	8911
G12	G285	8911
G12	G449	8912
G122	G641	8912
G32	G208	8913
G52	G583	8913
G52	G1200	8914
G16	G1503	8914
G52	G1363	8915
G141	G1582	8915
G195	G1454	8916
G52	G1621	8916
G89	G121	8917
G176	G1621	8917
G97	G855	8918
G84	G960	8918
G83	G392	8919
G84	G1415	8919
G136	G458	8920
G162	G1507	8920
G84	G929	8921
G126	G1450	8921
G96	G399	8922
G84	G948	8922
G72	G570	8923
G120	G1174	8923
G60	G155	8924
G136	G1174	8924
G150	G404	8925
G84	G1205	8925
G169	G1	8926
G143	G1639	8926
G169	G226	8927
G126	G1368	8927
G155	G60	8928
G169	G1603	8928
G34	G829	8929
G49	G853	8929
G12	G8	8930
G85	G937	8930
G176	G8	8931
G58	G1559	8931
G121	G89	8932
G66	G239	8932
G96	G533	8933
G66	G635	8933
G121	G635	8934
G35	G825	8934
G44	G133	8935
G176	G679	8935
G5	G404	8936
G12	G1070	8936
G162	G97	8937
G66	G1070	8937
G66	G1093	8938
G118	G1337	8938
G2	G571	8939
G66	G1164	8939
G121	G1193	8940
G143	G1455	8940
G35	G1093	8941
G83	G819	8942
G176	G1397	8942
G12	G80	8943
G176	G1465	8943
G85	G1500	8944
G12	G1513	8944
G120	G238	8945
G117	G571	8945
G136	G238	8946
G162	G273	8946
G136	G640	8947
G109	G1167	8947
G69	G474	8948
G120	G720	8948
G120	G770	8949
G77	G1255	8949
G169	G3	8950
G160	G779	8950
G164	G655	8951
G169	G760	8951
G84	G87	8952
G164	G958	8952
G84	G382	8953
G68	G367	8954
G84	G1036	8954
G66	G227	8955
G84	G1321	8955
G52	G89	8956
G143	G817	8957
G112	G663	8958
G176	G149	8959
G12	G295	8960
G10	G438	8960
G121	G295	8961
G111	G1120	8961
G36	G432	8962
G12	G799	8962
G131	G255	8963
G66	G984	8963
G73	G1126	8964
G127	G176	8965
G12	G1244	8965
G110	G1473	8966
G66	G1637	8966
G74	G948	8967
G124	G1382	8968
G10	G1626	8968
G126	G1406	8969
G136	G1496	8969
G112	G695	8970
G171	G1554	8970
G169	G819	8971
G108	G1325	8971
G10	G85	8972
G135	G615	8972
G10	G260	8973
G10	G1300	8973
G84	G348	8974
G176	G543	8975
G27	G649	8975
G150	G695	8976
G12	G1104	8976
G70	G789	8977
G121	G1104	8977
G193	G684	8978
G10	G1241	8978
G193	G1081	8979
G10	G1585	8979
G20	G420	8980
G193	G1164	8980
G22	G512	8981
G20	G722	8981
G134	G1441	8982
G20	G1464	8982
G21	G50	8983
G115	G1348	8983
G21	G135	8984
G18	G1275	8984
G21	G368	8985
G135	G1283	8985
G162	G822	8986
G21	G1174	8986
G187	G822	8987
G21	G1583	8987
G34	G700	8988
G16	G1311	8988
G34	G717	8989
G135	G1149	8989
G34	G788	8990
G79	G1014	8990
G49	G189	8991
G34	G1234	8991
G20	G201	8992
G147	G1413	8992
G20	G260	8993
G183	G1034	8993
G20	G661	8994
G92	G1041	8994
G105	G1065	8995
G49	G1163	8995
G102	G1153	8996
G20	G1308	8996
G119	G1538	8997
G20	G1566	8997
G164	G626	8998
G12	G233	8999
G96	G1326	8999
G66	G233	9000
G18	G730	9000
G187	G178	9001
G121	G233	9001
G49	G94	9002
G195	G343	9003
G34	G611	9003
G88	G254	9004
G49	G671	9004
G142	G639	9005
G49	G1137	9005
G184	G512	9006
G49	G1200	9006
G49	G1369	9007
G65	G234	9008
G49	G1581	9008
G36	G605	9009
G49	G1594	9009
G119	G1503	9010
G169	G1517	9010
G121	G1112	9011
G142	G1311	9011
G144	G486	9012
G121	G1333	9012
G120	G807	9013
G63	G1172	9013
G35	G436	9014
G136	G1234	9014
G161	G529	9015
G120	G1314	9015
G1	G25	9016
G183	G112	9016
G178	G187	9017
G66	G683	9017
G121	G871	9018
G32	G951	9018
G34	G562	9019
G176	G1098	9019
G150	G602	9020
G66	G1134	9020
G112	G183	9021
G66	G1252	9021
G85	G773	9022
G121	G1321	9022
G164	G1000	9023
G99	G1635	9023
G187	G869	9024
G164	G1009	9024
G136	G161	9025
G189	G49	9026
G136	G349	9026
G108	G511	9027
G136	G596	9027
G150	G556	9028
G136	G774	9028
G122	G402	9029
G49	G863	9029
G176	G127	9030
G136	G975	9030
G136	G1111	9031
G88	G1553	9031
G38	G742	9032
G49	G1173	9032
G117	G1608	9033
G10	G1636	9033
G12	G128	9034
G162	G1543	9034
G176	G337	9035
G4	G492	9035
G121	G421	9036
G3	G1542	9036
G28	G348	9037
G12	G946	9037
G35	G512	9038
G66	G1369	9038
G10	G1343	9039
G176	G1369	9039
G60	G607	9040
G121	G1479	9040
G46	G231	9041
G1	G364	9041
G171	G680	9042
G30	G1348	9042
G13	G472	9043
G171	G753	9043
G171	G1131	9044
G43	G1589	9044
G13	G1111	9045
G169	G1111	9045
G105	G1264	9046
G169	G1568	9046
G164	G8	9047
G53	G1642	9047
G176	G59	9048
G66	G116	9049
G164	G13	9050
G164	G128	9050
G120	G190	9051
G89	G1129	9051
G10	G200	9052
G168	G720	9052
G66	G626	9053
G134	G1173	9053
G52	G688	9054
G52	G855	9055
G105	G1484	9055
G4	G915	9056
G164	G1078	9056
G52	G1188	9057
G105	G1190	9057
G133	G994	9058
G121	G1190	9058
G188	G290	9059
G176	G1190	9059
G157	G269	9060
G120	G1377	9060
G110	G358	9061
G1	G1568	9061
G84	G958	9062
G62	G1405	9062
G1	G388	9063
G3	G1264	9063
G1	G820	9064
G62	G1160	9064
G12	G864	9065
G1	G890	9065
G143	G912	9066
G1	G1204	9066
G12	G50	9067
G150	G1055	9067
G176	G124	9068
G79	G1055	9068
G66	G304	9069
G136	G498	9069
G121	G368	9070
G117	G1220	9070
G52	G487	9071
G36	G1129	9071
G66	G487	9072
G152	G928	9072
G52	G566	9073
G32	G1407	9073
G176	G566	9074
G143	G1605	9074
G79	G217	9075
G12	G605	9075
G66	G605	9076
G79	G639	9076
G12	G658	9077
G76	G803	9077
G91	G677	9078
G52	G861	9078
G176	G901	9079
G169	G932	9079
G63	G454	9080
G66	G993	9080
G134	G456	9081
G12	G1301	9081
G96	G788	9082
G171	G441	9083
G135	G532	9083
G171	G730	9084
G155	G177	9085
G84	G433	9085
G159	G688	9086
G84	G761	9086
G19	G123	9087
G10	G307	9087
G136	G554	9088
G136	G830	9089
G3	G1221	9089
G16	G477	9090
G120	G936	9090
G194	G654	9091
G120	G1292	9091
G113	G1189	9092
G10	G1428	9092
G13	G164	9093
G169	G1460	9093
G1	G174	9094
G57	G903	9094
G123	G19	9095
G1	G1164	9095
G1	G1405	9096
G99	G391	9097
G1	G1520	9097
G164	G70	9098
G177	G155	9098
G10	G385	9099
G143	G477	9099
G171	G561	9100
G135	G1301	9100
G10	G679	9101
G33	G942	9101
G171	G696	9102
G143	G1060	9102
G164	G943	9103
G176	G1357	9103
G52	G1007	9104
G35	G1263	9104
G136	G696	9105
G176	G1085	9105
G35	G967	9106
G66	G1102	9106
G83	G619	9107
G66	G1554	9107
G1	G685	9108
G119	G1222	9108
G143	G579	9109
G1	G1618	9109
G169	G54	9110
G19	G359	9110
G169	G344	9111
G113	G1515	9111
G84	G378	9112
G72	G1106	9112
G84	G789	9113
G176	G178	9114
G12	G711	9115
G88	G1372	9115
G1	G323	9116
G141	G1449	9116
G1	G615	9117
G176	G636	9117
G1	G768	9118
G1	G942	9119
G10	G41	9120
G8	G768	9120
G10	G1023	9121
G98	G1566	9121
G171	G74	9122
G163	G1062	9122
G24	G1044	9123
G1	G1135	9123
G60	G731	9124
G114	G496	9125
G169	G543	9125
G134	G642	9126
G84	G1396	9126
G64	G792	9127
G10	G1559	9127
G20	G165	9128
G159	G389	9128
G20	G334	9129
G20	G677	9130
G46	G1641	9130
G20	G718	9131
G105	G1641	9131
G34	G196	9132
G184	G255	9132
G189	G533	9133
G34	G585	9133
G20	G64	9134
G183	G644	9134
G20	G132	9135
G113	G1149	9135
G20	G257	9136
G134	G1133	9136
G20	G301	9137
G134	G1498	9137
G20	G528	9138
G83	G1450	9138
G20	G918	9139
G168	G1301	9139
G8	G1401	9140
G20	G1556	9140
G49	G161	9141
G35	G1079	9141
G49	G389	9142
G189	G1076	9142
G49	G735	9143
G122	G1394	9143
G164	G807	9144
G18	G1220	9145
G34	G1006	9146
G178	G1492	9146
G79	G585	9147
G12	G824	9147
G122	G432	9148
G12	G1267	9148
G122	G928	9149
G66	G1267	9149
G120	G18	9150
G135	G811	9150
G136	G294	9151
G27	G1392	9151
G120	G488	9152
G171	G1023	9152
G152	G357	9153
G120	G1593	9153
G176	G165	9154
G134	G380	9155
G66	G552	9155
G12	G657	9156
G8	G1373	9156
G122	G576	9157
G66	G1422	9157
G97	G944	9158
G121	G1422	9158
G164	G273	9159
G90	G928	9159
G164	G533	9160
G70	G12	9161
G164	G905	9161
G126	G850	9162
G164	G1037	9162
G34	G844	9163
G164	G1257	9163
G164	G1311	9164
G49	G1572	9164
G49	G197	9165
G147	G408	9165
G49	G368	9166
G183	G375	9166
G136	G468	9167
G91	G1194	9167
G120	G469	9168
G91	G542	9168
G136	G615	9169
G57	G684	9169
G49	G792	9170
G141	G1083	9170
G84	G926	9171
G49	G940	9171
G152	G828	9172
G49	G1164	9172
G136	G1262	9173
G162	G1325	9173
G96	G1187	9174
G49	G1465	9174
G129	G1219	9175
G49	G1557	9175
G129	G1379	9176
G49	G1571	9176
G131	G242	9177
G1	G484	9177
G135	G563	9178
G1	G1038	9178
G84	G701	9179
G62	G1622	9179
G10	G1085	9180
G15	G1136	9180
G12	G70	9181
G169	G167	9181
G176	G24	9182
G88	G746	9182
G66	G39	9183
G58	G1141	9183
G52	G151	9184
G99	G860	9184
G136	G194	9185
G68	G1639	9185
G136	G323	9186
G27	G677	9186
G12	G346	9187
G97	G673	9187
G195	G329	9188
G176	G346	9188
G66	G361	9189
G57	G1641	9189
G176	G361	9190
G91	G728	9190
G66	G370	9191
G27	G697	9191
G120	G609	9192
G113	G710	9192
G121	G634	9193
G137	G904	9193
G121	G686	9194
G163	G1272	9194
G42	G630	9195
G52	G723	9195
G61	G714	9196
G66	G723	9196
G176	G759	9197
G9	G836	9197
G66	G1031	9198
G150	G1544	9198
G84	G1178	9199
G10	G1291	9199
G7	G613	9200
G52	G1249	9200
G66	G1249	9201
G30	G1375	9201
G47	G1044	9202
G121	G1249	9202
G161	G649	9203
G12	G1253	9203
G15	G823	9204
G121	G1253	9204
G141	G150	9205
G84	G1356	9205
G119	G122	9206
G171	G1363	9206
G43	G78	9207
G66	G1478	9207
G1	G1086	9208
G4	G291	9209
G164	G1571	9209
G80	G1281	9210
G136	G1583	9210
G131	G938	9211
G171	G1621	9211
G171	G197	9212
G3	G1320	9212
G171	G487	9213
G122	G803	9213
G108	G1278	9214
G171	G1279	9214
G169	G300	9215
G169	G865	9216
G122	G1626	9216
G112	G339	9217
G169	G1326	9217
G143	G288	9218
G169	G1431	9218
G4	G903	9219
G169	G1438	9219
G66	G119	9220
G139	G561	9220
G66	G126	9221
G122	G795	9221
G66	G526	9222
G105	G1518	9222
G175	G513	9223
G121	G533	9224
G15	G1238	9224
G12	G847	9225
G29	G1324	9225
G193	G530	9226
G12	G1362	9226
G152	G1280	9227
G121	G1362	9227
G121	G903	9228
G36	G816	9229
G12	G1509	9229
G153	G1284	9230
G52	G1509	9230
G110	G385	9231
G66	G1509	9231
G67	G245	9232
G136	G252	9232
G136	G344	9233
G161	G1597	9233
G164	G289	9234
G142	G914	9234
G49	G245	9235
G164	G794	9235
G88	G68	9236
G84	G679	9236
G171	G83	9237
G68	G343	9237
G155	G34	9238
G171	G1074	9238
G159	G950	9239
G171	G1273	9239
G169	G178	9240
G62	G1617	9240
G119	G689	9241
G10	G1008	9241
G120	G1109	9242
G113	G1479	9242
G12	G764	9243
G10	G1597	9243
G52	G616	9244
G36	G864	9244
G181	G928	9245
G121	G1016	9245
G96	G1289	9246
G66	G1546	9246
G27	G1510	9247
G52	G1634	9247
G169	G825	9248
G83	G1168	9248
G84	G663	9249
G193	G1279	9249
G176	G667	9250
G66	G727	9250
G3	G1340	9251
G176	G1378	9251
G10	G744	9252
G66	G860	9252
G65	G1243	9253
G171	G1299	9253
G122	G119	9254
G10	G1496	9254
G20	G207	9255
G152	G217	9255
G20	G882	9256
G90	G1451	9256
G20	G884	9257
G131	G935	9257
G20	G959	9258
G150	G1136	9258
G68	G88	9259
G20	G1171	9259
G20	G1463	9260
G85	G1554	9260
G32	G869	9261
G20	G1636	9261
G21	G53	9262
G26	G467	9262
G21	G334	9263
G34	G967	9263
G21	G357	9264
G85	G1172	9264
G58	G284	9265
G21	G563	9265
G34	G155	9266
G21	G865	9266
G21	G1239	9267
G85	G209	9268
G21	G1349	9268
G150	G141	9269
G21	G1493	9269
G34	G297	9270
G108	G791	9270
G34	G557	9271
G5	G1132	9271
G20	G184	9272
G5	G1542	9272
G20	G375	9273
G85	G859	9273
G113	G582	9274
G20	G643	9274
G66	G179	9275
G113	G440	9275
G78	G43	9276
G52	G1467	9276
G66	G1467	9277
G183	G1545	9277
G176	G1467	9278
G129	G1511	9278
G114	G1055	9279
G34	G182	9280
G194	G150	9281
G164	G488	9281
G34	G507	9282
G164	G740	9282
G49	G601	9283
G10	G677	9283
G49	G958	9284
G9	G1450	9284
G84	G1548	9285
G88	G706	9286
G84	G1483	9286
G10	G503	9287
G52	G1196	9287
G52	G1512	9288
G194	G827	9289
G120	G1252	9289
G169	G1064	9290
G62	G1546	9290
G121	G459	9291
G12	G490	9292
G58	G789	9292
G66	G510	9293
G135	G822	9294
G12	G1151	9294
G18	G1516	9295
G176	G1565	9295
G63	G644	9296
G164	G1399	9296
G164	G1458	9297
G161	G1599	9297
G136	G80	9298
G168	G991	9298
G136	G211	9299
G48	G344	9299
G49	G376	9300
G12	G1592	9300
G49	G665	9301
G5	G747	9301
G167	G291	9302
G120	G788	9302
G181	G429	9303
G120	G1144	9303
G152	G409	9304
G136	G1240	9304
G136	G1246	9305
G119	G1605	9305
G62	G654	9306
G49	G1599	9306
G84	G1422	9307
G169	G701	9308
G88	G1275	9308
G66	G232	9309
G72	G1459	9309
G12	G281	9310
G109	G1109	9310
G66	G735	9311
G32	G808	9311
G139	G196	9312
G121	G809	9312
G129	G561	9313
G52	G813	9313
G135	G385	9314
G176	G833	9314
G183	G177	9315
G121	G870	9315
G52	G12	9316
G88	G1538	9316
G12	G76	9317
G152	G1494	9317
G52	G117	9318
G92	G912	9318
G12	G181	9319
G36	G1538	9319
G105	G2	9320
G66	G181	9320
G105	G1247	9321
G136	G351	9322
G35	G892	9322
G2	G105	9323
G120	G395	9323
G120	G454	9324
G15	G806	9324
G109	G380	9325
G120	G465	9325
G177	G183	9326
G183	G311	9327
G66	G699	9327
G176	G699	9328
G126	G1408	9328
G121	G774	9329
G108	G1494	9329
G176	G774	9330
G115	G1184	9330
G12	G860	9331
G36	G1072	9331
G96	G636	9332
G176	G905	9333
G142	G1225	9333
G120	G1278	9334
G90	G1366	9334
G66	G1514	9335
G69	G569	9336
G164	G1638	9336
G169	G287	9337
G134	G1244	9337
G72	G682	9338
G169	G969	9338
G84	G155	9339
G19	G825	9339
G84	G521	9340
G3	G1093	9340
G150	G194	9341
G49	G823	9341
G32	G947	9342
G49	G1062	9342
G49	G1122	9343
G162	G1562	9343
G106	G272	9344
G10	G1520	9344
G66	G127	9345
G164	G332	9345
G176	G625	9346
G99	G1561	9346
G176	G734	9347
G10	G1497	9347
G176	G951	9348
G188	G1188	9348
G156	G664	9349
G176	G1010	9349
G121	G1102	9350
G52	G1136	9351
G188	G1509	9351
G161	G85	9352
G52	G1377	9352
G140	G1028	9354
G52	G1534	9354
G10	G1487	9355
G12	G1639	9355
G63	G940	9356
G52	G1639	9356
G70	G238	9357
G171	G274	9357
G158	G162	9358
G171	G871	9358
G84	G63	9359
G100	G1506	9359
G134	G235	9360
G84	G259	9360
G84	G670	9361
G143	G1016	9361
G84	G1003	9362
G136	G1597	9362
G39	G1393	9363
G84	G1491	9363
G46	G35	9364
G120	G713	9364
G92	G678	9365
G136	G1335	9365
G169	G38	9366
G33	G319	9366
G169	G75	9367
G96	G836	9367
G169	G234	9368
G39	G643	9368
G169	G813	9369
G101	G1577	9369
G169	G847	9370
G108	G1158	9370
G38	G788	9371
G169	G1002	9371
G108	G429	9372
G169	G1057	9372
G1	G197	9373
G1	G566	9374
G49	G796	9374
G15	G254	9375
G1	G993	9375
G66	G1063	9376
G1	G1498	9376
G58	G337	9377
G171	G855	9377
G171	G956	9378
G109	G984	9378
G175	G426	9379
G171	G1254	9379
G186	G203	9380
G171	G1353	9380
G52	G43	9381
G125	G355	9381
G35	G834	9382
G66	G1007	9382
G113	G458	9383
G12	G1238	9383
G79	G362	9384
G66	G1238	9384
G12	G1430	9385
G68	G1454	9385
G117	G1377	9386
G176	G1549	9386
G65	G684	9387
G12	G1623	9387
G122	G234	9388
G151	G112	9389
G1	G147	9389
G1	G549	9390
G147	G921	9390
G146	G44	9391
G1	G710	9391
G136	G464	9392
G35	G1551	9392
G49	G426	9393
G136	G927	9393
G171	G41	9394
G58	G759	9394
G12	G251	9395
G10	G1188	9395
G52	G360	9396
G79	G1457	9396
G85	G291	9397
G66	G791	9397
G176	G874	9398
G129	G1538	9398
G162	G844	9399
G12	G884	9399
G102	G649	9400
G52	G884	9400
G190	G144	9401
G176	G1445	9401
G1	G74	9402
G63	G305	9402
G84	G1097	9403
G96	G1301	9403
G169	G715	9404
G49	G1278	9404
G67	G659	9405
G171	G830	9405
G27	G377	9406
G10	G758	9406
G143	G698	9407
G10	G1121	9407
G1	G779	9408
G60	G1558	9408
G144	G190	9409
G1	G1116	9409
G176	G480	9410
G38	G634	9410
G189	G349	9411
G169	G392	9411
G169	G495	9412
G15	G1489	9412
G193	G967	9413
G10	G1398	9413
G162	G1049	9414
G10	G1407	9414
G44	G146	9415
G20	G186	9415
G20	G491	9416
G5	G890	9416
G21	G9	9417
G5	G979	9417
G21	G274	9418
G101	G554	9418
G112	G151	9419
G21	G294	9419
G19	G224	9420
G21	G352	9420
G21	G469	9421
G189	G809	9421
G85	G161	9422
G21	G867	9422
G2	G579	9423
G21	G1230	9423
G35	G46	9424
G34	G536	9424
G34	G631	9425
G27	G871	9425
G162	G158	9426
G34	G905	9426
G188	G793	9427
G34	G1216	9427
G20	G310	9428
G90	G1411	9428
G20	G486	9429
G106	G881	9429
G20	G673	9430
G115	G953	9430
G20	G893	9431
G54	G989	9431
G195	G1258	9432
G52	G1276	9432
G34	G28	9433
G35	G1297	9433
G34	G128	9434
G49	G313	9435
G60	G679	9435
G80	G533	9436
G13	G243	9437
G49	G460	9437
G49	G472	9438
G92	G1550	9438
G49	G732	9439
G80	G1081	9439
G49	G1032	9440
G126	G1195	9440
G49	G1034	9441
G88	G1399	9441
G49	G1036	9442
G13	G1567	9442
G49	G1128	9443
G58	G256	9444
G49	G1456	9444
G193	G57	9445
G121	G428	9445
G121	G484	9446
G175	G496	9446
G136	G889	9447
G79	G976	9447
G164	G814	9448
G13	G1197	9448
G164	G1547	9449
G87	G1635	9449
G110	G773	9450
G1	G1422	9450
G49	G454	9451
G147	G1472	9451
G120	G536	9452
G69	G995	9452
G109	G829	9453
G49	G885	9453
G136	G272	9454
G136	G1475	9454
G49	G1617	9455
G81	G1642	9455
G105	G482	9456
G169	G669	9456
G52	G167	9457
G155	G231	9457
G51	G79	9458
G66	G213	9458
G176	G271	9459
G73	G684	9459
G66	G389	9460
G122	G886	9460
G12	G457	9461
G90	G1329	9461
G66	G457	9462
G192	G1604	9462
G121	G457	9463
G176	G457	9464
G117	G1288	9464
G12	G578	9465
G161	G885	9465
G78	G58	9466
G66	G844	9466
G12	G969	9467
G169	G801	9468
G52	G996	9468
G131	G630	9469
G176	G996	9469
G182	G60	9470
G12	G1072	9470
G176	G1072	9471
G18	G1496	9471
G85	G841	9472
G121	G1438	9472
G36	G608	9473
G176	G1473	9473
G85	G1412	9474
G121	G1474	9474
G84	G1131	9475
G152	G1191	9475
G26	G253	9476
G169	G666	9476
G169	G1253	9477
G129	G1382	9477
G164	G24	9478
G101	G272	9478
G176	G31	9479
G178	G1096	9479
G120	G33	9480
G12	G612	9480
G52	G76	9481
G12	G82	9482
G85	G1071	9482
G66	G82	9483
G98	G582	9483
G121	G82	9484
G85	G920	9484
G176	G185	9485
G5	G263	9485
G52	G187	9486
G164	G298	9487
G90	G1613	9487
G171	G407	9488
G18	G940	9488
G120	G521	9489
G189	G869	9489
G164	G522	9490
G18	G1298	9490
G56	G123	9491
G176	G533	9491
G58	G78	9492
G164	G546	9492
G123	G56	9493
G176	G558	9493
G66	G576	9494
G162	G1486	9494
G66	G595	9495
G131	G1324	9495
G5	G354	9496
G66	G661	9496
G176	G722	9497
G99	G773	9497
G87	G692	9498
G66	G843	9498
G164	G920	9499
G126	G1096	9499
G10	G799	9500
G52	G930	9500
G121	G932	9501
G142	G1104	9501
G171	G983	9502
G113	G1122	9502
G135	G881	9503
G52	G988	9503
G164	G1129	9504
G1	G1144	9505
G49	G1447	9505
G60	G182	9506
G164	G1150	9506
G131	G782	9507
G164	G1187	9507
G79	G51	9508
G164	G1194	9508
G176	G1236	9509
G162	G1489	9509
G126	G828	9510
G52	G1243	9510
G19	G853	9511
G1	G1253	9511
G57	G193	9512
G52	G1271	9512
G150	G1284	9513
G120	G1318	9513
G129	G1197	9514
G66	G1434	9514
G193	G728	9515
G136	G1515	9515
G108	G1113	9516
G12	G1528	9516
G5	G696	9517
G176	G1528	9517
G2	G1545	9518
G136	G1619	9518
G18	G589	9519
G10	G1210	9519
G66	G417	9520
G171	G442	9520
G158	G492	9521
G171	G1155	9521
G171	G1400	9522
G93	G1602	9522
G98	G19	9523
G1	G871	9523
G1	G365	9524
G54	G1579	9524
G1	G526	9525
G51	G1579	9525
G1	G560	9526
G123	G150	9527
G1	G1509	9527
G10	G48	9528
G178	G766	9528
G182	G72	9529
G164	G254	9529
G84	G110	9530
G19	G1041	9530
G194	G872	9531
G84	G1128	9531
G84	G1333	9532
G91	G1530	9532
G176	G162	9533
G70	G549	9533
G12	G507	9534
G188	G860	9534
G176	G507	9535
G177	G1018	9535
G121	G527	9536
G156	G1421	9536
G12	G528	9537
G10	G1235	9537
G12	G623	9538
G77	G1457	9538
G52	G623	9539
G100	G475	9540
G66	G1088	9540
G1	G34	9541
G51	G605	9541
G1	G47	9542
G117	G431	9542
G1	G915	9543
G130	G1399	9543
G156	G674	9544
G171	G1043	9544
G72	G298	9545
G171	G1048	9545
G70	G113	9546
G171	G1447	9546
G169	G70	9547
G139	G507	9547
G121	G678	9548
G40	G1188	9548
G144	G85	9549
G12	G947	9549
G100	G518	9550
G52	G1381	9550
G1	G899	9551
G100	G1589	9551
G79	G433	9552
G10	G661	9552
G10	G849	9553
G139	G1177	9553
G60	G1330	9554
G190	G838	9555
G84	G1266	9555
G1	G227	9556
G100	G1049	9556
G1	G675	9557
G10	G891	9558
G181	G1537	9558
G20	G265	9559
G62	G1010	9559
G169	G389	9560
G20	G920	9560
G46	G454	9561
G21	G532	9561
G105	G504	9562
G21	G686	9562
G117	G928	9563
G21	G1249	9563
G101	G385	9564
G21	G1420	9564
G34	G879	9565
G41	G1480	9565
G34	G1146	9566
G34	G1306	9567
G3	G1423	9567
G143	G254	9568
G99	G816	9569
G34	G1490	9569
G20	G119	9570
G181	G848	9570
G100	G91	9571
G20	G148	9571
G20	G187	9572
G89	G375	9572
G74	G19	9573
G20	G415	9573
G20	G940	9574
G20	G993	9575
G5	G1327	9575
G19	G507	9576
G20	G1057	9576
G20	G1095	9577
G120	G1581	9577
G87	G60	9578
G20	G1199	9578
G23	G974	9579
G20	G1529	9579
G120	G721	9580
G121	G669	9581
G34	G1379	9581
G183	G501	9582
G164	G519	9582
G49	G1151	9583
G109	G1306	9583
G19	G74	9584
G164	G1422	9584
G131	G688	9585
G120	G510	9586
G131	G1561	9586
G136	G689	9587
G150	G1392	9587
G60	G87	9588
G52	G352	9588
G176	G1105	9589
G27	G1453	9589
G164	G202	9590
G150	G1434	9590
G150	G1217	9591
G91	G100	9592
G120	G240	9592
G115	G483	9593
G136	G516	9593
G120	G574	9594
G162	G1351	9594
G85	G144	9595
G136	G708	9595
G120	G733	9596
G19	G1035	9596
G58	G299	9597
G120	G783	9597
G34	G346	9598
G49	G855	9598
G113	G70	9599
G49	G1134	9599
G49	G1274	9600
G152	G1640	9600
G120	G1293	9601
G139	G1312	9601
G122	G383	9602
G72	G182	9603
G49	G1338	9603
G150	G123	9604
G49	G1451	9604
G181	G757	9605
G136	G1504	9605
G19	G98	9606
G176	G328	9606
G66	G436	9607
G68	G1084	9607
G66	G601	9608
G48	G1099	9608
G121	G601	9609
G6	G1536	9609
G36	G49	9610
G12	G730	9610
G123	G278	9611
G52	G730	9611
G52	G804	9612
G178	G1254	9612
G36	G19	9613
G66	G804	9613
G176	G958	9614
G56	G1203	9614
G52	G1210	9615
G4	G1377	9615
G80	G642	9616
G121	G1363	9616
G121	G1386	9617
G188	G1537	9617
G169	G37	9618
G88	G152	9618
G169	G585	9619
G4	G642	9619
G136	G878	9620
G169	G1452	9620
G120	G698	9621
G144	G1339	9621
G136	G724	9622
G157	G1289	9622
G120	G1089	9623
G169	G140	9624
G169	G924	9625
G194	G1449	9625
G19	G968	9626
G169	G1385	9626
G84	G1237	9627
G68	G1326	9627
G49	G570	9628
G160	G1035	9628
G66	G44	9629
G184	G57	9629
G12	G194	9630
G48	G1281	9630
G52	G199	9631
G4	G1327	9631
G189	G244	9632
G66	G332	9632
G12	G339	9633
G13	G1569	9633
G66	G387	9634
G162	G930	9634
G66	G454	9635
G161	G856	9635
G2	G588	9636
G12	G609	9636
G121	G633	9637
G18	G1159	9637
G176	G712	9638
G48	G932	9638
G98	G274	9639
G12	G773	9639
G189	G861	9640
G9	G784	9641
G52	G818	9641
G158	G482	9642
G52	G911	9642
G66	G973	9643
G135	G1254	9643
G115	G1075	9644
G176	G1127	9644
G124	G1413	9645
G155	G645	9646
G66	G1353	9646
G60	G614	9647
G12	G1494	9647
G150	G1462	9648
G66	G1580	9648
G12	G1604	9649
G131	G1629	9649
G65	G238	9650
G176	G1617	9650
G163	G64	9651
G171	G356	9651
G171	G412	9652
G101	G1086	9652
G79	G555	9653
G171	G865	9653
G84	G623	9654
G38	G948	9654
G84	G1366	9655
G79	G1392	9655
G64	G426	9656
G120	G768	9656
G135	G498	9657
G10	G930	9657
G62	G864	9658
G120	G1011	9658
G42	G493	9659
G10	G1103	9659
G96	G947	9660
G10	G1227	9660
G169	G132	9661
G73	G1604	9661
G169	G588	9662
G4	G1542	9662
G169	G1410	9663
G72	G1596	9663
G134	G259	9664
G164	G1544	9664
G101	G592	9665
G12	G290	9666
G26	G1604	9666
G12	G667	9667
G139	G1383	9667
G66	G667	9668
G2	G829	9668
G97	G152	9669
G169	G353	9670
G124	G1564	9670
G105	G472	9671
G169	G1209	9671
G84	G1390	9672
G189	G12	9673
G10	G38	9673
G78	G487	9674
G10	G551	9674
G10	G591	9675
G10	G1132	9676
G109	G1281	9676
G12	G189	9677
G169	G253	9678
G83	G382	9678
G126	G362	9679
G169	G731	9679
G152	G97	9680
G169	G1122	9680
G117	G476	9681
G176	G1309	9681
G58	G277	9682
G169	G511	9682
G58	G1238	9683
G169	G1359	9683
G10	G288	9684
G135	G1211	9684
G131	G321	9685
G34	G676	9685
G57	G184	9686
G34	G963	9686
G90	G770	9687
G34	G1321	9687
G20	G482	9688
G152	G725	9688
G152	G501	9689
G20	G552	9689
G20	G710	9690
G42	G955	9690
G134	G583	9691
G20	G734	9691
G64	G163	9692
G20	G1198	9692
G27	G256	9693
G49	G1212	9693
G20	G1222	9694
G150	G1351	9694
G20	G1274	9695
G126	G1350	9695
G19	G36	9696
G20	G1534	9696
G189	G675	9697
G20	G1622	9697
G49	G36	9698
G120	G248	9698
G35	G222	9699
G136	G248	9699
G34	G24	9700
G152	G88	9700
G34	G44	9701
G90	G1535	9701
G34	G133	9702
G106	G581	9702
G34	G291	9703
G119	G554	9703
G34	G532	9704
G2	G577	9704
G13	G660	9705
G34	G765	9705
G49	G856	9706
G143	G1440	9706
G42	G231	9707
G34	G889	9707
G34	G1003	9708
G156	G1417	9708
G34	G1556	9709
G129	G1564	9709
G12	G997	9710
G89	G1159	9710
G141	G679	9711
G52	G1161	9711
G194	G880	9712
G136	G1502	9712
G10	G367	9713
G121	G1367	9713
G24	G902	9714
G12	G1500	9714
G84	G749	9715
G19	G1386	9715
G79	G649	9716
G164	G1463	9716
G49	G158	9717
G136	G214	9718
G49	G477	9719
G150	G1282	9719
G136	G490	9720
G93	G937	9720
G49	G699	9721
G83	G1153	9721
G49	G738	9722
G183	G1081	9722
G39	G642	9723
G49	G831	9723
G177	G313	9725
G136	G990	9725
G194	G613	9726
G136	G1175	9726
G122	G816	9727
G49	G1481	9727
G86	G1444	9728
G49	G1525	9728
G62	G1158	9729
G73	G406	9730
G52	G445	9730
G176	G472	9731
G109	G135	9732
G12	G589	9732
G52	G647	9733
G184	G810	9733
G16	G409	9734
G52	G833	9734
G52	G862	9735
G53	G1135	9735
G79	G118	9736
G12	G1020	9736
G15	G957	9737
G12	G1334	9737
G1	G37	9738
G101	G361	9738
G88	G109	9739
G169	G421	9739
G3	G251	9740
G169	G1001	9740
G176	G26	9741
G153	G498	9741
G1	G71	9742
G102	G1175	9742
G66	G231	9743
G176	G1450	9743
G176	G264	9744
G90	G714	9744
G164	G362	9745
G142	G1514	9745
G8	G197	9746
G164	G373	9746
G164	G429	9747
G35	G861	9747
G136	G522	9748
G126	G1375	9748
G1	G585	9749
G135	G1193	9749
G58	G748	9750
G136	G775	9750
G176	G804	9751
G58	G1059	9751
G164	G961	9752
G48	G1353	9752
G164	G1018	9753
G90	G1368	9753
G66	G411	9754
G164	G1124	9754
G12	G332	9755
G66	G1152	9755
G119	G912	9756
G136	G1171	9756
G118	G79	9757
G66	G1303	9757
G120	G706	9758
G52	G1307	9758
G12	G1049	9759
G84	G1337	9759
G135	G109	9760
G66	G1399	9760
G135	G443	9761
G176	G1399	9761
G143	G152	9762
G52	G1420	9762
G89	G42	9763
G66	G1420	9763
G66	G1435	9764
G5	G1635	9764
G42	G1304	9765
G164	G1449	9765
G150	G1172	9766
G176	G1486	9766
G187	G1333	9767
G136	G1524	9767
G141	G799	9768
G84	G1610	9768
G152	G143	9769
G169	G441	9769
G169	G1120	9770
G36	G1298	9770
G49	G237	9771
G35	G1246	9771
G109	G88	9772
G49	G1459	9772
G1	G391	9773
G115	G1056	9773
G5	G209	9774
G1	G412	9774
G12	G67	9775
G16	G1090	9775
G121	G67	9777
G90	G1258	9777
G52	G81	9778
G105	G673	9778
G66	G81	9779
G42	G89	9779
G176	G175	9780
G88	G462	9780
G121	G351	9781
G178	G1544	9781
G12	G395	9782
G109	G800	9782
G66	G465	9783
G119	G646	9783
G19	G522	9784
G52	G565	9784
G66	G633	9785
G80	G980	9785
G121	G646	9786
G129	G1455	9786
G66	G691	9787
G108	G1488	9787
G162	G569	9788
G176	G691	9788
G52	G707	9789
G27	G1395	9789
G66	G772	9790
G186	G1496	9790
G1	G875	9791
G176	G928	9791
G52	G1126	9792
G13	G1637	9792
G113	G659	9793
G66	G1451	9793
G80	G244	9794
G12	G1458	9794
G157	G608	9795
G66	G1458	9795
G120	G295	9797
G59	G640	9797
G136	G295	9798
G10	G874	9798
G60	G715	9799
G120	G1043	9799
G100	G251	9800
G120	G1055	9800
G136	G1055	9801
G90	G1484	9801
G1	G190	9802
G193	G1566	9802
G1	G219	9803
G30	G1109	9803
G1	G552	9804
G193	G827	9804
G1	G880	9805
G28	G1233	9805
G134	G1201	9806
G1	G1617	9806
G164	G770	9807
G142	G1522	9807
G151	G78	9808
G171	G1632	9808
G84	G533	9809
G79	G1153	9809
G59	G370	9810
G84	G560	9810
G176	G890	9811
G84	G1174	9811
G66	G144	9812
G72	G343	9812
G121	G144	9813
G140	G755	9813
G121	G146	9814
G190	G903	9814
G176	G673	9815
G110	G1221	9815
G187	G663	9816
G176	G710	9816
G12	G1248	9817
G161	G1416	9817
G86	G66	9818
G121	G1392	9818
G22	G629	9819
G171	G798	9820
G79	G1155	9820
G10	G190	9821
G142	G238	9821
G10	G552	9822
G66	G1551	9822
G12	G237	9823
G99	G878	9823
G52	G1044	9824
G136	G1230	9824
G126	G216	9825
G1	G1320	9825
G18	G864	9826
G169	G1143	9826
G85	G255	9827
G10	G681	9827
G10	G803	9828
G36	G1368	9828
G184	G695	9829
G10	G1017	9829
G46	G424	9830
G10	G1264	9830
G134	G228	9831
G10	G1292	9831
G12	G143	9832
G113	G808	9832
G176	G503	9833
G194	G1194	9833
G119	G348	9834
G20	G1212	9834
G21	G1027	9835
G21	G1136	9836
G42	G299	9837
G21	G1537	9837
G34	G490	9838
G36	G713	9838
G78	G561	9839
G34	G1105	9839
G56	G175	9840
G20	G338	9840
G20	G372	9841
G58	G913	9841
G114	G157	9842
G20	G825	9842
G34	G102	9843
G117	G544	9843
G30	G190	9844
G134	G451	9845
G34	G571	9845
G49	G753	9846
G101	G1018	9846
G88	G336	9847
G105	G1006	9848
G164	G1067	9848
G108	G1002	9849
G136	G1082	9850
G34	G1155	9850
G38	G659	9851
G34	G1249	9851
G34	G1172	9852
G34	G1273	9852
G195	G486	9853
G164	G1340	9853
G157	G114	9854
G49	G1551	9854
G190	G30	9855
G34	G1560	9855
G175	G56	9856
G34	G1564	9856
G143	G1251	9857
G34	G1615	9857
G135	G614	9858
G84	G669	9858
G156	G667	9859
G169	G1464	9859
G162	G799	9860
G12	G1067	9860
G121	G1067	9861
G142	G1125	9861
G164	G372	9862
G5	G602	9862
G164	G682	9863
G195	G331	9864
G164	G774	9865
G153	G1558	9865
G181	G531	9866
G164	G1630	9866
G136	G308	9867
G160	G1395	9867
G109	G286	9868
G120	G638	9868
G49	G872	9869
G162	G1093	9869
G78	G151	9870
G120	G929	9870
G120	G1009	9871
G39	G1030	9871
G49	G1060	9872
G1	G1609	9872
G16	G779	9873
G120	G1142	9873
G120	G1178	9874
G13	G1549	9874
G136	G1178	9875
G35	G1241	9875
G131	G1117	9876
G120	G1212	9876
G49	G933	9877
G136	G1308	9877
G4	G922	9878
G136	G1478	9878
G188	G272	9879
G169	G1174	9879
G157	G316	9880
G10	G1590	9880
G162	G227	9881
G1	G366	9881
G10	G703	9882
G80	G996	9882
G10	G1067	9883
G120	G93	9884
G56	G957	9884
G164	G98	9885
G189	G803	9885
G8	G96	9886
G164	G121	9886
G66	G155	9887
G19	G480	9887
G52	G171	9888
G105	G1336	9888
G1	G421	9889
G53	G666	9889
G164	G455	9890
G101	G1188	9890
G52	G521	9891
G41	G1586	9891
G66	G235	9892
G164	G551	9892
G18	G244	9893
G164	G608	9893
G63	G588	9894
G164	G670	9894
G66	G676	9895
G67	G1199	9895
G173	G81	9896
G12	G828	9896
G52	G828	9897
G55	G1306	9897
G176	G828	9898
G139	G1405	9898
G121	G848	9899
G110	G1604	9899
G176	G882	9900
G26	G1014	9900
G164	G886	9901
G101	G1201	9901
G164	G1002	9903
G24	G1279	9903
G53	G1034	9904
G52	G1279	9905
G177	G1311	9905
G12	G1336	9906
G189	G1523	9906
G168	G874	9907
G121	G1337	9907
G12	G1464	9908
G125	G1514	9908
G171	G86	9909
G134	G1325	9909
G171	G235	9910
G100	G1187	9910
G33	G971	9911
G169	G1004	9911
G109	G1283	9912
G169	G1475	9912
G84	G740	9913
G79	G748	9913
G49	G43	9914
G67	G731	9914
G10	G587	9915
G42	G881	9915
G85	G768	9916
G49	G875	9916
G161	G471	9917
G113	G300	9918
G1	G416	9918
G4	G519	9919
G1	G1115	9919
G42	G890	9920
G1	G1231	9920
G105	G122	9921
G52	G292	9921
G134	G271	9922
G176	G567	9922
G12	G641	9923
G122	G729	9923
G52	G641	9924
G97	G797	9924
G109	G308	9925
G66	G761	9925
G79	G85	9926
G176	G883	9926
G52	G902	9927
G13	G1608	9927
G152	G473	9928
G176	G998	9928
G12	G1198	9929
G68	G1380	9929
G79	G864	9930
G176	G1198	9930
G34	G823	9931
G52	G1232	9931
G34	G1189	9932
G52	G1242	9932
G85	G79	9933
G121	G1242	9933
G109	G595	9934
G12	G1468	9934
G151	G87	9935
G12	G1515	9935
G134	G935	9936
G121	G1515	9936
G108	G475	9937
G66	G1619	9937
G195	G241	9938
G121	G1619	9938
G171	G757	9939
G195	G1401	9939
G84	G1116	9940
G171	G1365	9940
G171	G1502	9941
G189	G1591	9941
G84	G396	9942
G34	G1072	9942
G84	G430	9943
G193	G472	9943
G62	G418	9944
G87	G151	9945
G169	G316	9945
G1	G194	9946
G115	G1027	9946
G122	G105	9947
G1	G712	9947
G97	G619	9948
G1	G790	9948
G164	G253	9949
G5	G829	9949
G164	G731	9950
G117	G1058	9950
G10	G159	9951
G162	G454	9951
G10	G439	9952
G5	G444	9952
G150	G1430	9953
G1	G150	9954
G81	G173	9954
G1	G337	9955
G187	G577	9955
G162	G628	9956
G1	G1432	9956
G96	G8	9957
G84	G435	9957
G171	G182	9958
G129	G875	9958
G171	G719	9959
G142	G954	9959
G121	G51	9960
G150	G252	9960
G66	G118	9961
G48	G711	9961
G135	G571	9962
G12	G636	9962
G12	G729	9963
G134	G1084	9963
G137	G1247	9964
G66	G1513	9964
G3	G2	9965
G84	G914	9965
G129	G474	9966
G169	G1599	9966
G171	G231	9967
G48	G404	9967
G46	G1255	9968
G171	G664	9969
G157	G849	9969
G10	G1106	9970
G80	G1149	9970
G12	G537	9971
G178	G1392	9971
G66	G537	9972
G141	G1537	9972
G84	G543	9973
G178	G1537	9973
G178	G1435	9974
G189	G1631	9974
G21	G71	9975
G194	G1364	9975
G11	G118	9976
G21	G728	9976
G21	G1146	9977
G44	G776	9978
G34	G824	9978
G20	G57	9979
G120	G663	9979
G20	G191	9980
G191	G594	9980
G20	G303	9981
G90	G900	9981
G43	G66	9982
G20	G308	9982
G20	G538	9983
G30	G623	9983
G20	G686	9984
G123	G790	9984
G109	G817	9985
G20	G1165	9985
G140	G36	9986
G20	G1470	9986
G185	G848	9987
G20	G1503	9987
G114	G1496	9988
G20	G1537	9988
G155	G637	9989
G52	G1425	9989
G97	G244	9990
G66	G1425	9990
G158	G565	9991
G121	G1425	9991
G49	G209	9992
G188	G1278	9992
G55	G99	9993
G34	G286	9993
G164	G357	9994
G68	G607	9994
G118	G664	9995
G49	G923	9995
G34	G938	9996
G112	G1109	9996
G53	G889	9997
G34	G992	9997
G101	G685	9998
G164	G1252	9998
G136	G916	9999
G75	G1458	9999
G41	G829	10000
G136	G1289	10000
G105	G139	10001
G136	G1547	10001
G11	G280	10002
G49	G164	10003
G72	G431	10003
G49	G425	10004
G16	G1205	10004
G49	G434	10005
G51	G36	10006
G136	G510	10006
G49	G535	10007
G36	G1611	10007
G49	G88	10008
G49	G806	10008
G152	G808	10009
G49	G987	10009
G49	G1004	10010
G153	G1484	10010
G108	G325	10011
G49	G1470	10011
G79	G1263	10012
G49	G1500	10012
G73	G1618	10013
G12	G301	10014
G97	G852	10014
G66	G575	10015
G113	G637	10015
G147	G298	10016
G52	G598	10016
G121	G717	10017
G153	G1009	10017
G52	G732	10018
G153	G953	10018
G121	G732	10019
G92	G752	10019
G59	G464	10020
G52	G964	10020
G10	G339	10021
G66	G980	10021
G195	G142	10022
G12	G1375	10022
G192	G398	10023
G66	G1375	10023
G2	G3	10024
G121	G1375	10024
G36	G1269	10025
G84	G1371	10025
G162	G217	10026
G84	G1425	10026
G171	G1428	10027
G169	G305	10028
G83	G745	10028
G142	G195	10029
G169	G572	10029
G99	G55	10030
G169	G1343	10030
G171	G69	10031
G62	G319	10031
G120	G201	10032
G156	G819	10032
G12	G216	10033
G143	G454	10033
G176	G297	10034
G96	G1503	10034
G164	G351	10035
G128	G492	10035
G120	G357	10036
G58	G1338	10036
G129	G1634	10037
G136	G546	10038
G152	G930	10038
G27	G254	10039
G176	G653	10039
G136	G686	10040
G5	G783	10040
G12	G691	10041
G32	G1208	10041
G99	G243	10042
G136	G753	10042
G99	G342	10043
G164	G845	10043
G52	G907	10044
G99	G995	10044
G136	G945	10045
G99	G1281	10045
G81	G388	10046
G189	G325	10047
G84	G946	10047
G129	G1135	10048
G3	G627	10049
G52	G1022	10049
G3	G665	10050
G176	G1065	10050
G171	G1072	10051
G5	G1116	10051
G120	G1219	10052
G105	G1232	10052
G162	G890	10053
G52	G1237	10053
G88	G49	10054
G66	G1361	10054
G36	G51	10055
G121	G1404	10055
G142	G547	10056
G136	G1493	10056
G139	G105	10057
G136	G1505	10057
G19	G354	10058
G66	G1578	10058
G19	G1306	10059
G121	G1591	10059
G36	G140	10060
G10	G369	10060
G79	G368	10061
G10	G732	10061
G5	G628	10062
G49	G1070	10062
G136	G46	10063
G126	G597	10063
G120	G630	10064
G181	G1404	10064
G118	G11	10065
G120	G1106	10065
G176	G351	10066
G169	G1196	10066
G66	G43	10067
G169	G1283	10067
G169	G1312	10068
G35	G1535	10068
G27	G569	10069
G171	G47	10070
G14	G691	10070
G171	G177	10071
G114	G1373	10071
G79	G577	10072
G171	G1147	10072
G4	G1117	10073
G171	G1637	10073
G141	G430	10074
G84	G928	10074
G12	G147	10075
G178	G430	10075
G66	G147	10076
G95	G816	10076
G52	G395	10077
G112	G1291	10077
G176	G713	10078
G176	G994	10079
G134	G1107	10079
G107	G354	10080
G66	G1203	10080
G168	G99	10081
G52	G1476	10081
G6	G383	10082
G121	G1535	10082
G171	G477	10083
G63	G1119	10083
G183	G503	10084
G171	G1193	10084
G143	G919	10085
G169	G1007	10085
G120	G1298	10086
G35	G1559	10086
G176	G14	10087
G188	G1635	10087
G176	G91	10088
G27	G1550	10088
G188	G380	10089
G12	G875	10089
G59	G1396	10090
G10	G448	10091
G66	G1319	10091
G79	G1127	10092
G12	G1544	10092
G182	G119	10093
G1	G741	10093
G21	G277	10094
G1	G1109	10094
G84	G33	10095
G169	G340	10095
G98	G231	10096
G84	G577	10096
G4	G677	10097
G1	G1466	10097
G131	G752	10098
G169	G1083	10098
G10	G141	10099
G134	G1635	10099
G105	G129	10100
G10	G1143	10100
G113	G533	10101
G21	G574	10101
G119	G587	10102
G21	G815	10103
G100	G948	10103
G109	G1010	10104
G21	G1100	10104
G46	G181	10105
G21	G1138	10105
G20	G60	10106
G19	G938	10106
G20	G287	10107
G159	G1031	10107
G20	G352	10108
G12	G928	10108
G85	G1081	10109
G20	G1514	10109
G12	G198	10110
G2	G945	10110
G52	G198	10111
G69	G1546	10111
G34	G103	10112
G32	G605	10112
G49	G226	10113
G100	G295	10113
G164	G403	10114
G143	G852	10114
G134	G216	10115
G49	G445	10115
G34	G605	10116
G119	G1191	10116
G164	G763	10117
G189	G1007	10117
G173	G183	10118
G34	G820	10118
G34	G1149	10119
G79	G662	10120
G34	G1047	10120
G109	G1472	10121
G34	G1186	10122
G41	G1097	10123
G34	G1188	10123
G139	G385	10124
G164	G1376	10124
G123	G53	10125
G34	G1529	10125
G11	G453	10126
G169	G650	10126
G66	G479	10127
G148	G809	10127
G79	G279	10128
G52	G824	10128
G153	G940	10129
G66	G1077	10129
G164	G31	10130
G126	G931	10130
G164	G416	10131
G5	G645	10131
G164	G896	10132
G171	G1027	10133
G135	G1549	10133
G117	G1351	10134
G164	G1578	10134
G49	G138	10135
G158	G673	10135
G53	G123	10136
G49	G206	10136
G183	G173	10137
G49	G303	10137
G49	G471	10138
G66	G1082	10138
G49	G604	10139
G34	G1500	10139
G49	G645	10140
G131	G1641	10140
G181	G46	10141
G49	G718	10141
G49	G1438	10142
G126	G1470	10142
G129	G105	10143
G136	G1555	10143
G90	G1178	10144
G140	G477	10145
G171	G479	10145
G171	G777	10146
G161	G1253	10146
G66	G312	10147
G121	G1558	10147
G52	G596	10148
G181	G710	10148
G119	G182	10149
G176	G596	10149
G99	G168	10150
G52	G1399	10150
G66	G1424	10151
G106	G354	10152
G121	G1424	10152
G52	G1454	10153
G82	G1609	10153
G34	G492	10154
G121	G1454	10154
G164	G1247	10155
G176	G1512	10155
G1	G1393	10156
G36	G1544	10156
G156	G1288	10157
G1	G1501	10157
G13	G1218	10158
G1	G1541	10158
G119	G790	10159
G10	G1139	10159
G114	G65	10160
G13	G501	10161
G169	G815	10161
G169	G1436	10162
G120	G29	10163
G67	G623	10163
G120	G42	10164
G126	G438	10164
G136	G192	10165
G147	G861	10165
G93	G66	10166
G164	G406	10166
G121	G442	10167
G70	G1079	10167
G164	G486	10168
G183	G1278	10168
G164	G562	10169
G1	G572	10170
G172	G919	10170
G136	G603	10171
G159	G1396	10171
G157	G101	10172
G176	G610	10172
G156	G396	10173
G1	G613	10173
G79	G688	10174
G153	G272	10175
G66	G627	10175
G143	G473	10176
G121	G627	10176
G164	G673	10177
G134	G964	10177
G121	G946	10178
G186	G1023	10179
G121	G1062	10179
G131	G399	10180
G136	G1066	10180
G32	G1254	10181
G136	G1316	10181
G68	G161	10182
G164	G1410	10182
G143	G1017	10183
G164	G1492	10183
G143	G1507	10184
G120	G1515	10184
G34	G1233	10185
G1	G1635	10185
G171	G397	10186
G181	G1278	10186
G171	G621	10187
G189	G1217	10187
G183	G627	10188
G171	G1145	10188
G169	G364	10189
G129	G565	10189
G84	G138	10190
G141	G212	10190
G84	G341	10191
G161	G1344	10191
G84	G487	10192
G117	G1023	10192
G49	G1135	10193
G90	G1362	10193
G1	G384	10194
G51	G503	10194
G147	G308	10195
G1	G654	10195
G1	G1072	10196
G122	G1177	10196
G12	G22	10197
G143	G1217	10197
G176	G22	10198
G189	G1351	10198
G66	G57	10199
G101	G119	10199
G119	G101	10200
G176	G180	10200
G121	G223	10201
G119	G1081	10201
G176	G243	10202
G27	G794	10203
G176	G458	10204
G108	G1096	10204
G121	G468	10205
G32	G621	10205
G90	G317	10206
G12	G883	10206
G90	G904	10207
G66	G936	10207
G121	G936	10208
G10	G1562	10208
G118	G202	10209
G176	G1053	10209
G176	G1089	10210
G96	G1288	10210
G176	G1170	10211
G5	G1399	10211
G12	G653	10212
G52	G1405	10212
G176	G593	10213
G52	G1487	10213
G62	G295	10214
G176	G1487	10214
G79	G1142	10215
G121	G1517	10215
G120	G61	10216
G109	G585	10216
G136	G527	10217
G109	G745	10217
G135	G831	10218
G35	G477	10219
G10	G1435	10219
G1	G298	10220
G109	G1519	10220
G195	G493	10221
G1	G707	10221
G161	G68	10222
G1	G1338	10222
G101	G157	10223
G121	G41	10224
G35	G286	10224
G176	G41	10225
G165	G278	10225
G52	G115	10226
G12	G299	10227
G15	G721	10227
G176	G306	10228
G190	G570	10228
G65	G114	10229
G52	G318	10229
G139	G266	10230
G176	G318	10230
G48	G253	10231
G12	G363	10231
G12	G569	10232
G65	G1608	10232
G52	G569	10233
G35	G1115	10233
G106	G725	10234
G12	G780	10234
G106	G628	10235
G176	G932	10235
G137	G1004	10236
G12	G1041	10236
G6	G903	10237
G66	G1041	10237
G60	G495	10238
G52	G1078	10238
G183	G19	10239
G66	G1078	10239
G1	G230	10240
G144	G869	10240
G154	G399	10241
G1	G460	10241
G183	G540	10242
G1	G559	10242
G1	G694	10243
G80	G1294	10243
G169	G628	10244
G52	G755	10244
G169	G1049	10245
G182	G1086	10245
G84	G522	10246
G46	G899	10246
G10	G267	10247
G84	G1292	10247
G101	G545	10248
G120	G853	10248
G84	G843	10249
G10	G1303	10249
G66	G1222	10250
G136	G1570	10250
G138	G223	10251
G10	G1619	10251
G171	G160	10252
G153	G839	10252
G171	G545	10253
G172	G1173	10253
G52	G6	10254
G142	G1523	10254
G12	G241	10255
G42	G861	10255
G66	G681	10256
G42	G1626	10256
G26	G768	10257
G48	G603	10258
G12	G953	10258
G52	G953	10259
G10	G1563	10259
G5	G1056	10260
G52	G1519	10260
G1	G245	10261
G105	G377	10261
G122	G238	10262
G1	G429	10262
G150	G685	10263
G1	G957	10263
G84	G476	10264
G110	G693	10264
G169	G934	10265
G84	G942	10265
G169	G227	10266
G181	G1158	10266
G143	G162	10267
G169	G995	10267
G169	G1169	10268
G134	G899	10269
G1	G1322	10269
G121	G14	10270
G101	G1062	10270
G52	G230	10271
G136	G1245	10271
G52	G267	10272
G39	G458	10272
G121	G267	10273
G168	G518	10273
G52	G1125	10274
G140	G1399	10274
G10	G715	10275
G10	G1455	10275
G35	G251	10276
G1	G480	10276
G188	G509	10277
G1	G906	10277
G97	G984	10278
G1	G1331	10278
G171	G335	10279
G38	G629	10279
G10	G1469	10280
G49	G1589	10280
G189	G230	10281
G190	G853	10281
G100	G36	10282
G162	G290	10282
G189	G336	10283
G84	G864	10283
G56	G480	10284
G138	G1418	10284
G56	G1109	10285
G62	G1577	10285
G28	G1385	10286
G56	G1532	10286
G21	G556	10287
G58	G590	10287
G21	G1408	10288
G67	G1530	10288
G62	G1353	10289
G21	G1581	10289
G195	G1323	10290
G21	G1621	10290
G34	G655	10291
G34	G1498	10291
G110	G563	10292
G34	G718	10292
G20	G182	10293
G171	G408	10293
G20	G390	10294
G97	G458	10294
G20	G532	10295
G126	G1477	10295
G24	G12	10296
G20	G617	10296
G20	G764	10297
G57	G1148	10297
G20	G952	10298
G68	G1310	10298
G99	G408	10299
G20	G1189	10299
G49	G23	10300
G85	G952	10300
G195	G1245	10301
G117	G370	10302
G34	G458	10302
G195	G399	10303
G49	G520	10303
G34	G1071	10304
G195	G1453	10304
G49	G1216	10305
G62	G1400	10305
G126	G1094	10306
G49	G1226	10306
G85	G891	10307
G195	G435	10308
G34	G1603	10308
G136	G772	10309
G68	G1399	10309
G112	G508	10310
G120	G1236	10310
G176	G709	10311
G134	G1279	10311
G101	G863	10312
G12	G1563	10312
G195	G739	10313
G52	G1563	10313
G164	G240	10314
G58	G895	10314
G162	G143	10315
G164	G421	10315
G85	G369	10316
G164	G536	10316
G164	G648	10317
G27	G336	10318
G164	G708	10318
G19	G1302	10319
G36	G100	10320
G1	G763	10320
G120	G128	10321
G118	G1641	10321
G49	G247	10322
G85	G259	10322
G49	G399	10323
G19	G838	10323
G49	G576	10324
G181	G818	10324
G136	G1071	10325
G108	G1251	10325
G88	G1030	10326
G49	G1391	10326
G169	G905	10327
G85	G1373	10327
G169	G1140	10328
G194	G1558	10328
G121	G166	10329
G158	G947	10329
G66	G525	10330
G42	G760	10330
G52	G638	10331
G68	G1557	10331
G19	G183	10332
G66	G1112	10332
G176	G1112	10333
G6	G1148	10333
G35	G543	10334
G176	G1162	10334
G48	G495	10335
G12	G1234	10335
G10	G1252	10336
G39	G1609	10336
G84	G226	10337
G18	G979	10337
G84	G445	10338
G122	G1548	10338
G34	G2	10339
G62	G602	10339
G136	G138	10340
G88	G1164	10340
G164	G635	10341
G119	G1061	10341
G115	G19	10342
G164	G957	10342
G80	G620	10343
G120	G1003	10343
G120	G1166	10344
G24	G1546	10344
G61	G599	10345
G120	G1286	10345
G141	G293	10346
G120	G1349	10346
G69	G1233	10347
G136	G1514	10347
G56	G1272	10348
G136	G1552	10348
G169	G222	10349
G134	G664	10349
G169	G1042	10350
G84	G1561	10350
G4	G5	10351
G169	G1231	10351
G102	G713	10352
G169	G1251	10352
G49	G752	10353
G108	G925	10353
G143	G1070	10354
G49	G1283	10354
G66	G47	10355
G22	G1275	10355
G48	G68	10356
G176	G111	10356
G12	G409	10357
G184	G822	10357
G52	G494	10358
G152	G1264	10358
G36	G251	10359
G52	G522	10359
G66	G856	10360
G156	G1218	10360
G48	G712	10361
G176	G856	10361
G143	G522	10362
G176	G1019	10362
G78	G887	10363
G121	G1103	10363
G75	G533	10364
G66	G1301	10364
G52	G1340	10365
G153	G1618	10365
G176	G1340	10366
G33	G1452	10366
G52	G1426	10367
G161	G1639	10367
G15	G841	10368
G12	G1481	10368
G184	G375	10369
G176	G1481	10369
G36	G856	10370
G121	G1567	10370
G35	G1449	10371
G12	G1637	10371
G176	G1637	10372
G10	G66	10373
G119	G224	10373
G10	G595	10374
G16	G664	10374
G85	G572	10375
G10	G867	10375
G74	G60	10376
G10	G1472	10376
G136	G28	10377
G120	G545	10378
G78	G1022	10378
G192	G378	10379
G136	G966	10379
G152	G764	10380
G120	G1553	10380
G153	G217	10381
G169	G921	10381
G193	G18	10382
G171	G1364	10382
G84	G633	10383
G150	G953	10383
G84	G1071	10384
G143	G1503	10384
G58	G1300	10385
G84	G1580	10385
G12	G60	10386
G22	G1116	10387
G121	G110	10388
G20	G160	10389
G52	G203	10389
G126	G272	10390
G66	G538	10390
G176	G841	10391
G176	G949	10391
G176	G1064	10392
G187	G1550	10392
G4	G44	10393
G66	G1390	10393
G54	G69	10394
G176	G1390	10394
G109	G1019	10395
G12	G1454	10395
G151	G157	10396
G66	G1454	10396
G19	G115	10397
G10	G199	10397
G10	G818	10398
G129	G1208	10398
G10	G904	10399
G186	G1096	10399
G49	G725	10400
G120	G823	10400
G58	G891	10401
G136	G1350	10401
G169	G33	10402
G189	G1211	10402
G157	G151	10403
G169	G1418	10403
G162	G1230	10404
G169	G1488	10404
G44	G4	10405
G84	G118	10405
G69	G54	10406
G84	G302	10406
G12	G267	10407
G159	G628	10407
G18	G193	10408
G176	G304	10408
G160	G20	10409
G12	G336	10409
G113	G12	10410
G176	G336	10410
G176	G392	10411
G184	G978	10411
G178	G828	10412
G171	G1281	10412
G58	G412	10413
G169	G1407	10413
G118	G585	10414
G169	G1532	10414
G60	G74	10415
G189	G444	10415
G57	G249	10416
G189	G512	10416
G49	G637	10417
G56	G1471	10417
G68	G48	10418
G47	G1562	10418
G20	G1528	10419
G181	G516	10420
G21	G1110	10420
G21	G1114	10421
G121	G1250	10421
G152	G222	10422
G21	G1228	10422
G34	G223	10423
G27	G863	10423
G34	G309	10424
G19	G1570	10424
G34	G1180	10425
G58	G1493	10425
G5	G4	10426
G20	G51	10426
G20	G218	10427
G90	G1557	10427
G20	G346	10428
G5	G955	10428
G20	G368	10429
G97	G980	10429
G130	G543	10430
G20	G798	10430
G20	G1029	10431
G1	G1634	10431
G20	G1188	10432
G21	G1480	10432
G17	G907	10433
G20	G1420	10433
G1	G1011	10434
G20	G1477	10434
G34	G33	10435
G79	G808	10435
G34	G565	10436
G73	G1471	10436
G34	G691	10437
G10	G1451	10437
G34	G956	10438
G19	G1585	10438
G41	G223	10439
G164	G1176	10439
G164	G1183	10440
G60	G1639	10440
G115	G230	10441
G34	G1198	10441
G136	G387	10442
G39	G1479	10442
G63	G1516	10443
G136	G1628	10443
G164	G232	10444
G176	G868	10444
G12	G1032	10445
G70	G1140	10445
G30	G733	10446
G12	G1236	10446
G98	G332	10447
G66	G1236	10447
G39	G660	10448
G176	G1436	10448
G164	G314	10449
G6	G1550	10449
G164	G990	10450
G91	G1076	10450
G49	G9	10451
G137	G895	10451
G194	G1080	10452
G108	G533	10453
G136	G451	10454
G127	G898	10454
G159	G592	10455
G120	G809	10455
G136	G925	10456
G143	G1394	10456
G39	G904	10457
G49	G954	10457
G163	G659	10458
G49	G1120	10458
G49	G1230	10459
G100	G1494	10459
G155	G18	10460
G49	G1479	10460
G49	G1611	10461
G173	G1304	10462
G169	G1451	10462
G161	G117	10463
G171	G1175	10463
G168	G91	10464
G10	G1180	10464
G36	G482	10465
G169	G1178	10465
G44	G1136	10466
G169	G1370	10466
G164	G7	10467
G191	G1348	10467
G120	G130	10468
G32	G1457	10468
G136	G130	10469
G142	G1303	10469
G52	G152	10470
G135	G785	10470
G12	G197	10471
G139	G523	10471
G66	G341	10472
G34	G677	10472
G120	G352	10473
G121	G603	10474
G181	G1135	10474
G136	G623	10475
G115	G937	10475
G62	G645	10476
G136	G747	10476
G66	G787	10477
G2	G1584	10477
G109	G231	10478
G12	G926	10478
G96	G538	10479
G66	G926	10479
G5	G944	10480
G1	G948	10480
G52	G1024	10481
G188	G1284	10481
G42	G581	10482
G121	G1024	10482
G82	G577	10483
G121	G1111	10483
G117	G161	10484
G1	G1142	10484
G19	G792	10485
G121	G1279	10485
G1	G1436	10486
G68	G1538	10486
G99	G976	10487
G176	G1443	10487
G52	G1444	10488
G99	G1510	10488
G122	G396	10489
G66	G1463	10489
G142	G1320	10490
G176	G1463	10490
G5	G454	10491
G12	G1472	10491
G96	G454	10492
G34	G1480	10492
G101	G901	10493
G52	G1537	10493
G10	G358	10494
G35	G921	10494
G91	G168	10495
G10	G717	10495
G79	G994	10496
G171	G1274	10496
G84	G401	10497
G36	G1615	10497
G152	G697	10498
G18	G155	10499
G84	G887	10499
G85	G874	10500
G84	G1141	10500
G85	G1214	10501
G84	G1221	10501
G119	G1287	10502
G10	G252	10503
G49	G649	10503
G1	G370	10504
G150	G542	10504
G1	G515	10505
G19	G1299	10505
G1	G759	10506
G62	G1225	10506
G1	G1000	10507
G136	G1097	10507
G121	G50	10508
G113	G987	10508
G12	G93	10509
G100	G221	10509
G52	G93	10510
G99	G1562	10510
G52	G349	10511
G106	G448	10511
G52	G402	10512
G176	G770	10513
G52	G941	10513
G52	G1190	10514
G101	G1634	10514
G155	G267	10515
G121	G1256	10515
G16	G659	10516
G52	G1287	10516
G120	G8	10517
G56	G1566	10517
G156	G418	10518
G169	G526	10518
G169	G665	10519
G114	G887	10519
G1	G33	10520
G79	G480	10520
G1	G883	10521
G11	G1329	10521
G119	G649	10522
G1	G1134	10522
G189	G661	10523
G1	G1232	10523
G1	G1300	10524
G58	G1434	10524
G164	G302	10525
G97	G789	10525
G171	G52	10526
G97	G899	10526
G1	G117	10527
G24	G751	10527
G171	G142	10528
G156	G898	10528
G1	G466	10529
G41	G1496	10529
G108	G308	10530
G1	G522	10530
G97	G323	10531
G1	G1284	10531
G169	G427	10532
G147	G598	10532
G97	G940	10533
G169	G961	10533
G52	G253	10534
G160	G889	10534
G121	G597	10535
G183	G695	10535
G12	G715	10536
G167	G1260	10536
G118	G184	10537
G52	G715	10537
G121	G947	10538
G158	G1055	10538
G21	G932	10539
G12	G1107	10539
G97	G533	10540
G176	G1466	10540
G1	G123	10541
G131	G1506	10541
G195	G1364	10542
G1	G1540	10542
G112	G276	10543
G84	G1143	10543
G1	G602	10544
G21	G1469	10544
G12	G330	10545
G131	G861	10545
G52	G330	10546
G147	G1310	10546
G158	G514	10547
G66	G1534	10547
G169	G386	10548
G10	G1601	10548
G84	G108	10549
G4	G441	10550
G1	G1030	10550
G10	G1116	10551
G125	G1323	10551
G56	G14	10552
G56	G143	10553
G97	G1086	10553
G56	G178	10554
G30	G1242	10554
G100	G90	10555
G56	G203	10555
G189	G564	10556
G158	G1223	10556
G47	G744	10557
G28	G1316	10557
G38	G645	10558
G56	G1016	10558
G122	G752	10559
G162	G1062	10559
G47	G1107	10560
G168	G1107	10560
G91	G512	10561
G189	G1169	10561
G97	G1165	10562
G189	G1348	10562
G150	G343	10563
G56	G1445	10563
G34	G1059	10564
G189	G1538	10564
G15	G399	10565
G47	G1641	10565
G21	G381	10566
G193	G893	10566
G115	G316	10567
G21	G525	10567
G21	G568	10568
G15	G1267	10568
G168	G398	10569
G21	G998	10569
G21	G1486	10570
G21	G1620	10571
G129	G689	10572
G34	G1142	10572
G4	G136	10573
G34	G1171	10573
G184	G139	10574
G20	G185	10574
G20	G405	10575
G4	G570	10575
G20	G540	10576
G96	G1537	10576
G184	G118	10577
G20	G676	10577
G20	G1058	10578
G129	G1605	10578
G118	G514	10579
G20	G1311	10579
G141	G245	10580
G20	G1507	10580
G47	G779	10581
G164	G802	10581
G34	G30	10582
G2	G549	10582
G34	G409	10583
G184	G1120	10583
G139	G184	10584
G34	G606	10584
G27	G1309	10585
G143	G658	10586
G34	G1019	10586
G172	G1620	10587
G135	G1446	10588
G49	G1643	10588
G181	G454	10589
G169	G851	10589
G176	G461	10590
G141	G658	10590
G118	G66	10591
G52	G1095	10591
G135	G413	10592
G66	G1095	10592
G136	G749	10593
G150	G1305	10593
G118	G1281	10594
G120	G1521	10594
G66	G1575	10595
G118	G1627	10595
G113	G904	10596
G12	G1628	10596
G113	G1004	10597
G84	G1468	10597
G164	G587	10598
G108	G611	10598
G164	G668	10599
G164	G885	10600
G181	G1155	10600
G164	G1079	10601
G99	G1107	10601
G136	G4	10602
G164	G1184	10602
G189	G1297	10603
G164	G1356	10603
G108	G1405	10604
G164	G1572	10604
G1	G866	10605
G35	G1373	10605
G120	G523	10606
G189	G1318	10606
G49	G544	10607
G3	G872	10607
G90	G100	10608
G136	G575	10608
G194	G530	10609
G136	G578	10609
G20	G597	10610
G35	G1132	10610
G136	G621	10611
G131	G1620	10611
G49	G639	10612
G187	G1313	10612
G96	G710	10613
G120	G851	10613
G136	G851	10614
G115	G1411	10614
G49	G867	10615
G91	G987	10615
G106	G801	10616
G49	G1272	10616
G49	G1553	10617
G101	G1579	10618
G49	G1626	10618
G34	G1609	10619
G49	G1633	10619
G176	G37	10620
G97	G1116	10620
G52	G196	10621
G6	G1232	10621
G12	G856	10622
G88	G1472	10622
G12	G984	10623
G188	G1449	10623
G52	G993	10624
G190	G1203	10624
G52	G1415	10625
G10	G1540	10625
G139	G725	10626
G1	G1216	10626
G140	G1035	10627
G1	G1598	10627
G84	G631	10628
G53	G773	10628
G84	G1503	10629
G190	G1536	10629
G169	G235	10630
G142	G302	10630
G49	G135	10631
G169	G680	10631
G136	G9	10632
G85	G293	10632
G120	G133	10633
G186	G733	10633
G164	G190	10634
G188	G498	10634
G93	G211	10635
G12	G242	10635
G164	G376	10636
G18	G1028	10636
G49	G238	10637
G120	G390	10637
G12	G401	10638
G186	G988	10638
G12	G442	10639
G144	G888	10639
G112	G443	10640
G34	G474	10640
G130	G443	10641
G66	G622	10642
G194	G96	10643
G121	G622	10643
G164	G625	10644
G3	G99	10645
G164	G631	10645
G10	G700	10646
G187	G1589	10646
G121	G704	10647
G177	G1310	10647
G1	G708	10648
G74	G1463	10648
G12	G762	10649
G131	G808	10649
G84	G834	10650
G157	G950	10650
G164	G842	10651
G157	G1279	10651
G84	G851	10652
G66	G887	10653
G194	G1408	10653
G100	G576	10654
G164	G928	10654
G52	G1088	10655
G115	G186	10656
G164	G1159	10656
G90	G623	10657
G164	G1275	10657
G52	G1403	10658
G90	G1506	10658
G88	G406	10659
G1	G1433	10659
G129	G621	10660
G120	G1447	10660
G156	G813	10661
G164	G1603	10661
G147	G762	10662
G136	G1611	10662
G169	G855	10663
G168	G504	10664
G169	G862	10664
G169	G1242	10665
G187	G1323	10665
G5	G842	10666
G169	G1591	10666
G49	G123	10667
G92	G785	10667
G49	G252	10668
G131	G860	10668
G112	G83	10669
G49	G681	10669
G99	G3	10670
G49	G755	10670
G49	G830	10671
G58	G1484	10671
G141	G754	10672
G49	G1264	10672
G49	G1292	10673
G99	G1537	10673
G1	G218	10674
G42	G1347	10674
G1	G698	10675
G194	G1086	10675
G1	G774	10676
G105	G1347	10676
G62	G695	10677
G1	G905	10677
G52	G257	10678
G48	G978	10678
G121	G257	10679
G58	G319	10679
G186	G115	10680
G52	G375	10680
G184	G660	10681
G89	G183	10682
G176	G434	10682
G2	G91	10683
G52	G439	10683
G66	G748	10684
G108	G1243	10684
G121	G748	10685
G34	G1219	10685
G129	G823	10687
G176	G1505	10687
G70	G681	10688
G84	G617	10689
G56	G778	10689
G162	G253	10690
G84	G898	10690
G136	G306	10691
G162	G849	10691
G91	G2	10692
G10	G882	10692
G120	G911	10693
G131	G1235	10693
G136	G1023	10694
G121	G1043	10694
G183	G89	10695
G10	G1337	10695
G169	G928	10696
G150	G1123	10696
G115	G1295	10697
G169	G1608	10697
G1	G424	10698
G195	G727	10698
G195	G765	10699
G1	G907	10699
G164	G32	10700
G83	G112	10700
G171	G57	10701
G115	G679	10701
G164	G158	10702
G19	G1221	10702
G164	G450	10703
G19	G1362	10703
G62	G930	10704
G164	G1319	10704
G88	G858	10705
G164	G1519	10705
G84	G175	10706
G131	G1455	10706
G96	G194	10707
G84	G351	10707
G78	G1093	10708
G84	G1189	10708
G121	G105	10709
G150	G583	10709
G52	G559	10710
G91	G656	10710
G85	G1572	10711
G135	G49	10712
G12	G900	10712
G193	G740	10713
G66	G900	10713
G121	G910	10714
G115	G1576	10714
G162	G1092	10715
G176	G1106	10715
G66	G1221	10716
G187	G1625	10716
G66	G1294	10717
G137	G1294	10717
G121	G1576	10718
G137	G1592	10718
G164	G660	10719
G12	G1627	10719
G1	G24	10720
G85	G492	10720
G1	G64	10721
G35	G1328	10721
G1	G301	10722
G30	G1309	10722
G1	G532	10723
G88	G1294	10723
G1	G644	10724
G148	G1364	10724
G105	G438	10725
G1	G822	10725
G1	G858	10726
G3	G1582	10726
G137	G796	10727
G1	G967	10727
G80	G62	10728
G1	G1187	10728
G169	G185	10729
G146	G814	10729
G169	G277	10730
G77	G1010	10730
G143	G237	10731
G169	G1177	10731
G49	G2	10732
G194	G615	10732
G136	G438	10733
G133	G1042	10733
G120	G444	10734
G100	G1294	10734
G149	G81	10735
G120	G953	10735
G12	G407	10736
G137	G1030	10736
G12	G645	10737
G119	G878	10737
G108	G323	10738
G121	G792	10738
G44	G752	10739
G176	G1035	10739
G60	G515	10740
G176	G1255	10740
G66	G1380	10741
G55	G1524	10741
G75	G554	10742
G121	G1380	10742
G10	G1119	10743
G12	G1489	10743
G155	G300	10744
G8	G439	10745
G52	G1511	10745
G1	G100	10746
G10	G321	10747
G153	G1076	10747
G130	G644	10748
G10	G920	10748
G136	G385	10749
G10	G1053	10749
G180	G285	10750
G169	G1158	10750
G42	G354	10751
G164	G537	10751
G171	G936	10752
G83	G1140	10752
G84	G158	10753
G55	G1369	10753
G66	G330	10754
G143	G752	10754
G130	G119	10755
G12	G593	10755
G181	G724	10756
G121	G1296	10756
G181	G1392	10757
G52	G1586	10757
G2	G1109	10758
G121	G1586	10758
G167	G348	10759
G171	G1169	10759
G134	G801	10760
G10	G1599	10760
G35	G976	10761
G176	G1209	10761
G162	G229	10762
G171	G1480	10762
G177	G336	10763
G171	G1073	10763
G162	G549	10764
G10	G1384	10764
G47	G32	10765
G161	G789	10765
G56	G32	10766
G85	G1188	10766
G189	G32	10767
G119	G1423	10767
G189	G89	10768
G139	G526	10768
G162	G259	10769
G181	G1164	10769
G43	G123	10770
G47	G323	10770
G90	G212	10771
G56	G475	10771
G47	G598	10772
G72	G1339	10772
G49	G73	10773
G47	G604	10773
G162	G615	10774
G32	G1381	10774
G56	G640	10775
G79	G1315	10775
G151	G659	10776
G47	G869	10776
G139	G236	10777
G47	G899	10777
G189	G899	10778
G19	G940	10778
G155	G193	10779
G56	G942	10779
G189	G1192	10780
G129	G1254	10780
G85	G615	10781
G56	G1255	10781
G47	G1264	10782
G35	G1509	10782
G56	G1277	10783
G171	G1327	10783
G88	G1180	10784
G47	G1522	10784
G194	G292	10785
G189	G1545	10785
G109	G780	10786
G47	G1601	10786
G21	G23	10787
G99	G1339	10787
G21	G297	10788
G159	G1089	10788
G21	G420	10789
G68	G875	10789
G105	G127	10790
G21	G471	10790
G101	G217	10791
G21	G1428	10791
G139	G801	10792
G34	G832	10792
G49	G215	10793
G143	G1556	10793
G65	G210	10794
G20	G270	10794
G20	G341	10795
G122	G374	10795
G20	G401	10796
G127	G105	10797
G20	G451	10797
G134	G391	10798
G20	G603	10798
G122	G472	10799
G20	G622	10799
G20	G650	10800
G73	G1085	10800
G20	G907	10801
G88	G980	10801
G193	G155	10802
G20	G926	10802
G55	G873	10803
G20	G1063	10803
G73	G49	10804
G20	G1279	10804
G122	G812	10805
G20	G1444	10805
G85	G1291	10806
G20	G1591	10806
G34	G18	10807
G123	G43	10807
G34	G29	10808
G131	G1396	10808
G34	G149	10809
G129	G967	10809
G34	G177	10810
G101	G895	10810
G119	G130	10811
G34	G257	10811
G34	G317	10812
G162	G921	10812
G164	G381	10813
G27	G1607	10813
G34	G624	10814
G27	G1491	10814
G126	G1347	10815
G49	G683	10816
G176	G1113	10816
G35	G494	10817
G164	G717	10817
G34	G753	10818
G62	G1569	10818
G81	G149	10819
G34	G987	10819
G164	G1180	10820
G96	G1492	10820
G62	G80	10821
G21	G1296	10821
G135	G667	10822
G34	G1595	10822
G176	G485	10823
G75	G616	10823
G132	G380	10824
G52	G908	10824
G137	G675	10825
G176	G1212	10825
G54	G267	10826
G120	G1015	10826
G15	G464	10827
G171	G666	10827
G185	G1143	10828
G171	G1333	10828
G107	G343	10829
G136	G459	10829
G49	G531	10830
G49	G997	10831
G108	G1254	10831
G136	G1210	10832
G67	G1524	10832
G20	G1331	10833
G89	G1570	10833
G19	G1339	10834
G49	G1632	10834
G84	G868	10835
G2	G1534	10835
G66	G252	10836
G128	G549	10836
G12	G366	10837
G30	G825	10837
G52	G366	10838
G157	G257	10839
G176	G366	10839
G17	G310	10840
G52	G505	10840
G176	G701	10841
G68	G774	10841
G42	G751	10842
G176	G1058	10842
G159	G605	10843
G52	G1150	10843
G169	G461	10844
G48	G1329	10844
G121	G92	10845
G4	G399	10845
G120	G98	10846
G53	G911	10846
G12	G161	10847
G122	G1079	10847
G66	G161	10848
G52	G168	10849
G117	G1626	10849
G121	G235	10850
G183	G377	10850
G54	G1127	10851
G41	G855	10852
G110	G362	10853
G121	G596	10853
G34	G597	10854
G192	G864	10854
G164	G609	10855
G30	G853	10855
G48	G254	10856
G34	G667	10856
G119	G79	10857
G176	G826	10857
G171	G833	10858
G119	G839	10858
G135	G678	10859
G164	G904	10859
G141	G753	10860
G12	G935	10860
G52	G935	10861
G118	G1149	10861
G66	G935	10862
G64	G1279	10862
G164	G973	10863
G48	G1473	10863
G164	G1021	10864
G48	G1589	10864
G130	G1020	10865
G171	G1036	10865
G157	G426	10866
G164	G1071	10866
G43	G175	10867
G164	G1222	10867
G91	G1126	10868
G171	G1456	10868
G35	G856	10869
G164	G1494	10869
G112	G1177	10870
G164	G1583	10870
G169	G24	10871
G82	G186	10871
G84	G848	10872
G169	G1478	10872
G84	G92	10873
G181	G644	10873
G84	G161	10874
G129	G1310	10874
G84	G866	10875
G70	G1572	10875
G65	G576	10876
G99	G896	10877
G84	G1630	10877
G5	G224	10878
G49	G1390	10878
G39	G274	10879
G10	G389	10879
G39	G472	10880
G10	G666	10880
G164	G615	10881
G193	G838	10881
G143	G1230	10882
G164	G1577	10882
G12	G114	10883
G66	G122	10884
G122	G799	10884
G66	G217	10885
G117	G765	10885
G52	G321	10886
G193	G1351	10886
G3	G526	10887
G66	G528	10887
G97	G65	10888
G52	G534	10888
G118	G772	10889
G66	G888	10889
G90	G853	10890
G12	G920	10890
G52	G920	10891
G131	G1347	10891
G79	G348	10892
G121	G1053	10892
G65	G97	10893
G121	G1080	10893
G15	G941	10894
G52	G1600	10894
G122	G1072	10895
G121	G1623	10895
G91	G978	10896
G176	G1623	10896
G12	G921	10897
G171	G673	10898
G101	G359	10899
G171	G1188	10899
G36	G854	10900
G171	G1641	10900
G169	G545	10901
G85	G925	10901
G2	G486	10902
G10	G691	10902
G79	G119	10903
G136	G178	10904
G19	G624	10904
G10	G520	10905
G142	G817	10905
G10	G562	10906
G109	G1298	10906
G119	G388	10907
G10	G1383	10907
G171	G424	10908
G3	G1152	10908
G171	G786	10909
G126	G1081	10909
G186	G82	10910
G171	G1589	10910
G66	G27	10911
G175	G43	10911
G66	G830	10912
G12	G1611	10912
G121	G830	10913
G13	G1030	10913
G52	G853	10914
G129	G1493	10914
G176	G899	10915
G85	G1454	10915
G195	G577	10916
G66	G1129	10916
G66	G1233	10917
G106	G1267	10917
G14	G971	10918
G52	G1614	10918
G169	G85	10919
G137	G1566	10919
G169	G160	10920
G144	G1511	10920
G42	G1373	10921
G169	G1544	10921
G120	G537	10922
G36	G1561	10922
G84	G779	10923
G78	G1012	10923
G178	G489	10924
G84	G1471	10924
G1	G564	10925
G150	G1298	10925
G1	G569	10926
G99	G597	10926
G10	G737	10927
G13	G831	10927
G10	G1316	10928
G10	G1378	10928
G47	G30	10929
G15	G863	10929
G56	G30	10930
G15	G630	10930
G47	G70	10931
G2	G630	10931
G56	G100	10932
G61	G406	10932
G47	G136	10933
G154	G1062	10933
G189	G149	10934
G193	G1028	10934
G162	G344	10935
G58	G480	10935
G47	G350	10936
G158	G566	10936
G189	G427	10937
G134	G1638	10937
G56	G508	10938
G193	G1342	10938
G47	G530	10939
G185	G660	10939
G189	G623	10940
G189	G629	10941
G46	G1284	10941
G101	G1589	10942
G189	G918	10943
G160	G1571	10943
G189	G931	10944
G194	G72	10945
G189	G961	10945
G189	G965	10946
G135	G791	10947
G189	G1102	10947
G59	G996	10948
G69	G272	10949
G47	G1269	10949
G41	G169	10950
G47	G1370	10950
G152	G827	10951
G47	G1536	10951
G56	G1557	10952
G125	G1630	10952
G67	G262	10954
G47	G1596	10954
G42	G534	10955
G189	G1627	10955
G42	G1323	10956
G56	G1637	10956
G67	G1386	10957
G189	G1642	10957
G151	G991	10958
G21	G1223	10958
G76	G304	10959
G21	G1606	10959
G34	G1161	10960
G79	G1522	10960
G20	G28	10961
G123	G833	10961
G20	G248	10962
G35	G522	10962
G20	G394	10963
G176	G1389	10963
G20	G511	10964
G8	G1466	10964
G20	G826	10965
G20	G867	10966
G66	G1459	10966
G156	G1111	10967
G20	G1146	10967
G184	G369	10968
G20	G1246	10968
G101	G277	10969
G20	G1441	10969
G34	G266	10970
G67	G521	10970
G34	G385	10971
G134	G727	10971
G21	G444	10972
G134	G1477	10972
G147	G498	10973
G34	G547	10973
G100	G119	10974
G34	G576	10974
G121	G497	10975
G34	G696	10975
G34	G743	10976
G100	G1120	10976
G115	G350	10977
G34	G951	10977
G79	G239	10978
G34	G968	10978
G96	G1086	10979
G49	G1336	10979
G34	G1431	10980
G49	G1281	10981
G34	G1444	10981
G105	G295	10982
G21	G1457	10982
G120	G650	10983
G140	G1560	10983
G136	G1204	10984
G6	G1211	10984
G169	G25	10985
G85	G319	10985
G171	G945	10986
G121	G1518	10986
G118	G642	10987
G164	G1590	10987
G120	G40	10988
G129	G796	10988
G49	G190	10989
G152	G831	10989
G49	G550	10990
G85	G945	10990
G49	G686	10991
G139	G945	10991
G128	G70	10992
G49	G1249	10992
G120	G1276	10993
G3	G1333	10993
G29	G578	10994
G169	G917	10994
G121	G437	10995
G32	G630	10995
G12	G669	10996
G60	G1102	10996
G121	G753	10997
G91	G836	10997
G194	G889	10998
G52	G1131	10998
G129	G736	10999
G66	G1131	10999
G70	G128	11000
G121	G1393	11000
G156	G728	11001
G176	G1393	11001
G115	G949	11002
G66	G1426	11002
G181	G325	11003
G66	G1429	11003
G18	G349	11004
G121	G1437	11004
G62	G1346	11005
G52	G1486	11005
G32	G994	11006
G52	G1501	11006
G150	G997	11007
G52	G1541	11007
G84	G1286	11008
G162	G1401	11008
G171	G1115	11009
G176	G1581	11009
G171	G1606	11010
G119	G100	11011
G84	G224	11011
G34	G278	11012
G135	G803	11012
G150	G353	11013
G164	G395	11013
G84	G459	11014
G135	G878	11014
G81	G531	11015
G1	G680	11016
G34	G1508	11016
G72	G194	11017
G169	G41	11018
G120	G871	11018
G72	G873	11019
G120	G1025	11019
G68	G569	11020
G34	G1511	11020
G14	G433	11021
G120	G1626	11021
G106	G271	11022
G169	G698	11022
G169	G798	11023
G118	G1542	11023
G81	G577	11024
G10	G1369	11024
G1	G76	11025
G98	G817	11025
G88	G637	11026
G1	G722	11026
G110	G649	11027
G1	G1236	11027
G147	G899	11028
G1	G1257	11028
G1	G1311	11029
G171	G1414	11029
G153	G672	11030
G1	G1527	11030
G52	G154	11031
G120	G830	11031
G121	G177	11032
G112	G1510	11032
G66	G191	11033
G53	G1283	11033
G52	G250	11034
G189	G663	11034
G12	G515	11035
G88	G1591	11035
G188	G152	11036
G52	G642	11036
G191	G435	11037
G66	G642	11037
G133	G543	11038
G66	G1162	11038
G110	G1148	11039
G176	G1345	11039
G150	G887	11040
G12	G1352	11040
G52	G1493	11041
G141	G1632	11041
G152	G1342	11042
G52	G1500	11042
G80	G1194	11043
G176	G1500	11043
G108	G848	11044
G52	G1597	11044
G171	G76	11045
G47	G882	11045
G78	G298	11046
G171	G307	11046
G64	G1035	11047
G171	G1261	11047
G83	G72	11048
G136	G841	11048
G188	G816	11049
G136	G881	11049
G158	G1396	11050
G169	G773	11051
G34	G850	11051
G169	G885	11052
G2	G1453	11052
G169	G1353	11053
G125	G1453	11053
G1	G372	11054
G144	G1223	11054
G1	G479	11055
G131	G903	11055
G1	G689	11056
G119	G842	11056
G1	G738	11057
G141	G842	11057
G126	G768	11058
G1	G831	11058
G40	G274	11059
G164	G383	11060
G190	G661	11060
G171	G518	11061
G113	G1164	11061
G164	G861	11062
G16	G1180	11062
G181	G313	11063
G164	G1255	11063
G69	G1116	11064
G171	G1629	11064
G84	G90	11065
G119	G405	11065
G84	G710	11066
G72	G1292	11066
G84	G714	11067
G194	G719	11067
G90	G1266	11068
G84	G1605	11068
G52	G99	11069
G101	G688	11069
G52	G120	11070
G153	G745	11070
G66	G257	11071
G24	G527	11071
G152	G274	11072
G66	G482	11072
G121	G532	11073
G99	G1044	11073
G176	G822	11074
G141	G36	11075
G176	G1194	11075
G12	G1477	11076
G108	G1484	11076
G10	G433	11077
G101	G1081	11077
G10	G494	11078
G126	G1432	11078
G136	G602	11079
G10	G622	11079
G10	G1247	11080
G36	G141	11081
G117	G797	11082
G1	G1018	11082
G1	G447	11083
G153	G677	11083
G129	G860	11084
G84	G1388	11084
G10	G918	11085
G189	G1361	11085
G1	G141	11086
G134	G513	11086
G1	G1090	11087
G162	G1126	11087
G70	G582	11088
G1	G1143	11088
G96	G332	11089
G121	G891	11089
G90	G799	11090
G169	G1534	11090
G183	G1262	11091
G1	G1277	11091
G193	G1058	11092
G1	G1407	11092
G68	G483	11093
G176	G986	11093
G189	G6	11094
G121	G346	11094
G162	G8	11095
G194	G729	11095
G189	G8	11096
G122	G655	11096
G47	G24	11097
G15	G1563	11097
G47	G53	11098
G126	G1316	11098
G162	G61	11099
G72	G83	11099
G189	G74	11100
G113	G843	11100
G189	G114	11101
G119	G1128	11101
G73	G582	11102
G47	G133	11103
G150	G1152	11103
G56	G144	11104
G68	G1366	11104
G152	G188	11105
G56	G189	11105
G135	G1197	11106
G189	G217	11107
G95	G1073	11107
G189	G460	11108
G56	G486	11109
G123	G581	11109
G56	G528	11110
G99	G1602	11110
G16	G1602	11111
G143	G1012	11112
G70	G227	11113
G56	G672	11113
G164	G189	11114
G47	G822	11114
G189	G822	11115
G149	G1589	11115
G189	G849	11116
G188	G1070	11116
G47	G858	11117
G20	G1342	11117
G1	G714	11118
G47	G888	11118
G162	G888	11119
G74	G900	11119
G47	G889	11120
G29	G1011	11120
G189	G892	11121
G124	G1536	11121
G56	G911	11122
G47	G995	11123
G69	G1539	11123
G56	G1029	11124
G134	G822	11125
G134	G343	11126
G47	G1117	11126
G189	G1129	11127
G143	G1570	11127
G117	G607	11128
G56	G1287	11128
G24	G377	11129
G97	G1280	11130
G47	G1394	11130
G49	G68	11131
G47	G1519	11131
G195	G58	11132
G189	G1539	11132
G97	G530	11133
G47	G1564	11133
G97	G902	11134
G56	G1604	11134
G190	G377	11135
G56	G1623	11135
G155	G176	11136
G189	G1623	11136
G21	G165	11137
G67	G1245	11137
G21	G949	11138
G166	G1506	11138
G33	G733	11139
G21	G1183	11139
G34	G455	11140
G194	G607	11140
G29	G435	11141
G34	G1636	11141
G20	G421	11142
G67	G447	11142
G20	G574	11143
G42	G1190	11143
G20	G769	11144
G73	G1047	11144
G135	G489	11145
G20	G775	11145
G19	G649	11146
G20	G974	11146
G20	G1045	11147
G129	G1641	11147
G28	G225	11148
G20	G1101	11148
G97	G1002	11149
G20	G1163	11149
G20	G1175	11150
G142	G1336	11150
G93	G426	11151
G20	G1231	11151
G152	G261	11152
G20	G1635	11152
G136	G179	11153
G150	G964	11153
G120	G1467	11154
G187	G1509	11154
G49	G107	11155
G131	G538	11155
G136	G284	11156
G34	G410	11156
G49	G651	11157
G156	G1312	11157
G34	G730	11158
G21	G878	11159
G32	G1339	11159
G34	G893	11160
G192	G1249	11160
G187	G129	11161
G164	G1042	11161
G195	G514	11163
G34	G1289	11163
G156	G494	11164
G21	G1412	11164
G162	G639	11165
G169	G1259	11165
G52	G248	11166
G108	G779	11166
G121	G248	11167
G153	G1117	11167
G66	G403	11168
G117	G1622	11168
G164	G161	11169
G129	G187	11169
G164	G275	11170
G184	G498	11170
G164	G462	11171
G90	G234	11172
G164	G739	11173
G90	G1230	11173
G164	G809	11174
G184	G208	11175
G164	G1556	11175
G136	G411	11176
G65	G930	11176
G49	G774	11177
G88	G380	11178
G49	G798	11178
G28	G121	11179
G49	G938	11179
G49	G980	11180
G102	G1072	11180
G20	G1113	11181
G13	G1545	11181
G73	G966	11182
G49	G1485	11182
G169	G294	11183
G19	G755	11183
G121	G28	11184
G66	G481	11184
G52	G740	11185
G99	G1303	11185
G58	G195	11186
G66	G763	11186
G58	G476	11187
G121	G1069	11187
G52	G1075	11188
G176	G1439	11189
G153	G1489	11189
G52	G29	11190
G101	G1561	11190
G66	G29	11191
G168	G955	11191
G164	G212	11192
G118	G719	11192
G164	G223	11193
G176	G248	11194
G85	G907	11194
G164	G258	11195
G176	G711	11195
G34	G392	11196
G147	G1203	11196
G88	G1178	11197
G176	G155	11198
G66	G469	11198
G68	G49	11199
G66	G493	11199
G136	G694	11200
G68	G812	11200
G171	G700	11201
G68	G1006	11201
G78	G601	11202
G136	G738	11202
G66	G767	11203
G101	G936	11203
G52	G811	11204
G162	G1244	11204
G164	G883	11205
G105	G1097	11205
G189	G164	11206
G164	G1145	11206
G35	G914	11207
G66	G1262	11207
G176	G1344	11208
G130	G1586	11208
G52	G1349	11209
G126	G1373	11209
G156	G812	11210
G34	G1396	11210
G136	G1485	11211
G113	G1609	11211
G171	G1499	11212
G141	G1631	11212
G97	G1476	11213
G164	G1549	11213
G77	G823	11214
G121	G1568	11214
G44	G727	11215
G10	G1040	11215
G68	G1235	11216
G10	G1408	11216
G84	G1453	11217
G188	G695	11218
G171	G1573	11218
G84	G397	11219
G84	G547	11220
G157	G780	11220
G84	G606	11221
G107	G1118	11221
G16	G143	11222
G84	G621	11222
G143	G16	11223
G49	G799	11223
G110	G715	11224
G49	G1434	11224
G5	G1311	11225
G49	G1508	11225
G121	G226	11226
G152	G1011	11226
G12	G272	11227
G152	G1158	11227
G176	G303	11228
G123	G423	11228
G176	G317	11229
G161	G429	11229
G52	G400	11230
G161	G1530	11230
G12	G433	11231
G86	G792	11231
G66	G494	11232
G48	G934	11232
G66	G514	11233
G105	G1193	11233
G105	G1599	11234
G59	G332	11235
G12	G1066	11235
G52	G1066	11236
G99	G1402	11236
G49	G483	11237
G121	G1123	11237
G51	G1009	11238
G12	G1316	11238
G157	G1169	11239
G12	G1330	11239
G66	G1330	11240
G187	G1339	11240
G8	G1035	11241
G176	G1501	11241
G98	G1190	11242
G176	G1574	11242
G156	G1428	11243
G176	G1592	11243
G120	G298	11244
G53	G1478	11244
G136	G466	11245
G35	G938	11245
G120	G920	11246
G99	G1494	11246
G8	G394	11247
G136	G1053	11247
G108	G727	11248
G136	G1269	11248
G78	G247	11249
G169	G1182	11249
G164	G105	11250
G153	G235	11250
G164	G827	11251
G96	G1481	11251
G156	G472	11252
G10	G997	11252
G10	G1189	11253
G135	G1522	11253
G98	G1372	11254
G164	G1441	11254
G52	G719	11255
G27	G1011	11255
G135	G836	11256
G176	G1003	11256
G162	G1339	11257
G121	G1611	11257
G171	G239	11258
G62	G1533	11258
G171	G679	11259
G186	G780	11259
G152	G637	11260
G84	G1074	11260
G180	G1583	11261
G84	G1584	11261
G35	G343	11262
G136	G473	11262
G16	G624	11263
G136	G1599	11263
G176	G105	11264
G176	G776	11264
G12	G380	11265
G30	G1547	11265
G12	G489	11266
G57	G664	11267
G66	G688	11267
G169	G429	11268
G176	G733	11268
G12	G1170	11269
G93	G1217	11269
G92	G781	11270
G12	G1283	11270
G176	G1283	11271
G67	G1385	11271
G10	G151	11272
G187	G623	11272
G109	G748	11273
G84	G639	11274
G84	G1085	11275
G140	G1466	11275
G176	G70	11276
G195	G489	11276
G12	G410	11277
G2	G831	11277
G52	G577	11278
G177	G904	11278
G152	G90	11279
G176	G1258	11279
G101	G561	11280
G176	G1296	11280
G171	G79	11281
G187	G789	11281
G169	G73	11282
G143	G729	11282
G84	G512	11283
G89	G725	11283
G171	G289	11284
G153	G523	11284
G184	G1582	11285
G161	G18	11286
G84	G1406	11286
G189	G3	11287
G36	G837	11287
G56	G7	11288
G162	G351	11288
G56	G20	11289
G3	G695	11289
G189	G21	11290
G18	G161	11290
G56	G22	11291
G81	G833	11291
G189	G50	11292
G183	G130	11292
G189	G58	11293
G36	G593	11293
G47	G93	11294
G181	G1068	11294
G189	G103	11295
G90	G152	11295
G47	G110	11296
G188	G1029	11296
G47	G134	11297
G91	G349	11297
G47	G186	11298
G88	G585	11298
G47	G188	11299
G60	G673	11299
G130	G183	11300
G47	G197	11300
G189	G239	11301
G131	G1089	11301
G162	G249	11302
G142	G1547	11302
G189	G249	11303
G176	G1586	11303
G47	G263	11304
G86	G278	11304
G56	G271	11305
G157	G1185	11305
G189	G286	11306
G26	G1328	11306
G47	G374	11307
G161	G1517	11307
G47	G423	11308
G81	G1166	11308
G189	G455	11309
G152	G1567	11309
G56	G466	11310
G60	G778	11310
G56	G483	11311
G108	G530	11311
G189	G483	11312
G35	G1103	11312
G189	G486	11313
G68	G1391	11313
G90	G391	11314
G56	G505	11314
G134	G1541	11315
G47	G555	11316
G100	G1335	11316
G162	G591	11317
G27	G843	11317
G162	G608	11318
G18	G819	11318
G57	G278	11319
G47	G643	11319
G189	G643	11320
G56	G673	11321
G188	G1209	11321
G27	G1611	11322
G189	G736	11323
G113	G1395	11323
G56	G754	11324
G85	G1562	11324
G42	G492	11325
G56	G759	11325
G189	G799	11326
G148	G1433	11326
G56	G800	11327
G156	G839	11327
G47	G845	11328
G54	G1011	11328
G56	G845	11329
G63	G1558	11329
G36	G73	11330
G47	G903	11330
G56	G503	11331
G189	G1002	11332
G87	G836	11333
G162	G1003	11333
G105	G503	11334
G56	G1108	11335
G56	G1132	11336
G4	G1288	11336
G53	G201	11337
G189	G1154	11337
G56	G1168	11338
G4	G1551	11338
G99	G227	11339
G47	G1173	11339
G39	G637	11340
G47	G1186	11340
G47	G1188	11341
G56	G1254	11342
G46	G1642	11342
G9	G796	11343
G47	G1323	11343
G162	G1358	11344
G134	G1641	11344
G5	G576	11345
G162	G1395	11345
G144	G861	11346
G162	G1410	11346
G53	G1194	11347
G189	G1412	11347
G87	G1194	11348
G56	G1449	11348
G101	G1446	11349
G47	G1492	11349
G76	G755	11350
G162	G1492	11350
G56	G1494	11351
G100	G1134	11352
G56	G1520	11352
G158	G1323	11353
G47	G1597	11353
G105	G969	11354
G47	G1605	11354
G21	G457	11355
G112	G1614	11355
G21	G807	11356
G69	G1301	11356
G55	G362	11357
G21	G1091	11357
G34	G908	11358
G33	G1603	11358
G181	G1148	11359
G34	G1212	11359
G20	G116	11360
G117	G814	11360
G20	G314	11361
G22	G385	11361
G20	G322	11362
G192	G482	11362
G20	G523	11363
G86	G893	11363
G20	G530	11364
G47	G1021	11364
G128	G627	11365
G20	G815	11365
G20	G832	11366
G119	G1211	11366
G162	G887	11367
G20	G929	11367
G20	G1005	11368
G118	G1510	11368
G181	G887	11369
G20	G1054	11369
G134	G768	11370
G20	G1197	11370
G194	G293	11371
G20	G1478	11371
G120	G669	11372
G179	G685	11372
G21	G253	11373
G143	G1383	11373
G39	G193	11374
G34	G296	11374
G49	G916	11375
G35	G1292	11375
G34	G952	11376
G32	G1411	11376
G161	G951	11377
G164	G1027	11377
G176	G808	11378
G21	G1169	11378
G144	G315	11379
G34	G1231	11379
G125	G745	11380
G49	G1289	11380
G62	G747	11381
G34	G1374	11381
G85	G850	11382
G150	G340	11383
G34	G1481	11383
G43	G19	11384
G49	G1547	11384
G136	G219	11385
G62	G1145	11385
G8	G112	11386
G136	G1367	11386
G79	G142	11387
G169	G749	11387
G66	G718	11388
G72	G1109	11388
G73	G36	11389
G84	G428	11389
G164	G575	11390
G179	G1041	11390
G49	G187	11391
G181	G1499	11391
G49	G722	11392
G18	G992	11392
G49	G838	11393
G105	G1391	11393
G20	G891	11394
G134	G559	11395
G120	G1040	11395
G142	G79	11396
G49	G1227	11396
G142	G660	11397
G49	G1257	11397
G118	G1124	11398
G120	G1512	11398
G169	G161	11399
G187	G645	11399
G169	G870	11400
G58	G1077	11400
G118	G400	11401
G169	G1408	11401
G12	G4	11402
G38	G1519	11402
G136	G182	11403
G112	G1016	11403
G120	G331	11404
G5	G892	11404
G10	G379	11405
G19	G563	11405
G12	G416	11406
G78	G1049	11406
G52	G416	11407
G115	G465	11407
G57	G405	11408
G1	G449	11408
G120	G531	11409
G57	G1370	11409
G65	G241	11410
G66	G662	11410
G12	G666	11411
G113	G1399	11411
G176	G666	11412
G35	G1152	11412
G10	G726	11413
G66	G788	11413
G96	G334	11414
G121	G788	11414
G161	G349	11415
G136	G974	11415
G162	G661	11416
G19	G43	11417
G12	G1144	11417
G52	G1144	11418
G101	G1485	11418
G135	G860	11419
G136	G1251	11419
G131	G581	11420
G164	G1525	11420
G108	G1168	11421
G136	G1632	11421
G169	G31	11422
G178	G1532	11422
G112	G8	11423
G49	G69	11423
G49	G196	11424
G4	G1125	11424
G49	G742	11425
G91	G1558	11425
G49	G819	11426
G135	G1177	11426
G126	G750	11427
G49	G931	11427
G193	G39	11428
G49	G1106	11428
G184	G681	11429
G49	G1549	11429
G1	G804	11430
G72	G1130	11430
G176	G681	11431
G1	G1065	11431
G52	G1	11432
G113	G531	11432
G176	G1	11433
G91	G819	11433
G12	G138	11434
G90	G1601	11434
G121	G259	11435
G117	G1008	11435
G12	G343	11436
G58	G1287	11436
G121	G501	11437
G99	G1250	11437
G32	G1290	11438
G121	G620	11439
G176	G629	11440
G113	G675	11440
G12	G670	11441
G19	G1455	11441
G121	G670	11442
G38	G1277	11442
G137	G533	11443
G66	G840	11443
G108	G474	11444
G66	G910	11444
G6	G864	11445
G52	G1003	11445
G52	G1068	11446
G62	G1496	11446
G52	G1166	11447
G17	G1342	11447
G16	G853	11448
G66	G1166	11448
G157	G299	11449
G52	G1225	11449
G66	G1307	11450
G90	G1378	11450
G188	G1264	11451
G12	G1326	11451
G52	G1514	11452
G162	G1548	11452
G176	G1514	11453
G81	G237	11454
G171	G838	11454
G84	G672	11455
G20	G1583	11455
G84	G1207	11456
G120	G24	11457
G157	G902	11457
G136	G124	11458
G188	G561	11458
G120	G132	11459
G124	G720	11459
G120	G546	11460
G7	G1169	11460
G136	G707	11461
G173	G919	11461
G151	G65	11462
G53	G755	11463
G136	G978	11463
G53	G1165	11464
G136	G1194	11464
G156	G243	11465
G120	G1462	11465
G1	G674	11466
G40	G1155	11466
G164	G256	11467
G130	G1109	11467
G164	G438	11468
G131	G799	11468
G84	G883	11469
G172	G1597	11469
G84	G936	11470
G19	G1192	11470
G182	G627	11471
G84	G1521	11471
G194	G218	11472
G84	G1632	11472
G1	G21	11473
G77	G797	11473
G112	G300	11474
G1	G555	11474
G157	G78	11475
G169	G747	11475
G157	G117	11476
G169	G1023	11476
G136	G87	11477
G157	G1149	11477
G3	G561	11478
G120	G995	11478
G100	G903	11479
G15	G1450	11480
G10	G1492	11480
G11	G1529	11481
G10	G1530	11481
G66	G58	11482
G19	G672	11482
G121	G77	11483
G99	G1522	11483
G52	G245	11484
G130	G258	11484
G121	G256	11485
G27	G878	11485
G176	G310	11486
G190	G774	11486
G131	G243	11487
G12	G624	11487
G35	G375	11488
G121	G624	11488
G176	G913	11489
G109	G62	11490
G121	G1109	11490
G1	G781	11491
G122	G1441	11491
G169	G320	11492
G105	G1135	11492
G97	G142	11493
G169	G1070	11493
G147	G904	11494
G169	G1577	11494
G164	G2	11495
G171	G713	11496
G34	G1453	11496
G164	G793	11497
G117	G911	11497
G122	G769	11498
G171	G1113	11498
G84	G329	11499
G27	G1087	11499
G176	G289	11500
G120	G916	11500
G121	G554	11501
G99	G1543	11501
G66	G711	11502
G97	G1150	11502
G52	G891	11503
G176	G1081	11503
G12	G979	11504
G152	G1334	11504
G62	G109	11505
G52	G979	11505
G135	G959	11506
G12	G1135	11506
G152	G234	11507
G52	G1609	11507
G142	G348	11508
G10	G743	11508
G10	G100	11509
G119	G729	11509
G85	G316	11510
G10	G678	11510
G1	G386	11511
G126	G1513	11511
G5	G1019	11512
G1	G1299	11512
G169	G537	11513
G169	G1133	11513
G84	G470	11514
G76	G1155	11514
G10	G652	11515
G193	G1194	11515
G162	G65	11516
G16	G633	11516
G189	G111	11517
G92	G361	11517
G47	G113	11518
G161	G1249	11518
G189	G127	11519
G19	G1432	11519
G142	G97	11520
G56	G131	11520
G47	G158	11521
G195	G874	11521
G47	G176	11522
G195	G1136	11522
G56	G180	11523
G131	G1300	11523
G56	G190	11524
G135	G260	11524
G47	G194	11525
G118	G953	11525
G189	G219	11526
G91	G1318	11526
G189	G255	11527
G162	G384	11527
G56	G258	11528
G162	G935	11528
G189	G298	11529
G152	G1508	11529
G56	G341	11530
G3	G1567	11530
G78	G157	11531
G162	G372	11531
G117	G157	11532
G56	G388	11532
G65	G151	11533
G162	G433	11533
G56	G468	11534
G181	G1443	11534
G58	G346	11535
G56	G522	11535
G19	G531	11536
G47	G567	11537
G194	G1156	11537
G56	G567	11538
G83	G705	11538
G56	G578	11539
G38	G853	11539
G56	G592	11540
G6	G1641	11540
G35	G1296	11541
G189	G641	11542
G143	G1328	11542
G128	G628	11543
G56	G646	11543
G88	G62	11544
G56	G691	11544
G47	G699	11545
G178	G887	11545
G47	G712	11546
G95	G1339	11546
G189	G712	11547
G119	G900	11547
G56	G734	11548
G4	G1070	11548
G189	G782	11549
G54	G1539	11549
G1	G339	11550
G47	G790	11550
G4	G566	11551
G47	G842	11551
G47	G855	11552
G146	G1078	11552
G194	G828	11554
G56	G885	11554
G8	G751	11555
G56	G904	11555
G92	G230	11556
G56	G912	11556
G134	G795	11557
G162	G919	11557
G10	G625	11558
G56	G944	11558
G189	G951	11559
G10	G1357	11559
G188	G630	11560
G189	G1010	11560
G35	G766	11561
G47	G1019	11561
G56	G1021	11562
G128	G1513	11562
G56	G1039	11563
G48	G1159	11563
G162	G1039	11564
G131	G1070	11564
G189	G1053	11565
G15	G1107	11565
G108	G887	11566
G56	G1060	11566
G189	G1068	11567
G107	G1182	11567
G47	G1071	11568
G122	G775	11569
G56	G1102	11569
G68	G973	11570
G162	G1103	11570
G129	G99	11571
G56	G1134	11571
G48	G876	11572
G56	G1147	11572
G168	G785	11573
G56	G1198	11573
G189	G1198	11574
G89	G1263	11574
G47	G1242	11575
G143	G1264	11575
G91	G598	11576
G56	G1242	11576
G54	G893	11577
G56	G1278	11577
G5	G714	11578
G189	G1301	11578
G33	G347	11579
G47	G1364	11579
G9	G101	11580
G189	G1377	11580
G147	G1380	11581
G47	G1401	11581
G87	G1281	11582
G162	G1426	11583
G115	G429	11584
G47	G1506	11584
G110	G348	11585
G189	G1534	11585
G67	G1316	11586
G193	G219	11587
G189	G1626	11587
G109	G244	11588
G21	G837	11588
G35	G473	11589
G21	G1032	11589
G21	G1356	11590
G71	G1607	11590
G34	G941	11591
G72	G1642	11591
G20	G548	11592
G5	G738	11592
G20	G575	11593
G27	G613	11593
G92	G421	11594
G20	G925	11594
G78	G1047	11595
G20	G1479	11595
G183	G1181	11596
G20	G1518	11596
G34	G31	11597
G178	G1404	11597
G21	G51	11598
G147	G1642	11598
G21	G158	11599
G91	G774	11599
G85	G1264	11600
G49	G403	11601
G168	G698	11601
G34	G478	11602
G86	G1211	11602
G21	G607	11603
G101	G1543	11603
G62	G396	11604
G34	G661	11604
G34	G675	11605
G151	G1016	11605
G150	G293	11606
G34	G759	11606
G131	G356	11607
G164	G959	11607
G57	G598	11608
G34	G1029	11608
G141	G1077	11609
G49	G1175	11609
G117	G643	11610
G21	G1192	11610
G79	G785	11611
G34	G1327	11611
G52	G266	11612
G153	G1269	11612
G136	G25	11613
G4	G1366	11613
G120	G334	11614
G1	G1262	11614
G136	G91	11615
G120	G1042	11615
G169	G959	11616
G184	G1033	11616
G4	G1102	11617
G186	G254	11618
G164	G1179	11618
G164	G1365	11619
G99	G1381	11619
G1	G403	11620
G18	G1268	11620
G49	G32	11621
G195	G1062	11621
G49	G200	11622
G176	G1485	11622
G49	G521	11623
G85	G886	11623
G42	G105	11624
G49	G697	11624
G20	G823	11625
G131	G1448	11625
G49	G848	11626
G181	G1369	11626
G185	G191	11627
G20	G857	11627
G91	G602	11628
G136	G1151	11628
G191	G185	11629
G136	G1368	11629
G195	G512	11630
G136	G1393	11630
G169	G683	11631
G187	G1587	11631
G105	G42	11632
G169	G871	11632
G91	G136	11633
G169	G1134	11633
G12	G169	11634
G91	G1089	11634
G99	G129	11635
G12	G319	11635
G66	G319	11636
G99	G540	11636
G12	G618	11637
G99	G1521	11637
G35	G329	11638
G121	G923	11638
G66	G1124	11639
G52	G1159	11640
G108	G1492	11640
G134	G745	11641
G52	G1174	11641
G34	G290	11642
G66	G1598	11642
G10	G338	11643
G150	G1466	11643
G164	G30	11644
G96	G863	11644
G121	G37	11645
G118	G698	11645
G34	G70	11646
G72	G1174	11646
G176	G71	11647
G108	G299	11647
G120	G116	11648
G79	G1493	11648
G101	G9	11649
G121	G172	11649
G52	G180	11650
G3	G499	11650
G62	G88	11651
G52	G217	11651
G38	G1355	11652
G121	G280	11653
G125	G989	11653
G164	G338	11654
G163	G540	11654
G1	G407	11655
G164	G439	11656
G164	G1567	11656
G121	G472	11657
G30	G817	11657
G12	G491	11658
G146	G1127	11658
G66	G491	11659
G51	G1558	11659
G176	G491	11660
G27	G1378	11660
G16	G249	11661
G12	G516	11661
G164	G535	11662
G3	G1016	11662
G66	G536	11663
G108	G934	11663
G52	G585	11664
G108	G1036	11664
G164	G674	11665
G130	G768	11665
G164	G854	11666
G55	G598	11667
G12	G895	11667
G13	G396	11668
G34	G943	11668
G79	G293	11669
G1	G983	11669
G91	G1640	11670
G61	G982	11671
G121	G1015	11671
G13	G547	11672
G34	G1309	11672
G13	G963	11673
G136	G1403	11673
G164	G1505	11674
G1	G1529	11675
G11	G1603	11675
G169	G162	11676
G93	G1478	11676
G105	G594	11677
G169	G1295	11677
G84	G693	11678
G79	G1460	11678
G110	G261	11679
G84	G1002	11679
G110	G887	11680
G49	G1177	11680
G1	G848	11681
G146	G1255	11681
G30	G90	11682
G10	G280	11682
G10	G895	11683
G188	G746	11684
G10	G1256	11684
G136	G497	11685
G157	G1435	11685
G120	G514	11686
G91	G886	11686
G136	G619	11687
G175	G1279	11687
G169	G258	11688
G144	G694	11688
G169	G710	11689
G71	G756	11689
G169	G714	11690
G113	G856	11690
G134	G385	11691
G169	G1318	11691
G195	G1372	11692
G169	G1635	11692
G1	G57	11693
G93	G1546	11693
G1	G854	11694
G160	G1226	11694
G1	G945	11695
G81	G1444	11695
G164	G238	11696
G16	G932	11696
G164	G326	11697
G188	G1332	11697
G40	G418	11698
G171	G622	11698
G34	G1076	11699
G171	G1123	11699
G171	G1167	11700
G72	G1516	11700
G60	G583	11701
G171	G1377	11701
G85	G559	11702
G164	G1600	11702
G66	G3	11703
G126	G358	11703
G52	G10	11704
G108	G1618	11704
G121	G21	11705
G150	G1533	11705
G12	G58	11706
G62	G1411	11706
G52	G131	11707
G119	G997	11707
G52	G186	11708
G141	G1605	11708
G12	G244	11709
G108	G836	11709
G66	G306	11710
G139	G423	11710
G52	G429	11711
G194	G1491	11711
G39	G674	11712
G121	G643	11713
G142	G1217	11713
G66	G913	11714
G72	G973	11714
G52	G961	11715
G126	G298	11716
G121	G1074	11716
G18	G952	11717
G66	G1284	11717
G18	G1117	11718
G176	G1324	11718
G58	G1046	11719
G176	G1507	11719
G141	G1466	11720
G12	G1584	11720
G2	G241	11721
G52	G1584	11721
G176	G1605	11722
G1	G17	11723
G3	G1550	11723
G1	G46	11724
G135	G727	11724
G171	G263	11725
G85	G1031	11725
G1	G455	11726
G187	G1369	11726
G1	G608	11727
G27	G801	11727
G113	G661	11728
G1	G886	11728
G1	G944	11729
G162	G992	11729
G171	G993	11730
G162	G1024	11730
G88	G1357	11731
G1	G1424	11731
G57	G1149	11732
G1	G1460	11732
G177	G1093	11733
G1	G1629	11733
G10	G292	11734
G58	G738	11734
G126	G1212	11735
G10	G1635	11735
G85	G1058	11736
G84	G1341	11736
G84	G1424	11737
G85	G1487	11737
G134	G628	11738
G84	G1447	11738
G150	G1071	11739
G84	G1597	11739
G49	G737	11740
G150	G1465	11740
G19	G1108	11741
G136	G1294	11741
G142	G472	11742
G49	G1398	11742
G176	G157	11743
G176	G766	11743
G5	G495	11744
G176	G295	11745
G108	G1004	11745
G66	G604	11746
G85	G860	11746
G30	G604	11747
G118	G625	11748
G66	G770	11748
G35	G1006	11749
G5	G820	11750
G121	G876	11750
G176	G957	11751
G63	G1300	11751
G90	G30	11752
G12	G1121	11752
G19	G299	11753
G66	G1121	11753
G12	G1195	11754
G195	G1601	11754
G66	G1211	11755
G118	G1576	11755
G66	G1335	11756
G108	G1553	11756
G162	G726	11757
G121	G1545	11757
G84	G41	11758
G99	G726	11758
G10	G75	11759
G34	G1496	11759
G133	G766	11760
G1	G1381	11760
G69	G329	11761
G1	G1579	11761
G171	G51	11762
G194	G1471	11762
G171	G1021	11763
G30	G1107	11763
G10	G480	11764
G89	G1297	11764
G10	G857	11765
G117	G1480	11765
G47	G12	11766
G10	G251	11766
G162	G20	11767
G13	G1164	11767
G47	G26	11768
G84	G1506	11768
G56	G34	11769
G88	G366	11769
G162	G48	11770
G112	G1282	11770
G47	G63	11771
G141	G218	11771
G47	G98	11772
G69	G849	11772
G56	G130	11773
G114	G1357	11773
G189	G130	11774
G30	G664	11774
G56	G149	11775
G162	G149	11776
G47	G175	11777
G47	G191	11778
G141	G1320	11778
G56	G210	11779
G188	G1353	11779
G189	G259	11780
G189	G308	11781
G87	G1098	11781
G18	G279	11782
G189	G331	11782
G47	G332	11783
G16	G1536	11783
G24	G624	11784
G47	G334	11785
G91	G1638	11785
G47	G340	11786
G2	G688	11786
G162	G355	11787
G3	G1414	11787
G47	G357	11788
G173	G1496	11788
G162	G388	11789
G46	G856	11789
G47	G390	11790
G100	G724	11790
G189	G391	11791
G194	G640	11791
G162	G394	11792
G5	G836	11792
G56	G409	11793
G97	G598	11793
G47	G410	11794
G56	G419	11795
G56	G426	11796
G47	G430	11797
G189	G1164	11797
G56	G434	11798
G53	G1582	11798
G189	G434	11799
G84	G1455	11799
G47	G440	11800
G143	G792	11800
G56	G471	11801
G140	G449	11802
G189	G499	11802
G162	G513	11803
G172	G1056	11803
G28	G358	11804
G189	G514	11804
G189	G535	11805
G97	G1182	11805
G189	G563	11806
G122	G1592	11806
G162	G582	11807
G153	G1343	11807
G47	G589	11808
G35	G1199	11808
G56	G603	11809
G122	G880	11809
G47	G622	11810
G164	G858	11810
G47	G624	11811
G82	G915	11811
G47	G639	11812
G181	G1309	11812
G56	G654	11813
G113	G1078	11813
G189	G670	11814
G84	G1138	11814
G56	G679	11815
G139	G1044	11815
G47	G706	11816
G66	G1047	11816
G47	G718	11817
G119	G1038	11817
G189	G764	11818
G29	G1337	11818
G113	G532	11819
G47	G840	11819
G56	G854	11820
G65	G1339	11820
G189	G854	11821
G34	G1153	11821
G166	G560	11822
G56	G865	11822
G15	G643	11823
G56	G871	11823
G168	G829	11824
G189	G893	11824
G122	G284	11825
G56	G897	11825
G122	G945	11826
G162	G951	11826
G189	G994	11827
G66	G1245	11827
G186	G768	11828
G47	G1049	11828
G56	G1066	11829
G11	G581	11830
G162	G1066	11830
G56	G1076	11831
G102	G1208	11831
G177	G97	11832
G47	G1101	11832
G47	G1131	11833
G74	G1612	11833
G189	G1162	11834
G189	G1316	11834
G47	G1197	11835
G142	G1476	11835
G168	G989	11836
G19	G795	11837
G47	G1289	11837
G150	G1154	11838
G56	G1289	11838
G47	G1307	11839
G178	G1358	11839
G128	G702	11840
G47	G1326	11840
G56	G1345	11841
G161	G678	11842
G189	G1349	11842
G189	G1410	11843
G62	G1019	11844
G65	G921	11845
G47	G1416	11845
G36	G359	11846
G56	G1431	11846
G115	G769	11847
G56	G1438	11847
G153	G941	11848
G189	G1438	11848
G97	G177	11849
G47	G1446	11849
G119	G377	11850
G56	G1452	11850
G47	G1500	11851
G87	G1406	11852
G47	G1572	11852
G166	G290	11853
G56	G1574	11853
G85	G1187	11854
G56	G1594	11854
G131	G673	11855
G21	G718	11855
G155	G395	11856
G21	G1042	11856
G194	G1203	11857
G21	G1367	11857
G20	G422	11858
G96	G779	11858
G20	G460	11859
G126	G1378	11859
G20	G730	11860
G19	G1258	11860
G79	G257	11861
G20	G838	11861
G20	G958	11862
G3	G1222	11862
G55	G737	11863
G20	G1295	11863
G48	G537	11864
G20	G1363	11864
G6	G1019	11865
G20	G1375	11865
G164	G264	11866
G21	G407	11867
G96	G474	11867
G164	G666	11868
G90	G1561	11868
G120	G348	11869
G34	G800	11869
G194	G636	11870
G34	G937	11870
G88	G532	11871
G34	G1226	11871
G26	G1096	11872
G49	G1356	11872
G34	G1526	11873
G18	G1550	11873
G66	G165	11874
G39	G1460	11874
G121	G535	11875
G139	G919	11875
G12	G956	11876
G66	G956	11877
G16	G1203	11877
G164	G40	11878
G30	G1379	11878
G4	G343	11879
G164	G369	11879
G4	G507	11880
G164	G732	11880
G164	G788	11881
G147	G1149	11881
G164	G1114	11882
G188	G1118	11882
G75	G96	11883
G20	G251	11883
G120	G275	11884
G166	G1522	11884
G20	G360	11885
G11	G1323	11885
G136	G361	11886
G59	G1445	11886
G136	G505	11887
G95	G1428	11887
G49	G656	11888
G41	G893	11888
G120	G704	11889
G69	G1339	11889
G138	G285	11890
G120	G908	11890
G121	G861	11891
G49	G1059	11891
G132	G398	11892
G20	G1122	11892
G193	G620	11893
G169	G657	11893
G57	G126	11894
G169	G1183	11894
G171	G1183	11895
G121	G281	11896
G12	G340	11897
G18	G1642	11897
G12	G463	11898
G2	G1245	11898
G134	G63	11899
G66	G463	11899
G46	G482	11900
G84	G1234	11900
G169	G69	11901
G168	G1187	11901
G195	G792	11902
G66	G25	11903
G164	G56	11904
G105	G184	11904
G126	G57	11905
G164	G184	11905
G66	G204	11906
G87	G745	11906
G155	G336	11907
G119	G62	11908
G121	G240	11908
G52	G261	11909
G129	G1417	11909
G136	G346	11910
G60	G1547	11910
G120	G368	11911
G193	G1582	11911
G52	G437	11912
G77	G1130	11912
G136	G529	11913
G112	G627	11913
G136	G637	11914
G24	G1581	11914
G147	G143	11915
G66	G708	11915
G110	G438	11916
G66	G733	11916
G12	G117	11917
G120	G798	11917
G63	G731	11918
G66	G868	11918
G176	G1045	11919
G150	G1295	11919
G136	G1074	11920
G2	G1400	11920
G34	G1083	11921
G62	G1055	11922
G52	G1087	11922
G12	G1100	11923
G101	G1149	11923
G175	G177	11924
G121	G1225	11924
G110	G1116	11925
G12	G1293	11925
G34	G1320	11926
G143	G948	11927
G12	G1327	11927
G85	G1173	11928
G120	G1328	11928
G117	G1334	11929
G121	G1351	11929
G85	G867	11930
G34	G1412	11930
G158	G384	11931
G120	G1420	11931
G5	G1390	11932
G176	G1555	11932
G179	G1496	11933
G52	G1573	11933
G129	G1316	11934
G66	G1573	11934
G176	G1573	11935
G134	G1632	11935
G93	G28	11936
G164	G1597	11936
G49	G59	11937
G153	G973	11937
G88	G950	11938
G10	G983	11938
G191	G123	11939
G121	G439	11939
G118	G319	11940
G176	G576	11941
G19	G1007	11941
G66	G623	11942
G19	G1010	11942
G121	G623	11943
G85	G1397	11943
G12	G747	11944
G62	G852	11944
G52	G1033	11945
G35	G1150	11945
G12	G1076	11946
G3	G1212	11946
G142	G332	11947
G12	G1140	11947
G147	G1127	11948
G121	G1140	11948
G62	G119	11949
G52	G1391	11949
G117	G12	11950
G123	G191	11951
G12	G1642	11951
G3	G765	11952
G171	G804	11952
G84	G702	11953
G135	G800	11953
G28	G93	11954
G84	G990	11954
G120	G555	11955
G118	G661	11955
G177	G175	11956
G136	G1273	11956
G143	G147	11957
G169	G1089	11957
G143	G1215	11958
G169	G1487	11958
G99	G1071	11959
G169	G1521	11959
G113	G472	11960
G164	G810	11960
G73	G624	11961
G164	G1148	11961
G184	G105	11962
G84	G477	11962
G63	G134	11963
G84	G738	11963
G84	G775	11964
G113	G1161	11964
G52	G17	11965
G188	G760	11965
G66	G17	11966
G83	G1475	11966
G66	G54	11967
G99	G625	11967
G176	G163	11968
G27	G1572	11968
G52	G443	11969
G85	G1357	11969
G96	G75	11970
G52	G499	11970
G52	G886	11971
G193	G1424	11971
G121	G886	11972
G181	G1405	11972
G150	G760	11973
G121	G944	11973
G35	G318	11974
G66	G1048	11974
G5	G569	11975
G52	G1154	11975
G106	G1129	11976
G12	G1235	11976
G106	G995	11977
G12	G1261	11977
G188	G492	11978
G106	G1115	11979
G12	G1460	11979
G131	G474	11980
G66	G1460	11980
G97	G1457	11981
G121	G1625	11981
G10	G1068	11982
G88	G1546	11982
G6	G122	11983
G10	G1225	11983
G178	G822	11984
G169	G849	11984
G77	G1406	11985
G169	G1571	11985
G141	G277	11986
G171	G460	11986
G176	G35	11987
G90	G1440	11987
G12	G554	11988
G1	G1624	11988
G153	G438	11989
G12	G725	11989
G176	G1292	11990
G19	G1513	11990
G133	G58	11991
G176	G1381	11991
G124	G1173	11992
G66	G1540	11992
G82	G934	11993
G176	G1540	11993
G169	G27	11994
G147	G1339	11994
G169	G743	11995
G55	G811	11995
G164	G392	11996
G123	G984	11996
G171	G500	11997
G80	G765	11997
G154	G1358	11998
G159	G1273	11999
G10	G1392	11999
G131	G795	12000
G164	G1469	12000
G57	G849	12001
G10	G1576	12001
G84	G88	12002
G134	G1340	12002
G12	G404	12003
G190	G559	12003
G59	G279	12004
G12	G751	12004
G52	G751	12005
G121	G751	12006
G51	G1129	12006
G12	G1083	12007
G60	G1194	12007
G121	G1298	12008
G127	G1323	12008
G176	G1471	12009
G144	G1551	12009
G79	G507	12010
G1	G1172	12010
G74	G166	12011
G1	G1532	12011
G10	G858	12012
G190	G1263	12012
G100	G512	12013
G10	G1613	12013
G5	G1024	12014
G52	G1052	12014
G146	G979	12015
G121	G1052	12015
G87	G860	12016
G169	G1331	12016
G83	G10	12017
G189	G76	12017
G47	G77	12018
G56	G82	12019
G110	G848	12019
G189	G82	12020
G186	G1394	12020
G56	G139	12021
G16	G562	12021
G162	G155	12022
G139	G270	12022
G189	G155	12023
G168	G392	12023
G47	G171	12024
G153	G358	12024
G189	G181	12025
G136	G888	12025
G56	G185	12026
G36	G1326	12026
G22	G36	12027
G189	G187	12027
G189	G205	12028
G21	G770	12028
G47	G222	12029
G98	G770	12029
G189	G268	12030
G117	G1188	12031
G155	G264	12032
G47	G293	12032
G56	G302	12033
G68	G1624	12033
G42	G1172	12034
G162	G361	12035
G150	G1520	12035
G47	G368	12036
G92	G1217	12036
G162	G370	12037
G46	G973	12037
G115	G451	12038
G189	G401	12039
G62	G919	12039
G56	G405	12040
G127	G1501	12040
G56	G498	12041
G49	G789	12041
G195	G261	12042
G189	G521	12042
G89	G33	12043
G162	G529	12043
G162	G534	12044
G56	G558	12045
G162	G572	12046
G99	G1130	12046
G129	G441	12047
G189	G572	12047
G47	G595	12048
G5	G874	12048
G19	G499	12049
G56	G653	12049
G47	G676	12050
G85	G1106	12050
G189	G676	12051
G105	G1366	12051
G47	G701	12052
G33	G89	12053
G56	G701	12053
G68	G476	12054
G47	G702	12054
G47	G723	12055
G66	G1350	12055
G47	G746	12056
G10	G315	12057
G47	G757	12057
G48	G311	12058
G47	G759	12058
G115	G310	12059
G47	G769	12059
G36	G22	12060
G189	G769	12060
G162	G774	12061
G120	G1344	12061
G189	G774	12062
G156	G1608	12062
G142	G584	12063
G56	G790	12063
G58	G384	12064
G47	G804	12064
G162	G828	12065
G18	G1297	12065
G56	G838	12066
G99	G1616	12066
G162	G843	12067
G85	G1428	12067
G91	G571	12068
G56	G848	12068
G189	G879	12069
G72	G1048	12069
G47	G930	12070
G153	G999	12070
G166	G74	12071
G162	G974	12071
G109	G440	12072
G189	G980	12072
G126	G1012	12073
G162	G1042	12073
G56	G1046	12074
G62	G1611	12074
G47	G1050	12075
G58	G133	12076
G56	G1050	12076
G19	G942	12077
G47	G1076	12077
G122	G6	12078
G189	G1094	12078
G106	G534	12079
G56	G1103	12079
G162	G1242	12080
G137	G1460	12080
G51	G49	12081
G189	G1251	12081
G137	G660	12082
G56	G1253	12082
G189	G1253	12083
G54	G1586	12083
G2	G1012	12084
G189	G1257	12084
G189	G1258	12085
G101	G1511	12085
G160	G1266	12086
G47	G1272	12086
G56	G1293	12087
G10	G1618	12087
G77	G663	12088
G189	G1293	12088
G84	G496	12089
G56	G1327	12089
G162	G875	12090
G189	G1336	12090
G173	G195	12091
G47	G1341	12091
G47	G1365	12092
G88	G852	12093
G189	G1374	12093
G56	G1417	12094
G127	G1418	12094
G16	G607	12095
G189	G1448	12095
G112	G1153	12096
G189	G1458	12096
G47	G751	12097
G47	G1464	12097
G54	G1283	12098
G56	G1465	12098
G108	G187	12099
G189	G1473	12099
G53	G147	12100
G189	G1478	12100
G146	G351	12101
G47	G1486	12101
G183	G1007	12102
G157	G109	12103
G189	G1491	12103
G64	G320	12104
G56	G1507	12104
G91	G1070	12105
G56	G1514	12105
G43	G497	12106
G56	G1551	12106
G96	G727	12107
G162	G1598	12107
G90	G1350	12108
G21	G1610	12108
G20	G86	12109
G108	G1476	12109
G20	G272	12110
G19	G1609	12110
G20	G612	12111
G20	G843	12112
G22	G1292	12112
G20	G1110	12113
G27	G1459	12113
G164	G45	12114
G38	G839	12114
G21	G5	12115
G10	G791	12115
G21	G77	12116
G108	G785	12116
G34	G232	12117
G108	G1149	12117
G21	G245	12118
G110	G416	12118
G21	G350	12119
G110	G919	12119
G152	G316	12120
G34	G601	12120
G178	G58	12121
G34	G641	12121
G2	G300	12122
G34	G926	12122
G34	G1098	12123
G150	G1519	12123
G152	G229	12124
G21	G1292	12124
G34	G1305	12125
G118	G1522	12125
G12	G1367	12126
G68	G1402	12126
G33	G1035	12127
G164	G1408	12127
G70	G79	12128
G164	G1439	12128
G49	G45	12129
G70	G643	12129
G49	G121	12130
G16	G514	12130
G49	G179	12131
G3	G1149	12131
G49	G309	12132
G162	G1533	12132
G49	G341	12133
G88	G590	12133
G136	G437	12134
G143	G1484	12134
G49	G603	12135
G150	G1476	12135
G49	G611	12136
G49	G924	12136
G49	G1088	12137
G142	G270	12138
G20	G1158	12138
G126	G1217	12139
G136	G1501	12139
G84	G328	12140
G48	G1279	12140
G84	G1593	12141
G131	G1605	12141
G12	G384	12142
G118	G1551	12142
G52	G384	12143
G36	G755	12143
G121	G384	12144
G142	G489	12144
G176	G414	12145
G12	G536	12146
G189	G1040	12146
G87	G15	12147
G66	G1290	12147
G12	G1503	12148
G27	G1613	12148
G194	G101	12149
G1	G826	12149
G9	G49	12150
G171	G294	12150
G34	G137	12151
G15	G611	12151
G171	G166	12152
G186	G576	12152
G1	G212	12153
G113	G1310	12153
G120	G440	12154
G178	G1145	12154
G34	G591	12155
G186	G1208	12155
G48	G310	12156
G164	G603	12156
G120	G687	12157
G188	G932	12157
G164	G718	12158
G189	G1049	12158
G195	G695	12159
G34	G819	12159
G136	G838	12160
G126	G914	12160
G58	G560	12161
G164	G1123	12161
G68	G1012	12162
G34	G1195	12162
G164	G1316	12163
G99	G1479	12163
G186	G295	12164
G164	G1330	12164
G36	G527	12165
G34	G1440	12165
G24	G130	12166
G164	G1595	12166
G10	G568	12167
G189	G1152	12167
G10	G1079	12168
G84	G1063	12169
G176	G1245	12169
G58	G178	12170
G49	G306	12170
G49	G1041	12171
G58	G1535	12171
G82	G33	12172
G49	G1207	12172
G98	G346	12173
G1	G973	12173
G35	G1578	12174
G121	G60	12175
G40	G63	12175
G52	G175	12176
G150	G308	12176
G121	G202	12177
G36	G1175	12177
G176	G210	12178
G79	G1379	12178
G63	G40	12179
G52	G426	12179
G68	G354	12180
G66	G679	12180
G12	G743	12181
G181	G890	12181
G12	G801	12182
G36	G1291	12182
G33	G82	12183
G176	G820	12183
G12	G890	12184
G62	G1288	12184
G176	G971	12185
G99	G1212	12185
G130	G24	12186
G121	G1066	12186
G2	G646	12187
G12	G1230	12187
G5	G393	12188
G176	G1281	12188
G85	G542	12189
G52	G1447	12189
G120	G72	12190
G85	G219	12190
G120	G75	12191
G153	G1378	12191
G136	G75	12192
G27	G1477	12192
G120	G163	12193
G139	G766	12193
G136	G455	12194
G122	G1093	12194
G101	G194	12195
G120	G473	12195
G90	G1060	12196
G15	G87	12197
G136	G1043	12197
G136	G1154	12198
G34	G1300	12199
G136	G1424	12199
G169	G409	12200
G35	G655	12200
G79	G70	12201
G169	G738	12201
G105	G425	12202
G169	G1171	12202
G152	G1008	12203
G169	G1637	12203
G1	G164	12204
G79	G809	12204
G109	G157	12205
G1	G177	12205
G147	G53	12206
G1	G1493	12206
G181	G530	12207
G1	G1500	12207
G187	G108	12208
G164	G524	12208
G27	G335	12209
G171	G1286	12209
G195	G173	12210
G171	G1349	12210
G152	G468	12211
G171	G1361	12211
G49	G51	12212
G164	G1390	12212
G106	G890	12213
G10	G1403	12213
G12	G62	12214
G137	G507	12214
G106	G42	12215
G176	G72	12215
G176	G75	12216
G26	G1457	12216
G66	G168	12217
G69	G267	12217
G121	G181	12218
G15	G1328	12218
G52	G238	12219
G159	G1298	12219
G12	G591	12220
G164	G924	12220
G141	G283	12221
G52	G736	12221
G121	G794	12222
G151	G1055	12222
G121	G27	12223
G52	G831	12223
G121	G847	12224
G176	G1002	12225
G156	G1479	12225
G12	G1014	12226
G41	G1642	12226
G121	G938	12227
G121	G1057	12227
G143	G336	12228
G52	G1311	12228
G175	G134	12229
G121	G1311	12229
G28	G298	12230
G52	G1326	12230
G139	G1233	12231
G52	G1366	12231
G31	G460	12232
G121	G1559	12232
G144	G1264	12233
G121	G1560	12233
G75	G982	12234
G1	G181	12235
G110	G799	12235
G1	G505	12236
G138	G1056	12236
G51	G695	12237
G1	G1002	12237
G122	G343	12238
G1	G1560	12238
G169	G559	12239
G169	G694	12240
G100	G808	12240
G188	G829	12241
G169	G1106	12241
G5	G429	12242
G84	G798	12242
G16	G292	12243
G84	G831	12243
G16	G822	12244
G84	G1014	12244
G120	G43	12245
G48	G475	12245
G136	G160	12246
G73	G914	12246
G136	G237	12247
G55	G363	12247
G89	G189	12248
G11	G1131	12249
G119	G1273	12250
G120	G1282	12250
G53	G971	12251
G136	G1282	12251
G142	G359	12252
G49	G1496	12252
G155	G629	12253
G1	G1055	12253
G18	G79	12254
G1	G1431	12254
G10	G514	12255
G110	G596	12255
G161	G694	12256
G84	G819	12256
G84	G904	12257
G79	G720	12258
G164	G857	12258
G52	G512	12259
G22	G1278	12259
G12	G853	12260
G160	G1572	12260
G44	G241	12261
G121	G927	12261
G66	G1116	12262
G5	G1273	12262
G63	G1035	12263
G176	G1116	12263
G155	G332	12264
G12	G1409	12264
G148	G398	12265
G121	G1409	12265
G134	G630	12266
G66	G1526	12266
G27	G750	12267
G99	G1070	12268
G171	G1319	12268
G3	G1346	12269
G171	G1404	12269
G169	G979	12270
G141	G1134	12271
G84	G1511	12271
G1	G2	12272
G141	G1272	12272
G10	G170	12273
G141	G1394	12273
G10	G776	12274
G126	G822	12274
G162	G31	12275
G56	G37	12276
G60	G745	12276
G79	G230	12277
G56	G45	12278
G32	G914	12278
G47	G71	12279
G58	G421	12279
G162	G71	12280
G58	G1003	12280
G189	G71	12281
G51	G1298	12281
G162	G119	12282
G129	G511	12282
G162	G138	12283
G131	G1413	12283
G189	G138	12284
G96	G1239	12284
G47	G152	12285
G117	G389	12285
G189	G168	12286
G62	G301	12286
G47	G173	12287
G141	G796	12287
G56	G173	12288
G65	G1022	12288
G162	G179	12289
G96	G1499	12289
G189	G180	12290
G39	G349	12290
G56	G197	12291
G99	G920	12291
G56	G60	12292
G189	G197	12292
G189	G232	12293
G44	G636	12293
G47	G240	12294
G32	G395	12294
G189	G240	12295
G135	G1381	12295
G47	G297	12296
G96	G1238	12296
G56	G327	12298
G119	G724	12298
G56	G362	12299
G68	G1605	12299
G56	G389	12300
G187	G1441	12300
G150	G1347	12301
G189	G394	12302
G91	G674	12302
G70	G67	12303
G56	G401	12303
G162	G442	12304
G30	G673	12304
G35	G234	12305
G47	G485	12305
G67	G70	12306
G56	G485	12306
G56	G491	12307
G96	G1451	12307
G47	G516	12308
G113	G1554	12308
G56	G541	12309
G2	G1088	12309
G189	G562	12310
G126	G1604	12310
G79	G18	12311
G189	G567	12311
G189	G595	12312
G184	G1447	12312
G56	G601	12313
G135	G1322	12313
G141	G388	12314
G47	G603	12314
G60	G56	12315
G47	G606	12315
G47	G613	12316
G150	G1195	12316
G186	G577	12317
G189	G613	12317
G47	G650	12318
G118	G448	12319
G162	G653	12319
G47	G656	12320
G135	G427	12321
G47	G662	12321
G85	G636	12322
G47	G666	12322
G189	G708	12323
G113	G1455	12323
G152	G571	12324
G47	G709	12324
G88	G202	12325
G56	G709	12325
G134	G569	12326
G56	G728	12326
G27	G121	12327
G47	G741	12327
G134	G175	12328
G56	G741	12328
G162	G756	12329
G115	G1488	12329
G189	G756	12330
G27	G1008	12330
G115	G571	12331
G47	G762	12331
G56	G767	12332
G88	G593	12333
G47	G811	12333
G42	G106	12334
G189	G826	12334
G47	G866	12335
G60	G1524	12335
G162	G866	12336
G162	G1631	12336
G148	G150	12337
G189	G867	12337
G189	G868	12338
G188	G1624	12338
G13	G639	12339
G189	G896	12339
G189	G922	12340
G125	G1117	12340
G177	G817	12341
G47	G924	12341
G148	G615	12342
G56	G926	12342
G88	G360	12343
G56	G935	12343
G123	G134	12344
G47	G975	12344
G56	G976	12345
G16	G976	12346
G56	G1022	12346
G89	G134	12347
G158	G251	12348
G47	G1031	12348
G47	G1045	12349
G188	G1149	12349
G87	G316	12350
G56	G1098	12350
G87	G751	12351
G189	G1100	12351
G110	G1036	12352
G56	G1101	12352
G156	G848	12353
G56	G1111	12353
G174	G285	12354
G56	G1136	12354
G156	G677	12355
G56	G1141	12355
G143	G827	12356
G47	G1153	12356
G5	G426	12357
G162	G1164	12357
G188	G825	12358
G189	G1210	12358
G56	G1215	12359
G193	G1294	12359
G64	G96	12360
G47	G1225	12360
G63	G732	12361
G47	G1227	12361
G69	G1059	12362
G162	G1227	12362
G21	G845	12363
G56	G1230	12363
G162	G1253	12364
G98	G1627	12364
G47	G1274	12365
G134	G1459	12365
G183	G1201	12366
G56	G1305	12366
G124	G714	12367
G189	G1306	12367
G5	G57	12368
G47	G1349	12368
G124	G774	12369
G47	G1361	12369
G147	G928	12370
G56	G1361	12370
G98	G1170	12371
G189	G1362	12371
G2	G1244	12372
G56	G1403	12372
G189	G1404	12373
G101	G791	12374
G47	G1417	12374
G47	G1462	12375
G88	G1569	12375
G58	G1208	12376
G162	G1463	12376
G127	G964	12377
G119	G58	12378
G56	G1475	12378
G141	G364	12379
G56	G1504	12379
G119	G1309	12380
G189	G1505	12380
G111	G930	12381
G56	G1530	12381
G64	G953	12382
G47	G1568	12382
G126	G1490	12383
G56	G1578	12383
G21	G265	12384
G183	G267	12384
G34	G1467	12385
G20	G297	12386
G143	G1509	12386
G20	G481	12387
G134	G860	12387
G20	G558	12388
G129	G808	12388
G20	G560	12389
G152	G1266	12389
G26	G644	12390
G20	G683	12390
G20	G700	12391
G11	G1006	12391
G89	G63	12392
G20	G923	12392
G31	G671	12393
G20	G987	12393
G63	G828	12394
G20	G1159	12394
G20	G1371	12395
G79	G285	12396
G20	G1482	12396
G117	G506	12397
G136	G767	12397
G34	G39	12398
G117	G1262	12398
G21	G48	12399
G129	G1309	12399
G34	G86	12400
G110	G766	12400
G1	G70	12401
G21	G90	12401
G34	G446	12402
G15	G1278	12402
G151	G64	12403
G21	G524	12404
G151	G582	12404
G67	G38	12405
G34	G595	12405
G172	G63	12406
G34	G596	12406
G100	G177	12407
G21	G991	12407
G57	G5	12408
G21	G1006	12408
G162	G385	12409
G34	G1100	12409
G184	G915	12410
G21	G1370	12410
G19	G1273	12411
G21	G1413	12411
G13	G980	12412
G34	G1568	12412
G58	G119	12413
G121	G1259	12413
G3	G523	12414
G66	G1067	12414
G164	G37	12415
G85	G1458	12415
G177	G100	12416
G164	G984	12416
G63	G172	12417
G164	G1112	12417
G152	G288	12418
G164	G1368	12418
G38	G67	12419
G1	G223	12419
G20	G323	12420
G8	G710	12420
G49	G446	12421
G194	G1242	12421
G49	G469	12422
G117	G1581	12422
G195	G283	12423
G20	G495	12423
G49	G662	12424
G143	G1111	12424
G64	G151	12425
G20	G682	12425
G120	G683	12426
G113	G1556	12426
G20	G720	12427
G118	G1206	12427
G70	G1	12428
G49	G826	12428
G63	G89	12429
G49	G1006	12429
G49	G1145	12430
G68	G1572	12430
G49	G1267	12431
G195	G1268	12431
G49	G1400	12432
G34	G1563	12432
G169	G1336	12433
G101	G1632	12433
G171	G403	12434
G195	G1491	12434
G171	G1015	12435
G135	G1556	12435
G176	G1286	12436
G3	G1594	12436
G36	G1102	12437
G1	G1612	12437
G131	G273	12438
G84	G1306	12438
G84	G1429	12439
G135	G1567	12439
G139	G453	12440
G169	G589	12440
G115	G1130	12441
G169	G1250	12441
G136	G26	12442
G96	G64	12442
G164	G130	12443
G91	G530	12443
G34	G203	12444
G135	G584	12444
G66	G214	12445
G135	G1093	12445
G136	G268	12446
G134	G89	12447
G52	G414	12447
G155	G236	12448
G12	G496	12448
G66	G496	12449
G39	G1545	12449
G134	G123	12450
G164	G513	12450
G150	G148	12451
G66	G572	12451
G84	G596	12452
G106	G1324	12452
G48	G543	12453
G164	G604	12453
G1	G621	12454
G60	G950	12454
G12	G769	12455
G69	G770	12455
G66	G769	12456
G184	G1609	12456
G52	G974	12457
G46	G995	12457
G152	G19	12458
G52	G990	12458
G66	G990	12459
G146	G1185	12459
G34	G1030	12460
G156	G1642	12460
G114	G639	12461
G52	G1168	12461
G188	G434	12462
G12	G1231	12462
G108	G822	12463
G34	G1348	12463
G13	G1308	12464
G176	G1376	12464
G135	G1255	12465
G136	G1420	12465
G16	G1245	12466
G164	G1438	12466
G188	G899	12467
G84	G1439	12467
G120	G1448	12468
G77	G1454	12468
G136	G1486	12469
G138	G1513	12469
G41	G1233	12470
G164	G1491	12470
G34	G1599	12471
G136	G1564	12472
G171	G1572	12472
G98	G861	12473
G169	G973	12473
G5	G372	12474
G169	G1086	12474
G169	G1187	12475
G133	G1476	12475
G49	G201	12476
G86	G1638	12476
G49	G614	12477
G2	G1143	12477
G49	G841	12478
G80	G1589	12478
G49	G949	12479
G49	G1047	12480
G1	G1087	12480
G42	G1154	12481
G49	G1288	12481
G131	G316	12482
G133	G971	12483
G52	G193	12484
G51	G640	12484
G121	G332	12485
G4	G1118	12485
G121	G394	12486
G161	G1346	12486
G121	G499	12487
G4	G540	12487
G176	G730	12488
G54	G1469	12488
G12	G893	12489
G75	G948	12489
G66	G925	12490
G44	G754	12491
G176	G975	12491
G176	G3	12492
G66	G1051	12492
G176	G1084	12493
G184	G1242	12493
G12	G1180	12494
G80	G1501	12494
G55	G922	12495
G52	G1205	12495
G140	G251	12496
G66	G1416	12496
G52	G1446	12497
G16	G1509	12497
G121	G1446	12498
G16	G1524	12498
G176	G1446	12499
G117	G1577	12499
G39	G1024	12500
G66	G1479	12500
G33	G1413	12501
G121	G1612	12501
G8	G1595	12502
G130	G592	12503
G171	G848	12503
G32	G850	12504
G171	G879	12504
G156	G547	12505
G171	G937	12505
G171	G1336	12506
G84	G24	12507
G84	G1327	12508
G101	G1380	12508
G10	G40	12509
G122	G1617	12509
G10	G78	12510
G100	G1554	12510
G136	G310	12511
G63	G1168	12511
G177	G1413	12512
G140	G283	12513
G136	G959	12513
G120	G1589	12514
G161	G1635	12514
G164	G727	12515
G97	G1185	12515
G164	G786	12516
G168	G84	12517
G164	G1117	12517
G84	G349	12518
G168	G1121	12518
G3	G176	12519
G84	G1060	12519
G5	G662	12520
G84	G1218	12520
G189	G576	12521
G84	G1287	12521
G121	G11	12522
G35	G532	12522
G121	G959	12523
G42	G979	12523
G176	G1126	12524
G189	G1571	12524
G115	G1081	12525
G52	G1494	12525
G169	G144	12526
G63	G321	12526
G169	G888	12527
G79	G1053	12527
G169	G1053	12528
G87	G1184	12528
G34	G1123	12529
G169	G1284	12529
G193	G739	12530
G169	G1339	12530
G117	G57	12531
G169	G1539	12531
G78	G1311	12532
G169	G1623	12532
G10	G8	12533
G38	G1021	12533
G136	G241	12534
G162	G276	12534
G10	G957	12535
G15	G1634	12535
G120	G1070	12536
G40	G1231	12536
G120	G1107	12537
G150	G1353	12537
G35	G218	12538
G136	G1388	12538
G175	G49	12539
G10	G1571	12539
G65	G529	12540
G136	G1577	12540
G171	G122	12541
G68	G192	12541
G57	G117	12542
G171	G144	12542
G57	G256	12543
G171	G466	12543
G169	G225	12544
G171	G528	12544
G66	G244	12545
G5	G385	12545
G176	G244	12546
G99	G319	12546
G52	G252	12547
G195	G689	12547
G47	G55	12548
G66	G350	12548
G121	G393	12549
G122	G542	12549
G66	G508	12550
G85	G992	12550
G157	G175	12551
G176	G726	12551
G12	G778	12552
G109	G1457	12552
G121	G778	12553
G162	G995	12553
G121	G810	12554
G168	G1366	12554
G169	G380	12555
G150	G806	12555
G35	G498	12556
G169	G599	12556
G169	G859	12557
G134	G1144	12557
G195	G1118	12558
G84	G830	12559
G122	G1594	12559
G27	G607	12560
G84	G1433	12560
G175	G157	12561
G176	G887	12561
G120	G495	12562
G85	G864	12562
G10	G599	12563
G128	G1443	12563
G10	G976	12564
G62	G797	12565
G171	G927	12565
G55	G47	12566
G171	G1030	12567
G115	G1529	12567
G10	G278	12568
G3	G774	12568
G10	G962	12569
G79	G1532	12569
G10	G1030	12570
G178	G1570	12570
G84	G408	12571
G134	G988	12571
G47	G69	12572
G134	G1168	12572
G192	G68	12573
G162	G94	12573
G162	G116	12574
G58	G1243	12574
G56	G171	12575
G13	G858	12575
G49	G175	12576
G47	G183	12576
G189	G183	12577
G194	G536	12577
G47	G209	12578
G27	G283	12578
G47	G211	12579
G58	G593	12579
G189	G211	12580
G47	G212	12581
G101	G855	12581
G162	G214	12582
G58	G828	12582
G189	G214	12583
G38	G1228	12583
G162	G235	12584
G99	G382	12584
G56	G276	12585
G143	G494	12585
G19	G152	12586
G189	G276	12586
G47	G281	12587
G143	G1488	12587
G189	G281	12588
G119	G778	12588
G56	G305	12589
G99	G1006	12589
G162	G305	12590
G178	G873	12590
G56	G314	12591
G99	G524	12591
G162	G314	12592
G117	G1424	12592
G47	G315	12593
G78	G508	12593
G56	G317	12594
G181	G670	12594
G47	G414	12595
G49	G953	12595
G56	G421	12596
G152	G474	12596
G189	G446	12597
G48	G1440	12597
G47	G449	12598
G89	G1440	12598
G189	G451	12599
G166	G825	12599
G56	G461	12600
G21	G899	12600
G189	G461	12601
G50	G1540	12601
G56	G551	12602
G17	G562	12602
G47	G575	12603
G17	G915	12603
G47	G583	12604
G46	G803	12604
G174	G320	12605
G56	G583	12605
G56	G617	12606
G190	G878	12606
G162	G638	12607
G111	G1513	12607
G47	G647	12608
G119	G1460	12608
G183	G62	12609
G47	G680	12609
G56	G708	12610
G15	G1264	12610
G28	G684	12611
G189	G773	12611
G189	G802	12612
G181	G1519	12612
G105	G68	12613
G56	G815	12613
G69	G801	12614
G47	G833	12614
G162	G833	12615
G122	G1346	12615
G189	G834	12616
G100	G1381	12616
G86	G662	12617
G189	G870	12617
G189	G885	12618
G132	G1116	12618
G47	G925	12619
G54	G976	12619
G189	G948	12620
G105	G1551	12620
G189	G960	12621
G181	G1044	12621
G87	G643	12622
G47	G983	12622
G188	G935	12623
G56	G996	12623
G47	G1028	12624
G47	G1069	12625
G12	G1444	12625
G118	G829	12626
G47	G1110	12626
G131	G431	12627
G56	G1120	12627
G47	G1130	12628
G62	G940	12629
G47	G1137	12629
G100	G1126	12630
G47	G1142	12630
G56	G1142	12631
G98	G1586	12631
G81	G439	12632
G189	G1157	12632
G47	G1175	12633
G79	G1336	12633
G80	G597	12634
G189	G1200	12634
G159	G1150	12635
G47	G1201	12635
G56	G1212	12636
G91	G1617	12636
G72	G1007	12637
G56	G1231	12637
G56	G1285	12638
G113	G1514	12638
G27	G1143	12639
G189	G1356	12639
G195	G1002	12640
G56	G1370	12640
G162	G1383	12641
G81	G1505	12641
G57	G1158	12642
G189	G1408	12642
G172	G758	12643
G56	G1421	12643
G47	G1438	12644
G142	G1472	12644
G13	G1147	12645
G189	G1450	12645
G162	G1478	12646
G2	G1554	12646
G12	G944	12647
G56	G1479	12647
G77	G335	12648
G47	G1483	12648
G72	G261	12649
G162	G1483	12649
G133	G1493	12650
G162	G1555	12650
G109	G217	12651
G56	G1556	12651
G101	G1143	12652
G47	G1560	12652
G195	G685	12653
G47	G1581	12653
G96	G223	12654
G47	G1594	12654
G3	G714	12655
G189	G1610	12655
G58	G747	12656
G56	G1613	12656
G181	G1187	12657
G83	G1330	12658
G56	G1635	12658
G20	G153	12659
G117	G332	12659
G20	G215	12660
G176	G348	12660
G20	G226	12661
G194	G1368	12661
G20	G580	12662
G20	G905	12663
G195	G1189	12663
G76	G525	12664
G20	G1216	12664
G21	G208	12666
G109	G764	12666
G164	G265	12667
G96	G893	12667
G49	G333	12668
G187	G1208	12668
G23	G400	12669
G21	G629	12669
G21	G639	12670
G113	G1400	12670
G34	G708	12671
G101	G1394	12671
G66	G731	12672
G34	G931	12672
G69	G346	12673
G34	G1002	12673
G67	G464	12674
G34	G1031	12674
G34	G1063	12675
G42	G1332	12675
G129	G1195	12676
G49	G1367	12676
G58	G799	12677
G21	G1414	12677
G21	G1470	12678
G109	G1351	12679
G34	G1504	12679
G157	G576	12680
G21	G1539	12680
G35	G658	12681
G34	G1573	12681
G35	G800	12682
G21	G1623	12682
G121	G821	12683
G152	G863	12683
G180	G1048	12684
G12	G1179	12684
G3	G603	12685
G136	G1468	12685
G52	G207	12686
G79	G1615	12686
G85	G441	12687
G52	G506	12687
G66	G1171	12688
G78	G1567	12688
G143	G1366	12689
G66	G1499	12689
G193	G311	12690
G176	G1499	12690
G164	G585	12691
G36	G933	12691
G164	G1202	12692
G108	G1404	12692
G62	G288	12693
G20	G616	12693
G20	G688	12694
G108	G933	12694
G68	G105	12695
G49	G693	12695
G62	G183	12696
G20	G827	12696
G90	G460	12697
G120	G1005	12697
G131	G1029	12698
G20	G1039	12698
G39	G232	12699
G20	G1127	12699
G19	G286	12700
G20	G1153	12700
G19	G509	12701
G120	G1216	12701
G3	G604	12702
G20	G1320	12702
G171	G1252	12703
G27	G1424	12703
G164	G9	12704
G189	G1030	12704
G106	G843	12705
G120	G159	12706
G4	G1496	12706
G136	G164	12707
G137	G1507	12707
G176	G211	12708
G44	G492	12708
G164	G266	12709
G118	G989	12709
G34	G289	12710
G6	G1191	12710
G164	G409	12711
G57	G1489	12711
G164	G582	12712
G164	G880	12712
G176	G758	12713
G191	G1282	12713
G164	G801	12714
G90	G1297	12714
G12	G802	12715
G144	G1579	12715
G111	G675	12716
G121	G802	12716
G137	G740	12717
G34	G808	12717
G115	G659	12718
G66	G815	12718
G176	G929	12719
G17	G526	12720
G176	G948	12720
G34	G1044	12721
G15	G1298	12721
G120	G1058	12722
G26	G1570	12722
G136	G1058	12723
G156	G1637	12723
G176	G1069	12724
G188	G407	12725
G164	G1203	12725
G161	G438	12726
G52	G1220	12726
G43	G443	12727
G12	G1290	12727
G4	G1025	12728
G156	G973	12729
G176	G1584	12729
G169	G1059	12730
G47	G1513	12730
G146	G689	12731
G169	G1062	12731
G84	G119	12732
G87	G590	12732
G84	G204	12733
G58	G727	12733
G27	G410	12734
G84	G733	12734
G84	G1225	12735
G54	G1272	12735
G49	G122	12736
G105	G1160	12736
G49	G124	12737
G81	G1530	12737
G49	G432	12738
G189	G872	12738
G49	G546	12739
G11	G1571	12739
G49	G878	12740
G154	G952	12740
G49	G1150	12741
G60	G1444	12741
G4	G443	12742
G49	G1269	12742
G143	G665	12743
G49	G1394	12743
G146	G441	12744
G49	G1539	12744
G52	G427	12745
G85	G849	12745
G121	G441	12746
G158	G1281	12746
G8	G587	12747
G176	G639	12747
G52	G706	12748
G108	G1559	12748
G121	G706	12749
G100	G984	12749
G43	G12	12750
G66	G1004	12750
G52	G1197	12751
G16	G1248	12751
G36	G1011	12752
G161	G1275	12753
G66	G1594	12753
G120	G271	12754
G34	G407	12754
G70	G187	12755
G120	G893	12755
G101	G406	12757
G136	G1523	12757
G127	G66	12758
G169	G509	12758
G169	G606	12759
G22	G1514	12759
G169	G637	12760
G162	G1143	12760
G1	G29	12761
G3	G1613	12761
G1	G303	12762
G65	G1343	12762
G1	G317	12763
G177	G487	12763
G1	G1131	12764
G127	G774	12765
G1	G1214	12765
G171	G439	12766
G46	G498	12766
G164	G1055	12767
G81	G1087	12767
G181	G1129	12768
G171	G1140	12768
G60	G445	12769
G164	G1523	12769
G1	G310	12770
G109	G1432	12770
G135	G527	12771
G1	G618	12771
G9	G130	12772
G1	G955	12772
G10	G699	12773
G101	G1390	12773
G91	G1354	12774
G171	G1126	12775
G10	G1632	12775
G84	G11	12776
G135	G323	12776
G16	G954	12777
G126	G798	12778
G84	G1126	12778
G136	G74	12779
G91	G665	12779
G49	G745	12780
G96	G1394	12780
G99	G460	12781
G136	G861	12781
G12	G36	12782
G99	G1450	12782
G66	G178	12783
G110	G325	12783
G5	G431	12784
G144	G927	12785
G1	G1469	12785
G152	G284	12786
G169	G438	12786
G3	G321	12787
G171	G542	12788
G3	G626	12788
G3	G864	12789
G10	G1011	12790
G135	G1230	12790
G8	G1480	12791
G121	G1544	12791
G119	G414	12792
G171	G502	12792
G38	G572	12793
G171	G1277	12793
G79	G447	12794
G136	G597	12794
G136	G1398	12795
G109	G1609	12795
G160	G54	12796
G84	G137	12796
G1	G330	12797
G1	G417	12798
G176	G1056	12798
G155	G121	12799
G84	G1241	12799
G191	G499	12800
G84	G1277	12800
G54	G160	12801
G84	G1532	12801
G1	G335	12802
G90	G454	12802
G189	G52	12803
G194	G779	12803
G56	G86	12804
G189	G148	12805
G13	G386	12805
G189	G196	12806
G131	G1563	12806
G189	G200	12807
G156	G1424	12807
G189	G204	12808
G54	G1061	12808
G189	G242	12809
G3	G535	12809
G56	G272	12810
G3	G892	12810
G47	G277	12811
G177	G1455	12811
G130	G9	12812
G56	G321	12812
G47	G364	12813
G65	G1418	12813
G56	G366	12814
G56	G369	12815
G122	G377	12815
G187	G70	12816
G56	G373	12816
G19	G332	12817
G189	G379	12817
G47	G381	12818
G153	G1312	12818
G189	G400	12819
G99	G1447	12819
G189	G411	12820
G19	G1372	12820
G162	G286	12821
G47	G453	12821
G105	G383	12822
G162	G505	12822
G47	G518	12823
G162	G1119	12823
G12	G43	12824
G56	G518	12824
G189	G575	12825
G36	G710	12825
G162	G589	12826
G62	G1552	12826
G189	G589	12827
G68	G1048	12827
G184	G402	12828
G56	G596	12828
G56	G598	12829
G3	G1102	12829
G56	G599	12830
G19	G1404	12830
G56	G680	12831
G27	G1048	12831
G189	G680	12832
G194	G914	12832
G19	G450	12833
G56	G730	12833
G106	G697	12834
G189	G732	12834
G47	G788	12835
G141	G1471	12835
G56	G833	12836
G115	G1373	12836
G162	G838	12837
G177	G1012	12837
G188	G227	12838
G162	G854	12838
G164	G529	12839
G189	G862	12839
G189	G908	12840
G109	G1582	12840
G79	G143	12841
G189	G917	12841
G90	G393	12842
G56	G960	12842
G141	G455	12843
G162	G964	12843
G141	G527	12844
G47	G984	12844
G189	G984	12845
G43	G1007	12845
G190	G727	12846
G162	G987	12846
G162	G993	12847
G80	G181	12848
G162	G1010	12848
G21	G678	12849
G47	G1032	12849
G47	G1038	12850
G153	G1460	12850
G88	G1004	12851
G56	G1058	12851
G70	G135	12852
G189	G1058	12852
G146	G58	12853
G162	G1079	12853
G56	G1110	12854
G151	G1450	12854
G162	G1112	12855
G82	G1618	12855
G47	G1128	12856
G27	G1282	12856
G153	G135	12857
G56	G1128	12857
G47	G1139	12858
G28	G1523	12858
G47	G1151	12859
G134	G1449	12859
G47	G1208	12860
G47	G1210	12861
G152	G1377	12861
G47	G1214	12862
G101	G1291	12862
G80	G152	12863
G56	G1214	12863
G59	G79	12864
G189	G1259	12864
G169	G255	12865
G162	G1276	12865
G189	G1300	12866
G184	G1640	12866
G47	G1334	12867
G12	G1416	12867
G16	G754	12868
G56	G1363	12868
G189	G1363	12869
G105	G1592	12869
G162	G1365	12870
G36	G1461	12870
G141	G664	12871
G47	G1375	12871
G85	G1017	12872
G47	G1386	12872
G153	G795	12873
G189	G1387	12873
G48	G365	12874
G189	G598	12875
G56	G1426	12875
G93	G358	12876
G189	G1426	12876
G5	G608	12877
G56	G1429	12877
G42	G254	12878
G162	G1437	12878
G39	G409	12879
G47	G1439	12879
G39	G1037	12880
G47	G1454	12880
G79	G1143	12881
G47	G1456	12881
G44	G1118	12882
G189	G1456	12882
G189	G1482	12883
G35	G1624	12883
G162	G1499	12884
G152	G287	12885
G189	G1499	12885
G189	G642	12886
G56	G1512	12886
G140	G806	12887
G21	G851	12887
G20	G807	12888
G190	G1037	12888
G20	G917	12889
G158	G1382	12889
G20	G968	12890
G70	G1358	12890
G20	G1022	12891
G101	G1148	12891
G20	G1040	12892
G131	G1498	12892
G147	G487	12893
G20	G1234	12893
G100	G362	12894
G20	G1429	12894
G150	G1571	12895
G20	G1595	12895
G21	G34	12896
G51	G1620	12896
G21	G60	12897
G160	G966	12897
G21	G74	12898
G55	G686	12898
G21	G110	12899
G21	G160	12900
G161	G1549	12900
G21	G203	12901
G90	G808	12901
G34	G214	12902
G115	G615	12902
G34	G314	12903
G92	G642	12903
G21	G377	12904
G79	G1472	12904
G21	G378	12905
G161	G348	12906
G164	G557	12906
G21	G673	12907
G117	G693	12907
G21	G710	12908
G85	G919	12908
G129	G496	12909
G34	G885	12909
G34	G1054	12910
G113	G1261	12910
G34	G1069	12911
G18	G1481	12911
G59	G306	12912
G34	G1157	12912
G34	G1185	12913
G168	G1391	12913
G139	G1123	12914
G34	G1220	12914
G127	G359	12915
G34	G1483	12915
G18	G592	12916
G21	G1576	12916
G195	G79	12917
G21	G1589	12917
G136	G584	12918
G102	G1634	12918
G120	G1163	12919
G109	G1221	12919
G150	G424	12920
G136	G1163	12920
G164	G437	12921
G101	G660	12921
G122	G1330	12922
G164	G1437	12922
G91	G784	12923
G164	G1574	12923
G20	G5	12924
G91	G1152	12924
G49	G25	12925
G85	G465	12925
G20	G100	12926
G85	G811	12926
G49	G119	12927
G186	G161	12927
G20	G244	12928
G193	G1433	12928
G49	G280	12929
G134	G1076	12929
G79	G195	12930
G20	G295	12930
G49	G421	12931
G136	G935	12931
G49	G428	12932
G158	G134	12933
G49	G756	12933
G3	G502	12934
G20	G876	12934
G49	G895	12935
G79	G487	12936
G20	G1211	12936
G20	G1264	12937
G79	G1473	12937
G161	G186	12938
G20	G1269	12938
G118	G1144	12939
G20	G1335	12939
G115	G950	12940
G49	G1527	12940
G161	G374	12941
G20	G1600	12941
G134	G121	12942
G171	G1204	12942
G10	G25	12943
G134	G158	12943
G12	G269	12944
G65	G1058	12944
G90	G890	12945
G121	G1085	12945
G12	G1115	12946
G90	G1534	12946
G12	G1146	12947
G10	G1330	12947
G176	G1305	12948
G65	G1567	12948
G48	G1113	12949
G66	G1595	12949
G131	G1119	12950
G176	G1606	12950
G1	G294	12951
G85	G1182	12951
G156	G468	12952
G1	G1429	12952
G169	G204	12953
G117	G1012	12953
G143	G79	12954
G169	G717	12954
G34	G6	12955
G88	G628	12955
G164	G20	12956
G65	G659	12956
G135	G153	12957
G34	G169	12957
G66	G276	12958
G152	G1611	12958
G121	G305	12959
G126	G463	12959
G66	G315	12960
G156	G386	12960
G176	G322	12961
G162	G646	12961
G79	G59	12962
G34	G456	12962
G135	G70	12963
G34	G502	12963
G12	G519	12964
G152	G819	12964
G152	G80	12965
G176	G519	12965
G2	G667	12966
G34	G729	12966
G58	G146	12967
G84	G777	12967
G42	G593	12968
G120	G800	12968
G152	G667	12969
G136	G907	12969
G181	G80	12970
G176	G1054	12970
G12	G1079	12971
G34	G1562	12971
G52	G1079	12972
G106	G1312	12972
G178	G743	12973
G1	G1179	12973
G137	G300	12974
G120	G1187	12974
G149	G122	12975
G136	G1012	12976
G66	G1212	12976
G135	G743	12977
G121	G1212	12977
G84	G1217	12978
G16	G1328	12978
G88	G1149	12979
G52	G1356	12979
G20	G150	12980
G34	G1388	12980
G156	G1235	12981
G34	G1513	12981
G126	G630	12982
G34	G1519	12982
G147	G817	12983
G52	G1525	12983
G58	G19	12984
G66	G1525	12984
G164	G1612	12985
G171	G638	12986
G80	G1498	12986
G49	G393	12987
G171	G1120	12987
G178	G775	12988
G171	G1212	12988
G148	G255	12989
G49	G342	12989
G49	G762	12990
G43	G806	12990
G84	G269	12991
G133	G888	12991
G84	G1114	12992
G136	G316	12993
G194	G1017	12993
G120	G426	12994
G39	G507	12994
G136	G531	12995
G75	G588	12995
G136	G544	12996
G150	G713	12996
G120	G754	12997
G13	G1247	12997
G136	G886	12998
G100	G1148	12998
G169	G643	12999
G162	G1625	12999
G143	G398	13000
G169	G748	13000
G39	G808	13001
G169	G1228	13001
G168	G1040	13002
G169	G1442	13002
G1	G910	13003
G68	G1377	13003
G98	G389	13004
G1	G1020	13004
G190	G720	13005
G1	G1225	13005
G178	G779	13006
G1	G1438	13006
G164	G118	13007
G173	G1149	13007
G10	G529	13008
G122	G1199	13008
G107	G624	13009
G10	G634	13009
G173	G283	13010
G10	G653	13010
G3	G426	13011
G10	G1000	13011
G112	G377	13012
G84	G434	13012
G120	G377	13013
G84	G535	13013
G97	G62	13014
G121	G120	13014
G176	G120	13015
G131	G685	13015
G121	G122	13016
G99	G1341	13016
G176	G122	13017
G188	G1116	13017
G52	G173	13018
G43	G193	13018
G66	G249	13019
G21	G1269	13019
G121	G300	13020
G114	G1268	13020
G12	G374	13021
G53	G1412	13021
G12	G411	13022
G115	G1035	13022
G42	G399	13023
G52	G411	13023
G42	G431	13024
G66	G729	13024
G42	G515	13025
G121	G785	13025
G42	G1302	13026
G60	G1118	13027
G131	G241	13028
G52	G1410	13028
G3	G663	13029
G66	G1522	13029
G111	G733	13030
G121	G1522	13030
G10	G81	13031
G143	G861	13031
G1	G300	13032
G69	G991	13032
G1	G562	13033
G183	G660	13033
G15	G408	13034
G171	G1198	13034
G1	G1325	13035
G97	G1585	13035
G169	G301	13036
G129	G407	13036
G122	G416	13037
G169	G1315	13037
G16	G920	13038
G49	G278	13039
G193	G639	13039
G171	G124	13040
G72	G1283	13040
G171	G1187	13041
G152	G1233	13041
G151	G829	13042
G52	G467	13043
G15	G903	13043
G12	G500	13044
G117	G1003	13044
G52	G500	13045
G12	G502	13046
G128	G1430	13046
G12	G610	13047
G53	G1458	13047
G91	G90	13048
G66	G744	13048
G121	G1133	13049
G91	G1589	13049
G36	G928	13050
G176	G1133	13050
G66	G1370	13051
G5	G1497	13051
G176	G1370	13052
G3	G407	13053
G66	G1543	13053
G81	G502	13054
G176	G1543	13054
G1	G41	13055
G150	G342	13055
G1	G118	13056
G12	G849	13056
G1	G196	13057
G83	G1149	13057
G66	G203	13058
G1	G496	13058
G1	G1106	13059
G83	G1616	13059
G13	G88	13060
G164	G836	13060
G118	G208	13061
G164	G1245	13061
G84	G114	13062
G117	G1383	13062
G1	G158	13063
G143	G774	13063
G5	G272	13064
G1	G456	13064
G19	G58	13065
G136	G511	13065
G12	G303	13066
G10	G779	13067
G35	G864	13067
G108	G1432	13068
G12	G2	13069
G161	G612	13069
G52	G2	13070
G44	G1082	13070
G12	G171	13071
G169	G659	13071
G195	G479	13072
G169	G1061	13072
G171	G12	13073
G1	G1061	13073
G10	G104	13074
G189	G92	13075
G139	G1413	13075
G189	G215	13076
G16	G860	13076
G88	G13	13077
G47	G226	13077
G56	G269	13078
G119	G745	13078
G56	G287	13079
G152	G1308	13079
G56	G294	13080
G195	G733	13080
G189	G340	13081
G134	G1503	13081
G56	G414	13082
G27	G1574	13082
G47	G445	13083
G85	G1468	13083
G58	G365	13084
G189	G445	13084
G152	G388	13085
G189	G463	13085
G47	G481	13086
G34	G1442	13086
G47	G671	13087
G79	G832	13087
G90	G91	13088
G56	G683	13088
G152	G136	13089
G56	G826	13089
G115	G424	13090
G56	G850	13090
G62	G97	13091
G189	G905	13091
G56	G923	13092
G131	G1102	13092
G189	G929	13093
G195	G1226	13093
G47	G952	13094
G150	G1048	13094
G72	G444	13095
G47	G1001	13095
G150	G603	13096
G189	G1022	13096
G56	G1038	13097
G108	G1328	13097
G160	G205	13098
G162	G1038	13098
G78	G257	13099
G162	G1040	13099
G10	G220	13100
G193	G43	13101
G56	G1054	13101
G56	G1085	13102
G91	G1424	13102
G56	G1091	13103
G150	G20	13104
G56	G1115	13104
G122	G149	13105
G189	G1115	13105
G158	G392	13106
G56	G1140	13106
G162	G1146	13107
G137	G1554	13107
G63	G743	13108
G56	G1174	13108
G6	G90	13109
G47	G1194	13109
G47	G1265	13110
G161	G1631	13110
G189	G1265	13111
G13	G62	13112
G162	G1285	13112
G43	G878	13113
G56	G1306	13113
G46	G99	13114
G189	G1314	13114
G54	G432	13115
G47	G1316	13115
G18	G1233	13116
G56	G1387	13116
G188	G1017	13117
G47	G1410	13117
G189	G1425	13118
G16	G1550	13118
G182	G1002	13119
G189	G1429	13119
G2	G1153	13120
G56	G1448	13120
G110	G1254	13121
G47	G1503	13121
G89	G1120	13122
G56	G1593	13122
G35	G727	13123
G189	G1598	13123
G61	G1087	13124
G56	G1606	13124
G44	G748	13125
G47	G1643	13125
G20	G1151	13126
G150	G1225	13126
G21	G117	13127
G10	G1391	13127
G34	G183	13128
G110	G1499	13128
G34	G285	13129
G138	G1539	13129
G21	G298	13130
G10	G1548	13130
G21	G301	13131
G47	G1407	13131
G41	G4	13132
G164	G322	13132
G21	G432	13133
G103	G957	13133
G21	G762	13134
G138	G1627	13134
G43	G745	13135
G53	G759	13136
G177	G861	13137
G21	G1294	13137
G105	G1308	13138
G21	G1315	13138
G113	G915	13139
G114	G169	13140
G49	G1636	13140
G28	G411	13141
G164	G1636	13141
G171	G270	13142
G15	G398	13142
G134	G35	13143
G52	G749	13143
G121	G882	13144
G160	G1034	13144
G52	G1027	13145
G38	G1076	13145
G55	G189	13146
G121	G1027	13146
G181	G678	13147
G121	G1463	13147
G164	G319	13148
G65	G513	13148
G62	G1153	13149
G164	G1371	13149
G89	G1131	13150
G164	G1573	13150
G49	G11	13151
G162	G775	13151
G136	G23	13152
G80	G1161	13152
G190	G363	13153
G49	G490	13153
G20	G524	13154
G110	G1168	13154
G121	G88	13155
G20	G542	13155
G49	G815	13156
G89	G828	13156
G49	G832	13157
G139	G861	13157
G12	G880	13158
G20	G977	13158
G20	G1143	13159
G69	G1258	13159
G49	G1166	13160
G54	G197	13161
G49	G1205	13161
G139	G733	13162
G20	G1370	13162
G143	G1311	13163
G136	G1387	13163
G57	G1036	13164
G49	G1483	13164
G58	G1206	13165
G136	G1503	13165
G121	G952	13166
G126	G1405	13166
G79	G730	13167
G176	G968	13167
G12	G1040	13168
G5	G1233	13168
G75	G46	13169
G12	G1223	13169
G136	G217	13170
G12	G1490	13170
G143	G487	13171
G176	G1612	13171
G169	G272	13172
G139	G1048	13172
G38	G627	13173
G169	G1439	13173
G34	G27	13174
G129	G644	13174
G12	G61	13175
G58	G1411	13175
G93	G725	13176
G164	G191	13177
G181	G1149	13177
G8	G86	13178
G12	G235	13178
G164	G274	13180
G85	G1376	13180
G164	G346	13181
G147	G973	13181
G184	G88	13182
G12	G355	13182
G66	G355	13183
G28	G388	13183
G195	G187	13184
G164	G764	13185
G48	G1548	13185
G187	G195	13186
G164	G795	13186
G34	G830	13187
G164	G871	13188
G115	G449	13189
G164	G952	13189
G88	G184	13190
G34	G1135	13190
G176	G1161	13191
G109	G1315	13191
G5	G744	13192
G164	G1272	13192
G101	G326	13193
G34	G1489	13193
G194	G928	13194
G164	G1594	13194
G169	G173	13195
G135	G1402	13195
G49	G46	13196
G113	G944	13196
G49	G375	13197
G32	G1510	13197
G49	G436	13198
G90	G1081	13198
G49	G944	13199
G58	G1446	13199
G172	G147	13200
G49	G961	13200
G158	G190	13201
G49	G1154	13201
G190	G158	13202
G49	G1168	13202
G147	G172	13203
G49	G1324	13203
G35	G1208	13204
G49	G1415	13204
G10	G1170	13205
G49	G1605	13205
G52	G412	13206
G36	G892	13206
G52	G549	13207
G58	G638	13207
G52	G660	13208
G171	G967	13208
G90	G698	13209
G52	G769	13209
G121	G1076	13210
G35	G1308	13210
G27	G435	13211
G66	G1133	13211
G57	G729	13212
G150	G1080	13213
G52	G1481	13213
G10	G985	13214
G12	G1485	13214
G121	G1587	13215
G86	G8	13216
G171	G240	13216
G136	G8	13217
G150	G952	13217
G120	G174	13218
G35	G503	13218
G46	G75	13219
G136	G174	13219
G120	G228	13220
G64	G761	13220
G62	G314	13221
G136	G592	13221
G118	G966	13222
G136	G1193	13222
G88	G121	13223
G136	G1310	13223
G35	G134	13224
G120	G1312	13224
G164	G101	13225
G90	G646	13225
G189	G55	13226
G171	G582	13227
G156	G987	13227
G176	G67	13228
G32	G1005	13228
G66	G316	13229
G150	G1256	13229
G176	G431	13230
G186	G659	13230
G121	G483	13231
G4	G41	13232
G176	G483	13232
G66	G509	13233
G27	G646	13233
G176	G509	13234
G57	G628	13234
G99	G46	13235
G176	G544	13235
G121	G649	13236
G5	G1284	13236
G12	G863	13237
G135	G1404	13237
G66	G863	13238
G49	G286	13239
G176	G1047	13239
G187	G229	13240
G52	G1177	13240
G62	G13	13241
G52	G1291	13241
G90	G6	13242
G66	G1291	13242
G6	G482	13243
G187	G743	13244
G66	G1321	13244
G176	G1321	13245
G164	G1622	13245
G186	G1471	13246
G52	G1484	13246
G82	G278	13247
G176	G1484	13247
G52	G1492	13248
G19	G1496	13248
G157	G659	13249
G66	G1530	13249
G169	G1003	13250
G71	G1298	13250
G84	G132	13251
G192	G1320	13251
G90	G1061	13252
G84	G1082	13252
G49	G577	13253
G49	G1489	13253
G136	G599	13254
G188	G664	13254
G88	G1108	13255
G136	G1170	13255
G168	G57	13256
G151	G1036	13257
G136	G1283	13257
G52	G353	13258
G87	G1348	13258
G87	G350	13259
G176	G476	13259
G176	G542	13260
G53	G887	13260
G75	G72	13261
G12	G768	13261
G188	G644	13262
G52	G786	13262
G121	G786	13263
G59	G1630	13263
G123	G1243	13264
G12	G1191	13265
G79	G1625	13265
G52	G1191	13266
G125	G1613	13266
G154	G1471	13267
G176	G1557	13267
G61	G447	13268
G12	G1640	13268
G10	G55	13269
G35	G765	13269
G10	G244	13270
G159	G1323	13270
G10	G373	13271
G107	G558	13271
G189	G1288	13272
G152	G375	13273
G10	G845	13273
G16	G429	13274
G10	G1584	13274
G112	G1549	13275
G10	G1605	13275
G60	G253	13276
G84	G549	13276
G169	G5	13277
G101	G72	13277
G171	G256	13278
G62	G776	13278
G164	G290	13279
G113	G1159	13279
G171	G498	13280
G113	G629	13280
G132	G48	13281
G171	G1055	13281
G105	G518	13282
G164	G1409	13282
G130	G518	13283
G164	G1532	13283
G66	G137	13284
G121	G137	13285
G108	G285	13285
G66	G143	13286
G188	G541	13286
G52	G825	13287
G108	G890	13287
G66	G825	13288
G143	G1221	13288
G66	G878	13289
G189	G1481	13289
G113	G642	13290
G136	G1309	13290
G84	G195	13291
G28	G1546	13291
G10	G1021	13292
G162	G1078	13292
G160	G180	13293
G66	G329	13293
G47	G23	13294
G36	G113	13294
G162	G23	13295
G122	G1189	13295
G189	G63	13296
G100	G462	13296
G56	G78	13297
G100	G1391	13297
G47	G279	13298
G56	G333	13299
G5	G1509	13299
G56	G345	13300
G101	G1215	13300
G114	G175	13301
G189	G357	13301
G47	G568	13302
G113	G785	13302
G162	G587	13303
G166	G1104	13303
G162	G657	13304
G134	G746	13304
G142	G708	13305
G47	G763	13305
G47	G764	13306
G109	G1559	13306
G47	G772	13307
G12	G1308	13307
G56	G777	13308
G166	G1513	13308
G113	G36	13309
G189	G777	13309
G56	G805	13310
G115	G1037	13310
G189	G852	13311
G65	G1180	13311
G189	G866	13312
G122	G1218	13312
G19	G320	13313
G162	G871	13313
G122	G325	13314
G56	G889	13314
G47	G963	13315
G15	G1122	13315
G162	G970	13316
G26	G1487	13316
G47	G1067	13317
G109	G1189	13317
G35	G284	13318
G47	G1098	13318
G72	G101	13319
G162	G1105	13319
G27	G548	13320
G56	G1118	13320
G189	G1118	13321
G109	G204	13322
G189	G1134	13322
G139	G331	13323
G47	G1144	13323
G115	G442	13324
G189	G1144	13324
G175	G114	13325
G56	G1175	13325
G129	G843	13326
G162	G1183	13326
G47	G1252	13327
G47	G1257	13328
G126	G1360	13328
G5	G674	13329
G47	G1336	13329
G180	G160	13330
G56	G1344	13330
G115	G1448	13331
G47	G1474	13331
G119	G1102	13332
G189	G1500	13332
G47	G1508	13333
G139	G1564	13333
G48	G132	13334
G162	G1547	13334
G99	G242	13335
G56	G1587	13335
G20	G345	13336
G136	G1029	13336
G20	G651	13337
G195	G812	13337
G79	G1113	13338
G20	G1252	13338
G109	G311	13339
G20	G1340	13339
G3	G673	13340
G20	G1547	13340
G21	G46	13341
G142	G675	13341
G21	G72	13342
G57	G168	13342
G34	G94	13343
G5	G1232	13343
G72	G75	13344
G34	G161	13344
G34	G167	13345
G113	G740	13345
G21	G216	13346
G5	G761	13346
G34	G276	13347
G27	G1545	13347
G34	G281	13348
G38	G324	13348
G106	G254	13349
G21	G362	13349
G21	G373	13350
G100	G779	13350
G21	G376	13351
G6	G720	13351
G34	G421	13352
G51	G1609	13352
G34	G617	13353
G21	G618	13354
G164	G1589	13354
G34	G671	13355
G5	G1631	13355
G120	G393	13356
G21	G754	13356
G28	G540	13357
G34	G870	13357
G21	G945	13358
G88	G1343	13358
G21	G955	13359
G114	G1412	13359
G67	G503	13360
G21	G1168	13360
G21	G1324	13361
G87	G1550	13361
G188	G534	13362
G21	G1326	13362
G47	G910	13363
G49	G1345	13363
G9	G465	13364
G34	G1438	13364
G77	G1014	13365
G34	G1474	13365
G141	G1491	13366
G34	G1518	13366
G50	G1263	13367
G21	G1523	13367
G41	G224	13368
G21	G1584	13368
G98	G734	13369
G136	G997	13369
G190	G251	13370
G52	G959	13370
G52	G1142	13371
G73	G1522	13371
G61	G1124	13372
G121	G1142	13372
G2	G507	13373
G176	G1531	13373
G84	G322	13374
G122	G1566	13374
G20	G640	13375
G152	G687	13375
G49	G647	13376
G49	G860	13377
G4	G1130	13377
G20	G1006	13378
G21	G1309	13378
G20	G1043	13379
G20	G1049	13380
G12	G1566	13380
G49	G1054	13381
G147	G313	13382
G20	G1106	13382
G123	G666	13383
G49	G1401	13383
G15	G1342	13384
G20	G1618	13384
G110	G1516	13385
G20	G1623	13385
G66	G294	13386
G26	G1377	13386
G55	G458	13387
G176	G583	13387
G4	G514	13388
G52	G879	13388
G28	G1289	13389
G12	G1306	13389
G63	G62	13390
G12	G1354	13390
G90	G1577	13391
G66	G1593	13391
G34	G105	13392
G168	G1233	13392
G1	G422	13393
G30	G916	13393
G67	G1040	13394
G4	G129	13395
G136	G805	13395
G120	G846	13396
G4	G1325	13396
G164	G923	13397
G143	G1199	13397
G122	G229	13398
G84	G984	13398
G88	G118	13399
G164	G997	13399
G34	G1109	13400
G189	G1188	13400
G194	G1537	13401
G181	G1283	13402
G34	G1335	13402
G156	G1357	13403
G34	G1441	13404
G15	G811	13405
G1	G1467	13405
G97	G421	13406
G127	G319	13407
G34	G1601	13407
G171	G355	13408
G16	G1150	13408
G169	G309	13409
G5	G664	13409
G68	G213	13410
G169	G401	13410
G169	G541	13411
G69	G1246	13411
G169	G1081	13412
G134	G1509	13412
G49	G794	13413
G140	G1038	13413
G36	G624	13414
G49	G845	13414
G49	G1014	13415
G2	G1190	13415
G134	G643	13416
G49	G1126	13416
G80	G963	13417
G49	G1311	13417
G105	G635	13418
G49	G1366	13418
G49	G1372	13419
G91	G1615	13419
G175	G295	13420
G49	G1580	13420
G122	G512	13421
G1	G179	13422
G122	G1217	13422
G1	G887	13423
G122	G1385	13423
G66	G174	13424
G150	G1627	13424
G121	G174	13425
G97	G1270	13425
G176	G313	13426
G115	G337	13426
G52	G331	13427
G112	G414	13427
G12	G757	13428
G143	G1370	13428
G52	G757	13429
G97	G849	13429
G66	G765	13430
G194	G1436	13430
G114	G155	13431
G66	G1115	13431
G52	G1365	13432
G153	G1441	13432
G162	G637	13433
G66	G1365	13433
G195	G1315	13434
G66	G1417	13434
G35	G1394	13435
G121	G1465	13435
G92	G1022	13436
G176	G1551	13436
G176	G1567	13437
G119	G1609	13437
G178	G1524	13438
G12	G1598	13438
G66	G380	13439
G10	G414	13439
G84	G82	13440
G181	G203	13440
G84	G440	13441
G19	G444	13441
G84	G930	13442
G34	G1168	13442
G36	G992	13443
G84	G1311	13443
G171	G206	13444
G136	G368	13444
G195	G750	13445
G136	G1329	13445
G169	G191	13446
G83	G799	13446
G24	G547	13447
G1	G140	13448
G9	G93	13449
G1	G576	13449
G1	G623	13450
G139	G1363	13450
G108	G1240	13451
G164	G1618	13451
G93	G346	13452
G176	G174	13453
G161	G1152	13453
G12	G635	13454
G52	G792	13455
G12	G957	13456
G5	G1246	13456
G52	G1070	13457
G62	G596	13458
G121	G1070	13458
G169	G897	13459
G52	G1108	13459
G176	G1186	13460
G109	G1628	13460
G52	G1250	13461
G46	G121	13462
G121	G1283	13462
G118	G88	13463
G176	G1513	13463
G85	G1423	13464
G52	G1529	13464
G101	G596	13465
G66	G1529	13465
G93	G9	13466
G52	G1557	13466
G1	G344	13467
G34	G1324	13467
G171	G413	13468
G119	G1567	13468
G135	G529	13469
G1	G874	13469
G10	G372	13470
G155	G1455	13470
G10	G578	13471
G19	G764	13471
G155	G114	13472
G49	G289	13472
G150	G267	13473
G49	G554	13473
G49	G357	13474
G10	G1329	13474
G195	G1218	13475
G49	G1471	13475
G78	G659	13476
G171	G991	13476
G1	G812	13477
G5	G1128	13477
G169	G123	13478
G58	G302	13478
G169	G830	13479
G159	G1553	13479
G169	G971	13480
G35	G1563	13480
G62	G63	13481
G169	G1538	13481
G164	G330	13482
G118	G741	13482
G129	G4	13483
G84	G58	13483
G84	G77	13484
G5	G1443	13484
G84	G497	13485
G80	G858	13485
G84	G1109	13486
G184	G1553	13486
G1	G6	13487
G115	G954	13487
G176	G1319	13488
G96	G1405	13488
G152	G1101	13489
G12	G1440	13489
G27	G1057	13490
G52	G1440	13490
G60	G49	13491
G66	G1440	13491
G120	G745	13492
G100	G1586	13492
G136	G745	13493
G144	G1113	13493
G136	G1348	13494
G137	G1569	13494
G169	G887	13495
G96	G1634	13495
G119	G393	13496
G171	G483	13496
G1	G577	13497
G95	G822	13497
G48	G540	13498
G10	G564	13498
G141	G1485	13499
G10	G1511	13499
G84	G778	13500
G146	G829	13500
G13	G487	13501
G84	G1052	13501
G47	G7	13502
G124	G255	13502
G47	G207	13503
G82	G878	13503
G189	G223	13504
G147	G607	13504
G47	G309	13505
G182	G839	13505
G162	G309	13506
G80	G1393	13506
G162	G328	13507
G139	G299	13508
G56	G381	13508
G189	G387	13509
G18	G1364	13509
G47	G403	13510
G157	G731	13510
G189	G403	13511
G124	G1148	13511
G125	G108	13512
G47	G422	13512
G56	G422	13513
G2	G1372	13513
G157	G442	13514
G56	G535	13514
G91	G310	13515
G47	G655	13515
G123	G532	13516
G148	G79	13517
G56	G722	13517
G162	G735	13518
G5	G849	13518
G44	G433	13519
G56	G749	13519
G84	G288	13520
G162	G837	13520
G47	G956	13521
G173	G1239	13521
G69	G406	13522
G56	G1015	13522
G67	G814	13523
G47	G1024	13523
G179	G545	13524
G56	G1024	13524
G56	G1037	13525
G47	G1176	13526
G187	G1272	13526
G56	G1183	13527
G176	G1625	13527
G63	G654	13528
G189	G1183	13528
G34	G795	13529
G47	G1204	13529
G114	G1064	13530
G56	G1247	13530
G156	G378	13531
G56	G1312	13531
G167	G313	13532
G47	G1367	13532
G148	G848	13533
G162	G1367	13533
G101	G934	13534
G162	G1464	13534
G47	G1482	13535
G115	G1523	13535
G113	G940	13536
G56	G1518	13536
G129	G523	13537
G162	G497	13538
G189	G1521	13538
G47	G1575	13539
G38	G1041	13540
G56	G1628	13540
G30	G538	13541
G162	G1628	13541
G28	G66	13542
G20	G870	13542
G66	G291	13543
G20	G1144	13543
G82	G796	13544
G20	G1356	13544
G136	G481	13545
G17	G1497	13545
G21	G13	13546
G105	G348	13546
G21	G119	13547
G152	G632	13547
G21	G124	13548
G134	G1112	13548
G21	G197	13549
G161	G594	13549
G34	G204	13550
G147	G1191	13550
G21	G263	13551
G77	G1581	13551
G100	G245	13552
G21	G344	13552
G158	G254	13553
G21	G426	13553
G34	G460	13554
G126	G1530	13554
G21	G531	13555
G21	G800	13555
G38	G78	13556
G21	G560	13556
G21	G631	13557
G162	G1159	13557
G58	G433	13558
G21	G665	13558
G60	G83	13559
G34	G821	13559
G96	G430	13560
G21	G847	13560
G21	G874	13561
G152	G1509	13561
G21	G930	13562
G21	G992	13563
G184	G1266	13563
G147	G603	13564
G34	G1010	13564
G150	G498	13565
G34	G1020	13565
G150	G860	13566
G34	G1045	13566
G58	G642	13567
G21	G1070	13567
G21	G1164	13568
G58	G1514	13568
G180	G1068	13569
G21	G1173	13569
G34	G1179	13570
G127	G1331	13570
G154	G24	13571
G49	G1196	13571
G161	G713	13572
G21	G1291	13573
G21	G1358	13574
G62	G794	13575
G21	G1379	13575
G188	G363	13576
G34	G1437	13576
G49	G60	13577
G21	G1484	13577
G21	G1492	13578
G129	G1578	13578
G53	G357	13579
G21	G1497	13579
G66	G630	13580
G21	G1529	13580
G1	G270	13581
G110	G863	13581
G52	G491	13582
G178	G1578	13582
G121	G656	13583
G63	G1261	13583
G129	G225	13584
G121	G666	13584
G195	G546	13585
G66	G1333	13585
G181	G307	13586
G66	G1345	13586
G150	G300	13587
G164	G414	13587
G97	G364	13588
G164	G1387	13588
G1	G735	13589
G78	G1570	13589
G20	G128	13590
G49	G314	13591
G20	G377	13592
G5	G665	13592
G49	G493	13593
G81	G653	13593
G129	G404	13594
G49	G510	13594
G49	G548	13595
G195	G729	13595
G162	G171	13596
G20	G713	13596
G20	G719	13597
G27	G729	13597
G32	G658	13598
G49	G983	13598
G169	G1289	13599
G162	G1308	13599
G1	G165	13600
G65	G813	13600
G1	G519	13601
G129	G1378	13601
G176	G424	13602
G10	G1521	13602
G169	G86	13603
G176	G1579	13603
G78	G38	13604
G136	G45	13604
G34	G100	13605
G85	G1256	13605
G120	G207	13606
G190	G395	13606
G24	G154	13607
G176	G209	13607
G83	G60	13608
G34	G344	13608
G34	G350	13609
G58	G905	13609
G188	G236	13610
G66	G446	13610
G66	G548	13611
G32	G1198	13611
G139	G597	13612
G136	G650	13612
G57	G398	13613
G164	G702	13613
G136	G704	13614
G118	G1548	13614
G34	G755	13615
G142	G466	13616
G164	G759	13616
G79	G539	13617
G176	G983	13617
G108	G125	13618
G96	G221	13619
G66	G1200	13619
G136	G1306	13620
G96	G1443	13620
G12	G1337	13621
G62	G1443	13621
G79	G148	13622
G176	G1337	13622
G2	G468	13623
G120	G1403	13623
G135	G954	13624
G66	G1581	13624
G5	G1244	13625
G121	G1581	13625
G84	G815	13626
G5	G1084	13626
G15	G492	13627
G84	G1285	13627
G49	G173	13628
G122	G492	13628
G10	G198	13629
G190	G1542	13629
G49	G562	13630
G164	G1081	13630
G10	G575	13631
G164	G1518	13631
G110	G237	13632
G10	G1072	13632
G1	G935	13633
G78	G1550	13633
G12	G51	13634
G152	G597	13634
G66	G51	13635
G77	G1158	13635
G160	G27	13636
G121	G59	13636
G66	G190	13637
G105	G1113	13637
G66	G384	13638
G143	G581	13638
G176	G384	13639
G81	G1559	13639
G168	G85	13640
G121	G401	13640
G176	G626	13641
G159	G1519	13641
G7	G316	13642
G52	G702	13642
G89	G776	13643
G66	G855	13643
G77	G339	13644
G121	G990	13644
G12	G1188	13645
G138	G1273	13645
G29	G255	13646
G52	G1258	13646
G1	G469	13647
G12	G1591	13647
G188	G841	13648
G66	G1591	13648
G82	G1143	13649
G121	G1628	13649
G46	G255	13650
G176	G1628	13650
G171	G78	13651
G16	G875	13651
G134	G255	13652
G171	G818	13652
G171	G1362	13653
G53	G1411	13653
G136	G183	13654
G13	G584	13654
G136	G187	13655
G143	G1624	13655
G2	G563	13656
G136	G781	13656
G169	G192	13657
G70	G842	13657
G169	G622	13658
G44	G555	13659
G169	G624	13659
G88	G963	13660
G169	G1167	13660
G141	G251	13661
G169	G1214	13661
G1	G9	13662
G1	G133	13663
G112	G1397	13663
G1	G266	13664
G138	G279	13664
G1	G409	13665
G138	G1189	13665
G171	G48	13666
G191	G1554	13666
G119	G3	13667
G164	G59	13667
G171	G98	13668
G141	G816	13668
G164	G549	13669
G176	G1529	13669
G164	G710	13670
G108	G1187	13670
G164	G713	13671
G127	G969	13671
G164	G915	13672
G144	G1221	13672
G171	G1051	13673
G180	G1245	13673
G171	G1180	13674
G131	G1554	13674
G130	G844	13675
G164	G1533	13675
G60	G1281	13676
G164	G1553	13676
G10	G202	13677
G79	G902	13677
G10	G440	13678
G172	G465	13678
G10	G582	13679
G169	G102	13680
G158	G1603	13680
G169	G244	13681
G16	G880	13681
G141	G613	13682
G169	G1584	13682
G84	G483	13683
G68	G521	13683
G91	G1108	13684
G186	G292	13685
G49	G508	13685
G191	G832	13686
G159	G88	13687
G136	G957	13687
G119	G443	13688
G136	G1195	13688
G129	G1201	13689
G49	G1561	13689
G129	G1336	13690
G49	G1570	13690
G66	G79	13691
G109	G856	13691
G12	G90	13692
G109	G1193	13692
G66	G90	13693
G193	G1496	13693
G52	G136	13694
G24	G627	13694
G151	G296	13695
G176	G799	13696
G152	G801	13696
G87	G166	13697
G121	G984	13697
G52	G991	13698
G42	G1219	13698
G184	G1062	13699
G12	G1431	13699
G110	G334	13700
G66	G1431	13700
G82	G325	13701
G176	G1431	13701
G88	G1445	13702
G176	G1498	13702
G84	G395	13703
G79	G947	13703
G110	G890	13704
G84	G1078	13704
G108	G876	13705
G81	G245	13706
G84	G1535	13706
G169	G236	13707
G28	G260	13707
G169	G398	13708
G34	G1604	13708
G169	G816	13709
G90	G1325	13709
G10	G306	13710
G162	G376	13711
G186	G378	13712
G10	G382	13712
G10	G932	13713
G35	G518	13714
G171	G1085	13714
G171	G1102	13715
G35	G1469	13715
G176	G399	13716
G10	G991	13716
G105	G22	13717
G10	G1055	13717
G121	G288	13718
G85	G395	13718
G85	G1368	13719
G22	G105	13720
G12	G684	13720
G176	G1122	13721
G81	G1581	13721
G134	G1215	13722
G66	G1268	13722
G131	G797	13723
G12	G1359	13723
G152	G210	13724
G52	G1359	13724
G97	G1285	13725
G52	G1373	13725
G136	G500	13726
G72	G686	13726
G96	G573	13727
G120	G1496	13727
G3	G119	13728
G169	G1195	13728
G84	G178	13729
G150	G290	13729
G35	G1194	13730
G84	G1409	13730
G10	G410	13731
G109	G825	13731
G91	G1271	13732
G10	G1309	13732
G47	G250	13733
G19	G1036	13733
G47	G268	13734
G2	G1443	13734
G47	G428	13735
G72	G1302	13735
G56	G584	13736
G85	G783	13736
G166	G87	13737
G189	G584	13737
G88	G159	13738
G189	G656	13738
G189	G666	13739
G36	G1575	13739
G68	G725	13740
G189	G824	13740
G162	G136	13741
G189	G882	13741
G56	G920	13742
G135	G1558	13742
G189	G920	13743
G3	G1090	13743
G110	G511	13744
G56	G997	13744
G85	G168	13745
G47	G1027	13745
G85	G534	13746
G47	G1161	13746
G27	G160	13747
G56	G1163	13747
G135	G1083	13748
G189	G1181	13748
G106	G493	13749
G56	G1200	13749
G47	G1332	13750
G137	G1637	13750
G67	G392	13751
G47	G1333	13751
G188	G1117	13752
G47	G1374	13752
G22	G1192	13753
G189	G1463	13753
G162	G1512	13754
G122	G1609	13754
G47	G1310	13755
G189	G1512	13755
G43	G1157	13756
G56	G1610	13756
G155	G784	13757
G189	G1636	13757
G21	G198	13758
G13	G643	13758
G20	G307	13759
G178	G848	13759
G20	G749	13760
G188	G1201	13760
G13	G1024	13761
G20	G1180	13761
G21	G127	13762
G164	G1601	13762
G84	G336	13763
G21	G292	13764
G38	G1599	13764
G27	G143	13765
G21	G332	13765
G21	G351	13766
G138	G590	13766
G34	G361	13767
G117	G1558	13767
G34	G484	13768
G159	G880	13768
G34	G518	13769
G100	G1348	13769
G21	G539	13770
G88	G1415	13770
G21	G605	13771
G96	G1558	13771
G143	G27	13772
G21	G609	13772
G34	G612	13773
G62	G1291	13773
G34	G638	13774
G125	G1264	13774
G21	G646	13775
G44	G1051	13775
G122	G255	13776
G21	G790	13776
G21	G883	13777
G146	G1617	13777
G34	G917	13778
G73	G1484	13778
G68	G752	13779
G21	G928	13779
G4	G376	13780
G21	G1010	13780
G150	G438	13781
G34	G1038	13781
G48	G605	13782
G34	G1040	13782
G34	G1079	13783
G48	G1523	13783
G21	G1127	13784
G122	G1638	13784
G125	G810	13785
G21	G1159	13785
G21	G1189	13786
G81	G1348	13786
G175	G1108	13787
G21	G1220	13787
G21	G1222	13788
G133	G860	13789
G21	G1275	13789
G66	G360	13790
G21	G1318	13790
G10	G1006	13791
G21	G1377	13791
G28	G304	13792
G34	G1387	13792
G21	G1494	13793
G29	G1550	13793
G24	G1266	13794
G34	G1569	13794
G131	G934	13795
G21	G1608	13795
G21	G1635	13796
G52	G233	13797
G47	G713	13797
G120	G557	13798
G11	G1607	13798
G169	G250	13799
G143	G598	13799
G160	G279	13800
G169	G920	13800
G164	G646	13801
G42	G1263	13801
G69	G219	13802
G164	G850	13802
G178	G964	13803
G164	G1270	13803
G101	G238	13804
G164	G1448	13804
G85	G244	13805
G49	G296	13805
G20	G306	13806
G30	G473	13806
G20	G402	13807
G48	G1573	13807
G54	G284	13808
G20	G809	13808
G20	G964	13809
G171	G1283	13809
G76	G1007	13810
G49	G1071	13810
G173	G83	13811
G20	G1207	13811
G120	G1265	13812
G108	G1566	13812
G136	G1265	13813
G138	G1532	13813
G20	G1294	13814
G122	G896	13815
G136	G1314	13815
G20	G1432	13816
G177	G1605	13816
G35	G566	13817
G120	G1490	13817
G36	G1059	13818
G20	G1571	13818
G134	G846	13819
G136	G1612	13819
G134	G611	13820
G121	G683	13820
G97	G526	13821
G66	G871	13821
G97	G693	13822
G121	G963	13822
G66	G1098	13823
G101	G1153	13823
G34	G75	13824
G100	G1538	13824
G121	G128	13825
G28	G1131	13825
G66	G72	13826
G120	G168	13826
G34	G199	13827
G91	G320	13827
G34	G353	13828
G58	G720	13828
G164	G368	13829
G91	G976	13829
G119	G320	13830
G66	G407	13830
G119	G416	13831
G136	G446	13831
G34	G448	13832
G119	G1353	13832
G120	G662	13833
G150	G744	13833
G102	G399	13834
G12	G671	13834
G66	G671	13835
G90	G755	13835
G120	G774	13836
G142	G1596	13836
G120	G826	13837
G135	G1157	13837
G79	G752	13838
G136	G826	13838
G121	G1023	13839
G172	G1361	13839
G131	G88	13840
G66	G1071	13840
G139	G762	13841
G34	G1133	13841
G84	G1139	13842
G85	G1632	13842
G136	G1146	13843
G97	G506	13844
G136	G1400	13844
G134	G284	13845
G84	G1482	13845
G118	G1284	13846
G164	G1514	13846
G153	G405	13847
G164	G1633	13847
G66	G1633	13848
G171	G556	13849
G36	G810	13849
G171	G1369	13850
G68	G1381	13850
G169	G16	13851
G66	G473	13851
G49	G8	13852
G122	G1024	13852
G49	G113	13853
G10	G423	13853
G49	G148	13854
G99	G1566	13854
G49	G239	13855
G119	G284	13855
G49	G316	13856
G36	G642	13856
G49	G382	13857
G177	G412	13857
G49	G679	13858
G137	G1012	13858
G148	G859	13859
G49	G1186	13859
G49	G1188	13860
G49	G1193	13861
G101	G1597	13861
G162	G319	13862
G49	G1304	13862
G171	G560	13863
G49	G1405	13863
G193	G829	13864
G49	G1641	13864
G121	G24	13865
G99	G1240	13865
G12	G39	13866
G109	G964	13866
G121	G142	13867
G83	G1547	13867
G52	G299	13868
G46	G863	13868
G72	G66	13869
G27	G475	13870
G12	G634	13870
G176	G634	13871
G51	G1235	13871
G168	G172	13872
G66	G739	13873
G152	G825	13873
G121	G759	13874
G27	G1017	13874
G52	G1009	13875
G93	G1048	13875
G142	G529	13876
G66	G1009	13876
G12	G1029	13877
G99	G1446	13877
G66	G1029	13878
G195	G1546	13878
G66	G1046	13879
G5	G1452	13879
G150	G626	13880
G52	G1327	13880
G162	G708	13881
G121	G1327	13881
G162	G1413	13882
G12	G1420	13882
G172	G168	13883
G84	G1420	13883
G136	G951	13885
G178	G1555	13885
G44	G692	13886
G120	G1159	13886
G169	G670	13887
G101	G959	13887
G88	G131	13888
G169	G1020	13888
G5	G271	13889
G169	G1286	13889
G164	G5	13890
G35	G890	13890
G164	G366	13891
G153	G1442	13891
G109	G770	13892
G164	G1041	13892
G10	G1094	13893
G195	G1132	13893
G34	G581	13894
G164	G1118	13894
G118	G288	13895
G10	G1293	13895
G85	G442	13896
G164	G1364	13896
G84	G29	13897
G35	G202	13897
G84	G206	13898
G143	G1287	13898
G190	G604	13899
G84	G797	13899
G52	G50	13900
G143	G1197	13900
G89	G10	13901
G176	G50	13901
G176	G93	13902
G83	G173	13902
G66	G103	13903
G32	G541	13903
G66	G124	13904
G19	G228	13904
G176	G197	13905
G101	G753	13905
G12	G263	13906
G68	G1488	13906
G52	G263	13907
G163	G745	13907
G52	G584	13908
G101	G692	13908
G66	G861	13909
G102	G1609	13909
G176	G861	13910
G146	G1561	13910
G141	G310	13911
G66	G1057	13912
G88	G1637	13912
G127	G675	13913
G52	G1128	13913
G171	G605	13914
G84	G861	13914
G1	G635	13915
G156	G1626	13915
G1	G1193	13916
G13	G1311	13916
G12	G540	13917
G1	G1196	13917
G8	G1055	13918
G1	G1304	13918
G124	G27	13919
G1	G1397	13919
G103	G291	13920
G171	G1451	13920
G73	G573	13921
G1	G1557	13921
G169	G455	13922
G9	G1412	13922
G169	G608	13923
G79	G1433	13923
G29	G1572	13924
G169	G1625	13924
G49	G429	13925
G120	G755	13925
G150	G278	13926
G49	G857	13926
G44	G62	13927
G136	G936	13927
G62	G230	13928
G49	G1195	13928
G51	G1353	13929
G52	G208	13930
G144	G1087	13930
G5	G85	13931
G176	G608	13931
G13	G597	13932
G12	G639	13932
G175	G624	13933
G66	G873	13933
G143	G681	13934
G12	G1007	13934
G121	G1007	13935
G39	G1288	13935
G75	G847	13936
G52	G1085	13936
G114	G976	13937
G52	G1102	13937
G134	G389	13938
G176	G1278	13939
G172	G1340	13939
G12	G1414	13940
G34	G827	13941
G1	G182	13942
G110	G640	13942
G1	G581	13943
G147	G1618	13943
G1	G667	13944
G151	G522	13945
G1	G1008	13945
G10	G17	13946
G51	G429	13946
G10	G670	13947
G51	G1428	13947
G64	G223	13948
G10	G1261	13948
G10	G1341	13949
G113	G1389	13949
G22	G377	13950
G164	G444	13950
G15	G591	13951
G164	G1457	13951
G84	G475	13952
G2	G1148	13952
G79	G619	13953
G84	G1335	13953
G84	G1522	13954
G154	G1641	13954
G18	G1449	13955
G84	G1545	13955
G6	G842	13956
G1	G1411	13957
G102	G1466	13957
G12	G663	13958
G35	G1416	13958
G52	G663	13959
G150	G1546	13959
G66	G434	13960
G66	G663	13960
G121	G737	13961
G135	G1158	13962
G43	G2	13963
G66	G1030	13963
G52	G1328	13964
G168	G1582	13964
G12	G1634	13966
G98	G1433	13967
G66	G1634	13967
G1	G554	13968
G135	G1473	13968
G96	G1007	13969
G171	G1322	13969
G176	G965	13970
G12	G1002	13970
G141	G1381	13971
G12	G1469	13971
G134	G949	13972
G121	G1634	13972
G177	G645	13973
G1	G1192	13973
G10	G877	13974
G47	G266	13975
G144	G332	13975
G189	G266	13976
G56	G322	13977
G11	G1391	13977
G189	G322	13978
G3	G611	13978
G74	G130	13979
G47	G455	13979
G56	G455	13980
G181	G801	13980
G47	G461	13981
G56	G557	13982
G70	G1181	13982
G186	G482	13983
G47	G626	13983
G189	G626	13984
G91	G765	13984
G56	G674	13985
G110	G1211	13985
G131	G768	13986
G162	G851	13986
G189	G941	13987
G193	G1621	13987
G16	G783	13988
G162	G1606	13988
G20	G333	13989
G63	G773	13989
G20	G735	13990
G83	G1127	13990
G21	G243	13991
G63	G1369	13991
G49	G265	13992
G99	G389	13992
G91	G267	13993
G21	G311	13993
G21	G338	13994
G51	G1100	13994
G21	G347	13995
G161	G1107	13995
G21	G349	13996
G129	G782	13996
G21	G372	13997
G18	G1360	13997
G183	G388	13998
G21	G434	13998
G21	G439	13999
G181	G1108	13999
G21	G443	14000
G88	G498	14000
G21	G468	14001
G150	G720	14001
G181	G413	14002
G21	G535	14002
G21	G546	14003
G27	G124	14004
G21	G689	14004
G21	G748	14005
G140	G1511	14005
G21	G806	14006
G35	G1435	14006
G85	G5	14007
G21	G831	14007
G21	G944	14008
G99	G1550	14008
G32	G727	14009
G21	G1171	14009
G117	G228	14010
G21	G1273	14010
G40	G1235	14011
G21	G1442	14011
G125	G1434	14012
G21	G1487	14012
G108	G624	14013
G21	G1517	14013
G150	G863	14014
G21	G1521	14014
G126	G1423	14015
G21	G1567	14015
G12	G179	14016
G118	G364	14016
G121	G179	14017
[truncated: 1,156,225 more chars]
