# Supplementary material for: RulNet: A Web-Oriented Platform for Regulatory Network Inference, Application to Wheat –Omics Data
Source: PLoS One. 2015 May 19;10(5):e0127127. doi: 10.1371/journal.pone.0127127 (PMC4437996; doi:10.1371/journal.pone.0127127)
Supplement: S8 Dataset — (TXT) [file pone.0127127.s008.txt]

G316	G219	1
G259	G3162	1
G259	G1116	2
G316	G3839	2
G316	G3371	3
G194	G4175	3
G194	G1339	4
G316	G2174	4
G259	G2929	5
G316	G2996	5
G316	G110	6
G329	G2327	6
G259	G666	7
G316	G3201	7
G194	G3385	8
G316	G3387	8
G316	G2315	9
G194	G4194	9
G316	G698	10
G329	G1339	10
G316	G2760	11
G194	G3630	11
G316	G337	12
G194	G3647	12
G23	G992	13
G316	G2339	13
G316	G743	14
G194	G2760	14
G316	G453	15
G259	G2314	15
G316	G830	16
G318	G1619	16
G194	G835	17
G316	G1764	17
G316	G410	18
G318	G4201	18
G329	G884	19
G316	G3171	19
G259	G4271	20
G316	G4496	20
G329	G194	21
G316	G3647	21
G194	G329	22
G316	G2265	22
G316	G2744	23
G329	G3385	23
G194	G2744	24
G316	G2958	24
G318	G337	25
G316	G1172	25
G316	G3291	26
G329	G4175	26
G329	G431	27
G316	G1458	27
G194	G884	28
G316	G2787	28
G329	G4194	29
G316	G4416	29
G329	G2808	30
G316	G3867	30
G194	G776	31
G316	G914	31
G316	G1233	32
G318	G2339	32
G219	G110	33
G316	G4208	33
G110	G219	34
G316	G775	34
G194	G2327	35
G316	G3957	35
G194	G639	36
G316	G1391	36
G329	G1408	37
G316	G3054	37
G316	G1327	38
G329	G3630	38
G194	G3201	39
G316	G4269	39
G316	G2473	40
G329	G4351	40
G316	G2554	41
G318	G2996	41
G316	G1469	42
G318	G4489	42
G318	G410	43
G316	G1503	43
G318	G1764	44
G316	G2631	44
G329	G1457	45
G316	G3754	45
G318	G1185	46
G316	G2034	46
G194	G3957	47
G316	G4271	47
G194	G2150	48
G316	G4440	48
G316	G835	49
G329	G2525	49
G194	G2677	50
G316	G3508	50
G316	G1196	51
G329	G3647	51
G318	G3507	52
G316	G3803	52
G329	G639	53
G316	G2638	53
G329	G1462	54
G316	G3075	54
G329	G835	55
G23	G3194	55
G194	G3468	56
G316	G3772	56
G316	G1860	57
G329	G2760	57
G316	G398	58
G318	G2359	58
G139	G2155	59
G316	G3880	59
G316	G1368	60
G194	G1815	60
G329	G353	61
G23	G3344	61
G329	G2744	62
G316	G3658	62
G316	G340	63
G329	G2723	63
G318	G3765	64
G316	G4474	64
G316	G1787	65
G194	G4306	65
G318	G2053	66
G316	G3014	66
G316	G629	67
G194	G4429	67
G329	G776	68
G316	G2168	68
G23	G835	69
G213	G3588	69
G318	G1503	70
G316	G4340	70
G194	G431	71
G316	G517	71
G329	G3201	72
G316	G4175	72
G316	G2715	73
G78	G3598	73
G316	G1140	74
G329	G1847	74
G254	G1116	75
G316	G3824	75
G316	G26	76
G318	G2557	76
G316	G1490	77
G329	G3252	77
G316	G1929	78
G194	G2808	78
G194	G1457	79
G316	G3861	79
G254	G259	80
G316	G302	80
G316	G1983	81
G329	G4119	81
G259	G254	82
G316	G884	82
G316	G421	83
G329	G4306	83
G194	G1408	84
G316	G3399	84
G316	G956	85
G329	G3675	85
G316	G1197	86
G124	G2778	86
G316	G4260	87
G194	G4351	87
G316	G896	88
G318	G1983	88
G316	G191	89
G329	G2677	89
G318	G1343	90
G316	G1592	90
G316	G2392	91
G329	G3058	91
G316	G282	92
G329	G3843	92
G316	G318	93
G194	G2525	93
G194	G353	94
G316	G1116	94
G316	G855	95
G329	G4109	95
G316	G1922	96
G329	G3022	96
G316	G2178	97
G194	G2871	97
G329	G3468	98
G92	G3592	98
G329	G2150	99
G316	G3825	99
G316	G1852	100
G194	G2723	100
G293	G676	101
G316	G3723	101
G259	G1119	102
G316	G2516	102
G316	G3765	103
G329	G3957	103
G316	G565	104
G318	G4340	104
G318	G2624	105
G316	G3507	105
G316	G639	106
G259	G2709	106
G316	G65	107
G329	G1815	107
G316	G552	108
G329	G2871	108
G318	G2866	109
G316	G3576	109
G316	G749	110
G194	G1462	110
G318	G2168	111
G23	G4429	111
G316	G1425	112
G329	G3435	112
G316	G202	113
G318	G3165	113
G329	G413	114
G316	G821	114
G316	G2289	115
G194	G3675	115
G316	G3162	116
G329	G4429	116
G188	G254	117
G316	G3208	117
G254	G188	118
G316	G3709	118
G194	G2174	119
G316	G4334	119
G316	G2871	120
G278	G2973	120
G194	G3252	121
G316	G4296	121
G329	G2837	122
G316	G3482	122
G316	G3346	123
G318	G3377	123
G316	G2308	124
G329	G3679	124
G329	G2450	125
G316	G3601	125
G87	G804	126
G316	G1647	126
G316	G2270	127
G254	G3162	127
G194	G1847	128
G23	G2760	128
G329	G1777	129
G316	G2314	129
G316	G1514	130
G329	G3472	130
G23	G1023	131
G316	G2067	131
G302	G1764	132
G316	G4487	132
G316	G1384	133
G87	G3594	133
G316	G1619	134
G194	G3022	134
G316	G2709	135
G254	G2929	135
G329	G911	136
G316	G2929	136
G316	G1911	137
G194	G4119	137
G197	G2331	138
G316	G4071	138
G93	G1619	139
G316	G3129	139
G316	G632	140
G318	G3867	140
G316	G1170	141
G194	G3435	141
G219	G329	142
G316	G1770	142
G316	G164	143
G329	G219	143
G87	G1315	144
G316	G2792	144
G316	G355	145
G318	G1391	145
G316	G1343	146
G194	G4109	146
G23	G2744	147
G116	G2990	147
G302	G1193	148
G316	G4215	148
G316	G2227	149
G259	G3054	149
G87	G2329	150
G316	G4210	150
G316	G235	151
G87	G1487	151
G23	G3468	152
G194	G3843	152
G316	G328	153
G87	G1784	153
G316	G3475	154
G87	G3718	154
G219	G2808	155
G316	G3467	155
G316	G2290	156
G318	G4416	156
G87	G1934	157
G316	G2866	157
G316	G1446	158
G318	G4440	158
G316	G1927	159
G329	G2930	159
G316	G3416	160
G93	G4489	160
G87	G2259	161
G316	G2358	161
G316	G3548	162
G93	G4269	162
G316	G614	163
G87	G2902	163
G87	G2077	164
G316	G2726	164
G219	G431	165
G316	G2708	165
G92	G150	166
G87	G598	166
G316	G2482	167
G194	G3058	167
G316	G2730	168
G194	G3472	168
G278	G972	169
G316	G4429	169
G87	G1023	170
G316	G2527	170
G278	G2928	171
G316	G4329	171
G316	G2736	172
G243	G3333	172
G87	G2579	173
G316	G3849	173
G316	G199	174
G219	G4351	174
G316	G599	175
G329	G1903	175
G254	G666	176
G316	G2683	176
G254	G2314	177
G316	G4075	177
G302	G2168	178
G316	G3468	178
G87	G3420	179
G316	G3995	179
G316	G1942	180
G318	G2315	180
G23	G770	181
G316	G3771	181
G316	G532	182
G254	G4271	182
G316	G147	183
G242	G4480	183
G316	G329	184
G194	G413	184
G242	G1127	185
G316	G2571	185
G92	G2712	186
G318	G3754	186
G316	G326	187
G87	G979	187
G316	G597	188
G318	G3014	188
G316	G1290	189
G242	G2213	189
G124	G2122	190
G316	G3254	190
G23	G2174	191
G318	G3075	191
G23	G639	192
G318	G1927	192
G316	G1185	193
G87	G2085	193
G316	G172	194
G302	G2053	194
G302	G2339	195
G316	G2740	195
G278	G513	196
G23	G3647	196
G316	G3085	197
G318	G3366	197
G194	G2450	198
G316	G4382	198
G261	G1080	199
G316	G1739	199
G87	G2452	200
G316	G4419	200
G92	G1940	201
G87	G3677	201
G316	G5	202
G329	G2074	202
G87	G960	203
G92	G2097	203
G242	G3517	204
G23	G4194	204
G87	G982	205
G316	G1258	205
G302	G3254	206
G316	G4273	206
G316	G3945	207
G302	G4416	207
G316	G481	208
G87	G770	208
G318	G2689	209
G316	G3329	209
G318	G3150	210
G92	G3610	210
G316	G1492	211
G302	G3765	211
G316	G2677	212
G17	G2698	212
G87	G1354	213
G316	G3598	213
G219	G1408	214
G316	G2369	214
G316	G2739	215
G219	G4119	215
G316	G78	216
G87	G2975	216
G194	G2930	217
G316	G3002	217
G316	G658	218
G226	G2778	218
G316	G778	219
G87	G2086	219
G316	G42	220
G302	G337	220
G316	G2616	221
G87	G4160	221
G316	G2863	222
G318	G4402	222
G87	G3136	223
G316	G3388	223
G87	G1460	224
G316	G4102	224
G316	G3354	225
G318	G4240	225
G316	G784	226
G242	G4234	226
G242	G1925	227
G316	G2752	227
G316	G300	228
G87	G2476	228
G316	G2565	229
G318	G4496	229
G219	G1339	230
G316	G1706	230
G23	G2085	231
G316	G2327	231
G316	G3686	232
G254	G4224	232
G242	G1460	233
G316	G1529	233
G194	G1777	234
G316	G2926	234
G316	G2544	235
G194	G2837	235
G242	G804	236
G23	G2871	236
G87	G1138	237
G23	G3201	237
G316	G613	238
G87	G2591	238
G219	G1462	239
G316	G2689	239
G316	G2611	240
G87	G3565	240
G316	G1966	241
G87	G4200	241
G318	G1951	242
G23	G2150	242
G23	G3778	243
G87	G4421	243
G316	G764	244
G87	G1127	244
G316	G2557	245
G197	G4434	245
G316	G1080	246
G87	G3517	246
G278	G1460	247
G92	G2936	247
G316	G192	248
G242	G3023	248
G316	G490	249
G87	G2771	249
G23	G3420	250
G92	G3530	250
G23	G884	251
G194	G911	251
G87	G1559	252
G316	G3265	252
G93	G1927	253
G316	G4164	253
G92	G3321	254
G194	G3679	254
G316	G1471	255
G87	G3300	255
G187	G1195	256
G316	G1776	256
G87	G1049	257
G316	G3377	257
G316	G593	258
G87	G2256	258
G316	G2808	259
G87	G3715	259
G316	G977	260
G202	G2308	260
G316	G21	261
G93	G3291	261
G92	G4402	262
G197	G4492	262
G23	G2543	263
G278	G2844	263
G332	G284	264
G316	G724	264
G284	G332	265
G23	G3957	265
G316	G1572	266
G278	G2259	266
G316	G1095	267
G23	G2241	267
G302	G410	268
G316	G3857	268
G316	G1431	269
G27	G1781	269
G316	G2005	270
G242	G3571	270
G124	G16	271
G316	G2260	271
G16	G124	272
G316	G3585	272
G316	G1380	273
G87	G2434	273
G316	G1914	274
G219	G2327	274
G259	G1764	275
G316	G2145	275
G316	G2818	276
G23	G3136	276
G316	G244	277
G87	G1544	277
G316	G1362	278
G87	G4095	278
G278	G804	279
G316	G2365	279
G316	G1800	280
G329	G2174	280
G316	G223	281
G93	G3867	281
G316	G2405	282
G219	G3058	282
G316	G83	283
G219	G1847	283
G316	G2318	284
G318	G4271	284
G87	G4026	285
G316	G4499	285
G87	G1749	286
G316	G2157	286
G316	G2158	287
G93	G3507	287
G219	G884	288
G316	G1484	288
G316	G1952	289
G278	G3517	289
G278	G522	290
G316	G3050	290
G261	G1768	291
G316	G3659	291
G242	G770	292
G316	G2049	292
G87	G2853	293
G316	G4194	293
G93	G1172	294
G316	G4266	294
G316	G920	295
G23	G2579	295
G316	G3274	296
G278	G4475	296
G23	G1465	297
G316	G3155	297
G87	G1809	298
G316	G4201	298
G316	G789	299
G302	G3346	299
G316	G936	300
G87	G4475	300
G316	G1958	301
G325	G1986	301
G329	G110	302
G23	G1339	302
G318	G3824	303
G316	G4183	303
G110	G329	304
G92	G3037	304
G87	G4103	305
G316	G4265	305
G318	G666	306
G316	G4346	306
G87	G2057	307
G316	G4402	307
G316	G1192	308
G87	G2416	308
G87	G900	309
G316	G2089	309
G219	G194	310
G316	G4373	310
G278	G1310	311
G316	G3465	311
G316	G972	312
G93	G4224	312
G194	G219	313
G316	G1173	313
G23	G3677	314
G316	G3736	314
G242	G2591	315
G316	G4378	315
G23	G776	316
G278	G1127	316
G316	G1222	317
G219	G2525	317
G316	G194	318
G318	G4381	318
G139	G3401	319
G316	G3495	319
G92	G1405	320
G87	G2683	320
G92	G2825	321
G302	G2996	321
G92	G2751	322
G93	G4496	322
G316	G2024	323
G278	G2344	323
G316	G1736	324
G259	G2821	324
G316	G1987	325
G93	G2053	325
G154	G1503	326
G316	G4007	326
G87	G1297	327
G316	G4489	327
G87	G1668	328
G316	G2150	328
G23	G578	329
G318	G1952	329
G316	G774	330
G23	G3631	330
G261	G1792	331
G316	G2653	331
G316	G666	332
G93	G3482	332
G318	G2289	333
G316	G2632	333
G316	G4398	334
G302	G4489	334
G87	G4265	335
G316	G4421	335
G316	G1318	336
G219	G3385	336
G92	G925	337
G219	G1457	337
G23	G2421	338
G87	G3762	338
G316	G1026	339
G278	G3947	339
G316	G1119	340
G302	G2359	340
G316	G1028	341
G302	G2704	341
G219	G639	342
G316	G1065	342
G302	G318	343
G316	G4101	343
G16	G2778	344
G316	G4250	344
G318	G302	345
G316	G4311	345
G316	G745	346
G278	G2079	346
G316	G3047	347
G278	G4160	347
G110	G431	348
G316	G3206	348
G316	G595	349
G318	G2219	349
G87	G788	350
G316	G2231	350
G316	G2662	351
G219	G3252	351
G316	G3488	352
G219	G4109	352
G87	G826	353
G316	G3718	353
G87	G1009	354
G316	G3919	354
G87	G341	355
G23	G3385	355
G87	G1546	356
G316	G2830	356
G87	G1621	357
G316	G1962	357
G316	G1650	358
G278	G1668	358
G316	G113	359
G23	G2798	359
G316	G243	360
G110	G2808	360
G316	G1299	361
G87	G1310	361
G92	G2041	362
G87	G3571	362
G316	G2172	363
G87	G2993	363
G316	G4182	364
G325	G4223	364
G316	G3328	365
G87	G4165	365
G116	G1284	366
G316	G3097	366
G318	G2314	367
G316	G4083	367
G316	G2134	368
G87	G2418	368
G219	G3435	369
G316	G4209	369
G23	G4306	370
G110	G4351	370
G316	G1862	371
G325	G2982	371
G87	G3791	372
G316	G4459	372
G316	G1339	373
G87	G2159	373
G87	G1263	374
G316	G3385	374
G23	G3125	375
G302	G4201	375
G219	G3843	376
G23	G3914	376
G316	G880	377
G259	G2315	377
G316	G1801	378
G93	G2482	378
G316	G152	379
G219	G835	379
G316	G1488	380
G219	G3630	380
G23	G788	381
G316	G997	381
G316	G953	382
G87	G4295	382
G278	G1009	383
G316	G3003	383
G242	G2844	384
G316	G3440	384
G316	G55	385
G87	G4406	385
G316	G3150	386
G318	G4269	386
G316	G1767	387
G318	G2704	387
G316	G3603	388
G259	G4496	388
G316	G2418	389
G219	G4175	389
G316	G2604	390
G219	G4194	390
G316	G1581	391
G259	G1927	391
G316	G1139	392
G87	G3845	392
G316	G875	393
G87	G4314	393
G194	G3403	394
G23	G3891	394
G23	G3414	395
G316	G3814	395
G316	G628	396
G154	G2053	396
G318	G2178	397
G316	G3336	397
G24	G2079	398
G316	G3620	398
G214	G920	399
G316	G2733	399
G316	G1175	400
G93	G1951	400
G316	G2563	401
G87	G3889	401
G316	G562	402
G93	G1764	402
G302	G1343	403
G316	G1807	403
G316	G759	404
G242	G2828	404
G318	G1054	405
G23	G3905	405
G87	G2402	406
G316	G3006	406
G316	G425	407
G87	G451	407
G194	G578	408
G23	G1815	408
G316	G1215	409
G90	G1421	409
G316	G423	410
G87	G3566	410
G316	G1645	411
G219	G3022	411
G90	G2079	412
G316	G2965	412
G316	G3313	413
G23	G3566	413
G316	G439	414
G209	G1870	414
G316	G894	415
G259	G4312	415
G87	G2247	416
G316	G3020	416
G302	G2289	417
G316	G4457	417
G316	G858	418
G331	G1023	418
G183	G1986	419
G316	G2213	419
G19	G89	420
G316	G2619	420
G92	G1595	421
G90	G4423	421
G316	G3477	422
G219	G3647	422
G89	G19	423
G92	G4479	423
G219	G353	424
G316	G1612	424
G23	G3571	425
G316	G3588	425
G316	G47	426
G242	G3283	426
G93	G1503	427
G316	G2624	427
G302	G1983	428
G316	G4313	428
G316	G2248	429
G278	G2452	429
G316	G431	430
G318	G3482	430
G194	G1903	431
G316	G4086	431
G261	G525	432
G92	G3290	432
G87	G23	433
G23	G3048	433
G93	G3377	434
G92	G4360	434
G23	G87	435
G316	G859	435
G219	G2723	436
G316	G3320	436
G259	G2476	437
G316	G3638	437
G316	G529	438
G87	G4033	438
G242	G3553	439
G92	G4003	439
G92	G4336	440
G154	G4381	440
G23	G274	441
G219	G3201	441
G318	G2956	442
G316	G3121	442
G316	G3462	443
G242	G3734	443
G316	G3994	444
G110	G4119	444
G316	G738	445
G23	G1315	445
G87	G992	446
G316	G3092	446
G316	G504	447
G87	G3247	447
G278	G960	448
G316	G1084	448
G316	G2434	449
G259	G4224	449
G316	G554	450
G93	G3754	450
G92	G2287	451
G302	G4340	451
G316	G2280	452
G219	G2760	452
G23	G3594	453
G316	G4130	453
G316	G1544	454
G278	G2077	454
G93	G2339	455
G92	G4133	455
G219	G776	456
G316	G4204	456
G29	G1220	457
G316	G2269	457
G92	G1446	458
G278	G3023	458
G92	G3360	459
G87	G3631	459
G23	G425	460
G23	G3791	460
G23	G400	461
G87	G2648	461
G140	G1706	462
G316	G3083	462
G87	G882	463
G316	G1344	463
G188	G1116	464
G316	G2956	464
G93	G2689	465
G316	G3165	465
G316	G1336	466
G90	G3762	466
G316	G1984	467
G242	G3136	467
G87	G2509	468
G316	G3167	468
G316	G1868	469
G278	G2538	469
G93	G1952	470
G316	G1994	470
G302	G1140	471
G316	G2878	471
G243	G2777	472
G316	G4067	472
G316	G1815	473
G318	G2752	473
G92	G2092	474
G219	G3472	474
G316	G1193	475
G110	G1408	475
G316	G1247	476
G87	G2161	476
G92	G151	477
G87	G2828	477
G23	G3342	478
G92	G4167	478
G23	G1094	479
G278	G3300	479
G219	G3675	480
G316	G4447	480
G183	G1491	481
G316	G1552	481
G316	G1793	482
G87	G2079	482
G23	G2161	483
G316	G3094	483
G87	G336	484
G316	G801	484
G316	G1585	485
G87	G4480	485
G278	G770	486
G316	G1006	486
G278	G598	487
G316	G1378	487
G316	G1692	488
G318	G2622	488
G87	G1780	489
G316	G2838	489
G87	G513	490
G316	G3397	490
G154	G1619	491
G316	G4464	491
G87	G1045	492
G23	G3281	492
G3	G1451	493
G316	G1582	493
G87	G2344	494
G316	G3823	494
G302	G1793	495
G316	G3001	495
G23	G194	496
G261	G1530	496
G87	G1465	497
G316	G3645	497
G93	G318	498
G92	G4381	498
G318	G93	499
G316	G944	499
G316	G854	500
G116	G4206	500
G316	G3562	501
G302	G4271	501
G318	G2482	502
G316	G3299	502
G254	G2740	503
G316	G3696	503
G316	G1951	504
G23	G4480	504
G87	G1065	505
G316	G1968	505
G316	G2560	506
G23	G4165	506
G87	G636	507
G23	G4109	507
G23	G600	508
G242	G1315	508
G316	G59	509
G242	G3594	509
G316	G1314	510
G278	G2579	510
G23	G3734	511
G325	G3947	511
G316	G1221	512
G226	G1901	512
G316	G3017	513
G318	G3291	513
G316	G273	514
G278	G900	514
G316	G837	515
G110	G1462	515
G316	G850	516
G87	G3593	516
G316	G946	517
G87	G4088	517
G316	G2053	518
G259	G3867	518
G316	G183	519
G302	G3397	519
G325	G972	520
G316	G2621	520
G183	G2927	521
G316	G2992	521
G87	G1880	522
G316	G3504	522
G242	G3285	523
G316	G3750	523
G316	G558	524
G23	G2591	524
G219	G2744	525
G316	G3010	525
G154	G2996	526
G316	G3116	526
G87	G3670	527
G316	G4367	527
G92	G2758	528
G302	G3054	528
G23	G1049	529
G23	G1493	529
G87	G499	530
G316	G4466	530
G183	G972	531
G316	G2783	531
G316	G259	532
G3	G4007	532
G23	G1784	533
G316	G3739	533
G23	G348	534
G316	G1408	534
G219	G413	535
G316	G2595	535
G92	G3498	536
G219	G3679	536
G23	G3613	537
G278	G4026	537
G79	G2779	538
G316	G4219	538
G219	G2450	539
G316	G3213	539
G219	G2837	540
G92	G3990	540
G23	G185	541
G87	G2798	541
G23	G3058	542
G278	G4103	542
G316	G212	543
G325	G2927	543
G278	G2159	544
G316	G3268	544
G23	G2902	545
G92	G3781	545
G87	G399	546
G23	G2677	546
G87	G3280	547
G23	G3630	547
G316	G81	548
G242	G4160	548
G87	G522	549
G316	G3885	549
G242	G2986	550
G316	G4017	550
G316	G213	551
G325	G4199	551
G154	G1764	552
G316	G2420	552
G92	G1090	553
G278	G1433	553
G23	G2492	554
G254	G2956	554
G316	G372	555
G161	G2034	555
G316	G498	556
G278	G1986	556
G316	G3228	557
G318	G4215	557
G316	G275	558
G325	G2146	558
G316	G1340	559
G197	G3973	559
G92	G1332	560
G110	G2327	560
G259	G2624	561
G316	G3433	561
G23	G2434	562
G316	G4326	562
G242	G1154	563
G316	G2586	563
G316	G347	564
G87	G2063	564
G325	G522	565
G316	G883	565
G87	G972	566
G316	G2144	566
G316	G1059	567
G278	G1143	567
G259	G1619	568
G316	G3027	568
G92	G2605	569
G318	G4224	569
G316	G1978	570
G93	G4381	570
G23	G2322	571
G316	G3729	571
G318	G1787	572
G316	G4286	572
G316	G122	573
G194	G2074	573
G316	G1457	574
G93	G2956	574
G278	G4033	575
G316	G4074	575
G313	G1658	576
G318	G3162	576
G318	G453	577
G92	G3488	577
G316	G154	578
G23	G1914	578
G316	G3037	579
G110	G3058	579
G329	G578	580
G316	G3113	580
G24	G1127	581
G316	G2613	581
G92	G535	582
G23	G3889	582
G92	G2276	583
G244	G3299	583
G316	G1401	584
G219	G1777	584
G316	G494	585
G24	G3517	585
G316	G2514	586
G242	G4300	586
G316	G32	587
G87	G3868	587
G316	G3230	588
G242	G3618	588
G325	G405	589
G316	G3327	589
G154	G3291	590
G316	G3593	590
G23	G1460	591
G316	G4500	591
G23	G245	592
G259	G410	592
G183	G522	593
G23	G3675	593
G302	G3507	594
G316	G3749	594
G316	G170	595
G318	G259	595
G316	G3908	596
G87	G3945	596
G23	G1560	597
G316	G2591	597
G23	G804	598
G316	G2723	598
G23	G3057	599
G278	G3168	599
G316	G917	600
G302	G4215	600
G259	G318	601
G316	G1881	601
G325	G1433	602
G316	G3906	602
G316	G1201	603
G302	G2689	603
G316	G20	604
G87	G2844	604
G242	G4103	605
G92	G4448	605
G87	G3690	606
G316	G3960	606
G316	G151	607
G197	G1523	607
G302	G1619	608
G316	G3535	608
G316	G1321	609
G278	G2213	609
G23	G1880	610
G316	G2889	610
G318	G1446	611
G316	G3886	611
G92	G3027	612
G154	G4489	612
G316	G762	613
G93	G2178	613
G316	G958	614
G197	G3553	614
G23	G3975	615
G316	G4149	615
G23	G1127	616
G316	G1389	616
G93	G1983	617
G92	G2670	617
G16	G2122	618
G92	G2879	618
G316	G1680	619
G110	G2525	619
G278	G1045	620
G316	G2843	620
G316	G3345	621
G93	G4240	621
G93	G2315	622
G316	G4450	622
G316	G250	623
G23	G3517	623
G316	G995	624
G87	G4223	624
G254	G1966	625
G316	G3315	625
G187	G2989	626
G23	G3644	626
G154	G1927	627
G316	G2436	627
G316	G417	628
G87	G2364	628
G316	G535	629
G87	G3289	629
G242	G2476	630
G316	G3319	630
G24	G770	631
G316	G3258	631
G316	G2526	632
G93	G2624	632
G316	G910	633
G278	G2086	633
G110	G1847	634
G316	G2770	634
G183	G2344	635
G316	G3360	635
G87	G3919	636
G316	G4206	636
G242	G1310	637
G92	G1852	637
G92	G595	638
G87	G3947	638
G92	G3903	639
G242	G4183	639
G316	G2868	640
G278	G4314	640
G316	G1072	641
G219	G2074	641
G87	G1433	642
G316	G2249	642
G242	G1421	643
G316	G2300	643
G316	G1541	644
G242	G4033	644
G316	G3059	645
G154	G3507	645
G318	G1201	646
G316	G3831	646
G316	G776	647
G183	G3947	647
G278	G3139	648
G92	G3440	648
G242	G943	649
G23	G4119	649
G87	G1184	650
G23	G4351	650
G23	G4059	651
G242	G4486	651
G316	G976	652
G278	G2209	652
G316	G500	653
G87	G1004	653
G316	G1063	654
G242	G1553	654
G316	G207	655
G278	G1707	655
G316	G2132	656
G87	G3178	656
G316	G782	657
G87	G3381	657
G316	G1004	658
G110	G1339	658
G23	G1422	659
G316	G4055	659
G316	G3318	660
G219	G4429	660
G90	G4103	661
G316	G4255	661
G316	G1143	662
G87	G4300	662
G316	G3837	663
G87	G4219	663
G316	G206	664
G278	G3945	664
G316	G1415	665
G87	G4048	665
G316	G633	666
G163	G3848	666
G316	G1838	667
G278	G3571	667
G316	G650	668
G278	G4423	668
G92	G2749	669
G242	G3558	669
G87	G1173	670
G23	G3310	670
G23	G3843	671
G278	G4223	671
G316	G1853	672
G278	G3668	672
G87	G2390	673
G316	G3531	673
G316	G3966	674
G154	G4269	674
G316	G845	675
G302	G2358	675
G92	G1782	676
G242	G2452	676
G254	G1619	677
G92	G3892	677
G23	G840	678
G318	G1458	678
G278	G2085	679
G316	G2641	679
G316	G2734	680
G259	G4489	680
G316	G827	681
G87	G3414	681
G316	G1244	682
G87	G1560	682
G316	G3139	683
G87	G4163	683
G302	G3037	684
G316	G3733	684
G242	G2259	685
G316	G2999	685
G87	G2938	686
G23	G4497	686
G242	G604	687
G316	G690	687
G316	G2428	688
G329	G3403	688
G87	G1770	689
G316	G3308	689
G93	G3118	690
G316	G4002	690
G316	G404	691
G278	G2975	691
G219	G1903	692
G316	G3024	692
G242	G2053	693
G316	G3614	693
G87	G1180	694
G316	G1227	694
G316	G1763	695
G318	G3054	695
G242	G1546	696
G316	G2539	696
G278	G4265	697
G316	G4316	697
G154	G2178	698
G316	G2463	698
G7	G1691	699
G316	G2642	699
G24	G1460	700
G316	G2701	700
G316	G3190	701
G87	G4077	701
G87	G278	702
G23	G494	702
G23	G2943	703
G302	G3377	703
G87	G500	704
G316	G1759	704
G278	G87	705
G316	G3500	705
G183	G1706	706
G316	G2924	706
G154	G318	707
G316	G1354	707
G316	G278	708
G242	G1661	708
G316	G203	709
G87	G2544	709
G316	G418	710
G87	G3860	710
G316	G878	711
G219	G2150	711
G318	G154	712
G316	G4327	712
G316	G238	713
G259	G2057	713
G316	G767	714
G242	G2079	714
G316	G1385	715
G278	G1422	715
G316	G2546	716
G318	G2929	716
G87	G2177	717
G316	G2443	717
G183	G845	718
G316	G4298	718
G316	G487	719
G278	G3136	719
G87	G810	720
G316	G3461	720
G23	G657	721
G316	G1054	721
G316	G556	722
G318	G1966	722
G113	G183	723
G316	G1363	723
G278	G1421	724
G316	G3674	724
G183	G113	725
G316	G3954	725
G92	G2651	726
G5	G3923	726
G23	G2740	727
G87	G4176	727
G226	G124	728
G316	G2667	728
G316	G2160	729
G242	G2544	729
G316	G2691	730
G318	G3037	730
G278	G1065	731
G316	G3333	731
G316	G155	732
G124	G226	732
G93	G1343	733
G316	G1740	733
G87	G3342	734
G316	G3403	734
G316	G3490	735
G242	G4473	735
G92	G2557	736
G318	G3346	736
G316	G1644	737
G219	G3957	737
G316	G2123	738
G318	G2611	738
G23	G451	739
G316	G3350	739
G194	G3057	740
G316	G4294	740
G316	G2151	741
G110	G3252	741
G316	G1111	742
G23	G1613	742
G259	G2689	743
G316	G3056	743
G316	G1729	744
G302	G3603	744
G87	G1481	745
G316	G3247	745
G278	G2683	746
G316	G4475	746
G316	G2268	747
G318	G3318	747
G87	G1654	748
G316	G3630	748
G325	G804	749
G92	G2227	749
G93	G337	750
G316	G3544	750
G316	G1487	751
G278	G3342	751
G87	G2360	752
G92	G4255	752
G302	G453	753
G92	G3450	753
G278	G2993	754
G92	G4411	754
G318	G1405	755
G23	G3252	755
G331	G1315	756
G316	G3777	756
G316	G663	757
G242	G1784	757
G93	G410	758
G316	G961	758
G243	G1536	759
G316	G4321	759
G110	G1457	760
G316	G2888	760
G316	G31	761
G259	G2585	761
G316	G1814	762
G87	G3826	762
G188	G1095	763
G316	G2476	763
G87	G2927	764
G235	G3498	764
G93	G2289	765
G23	G2730	765
G92	G2265	766
G259	G3507	766
G325	G845	767
G316	G1839	767
G316	G2329	768
G23	G4048	768
G278	G1809	769
G316	G3148	769
G140	G3017	770
G316	G3610	770
G24	G804	771
G316	G4248	771
G316	G2256	772
G259	G2956	772
G278	G1297	773
G316	G2975	773
G313	G2317	774
G219	G2871	774
G331	G770	775
G23	G1229	775
G316	G480	776
G183	G1484	776
G302	G1927	777
G316	G3834	777
G87	G1373	778
G316	G1480	778
G87	G1143	779
G316	G2415	779
G316	G756	780
G154	G2339	780
G325	G2077	781
G316	G4302	781
G278	G982	782
G316	G4331	782
G316	G430	783
G242	G2902	783
G161	G537	784
G316	G2728	784
G110	G884	785
G316	G3978	785
G92	G3018	786
G110	G3843	786
G87	G856	787
G23	G2911	787
G87	G1367	788
G23	G3427	788
G302	G1503	789
G23	G2837	789
G316	G1709	790
G278	G3762	790
G259	G337	791
G316	G3773	791
G316	G57	792
G90	G2383	792
G316	G341	793
G278	G4300	793
G316	G2135	794
G302	G2709	794
G197	G1479	795
G316	G3088	795
G87	G405	796
G92	G2268	796
G278	G882	797
G92	G3727	797
G183	G2077	798
G316	G3244	798
G316	G106	799
G325	G278	799
G183	G325	800
G316	G3484	800
G325	G1004	801
G92	G2269	801
G325	G183	802
G23	G1462	802
G23	G2551	803
G23	G2853	803
G302	G1291	804
G23	G2765	804
G278	G325	805
G316	G2400	805
G316	G401	806
G93	G2866	806
G23	G341	807
G316	G1849	807
G316	G2319	808
G93	G2557	808
G29	G2022	809
G316	G2387	809
G242	G2364	810
G92	G3603	810
G278	G2591	811
G23	G3550	811
G316	G1981	812
G242	G2798	812
G316	G352	813
G219	G2677	813
G110	G353	814
G316	G420	814
G316	G2702	815
G278	G3826	815
G316	G254	816
G318	G1140	816
G316	G2864	817
G318	G3603	817
G316	G853	818
G219	G2930	818
G110	G639	819
G316	G2085	819
G316	G1792	820
G110	G3435	820
G92	G869	821
G87	G3456	821
G90	G2811	822
G92	G3206	822
G87	G635	823
G92	G3421	823
G23	G2028	824
G93	G2996	824
G316	G668	825
G278	G2476	825
G302	G698	826
G316	G4020	826
G325	G2344	827
G316	G4136	827
G316	G2627	828
G87	G4189	828
G278	G2813	829
G316	G2826	829
G93	G2219	830
G316	G3322	830
G154	G3366	831
G316	G4019	831
G92	G616	832
G219	G911	832
G318	G1291	833
G92	G4058	833
G23	G1847	834
G242	G3684	834
G316	G166	835
G242	G2813	835
G316	G809	836
G242	G2360	836
G318	G896	837
G316	G1630	837
G219	G1815	838
G316	G2187	838
G110	G2723	839
G316	G2813	839
G316	G2149	840
G23	G2259	840
G316	G2953	841
G23	G3860	841
G316	G336	842
G110	G3679	842
G183	G500	843
G235	G1235	843
G92	G659	844
G87	G1265	844
G93	G2359	845
G23	G4387	845
G242	G1045	846
G316	G3064	846
G278	G1544	847
G316	G4379	847
G242	G2085	848
G316	G2407	848
G87	G862	849
G316	G3421	849
G179	G918	850
G316	G1191	850
G316	G1805	851
G242	G3860	851
G316	G2054	852
G87	G3901	852
G316	G2903	853
G24	G3571	853
G316	G3039	854
G93	G3765	854
G316	G92	855
G242	G2579	855
G154	G93	856
G23	G3023	856
G242	G788	857
G316	G3521	857
G93	G154	858
G316	G3636	858
G316	G1267	859
G302	G2315	859
G242	G1443	860
G316	G2921	860
G302	G1405	861
G316	G3429	861
G278	G1378	862
G313	G3339	862
G92	G4301	863
G325	G4467	863
G23	G3489	864
G29	G4163	864
G316	G520	865
G278	G2434	865
G316	G3271	866
G278	G4324	866
G87	G1741	867
G316	G4303	867
G316	G353	868
G87	G4254	868
G92	G1167	869
G87	G4473	869
G242	G1559	870
G92	G2806	870
G124	G1740	871
G92	G3000	871
G87	G3720	872
G23	G4175	872
G316	G965	873
G110	G3385	873
G316	G2169	874
G188	G2929	874
G316	G2890	875
G188	G3162	875
G87	G2138	876
G316	G3496	876
G87	G943	877
G316	G4498	877
G92	G1503	878
G154	G3377	878
G154	G1884	879
G92	G4240	879
G259	G2996	880
G23	G4113	880
G316	G3070	881
G110	G4109	881
G316	G1440	882
G183	G4475	882
G24	G1310	883
G316	G2957	883
G313	G2746	884
G325	G3381	884
G23	G413	885
G325	G982	885
G259	G896	886
G316	G1330	886
G316	G3154	887
G325	G3495	887
G316	G139	888
G278	G705	888
G316	G2432	889
G259	G4416	889
G23	G1559	890
G316	G2837	890
G92	G3561	891
G242	G4048	891
G316	G1236	892
G93	G3366	892
G316	G2115	893
G259	G2866	893
G316	G1864	894
G278	G3720	894
G331	G3594	895
G316	G3911	895
G325	G4300	896
G316	G4461	896
G92	G980	897
G325	G1484	897
G325	G3565	898
G92	G3608	898
G316	G922	899
G154	G4496	899
G316	G51	900
G278	G1784	900
G316	G942	901
G23	G1925	901
G316	G1493	902
G209	G3686	902
G87	G3040	903
G316	G3853	903
G110	G3022	904
G316	G4455	904
G235	G2136	905
G24	G4480	905
G92	G3638	906
G242	G3975	906
G302	G4195	907
G23	G4348	907
G306	G77	908
G23	G3372	908
G87	G1491	909
G316	G2165	909
G316	G3622	910
G87	G4154	910
G302	G1787	911
G316	G4004	911
G77	G306	912
G316	G4066	912
G5	G1679	913
G92	G3221	913
G87	G657	914
G92	G4125	914
G92	G2996	915
G242	G3152	915
G316	G217	916
G243	G1765	916
G278	G2163	917
G316	G3405	917
G316	G1050	918
G188	G4271	918
G87	G1199	919
G316	G2768	919
G242	G3420	920
G316	G4506	920
G316	G255	921
G154	G410	921
G316	G284	922
G23	G1749	922
G316	G752	923
G110	G2450	923
G316	G952	924
G325	G3020	924
G92	G220	925
G325	G3168	925
G23	G1393	926
G278	G2390	926
G278	G2902	927
G316	G4253	927
G316	G2811	928
G93	G3603	928
G226	G2122	929
G316	G3188	929
G278	G4248	930
G316	G4279	930
G316	G1323	931
G259	G4165	931
G316	G2777	932
G278	G4048	932
G325	G894	933
G316	G1160	933
G316	G1426	934
G325	G3715	934
G316	G1499	935
G325	G3869	935
G316	G2567	936
G278	G4388	936
G316	G2652	937
G87	G2726	937
G140	G1484	938
G316	G2753	938
G325	G1491	939
G316	G3519	939
G242	G982	940
G316	G1554	940
G92	G1705	941
G325	G4176	941
G92	G3459	942
G242	G4467	942
G23	G1643	943
G278	G2616	943
G23	G1194	944
G242	G3720	944
G87	G384	945
G23	G3652	945
G316	G747	946
G124	G2109	946
G316	G176	947
G242	G1544	947
G316	G2508	948
G242	G4265	948
G242	G2177	949
G316	G3189	949
G23	G499	950
G316	G1263	950
G278	G3213	951
G92	G3739	951
G92	G316	952
G325	G513	952
G291	G3945	953
G23	G4438	953
G92	G1884	954
G87	G4407	954
G87	G242	955
G316	G1578	955
G242	G87	956
G316	G753	956
G23	G1546	957
G316	G3101	957
G316	G710	958
G93	G1185	958
G93	G1884	959
G316	G3556	959
G278	G3280	960
G316	G4388	960
G183	G513	961
G316	G844	961
G316	G2047	962
G154	G4201	962
G92	G2007	963
G278	G3791	963
G23	G1903	964
G242	G2086	964
G316	G1902	965
G259	G1983	965
G316	G677	966
G302	G4378	966
G316	G2141	967
G302	G2792	967
G23	G2177	968
G316	G2634	968
G325	G1668	969
G316	G3513	969
G316	G323	970
G318	G1116	970
G23	G3322	971
G316	G3381	971
G236	G1813	972
G316	G2060	972
G316	G432	973
G302	G3366	973
G316	G2898	974
G254	G4489	974
G316	G3209	975
G154	G3824	975
G316	G3817	976
G23	G4200	976
G316	G3	977
G110	G3675	977
G316	G181	978
G183	G278	978
G316	G2589	979
G183	G4466	979
G316	G2063	980
G24	G2579	980
G226	G2848	981
G316	G3673	981
G316	G571	982
G24	G2476	982
G316	G879	983
G242	G4322	983
G316	G1904	984
G242	G2643	984
G242	G3300	985
G316	G3664	985
G316	G1035	986
G154	G2607	986
G316	G1682	987
G242	G4314	987
G316	G863	988
G124	G1398	988
G87	G1318	989
G316	G2007	989
G259	G3014	990
G316	G3991	990
G316	G758	991
G325	G2953	991
G278	G183	992
G316	G1234	992
G318	G2783	993
G316	G2939	993
G92	G2114	994
G325	G3139	994
G23	G2751	995
G92	G3355	995
G23	G752	996
G242	G3414	996
G316	G2917	997
G23	G3684	997
G316	G806	998
G154	G2956	998
G242	G733	999
G316	G2548	999
G93	G2585	1000
G316	G3450	1000
G87	G2850	1001
G316	G3669	1001
G242	G3889	1002
G316	G4422	1002
G316	G566	1003
G242	G4242	1003
G316	G586	1004
G87	G3079	1004
G316	G606	1005
G259	G4200	1005
G325	G753	1006
G316	G2388	1006
G325	G3280	1007
G316	G3891	1007
G278	G1474	1008
G92	G2339	1008
G92	G1663	1009
G23	G4486	1009
G23	G1099	1010
G92	G2474	1010
G23	G1778	1011
G318	G2838	1011
G316	G2742	1012
G219	G3468	1012
G316	G12	1013
G278	G3869	1013
G316	G332	1014
G242	G1451	1014
G316	G1281	1015
G274	G1706	1015
G316	G2259	1016
G87	G2495	1016
G90	G804	1017
G316	G3845	1017
G92	G3754	1018
G87	G4183	1018
G194	G110	1019
G92	G3765	1019
G87	G2082	1020
G316	G4133	1020
G93	G4402	1021
G316	G4460	1021
G316	G800	1022
G23	G1138	1022
G110	G194	1023
G316	G2184	1023
G318	G1884	1024
G316	G3218	1024
G23	G429	1025
G87	G3386	1025
G87	G1038	1026
G316	G1583	1026
G316	G521	1027
G242	G960	1027
G316	G1649	1028
G26	G3588	1028
G154	G1983	1029
G316	G3160	1029
G316	G3409	1030
G154	G4416	1030
G316	G257	1031
G242	G4475	1031
G316	G635	1032
G110	G2837	1032
G93	G1446	1033
G316	G2574	1033
G154	G2315	1034
G316	G4150	1034
G316	G588	1035
G278	G1870	1035
G242	G23	1036
G316	G1154	1036
G316	G1586	1037
G242	G1668	1037
G23	G242	1038
G316	G1903	1038
G318	G1172	1039
G316	G3207	1039
G92	G1771	1040
G254	G2053	1040
G110	G413	1041
G23	G4321	1041
G316	G2541	1042
G197	G3621	1042
G302	G2607	1043
G316	G4196	1043
G242	G2585	1044
G92	G3850	1044
G23	G814	1045
G87	G4486	1045
G316	G2274	1046
G124	G3643	1046
G316	G2793	1047
G87	G3193	1047
G316	G1959	1048
G259	G3824	1048
G113	G500	1049
G316	G4306	1049
G92	G453	1050
G325	G4163	1050
G92	G1631	1051
G226	G2109	1051
G242	G1297	1052
G92	G1952	1052
G92	G2123	1053
G87	G3102	1053
G316	G156	1054
G278	G4176	1054
G316	G519	1055
G90	G1260	1055
G316	G939	1056
G302	G3014	1056
G316	G1078	1057
G278	G2165	1057
G90	G1234	1058
G316	G3977	1058
G213	G2538	1059
G316	G4142	1059
G183	G87	1060
G316	G817	1060
G130	G394	1061
G316	G1762	1061
G87	G387	1062
G316	G3203	1062
G87	G3830	1063
G316	G4223	1063
G92	G876	1064
G302	G2866	1064
G87	G183	1065
G23	G1777	1065
G23	G353	1066
G318	G3254	1066
G316	G4105	1067
G183	G4223	1067
G316	G906	1068
G87	G1421	1068
G316	G3353	1069
G29	G3902	1069
G242	G2434	1070
G316	G4016	1070
G278	G3919	1071
G316	G4077	1071
G242	G1263	1072
G316	G4246	1072
G154	G2482	1073
G92	G2965	1073
G23	G462	1074
G23	G2975	1074
G316	G221	1075
G87	G2472	1075
G316	G2200	1076
G318	G2709	1076
G183	G1009	1077
G316	G3307	1077
G302	G2838	1078
G316	G4081	1078
G87	G2890	1079
G316	G3144	1079
G92	G786	1080
G4	G1532	1080
G87	G1975	1081
G92	G4446	1081
G92	G1644	1082
G278	G2383	1082
G90	G1491	1083
G316	G4135	1083
G316	G127	1084
G23	G1621	1084
G316	G848	1085
G242	G1430	1085
G316	G2068	1086
G213	G3839	1086
G316	G866	1087
G110	G4194	1087
G316	G984	1088
G318	G4378	1088
G242	G754	1089
G316	G1668	1089
G242	G1770	1090
G316	G2775	1090
G23	G1180	1091
G316	G3552	1091
G278	G1770	1092
G23	G4347	1092
G274	G1484	1093
G23	G2930	1093
G213	G26	1094
G23	G1890	1094
G26	G213	1095
G316	G926	1095
G242	G1234	1096
G316	G2797	1096
G23	G2086	1097
G316	G3706	1097
G242	G1198	1098
G316	G1969	1098
G316	G3690	1099
G278	G3909	1099
G325	G900	1100
G92	G1047	1100
G92	G337	1101
G87	G1925	1101
G23	G982	1102
G23	G3140	1102
G23	G1592	1103
G278	G4421	1103
G316	G390	1104
G254	G4269	1104
G209	G2159	1105
G316	G4089	1105
G242	G1914	1106
G316	G2862	1106
G242	G1429	1107
G92	G2404	1107
G92	G2754	1108
G110	G3630	1108
G92	G2981	1109
G197	G3424	1109
G316	G697	1110
G183	G2418	1110
G316	G415	1111
G90	G1265	1111
G316	G1405	1112
G278	G4235	1112
G316	G3071	1113
G244	G3625	1113
G92	G698	1114
G87	G2982	1114
G23	G1494	1115
G93	G2611	1115
G23	G3472	1116
G93	G4201	1116
G316	G298	1117
G254	G2315	1117
G316	G2183	1118
G242	G2344	1118
G197	G3275	1119
G316	G4061	1119
G316	G4202	1120
G278	G4467	1120
G316	G1641	1121
G278	G3001	1121
G92	G1687	1122
G87	G3618	1122
G254	G1095	1123
G92	G3466	1123
G316	G3198	1124
G23	G4088	1124
G23	G331	1125
G316	G4483	1125
G316	G725	1126
G87	G2165	1126
G278	G1706	1127
G316	G2523	1127
G242	G1433	1128
G316	G4073	1128
G87	G1445	1129
G316	G2297	1129
G92	G2598	1130
G87	G3663	1130
G316	G3577	1131
G87	G3981	1131
G316	G1725	1132
G318	G2585	1132
G194	G2730	1133
G316	G2918	1133
G331	G23	1134
G316	G585	1134
G183	G2165	1135
G316	G2643	1135
G316	G2778	1136
G325	G3549	1136
G24	G2085	1137
G92	G2244	1137
G92	G1391	1138
G242	G2973	1138
G92	G1970	1139
G87	G3869	1139
G242	G348	1140
G92	G2024	1140
G278	G1491	1141
G92	G4415	1141
G216	G299	1142
G23	G607	1142
G325	G1706	1143
G92	G4215	1143
G23	G2450	1144
G183	G3495	1144
G316	G2880	1145
G325	G4475	1145
G316	G136	1146
G299	G216	1146
G316	G534	1147
G278	G1315	1147
G242	G1023	1148
G316	G1203	1148
G316	G2995	1149
G242	G4092	1149
G316	G3178	1150
G302	G4440	1150
G278	G2022	1151
G313	G3841	1151
G23	G935	1152
G318	G1585	1152
G278	G2736	1153
G23	G4478	1153
G23	G2951	1154
G23	G4095	1154
G316	G292	1155
G110	G1777	1155
G316	G2815	1156
G110	G3472	1156
G316	G705	1157
G90	G982	1157
G316	G980	1158
G16	G2848	1158
G316	G3302	1159
G278	G3450	1159
G242	G657	1160
G316	G3565	1160
G313	G3374	1161
G197	G3641	1161
G316	G424	1162
G325	G4421	1162
G316	G702	1163
G325	G2835	1163
G316	G3331	1164
G278	G4480	1164
G316	G27	1165
G3	G3283	1165
G316	G871	1166
G274	G1986	1166
G316	G1871	1167
G259	G4201	1167
G316	G2713	1168
G219	G4306	1168
G23	G336	1169
G316	G3786	1169
G325	G4235	1170
G316	G4480	1170
G316	G214	1171
G29	G394	1171
G316	G310	1172
G29	G3625	1172
G316	G1138	1173
G87	G2616	1173
G242	G2022	1174
G316	G2938	1174
G316	G158	1175
G242	G2811	1175
G316	G301	1176
G278	G845	1176
G87	G1468	1177
G316	G1900	1177
G23	G1173	1178
G316	G3655	1178
G316	G2700	1179
G278	G4165	1179
G325	G433	1180
G316	G2345	1180
G316	G2359	1181
G325	G2683	1181
G113	G2927	1182
G92	G3012	1182
G92	G2127	1183
G93	G2752	1183
G23	G1934	1184
G23	G3022	1184
G23	G2476	1185
G316	G3112	1185
G23	G729	1186
G254	G2996	1186
G48	G936	1187
G316	G1980	1187
G316	G2648	1188
G113	G4223	1188
G24	G2902	1189
G316	G3414	1189
G316	G1749	1190
G24	G4160	1190
G235	G1204	1191
G316	G3634	1191
G278	G407	1192
G316	G3858	1192
G278	G2402	1193
G316	G3894	1193
G92	G3369	1194
G183	G4160	1194
G92	G3382	1195
G278	G3686	1195
G23	G1822	1196
G154	G2866	1196
G325	G2675	1197
G23	G4033	1197
G23	G1199	1198
G23	G2074	1198
G261	G1062	1199
G316	G4236	1199
G316	G3797	1200
G325	G4324	1200
G36	G887	1201
G316	G4412	1201
G316	G816	1202
G242	G2509	1202
G29	G953	1203
G316	G1296	1203
G23	G1310	1204
G316	G2079	1204
G316	G1147	1205
G110	G3647	1205
G325	G489	1206
G316	G1780	1206
G316	G2276	1207
G242	G3990	1207
G242	G3593	1208
G316	G3643	1208
G3	G1925	1209
G316	G4042	1209
G110	G835	1210
G316	G4467	1210
G23	G911	1211
G259	G2241	1211
G55	G423	1212
G23	G4186	1212
G316	G262	1213
G24	G982	1213
G316	G1957	1214
G93	G3150	1214
G5	G606	1215
G316	G2899	1215
G242	G2161	1216
G316	G4093	1216
G316	G704	1217
G90	G4223	1217
G278	G1546	1218
G316	G2364	1218
G316	G2841	1219
G93	G4416	1219
G242	G1009	1220
G316	G2919	1220
G302	G2434	1221
G316	G3584	1221
G92	G258	1222
G278	G2853	1222
G259	G2053	1223
G316	G4345	1223
G197	G4342	1224
G92	G4489	1224
G278	G695	1225
G23	G3435	1225
G316	G251	1226
G242	G4165	1226
G278	G1004	1227
G316	G4453	1227
G316	G828	1228
G87	G2928	1228
G110	G776	1229
G316	G2095	1229
G316	G3408	1230
G242	G4254	1230
G316	G356	1231
G24	G3762	1231
G150	G1940	1232
G316	G2109	1232
G23	G690	1233
G316	G2247	1233
G302	G1951	1234
G316	G3217	1234
G23	G399	1235
G316	G4423	1235
G278	G2177	1236
G92	G3586	1236
G259	G1185	1237
G92	G3819	1237
G194	G425	1238
G23	G3629	1238
G259	G3386	1239
G23	G3764	1239
G316	G1037	1240
G325	G2993	1240
G90	G4026	1241
G316	G4377	1241
G226	G1398	1242
G316	G4507	1242
G316	G1217	1243
G154	G2289	1243
G259	G2514	1244
G316	G4240	1244
G316	G1742	1245
G331	G3456	1245
G316	G1816	1246
G325	G2973	1246
G325	G1009	1247
G316	G1474	1247
G92	G1235	1248
G87	G2401	1248
G92	G4416	1249
G278	G4473	1249
G110	G2074	1250
G23	G3388	1250
G243	G807	1251
G316	G1141	1251
G302	G1201	1252
G316	G1271	1252
G23	G810	1253
G316	G1396	1253
G110	G1903	1254
G23	G4253	1254
G23	G2108	1255
G24	G3553	1255
G23	G2124	1256
G260	G2811	1256
G23	G3744	1257
G87	G4301	1257
G23	G1664	1258
G87	G4007	1258
G23	G387	1259
G23	G2069	1259
G316	G258	1260
G154	G1952	1260
G316	G1128	1261
G29	G2200	1261
G278	G1373	1262
G316	G1738	1262
G87	G1986	1263
G316	G3678	1263
G316	G836	1264
G23	G2993	1264
G242	G499	1265
G316	G3806	1265
G87	G2653	1266
G316	G4505	1266
G194	G840	1267
G316	G1350	1267
G24	G2434	1268
G92	G4476	1268
G316	G1043	1269
G29	G4414	1269
G302	G1116	1270
G316	G4243	1270
G316	G141	1271
G278	G2532	1271
G316	G514	1272
G197	G1000	1272
G316	G1031	1273
G93	G3824	1273
G316	G2578	1274
G183	G4163	1274
G325	G2022	1275
G92	G2763	1275
G23	G585	1276
G183	G2993	1276
G23	G874	1277
G183	G2146	1277
G316	G351	1278
G87	G3322	1278
G316	G674	1279
G87	G2908	1279
G242	G2928	1280
G316	G2940	1280
G209	G3975	1281
G316	G4352	1281
G242	G278	1282
G316	G405	1282
G316	G512	1283
G242	G1373	1283
G92	G3366	1284
G242	G3631	1284
G278	G242	1285
G23	G3161	1285
G316	G414	1286
G209	G3136	1286
G316	G1677	1287
G87	G2955	1287
G316	G2374	1288
G110	G2760	1288
G87	G3668	1289
G316	G4324	1289
G183	G894	1290
G316	G2186	1290
G92	G1293	1291
G90	G2902	1291
G92	G1759	1292
G278	G2982	1292
G23	G950	1293
G23	G3456	1293
G254	G1585	1294
G23	G2231	1294
G23	G2327	1295
G254	G2709	1295
G188	G259	1296
G23	G3599	1296
G274	G972	1297
G316	G1311	1297
G316	G1850	1298
G140	G3686	1298
G242	G856	1299
G316	G4415	1299
G316	G2293	1300
G242	G3901	1300
G316	G1220	1301
G278	G2161	1301
G325	G1318	1302
G316	G1395	1302
G316	G2232	1303
G259	G2752	1303
G278	G2146	1304
G316	G3677	1304
G92	G154	1305
G318	G4313	1305
G259	G188	1306
G92	G4201	1306
G316	G1266	1307
G24	G3136	1307
G316	G1279	1308
G325	G4148	1308
G87	G1422	1309
G316	G2620	1309
G278	G2573	1310
G316	G4072	1310
G316	G2217	1311
G278	G3593	1311
G278	G788	1312
G23	G1010	1312
G316	G1085	1313
G278	G3845	1313
G316	G750	1314
G87	G2631	1314
G316	G1009	1315
G110	G4175	1315
G316	G3197	1316
G244	G4455	1316
G316	G169	1317
G278	G341	1317
G154	G337	1318
G316	G1657	1318
G316	G2712	1319
G87	G4388	1319
G316	G2927	1320
G87	G3285	1320
G313	G848	1321
G321	G924	1321
G92	G3485	1322
G278	G3670	1322
G23	G31	1323
G242	G2184	1323
G242	G2732	1324
G23	G3525	1324
G316	G1817	1325
G318	G3440	1325
G316	G1135	1326
G244	G2318	1326
G316	G1163	1327
G302	G2752	1327
G278	G2771	1328
G316	G3156	1328
G278	G3715	1329
G316	G3887	1329
G331	G2853	1330
G316	G3896	1330
G87	G1914	1331
G319	G3498	1331
G92	G3365	1332
G325	G4314	1332
G23	G2055	1333
G325	G4295	1333
G316	G1022	1334
G183	G4176	1334
G302	G3440	1335
G316	G4471	1335
G278	G384	1336
G23	G3529	1336
G316	G3404	1337
G278	G4189	1337
G316	G130	1338
G331	G1180	1338
G316	G1331	1339
G325	G1546	1339
G194	G398	1340
G316	G2082	1340
G183	G3300	1341
G316	G4027	1341
G325	G2165	1342
G92	G2661	1342
G3	G3517	1343
G316	G3564	1343
G325	G2637	1344
G316	G2971	1344
G188	G666	1345
G316	G4035	1345
G278	G2138	1346
G316	G4267	1346
G316	G781	1347
G197	G934	1347
G302	G997	1348
G316	G1841	1348
G331	G1979	1349
G316	G2637	1349
G242	G2982	1350
G316	G3237	1350
G316	G2671	1351
G244	G3188	1351
G259	G472	1352
G92	G2149	1352
G92	G1323	1353
G259	G1544	1353
G259	G2704	1354
G92	G3331	1354
G325	G2209	1355
G92	G4387	1355
G316	G773	1356
G254	G3054	1356
G316	G209	1357
G278	G1023	1357
G302	G517	1358
G316	G4304	1358
G154	G3754	1359
G316	G4349	1359
G316	G916	1360
G278	G1975	1360
G316	G1284	1361
G87	G1443	1361
G316	G3176	1362
G278	G4163	1362
G197	G3092	1363
G316	G3401	1363
G278	G2248	1364
G316	G4140	1364
G278	G2544	1365
G92	G4017	1365
G242	G2057	1366
G259	G1095	1367
G23	G3723	1367
G325	G420	1368
G316	G3993	1368
G183	G900	1369
G316	G4281	1369
G316	G899	1370
G23	G1861	1370
G90	G2643	1371
G316	G3284	1371
G316	G1070	1372
G254	G1119	1372
G316	G1348	1373
G278	G3285	1373
G316	G1522	1374
G242	G4285	1374
G202	G830	1375
G316	G2525	1375
G113	G2683	1376
G316	G2964	1376
G316	G3675	1377
G113	G4163	1377
G325	G2707	1378
G235	G4391	1378
G92	G1476	1379
G302	G2929	1379
G302	G1745	1380
G92	G3223	1380
G242	G513	1381
G92	G4447	1381
G90	G845	1382
G23	G2162	1382
G23	G598	1383
G23	G3682	1383
G291	G1065	1384
G316	G1115	1384
G316	G2599	1385
G87	G4248	1385
G242	G992	1386
G316	G3406	1386
G242	G1809	1387
G316	G3547	1387
G23	G2509	1388
G316	G3841	1388
G316	G296	1389
G23	G2452	1389
G331	G341	1390
G316	G1808	1390
G316	G2043	1391
G23	G2329	1391
G183	G705	1392
G316	G2705	1392
G242	G1260	1393
G316	G3366	1393
G316	G3419	1394
G183	G3549	1394
G325	G2476	1395
G316	G3563	1395
G316	G808	1396
G183	G4314	1396
G242	G1184	1397
G316	G3715	1397
G313	G36	1398
G291	G1050	1398
G313	G887	1399
G90	G3092	1399
G92	G2219	1400
G325	G2418	1400
G23	G2159	1401
G92	G2980	1401
G87	G845	1402
G92	G2182	1402
G23	G3845	1403
G23	G547	1404
G242	G1354	1404
G242	G810	1405
G316	G1276	1405
G316	G1377	1406
G242	G2256	1406
G316	G2147	1407
G278	G3889	1407
G316	G2175	1408
G110	G2744	1408
G316	G857	1409
G259	G2844	1409
G316	G1730	1410
G183	G4103	1410
G325	G2538	1411
G316	G2580	1411
G316	G2636	1412
G24	G4103	1412
G183	G2528	1413
G316	G4046	1413
G242	G1465	1414
G316	G4451	1414
G92	G2780	1415
G278	G3594	1415
G93	G733	1416
G92	G4205	1416
G278	G1265	1417
G23	G1482	1417
G23	G2042	1418
G90	G3869	1418
G3	G1127	1419
G23	G2213	1419
G92	G1966	1420
G77	G3971	1420
G24	G1045	1421
G92	G2305	1421
G23	G349	1422
G90	G2538	1422
G316	G1794	1423
G24	G2544	1423
G316	G3032	1424
G242	G4324	1424
G316	G3068	1425
G93	G3553	1425
G316	G461	1426
G197	G3382	1426
G278	G399	1427
G316	G2990	1427
G154	G1343	1428
G316	G4129	1428
G316	G446	1429
G278	G2063	1429
G316	G2074	1430
G110	G3201	1430
G316	G2533	1431
G197	G2709	1431
G325	G1544	1432
G92	G3008	1432
G92	G1172	1433
G188	G2314	1433
G316	G523	1434
G24	G598	1434
G331	G1465	1435
G316	G1854	1435
G90	G1045	1436
G316	G3016	1436
G316	G140	1437
G87	G585	1437
G325	G2402	1438
G316	G2511	1438
G316	G2672	1439
G90	G4421	1439
G29	G2982	1440
G316	G3009	1440
G316	G3300	1441
G278	G3424	1441
G316	G95	1442
G302	G3824	1442
G316	G539	1443
G154	G1185	1443
G259	G336	1444
G316	G1182	1444
G93	G743	1445
G316	G2341	1445
G302	G3376	1446
G316	G4040	1446
G92	G2119	1447
G331	G3791	1447
G183	G2683	1448
G23	G3292	1448
G316	G44	1449
G113	G1986	1449
G325	G2086	1450
G316	G3764	1450
G316	G384	1451
G24	G2086	1451
G316	G1785	1452
G278	G2509	1452
G242	G1120	1453
G316	G3968	1453
G316	G1433	1454
G242	G2210	1454
G316	G2080	1455
G124	G3195	1455
G87	G3215	1456
G316	G4247	1456
G309	G485	1457
G243	G3030	1457
G318	G2476	1458
G92	G3291	1458
G23	G1734	1459
G23	G4148	1459
G316	G1495	1460
G278	G3565	1460
G278	G1780	1461
G316	G3290	1461
G316	G1434	1462
G242	G3424	1462
G319	G1235	1463
G242	G4026	1463
G92	G678	1464
G302	G1966	1464
G92	G3330	1465
G23	G4103	1465
G154	G1172	1466
G92	G4296	1466
G92	G135	1467
G41	G3397	1467
G87	G331	1468
G92	G1642	1468
G23	G2939	1469
G183	G3715	1469
G87	G550	1470
G316	G2218	1470
G316	G862	1471
G302	G3154	1471
G316	G1654	1472
G93	G2409	1472
G154	G1951	1473
G316	G2097	1473
G87	G1651	1474
G316	G3060	1474
G87	G2896	1475
G316	G3250	1475
G278	G500	1476
G316	G3471	1476
G302	G3150	1477
G316	G3693	1477
G316	G1094	1478
G209	G3009	1478
G318	G1006	1479
G316	G1145	1479
G316	G2536	1480
G242	G4205	1480
G278	G810	1481
G316	G2609	1481
G331	G87	1482
G316	G4171	1482
G23	G3222	1483
G24	G3414	1483
G183	G1065	1484
G23	G4396	1484
G316	G1753	1485
G325	G3625	1485
G325	G1378	1486
G316	G1547	1486
G316	G2440	1487
G325	G4042	1487
G316	G2301	1488
G87	G4491	1488
G316	G1304	1489
G244	G2589	1489
G316	G2474	1490
G242	G2683	1490
G23	G2534	1491
G302	G4402	1491
G23	G1457	1492
G154	G3482	1492
G87	G1234	1493
G23	G2723	1493
G110	G2930	1494
G23	G4500	1494
G316	G1218	1495
G87	G1260	1495
G316	G720	1496
G183	G2259	1496
G316	G1168	1497
G302	G4269	1497
G325	G2082	1498
G316	G2681	1498
G24	G2344	1499
G316	G2935	1499
G242	G3193	1500
G316	G3670	1500
G318	G1193	1501
G316	G3897	1501
G183	G2086	1502
G316	G4244	1502
G316	G1656	1503
G154	G2689	1503
G183	G1004	1504
G316	G4348	1504
G92	G1185	1505
G23	G2079	1505
G92	G1769	1506
G183	G1780	1506
G87	G2811	1507
G92	G3632	1507
G242	G2063	1508
G23	G3198	1508
G87	G1164	1509
G23	G3092	1509
G23	G2076	1510
G23	G3242	1510
G278	G1560	1511
G23	G3740	1511
G316	G61	1512
G23	G3300	1512
G316	G2092	1513
G242	G4272	1513
G23	G2063	1514
G316	G2162	1514
G316	G2425	1515
G325	G3762	1515
G183	G2902	1516
G316	G2993	1516
G325	G2648	1517
G316	G3359	1517
G316	G3378	1518
G325	G3826	1518
G154	G1446	1519
G316	G3876	1519
G23	G716	1520
G316	G2398	1520
G87	G3019	1521
G316	G3285	1521
G318	G2607	1522
G316	G3497	1522
G316	G1462	1523
G278	G2811	1523
G281	G807	1524
G242	G2993	1524
G92	G813	1525
G154	G3037	1525
G92	G897	1526
G254	G2624	1526
G23	G1487	1527
G23	G2278	1527
G23	G2873	1528
G23	G4475	1528
G316	G322	1529
G183	G420	1529
G316	G327	1530
G325	G2134	1530
G316	G608	1531
G87	G2075	1531
G316	G3494	1532
G242	G4340	1532
G316	G121	1533
G325	G1380	1533
G316	G1114	1534
G321	G3782	1534
G87	G1227	1535
G316	G1822	1535
G316	G1833	1536
G242	G3507	1536
G316	G3242	1537
G154	G3603	1537
G259	G1966	1538
G316	G3457	1538
G87	G2973	1539
G316	G3533	1539
G316	G1844	1540
G325	G4219	1540
G316	G2225	1541
G242	G3677	1541
G316	G2809	1542
G254	G4240	1542
G23	G2256	1543
G316	G2982	1543
G331	G598	1544
G316	G4241	1544
G316	G1616	1545
G325	G4160	1545
G92	G2217	1546
G74	G2538	1546
G92	G1258	1547
G302	G2219	1547
G23	G888	1548
G242	G4388	1548
G23	G3328	1549
G154	G3440	1549
G316	G2229	1550
G278	G3911	1550
G316	G1413	1551
G23	G2890	1551
G316	G657	1552
G242	G3869	1552
G259	G1503	1553
G316	G1855	1553
G259	G1621	1554
G316	G2003	1554
G316	G3351	1555
G87	G4324	1555
G302	G2599	1556
G316	G4091	1556
G183	G2538	1557
G316	G3431	1557
G183	G3565	1558
G316	G3571	1558
G55	G525	1559
G23	G636	1559
G55	G1062	1560
G23	G3593	1560
G55	G1768	1561
G270	G2842	1561
G23	G2146	1562
G87	G2209	1562
G318	G501	1563
G23	G2808	1563
G278	G2364	1564
G316	G2913	1564
G316	G584	1565
G87	G879	1565
G278	G1749	1566
G316	G2065	1566
G316	G3210	1567
G242	G3947	1567
G316	G1608	1568
G242	G2975	1568
G92	G3047	1569
G87	G3909	1569
G331	G2495	1570
G92	G4120	1570
G110	G911	1571
G92	G4450	1571
G23	G1061	1572
G331	G2509	1572
G183	G433	1573
G23	G1126	1573
G87	G2751	1574
G316	G4441	1574
G291	G2683	1575
G23	G3774	1575
G316	G1017	1576
G183	G2982	1576
G41	G2168	1577
G316	G2825	1577
G316	G96	1578
G327	G936	1578
G316	G464	1579
G154	G3765	1579
G23	G1045	1580
G316	G1660	1580
G93	G2607	1581
G316	G4012	1581
G316	G73	1582
G278	G2828	1582
G316	G2050	1583
G254	G3291	1583
G331	G2902	1584
G316	G3543	1584
G281	G1404	1585
G242	G2751	1585
G325	G1730	1586
G92	G3825	1586
G92	G1708	1587
G242	G2383	1587
G23	G398	1588
G124	G1239	1588
G23	G298	1589
G242	G3791	1589
G92	G1116	1590
G24	G2975	1590
G92	G2178	1591
G17	G3499	1591
G87	G1295	1592
G23	G1630	1592
G23	G2459	1593
G242	G3718	1593
G23	G329	1594
G242	G4200	1594
G23	G1744	1595
G259	G4381	1595
G90	G2434	1596
G23	G3679	1596
G316	G3616	1597
G242	G4496	1597
G316	G2228	1598
G316	G4205	1598
G316	G2907	1599
G90	G4163	1599
G316	G3157	1600
G87	G4092	1600
G316	G3536	1601
G242	G4313	1601
G209	G341	1602
G316	G1369	1602
G316	G1400	1603
G278	G2835	1603
G23	G1263	1604
G316	G1551	1604
G23	G1714	1605
G316	G3932	1605
G316	G927	1606
G325	G2210	1606
G291	G2259	1607
G316	G4123	1607
G281	G1639	1608
G24	G2259	1608
G313	G2453	1609
G90	G4154	1609
G321	G2153	1610
G92	G2451	1610
G302	G3075	1611
G92	G3962	1611
G23	G1629	1612
G93	G2704	1612
G242	G2080	1613
G23	G3685	1613
G316	G3545	1614
G331	G4480	1614
G23	G5	1615
G331	G2434	1615
G316	G1099	1616
G90	G3023	1616
G183	G2329	1617
G316	G3745	1617
G302	G1045	1618
G316	G4350	1618
G74	G705	1619
G316	G3007	1619
G55	G1530	1620
G24	G4314	1620
G93	G501	1621
G313	G1653	1621
G23	G484	1622
G274	G2911	1622
G242	G399	1623
G316	G1690	1623
G316	G2704	1624
G23	G3718	1624
G316	G3273	1625
G41	G4313	1625
G202	G3302	1626
G316	G4502	1626
G87	G1439	1627
G316	G1481	1627
G278	G336	1628
G316	G3289	1628
G318	G698	1629
G316	G3844	1629
G316	G388	1630
G329	G3057	1630
G316	G270	1631
G325	G2159	1631
G90	G972	1632
G55	G3619	1632
G5	G1163	1633
G92	G4269	1633
G316	G2124	1634
G87	G4409	1634
G86	G738	1635
G23	G3122	1635
G140	G3285	1636
G316	G3935	1636
G316	G692	1637
G87	G1659	1637
G316	G1515	1638
G331	G4077	1638
G75	G1443	1639
G316	G3376	1639
G325	G684	1640
G316	G1614	1640
G87	G2213	1641
G316	G3654	1641
G24	G278	1642
G23	G3306	1642
G321	G1734	1643
G23	G4340	1643
G316	G35	1644
G242	G1934	1644
G23	G4160	1645
G316	G4312	1645
G213	G394	1646
G316	G1073	1646
G278	G24	1647
G316	G3924	1647
G316	G537	1648
G23	G1260	1648
G316	G2675	1649
G122	G3129	1649
G124	G2196	1650
G316	G3942	1650
G197	G3558	1651
G316	G4200	1651
G316	G2122	1652
G55	G2811	1652
G92	G1929	1653
G325	G2736	1653
G316	G681	1654
G183	G2975	1654
G278	G433	1655
G316	G1961	1655
G316	G3907	1656
G242	G4421	1656
G302	G1458	1657
G316	G1603	1657
G87	G599	1658
G316	G2507	1658
G316	G4238	1659
G87	G4272	1659
G316	G578	1660
G93	G4215	1660
G316	G1676	1661
G90	G4176	1661
G242	G3566	1662
G316	G4165	1662
G331	G1914	1663
G316	G4252	1663
G316	G1027	1664
G242	G2082	1664
G281	G2237	1665
G278	G4200	1665
G92	G1693	1666
G331	G1880	1666
G313	G1743	1667
G55	G4223	1667
G92	G688	1668
G325	G1942	1668
G183	G2402	1669
G92	G3029	1669
G23	G1120	1670
G154	G2359	1670
G316	G3275	1671
G23	G4300	1671
G316	G261	1672
G87	G877	1672
G316	G550	1673
G24	G1458	1673
G316	G1207	1674
G155	G4224	1674
G316	G1219	1675
G23	G4026	1675
G242	G1884	1676
G316	G2309	1676
G316	G3805	1677
G242	G4223	1677
G278	G1862	1678
G316	G3856	1678
G87	G3213	1679
G316	G4148	1679
G244	G2225	1680
G313	G2663	1680
G281	G3020	1681
G318	G3659	1681
G197	G2224	1682
G313	G4178	1682
G92	G560	1683
G242	G3952	1683
G92	G1347	1684
G113	G1491	1684
G92	G302	1685
G325	G3450	1685
G92	G3961	1686
G55	G4176	1686
G291	G87	1687
G23	G673	1687
G316	G549	1688
G291	G1143	1688
G183	G3280	1689
G316	G3671	1689
G316	G791	1690
G3	G4473	1690
G242	G2077	1691
G316	G2207	1691
G316	G2633	1692
G154	G4215	1692
G87	G291	1693
G316	G3382	1693
G242	G2689	1694
G316	G4383	1694
G281	G3331	1695
G242	G4347	1695
G55	G3592	1696
G278	G3853	1696
G92	G2222	1697
G87	G3309	1697
G259	G716	1698
G92	G3708	1698
G92	G2624	1699
G259	G3032	1699
G329	G2730	1700
G23	G3854	1700
G23	G2206	1701
G259	G3271	1701
G316	G188	1702
G329	G425	1702
G113	G87	1703
G316	G479	1703
G316	G954	1704
G24	G1315	1704
G316	G1550	1705
G183	G2209	1705
G325	G1463	1706
G316	G1663	1706
G316	G2048	1707
G23	G3686	1707
G316	G3080	1708
G242	G3557	1708
G242	G2390	1709
G316	G3168	1709
G259	G2339	1710
G316	G3518	1710
G242	G900	1711
G316	G4064	1711
G242	G2648	1712
G316	G4237	1712
G243	G616	1713
G316	G623	1713
G316	G701	1714
G106	G1821	1714
G87	G113	1715
G316	G1052	1715
G242	G1468	1716
G316	G3442	1716
G281	G1063	1717
G242	G1965	1717
G55	G1792	1718
G87	G4011	1718
G281	G1914	1719
G110	G2871	1719
G281	G3354	1720
G310	G3900	1720
G313	G3192	1721
G325	G4033	1721
G92	G501	1722
G90	G3990	1722
G92	G1911	1723
G213	G2516	1723
G55	G2402	1724
G92	G4382	1724
G23	G920	1725
G93	G4440	1725
G23	G2149	1726
G113	G2418	1726
G23	G2791	1727
G183	G4295	1727
G24	G1354	1728
G316	G3676	1728
G316	G1873	1729
G278	G2505	1729
G316	G2001	1730
G278	G3543	1730
G278	G2653	1731
G23	G4213	1731
G316	G1778	1732
G331	G2085	1732
G316	G1813	1733
G24	G3594	1733
G316	G2344	1734
G325	G2582	1734
G74	G2022	1735
G316	G3229	1735
G316	G3361	1736
G90	G4314	1736
G202	G2893	1737
G316	G3730	1737
G281	G433	1738
G242	G2955	1738
G281	G2082	1739
G331	G3136	1739
G281	G2982	1740
G209	G4148	1740
G92	G1054	1741
G242	G2977	1741
G23	G1262	1742
G325	G3273	1742
G23	G2984	1743
G23	G3668	1743
G23	G1326	1744
G29	G2563	1744
G23	G960	1745
G316	G2847	1745
G5	G751	1746
G316	G3082	1746
G318	G2358	1747
G316	G3280	1747
G316	G368	1748
G318	G3422	1748
G278	G1487	1749
G316	G1887	1749
G124	G1532	1750
G316	G3042	1750
G316	G1906	1751
G87	G2819	1751
G55	G390	1752
G331	G2756	1752
G92	G188	1753
G325	G3548	1753
G259	G2740	1754
G92	G4166	1754
G23	G3169	1755
G110	G4429	1755
G92	G3014	1756
G331	G3420	1756
G242	G341	1757
G316	G33	1758
G5	G3900	1758
G316	G236	1759
G90	G3618	1759
G316	G1157	1760
G274	G2134	1760
G87	G433	1761
G316	G2646	1761
G242	G598	1762
G316	G625	1762
G23	G826	1763
G316	G2395	1763
G316	G2585	1764
G87	G3346	1764
G316	G1265	1765
G179	G1270	1765
G316	G1897	1766
G302	G3165	1766
G242	G2322	1767
G316	G4186	1767
G302	G4224	1768
G316	G4406	1768
G281	G505	1769
G242	G3535	1769
G313	G1929	1770
G213	G3831	1770
G281	G2044	1771
G87	G3246	1771
G281	G3203	1772
G87	G4190	1772
G55	G3206	1773
G331	G3386	1773
G213	G583	1774
G313	G3857	1774
G55	G3879	1775
G197	G4213	1775
G242	G2605	1776
G316	G3969	1776
G244	G1849	1777
G316	G4370	1777
G87	G551	1778
G316	G602	1778
G90	G635	1779
G316	G3566	1779
G87	G997	1780
G316	G4473	1780
G254	G1927	1781
G281	G3814	1781
G87	G489	1782
G55	G3965	1782
G313	G2688	1783
G331	G4026	1783
G92	G320	1784
G306	G1525	1784
G92	G1927	1785
G87	G3975	1785
G316	G2238	1786
G325	G2321	1786
G316	G38	1787
G24	G1023	1787
G316	G1781	1788
G183	G4467	1788
G154	G2704	1789
G316	G3166	1789
G87	G2939	1790
G316	G3884	1790
G316	G882	1791
G254	G4496	1791
G87	G716	1792
G316	G1023	1792
G259	G1585	1793
G316	G2664	1793
G316	G87	1794
G110	G2150	1794
G316	G1256	1795
G23	G1459	1795
G316	G1990	1796
G113	G3690	1796
G183	G1433	1797
G316	G4414	1797
G183	G1668	1798
G309	G3255	1798
G213	G3861	1799
G92	G4368	1799
G90	G3593	1800
G23	G3929	1800
G183	G882	1801
G316	G3946	1801
G316	G1307	1802
G242	G3670	1802
G242	G1049	1803
G316	G2155	1803
G87	G695	1804
G316	G4278	1804
G316	G620	1805
G29	G3257	1805
G316	G1101	1806
G124	G1901	1806
G316	G1746	1807
G156	G3016	1807
G23	G1009	1808
G316	G1893	1808
G316	G2253	1809
G87	G2852	1809
G113	G2329	1810
G281	G3271	1810
G90	G3197	1811
G92	G3894	1811
G23	G4105	1812
G29	G4466	1812
G23	G597	1813
G23	G1373	1813
G259	G1343	1814
G23	G2944	1814
G278	G4154	1815
G92	G4279	1815
G316	G88	1816
G242	G1487	1816
G278	G1443	1817
G316	G2745	1817
G316	G1246	1818
G278	G2648	1818
G209	G972	1819
G316	G1465	1819
G87	G575	1820
G316	G1872	1820
G278	G2938	1821
G316	G3182	1821
G316	G157	1822
G23	G2986	1822
G316	G482	1823
G325	G2213	1823
G316	G536	1824
G291	G3285	1824
G316	G1365	1825
G24	G4026	1825
G302	G2165	1826
G316	G3296	1826
G281	G892	1827
G87	G1124	1827
G24	G900	1828
G55	G936	1828
G281	G2767	1829
G87	G3802	1829
G5	G2295	1830
G281	G4299	1830
G318	G254	1831
G313	G1213	1831
G309	G1402	1832
G226	G1532	1832
G254	G318	1833
G92	G4071	1833
G23	G457	1834
G278	G1164	1834
G278	G1559	1835
G23	G3106	1835
G316	G381	1836
G87	G2405	1836
G316	G1639	1837
G259	G2024	1837
G202	G855	1838
G316	G2219	1838
G110	G2677	1839
G316	G3118	1839
G316	G981	1840
G23	G1003	1840
G194	G3891	1841
G316	G4333	1841
G331	G2259	1842
G316	G3720	1842
G316	G676	1843
G145	G4356	1843
G281	G593	1844
G183	G804	1844
G281	G931	1845
G29	G2538	1845
G23	G1184	1846
G55	G3279	1846
G87	G611	1847
G55	G3323	1847
G313	G787	1848
G302	G2314	1848
G313	G819	1849
G217	G2985	1849
G92	G3528	1850
G318	G3677	1850
G140	G433	1851
G23	G1102	1851
G92	G410	1852
G197	G1822	1852
G242	G386	1853
G92	G1870	1853
G23	G2057	1854
G316	G3703	1854
G242	G407	1855
G23	G4009	1855
G316	G670	1856
G23	G1447	1856
G316	G387	1857
G325	G705	1857
G145	G1051	1858
G316	G1231	1858
G316	G2177	1859
G242	G3762	1859
G154	G2624	1860
G316	G3211	1860
G242	G1681	1861
G316	G4033	1861
G316	G1091	1862
G29	G3152	1862
G281	G1747	1863
G87	G3514	1863
G87	G801	1864
G281	G1949	1864
G55	G2850	1865
G318	G3475	1865
G242	G695	1866
G55	G2997	1866
G23	G189	1867
G87	G2485	1867
G87	G1140	1868
G23	G2293	1868
G259	G3677	1869
G23	G4154	1869
G140	G2134	1870
G23	G4431	1870
G87	G1834	1871
G316	G1726	1872
G278	G2418	1872
G316	G389	1873
G329	G398	1873
G316	G291	1874
G325	G4344	1874
G316	G449	1875
G242	G2866	1875
G316	G912	1876
G24	G3342	1876
G316	G1033	1877
G23	G2844	1877
G325	G882	1878
G316	G1686	1878
G316	G2941	1879
G87	G3424	1879
G316	G3074	1880
G154	G3867	1880
G87	G2904	1881
G316	G4104	1881
G316	G394	1882
G242	G4414	1882
G316	G2570	1883
G96	G4204	1883
G87	G2248	1884
G316	G3618	1884
G55	G583	1885
G23	G1668	1885
G281	G662	1886
G278	G3718	1886
G281	G1809	1887
G278	G2798	1887
G55	G2525	1888
G278	G4042	1888
G87	G407	1889
G281	G2525	1889
G278	G2631	1890
G281	G2686	1890
G331	G1049	1891
G55	G3110	1891
G331	G1546	1892
G281	G3110	1892
G242	G1707	1893
G281	G3837	1893
G242	G3686	1894
G281	G4008	1894
G325	G2248	1895
G281	G4011	1895
G325	G2544	1896
G281	G4071	1896
G313	G149	1897
G226	G1740	1897
G92	G487	1898
G87	G2322	1898
G325	G1780	1899
G92	G3033	1899
G90	G1862	1900
G92	G2335	1900
G92	G2701	1901
G87	G3657	1901
G278	G894	1902
G92	G4203	1902
G318	G2878	1903
G92	G3422	1903
G316	G2602	1904
G278	G2927	1904
G202	G920	1905
G316	G2758	1905
G242	G1447	1906
G316	G4484	1906
G316	G516	1907
G183	G4033	1907
G316	G1032	1908
G325	G1460	1908
G316	G1934	1909
G325	G2862	1909
G90	G1497	1910
G316	G3018	1910
G278	G3734	1911
G316	G4193	1911
G316	G1092	1912
G278	G2416	1912
G278	G856	1913
G316	G1847	1913
G281	G116	1914
G278	G4234	1914
G55	G1408	1915
G281	G1408	1916
G23	G4421	1916
G23	G1354	1917
G55	G2966	1917
G202	G3477	1918
G281	G3534	1918
G327	G702	1919
G55	G3933	1919
G331	G2975	1920
G281	G3294	1920
G316	G1579	1921
G325	G2844	1921
G316	G1683	1922
G113	G2993	1922
G24	G1421	1923
G316	G1731	1923
G183	G2476	1924
G316	G3810	1924
G316	G4045	1925
G183	G4421	1925
G316	G768	1926
G183	G3826	1926
G316	G804	1927
G93	G3318	1927
G316	G2394	1928
G242	G2472	1928
G316	G3517	1929
G23	G4190	1929
G281	G886	1930
G259	G1884	1930
G281	G1135	1931
G254	G4306	1931
G325	G1147	1932
G281	G1463	1932
G281	G2208	1933
G145	G3619	1933
G87	G420	1934
G281	G2360	1934
G87	G1870	1935
G55	G2622	1935
G90	G2476	1936
G281	G2622	1936
G242	G2416	1937
G281	G2658	1937
G29	G1950	1938
G55	G2822	1938
G55	G3372	1939
G23	G3690	1939
G274	G522	1940
G281	G3517	1940
G55	G3553	1941
G23	G4265	1941
G278	G2057	1942
G281	G3553	1942
G281	G3804	1943
G278	G3860	1943
G325	G3517	1944
G55	G3839	1944
G309	G1832	1945
G325	G4388	1945
G23	G2715	1946
G183	G3718	1946
G92	G1146	1947
G260	G2563	1947
G92	G2866	1948
G183	G3178	1948
G87	G1301	1949
G92	G2709	1949
G316	G312	1950
G87	G3734	1950
G316	G2251	1951
G325	G4095	1951
G23	G1544	1952
G316	G2576	1952
G242	G1500	1953
G316	G2607	1953
G197	G2226	1954
G316	G2738	1954
G331	G826	1955
G316	G2849	1955
G316	G2348	1956
G24	G2844	1956
G316	G1996	1957
G213	G2527	1957
G316	G2057	1958
G325	G2452	1958
G281	G1656	1959
G325	G3300	1959
G55	G2291	1960
G90	G4235	1960
G281	G2291	1961
G183	G3869	1961
G236	G106	1962
G55	G2878	1962
G281	G2878	1963
G278	G2890	1963
G259	G2168	1964
G281	G2919	1964
G106	G236	1965
G55	G4173	1965
G92	G2969	1966
G278	G3495	1966
G139	G2401	1967
G92	G3281	1967
G23	G757	1968
G23	G3040	1968
G55	G3869	1969
G23	G4207	1969
G23	G2652	1970
G113	G3178	1970
G23	G3926	1971
G325	G4265	1971
G24	G453	1972
G316	G4437	1972
G316	G694	1973
G29	G3139	1973
G316	G1464	1974
G29	G3831	1974
G87	G675	1975
G316	G2936	1975
G278	G979	1976
G316	G3651	1976
G278	G1934	1977
G316	G3928	1977
G87	G654	1978
G316	G1341	1978
G55	G17	1979
G278	G1484	1979
G55	G431	1980
G242	G4176	1980
G281	G431	1981
G226	G808	1981
G281	G2205	1982
G331	G2579	1982
G23	G2536	1983
G172	G3050	1983
G23	G4083	1984
G24	G4300	1984
G24	G1784	1985
G23	G2341	1985
G325	G2798	1986
G23	G4445	1986
G316	G201	1987
G331	G3342	1987
G325	G499	1988
G316	G1451	1988
G316	G1651	1989
G87	G2505	1989
G316	G2628	1990
G93	G4271	1990
G242	G427	1991
G316	G3798	1991
G24	G399	1992
G316	G4486	1992
G316	G656	1993
G278	G2908	1993
G316	G1019	1994
G242	G2890	1994
G87	G828	1995
G316	G2220	1995
G29	G1227	1996
G316	G3901	1996
G281	G508	1997
G302	G1805	1997
G281	G1025	1998
G302	G2514	1998
G278	G499	1999
G55	G1457	1999
G23	G882	2000
G281	G1457	2000
G281	G1820	2001
G242	G1975	2001
G259	G788	2002
G55	G2074	2002
G183	G1749	2003
G281	G2074	2003
G281	G2661	2004
G325	G4423	2004
G87	G1099	2005
G55	G2723	2005
G312	G1900	2006
G281	G2723	2006
G23	G2416	2007
G55	G3252	2007
G278	G675	2008
G281	G3252	2008
G278	G3247	2009
G55	G4338	2009
G23	G856	2010
G281	G4496	2010
G281	G87	2011
G242	G1651	2011
G313	G1682	2012
G302	G3246	2012
G313	G4142	2013
G23	G4272	2013
G122	G505	2014
G92	G510	2014
G291	G1310	2015
G92	G3728	2015
G23	G2676	2016
G183	G4088	2016
G325	G274	2017
G23	G1084	2017
G274	G433	2018
G316	G1923	2018
G316	G1151	2019
G183	G2582	2019
G316	G2013	2020
G183	G3677	2020
G316	G1142	2021
G181	G3195	2021
G278	G1880	2022
G316	G2805	2022
G29	G684	2023
G316	G2894	2023
G24	G1009	2024
G316	G2909	2024
G316	G1494	2025
G254	G2409	2025
G274	G325	2026
G281	G2653	2026
G278	G2528	2027
G281	G2957	2027
G318	G3110	2028
G55	G3920	2028
G110	G3957	2029
G55	G4081	2029
G23	G1429	2030
G281	G2648	2030
G23	G1780	2031
G313	G4483	2031
G313	G79	2032
G331	G979	2032
G92	G977	2033
G24	G1260	2033
G316	G455	2034
G183	G1310	2034
G183	G753	2035
G316	G856	2035
G316	G1406	2036
G24	G3300	2036
G316	G2623	2037
G242	G3079	2037
G316	G2972	2038
G24	G4440	2038
G316	G3073	2039
G87	G3911	2039
G202	G495	2040
G316	G3460	2040
G278	G2258	2041
G316	G3937	2041
G316	G124	2042
G278	G2726	2042
G122	G1520	2043
G316	G4037	2043
G316	G1478	2044
G23	G2247	2044
G55	G948	2045
G242	G2402	2045
G318	G1044	2046
G55	G2808	2046
G202	G2782	2047
G281	G2808	2047
G55	G2837	2048
G23	G3720	2048
G281	G2837	2049
G331	G4406	2049
G265	G2168	2050
G281	G3509	2050
G183	G3670	2051
G281	G4083	2051
G325	G1265	2052
G281	G4324	2052
G313	G816	2053
G325	G2364	2053
G92	G2181	2054
G302	G3162	2054
G92	G2073	2055
G87	G3684	2055
G23	G1454	2056
G90	G1460	2056
G316	G2437	2057
G178	G2747	2057
G23	G1876	2058
G5	G3760	2058
G3	G1198	2059
G23	G2136	2059
G316	G210	2060
G242	G3247	2060
G316	G1938	2061
G87	G3318	2061
G316	G2663	2062
G278	G4486	2062
G316	G969	2063
G254	G3507	2063
G242	G3565	2064
G316	G4224	2064
G316	G75	2065
G87	G3088	2065
G316	G1087	2066
G318	G3553	2066
G55	G329	2067
G183	G3853	2067
G281	G329	2068
G24	G1433	2068
G281	G482	2069
G278	G3557	2069
G24	G87	2070
G281	G1270	2070
G55	G1462	2071
G90	G3549	2071
G281	G1462	2072
G29	G1978	2072
G281	G1486	2073
G23	G2683	2073
G55	G1941	2074
G213	G4235	2074
G87	G24	2075
G281	G3144	2075
G243	G2983	2076
G55	G3233	2076
G278	G1621	2077
G55	G3679	2077
G302	G1958	2078
G281	G3679	2078
G55	G1009	2079
G281	G4061	2079
G183	G2134	2080
G55	G4119	2080
G325	G960	2081
G281	G4119	2081
G325	G2908	2082
G55	G4351	2082
G87	G1707	2083
G281	G4351	2083
G92	G318	2084
G87	G3686	2084
G291	G1546	2085
G92	G3861	2085
G24	G1925	2086
G92	G3937	2086
G23	G999	2087
G278	G1184	2087
G24	G242	2088
G23	G3011	2088
G23	G3308	2089
G213	G3771	2089
G23	G3661	2090
G17	G4385	2090
G23	G1149	2091
G302	G3318	2091
G90	G1523	2092
G23	G2012	2092
G87	G2528	2093
G23	G4189	2093
G316	G1575	2094
G259	G3346	2094
G316	G662	2095
G156	G2198	2095
G316	G1777	2096
G23	G4183	2096
G242	G24	2097
G316	G2932	2097
G150	G1090	2098
G316	G3340	2098
G23	G2955	2099
G316	G3811	2099
G23	G3055	2100
G316	G4504	2100
G316	G1617	2101
G325	G3919	2101
G316	G2258	2102
G325	G2811	2102
G90	G2402	2103
G316	G3869	2103
G55	G1847	2104
G183	G2082	2104
G87	G1706	2105
G281	G1847	2105
G325	G1173	2106
G55	G2327	2106
G274	G1491	2107
G281	G2327	2107
G90	G1659	2108
G55	G2689	2108
G281	G2689	2109
G87	G3549	2109
G202	G1844	2110
G55	G2716	2110
G41	G1405	2111
G281	G2803	2111
G16	G1740	2112
G55	G2996	2112
G242	G2692	2113
G281	G3459	2113
G242	G3830	2114
G281	G3867	2114
G23	G2485	2115
G55	G4113	2115
G242	G713	2116
G313	G2473	2116
G92	G3256	2117
G75	G4265	2117
G92	G2703	2118
G183	G3020	2118
G325	G2259	2119
G92	G3624	2119
G23	G192	2120
G90	G1127	2120
G23	G719	2121
G302	G1460	2121
G24	G2591	2122
G23	G3017	2122
G23	G124	2123
G29	G2811	2123
G90	G1474	2124
G316	G1534	2124
G302	G2209	2125
G316	G2447	2125
G316	G2465	2126
G87	G4423	2126
G316	G1623	2127
G325	G2938	2127
G316	G1728	2128
G87	G3724	2128
G316	G2835	2129
G325	G4103	2129
G316	G3395	2130
G278	G3549	2130
G278	G3020	2131
G316	G3732	2131
G87	G1806	2132
G316	G4305	2132
G254	G3377	2133
G316	G4479	2133
G316	G277	2134
G278	G3654	2134
G316	G444	2135
G172	G731	2135
G291	G598	2136
G316	G2680	2136
G316	G4291	2137
G113	G4466	2137
G316	G2255	2138
G113	G4475	2138
G281	G100	2139
G325	G1127	2139
G55	G353	2140
G24	G3791	2140
G281	G353	2141
G325	G4254	2141
G281	G516	2142
G90	G3517	2142
G325	G500	2143
G281	G1030	2143
G24	G386	2144
G55	G1964	2144
G36	G2746	2145
G55	G2930	2145
G302	G1391	2146
G281	G2930	2146
G140	G1465	2147
G55	G3058	2147
G278	G489	2148
G281	G3058	2148
G242	G891	2149
G55	G3175	2149
G242	G1976	2150
G281	G3664	2150
G93	G3165	2151
G55	G3766	2151
G278	G2329	2152
G55	G3843	2152
G93	G1787	2153
G281	G3843	2153
G113	G4103	2154
G55	G4175	2154
G325	G3686	2155
G281	G4175	2155
G113	G1009	2156
G281	G3869	2156
G183	G1544	2157
G23	G3176	2157
G92	G1300	2158
G325	G3831	2158
G55	G3565	2159
G23	G4221	2159
G24	G2077	2160
G92	G3482	2160
G278	G1759	2161
G23	G3809	2161
G23	G1964	2162
G154	G3318	2162
G23	G2493	2163
G23	G2726	2163
G316	G249	2164
G278	G2247	2164
G316	G1184	2165
G197	G3663	2165
G316	G1388	2166
G278	G3677	2166
G316	G1417	2167
G87	G1698	2167
G316	G1346	2168
G318	G2673	2168
G329	G840	2169
G316	G2751	2169
G183	G2258	2170
G316	G3864	2170
G316	G3423	2171
G242	G4440	2171
G291	G2452	2172
G316	G3435	2172
G55	G792	2173
G183	G4189	2173
G281	G792	2174
G325	G1164	2174
G281	G829	2175
G55	G2938	2175
G302	G770	2176
G281	G1008	2176
G55	G1086	2177
G244	G1706	2177
G41	G337	2178
G281	G1191	2178
G55	G1998	2179
G29	G3623	2179
G55	G2053	2180
G274	G4223	2180
G93	G1116	2181
G281	G2053	2181
G55	G2725	2182
G90	G3663	2182
G87	G2076	2183
G55	G2924	2183
G87	G1500	2184
G281	G2924	2184
G278	G2463	2185
G281	G3667	2185
G278	G2256	2186
G281	G4153	2186
G278	G3113	2187
G281	G4176	2187
G209	G2123	2188
G92	G2199	2188
G331	G1460	2189
G92	G3054	2189
G259	G1049	2190
G23	G2963	2190
G331	G992	2191
G316	G1039	2191
G316	G1134	2192
G260	G1421	2192
G183	G1147	2193
G316	G2198	2193
G242	G1180	2194
G316	G3147	2194
G291	G862	2195
G316	G1430	2195
G316	G2332	2196
G325	G2528	2196
G316	G911	2197
G87	G2537	2197
G90	G1544	2198
G316	G1675	2198
G316	G2062	2199
G242	G4011	2199
G242	G387	2200
G316	G2210	2200
G5	G1820	2201
G316	G3619	2201
G281	G131	2202
G87	G731	2202
G281	G625	2203
G24	G3869	2203
G90	G762	2204
G281	G1461	2204
G278	G1354	2205
G281	G1910	2205
G55	G2709	2206
G209	G4487	2206
G281	G2709	2207
G278	G4295	2207
G242	G1745	2208
G55	G3442	2208
G313	G870	2209
G331	G2416	2209
G92	G602	2210
G113	G972	2210
G316	G466	2211
G55	G500	2211
G316	G2375	2212
G183	G2452	2212
G325	G1045	2213
G316	G2414	2213
G213	G3129	2214
G316	G4108	2214
G316	G413	2215
G24	G2973	2215
G316	G1754	2216
G24	G2704	2216
G316	G2831	2217
G124	G2848	2217
G242	G979	2218
G316	G3727	2218
G29	G2146	2219
G316	G4176	2219
G281	G375	2220
G302	G1054	2220
G55	G1919	2221
G192	G2781	2221
G55	G2450	2222
G254	G3867	2222
G242	G2285	2223
G281	G2450	2223
G242	G1065	2224
G55	G2538	2224
G23	G2344	2225
G281	G2667	2225
G281	G3340	2226
G259	G3366	2226
G313	G142	2227
G23	G338	2227
G23	G3309	2228
G92	G4483	2228
G23	G957	2229
G259	G1639	2229
G316	G370	2230
G325	G3023	2230
G316	G501	2231
G113	G1065	2231
G316	G814	2232
G242	G1343	2232
G113	G423	2233
G316	G1240	2233
G325	G87	2234
G316	G1888	2234
G242	G3824	2235
G23	G3946	2235
G316	G142	2236
G87	G325	2237
G316	G467	2237
G316	G1874	2238
G259	G2557	2238
G318	G1805	2239
G316	G3180	2239
G316	G3862	2240
G259	G4240	2240
G331	G1749	2241
G316	G4445	2241
G316	G101	2242
G113	G3549	2242
G316	G1775	2243
G260	G2538	2243
G316	G299	2244
G113	G1173	2244
G316	G442	2245
G3	G2828	2245
G302	G1124	2246
G316	G1842	2246
G316	G1910	2247
G291	G2653	2247
G316	G2342	2248
G24	G4475	2248
G302	G2482	2249
G316	G3760	2249
G281	G139	2250
G90	G2248	2250
G55	G444	2251
G23	G3981	2251
G281	G1196	2252
G242	G2401	2252
G281	G1343	2253
G87	G4238	2253
G55	G1613	2254
G242	G3663	2254
G55	G2660	2255
G278	G4254	2255
G55	G2804	2256
G244	G4246	2256
G281	G2804	2257
G259	G2975	2257
G113	G2077	2258
G55	G3162	2258
G75	G2616	2259
G281	G3162	2259
G24	G513	2260
G281	G3478	2260
G55	G3675	2261
G213	G4047	2261
G24	G2452	2262
G281	G3675	2262
G24	G4234	2263
G55	G4271	2263
G29	G2637	2264
G281	G4271	2264
G121	G1849	2265
G55	G2581	2265
G92	G1951	2266
G24	G2993	2266
G92	G3150	2267
G302	G3482	2267
G23	G536	2268
G278	G1925	2268
G92	G1119	2269
G242	G3715	2269
G92	G1471	2270
G90	G2975	2270
G93	G3440	2271
G92	G4224	2271
G298	G3549	2272
G92	G4451	2272
G242	G1135	2273
G23	G2189	2273
G23	G2291	2274
G278	G3178	2274
G23	G1468	2275
G316	G2094	2275
G23	G545	2276
G318	G788	2276
G316	G119	2277
G24	G3023	2277
G316	G2806	2278
G113	G3495	2278
G23	G10	2279
G325	G1809	2279
G316	G518	2280
G291	G2648	2280
G316	G2877	2281
G302	G3754	2281
G316	G949	2282
G254	G1764	2282
G316	G2086	2283
G87	G2643	2283
G90	G853	2284
G316	G3532	2284
G281	G862	2285
G87	G2226	2285
G281	G1234	2286
G278	G3552	2286
G55	G1498	2287
G122	G4047	2287
G55	G1903	2288
G183	G4491	2288
G281	G1903	2289
G1	G3501	2289
G55	G1986	2290
G55	G2929	2290
G24	G2258	2291
G281	G2929	2291
G325	G2329	2292
G55	G3262	2292
G329	G2740	2293
G281	G3262	2293
G55	G3994	2294
G29	G4344	2294
G24	G3420	2295
G281	G4248	2295
G281	G1222	2296
G278	G2134	2296
G313	G1340	2297
G17	G2253	2297
G309	G2830	2298
G302	G3658	2298
G23	G755	2299
G23	G3134	2299
G92	G113	2300
G199	G1209	2300
G92	G209	2301
G209	G2683	2301
G23	G39	2302
G110	G1815	2302
G172	G2401	2303
G23	G2804	2303
G161	G495	2304
G23	G2932	2304
G183	G274	2305
G23	G2897	2305
G130	G705	2306
G316	G2650	2306
G316	G412	2307
G24	G788	2307
G316	G2159	2308
G24	G4423	2308
G316	G840	2309
G242	G1318	2309
G291	G2086	2310
G316	G4120	2310
G281	G1250	2311
G325	G3889	2311
G55	G1339	2312
G29	G2707	2312
G281	G1339	2313
G24	G1559	2313
G281	G2184	2314
G24	G4165	2314
G278	G2210	2315
G281	G2334	2315
G278	G3017	2316
G55	G3092	2316
G36	G327	2317
G55	G3201	2317
G327	G36	2318
G281	G3201	2318
G274	G183	2319
G55	G3435	2319
G209	G1318	2320
G281	G3435	2320
G278	G654	2321
G55	G4000	2321
G281	G1154	2322
G259	G2289	2322
G313	G1410	2323
G87	G4112	2323
G313	G2578	2324
G110	G3468	2324
G92	G2289	2325
G331	G3845	2325
G23	G2067	2326
G113	G4160	2326
G183	G1460	2327
G23	G3403	2327
G92	G2821	2328
G325	G4189	2328
G316	G937	2329
G260	G2436	2329
G316	G1819	2330
G183	G3168	2330
G199	G3136	2331
G316	G3949	2331
G316	G325	2332
G90	G2258	2332
G316	G1387	2333
G242	G1749	2333
G226	G16	2334
G316	G2657	2334
G316	G2335	2335
G87	G2797	2335
G29	G932	2336
G316	G4488	2336
G316	G162	2337
G23	G2732	2337
G316	G751	2338
G23	G4092	2338
G302	G2975	2339
G316	G4143	2339
G55	G194	2340
G281	G194	2341
G90	G2329	2341
G55	G434	2342
G23	G4381	2342
G281	G652	2343
G278	G1147	2343
G55	G2150	2344
G278	G3346	2344
G23	G1443	2345
G281	G2150	2345
G55	G2698	2346
G90	G3565	2346
G318	G1327	2347
G281	G3304	2347
G87	G791	2348
G55	G4039	2348
G16	G226	2349
G281	G4039	2349
G313	G1268	2350
G278	G3886	2350
G313	G1418	2351
G113	G3718	2351
G313	G1469	2352
G55	G2082	2352
G313	G1808	2353
G306	G3971	2353
G291	G1373	2354
G23	G1164	2355
G325	G1494	2355
G23	G1528	2356
G325	G4473	2356
G316	G2945	2357
G302	G3867	2357
G23	G1923	2358
G260	G3818	2358
G278	G566	2359
G316	G2764	2359
G23	G155	2360
G302	G3375	2360
G316	G555	2361
G24	G2177	2361
G316	G706	2362
G121	G1942	2362
G316	G1999	2363
G242	G3178	2363
G90	G1958	2364
G316	G3109	2364
G244	G1616	2365
G316	G3851	2365
G316	G3904	2366
G197	G4134	2366
G316	G2	2367
G23	G1500	2367
G24	G341	2368
G316	G1851	2368
G316	G1986	2369
G183	G3911	2369
G113	G1780	2370
G316	G3923	2370
G55	G138	2371
G242	G4489	2371
G281	G138	2372
G325	G2463	2372
G55	G337	2373
G325	G2771	2373
G55	G522	2374
G24	G1546	2374
G55	G564	2375
G87	G2732	2375
G55	G776	2376
G242	G3919	2376
G281	G776	2377
G274	G4475	2377
G55	G1078	2378
G302	G2554	2378
G55	G1087	2379
G259	G3377	2379
G281	G1087	2380
G291	G2386	2380
G55	G1119	2381
G327	G1246	2381
G281	G1119	2382
G219	G2174	2382
G55	G2167	2383
G197	G2969	2383
G242	G2156	2384
G55	G2239	2384
G281	G2707	2385
G113	G2902	2385
G113	G3300	2386
G55	G4109	2386
G260	G3837	2387
G281	G4109	2387
G55	G4224	2388
G325	G4486	2388
G291	G1004	2389
G281	G4224	2389
G55	G1324	2390
G242	G2209	2390
G281	G4434	2391
G140	G4487	2391
G242	G1463	2392
G313	G2988	2392
G278	G1464	2393
G92	G3668	2393
G92	G844	2394
G87	G2432	2394
G92	G2168	2395
G254	G3603	2395
G23	G872	2396
G278	G1140	2396
G244	G2845	2397
G23	G2896	2397
G291	G3300	2398
G23	G3923	2398
G316	G996	2399
G325	G1651	2399
G325	G3206	2400
G316	G3469	2400
G291	G2771	2401
G316	G4087	2401
G316	G4094	2402
G29	G4204	2402
G316	G1248	2403
G122	G3383	2403
G316	G1784	2404
G242	G4007	2404
G242	G2160	2405
G316	G2179	2405
G41	G1951	2406
G316	G2606	2406
G29	G2527	2407
G316	G4309	2407
G316	G1359	2408
G254	G1951	2408
G242	G3346	2409
G316	G4109	2409
G316	G1622	2410
G242	G3354	2410
G278	G657	2411
G316	G4452	2411
G55	G145	2412
G278	G2050	2412
G55	G203	2413
G278	G3420	2413
G281	G203	2414
G259	G2359	2414
G55	G219	2415
G259	G4415	2415
G281	G219	2416
G325	G3456	2416
G55	G639	2417
G244	G1959	2417
G281	G639	2418
G242	G3981	2418
G55	G702	2419
G209	G3538	2419
G55	G884	2420
G242	G2369	2420
G281	G884	2421
G242	G2934	2421
G55	G1662	2422
G302	G4234	2422
G325	G1297	2423
G281	G1990	2423
G325	G1310	2424
G281	G2160	2424
G281	G2821	2425
G325	G2902	2425
G183	G1173	2426
G281	G3270	2426
G183	G2631	2427
G55	G3454	2427
G302	G2956	2428
G281	G3621	2428
G313	G2274	2429
G24	G2811	2429
G87	G1764	2430
G23	G2976	2430
G23	G229	2431
G5	G597	2431
G23	G1423	2432
G325	G2247	2432
G93	G1044	2433
G23	G2153	2433
G16	G495	2434
G316	G3883	2434
G326	G1849	2435
G92	G2514	2435
G244	G2239	2436
G92	G2689	2436
G183	G1763	2437
G23	G2803	2437
G24	G3213	2438
G23	G3745	2438
G316	G902	2439
G331	G1784	2439
G259	G604	2440
G316	G1155	2440
G183	G1770	2441
G316	G4341	2441
G316	G864	2442
G113	G4423	2442
G291	G1297	2443
G316	G1734	2443
G24	G2383	2444
G316	G2985	2444
G316	G955	2445
G113	G3715	2445
G183	G1741	2446
G316	G3342	2446
G281	G251	2447
G23	G1764	2447
G55	G333	2448
G281	G333	2449
G154	G3075	2449
G55	G346	2450
G23	G3280	2450
G281	G346	2451
G244	G1492	2451
G281	G598	2452
G242	G3886	2452
G55	G835	2453
G202	G1879	2453
G254	G337	2454
G281	G835	2454
G281	G1188	2455
G197	G1234	2455
G244	G601	2456
G55	G1600	2456
G55	G1619	2457
G209	G2797	2457
G281	G1619	2458
G23	G4112	2458
G55	G1777	2459
G325	G3571	2459
G281	G1777	2460
G199	G4252	2460
G55	G1815	2461
G183	G4265	2461
G24	G960	2462
G281	G1815	2462
G55	G1927	2463
G87	G4235	2463
G281	G1927	2464
G242	G3867	2464
G325	G1950	2465
G55	G1995	2465
G55	G2121	2466
G24	G4265	2466
G55	G2168	2467
G260	G2190	2467
G281	G2168	2468
G278	G4219	2468
G24	G997	2469
G281	G2183	2469
G281	G2185	2470
G254	G3274	2470
G55	G2375	2471
G209	G4388	2471
G281	G2555	2472
G242	G3309	2472
G325	G1784	2473
G55	G2659	2473
G281	G2741	2474
G75	G3168	2474
G24	G1770	2475
G281	G2875	2475
G281	G3118	2476
G183	G3566	2476
G281	G3274	2477
G183	G4095	2477
G29	G1497	2478
G281	G3311	2478
G121	G1706	2479
G55	G3468	2479
G242	G1138	2480
G281	G3468	2480
G55	G3554	2481
G242	G4219	2481
G274	G2146	2482
G281	G3633	2482
G325	G1487	2483
G55	G3647	2483
G226	G782	2484
G281	G3647	2484
G23	G1651	2485
G281	G3809	2485
G23	G3143	2486
G55	G3810	2486
G242	G1834	2487
G281	G3886	2487
G87	G3664	2488
G55	G3921	2488
G55	G3957	2489
G259	G4269	2489
G281	G3957	2490
G197	G4473	2490
G325	G1421	2491
G281	G4203	2491
G281	G996	2492
G113	G2344	2492
G281	G4019	2493
G183	G4165	2493
G325	G810	2494
G281	G2513	2494
G313	G2013	2495
G274	G2086	2495
G24	G1621	2496
G313	G2436	2496
G92	G998	2497
G29	G1378	2497
G23	G4065	2498
G78	G4417	2498
G92	G1619	2499
G154	G1851	2499
G316	G1228	2500
G242	G4088	2500
G316	G933	2501
G278	G1733	2501
G23	G1140	2502
G316	G2236	2502
G254	G410	2503
G316	G3570	2503
G316	G161	2504
G278	G716	2504
G316	G564	2505
G278	G1173	2505
G316	G1188	2506
G278	G3981	2506
G316	G1403	2507
G23	G1806	2507
G316	G2555	2508
G3	G3553	2508
G316	G989	2509
G87	G1861	2509
G316	G3792	2510
G325	G4466	2510
G291	G1487	2511
G316	G4344	2511
G55	G413	2512
G242	G2956	2512
G281	G413	2513
G87	G3009	2513
G281	G485	2514
G236	G2389	2514
G281	G695	2515
G87	G4234	2515
G29	G1730	2516
G55	G1781	2516
G313	G1852	2517
G197	G2514	2517
G29	G556	2518
G55	G1915	2518
G281	G2079	2519
G278	G3631	2519
G55	G2141	2520
G87	G3001	2520
G55	G2314	2521
G87	G3954	2521
G278	G1138	2522
G281	G2314	2522
G55	G2524	2523
G242	G3696	2523
G244	G1842	2524
G281	G2524	2524
G302	G2077	2525
G55	G2677	2525
G209	G753	2526
G281	G2677	2526
G281	G2805	2527
G213	G3654	2527
G281	G3492	2528
G331	G4095	2528
G55	G3630	2529
G154	G4440	2529
G183	G1227	2530
G281	G3630	2530
G24	G2209	2531
G55	G3698	2531
G87	G1773	2532
G281	G3698	2532
G55	G2224	2533
G309	G1750	2534
G325	G3677	2534
G316	G2106	2535
G254	G2866	2535
G23	G979	2536
G23	G1417	2536
G23	G2223	2537
G235	G3319	2537
G93	G1391	2538
G23	G4346	2538
G291	G960	2539
G316	G2475	2539
G104	G936	2540
G316	G2807	2540
G316	G103	2541
G90	G3316	2541
G316	G659	2542
G113	G3677	2542
G202	G73	2543
G316	G2272	2543
G316	G672	2544
G291	G2256	2544
G316	G1174	2545
G87	G2813	2545
G316	G2502	2546
G325	G3720	2546
G316	G3691	2547
G325	G3909	2547
G325	G407	2548
G316	G3898	2548
G302	G845	2549
G316	G2782	2549
G87	G2838	2550
G316	G4351	2550
G55	G426	2551
G42	G1095	2551
G281	G542	2552
G278	G2862	2552
G281	G1494	2553
G29	G3020	2553
G291	G1301	2554
G281	G1798	2554
G73	G202	2555
G281	G2374	2555
G55	G2760	2556
G87	G3548	2556
G278	G2082	2557
G281	G2760	2557
G209	G3139	2558
G55	G3472	2558
G331	G2138	2559
G281	G3472	2559
G242	G1459	2560
G313	G3223	2560
G325	G3136	2561
G55	G3213	2561
G183	G1049	2562
G92	G3629	2562
G92	G2860	2563
G113	G4295	2563
G23	G2462	2564
G24	G3593	2564
G92	G1829	2565
G213	G4134	2565
G23	G431	2566
G302	G534	2566
G23	G1364	2567
G302	G4480	2567
G183	G423	2568
G23	G4150	2568
G316	G2110	2569
G121	G2290	2569
G316	G2696	2570
G90	G3690	2570
G121	G2239	2571
G316	G2697	2571
G23	G1809	2572
G316	G3559	2572
G316	G2411	2573
G90	G3178	2573
G274	G1004	2574
G316	G1662	2574
G278	G1494	2575
G316	G3505	2575
G278	G3566	2576
G316	G3873	2576
G278	G4095	2577
G316	G4189	2577
G183	G598	2578
G316	G700	2578
G55	G93	2579
G260	G1857	2579
G281	G93	2580
G325	G3566	2580
G281	G427	2581
G242	G1099	2581
G281	G603	2582
G24	G4473	2582
G55	G796	2583
G93	G2878	2583
G281	G796	2584
G242	G1367	2584
G274	G894	2585
G281	G2169	2585
G281	G2637	2586
G24	G3475	2586
G242	G845	2587
G55	G2866	2587
G55	G3377	2588
G254	G4312	2588
G242	G1378	2589
G281	G3377	2589
G318	G1851	2590
G55	G3385	2590
G281	G3385	2591
G259	G4296	2591
G55	G3507	2592
G331	G3571	2592
G154	G2752	2593
G281	G3507	2593
G23	G3941	2594
G281	G4209	2594
G259	G3165	2595
G281	G4352	2595
G213	G3853	2596
G55	G4489	2596
G197	G1474	2597
G281	G4489	2597
G281	G226	2598
G278	G3246	2598
G281	G943	2599
G213	G2146	2599
G281	G951	2600
G183	G4300	2600
G55	G1789	2601
G55	G2086	2601
G309	G3119	2602
G291	G4388	2602
G113	G2248	2603
G309	G4387	2603
G313	G511	2604
G183	G2811	2604
G325	G1934	2605
G23	G4036	2605
G23	G679	2606
G183	G2248	2606
G316	G548	2607
G183	G3420	2607
G90	G566	2608
G92	G1523	2608
G23	G1980	2609
G41	G2866	2609
G325	G4165	2610
G23	G4470	2610
G316	G2534	2611
G23	G4406	2611
G316	G373	2612
G242	G1927	2612
G87	G348	2613
G316	G695	2613
G316	G2478	2614
G87	G3569	2614
G316	G3579	2615
G87	G3964	2615
G316	G842	2616
G23	G2390	2616
G23	G1143	2617
G316	G2078	2617
G316	G2211	2618
G278	G3663	2618
G318	G2241	2619
G316	G2281	2619
G242	G1621	2620
G316	G2579	2620
G316	G3373	2621
G58	G3802	2621
G110	G4306	2622
G316	G4396	2622
G316	G1820	2623
G278	G2675	2623
G316	G2022	2624
G23	G3657	2624
G113	G2259	2625
G316	G2333	2625
G316	G2528	2626
G183	G3273	2626
G55	G254	2627
G113	G325	2627
G281	G254	2628
G325	G2939	2628
G281	G667	2629
G302	G1127	2629
G55	G694	2630
G23	G3318	2630
G325	G113	2631
G281	G694	2631
G281	G750	2632
G121	G1484	2632
G23	G4388	2633
G55	G1305	2634
G278	G2934	2634
G87	G1154	2635
G281	G1305	2635
G281	G1514	2636
G90	G2982	2636
G281	G1635	2637
G87	G3168	2637
G55	G2144	2638
G326	G4000	2638
G55	G2522	2639
G242	G3280	2639
G55	G3531	2640
G278	G4183	2640
G93	G1966	2641
G55	G4381	2641
G281	G994	2642
G325	G1234	2642
G281	G1515	2643
G23	G1884	2643
G313	G40	2644
G278	G2935	2644
G92	G41	2645
G55	G1384	2645
G183	G384	2646
G92	G1017	2646
G75	G2736	2647
G92	G3908	2647
G75	G1378	2648
G92	G3032	2648
G23	G9	2649
G183	G3690	2649
G325	G3853	2650
G316	G4417	2650
G316	G815	2651
G24	G1544	2651
G242	G384	2652
G316	G2731	2652
G302	G1952	2653
G316	G3774	2653
G202	G3933	2654
G316	G3989	2654
G316	G228	2655
G87	G1493	2655
G316	G947	2656
G93	G3037	2656
G242	G654	2657
G316	G2361	2657
G55	G110	2658
G242	G1493	2658
G281	G110	2659
G23	G997	2659
G55	G1116	2660
G244	G3484	2660
G87	G724	2661
G281	G1116	2661
G281	G1550	2662
G318	G2554	2662
G281	G1574	2663
G242	G3439	2663
G281	G1936	2664
G209	G2939	2664
G113	G804	2665
G281	G2094	2665
G55	G2449	2666
G202	G3316	2666
G281	G2487	2667
G291	G4265	2667
G260	G953	2668
G55	G3022	2668
G281	G3022	2669
G302	G3594	2669
G55	G3057	2670
G302	G4496	2670
G203	G694	2671
G281	G3057	2671
G325	G1227	2672
G281	G3125	2672
G325	G775	2673
G55	G3135	2673
G278	G1698	2674
G281	G3135	2674
G281	G3180	2675
G278	G3868	2675
G93	G3014	2676
G281	G3261	2676
G154	G2219	2677
G55	G3835	2677
G281	G583	2678
G242	G4423	2678
G281	G1127	2679
G90	G3641	2679
G281	G1406	2680
G87	G4440	2680
G302	G1185	2681
G281	G1433	2681
G23	G1933	2682
G90	G3571	2682
G23	G1276	2683
G302	G2178	2683
G23	G2112	2684
G93	G2358	2684
G213	G1706	2685
G23	G3439	2685
G213	G513	2686
G23	G3735	2686
G259	G499	2687
G92	G749	2687
G92	G1191	2688
G87	G1541	2688
G23	G1065	2689
G92	G2053	2689
G213	G3020	2690
G23	G4069	2690
G316	G1269	2691
G87	G2383	2691
G316	G2699	2692
G55	G4314	2692
G316	G334	2693
G331	G4048	2693
G24	G1180	2694
G316	G1560	2694
G183	G1164	2695
G316	G3312	2695
G316	G333	2696
G24	G2160	2696
G316	G785	2697
G278	G4406	2697
G316	G1025	2698
G199	G2054	2698
G316	G1546	2699
G302	G4154	2699
G316	G1588	2700
G29	G1986	2700
G90	G2082	2701
G316	G2450	2701
G55	G318	2702
G209	G3548	2702
G281	G318	2703
G197	G3837	2703
G55	G911	2704
G140	G2835	2704
G281	G911	2705
G243	G3676	2705
G281	G1107	2706
G122	G3831	2706
G318	G743	2707
G55	G1556	2707
G281	G1556	2708
G254	G2525	2708
G113	G982	2709
G55	G1594	2709
G113	G451	2710
G281	G1594	2710
G281	G1669	2711
G183	G2085	2711
G3	G242	2712
G55	G1897	2712
G55	G1999	2713
G278	G3975	2713
G41	G2053	2714
G55	G2871	2714
G281	G2871	2715
G87	G3393	2715
G55	G3105	2716
G325	G3178	2716
G90	G2683	2717
G281	G3456	2717
G93	G3274	2718
G55	G3691	2718
G24	G4200	2719
G281	G4312	2719
G23	G2828	2720
G281	G4344	2720
G55	G1074	2721
G87	G3059	2721
G281	G2155	2722
G90	G4183	2722
G313	G649	2723
G154	G4402	2723
G313	G1832	2724
G93	G1851	2724
G90	G882	2725
G309	G3942	2725
G29	G3818	2726
G92	G4373	2726
G92	G93	2727
G209	G3322	2727
G92	G340	2728
G197	G1829	2728
G242	G3	2729
G92	G1837	2729
G92	G2358	2730
G259	G3420	2730
G92	G3377	2731
G209	G4042	2731
G92	G3399	2732
G183	G4423	2732
G55	G2418	2733
G92	G3507	2733
G23	G43	2734
G278	G1654	2734
G260	G785	2735
G23	G2490	2735
G23	G496	2736
G87	G3023	2736
G242	G1861	2737
G23	G3920	2737
G113	G882	2738
G316	G1577	2738
G316	G3100	2739
G90	G4480	2739
G316	G748	2740
G154	G1621	2740
G316	G1229	2741
G325	G2256	2741
G316	G1640	2742
G325	G3654	2742
G302	G804	2743
G316	G3784	2743
G209	G3668	2744
G316	G4235	2744
G316	G2402	2745
G24	G3889	2745
G55	G27	2746
G209	G2953	2746
G55	G582	2747
G278	G3514	2747
G281	G582	2748
G23	G3945	2748
G281	G1055	2749
G318	G2265	2749
G55	G1176	2750
G242	G2771	2750
G124	G1359	2751
G281	G1373	2751
G278	G1380	2752
G55	G2201	2752
G23	G1135	2753
G281	G2201	2753
G331	G1925	2754
G55	G2409	2754
G55	G1497	2755
G55	G2412	2755
G281	G2464	2756
G113	G3947	2756
G281	G2575	2757
G325	G2591	2757
G55	G2772	2758
G325	G3721	2758
G122	G1331	2759
G281	G2772	2759
G331	G2497	2760
G55	G3328	2760
G323	G3818	2761
G55	G4117	2761
G87	G3543	2762
G281	G4117	2762
G90	G1972	2763
G55	G4204	2763
G213	G1421	2764
G55	G4207	2764
G281	G495	2765
G90	G2165	2765
G281	G2811	2766
G5	G3694	2766
G24	G336	2767
G92	G544	2767
G23	G214	2768
G209	G3409	2768
G23	G1186	2769
G17	G3229	2769
G87	G338	2770
G23	G924	2770
G316	G1718	2771
G23	G2771	2771
G23	G1101	2772
G318	G3329	2772
G254	G2339	2773
G23	G3038	2773
G316	G792	2774
G87	G3558	2774
G316	G1463	2775
G23	G3715	2775
G316	G1113	2776
G325	G2928	2776
G316	G1704	2777
G291	G1809	2777
G291	G2579	2778
G316	G4169	2778
G316	G1404	2779
G113	G4095	2779
G183	G1143	2780
G316	G2446	2780
G183	G2726	2781
G316	G4039	2781
G55	G259	2782
G291	G522	2782
G281	G259	2783
G3	G1692	2783
G281	G510	2784
G24	G2838	2784
G281	G632	2785
G29	G1491	2785
G55	G965	2786
G321	G3722	2786
G5	G516	2787
G55	G1971	2787
G281	G1971	2788
G87	G2241	2788
G55	G2676	2789
G87	G3676	2789
G87	G1341	2790
G55	G2744	2790
G281	G2744	2791
G87	G3696	2791
G23	G2953	2792
G281	G3448	2792
G87	G2394	2793
G281	G3535	2793
G281	G3797	2794
G140	G3920	2794
G259	G3318	2795
G55	G3828	2795
G242	G336	2796
G55	G4049	2796
G278	G755	2797
G55	G4303	2797
G281	G1953	2798
G23	G3063	2798
G313	G1757	2799
G329	G3891	2799
G23	G728	2800
G113	G3911	2800
G183	G1497	2801
G23	G1569	2801
G23	G1371	2802
G113	G2528	2802
G23	G1284	2803
G183	G2648	2803
G316	G1272	2804
G183	G2247	2804
G316	G1410	2805
G274	G2077	2805
G316	G2562	2806
G274	G4163	2806
G156	G928	2807
G316	G2821	2807
G242	G1822	2808
G316	G3033	2808
G316	G553	2809
G302	G3416	2809
G316	G2321	2810
G69	G4411	2810
G74	G2811	2811
G316	G2983	2811
G316	G3022	2812
G154	G3420	2812
G281	G148	2813
G278	G1367	2813
G281	G454	2814
G242	G1143	2814
G281	G619	2815
G242	G2248	2815
G55	G1098	2816
G17	G1238	2816
G55	G1242	2817
G278	G1463	2817
G281	G1629	2818
G278	G3721	2818
G281	G1709	2819
G87	G2307	2819
G278	G599	2820
G55	G1875	2820
G281	G1875	2821
G331	G4491	2821
G55	G1951	2822
G318	G4039	2822
G331	G1310	2823
G281	G1951	2823
G113	G420	2824
G55	G2174	2824
G281	G2174	2825
G113	G2811	2825
G281	G2307	2826
G183	G2908	2826
G55	G2624	2827
G55	G3178	2827
G193	G2514	2828
G281	G2624	2828
G55	G3150	2829
G291	G3718	2829
G281	G3150	2830
G331	G3945	2830
G183	G775	2831
G55	G3161	2831
G24	G1140	2832
G281	G3161	2832
G24	G1343	2833
G55	G3199	2833
G274	G2344	2834
G281	G4068	2834
G302	G2265	2835
G55	G4240	2835
G281	G4240	2836
G278	G4322	2836
G244	G2507	2837
G281	G4394	2837
G302	G1113	2838
G55	G4429	2838
G139	G2390	2839
G281	G4429	2839
G87	G3699	2840
G55	G4456	2840
G55	G80	2841
G23	G2156	2841
G3	G2591	2842
G281	G3660	2842
G313	G3335	2843
G325	G3594	2843
G92	G565	2844
G90	G1180	2844
G23	G889	2845
G3	G943	2845
G183	G1380	2846
G23	G3072	2846
G23	G432	2847
G183	G1942	2847
G139	G979	2848
G92	G2638	2848
G316	G4023	2849
G24	G4421	2849
G92	G331	2850
G242	G3271	2850
G23	G964	2851
G87	G1147	2851
G87	G1380	2852
G23	G2301	2852
G23	G900	2853
G23	G2684	2853
G278	G1651	2854
G23	G4084	2854
G209	G1058	2855
G316	G1102	2855
G209	G2726	2856
G316	G3775	2856
G260	G3990	2857
G316	G4116	2857
G183	G3594	2858
G316	G4374	2858
G316	G459	2859
G183	G4324	2859
G316	G846	2860
G24	G2689	2860
G113	G522	2861
G316	G2601	2861
G55	G176	2862
G113	G2247	2862
G281	G512	2863
G183	G3102	2863
G55	G530	2864
G242	G1038	2864
G55	G733	2865
G5	G3758	2865
G281	G733	2866
G26	G855	2866
G55	G840	2867
G278	G1049	2867
G281	G840	2868
G5	G1817	2868
G55	G1044	2869
G87	G894	2870
G281	G1044	2870
G55	G1054	2871
G23	G3947	2871
G281	G1054	2872
G93	G4473	2872
G209	G960	2873
G55	G1648	2873
G55	G2238	2874
G209	G2853	2874
G331	G636	2875
G281	G2253	2875
G55	G2289	2876
G213	G2835	2876
G281	G2511	2877
G331	G3517	2877
G154	G2673	2878
G281	G2673	2878
G55	G845	2879
G55	G2956	2879
G281	G2956	2880
G260	G3762	2880
G278	G1260	2881
G281	G2973	2881
G55	G1065	2882
G281	G2990	2882
G325	G3017	2883
G55	G3123	2883
G270	G588	2884
G55	G3284	2884
G24	G2416	2885
G281	G3284	2885
G183	G810	2886
G55	G3306	2886
G274	G278	2887
G281	G3306	2887
G242	G2159	2888
G55	G3918	2888
G29	G2736	2889
G281	G4102	2889
G90	G2085	2890
G55	G4337	2890
G87	G1692	2891
G281	G4337	2891
G281	G4453	2892
G29	G4467	2892
G281	G3054	2893
G242	G3503	2893
G313	G1378	2894
G325	G3791	2894
G309	G2323	2895
G24	G4176	2895
G23	G2616	2896
G313	G2997	2896
G278	G274	2897
G23	G2118	2897
G278	G1343	2898
G23	G2287	2898
G278	G3059	2899
G316	G3466	2899
G316	G652	2900
G259	G2161	2900
G331	G1143	2901
G316	G2017	2901
G316	G2669	2902
G331	G2726	2902
G183	G982	2903
G316	G2698	2903
G183	G1023	2904
G316	G4318	2904
G281	G536	2905
G154	G4271	2905
G183	G826	2906
G281	G913	2906
G281	G1353	2907
G5	G2399	2907
G242	G1654	2908
G281	G2668	2908
G325	G1445	2909
G55	G2680	2909
G325	G2085	2910
G55	G2795	2910
G55	G3153	2911
G325	G4183	2911
G325	G635	2912
G281	G3153	2912
G281	G3539	2913
G183	G4281	2913
G154	G336	2914
G55	G4106	2914
G278	G1429	2915
G281	G4106	2915
G302	G1925	2916
G55	G4194	2916
G29	G2321	2917
G281	G4194	2917
G281	G771	2918
G23	G2927	2918
G302	G154	2919
G55	G812	2919
G55	G2344	2920
G23	G3762	2920
G92	G1955	2921
G278	G3569	2921
G92	G2437	2922
G87	G3020	2922
G154	G302	2923
G92	G1357	2923
G197	G3622	2924
G92	G4271	2924
G92	G1906	2925
G90	G3079	2925
G87	G423	2926
G92	G2878	2926
G87	G1463	2927
G23	G1649	2927
G278	G1845	2928
G316	G2119	2928
G291	G2159	2929
G23	G2708	2929
G270	G625	2930
G316	G728	2930
G316	G1717	2931
G24	G3670	2931
G316	G2153	2932
G113	G3565	2932
G316	G2952	2933
G183	G3889	2933
G325	G853	2934
G316	G3072	2934
G302	G1310	2935
G316	G3604	2935
G24	G2360	2936
G316	G3985	2936
G316	G4137	2937
G316	G56	2938
G242	G3342	2938
G316	G392	2939
G316	G1297	2940
G242	G3845	2940
G316	G1747	2941
G87	G4285	2941
G242	G489	2942
G316	G2801	2942
G274	G2927	2943
G316	G3238	2943
G55	G524	2944
G90	G3594	2944
G281	G524	2945
G87	G3552	2945
G281	G1390	2946
G242	G3213	2946
G55	G2093	2947
G259	G3641	2947
G254	G1339	2948
G281	G2093	2948
G55	G2359	2949
G302	G3553	2949
G113	G2086	2950
G281	G2359	2950
G55	G2482	2951
G183	G3543	2951
G242	G1983	2952
G281	G2557	2952
G161	G1844	2953
G55	G2918	2953
G291	G657	2954
G281	G2948	2954
G291	G2939	2955
G55	G3403	2955
G41	G1343	2956
G281	G3403	2956
G278	G3684	2957
G281	G4087	2957
G55	G1248	2958
G321	G3642	2958
G55	G3144	2959
G242	G3322	2959
G325	G3552	2960
G313	G4327	2960
G325	G423	2961
G313	G1271	2961
G16	G1608	2962
G313	G3345	2962
G23	G2505	2963
G92	G3333	2963
G331	G3055	2964
G92	G4312	2964
G23	G819	2965
G197	G4340	2965
G23	G1580	2966
G24	G2394	2966
G23	G2433	2967
G23	G2643	2967
G23	G1346	2968
G278	G1598	2968
G154	G1966	2969
G23	G3270	2969
G302	G1044	2970
G316	G1699	2970
G316	G1930	2971
G254	G2289	2971
G316	G3089	2972
G87	G3436	2972
G316	G3172	2973
G278	G4353	2973
G23	G3020	2974
G244	G3806	2974
G316	G107	2975
G140	G1942	2975
G316	G1628	2976
G55	G4160	2976
G291	G1465	2977
G316	G2823	2977
G55	G882	2978
G316	G4156	2978
G84	G278	2979
G316	G1971	2979
G316	G2087	2980
G331	G4238	2980
G316	G2199	2981
G183	G3059	2981
G23	G1301	2982
G316	G2598	2982
G5	G1561	2983
G316	G3026	2983
G242	G1659	2984
G316	G4160	2984
G318	G792	2985
G316	G2390	2985
G316	G3110	2986
G121	G3495	2986
G179	G1275	2987
G316	G3679	2987
G55	G41	2988
G209	G433	2988
G281	G41	2989
G278	G84	2989
G242	G338	2990
G55	G666	2990
G281	G666	2991
G202	G1385	2991
G55	G851	2992
G331	G2159	2992
G55	G1587	2993
G23	G3565	2993
G113	G635	2994
G281	G1862	2994
G24	G2213	2995
G281	G2213	2995
G113	G2631	2996
G55	G3463	2996
G302	G2394	2997
G281	G3463	2997
G281	G513	2998
G274	G4466	2998
G281	G2134	2999
G254	G4201	2999
G29	G608	3000
G281	G2351	3000
G281	G2514	3001
G24	G4048	3001
G278	G1392	3002
G281	G3466	3002
G87	G3152	3003
G281	G4486	3003
G313	G152	3004
G325	G2241	3004
G154	G2358	3005
G313	G3863	3005
G23	G4187	3006
G140	G4388	3006
G87	G2146	3007
G92	G2271	3007
G96	G1978	3008
G23	G2132	3008
G23	G2574	3009
G244	G2927	3009
G23	G2360	3010
G23	G2792	3010
G23	G3035	3011
G235	G3803	3011
G316	G1259	3012
G242	G2247	3012
G140	G753	3013
G316	G2104	3013
G16	G782	3014
G316	G3665	3014
G242	G4112	3015
G23	G4283	3015
G316	G39	3016
G24	G1707	3016
G316	G1086	3017
G55	G4475	3017
G316	G2644	3018
G113	G3280	3018
G270	G2087	3019
G316	G4232	3019
G55	G183	3020
G316	G810	3020
G325	G2579	3021
G316	G3132	3021
G55	G42	3022
G24	G4033	3022
G281	G54	3023
G291	G1443	3023
G55	G153	3024
G260	G2826	3024
G281	G509	3025
G183	G1378	3025
G29	G488	3026
G281	G895	3026
G55	G1185	3027
G24	G2161	3027
G281	G1185	3028
G90	G4407	3028
G55	G1769	3029
G87	G4322	3029
G183	G55	3030
G281	G1769	3030
G278	G1220	3031
G281	G2163	3031
G24	G1065	3032
G55	G2740	3032
G90	G2616	3033
G281	G2740	3033
G302	G2622	3034
G281	G2912	3034
G55	G3359	3035
G140	G3919	3035
G16	G1359	3036
G55	G3481	3036
G87	G927	3037
G281	G3481	3037
G281	G1504	3038
G23	G3830	3038
G325	G3277	3039
G55	G3510	3039
G313	G2646	3040
G172	G3569	3040
G309	G2456	3041
G113	G4421	3041
G55	G2248	3042
G23	G4350	3042
G316	G343	3043
G84	G3342	3043
G316	G994	3044
G325	G3718	3044
G316	G1418	3045
G325	G1559	3045
G90	G513	3046
G316	G3445	3046
G183	G336	3047
G316	G3590	3047
G74	G1220	3048
G316	G4110	3048
G29	G1661	3049
G316	G4172	3049
G316	G522	3050
G278	G1465	3050
G316	G1531	3051
G278	G3618	3051
G316	G2084	3052
G183	G2675	3052
G24	G1862	3053
G316	G2531	3053
G316	G3029	3054
G23	G4423	3054
G316	G260	3055
G122	G2163	3055
G213	G1497	3056
G316	G3152	3056
G316	G3245	3057
G213	G4324	3057
G281	G211	3058
G278	G3724	3058
G281	G279	3059
G213	G4344	3059
G55	G440	3060
G242	G1445	3060
G281	G440	3061
G242	G4190	3061
G281	G813	3062
G90	G3414	3062
G55	G1093	3063
G242	G2752	3063
G55	G1095	3064
G325	G1493	3064
G93	G694	3065
G281	G1095	3065
G55	G1102	3066
G24	G3318	3066
G281	G1102	3067
G242	G2736	3067
G281	G2137	3068
G331	G3975	3068
G55	G2704	3069
G90	G3909	3069
G244	G1404	3070
G281	G2704	3070
G55	G3513	3071
G140	G4265	3071
G259	G1951	3072
G281	G3513	3072
G242	G1806	3073
G55	G3775	3073
G329	G3161	3074
G55	G4020	3074
G259	G3075	3075
G55	G4306	3075
G259	G3826	3076
G281	G4306	3076
G55	G48	3077
G291	G2853	3077
G55	G1665	3078
G291	G2908	3078
G281	G1861	3079
G183	G3247	3079
G183	G1546	3080
G309	G1828	3080
G313	G1828	3081
G325	G4026	3081
G313	G1936	3082
G291	G2616	3082
G313	G585	3083
G302	G2138	3083
G92	G51	3084
G278	G209	3084
G23	G1543	3085
G197	G2053	3085
G92	G910	3086
G23	G4301	3086
G23	G2813	3087
G92	G3087	3087
G92	G3318	3088
G24	G3566	3088
G23	G450	3089
G259	G3603	3089
G316	G366	3090
G87	G3111	3090
G316	G1132	3091
G244	G2470	3091
G316	G1884	3092
G268	G3123	3092
G278	G1271	3093
G316	G2262	3093
G154	G1140	3094
G316	G3255	3094
G316	G609	3095
G122	G394	3096
G316	G793	3096
G209	G278	3097
G316	G3975	3097
G316	G23	3098
G87	G1092	3098
G316	G615	3099
G244	G4086	3099
G316	G2495	3100
G23	G3121	3100
G325	G2079	3101
G316	G4257	3101
G183	G960	3102
G316	G3681	3102
G55	G319	3103
G183	G2591	3103
G281	G319	3104
G183	G3945	3104
G281	G475	3105
G55	G1780	3105
G281	G668	3106
G325	G3690	3106
G87	G690	3107
G281	G790	3107
G281	G897	3108
G183	G3552	3108
G87	G1759	3109
G281	G1774	3109
G23	G2138	3110
G55	G2274	3110
G31	G102	3111
G55	G2315	3111
G154	G2063	3112
G281	G2654	3112
G281	G2881	3113
G29	G4223	3113
G302	G1862	3114
G55	G3754	3114
G87	G1378	3115
G281	G3754	3115
G318	G1621	3116
G55	G3765	3116
G102	G31	3117
G281	G3765	3117
G93	G1095	3118
G281	G4099	3118
G281	G1430	3119
G87	G3837	3119
G313	G757	3120
G242	G1741	3120
G281	G405	3121
G140	G2683	3121
G23	G2544	3122
G313	G3894	3122
G313	G2779	3123
G327	G3562	3123
G87	G3674	3124
G92	G4262	3124
G23	G530	3125
G23	G2904	3125
G316	G1105	3126
G197	G4047	3126
G122	G495	3127
G23	G2515	3127
G23	G3025	3128
G183	G3919	3128
G183	G4026	3129
G23	G4332	3129
G316	G111	3130
G75	G2631	3130
G316	G622	3131
G325	G2177	3131
G316	G1526	3132
G302	G3291	3132
G302	G93	3133
G316	G4319	3133
G74	G972	3134
G316	G3981	3134
G55	G102	3135
G181	G2034	3135
G281	G102	3136
G278	G2160	3136
G55	G1447	3137
G242	G3139	3137
G274	G1009	3138
G281	G1447	3138
G197	G1256	3139
G281	G1758	3139
G24	G2082	3140
G55	G3366	3140
G213	G2163	3141
G281	G3366	3141
G90	G1009	3142
G55	G3562	3142
G278	G3152	3143
G281	G3611	3143
G281	G3922	3144
G243	G4367	3144
G93	G302	3145
G55	G4419	3145
G302	G3110	3146
G281	G4419	3146
G278	G2360	3147
G281	G3663	3147
G55	G130	3148
G242	G3215	3148
G313	G1527	3149
G23	G1741	3149
G313	G2369	3150
G23	G4473	3150
G313	G1556	3151
G87	G2953	3151
G278	G1165	3152
G92	G2552	3152
G23	G682	3153
G278	G1227	3153
G254	G1185	3154
G23	G2104	3154
G259	G1138	3155
G23	G2560	3155
G302	G407	3156
G316	G1715	3156
G23	G1608	3157
G202	G2609	3157
G23	G3643	3158
G244	G4019	3158
G316	G847	3159
G278	G4190	3159
G172	G2831	3160
G316	G3392	3160
G325	G2643	3161
G316	G3890	3161
G316	G1635	3162
G325	G3901	3162
G242	G1619	3163
G316	G2427	3163
G242	G3014	3164
G316	G3751	3164
G281	G1720	3165
G183	G2256	3165
G55	G1952	3166
G263	G2452	3166
G278	G636	3167
G281	G1952	3167
G55	G2084	3168
G197	G2575	3168
G55	G2112	3169
G24	G3346	3169
G55	G2367	3170
G183	G2819	3170
G281	G2818	3171
G242	G3641	3171
G281	G3398	3172
G90	G4189	3172
G154	G2585	3173
G55	G3451	3173
G278	G3558	3174
G281	G3676	3174
G23	G1975	3175
G55	G4110	3175
G24	G499	3176
G281	G4110	3176
G23	G3285	3177
G55	G4269	3177
G281	G4269	3178
G226	G4300	3178
G235	G2165	3179
G55	G4281	3179
G281	G362	3180
G154	G1095	3180
G281	G1077	3181
G209	G3571	3181
G242	G716	3182
G281	G2537	3182
G278	G862	3183
G281	G2390	3183
G313	G3906	3184
G259	G4190	3184
G55	G2975	3185
G313	G4225	3185
G23	G1334	3186
G183	G4409	3186
G92	G328	3187
G75	G2771	3187
G156	G1025	3188
G92	G2436	3188
G24	G2509	3189
G92	G3844	3189
G327	G887	3190
G23	G1067	3190
G325	G827	3191
G23	G2820	3191
G23	G3958	3192
G242	G4235	3192
G31	G1706	3193
G316	G3151	3193
G316	G3713	3194
G87	G3961	3194
G29	G3129	3195
G316	G4216	3195
G90	G2022	3196
G23	G3856	3196
G302	G2476	3197
G23	G2047	3198
G217	G2842	3198
G23	G2422	3199
G24	G2798	3199
G121	G753	3200
G23	G4171	3200
G96	G394	3201
G316	G1491	3201
G316	G1634	3202
G29	G2463	3202
G316	G3253	3203
G29	G3495	3203
G278	G386	3204
G316	G4030	3204
G24	G882	3205
G316	G1950	3205
G316	G2834	3206
G121	G4281	3206
G316	G3549	3207
G259	G4340	3207
G154	G3193	3208
G316	G3624	3208
G140	G1147	3209
G316	G4026	3209
G242	G2904	3210
G316	G3860	3210
G281	G257	3211
G122	G4134	3211
G281	G488	3212
G113	G705	3212
G325	G394	3213
G55	G518	3213
G281	G1762	3214
G24	G3734	3214
G281	G2517	3215
G278	G3414	3215
G74	G2066	3216
G281	G3757	3216
G55	G457	3217
G302	G2902	3217
G281	G1852	3218
G302	G4381	3218
G55	G3300	3219
G154	G4240	3219
G242	G1759	3220
G281	G3484	3220
G87	G753	3221
G313	G3047	3221
G281	G3025	3222
G242	G3945	3222
G318	G517	3223
G281	G4219	3223
G92	G2635	3224
G278	G3273	3224
G23	G1037	3225
G154	G1787	3225
G23	G1086	3226
G278	G3954	3226
G316	G2491	3227
G331	G3028	3227
G316	G200	3228
G278	G2955	3228
G331	G3289	3229
G316	G3410	3229
G316	G1973	3230
G331	G2086	3230
G259	G2138	3231
G316	G2686	3231
G24	G2751	3232
G316	G4095	3232
G113	G1265	3233
G316	G3400	3233
G276	G3977	3234
G316	G4117	3234
G302	G1180	3235
G316	G3694	3235
G87	G2573	3236
G316	G3843	3236
G281	G373	3237
G90	G2066	3237
G55	G670	3238
G135	G3321	3238
G55	G753	3239
G274	G2452	3239
G281	G1731	3240
G87	G2204	3240
G55	G2611	3241
G87	G3450	3241
G281	G2611	3242
G274	G3947	3242
G87	G2022	3243
G281	G2697	3243
G281	G2981	3244
G23	G4234	3244
G23	G943	3245
G281	G3343	3245
G23	G1983	3246
G281	G3559	3246
G281	G4220	3247
G254	G4381	3247
G213	G1474	3248
G55	G4268	3248
G213	G2344	3249
G235	G4386	3249
G281	G738	3250
G213	G3495	3250
G55	G862	3251
G213	G1986	3251
G281	G1661	3252
G197	G2168	3252
G281	G2275	3253
G242	G4406	3253
G313	G432	3254
G242	G1698	3254
G281	G3351	3255
G154	G4224	3255
G242	G1481	3256
G92	G2261	3256
G274	G3495	3257
G23	G4495	3257
G92	G733	3258
G74	G1494	3258
G92	G2956	3259
G86	G3902	3259
G23	G492	3260
G331	G3668	3260
G23	G689	3261
G291	G1166	3261
G23	G1390	3262
G23	G3346	3262
G23	G602	3263
G87	G2143	3263
G124	G3414	3264
G23	G3890	3264
G316	G1845	3265
G254	G3765	3265
G316	G2419	3266
G242	G4095	3266
G316	G3052	3267
G242	G4018	3267
G23	G1740	3268
G23	G1773	3268
G316	G321	3269
G139	G2648	3269
G183	G1421	3270
G316	G3711	3270
G3	G2063	3271
G316	G4394	3271
G316	G363	3272
G183	G1297	3272
G316	G2973	3273
G113	G2975	3273
G55	G188	3274
G291	G3845	3274
G281	G188	3275
G260	G3152	3275
G281	G260	3276
G183	G862	3276
G55	G578	3277
G183	G2463	3277
G281	G578	3278
G183	G2771	3278
G281	G1151	3279
G24	G2643	3279
G302	G666	3280
G281	G1327	3280
G302	G501	3281
G55	G1334	3281
G55	G2219	3282
G183	G3381	3282
G278	G420	3283
G281	G2219	3283
G156	G1909	3284
G281	G3961	3284
G55	G65	3285
G29	G4066	3285
G55	G1031	3286
G55	G2113	3287
G23	G3424	3287
G87	G2050	3288
G281	G2490	3288
G281	G2645	3289
G87	G4467	3289
G242	G2563	3290
G55	G2911	3290
G242	G562	3291
G281	G4126	3291
G23	G2797	3292
G55	G4146	3292
G313	G2067	3293
G87	G2171	3293
G331	G1934	3294
G313	G3444	3294
G281	G553	3295
G331	G3631	3295
G55	G2311	3296
G55	G2902	3296
G113	G845	3297
G92	G3998	3297
G183	G788	3298
G23	G1012	3298
G325	G3247	3299
G92	G3494	3299
G23	G1402	3300
G183	G2939	3300
G23	G1798	3301
G183	G3625	3301
G23	G2032	3302
G278	G2571	3302
G242	G690	3303
G23	G2860	3303
G318	G1119	3304
G316	G2883	3304
G316	G3389	3305
G325	G3860	3305
G86	G1760	3306
G316	G2083	3306
G316	G3872	3307
G274	G4160	3307
G260	G2954	3308
G316	G4051	3308
G23	G2394	3309
G29	G4405	3309
G242	G1560	3310
G23	G3756	3310
G316	G611	3311
G188	G4224	3311
G316	G1995	3312
G24	G3565	3312
G316	G2875	3313
G242	G4471	3313
G316	G204	3314
G278	G603	3314
G316	G551	3315
G259	G2591	3315
G316	G1637	3316
G331	G2683	3316
G87	G386	3317
G316	G2128	3317
G331	G348	3318
G316	G2190	3318
G316	G2337	3319
G331	G2476	3319
G55	G1172	3320
G87	G3553	3320
G1	G825	3321
G281	G1172	3321
G281	G1259	3322
G113	G2771	3322
G55	G1391	3323
G325	G3152	3323
G55	G2197	3324
G291	G3168	3324
G55	G3780	3325
G291	G4475	3325
G331	G2953	3326
G281	G3780	3326
G281	G337	3327
G23	G1038	3327
G23	G1872	3328
G281	G2103	3328
G281	G2167	3329
G242	G2258	3329
G55	G2459	3330
G90	G2838	3330
G183	G2938	3331
G281	G3831	3331
G55	G1842	3332
G153	G2399	3332
G277	G213	3333
G281	G2844	3333
G156	G1813	3334
G281	G4467	3334
G213	G277	3335
G313	G1425	3335
G23	G890	3336
G313	G3779	3336
G92	G2642	3337
G197	G3158	3337
G23	G160	3338
G86	G1217	3338
G92	G780	3339
G205	G2717	3339
G92	G2721	3340
G90	G3818	3340
G213	G1433	3341
G23	G3288	3341
G318	G3397	3342
G23	G4450	3342
G23	G127	3343
G278	G775	3343
G23	G2753	3344
G244	G3622	3344
G213	G1494	3345
G23	G3000	3345
G316	G1460	3346
G140	G4042	3346
G242	G1780	3347
G316	G2684	3347
G316	G2774	3348
G242	G3246	3348
G316	G2895	3349
G197	G3670	3349
G331	G2322	3350
G316	G2910	3350
G318	G754	3351
G316	G4115	3351
G316	G396	3352
G75	G1310	3352
G316	G909	3353
G325	G1422	3353
G316	G1253	3354
G183	G3450	3354
G316	G3143	3355
G113	G3853	3355
G316	G3252	3356
G113	G4314	3356
G316	G4119	3357
G113	G4176	3357
G55	G268	3358
G183	G499	3358
G55	G313	3359
G291	G1009	3359
G281	G313	3360
G302	G1784	3360
G243	G844	3361
G55	G1528	3361
G325	G654	3362
G55	G1585	3362
G325	G1065	3363
G281	G1585	3363
G281	G1794	3364
G24	G2828	3364
G87	G1101	3365
G281	G2847	3365
G223	G1460	3366
G55	G2937	3366
G55	G3291	3367
G23	G3670	3367
G282	G798	3368
G281	G3291	3368
G55	G1990	3369
G278	G3901	3369
G243	G1831	3370
G309	G1929	3370
G281	G3657	3371
G156	G3669	3371
G242	G3977	3372
G281	G4437	3372
G313	G2710	3373
G209	G3456	3373
G313	G859	3374
G278	G4066	3374
G254	G2476	3375
G313	G3638	3375
G278	G997	3376
G92	G3525	3376
G259	G1335	3377
G23	G2417	3377
G92	G2610	3378
G139	G3543	3378
G23	G1322	3379
G259	G3482	3379
G23	G2355	3380
G254	G2760	3380
G23	G2456	3381
G55	G4423	3381
G316	G159	3382
G183	G550	3382
G113	G3826	3383
G316	G4276	3383
G316	G74	3384
G277	G3491	3384
G113	G2582	3385
G23	G4123	3385
G316	G772	3386
G24	G1764	3386
G90	G770	3387
G316	G1412	3387
G316	G2859	3388
G244	G4204	3388
G75	G2653	3389
G316	G3459	3389
G242	G2495	3390
G316	G3470	3390
G316	G86	3391
G87	G1889	3391
G316	G1527	3392
G242	G2505	3392
G316	G1889	3393
G242	G2165	3393
G316	G2600	3394
G87	G3721	3394
G316	G16	3395
G93	G3032	3395
G281	G1115	3396
G278	G4326	3396
G55	G2038	3397
G86	G4169	3397
G281	G2488	3398
G199	G2513	3398
G281	G2783	3399
G156	G3500	3399
G87	G1771	3400
G281	G3841	3400
G87	G1813	3401
G281	G1966	3401
G140	G1143	3402
G281	G3419	3402
G325	G826	3403
G281	G4169	3403
G281	G1318	3404
G124	G3285	3404
G313	G871	3405
G209	G1911	3405
G313	G66	3406
G209	G3017	3406
G23	G1439	3407
G92	G3925	3407
G172	G979	3408
G92	G3723	3408
G55	G804	3409
G23	G1996	3409
G113	G1544	3410
G92	G2668	3410
G23	G1077	3411
G1	G2757	3411
G24	G1184	3412
G23	G3204	3412
G316	G1120	3413
G310	G2842	3413
G316	G193	3414
G87	G1965	3414
G316	G2925	3415
G274	G3450	3415
G242	G1265	3416
G316	G3625	3416
G316	G2058	3417
G93	G2740	3417
G23	G1481	3418
G316	G2208	3418
G93	G2314	3419
G316	G3202	3419
G55	G425	3420
G258	G1986	3420
G281	G947	3421
G298	G4421	3421
G209	G1315	3422
G55	G1643	3422
G124	G1560	3423
G281	G1643	3423
G281	G2532	3424
G278	G3690	3424
G281	G3229	3425
G278	G3381	3425
G55	G3877	3426
G124	G3885	3426
G209	G3724	3427
G55	G4002	3427
G331	G2161	3428
G281	G4002	3428
G55	G3118	3429
G325	G3593	3429
G281	G84	3430
G325	G598	3430
G172	G1487	3431
G281	G2420	3431
G291	G278	3432
G281	G2485	3432
G291	G731	3433
G313	G4187	3433
G55	G700	3434
G93	G3162	3434
G23	G320	3435
G24	G1474	3435
G23	G641	3436
G244	G4391	3436
G23	G895	3437
G26	G3771	3437
G23	G2556	3438
G223	G2902	3438
G23	G3868	3439
G23	G4361	3439
G274	G2939	3440
G92	G3376	3440
G316	G1696	3441
G302	G4160	3441
G23	G2122	3442
G87	G2835	3442
G316	G924	3443
G106	G2389	3443
G29	G1304	3444
G316	G1355	3444
G140	G982	3445
G316	G1475	3445
G302	G2086	3446
G316	G2960	3446
G79	G3192	3447
G316	G3200	3447
G316	G1053	3448
G23	G2077	3448
G281	G189	3449
G45	G2883	3449
G55	G1258	3450
G302	G3677	3450
G281	G1258	3451
G213	G2707	3451
G281	G2350	3452
G302	G3732	3452
G278	G291	3453
G55	G2372	3453
G242	G350	3454
G281	G2372	3454
G139	G731	3455
G281	G3783	3455
G209	G1143	3456
G281	G3819	3456
G87	G2986	3457
G55	G4055	3457
G281	G880	3458
G331	G1544	3458
G55	G1520	3459
G55	G4163	3459
G325	G2258	3460
G281	G3225	3460
G113	G1227	3461
G281	G3651	3461
G3	G3558	3462
G281	G3699	3462
G281	G1335	3463
G24	G1809	3463
G260	G762	3464
G281	G2318	3464
G325	G2911	3465
G313	G3635	3465
G313	G1402	3466
G87	G1474	3466
G313	G346	3467
G23	G1870	3467
G313	G485	3468
G24	G3954	3468
G274	G3168	3469
G313	G3189	3469
G92	G3098	3470
G93	G3517	3470
G26	G1608	3471
G92	G2375	3471
G92	G1483	3472
G209	G4235	3472
G316	G1590	3473
G242	G4042	3473
G242	G2076	3474
G316	G2099	3474
G90	G1780	3475
G316	G2719	3475
G23	G1430	3476
G316	G3194	3476
G331	G982	3477
G23	G2991	3477
G325	G1698	3478
G316	G1791	3478
G316	G1948	3479
G23	G3193	3479
G161	G830	3480
G316	G2039	3480
G154	G1054	3481
G316	G2780	3481
G316	G4168	3482
G23	G4176	3482
G316	G71	3483
G259	G3594	3483
G316	G348	3484
G113	G1749	3484
G316	G465	3485
G139	G4134	3485
G316	G971	3486
G55	G3715	3486
G316	G1370	3487
G260	G4423	3487
G316	G3970	3488
G183	G4154	3488
G316	G671	3489
G325	G1367	3489
G281	G62	3490
G325	G1749	3490
G281	G1392	3491
G113	G2082	3491
G325	G1598	3492
G281	G1701	3492
G24	G1265	3493
G281	G3345	3493
G154	G1458	3494
G281	G3627	3494
G154	G3150	3495
G281	G4208	3495
G302	G1829	3496
G55	G4409	3496
G29	G2210	3497
G281	G4409	3497
G154	G254	3498
G281	G271	3498
G55	G274	3499
G331	G3285	3499
G302	G2259	3500
G281	G2527	3500
G281	G874	3501
G29	G3327	3501
G83	G855	3502
G281	G2472	3502
G281	G3152	3503
G302	G3178	3503
G242	G522	3504
G55	G3927	3504
G254	G154	3505
G309	G414	3505
G313	G778	3506
G278	G2662	3506
G55	G2920	3507
G278	G4088	3507
G202	G4173	3508
G23	G4343	3508
G92	G789	3509
G278	G3830	3509
G316	G248	3510
G331	G1560	3510
G23	G264	3511
G55	G1143	3511
G92	G2314	3512
G55	G3947	3512
G23	G3722	3513
G325	G4480	3513
G75	G1546	3514
G23	G2674	3514
G316	G177	3515
G325	G384	3515
G183	G1934	3516
G316	G2252	3516
G23	G230	3517
G183	G1494	3517
G23	G1479	3518
G263	G4033	3518
G274	G140	3519
G316	G211	3519
G199	G770	3520
G316	G1472	3520
G90	G591	3521
G316	G1703	3521
G121	G2134	3522
G316	G3191	3522
G90	G2364	3523
G316	G2408	3523
G316	G1545	3524
G242	G2979	3524
G154	G501	3525
G316	G3199	3525
G55	G707	3526
G90	G3826	3526
G258	G894	3527
G281	G1120	3527
G90	G654	3528
G55	G1405	3528
G281	G1405	3529
G140	G1460	3529
G278	G753	3530
G281	G1728	3530
G278	G1445	3531
G281	G2431	3531
G278	G2226	3532
G55	G2456	3532
G254	G1503	3533
G281	G2866	3533
G281	G1789	3534
G325	G3322	3534
G140	G274	3535
G281	G2747	3535
G259	G1063	3536
G281	G2908	3536
G254	G1462	3537
G55	G4235	3537
G260	G4235	3538
G281	G4329	3538
G313	G258	3539
G183	G2159	3539
G309	G1566	3540
G106	G758	3541
G92	G2783	3541
G23	G2523	3542
G113	G4265	3542
G316	G3870	3543
G199	G3975	3543
G23	G211	3544
G325	G3285	3544
G23	G330	3545
G24	G2138	3545
G23	G1130	3546
G24	G3631	3546
G23	G1231	3547
G291	G4095	3547
G23	G472	3548
G316	G941	3548
G244	G433	3549
G316	G1944	3549
G156	G2389	3550
G316	G2794	3550
G87	G1392	3551
G316	G3816	3551
G316	G754	3552
G113	G1763	3552
G316	G1210	3553
G140	G4300	3553
G316	G1310	3554
G274	G4467	3554
G29	G490	3555
G316	G1535	3555
G244	G1647	3556
G316	G2389	3556
G316	G441	3557
G242	G882	3557
G316	G744	3558
G87	G3219	3558
G331	G804	3559
G316	G1375	3559
G183	G3571	3560
G316	G3982	3560
G325	G1770	3561
G316	G4295	3561
G75	G3663	3562
G316	G4274	3562
G281	G445	3563
G325	G788	3563
G55	G616	3564
G113	G3869	3564
G325	G242	3565
G281	G714	3565
G281	G1356	3566
G325	G4248	3566
G278	G1180	3567
G281	G3126	3567
G29	G96	3568
G55	G3891	3568
G181	G1915	3569
G281	G3891	3569
G24	G3178	3570
G281	G3898	3570
G87	G1598	3571
G55	G4218	3571
G188	G2709	3572
G281	G4218	3572
G55	G237	3573
G23	G972	3573
G281	G684	3574
G90	G3420	3574
G278	G992	3575
G55	G1315	3575
G55	G1389	3576
G278	G1661	3576
G96	G29	3577
G281	G1907	3577
G318	G1793	3578
G281	G2116	3578
G90	G891	3579
G55	G2223	3579
G242	G325	3580
G55	G2339	3580
G281	G2522	3581
G277	G3831	3581
G281	G3606	3582
G202	G3771	3582
G313	G745	3583
G213	G4423	3583
G281	G277	3584
G259	G1004	3584
G281	G731	3585
G302	G2662	3585
G281	G896	3586
G23	G3246	3586
G281	G2388	3587
G331	G3300	3587
G183	G1184	3588
G313	G1512	3588
G55	G2993	3589
G313	G4155	3589
G242	G2168	3590
G313	G4236	3590
G55	G1004	3591
G313	G3095	3591
G313	G3884	3592
G202	G4271	3592
G325	G953	3593
G313	G3978	3593
G313	G2072	3594
G325	G2089	3594
G291	G1378	3595
G235	G3632	3595
G23	G1421	3596
G23	G3503	3596
G23	G118	3597
G183	G407	3597
G23	G724	3598
G87	G890	3598
G23	G551	3599
G87	G2704	3599
G23	G2900	3600
G93	G3981	3600
G316	G962	3601
G24	G1487	3601
G316	G1564	3602
G302	G2085	3602
G316	G2286	3603
G325	G4112	3603
G316	G618	3604
G278	G1318	3604
G90	G500	3605
G316	G3918	3605
G316	G2800	3606
G326	G3920	3606
G281	G484	3607
G171	G4263	3607
G281	G1893	3608
G242	G2329	3608
G139	G513	3609
G281	G2436	3609
G281	G3779	3610
G93	G4378	3610
G55	G2029	3611
G302	G2673	3611
G139	G1809	3612
G281	G2417	3612
G331	G4189	3613
G281	G4316	3613
G281	G770	3614
G254	G3252	3614
G281	G3046	3615
G325	G3670	3615
G183	G1045	3616
G281	G3219	3616
G325	G611	3617
G281	G4033	3617
G24	G1975	3618
G55	G4505	3618
G3	G550	3619
G281	G4505	3619
G309	G2613	3620
G113	G2819	3620
G90	G3322	3621
G92	G4251	3621
G23	G162	3622
G291	G4295	3622
G23	G205	3623
G302	G2416	3623
G23	G2852	3624
G29	G3210	3624
G23	G121	3625
G242	G433	3625
G244	G1484	3626
G316	G1885	3626
G23	G2133	3627
G242	G4154	3627
G23	G2749	3628
G302	G3275	3628
G325	G4190	3629
G23	G4235	3629
G92	G992	3630
G87	G1522	3630
G316	G54	3631
G199	G3894	3631
G140	G972	3632
G316	G2111	3632
G318	G3376	3633
G316	G3608	3633
G140	G1196	3634
G316	G3705	3634
G316	G1	3635
G325	G1682	3635
G316	G1096	3636
G331	G1127	3636
G316	G1361	3637
G122	G3111	3637
G316	G1702	3638
G259	G3517	3638
G316	G1917	3639
G331	G4160	3639
G316	G2678	3640
G183	G4235	3640
G55	G2616	3641
G316	G3761	3641
G113	G2476	3642
G316	G4353	3642
G316	G1292	3643
G325	G1560	3643
G55	G691	3644
G183	G2798	3644
G281	G691	3645
G167	G2233	3645
G55	G1090	3646
G26	G3861	3646
G281	G1278	3647
G183	G2432	3647
G55	G1545	3648
G223	G1784	3648
G281	G1545	3649
G87	G2862	3649
G55	G1899	3650
G87	G4326	3650
G281	G3875	3651
G121	G4000	3651
G55	G721	3652
G278	G1059	3652
G90	G785	3653
G55	G1161	3653
G281	G1194	3654
G202	G2662	3654
G281	G1544	3655
G278	G2704	3655
G93	G1405	3656
G281	G1694	3656
G281	G2534	3657
G5	G4333	3657
G90	G1986	3658
G55	G3096	3658
G24	G791	3659
G281	G3709	3659
G281	G562	3660
G318	G3274	3660
G55	G1157	3661
G244	G2134	3661
G55	G1645	3662
G57	G3543	3662
G55	G1217	3663
G55	G2155	3663
G93	G1140	3664
G235	G2614	3664
G23	G500	3665
G313	G3724	3665
G197	G1789	3666
G313	G3942	3666
G281	G2401	3667
G197	G3491	3667
G23	G653	3668
G331	G4421	3668
G23	G2175	3669
G278	G3553	3669
G325	G488	3670
G23	G3267	3670
G325	G1220	3671
G23	G3757	3671
G325	G1497	3672
G316	G3240	3672
G183	G1265	3673
G316	G4357	3673
G23	G1520	3674
G183	G4077	3674
G113	G1004	3675
G23	G3680	3675
G172	G2420	3676
G23	G3961	3676
G316	G289	3677
G277	G4134	3677
G316	G915	3678
G274	G4324	3678
G316	G1076	3679
G87	G2879	3679
G316	G1249	3680
G75	G2549	3680
G316	G1329	3681
G325	G3420	3681
G302	G3382	3682
G316	G3740	3682
G90	G3721	3683
G316	G4170	3683
G5	G4318	3684
G316	G4376	3684
G302	G87	3685
G316	G2311	3685
G281	G2572	3686
G259	G2879	3686
G244	G614	3687
G55	G3948	3687
G87	G302	3688
G281	G3948	3688
G87	G785	3689
G55	G3998	3689
G154	G1405	3690
G281	G4236	3690
G313	G151	3691
G242	G568	3691
G281	G365	3692
G209	G770	3692
G281	G657	3693
G302	G3475	3693
G281	G797	3694
G278	G3111	3694
G281	G898	3695
G199	G4040	3695
G179	G913	3696
G281	G2139	3696
G281	G2308	3697
G242	G4301	3697
G213	G958	3698
G309	G1757	3698
G309	G3196	3699
G244	G3813	3699
G313	G2301	3700
G140	G4281	3700
G92	G1148	3701
G242	G1773	3701
G92	G440	3702
G213	G1380	3702
G331	G451	3703
G23	G3922	3703
G197	G3276	3704
G23	G3304	3704
G92	G2445	3705
G254	G2723	3705
G183	G2844	3706
G92	G3534	3706
G316	G1392	3707
G24	G1654	3707
G55	G2259	3708
G316	G3607	3708
G23	G182	3709
G183	G2579	3709
G270	G429	3710
G24	G3618	3711
G23	G4076	3711
G316	G1732	3712
G93	G4340	3712
G29	G404	3713
G316	G1789	3713
G325	G865	3714
G316	G2292	3714
G316	G2302	3715
G325	G4281	3715
G199	G1714	3716
G316	G3575	3716
G325	G2631	3717
G316	G4080	3717
G316	G577	3718
G274	G3920	3718
G302	G856	3719
G316	G931	3719
G316	G1239	3720
G302	G3300	3720
G90	G3152	3721
G316	G4287	3721
G274	G1147	3722
G316	G1621	3722
G55	G10	3723
G274	G1494	3723
G281	G10	3724
G29	G2939	3724
G278	G877	3725
G55	G1344	3725
G281	G1344	3726
G199	G2619	3726
G55	G2117	3727
G278	G3088	3727
G55	G2901	3728
G278	G4148	3728
G55	G4205	3729
G87	G4224	3729
G55	G819	3730
G242	G3318	3730
G278	G943	3731
G281	G1883	3731
G23	G1445	3732
G281	G2011	3732
G55	G2261	3733
G274	G3381	3733
G87	G2015	3734
G281	G2396	3734
G281	G3129	3735
G302	G3213	3735
G278	G865	3736
G309	G1014	3736
G242	G2108	3737
G313	G4161	3737
G281	G627	3738
G197	G3715	3738
G281	G656	3739
G209	G3549	3739
G55	G2666	3740
G23	G3436	3740
G281	G3097	3741
G23	G3804	3741
G331	G828	3742
G281	G3813	3742
G92	G1006	3743
G242	G3054	3743
G260	G982	3744
G316	G3712	3744
G23	G569	3745
G193	G3054	3745
G23	G1068	3746
G270	G3809	3746
G23	G1455	3747
G291	G3977	3747
G92	G254	3748
G154	G2557	3748
G92	G1201	3749
G260	G2834	3749
G92	G2157	3750
G291	G3860	3750
G23	G582	3751
G278	G3456	3751
G325	G2834	3752
G23	G3510	3752
G316	G279	3753
G302	G2452	3753
G74	G394	3754
G316	G2246	3754
G316	G2352	3755
G325	G3818	3755
G316	G2564	3756
G325	G3213	3756
G316	G2593	3757
G24	G2057	3758
G316	G3526	3758
G197	G453	3759
G316	G3790	3759
G278	G2838	3760
G316	G4214	3760
G316	G1419	3761
G24	G3312	3761
G242	G1862	3762
G316	G2951	3762
G23	G2923	3763
G316	G3041	3763
G23	G2648	3764
G316	G4188	3764
G316	G17	3765
G23	G3019	3765
G316	G80	3766
G106	G1813	3766
G209	G1422	3767
G316	G1444	3767
G302	G2401	3768
G316	G3136	3768
G23	G3009	3769
G316	G3652	3769
G278	G3309	3770
G316	G3699	3770
G244	G2678	3771
G316	G3892	3771
G316	G1146	3772
G209	G3625	3772
G154	G666	3773
G281	G1083	3773
G259	G3553	3774
G281	G3931	3774
G281	G566	3775
G24	G3975	3775
G281	G2238	3776
G291	G3919	3776
G55	G2445	3777
G183	G2835	3777
G113	G2402	3778
G281	G2445	3778
G276	G291	3779
G55	G2673	3779
G263	G1049	3780
G281	G3224	3780
G24	G489	3781
G281	G3962	3781
G89	G3088	3782
G55	G4496	3782
G313	G2261	3783
G291	G2418	3783
G235	G3673	3784
G121	G3920	3784
G31	G2478	3785
G309	G3673	3785
G278	G3014	3786
G313	G3718	3786
G281	G89	3787
G199	G348	3787
G313	G178	3788
G23	G3247	3788
G309	G3368	3789
G87	G3853	3789
G87	G2736	3790
G313	G3429	3790
G179	G3907	3791
G235	G3927	3791
G74	G1986	3792
G313	G3433	3792
G92	G605	3793
G298	G1986	3793
G92	G1056	3794
G140	G3508	3794
G291	G276	3795
G92	G2293	3795
G331	G1124	3796
G92	G3015	3796
G23	G1372	3797
G259	G1439	3797
G87	G871	3798
G92	G2752	3798
G92	G3009	3799
G331	G3718	3799
G316	G780	3800
G325	G1707	3800
G316	G2071	3801
G113	G2452	3801
G183	G566	3802
G316	G2658	3802
G325	G2434	3803
G316	G4122	3803
G23	G1015	3804
G325	G3618	3804
G113	G894	3805
G316	G2027	3805
G194	G254	3806
G316	G2378	3806
G323	G684	3807
G316	G3323	3807
G183	G2616	3808
G316	G4469	3808
G316	G241	3809
G29	G2066	3809
G316	G399	3810
G325	G2975	3810
G24	G1560	3811
G316	G2882	3811
G281	G174	3812
G291	G2631	3812
G325	G862	3813
G55	G1495	3813
G325	G4088	3814
G55	G4105	3814
G244	G2683	3815
G281	G4420	3815
G90	G675	3816
G55	G1913	3816
G281	G2018	3817
G74	G2364	3817
G274	G753	3818
G55	G2391	3818
G242	G3088	3819
G281	G3871	3819
G281	G2831	3820
G202	G4134	3820
G242	G1295	3821
G313	G1562	3821
G23	G445	3822
G278	G635	3822
G203	G2093	3823
G92	G4378	3823
G23	G3178	3824
G92	G3966	3824
G23	G2031	3825
G213	G3543	3825
G278	G3193	3826
G23	G2342	3827
G23	G2418	3827
G209	G1164	3828
G23	G2990	3828
G254	G194	3829
G316	G1569	3829
G259	G1965	3830
G316	G3516	3830
G316	G97	3831
G113	G1310	3831
G316	G1669	3832
G172	G3543	3832
G183	G2022	3833
G316	G2283	3833
G316	G3246	3834
G161	G3619	3834
G87	G2689	3835
G316	G4381	3835
G29	G1421	3836
G316	G4501	3836
G316	G603	3837
G183	G2544	3837
G278	G1773	3838
G316	G2452	3838
G3	G2416	3839
G316	G2911	3839
G244	G140	3840
G316	G3926	3840
G183	G3654	3841
G316	G4275	3841
G291	G856	3842
G316	G1565	3842
G260	G323	3843
G316	G2501	3843
G316	G3662	3844
G291	G3720	3844
G323	G260	3845
G316	G4088	3845
G281	G841	3846
G270	G2985	3846
G93	G254	3847
G281	G3033	3847
G242	G1603	3848
G55	G4255	3848
G258	G1978	3849
G281	G4255	3849
G325	G336	3850
G55	G536	3850
G281	G1570	3851
G23	G4219	3851
G281	G2947	3852
G87	G4249	3852
G281	G3053	3853
G318	G4165	3853
G254	G93	3854
G55	G3293	3854
G55	G3386	3855
G23	G4314	3855
G202	G521	3856
G281	G1368	3856
G242	G1729	3857
G281	G2432	3857
G139	G1101	3858
G313	G2881	3858
G209	G2813	3859
G309	G3656	3859
G23	G262	3860
G209	G2908	3860
G140	G244	3861
G92	G3060	3861
G23	G902	3862
G197	G4026	3862
G23	G1160	3863
G278	G3696	3863
G209	G981	3864
G23	G2913	3864
G23	G3213	3865
G23	G3238	3865
G316	G557	3866
G23	G675	3866
G23	G3283	3867
G323	G3990	3867
G316	G220	3868
G55	G2476	3868
G316	G526	3869
G55	G635	3869
G325	G2066	3870
G316	G2498	3870
G316	G93	3871
G183	G1978	3871
G316	G699	3872
G24	G4406	3872
G323	G1950	3873
G316	G2338	3873
G183	G654	3874
G316	G3812	3874
G87	G1592	3875
G316	G4485	3875
G316	G22	3876
G277	G4047	3876
G316	G1286	3877
G274	G3919	3877
G24	G695	3878
G316	G1315	3878
G316	G1869	3879
G24	G2168	3879
G316	G1879	3880
G23	G3028	3880
G87	G2794	3881
G316	G3219	3881
G281	G1851	3882
G278	G4301	3882
G325	G2653	3883
G55	G2830	3883
G281	G2830	3884
G242	G4407	3884
G278	G2829	3885
G281	G3315	3885
G87	G1458	3886
G281	G3972	3886
G90	G1433	3887
G55	G4259	3887
G55	G482	3888
G140	G2813	3888
G55	G2176	3889
G154	G3165	3889
G55	G2551	3890
G325	G3436	3890
G209	G598	3891
G309	G3008	3891
G313	G1710	3892
G226	G3986	3892
G313	G760	3893
G93	G1201	3893
G302	G2639	3894
G313	G4477	3894
G23	G589	3895
G183	G1315	3895
G270	G1084	3896
G92	G1742	3896
G23	G1489	3897
G291	G2401	3897
G161	G583	3898
G316	G1774	3898
G316	G1909	3899
G260	G3197	3899
G183	G979	3900
G316	G3979	3900
G183	G3342	3901
G316	G4233	3901
G183	G593	3902
G23	G3423	3902
G130	G1220	3903
G316	G1255	3903
G316	G2977	3904
G75	G3909	3904
G172	G4024	3905
G316	G4163	3905
G316	G1351	3906
G274	G2683	3906
G325	G490	3907
G281	G1006	3907
G274	G4148	3908
G281	G4400	3908
G121	G614	3909
G281	G2042	3909
G274	G121	3910
G281	G2770	3910
G281	G3074	3911
G87	G3273	3911
G121	G274	3912
G55	G990	3912
G278	G23	3913
G55	G1489	3913
G23	G278	3914
G55	G2302	3914
G154	G453	3915
G281	G2921	3915
G242	G762	3916
G281	G2953	3916
G23	G522	3917
G55	G3247	3917
G55	G3459	3918
G254	G3728	3918
G325	G883	3919
G55	G3466	3919
G139	G2416	3920
G281	G3661	3920
G278	G2702	3921
G281	G4069	3921
G87	G604	3922
G313	G1315	3922
G92	G3072	3923
G183	G3386	3923
G291	G2213	3924
G92	G3880	3924
G23	G373	3925
G183	G1911	3925
G325	G2390	3926
G23	G4317	3926
G87	G2139	3927
G23	G2382	3927
G23	G3918	3928
G244	G4352	3928
G316	G1183	3929
G254	G2689	3929
G5	G625	3930
G92	G3506	3930
G23	G853	3931
G325	G2405	3931
G23	G2747	3932
G139	G3661	3932
G278	G140	3933
G316	G3538	3933
G242	G3032	3934
G316	G4024	3934
G242	G585	3935
G316	G647	3935
G278	G826	3936
G316	G2439	3936
G291	G2675	3937
G316	G3835	3937
G23	G4077	3938
G316	G4492	3938
G316	G357	3939
G302	G3422	3939
G316	G575	3940
G213	G4103	3940
G316	G651	3941
G24	G2402	3941
G281	G234	3942
G209	G982	3942
G55	G398	3943
G242	G3168	3943
G281	G398	3944
G213	G2258	3944
G140	G278	3945
G281	G991	3945
G55	G1708	3946
G209	G2134	3946
G281	G1708	3947
G23	G2402	3947
G1	G1378	3948
G55	G2269	3948
G113	G1460	3949
G281	G2269	3949
G55	G1544	3950
G281	G2438	3950
G55	G2626	3951
G291	G3456	3951
G325	G770	3952
G55	G2199	3952
G55	G516	3953
G113	G1484	3953
G291	G2390	3954
G281	G2495	3954
G281	G2576	3955
G75	G2993	3955
G113	G654	3956
G281	G3397	3956
G325	G1143	3957
G281	G4488	3957
G24	G1049	3958
G313	G2456	3958
G92	G2263	3959
G242	G3028	3959
G92	G2409	3960
G183	G3720	3960
G23	G2741	3961
G183	G3909	3961
G242	G1335	3962
G23	G3563	3962
G274	G845	3963
G316	G928	3963
G316	G2019	3964
G41	G2359	3964
G90	G87	3965
G92	G1764	3965
G23	G2004	3966
G90	G3947	3966
G90	G1809	3967
G23	G2098	3967
G318	G336	3968
G316	G1591	3968
G87	G90	3969
G316	G3795	3969
G87	G755	3970
G316	G3801	3970
G90	G1976	3971
G23	G2926	3971
G316	G440	3972
G209	G3961	3972
G124	G782	3973
G316	G1275	3973
G281	G995	3974
G235	G4473	3974
G55	G1046	3975
G96	G1471	3975
G55	G2207	3976
G254	G2514	3976
G209	G1378	3977
G281	G2207	3977
G55	G546	3978
G87	G2297	3978
G113	G598	3979
G281	G1519	3979
G260	G2079	3980
G55	G3244	3980
G1	G2686	3981
G281	G3352	3981
G281	G918	3982
G55	G4154	3982
G55	G1272	3983
G86	G2423	3983
G332	G1251	3984
G281	G2979	3984
G291	G242	3985
G281	G3076	3985
G291	G2828	3986
G309	G3974	3986
G183	G635	3987
G309	G4217	3987
G24	G2813	3988
G313	G935	3989
G24	G1749	3989
G92	G1238	3990
G84	G2975	3990
G73	G1770	3991
G92	G1794	3991
G302	G4265	3992
G92	G4369	3992
G209	G1429	3993
G23	G1963	3993
G37	G641	3994
G23	G2461	3994
G23	G3453	3995
G90	G3715	3995
G316	G385	3996
G87	G3495	3996
G87	G1135	3997
G23	G1678	3997
G278	G879	3998
G23	G1886	3998
G23	G2495	3999
G278	G3676	3999
G316	G375	4000
G209	G1706	4000
G316	G530	4001
G302	G743	4001
G242	G291	4002
G316	G2846	4002
G87	G1993	4003
G316	G2897	4003
G316	G1224	4004
G278	G2904	4005
G316	G3123	4005
G316	G3281	4006
G254	G4351	4006
G113	G3594	4007
G316	G3909	4007
G316	G2188	4008
G183	G2589	4008
G183	G2973	4009
G316	G3058	4009
G55	G2927	4010
G316	G4212	4010
G325	G451	4011
G316	G4270	4011
G202	G550	4012
G281	G798	4012
G90	G2813	4013
G281	G3976	4013
G55	G137	4014
G121	G2908	4014
G242	G1292	4015
G281	G1707	4015
G55	G1758	4016
G278	G451	4017
G55	G1774	4017
G55	G1817	4018
G302	G4313	4018
G281	G2928	4019
G278	G4466	4019
G23	G365	4020
G281	G3089	4020
G197	G943	4021
G55	G4099	4021
G278	G1113	4022
G55	G4435	4022
G113	G3919	4023
G281	G4476	4023
G309	G1436	4024
G55	G3909	4024
G313	G602	4025
G161	G1891	4025
G75	G599	4026
G281	G3309	4026
G75	G3886	4027
G92	G259	4028
G199	G1861	4028
G24	G1934	4029
G92	G2855	4029
G92	G1353	4030
G318	G3606	4030
G23	G1593	4031
G90	G3342	4031
G316	G40	4032
G242	G1422	4032
G316	G528	4033
G87	G3139	4033
G316	G1020	4034
G37	G4030	4034
G278	G394	4035
G316	G3692	4035
G29	G1754	4036
G23	G3487	4036
G316	G131	4037
G282	G2134	4037
G316	G1477	4038
G202	G1891	4038
G316	G1626	4039
G242	G1857	4039
G316	G1769	4040
G93	G2168	4040
G316	G742	4041
G90	G2472	4041
G316	G3030	4042
G90	G4324	4042
G316	G3580	4043
G23	G3663	4043
G281	G255	4044
G23	G4440	4044
G55	G1156	4045
G213	G2637	4045
G281	G3072	4046
G23	G3869	4046
G55	G550	4047
G213	G855	4047
G281	G1304	4048
G197	G2441	4048
G55	G513	4049
G281	G1919	4049
G75	G1297	4050
G281	G3337	4050
G55	G3406	4051
G183	G451	4052
G309	G554	4052
G313	G1689	4053
G301	G4031	4053
G329	G254	4054
G309	G2663	4054
G281	G338	4055
G183	G2736	4055
G281	G2402	4056
G87	G3028	4056
G242	G2315	4057
G55	G3401	4057
G325	G1621	4058
G281	G4322	4058
G309	G1026	4059
G87	G3538	4059
G313	G2507	4060
G242	G3335	4060
G254	G2359	4061
G313	G2567	4061
G302	G2544	4062
G92	G2741	4062
G23	G1030	4063
G93	G3085	4063
G278	G2643	4064
G23	G3373	4064
G316	G1539	4065
G278	G3831	4065
G316	G722	4066
G87	G1862	4066
G278	G1234	4067
G316	G1502	4067
G87	G2582	4068
G316	G2873	4068
G302	G1357	4069
G316	G4385	4069
G318	G997	4070
G316	G1158	4070
G316	G1861	4071
G90	G2639	4071
G316	G2222	4072
G209	G2509	4072
G278	G762	4073
G316	G2553	4073
G23	G1004	4074
G316	G3368	4074
G316	G1561	4075
G154	G2986	4075
G316	G1624	4076
G278	G4340	4076
G316	G1831	4077
G23	G2938	4077
G254	G329	4078
G316	G2325	4078
G331	G657	4079
G55	G1002	4079
G55	G1028	4080
G259	G3995	4080
G55	G1343	4081
G291	G3136	4081
G55	G1978	4082
G55	G2146	4082
G24	G1880	4083
G55	G2024	4083
G245	G122	4084
G281	G2985	4084
G281	G3106	4085
G291	G4160	4085
G270	G1144	4086
G55	G3478	4086
G194	G2740	4087
G309	G3933	4087
G313	G3006	4088
G87	G4340	4088
G5	G2686	4089
G281	G3686	4089
G24	G3718	4090
G55	G4219	4090
G313	G404	4091
G72	G2908	4091
G313	G1854	4092
G199	G2859	4092
G90	G2591	4093
G313	G3409	4093
G55	G13	4094
G41	G3366	4094
G309	G950	4095
G274	G4314	4095
G23	G1041	4096
G96	G4163	4096
G23	G587	4097
G258	G2146	4097
G235	G1292	4098
G92	G1630	4098
G316	G1223	4099
G209	G2079	4099
G87	G2829	4100
G316	G761	4101
G278	G3625	4101
G242	G1004	4102
G316	G3444	4102
G122	G245	4103
G316	G513	4103
G331	G1138	4104
G316	G1998	4104
G316	G2120	4105
G183	G2853	4105
G1	G1817	4106
G316	G2819	4106
G316	G2076	4107
G139	G3553	4107
G55	G642	4108
G90	G2605	4108
G281	G1739	4109
G310	G1878	4109
G281	G83	4110
G310	G3809	4110
G202	G265	4111
G281	G1848	4111
G318	G2394	4112
G281	G2842	4112
G313	G191	4113
G242	G1124	4113
G87	G2675	4114
G281	G4132	4114
G73	G1552	4115
G309	G2523	4115
G263	G865	4116
G313	G3803	4116
G92	G1611	4117
G87	G1913	4117
G23	G50	4118
G29	G2911	4118
G265	G202	4119
G23	G4309	4119
G92	G608	4120
G242	G2441	4120
G92	G1374	4121
G302	G3659	4121
G87	G698	4122
G316	G1216	4122
G92	G418	4123
G325	G1266	4123
G259	G1323	4124
G92	G3165	4124
G23	G2775	4125
G278	G4112	4125
G316	G993	4126
G209	G2927	4126
G7	G729	4127
G316	G1720	4127
G316	G2194	4128
G24	G3283	4128
G325	G566	4129
G316	G3411	4129
G325	G2505	4130
G316	G3293	4130
G291	G1544	4131
G23	G3316	4131
G316	G582	4132
G24	G1124	4132
G23	G375	4133
G316	G1540	4133
G316	G1062	4134
G291	G1173	4134
G281	G961	4135
G263	G3300	4135
G302	G979	4136
G55	G2435	4136
G274	G1544	4137
G281	G2733	4137
G274	G2022	4138
G55	G3278	4138
G90	G2077	4139
G55	G3488	4139
G29	G1598	4140
G281	G3488	4140
G281	G108	4141
G179	G731	4141
G213	G122	4142
G55	G1731	4142
G236	G2815	4143
G281	G3589	4143
G55	G3784	4144
G278	G4241	4144
G309	G432	4145
G87	G1822	4145
G313	G3126	4146
G213	G3766	4146
G122	G213	4147
G281	G4086	4147
G313	G2091	4148
G254	G2219	4148
G140	G3210	4149
G313	G3245	4149
G92	G1187	4150
G16	G1532	4150
G92	G663	4151
G213	G3139	4151
G213	G505	4152
G92	G2673	4152
G23	G48	4153
G259	G4378	4153
G316	G644	4154
G122	G2811	4154
G92	G3873	4155
G139	G4421	4155
G213	G522	4156
G316	G2127	4156
G209	G2631	4157
G316	G4410	4157
G23	G1408	4158
G55	G1491	4158
G1	G1568	4159
G23	G1986	4159
G183	G2434	4160
G23	G2800	4160
G113	G3102	4161
G23	G3233	4161
G23	G2121	4162
G154	G2168	4162
G310	G2686	4163
G23	G3164	4163
G316	G683	4164
G325	G2161	4164
G316	G1089	4165
G113	G2146	4165
G316	G1956	4166
G325	G4234	4166
G291	G1668	4167
G316	G1960	4167
G24	G384	4168
G316	G2040	4168
G316	G533	4169
G242	G1458	4169
G90	G598	4170
G316	G999	4170
G242	G636	4171
G316	G2529	4171
G87	G1220	4172
G316	G3384	4172
G87	G1497	4173
G316	G3631	4173
G242	G365	4174
G316	G2884	4174
G226	G3686	4175
G316	G4456	4175
G281	G764	4176
G84	G882	4176
G55	G1043	4177
G242	G2862	4177
G124	G495	4178
G55	G1446	4178
G281	G1446	4179
G5	G3501	4179
G23	G1297	4180
G55	G2688	4180
G23	G2585	4181
G281	G2688	4181
G278	G2060	4182
G281	G4036	4182
G37	G4031	4183
G55	G4343	4183
G55	G533	4184
G124	G3686	4184
G55	G1327	4185
G87	G3535	4185
G93	G453	4186
G281	G1365	4186
G90	G3246	4187
G281	G4413	4187
G23	G2497	4188
G319	G3186	4188
G281	G57	4189
G87	G2935	4189
G281	G1493	4190
G244	G1969	4190
G278	G1468	4191
G55	G1526	4191
G55	G1803	4192
G278	G2582	4192
G140	G1986	4193
G55	G2143	4193
G281	G2633	4194
G318	G3723	4194
G281	G2703	4195
G242	G3436	4195
G55	G3119	4196
G259	G3494	4196
G313	G2232	4197
G331	G2591	4197
G313	G596	4198
G23	G3937	4198
G313	G1082	4199
G259	G2156	4199
G325	G3734	4200
G235	G4179	4200
G325	G690	4201
G313	G1241	4201
G183	G1127	4202
G92	G3030	4202
G23	G2901	4203
G113	G3420	4203
G75	G500	4204
G23	G2917	4204
G291	G1138	4205
G92	G2559	4205
G92	G2658	4206
G278	G2689	4206
G325	G29	4207
G23	G1251	4207
G24	G972	4208
G23	G1254	4208
G23	G1700	4209
G154	G4165	4209
G87	G2258	4210
G23	G4276	4210
G23	G503	4211
G24	G1668	4211
G291	G405	4212
G23	G3091	4212
G316	G1394	4213
G298	G3762	4213
G23	G420	4214
G316	G1939	4214
G308	G1865	4215
G316	G2112	4215
G316	G2577	4216
G325	G3584	4216
G199	G657	4217
G316	G2779	4217
G23	G1036	4218
G274	G4281	4218
G316	G1199	4219
G244	G3853	4219
G316	G3424	4220
G55	G4241	4220
G55	G2730	4221
G199	G3143	4221
G281	G2730	4222
G236	G3500	4222
G29	G325	4223
G55	G3004	4223
G281	G3004	4224
G318	G4200	4224
G55	G150	4225
G154	G1805	4225
G41	G2639	4226
G55	G3723	4226
G281	G429	4227
G331	G3393	4227
G281	G2173	4228
G139	G2452	4228
G281	G2531	4229
G209	G3845	4229
G278	G698	4230
G235	G3857	4230
G313	G319	4231
G331	G960	4231
G313	G330	4232
G242	G820	4232
G259	G1668	4233
G313	G4042	4233
G113	G2538	4234
G92	G3329	4234
G55	G569	4235
G92	G4385	4235
G23	G85	4236
G242	G3765	4236
G183	G1730	4237
G23	G2933	4237
G92	G280	4238
G310	G909	4238
G75	G625	4239
G316	G1688	4239
G23	G1174	4240
G24	G3014	4240
G23	G1641	4241
G87	G4195	4241
G325	G603	4242
G202	G583	4243
G316	G1118	4243
G316	G2035	4244
G96	G1497	4245
G316	G3728	4245
G316	G416	4246
G17	G3902	4246
G316	G851	4247
G5	G3809	4247
G316	G1486	4248
G278	G1659	4248
G316	G2176	4249
G161	G4465	4249
G23	G845	4250
G316	G2438	4250
G316	G3394	4251
G235	G4241	4251
G316	G2827	4252
G302	G4048	4252
G316	G281	4253
G41	G2219	4253
G316	G2230	4254
G122	G2538	4254
G278	G575	4255
G316	G3436	4255
G281	G14	4256
G154	G743	4256
G309	G2461	4257
G327	G4345	4257
G281	G145	4258
G259	G4322	4258
G197	G1198	4259
G55	G3873	4259
G313	G54	4260
G113	G513	4260
G313	G1811	4261
G55	G3280	4261
G55	G3319	4262
G313	G4312	4262
G313	G2172	4263
G213	G4356	4263
G183	G2321	4264
G23	G4426	4264
G92	G2603	4265
G183	G3831	4265
G23	G427	4266
G26	G2516	4266
G23	G1188	4267
G325	G3845	4267
G23	G1654	4268
G23	G2386	4268
G199	G1914	4269
G23	G2907	4269
G183	G1138	4270
G316	G3984	4270
G23	G321	4271
G29	G1318	4271
G23	G511	4272
G291	G4183	4272
G23	G692	4273
G87	G1872	4273
G23	G693	4274
G325	G2226	4274
G23	G1028	4275
G325	G3193	4275
G23	G1488	4276
G274	G3139	4276
G90	G278	4277
G23	G3192	4277
G316	G2264	4278
G203	G3397	4278
G29	G3549	4279
G316	G3757	4279
G244	G3210	4280
G23	G4031	4280
G316	G463	4281
G318	G2138	4281
G90	G399	4282
G316	G2223	4282
G242	G2219	4283
G316	G2324	4283
G316	G2025	4284
G291	G2938	4284
G316	G2468	4285
G244	G3508	4285
G281	G414	4286
G278	G731	4286
G281	G3138	4287
G93	G3503	4287
G23	G1234	4288
G55	G3220	4288
G278	G90	4289
G55	G3355	4289
G197	G513	4290
G55	G4098	4290
G213	G684	4291
G281	G4098	4291
G55	G316	4292
G302	G2783	4292
G55	G2488	4293
G331	G4103	4293
G213	G2736	4294
G55	G2783	4294
G281	G4287	4295
G140	G4467	4295
G23	G3659	4296
G55	G4313	4296
G55	G1480	4297
G213	G2982	4297
G281	G1480	4298
G331	G4265	4298
G55	G2036	4299
G259	G2986	4299
G254	G353	4300
G55	G3886	4300
G254	G1847	4301
G55	G4178	4301
G55	G1706	4302
G313	G1969	4302
G23	G253	4303
G55	G2589	4303
G23	G1642	4304
G113	G3593	4304
G325	G1315	4305
G23	G3359	4305
G75	G278	4306
G92	G2711	4306
G316	G1655	4307
G183	G3791	4307
G23	G69	4308
G291	G2902	4308
G23	G618	4309
G89	G979	4309
G23	G1602	4310
G3	G2401	4310
G24	G2683	4311
G23	G3153	4311
G24	G3424	4312
G23	G3666	4312
G24	G1199	4313
G23	G4099	4313
G316	G682	4314
G24	G4183	4314
G316	G1521	4315
G167	G2647	4315
G74	G1433	4316
G316	G2330	4316
G199	G3631	4317
G316	G4159	4317
G316	G342	4318
G242	G1474	4318
G316	G2224	4319
G90	G4467	4319
G316	G3755	4320
G278	G4414	4320
G281	G358	4321
G302	G4475	4321
G55	G1664	4322
G24	G3720	4322
G87	G2338	4323
G55	G3112	4323
G281	G425	4324
G58	G3558	4324
G302	G2432	4325
G281	G3226	4325
G55	G292	4326
G278	G3318	4326
G93	G1458	4327
G281	G1826	4327
G55	G2861	4328
G87	G3886	4328
G90	G2418	4329
G313	G3093	4329
G281	G2905	4330
G277	G3839	4330
G309	G946	4331
G122	G3543	4331
G23	G2357	4332
G92	G3073	4332
G331	G3762	4333
G278	G75	4334
G23	G1877	4334
G254	G1391	4335
G23	G2073	4335
G23	G3039	4336
G254	G4119	4336
G136	G2351	4337
G23	G3955	4337
G1	G3663	4338
G23	G4100	4338
G55	G2165	4339
G316	G2506	4339
G23	G1278	4340
G55	G2452	4340
G23	G2044	4341
G183	G3762	4341
G316	G100	4342
G1	G429	4342
G316	G460	4343
G260	G1220	4343
G316	G757	4344
G55	G4095	4344
G316	G1005	4345
G260	G1474	4345
G325	G1196	4346
G316	G2362	4346
G183	G2662	4347
G316	G3629	4347
G84	G2259	4348
G316	G3656	4348
G242	G2163	4349
G316	G4178	4349
G23	G1677	4350
G90	G1749	4350
G154	G3981	4351
G316	G736	4352
G242	G826	4352
G316	G1947	4353
G242	G3837	4353
G23	G3919	4354
G316	G4228	4354
G274	G862	4355
G316	G3316	4355
G202	G2432	4356
G55	G4449	4356
G188	G1966	4357
G281	G4449	4357
G55	G62	4358
G87	G1343	4358
G281	G341	4359
G87	G2662	4359
G281	G1350	4360
G244	G4281	4360
G55	G1753	4361
G318	G1862	4361
G122	G2390	4362
G55	G3102	4362
G154	G1201	4363
G55	G3819	4363
G197	G1976	4364
G281	G4009	4364
G281	G171	4365
G259	G1263	4365
G55	G3896	4366
G55	G4189	4366
G235	G1625	4367
G183	G2138	4367
G313	G1625	4368
G183	G3210	4368
G319	G1625	4369
G325	G3197	4369
G202	G1770	4370
G313	G2512	4370
G291	G2726	4371
G313	G4003	4371
G90	G690	4372
G281	G2674	4372
G309	G1620	4373
G154	G4205	4373
G130	G3635	4374
G313	G3928	4374
G213	G2321	4375
G281	G3990	4375
G313	G851	4376
G291	G2247	4376
G31	G1552	4377
G313	G3139	4377
G263	G2077	4378
G23	G3120	4378
G87	G3197	4379
G23	G3827	4379
G92	G996	4380
G29	G3837	4380
G92	G385	4381
G183	G3213	4381
G92	G2997	4382
G302	G3631	4382
G223	G2683	4383
G316	G4078	4383
G74	G1730	4384
G316	G2142	4384
G316	G3574	4385
G242	G4189	4385
G23	G883	4386
G259	G3765	4386
G23	G1196	4387
G29	G2582	4387
G23	G1431	4388
G242	G1522	4388
G139	G384	4389
G23	G2504	4389
G235	G801	4390
G23	G2220	4390
G23	G3031	4391
G90	G3213	4391
G316	G573	4392
G318	G2343	4392
G278	G2911	4393
G316	G3117	4393
G197	G3111	4394
G316	G3735	4394
G316	G945	4395
G237	G2239	4395
G316	G978	4396
G244	G3144	4396
G318	G675	4397
G316	G1638	4397
G1	G1084	4398
G316	G1859	4398
G139	G2168	4399
G316	G2540	4399
G193	G2709	4400
G316	G3278	4400
G316	G3903	4401
G24	G3668	4402
G316	G3947	4402
G316	G1497	4403
G183	G3197	4403
G113	G1384	4404
G316	G2470	4404
G113	G3059	4405
G55	G4402	4405
G113	G4088	4406
G281	G4402	4406
G313	G2181	4407
G325	G3945	4407
G55	G674	4408
G291	G4223	4408
G323	G608	4409
G281	G2563	4409
G281	G2907	4410
G242	G3366	4410
G242	G2485	4411
G281	G3496	4411
G203	G3377	4412
G55	G3669	4412
G24	G1143	4413
G55	G3801	4413
G327	G2747	4414
G281	G4198	4414
G298	G566	4415
G55	G4209	4415
G197	G601	4416
G309	G1031	4416
G313	G1701	4417
G87	G1911	4417
G281	G1163	4418
G29	G1494	4418
G55	G1198	4419
G278	G3335	4419
G291	G387	4420
G281	G4092	4420
G213	G2573	4421
G281	G4235	4421
G235	G3558	4422
G313	G4387	4422
G313	G1807	4423
G29	G2834	4423
G92	G652	4424
G242	G3334	4424
G92	G1413	4425
G23	G3826	4425
G73	G410	4426
G313	G3954	4426
G318	G977	4427
G23	G1093	4427
G316	G2254	4428
G278	G3040	4428
G23	G68	4429
G19	G3014	4429
G23	G3518	4430
G242	G3909	4430
G278	G2686	4431
G23	G4030	4431
G278	G3211	4432
G23	G4454	4432
G197	G3023	4433
G92	G3091	4433
G254	G1457	4434
G316	G1756	4434
G259	G2297	4435
G260	G1260	4436
G23	G3205	4436
G122	G673	4437
G23	G3555	4437
G316	G678	4438
G301	G772	4438
G316	G730	4439
G122	G3771	4439
G24	G1038	4440
G316	G1055	4440
G316	G1169	4441
G139	G1822	4441
G316	G2125	4442
G325	G2616	4442
G5	G2335	4443
G316	G2347	4443
G90	G1975	4444
G316	G4481	4444
G291	G1380	4445
G316	G2460	4445
G74	G1497	4446
G316	G3225	4446
G86	G568	4447
G281	G2290	4447
G179	G2908	4448
G281	G3131	4448
G55	G1294	4449
G278	G1764	4449
G55	G1722	4450
G277	G3588	4450
G281	G610	4451
G74	G4163	4451
G242	G451	4452
G55	G1591	4452
G55	G3913	4453
G302	G3947	4453
G5	G2186	4454
G281	G3913	4454
G223	G788	4455
G281	G4484	4455
G55	G277	4456
G278	G3289	4456
G281	G372	4457
G90	G2086	4457
G332	G163	4458
G309	G2766	4458
G163	G332	4459
G23	G3445	4459
G140	G420	4460
G92	G666	4460
G17	G452	4461
G92	G3085	4461
G302	G3059	4462
G313	G3487	4462
G23	G1453	4463
G278	G3548	4463
G23	G2264	4464
G23	G3045	4465
G235	G3802	4465
G316	G2371	4466
G58	G2416	4466
G92	G896	4467
G124	G1422	4467
G23	G202	4468
G242	G3001	4468
G23	G782	4469
G242	G2573	4469
G23	G852	4470
G122	G1474	4470
G93	G1054	4471
G23	G4485	4471
G316	G1202	4472
G318	G2986	4472
G316	G1317	4473
G254	G3472	4473
G183	G3668	4474
G316	G3927	4474
G183	G2079	4475
G316	G4025	4475
G113	G826	4476
G316	G4126	4476
G113	G278	4477
G316	G1664	4477
G316	G2617	4478
G75	G4486	4478
G316	G3317	4479
G274	G3686	4479
G16	G1891	4480
G316	G3492	4480
G325	G1870	4481
G316	G3868	4481
G55	G950	4482
G183	G2707	4482
G183	G1560	4483
G55	G3733	4483
G281	G1434	4484
G183	G1809	4484
G55	G2178	4485
G24	G3684	4485
G323	G2321	4486
G281	G2383	4486
G323	G3831	4487
G55	G3862	4487
G183	G90	4488
G309	G1427	4488
G313	G1427	4489
G24	G2505	4489
G183	G3193	4490
G309	G4236	4490
G325	G511	4491
G55	G1745	4491
G90	G826	4492
G319	G3341	4492
G23	G1770	4493
G23	G2292	4493
G92	G1854	4494
G302	G1884	4494
G23	G3047	4495
G325	G4048	4495
G23	G3105	4496
G325	G4200	4496
G24	G302	4497
G92	G4431	4497
G316	G641	4498
G24	G2616	4498
G316	G901	4499
G278	G2495	4499
G316	G1642	4500
G274	G2259	4500
G199	G788	4501
G316	G2542	4501
G23	G3003	4502
G199	G3845	4502
G278	G1911	4503
G23	G3103	4503
G302	G24	4504
G23	G3968	4504
G316	G4005	4505
G140	G4324	4505
G327	G521	4506
G316	G4177	4506
G316	G379	4507
G278	G2797	4507
G318	G804	4508
G316	G1924	4508
G223	G1065	4509
G316	G2832	4509
G90	G183	4510
G316	G4145	4510
G316	G583	4511
G318	G1731	4511
G278	G1493	4512
G316	G2444	4512
G93	G1412	4513
G23	G2601	4513
G316	G3215	4514
G197	G4505	4514
G93	G2986	4515
G316	G3951	4515
G278	G113	4516
G316	G3277	4516
G55	G1770	4517
G55	G4442	4517
G1	G625	4518
G55	G1470	4518
G260	G690	4519
G55	G3387	4519
G281	G443	4520
G24	G3401	4520
G323	G690	4521
G281	G1999	4521
G55	G2147	4522
G325	G3839	4522
G235	G344	4523
G87	G2977	4523
G309	G47	4524
G302	G3136	4524
G260	G608	4525
G55	G3534	4525
G291	G2544	4526
G281	G3569	4526
G156	G1321	4527
G235	G2821	4527
G23	G30	4528
G242	G972	4528
G23	G2100	4529
G24	G2771	4529
G23	G4001	4530
G24	G4088	4530
G278	G405	4531
G92	G1536	4531
G274	G3625	4532
G92	G4065	4532
G92	G1406	4533
G302	G3636	4533
G87	G1983	4534
G316	G2435	4534
G23	G1076	4535
G87	G3075	4535
G209	G2756	4536
G23	G3799	4536
G318	G733	4537
G316	G794	4537
G316	G1823	4538
G23	G4295	4538
G87	G2163	4539
G316	G2981	4539
G23	G1817	4540
G259	G1829	4540
G254	G2808	4541
G23	G3501	4541
G316	G1289	4542
G331	G1668	4542
G316	G1901	4543
G75	G4219	4543
G316	G3510	4544
G113	G4189	4544
G316	G843	4545
G75	G4285	4545
G316	G2848	4546
G75	G4473	4546
G260	G3139	4547
G316	G4347	4547
G113	G853	4548
G55	G3714	4548
G113	G2432	4549
G55	G3959	4549
G325	G1271	4550
G55	G1355	4550
G84	G87	4551
G55	G310	4551
G281	G1204	4552
G325	G4066	4552
G323	G556	4553
G281	G2502	4553
G5	G1084	4554
G55	G2658	4554
G291	G1493	4555
G281	G2721	4555
G29	G972	4556
G281	G4414	4556
G29	G830	4557
G309	G3780	4557
G331	G1260	4558
G281	G3114	4558
G92	G1689	4559
G24	G4254	4559
G199	G1481	4560
G23	G3611	4560
G302	G3721	4561
G23	G4208	4561
G316	G62	4562
G5	G2970	4562
G23	G609	4563
G90	G960	4563
G87	G883	4564
G23	G1237	4564
G24	G2063	4565
G23	G2200	4565
G316	G1254	4566
G244	G3293	4566
G316	G1935	4567
G244	G3651	4567
G29	G511	4568
G316	G3169	4568
G316	G242	4569
G161	G1608	4569
G316	G1040	4570
G242	G2616	4570
G179	G1304	4571
G316	G1435	4571
G316	G2133	4572
G181	G3862	4572
G316	G2490	4573
G122	G4435	4573
G242	G898	4574
G316	G2840	4574
G278	G1154	4575
G316	G3821	4575
G87	G84	4576
G316	G4254	4576
G316	G306	4577
G93	G3072	4577
G316	G797	4578
G242	G3512	4578
G316	G2045	4579
G278	G3413	4579
G209	G1297	4580
G316	G2984	4580
G281	G1887	4581
G209	G3285	4581
G73	G2975	4582
G55	G4162	4582
G55	G612	4583
G140	G1255	4583
G281	G1567	4584
G244	G3294	4584
G281	G2187	4585
G254	G3468	4585
G281	G2731	4586
G254	G3675	4586
G113	G1706	4587
G281	G3147	4587
G55	G2077	4588
G55	G3357	4588
G277	G583	4589
G55	G3596	4589
G183	G3631	4590
G281	G4303	4590
G282	G3771	4591
G309	G4161	4591
G313	G696	4592
G325	G979	4592
G281	G3	4593
G323	G2637	4593
G281	G1217	4594
G55	G3552	4594
G183	G1559	4595
G281	G2295	4595
G93	G2929	4596
G55	G3951	4596
G313	G789	4597
G263	G960	4597
G331	G1422	4598
G281	G3756	4598
G309	G1007	4599
G302	G1975	4599
G84	G1009	4600
G313	G4127	4600
G3	G1729	4601
G23	G2720	4601
G217	G627	4602
G23	G3516	4602
G278	G213	4603
G92	G2919	4603
G312	G1193	4604
G92	G4419	4604
G124	G2647	4605
G23	G2846	4605
G263	G87	4606
G316	G2131	4606
G316	G2368	4607
G242	G3197	4607
G278	G2401	4608
G316	G3963	4608
G5	G2954	4609
G92	G3209	4609
G316	G231	4610
G270	G3524	4610
G316	G2275	4611
G154	G2314	4611
G156	G37	4612
G316	G2307	4612
G87	G263	4613
G316	G3137	4613
G37	G156	4614
G316	G3642	4614
G213	G488	4615
G23	G2790	4615
G23	G163	4616
G277	G2538	4616
G213	G566	4617
G316	G876	4617
G242	G603	4618
G316	G2426	4618
G259	G1391	4619
G316	G3170	4619
G213	G278	4620
G316	G788	4620
G45	G899	4621
G316	G1165	4621
G316	G1251	4622
G213	G3549	4622
G316	G2538	4623
G29	G2675	4623
G316	G1044	4624
G316	G3185	4624
G318	G3398	4625
G316	G4059	4625
G209	G2528	4626
G281	G3258	4626
G75	G982	4627
G55	G3899	4627
G113	G3670	4628
G281	G3899	4628
G281	G2504	4629
G183	G3517	4629
G291	G585	4630
G281	G2999	4630
G281	G3425	4631
G260	G4398	4631
G242	G3150	4632
G281	G4264	4632
G55	G213	4633
G183	G1354	4633
G281	G215	4634
G121	G404	4634
G55	G619	4635
G154	G3014	4635
G281	G1001	4636
G31	G2138	4636
G55	G1410	4637
G278	G3386	4637
G281	G1889	4638
G199	G1925	4638
G291	G3909	4639
G281	G4456	4639
G313	G498	4640
G156	G3524	4640
G55	G332	4641
G124	G2233	4641
G55	G601	4642
G278	G4007	4642
G55	G1364	4643
G74	G3139	4643
G55	G2520	4644
G74	G3831	4644
G309	G912	4645
G223	G4265	4645
G37	G424	4646
G313	G912	4646
G309	G1356	4647
G90	G4475	4647
G242	G2191	4648
G55	G3641	4648
G92	G702	4649
G140	G2159	4649
G96	G830	4650
G92	G4329	4650
G92	G1682	4651
G24	G4340	4651
G209	G636	4652
G92	G2214	4652
G23	G498	4653
G278	G3964	4653
G23	G1033	4654
G139	G1770	4654
G316	G3464	4655
G23	G879	4656
G242	G997	4656
G23	G2045	4657
G242	G2850	4657
G259	G2838	4658
G23	G3361	4658
G316	G144	4659
G199	G4272	4659
G316	G1060	4660
G242	G1173	4660
G316	G1595	4661
G331	G2075	4661
G140	G845	4662
G316	G2137	4662
G23	G3317	4663
G140	G4160	4663
G316	G433	4664
G277	G958	4664
G316	G452	4665
G331	G3593	4665
G87	G1430	4666
G316	G1523	4666
G278	G791	4667
G316	G2240	4667
G93	G1003	4668
G316	G2781	4668
G281	G2354	4669
G23	G2977	4669
G1	G1234	4670
G55	G3931	4670
G281	G2289	4671
G113	G3197	4671
G313	G1912	4672
G55	G2308	4672
G309	G3018	4673
G55	G4421	4673
G55	G87	4674
G313	G1107	4674
G325	G1023	4675
G309	G2261	4675
G313	G3673	4676
G325	G4415	4676
G260	G684	4677
G55	G852	4677
G48	G343	4678
G281	G3548	4678
G325	G657	4679
G281	G1834	4679
G313	G373	4680
G260	G1378	4680
G325	G399	4681
G23	G991	4681
G325	G1733	4682
G92	G2315	4682
G23	G2075	4683
G92	G3253	4683
G23	G131	4684
G199	G2369	4684
G23	G2173	4685
G24	G4154	4685
G23	G91	4686
G24	G4189	4686
G23	G2187	4687
G3	G2986	4687
G23	G2363	4688
G223	G2434	4688
G274	G1196	4689
G23	G3977	4689
G244	G1019	4690
G23	G4024	4690
G316	G653	4691
G140	G3136	4691
G302	G2344	4692
G316	G2721	4692
G87	G865	4693
G316	G3259	4693
G156	G3544	4694
G316	G4413	4694
G23	G970	4695
G154	G3254	4695
G325	G2923	4696
G23	G4491	4696
G316	G709	4697
G242	G785	4697
G316	G826	4698
G242	G1192	4698
G316	G1306	4699
G254	G3482	4699
G316	G1313	4700
G244	G1672	4700
G87	G55	4701
G316	G1723	4701
G87	G1429	4702
G316	G2113	4702
G254	G2450	4703
G316	G3304	4703
G1	G3541	4704
G316	G4424	4704
G316	G216	4705
G55	G830	4705
G316	G1071	4706
G1	G2842	4706
G316	G505	4707
G323	G1421	4707
G316	G1988	4708
G183	G2066	4708
G113	G1138	4709
G55	G2969	4709
G55	G478	4710
G291	G4486	4710
G87	G2605	4711
G281	G2846	4711
G302	G3571	4712
G281	G3967	4712
G172	G3552	4713
G281	G4452	4713
G281	G1237	4714
G75	G3720	4714
G29	G3762	4715
G281	G4288	4715
G313	G599	4716
G302	G3517	4716
G291	G2057	4717
G92	G2626	4717
G274	G3300	4718
G92	G4021	4718
G23	G2650	4719
G310	G3164	4719
G92	G1028	4720
G302	G2579	4720
G316	G1511	4721
G243	G1782	4721
G316	G2788	4722
G263	G4160	4722
G202	G3994	4723
G316	G732	4724
G23	G2165	4724
G87	G1484	4725
G316	G1567	4725
G24	G810	4726
G316	G2386	4726
G5	G588	4727
G316	G2968	4727
G316	G3474	4728
G206	G4273	4728
G302	G1009	4729
G316	G226	4730
G278	G2168	4730
G316	G684	4731
G121	G2927	4731
G316	G2406	4732
G90	G4165	4732
G140	G1297	4733
G316	G2707	4733
G278	G953	4734
G316	G2850	4734
G55	G1851	4735
G278	G2089	4735
G209	G2225	4736
G281	G4259	4736
G55	G132	4737
G197	G806	4737
G281	G1367	4738
G325	G2852	4738
G302	G1780	4739
G281	G2680	4739
G281	G3985	4740
G209	G4026	4740
G55	G808	4741
G242	G4067	4741
G55	G1414	4742
G122	G3633	4742
G281	G2433	4743
G259	G3668	4743
G209	G4095	4744
G313	G4511	4744
G331	G1199	4745
G309	G1531	4745
G55	G2079	4746
G309	G4327	4746
G92	G548	4747
G291	G636	4747
G313	G2555	4748
G55	G2771	4748
G23	G615	4749
G55	G3059	4749
G23	G644	4750
G260	G2364	4750
G23	G1129	4751
G183	G1367	4751
G23	G1875	4752
G183	G3139	4752
G23	G3568	4753
G183	G3901	4753
G23	G646	4754
G325	G1759	4754
G92	G2657	4755
G325	G2890	4755
G23	G486	4756
G113	G2256	4756
G316	G218	4757
G193	G3147	4757
G90	G2163	4758
G316	G4097	4758
G183	G4254	4759
G316	G4387	4759
G5	G3227	4760
G23	G3917	4760
G316	G115	4761
G291	G1651	4761
G75	G407	4762
G316	G2061	4762
G87	G975	4763
G316	G2757	4763
G29	G1433	4764
G316	G3988	4764
G254	G2252	4765
G316	G4290	4765
G316	G4366	4766
G41	G4489	4766
G93	G1127	4767
G316	G2041	4767
G23	G1265	4768
G316	G1790	4768
G55	G1006	4769
G125	G2134	4769
G281	G207	4770
G23	G3289	4770
G281	G1644	4771
G291	G3724	4771
G281	G1950	4772
G122	G2155	4772
G55	G2352	4773
G302	G3329	4773
G58	G2401	4774
G281	G2482	4774
G55	G3074	4775
G93	G3346	4775
G213	G433	4776
G281	G3285	4776
G213	G2134	4777
G281	G3327	4777
G281	G3532	4778
G23	G3832	4778
G313	G3417	4779
G331	G3684	4779
G318	G979	4780
G55	G1527	4780
G281	G2364	4781
G213	G2463	4781
G331	G2329	4782
G281	G3746	4782
G313	G1593	4783
G325	G2139	4783
G270	G3900	4784
G313	G4508	4784
G183	G2390	4785
G281	G4182	4785
G228	G1009	4786
G235	G1688	4786
G5	G2436	4787
G313	G4350	4787
G313	G1946	4788
G323	G2527	4788
G23	G2110	4789
G291	G4042	4789
G316	G3004	4790
G325	G3663	4790
G90	G1784	4791
G23	G1995	4791
G121	G3009	4792
G23	G3557	4792
G316	G123	4793
G310	G2295	4793
G202	G2709	4794
G316	G3698	4794
G24	G1198	4795
G316	G4099	4795
G23	G2002	4796
G90	G3831	4796
G316	G359	4797
G188	G2315	4797
G316	G1013	4798
G242	G3210	4799
G24	G1113	4800
G316	G2241	4800
G331	G3414	4801
G316	G3641	4801
G55	G1342	4802
G223	G3178	4802
G281	G789	4803
G140	G3945	4803
G23	G1834	4804
G281	G3317	4804
G55	G4177	4805
G209	G4486	4805
G281	G679	4806
G154	G754	4806
G281	G801	4807
G254	G3679	4807
G291	G1184	4808
G281	G2678	4808
G183	G2637	4809
G55	G2794	4809
G281	G3217	4810
G75	G4475	4810
G310	G625	4811
G55	G3867	4811
G310	G1515	4812
G55	G4018	4812
G260	G489	4813
G309	G2473	4813
G93	G3677	4814
G281	G4223	4814
G313	G674	4815
G274	G2538	4815
G235	G1152	4816
G274	G4033	4816
G313	G2400	4817
G259	G4195	4817
G302	G259	4818
G313	G3814	4818
G313	G1514	4819
G24	G3826	4819
G313	G2696	4820
G24	G4223	4820
G92	G993	4821
G3	G4254	4821
G92	G2905	4822
G86	G3908	4822
G242	G93	4823
G302	G3826	4824
G23	G4222	4824
G316	G1455	4825
G302	G2017	4825
G316	G1557	4826
G277	G1608	4826
G259	G302	4827
G316	G4092	4827
G93	G242	4828
G92	G444	4828
G316	G688	4829
G87	G2877	4829
G316	G998	4830
G124	G4300	4830
G140	G2648	4831
G96	G1986	4832
G316	G2569	4832
G87	G1113	4833
G316	G4368	4833
G244	G996	4834
G23	G1298	4834
G316	G1643	4835
G202	G4451	4835
G325	G981	4836
G316	G1549	4836
G55	G1571	4837
G254	G3824	4837
G281	G377	4838
G242	G3968	4838
G197	G891	4839
G55	G1871	4839
G254	G431	4840
G55	G768	4840
G55	G944	4841
G254	G3385	4841
G113	G1421	4842
G55	G2869	4842
G55	G3352	4843
G325	G1184	4844
G55	G3790	4844
G291	G1784	4845
G281	G4214	4845
G313	G1507	4846
G87	G1537	4846
G291	G877	4847
G309	G1699	4847
G313	G2092	4848
G291	G3289	4848
G55	G96	4849
G183	G684	4849
G281	G201	4850
G130	G3902	4850
G113	G2662	4851
G281	G3277	4851
G106	G2230	4852
G281	G3384	4852
G281	G2835	4853
G24	G2928	4853
G213	G1260	4854
G313	G3688	4854
G23	G1912	4855
G183	G2911	4855
G291	G2405	4856
G235	G3547	4856
G92	G314	4857
G223	G3670	4857
G325	G3981	4858
G92	G4139	4858
G23	G1475	4859
G90	G4190	4859
G316	G53	4860
G140	G3571	4860
G316	G527	4861
G242	G675	4861
G23	G2773	4862
G24	G2896	4862
G129	G2065	4863
G136	G1144	4864
G23	G3002	4864
G316	G1300	4865
G259	G3889	4865
G202	G1308	4866
G316	G2116	4866
G316	G2462	4867
G278	G3361	4867
G236	G2153	4868
G316	G3098	4868
G263	G2192	4869
G316	G3128	4869
G316	G3292	4870
G209	G3593	4870
G23	G606	4871
G318	G3641	4871
G316	G741	4872
G278	G3772	4872
G316	G1504	4873
G244	G3253	4873
G331	G1301	4874
G281	G2102	4874
G236	G1371	4875
G281	G2315	4875
G23	G791	4876
G281	G3015	4876
G77	G3762	4877
G55	G4476	4877
G281	G387	4878
G260	G566	4878
G55	G2191	4879
G75	G3300	4879
G325	G1099	4880
G281	G4206	4880
G313	G3447	4881
G1	G3809	4881
G55	G2091	4882
G90	G3975	4882
G183	G611	4883
G313	G4049	4883
G183	G2364	4884
G313	G3115	4884
G92	G864	4885
G228	G2452	4885
G92	G257	4886
G55	G2516	4886
G242	G1764	4887
G92	G4063	4887
G263	G1184	4888
G92	G4504	4888
G23	G1104	4889
G260	G2022	4889
G92	G545	4890
G291	G3663	4890
G23	G3255	4891
G202	G3961	4891
G316	G540	4892
G325	G2527	4892
G23	G149	4893
G87	G1606	4893
G316	G913	4894
G87	G1120	4894
G316	G1758	4895
G23	G2401	4895
G5	G909	4896
G316	G1779	4896
G74	G1491	4897
G316	G2933	4897
G263	G1009	4898
G316	G3838	4898
G316	G104	4899
G87	G3634	4899
G316	G885	4900
G90	G4254	4900
G274	G2528	4901
G23	G4230	4901
G302	G3420	4902
G316	G544	4903
G213	G1220	4903
G316	G617	4904
G242	G4192	4904
G87	G853	4905
G316	G1012	4905
G217	G751	4906
G316	G1757	4906
G316	G2343	4907
G93	G3054	4907
G242	G4295	4908
G316	G4448	4908
G316	G918	4909
G213	G1491	4909
G325	G1754	4910
G55	G2046	4910
G281	G40	4911
G87	G3985	4911
G213	G1544	4912
G281	G1972	4912
G213	G2811	4913
G281	G3422	4913
G197	G2472	4914
G281	G3540	4914
G140	G522	4915
G55	G3603	4915
G313	G230	4916
G331	G1975	4916
G281	G960	4917
G209	G1484	4917
G331	G1392	4918
G281	G1808	4918
G281	G1857	4919
G213	G2082	4919
G331	G399	4920
G281	G2647	4920
G235	G867	4921
G254	G911	4921
G313	G3563	4922
G331	G3677	4922
G75	G3558	4923
G260	G1318	4924
G281	G3253	4924
G113	G3945	4925
G55	G4477	4925
G55	G894	4926
G281	G4477	4926
G313	G2032	4927
G302	G3668	4927
G313	G1827	4928
G75	G2259	4928
G92	G842	4929
G325	G2853	4929
G23	G643	4930
G325	G1049	4930
G5	G3210	4931
G23	G3982	4931
G316	G14	4932
G24	G4324	4932
G242	G694	4933
G92	G4334	4933
G302	G1023	4934
G23	G1123	4934
G29	G566	4935
G23	G2555	4935
G23	G800	4936
G24	G2890	4936
G23	G891	4937
G84	G4314	4937
G23	G2587	4938
G291	G3219	4938
G325	G716	4939
G23	G2979	4939
G271	G3533	4940
G316	G126	4941
G302	G1749	4941
G316	G590	4942
G263	G4475	4942
G316	G605	4943
G331	G2751	4943
G29	G894	4944
G316	G968	4944
G316	G1083	4945
G209	G4300	4945
G316	G1398	4946
G90	G3111	4946
G316	G1414	4947
G140	G3273	4947
G316	G1765	4948
G331	G3606	4948
G316	G1878	4949
G139	G3911	4949
G316	G3270	4950
G87	G3608	4950
G331	G788	4951
G316	G4403	4951
G124	G564	4952
G316	G4426	4952
G316	G315	4953
G55	G1265	4953
G316	G1301	4954
G323	G1318	4954
G316	G2829	4955
G291	G4219	4955
G316	G3011	4956
G325	G4322	4956
G316	G3479	4957
G325	G3911	4957
G254	G2004	4958
G316	G4187	4958
G316	G2679	4959
G172	G3720	4959
G55	G303	4960
G183	G599	4960
G260	G1336	4961
G55	G1352	4961
G281	G1352	4962
G291	G3715	4962
G302	G1049	4963
G55	G3852	4963
G281	G144	4964
G29	G2204	4964
G55	G2108	4965
G74	G3618	4965
G161	G855	4966
G281	G3158	4966
G325	G1813	4967
G55	G3624	4967
G281	G3624	4968
G263	G4265	4968
G309	G142	4969
G183	G2653	4969
G93	G1585	4970
G313	G3191	4970
G281	G511	4971
G274	G1668	4971
G55	G1432	4972
G274	G1730	4972
G281	G1432	4973
G179	G2811	4973
G90	G2259	4974
G281	G2538	4974
G313	G255	4975
G235	G3006	4976
G274	G3280	4976
G242	G2704	4977
G309	G3798	4977
G87	G2191	4978
G313	G3798	4978
G281	G1572	4979
G154	G3032	4979
G281	G2736	4980
G154	G3566	4980
G132	G2352	4981
G55	G3042	4981
G313	G1026	4982
G244	G2726	4982
G29	G738	4983
G313	G2514	4983
G74	G953	4984
G309	G2659	4984
G23	G61	4985
G23	G695	4985
G140	G1603	4986
G92	G2290	4986
G313	G420	4987
G197	G804	4987
G313	G2495	4988
G209	G4324	4988
G243	G3583	4989
G23	G3855	4989
G242	G3219	4990
G92	G4090	4990
G278	G3513	4991
G92	G4153	4991
G23	G279	4992
G278	G3818	4992
G259	G900	4993
G23	G2037	4993
G55	G1460	4994
G23	G2260	4994
G281	G1706	4995
G23	G4289	4995
G92	G243	4996
G75	G3845	4996
G92	G1814	4997
G122	G3477	4997
G92	G2091	4998
G172	G3020	4998
G92	G3294	4999
G291	G3424	4999
G23	G680	5000
G260	G3831	5000
G23	G811	5001
G154	G2929	5001
G23	G3447	5002
G323	G2563	5003
G23	G3992	5003
G316	G950	5004
G228	G2771	5004
G23	G3443	5005
G325	G4405	5005
G113	G407	5006
G23	G3606	5006
G3	G1354	5007
G23	G4011	5007
G316	G1079	5008
G316	G1772	5009
G26	G4047	5009
G3	G1038	5010
G316	G3099	5010
G24	G1983	5011
G316	G3301	5011
G23	G1622	5012
G24	G4416	5012
G316	G943	5013
G87	G2934	5013
G316	G1882	5014
G278	G4487	5014
G242	G611	5015
G316	G3335	5015
G202	G3619	5016
G316	G3635	5016
G325	G3211	5017
G316	G3875	5017
G278	G1603	5018
G316	G4009	5018
G58	G2844	5019
G281	G3516	5019
G325	G2904	5020
G281	G3177	5020
G55	G3485	5021
G278	G4407	5021
G281	G3636	5022
G302	G4473	5022
G274	G1380	5023
G55	G4341	5023
G274	G1942	5024
G281	G2297	5024
G281	G2925	5025
G55	G2879	5026
G74	G3257	5026
G274	G1813	5027
G313	G2335	5027
G319	G663	5028
G90	G2204	5028
G309	G237	5029
G302	G810	5029
G23	G303	5030
G45	G712	5030
G124	G2544	5031
G313	G3831	5031
G209	G420	5032
G92	G3865	5032
G23	G1071	5033
G93	G1793	5033
G87	G1816	5034
G23	G2088	5034
G23	G3579	5035
G129	G3579	5035
G316	G470	5036
G209	G1373	5036
G316	G472	5037
G140	G4475	5037
G316	G2010	5038
G302	G2383	5038
G316	G2356	5039
G331	G2452	5039
G254	G835	5040
G316	G2743	5040
G316	G3142	5041
G254	G3630	5041
G325	G3668	5042
G316	G4113	5042
G23	G1525	5043
G122	G1891	5043
G55	G2683	5044
G23	G3225	5044
G75	G513	5045
G23	G3256	5045
G316	G276	5046
G106	G1163	5046
G316	G2305	5047
G113	G4154	5047
G316	G3063	5048
G325	G4487	5048
G113	G2616	5049
G316	G3744	5049
G75	G657	5050
G316	G3893	5050
G316	G1826	5051
G183	G3721	5051
G90	G1099	5052
G316	G2431	5052
G325	G1741	5053
G316	G2630	5053
G5	G461	5054
G316	G3688	5054
G325	G2662	5055
G316	G4006	5055
G74	G566	5056
G281	G642	5056
G55	G834	5057
G31	G3670	5057
G55	G905	5058
G278	G1038	5058
G281	G1917	5059
G31	G2683	5059
G302	G788	5060
G281	G3000	5060
G55	G3101	5061
G90	G3791	5061
G302	G2557	5062
G309	G2565	5062
G55	G83	5063
G254	G4165	5063
G281	G1498	5064
G24	G2247	5064
G281	G1961	5065
G277	G4235	5065
G199	G1651	5066
G281	G2877	5066
G281	G1806	5067
G298	G3273	5067
G93	G2265	5068
G281	G2748	5068
G96	G2200	5069
G313	G3816	5069
G313	G1134	5070
G302	G1900	5070
G140	G1266	5071
G313	G1889	5071
G96	G894	5072
G313	G2821	5072
G92	G21	5073
G154	G1391	5073
G259	G804	5074
G92	G4477	5074
G23	G247	5075
G213	G1730	5075
G23	G2430	5076
G302	G2844	5076
G242	G3856	5077
G23	G4308	5077
G92	G807	5078
G259	G2993	5078
G316	G715	5079
G209	G1173	5079
G92	G1368	5080
G259	G2573	5080
G77	G1421	5081
G75	G1315	5082
G23	G3422	5082
G55	G384	5083
G23	G4392	5083
G316	G569	5084
G75	G1460	5084
G316	G779	5085
G278	G2645	5085
G260	G394	5086
G316	G1724	5086
G316	G117	5087
G113	G2544	5087
G316	G1587	5088
G87	G3283	5088
G325	G1911	5089
G316	G2867	5089
G316	G3279	5090
G325	G3543	5090
G130	G3529	5091
G316	G3602	5091
G316	G1673	5092
G260	G4183	5092
G202	G384	5093
G316	G2798	5093
G270	G1486	5094
G316	G3592	5094
G316	G11	5095
G24	G675	5095
G316	G1537	5096
G24	G3247	5096
G87	G2538	5097
G316	G3040	5097
G55	G961	5098
G199	G1422	5098
G139	G943	5099
G281	G3278	5099
G55	G794	5100
G331	G2850	5100
G325	G762	5101
G281	G1584	5101
G281	G122	5102
G325	G2600	5102
G274	G804	5103
G281	G1114	5103
G274	G900	5104
G309	G1410	5104
G86	G1322	5105
G309	G3512	5105
G265	G73	5106
G302	G2591	5107
G313	G4208	5107
G112	G826	5108
G92	G2267	5108
G74	G2210	5109
G313	G3450	5109
G316	G184	5110
G278	G4046	5110
G23	G283	5111
G312	G3397	5111
G23	G1725	5112
G274	G2982	5112
G179	G900	5113
G23	G1950	5113
G140	G566	5114
G23	G2978	5114
G37	G2428	5115
G92	G756	5116
G154	G1585	5117
G23	G756	5118
G153	G4449	5118
G278	G1730	5119
G23	G3104	5119
G316	G1048	5120
G24	G3981	5120
G73	G265	5121
G23	G758	5121
G316	G361	5122
G29	G3552	5122
G316	G1014	5123
G242	G3040	5123
G316	G1225	5124
G318	G3593	5124
G122	G3837	5125
G316	G3910	5125
G325	G3079	5126
G316	G4139	5126
G278	G2192	5127
G23	G3954	5127
G316	G900	5128
G242	G4485	5128
G316	G1606	5129
G331	G3826	5129
G77	G1972	5130
G316	G2690	5130
G281	G1738	5131
G75	G2683	5131
G281	G871	5132
G75	G1560	5132
G281	G2124	5133
G212	G3868	5133
G197	G2893	5134
G55	G4023	5134
G291	G1934	5135
G281	G4023	5135
G281	G68	5136
G260	G1659	5136
G183	G695	5137
G281	G1334	5137
G55	G2010	5138
G84	G2579	5138
G260	G556	5139
G309	G2232	5139
G281	G732	5140
G325	G2563	5140
G55	G1381	5141
G203	G3284	5141
G281	G2206	5142
G5	G2826	5142
G281	G2669	5143
G325	G4398	5143
G323	G1304	5144
G55	G3228	5144
G309	G596	5145
G29	G4046	5145
G309	G1425	5146
G154	G2409	5146
G188	G2956	5147
G313	G4311	5147
G313	G707	5148
G223	G3594	5148
G313	G3440	5149
G188	G4269	5149
G263	G2209	5150
G235	G3788	5150
G87	G3510	5151
G92	G3656	5151
G313	G1113	5152
G259	G3291	5152
G23	G15	5153
G29	G3857	5153
G263	G1559	5154
G92	G4347	5154
G23	G3360	5155
G274	G4352	5155
G112	G1266	5156
G92	G1647	5156
G199	G2774	5157
G23	G3086	5157
G23	G3334	5158
G242	G3337	5158
G23	G210	5159
G93	G2709	5159
G23	G2756	5160
G278	G4285	5160
G93	G3075	5161
G23	G3653	5161
G254	G2057	5162
G23	G3949	5162
G316	G189	5163
G188	G1119	5163
G316	G443	5164
G302	G731	5164
G242	G1692	5165
G316	G1737	5165
G316	G1830	5166
G318	G3087	5166
G316	G2665	5167
G318	G3420	5167
G23	G1124	5168
G139	G1979	5168
G140	G1463	5169
G316	G2029	5169
G73	G2086	5170
G316	G3294	5170
G242	G2418	5171
G316	G4393	5171
G278	G1806	5172
G55	G3093	5172
G235	G2461	5173
G197	G4421	5173
G281	G232	5174
G331	G1809	5174
G281	G295	5175
G113	G3210	5175
G55	G1850	5176
G75	G4026	5176
G301	G1321	5177
G55	G2710	5177
G270	G2351	5178
G281	G2710	5178
G55	G3434	5179
G145	G3828	5179
G281	G3688	5180
G75	G4314	5180
G291	G3017	5181
G281	G3902	5181
G90	G2955	5182
G55	G3930	5182
G55	G113	5183
G235	G1929	5183
G55	G2653	5184
G235	G2972	5184
G113	G55	5185
G281	G988	5185
G55	G1838	5186
G113	G2938	5186
G84	G1065	5187
G55	G3010	5187
G309	G2710	5188
G29	G4241	5188
G281	G242	5189
G278	G2066	5189
G281	G1842	5190
G87	G4414	5190
G291	G3211	5191
G281	G3558	5191
G23	G550	5192
G313	G799	5192
G87	G2168	5193
G92	G2666	5193
G23	G391	5194
G90	G2993	5194
G23	G1056	5195
G278	G1829	5195
G92	G2368	5196
G242	G2835	5196
G92	G1145	5197
G282	G4344	5197
G263	G2405	5198
G316	G2429	5198
G23	G1669	5199
G254	G1884	5199
G23	G2228	5200
G223	G2975	5200
G243	G2546	5201
G316	G868	5202
G209	G2928	5202
G316	G897	5203
G23	G3075	5203
G90	G423	5204
G316	G2670	5204
G316	G492	5205
G5	G2230	5205
G316	G587	5206
G325	G1626	5206
G316	G860	5207
G140	G3206	5207
G316	G2729	5208
G242	G3121	5208
G209	G1651	5209
G316	G2998	5209
G23	G2396	5210
G209	G4223	5210
G316	G1507	5211
G331	G2838	5211
G331	G1522	5212
G316	G2551	5212
G259	G675	5213
G55	G4395	5213
G55	G2115	5214
G331	G2896	5214
G55	G3841	5215
G113	G4077	5215
G113	G900	5216
G281	G1662	5216
G281	G2036	5217
G172	G3111	5217
G332	G1086	5218
G281	G2248	5218
G281	G2732	5219
G1	G2762	5219
G183	G4148	5220
G281	G4340	5220
G281	G245	5221
G278	G2751	5221
G55	G1672	5222
G197	G3054	5222
G23	G604	5223
G281	G2226	5223
G199	G3414	5224
G281	G3988	5224
G235	G54	5225
G291	G804	5225
G309	G54	5226
G75	G2927	5226
G313	G3945	5227
G183	G4473	5227
G92	G46	5228
G302	G1038	5228
G313	G2527	5229
G130	G3623	5229
G316	G1416	5230
G183	G4048	5230
G23	G1412	5231
G183	G4200	5231
G125	G1572	5232
G23	G4021	5232
G316	G1824	5233
G75	G3501	5233
G316	G2066	5234
G274	G2210	5234
G316	G232	5235
G325	G2063	5235
G316	G2409	5236
G277	G3771	5236
G41	G3092	5237
G316	G3324	5237
G281	G591	5238
G242	G2853	5238
G281	G296	5239
G223	G2416	5239
G274	G1143	5240
G55	G2701	5240
G309	G355	5241
G282	G2589	5241
G313	G1697	5242
G41	G3422	5242
G281	G671	5243
G140	G3456	5243
G154	G1116	5244
G281	G2014	5244
G281	G2967	5245
G73	G3670	5245
G87	G1464	5246
G281	G3497	5246
G87	G1729	5247
G281	G4207	5247
G242	G635	5248
G313	G1362	5248
G309	G2266	5249
G138	G3378	5249
G281	G1467	5250
G140	G3450	5250
G55	G2905	5251
G140	G3300	5251
G278	G2866	5252
G281	G4202	5252
G154	G1044	5253
G281	G4461	5253
G213	G3569	5254
G235	G3783	5254
G313	G559	5255
G331	G1872	5255
G313	G3327	5256
G213	G3947	5256
G23	G407	5257
G92	G2392	5257
G23	G1957	5258
G139	G4254	5258
G23	G2364	5259
G331	G2644	5259
G23	G2444	5260
G254	G3022	5260
G23	G2466	5261
G254	G3435	5261
G23	G94	5262
G136	G625	5262
G113	G1318	5263
G23	G815	5264
G75	G2401	5264
G23	G2432	5265
G183	G3456	5265
G56	G1163	5266
G323	G2538	5267
G23	G4291	5267
G316	G224	5268
G113	G753	5268
G316	G1593	5269
G90	G3668	5269
G316	G2861	5270
G75	G4160	5270
G316	G163	5271
G242	G4252	5271
G316	G921	5272
G113	G1741	5272
G316	G1467	5273
G113	G4254	5273
G281	G135	5274
G260	G4344	5274
G281	G158	5275
G183	G3514	5275
G55	G695	5276
G302	G4205	5276
G55	G1260	5277
G113	G3696	5277
G325	G569	5278
G55	G1832	5278
G325	G2726	5279
G281	G3582	5279
G310	G2186	5280
G281	G4026	5280
G313	G334	5281
G291	G2344	5281
G281	G705	5282
G291	G3280	5282
G281	G744	5283
G263	G3594	5283
G55	G1051	5284
G263	G2902	5284
G55	G1539	5285
G90	G3824	5285
G156	G1587	5286
G281	G3526	5286
G23	G2752	5287
G281	G4447	5287
G313	G221	5288
G242	G2926	5288
G309	G962	5289
G83	G1474	5289
G74	G684	5290
G313	G2963	5290
G87	G1198	5291
G55	G4299	5291
G274	G500	5292
G313	G2271	5292
G199	G2544	5293
G309	G2616	5293
G92	G2068	5294
G24	G3677	5294
G29	G1217	5295
G92	G2735	5295
G5	G1624	5296
G92	G1709	5296
G274	G775	5297
G92	G2359	5297
G29	G699	5298
G92	G2571	5298
G23	G237	5299
G87	G3475	5299
G140	G2209	5300
G23	G3551	5300
G154	G3329	5301
G23	G3888	5301
G316	G2154	5302
G93	G2622	5302
G277	G3129	5303
G316	G4054	5303
G23	G136	5304
G254	G4215	5304
G23	G200	5305
G242	G2653	5305
G23	G232	5306
G331	G3102	5306
G23	G538	5307
G254	G4109	5307
G55	G1035	5308
G23	G1317	5308
G113	G2853	5309
G23	G4034	5309
G316	G376	5310
G55	G3826	5310
G316	G2126	5311
G325	G2589	5311
G316	G3096	5312
G23	G4252	5312
G183	G1445	5313
G316	G4418	5313
G316	G547	5314
G24	G4219	5314
G316	G1421	5315
G233	G1937	5315
G316	G1985	5316
G75	G2570	5316
G90	G1023	5317
G316	G2015	5317
G316	G2673	5318
G291	G3001	5318
G316	G2771	5319
G325	G3400	5319
G316	G3000	5320
G24	G3901	5320
G24	G3514	5321
G316	G4508	5321
G55	G123	5322
G84	G500	5322
G281	G565	5323
G84	G3059	5323
G281	G1037	5324
G242	G3804	5324
G313	G300	5325
G263	G1546	5325
G309	G1625	5326
G274	G3549	5326
G309	G3601	5327
G29	G4423	5327
G90	G2321	5328
G313	G3601	5328
G55	G542	5329
G260	G4126	5329
G55	G1251	5330
G244	G1266	5330
G245	G1972	5331
G281	G3770	5331
G96	G705	5332
G55	G4331	5332
G90	G3318	5333
G55	G4463	5333
G313	G1072	5334
G156	G3211	5334
G313	G1148	5335
G29	G2528	5335
G90	G1343	5336
G235	G2851	5336
G55	G593	5337
G23	G2838	5337
G55	G2388	5338
G154	G3346	5338
G313	G1452	5339
G55	G3902	5339
G235	G1640	5340
G87	G2463	5340
G318	G1143	5341
G92	G1495	5341
G23	G35	5342
G302	G4165	5342
G23	G438	5343
G147	G778	5343
G23	G773	5344
G278	G1741	5344
G298	G894	5345
G23	G1595	5345
G274	G2938	5346
G23	G3034	5346
G278	G1942	5347
G23	G3526	5347
G92	G23	5348
G278	G3215	5348
G92	G1378	5349
G325	G4406	5349
G316	G99	5350
G259	G743	5350
G316	G560	5351
G242	G3818	5351
G278	G423	5352
G23	G627	5352
G278	G1500	5353
G316	G3956	5353
G316	G4264	5354
G318	G4473	5354
G331	G2191	5355
G316	G4317	5355
G23	G1255	5356
G331	G4475	5356
G23	G1831	5357
G331	G2877	5357
G316	G41	5358
G55	G3670	5358
G316	G870	5359
G270	G4066	5359
G316	G1144	5360
G75	G2452	5360
G316	G1601	5361
G291	G3670	5361
G55	G762	5362
G316	G1697	5362
G316	G2477	5363
G325	G4414	5363
G260	G1234	5364
G316	G3541	5364
G183	G3206	5365
G316	G3661	5365
G122	G1608	5366
G316	G4482	5366
G23	G2645	5367
G161	G2725	5367
G316	G1379	5368
G188	G4201	5368
G42	G1951	5369
G316	G3102	5369
G291	G599	5370
G316	G3235	5370
G323	G1336	5371
G316	G3791	5371
G29	G1659	5372
G316	G1768	5372
G281	G630	5373
G154	G2476	5373
G55	G29	5374
G245	G83	5374
G281	G229	5375
G90	G1487	5375
G281	G856	5376
G278	G3961	5376
G281	G1322	5377
G90	G3718	5377
G179	G505	5378
G281	G2078	5378
G55	G2169	5379
G278	G2297	5379
G31	G1484	5380
G55	G4072	5380
G29	G4042	5381
G281	G4072	5381
G83	G245	5382
G55	G4352	5382
G244	G2993	5383
G313	G3119	5383
G313	G52	5384
G86	G953	5384
G309	G1786	5385
G86	G2089	5385
G313	G1800	5386
G318	G3361	5386
G313	G1819	5387
G57	G3911	5387
G278	G1972	5388
G309	G3875	5388
G154	G535	5389
G235	G4182	5389
G313	G1683	5390
G259	G2927	5390
G313	G1941	5391
G29	G4075	5391
G242	G1140	5392
G313	G2707	5392
G313	G3265	5393
G242	G3297	5393
G92	G2400	5394
G73	G4160	5394
G23	G981	5395
G92	G2056	5395
G209	G1560	5396
G23	G2094	5396
G23	G2449	5397
G209	G2579	5397
G197	G2077	5398
G23	G3115	5398
G92	G120	5399
G93	G2783	5399
G278	G1291	5400
G92	G2055	5400
G23	G83	5401
G331	G386	5401
G23	G1366	5402
G331	G1418	5402
G87	G1763	5403
G23	G2581	5404
G254	G3843	5404
G113	G2258	5405
G55	G1749	5406
G23	G3124	5406
G113	G4026	5407
G23	G4442	5407
G113	G1143	5408
G316	G2350	5408
G113	G2726	5409
G316	G3349	5409
G316	G135	5410
G55	G2982	5410
G316	G3348	5411
G113	G3625	5411
G55	G2226	5412
G316	G3998	5412
G316	G179	5413
G55	G4295	5413
G316	G1509	5414
G75	G2544	5414
G84	G1127	5415
G316	G2370	5415
G291	G451	5416
G316	G2524	5416
G113	G862	5417
G316	G3045	5417
G316	G4141	5418
G113	G4238	5418
G24	G1099	5419
G316	G4462	5419
G316	G52	5420
G199	G1315	5420
G325	G943	5421
G316	G1993	5421
G24	G979	5422
G316	G2284	5422
G158	G1515	5423
G316	G3486	5423
G281	G335	5424
G274	G3210	5424
G90	G979	5425
G55	G1671	5425
G281	G298	5426
G298	G4103	5426
G281	G286	5427
G23	G2109	5427
G55	G1184	5428
G24	G1263	5428
G281	G1315	5429
G24	G3947	5429
G318	G2514	5430
G55	G2759	5430
G278	G1497	5431
G55	G3787	5431
G90	G2209	5432
G55	G3795	5432
G246	G1628	5433
G55	G2316	5433
G281	G2386	5434
G83	G2811	5434
G24	G2329	5435
G281	G2579	5435
G259	G2219	5436
G281	G3762	5436
G199	G2838	5437
G281	G4252	5437
G325	G3830	5438
G281	G4285	5438
G313	G3248	5439
G298	G4407	5439
G92	G395	5440
G179	G3152	5440
G92	G1130	5441
G223	G2259	5441
G318	G1544	5442
G92	G2730	5442
G29	G1747	5443
G92	G3829	5443
G24	G698	5444
G23	G1575	5444
G23	G2750	5445
G235	G3332	5445
G23	G3265	5446
G235	G4414	5446
G87	G1617	5447
G92	G2270	5447
G316	G165	5448
G122	G488	5448
G23	G1758	5449
G139	G4435	5449
G23	G2285	5450
G23	G2374	5450
G23	G3026	5451
G23	G4223	5451
G316	G612	5452
G213	G2683	5452
G316	G802	5453
G278	G1295	5453
G316	G1126	5454
G325	G2813	5454
G316	G1536	5455
G73	G3346	5455
G316	G3266	5456
G302	G4176	5456
G23	G862	5457
G23	G1111	5457
G23	G1343	5458
G316	G2130	5458
G242	G2501	5459
G316	G2521	5459
G316	G2594	5460
G122	G3569	5460
G140	G1009	5461
G316	G3107	5461
G23	G698	5462
G316	G3196	5462
G93	G2673	5463
G316	G3666	5463
G23	G448	5464
G23	G2369	5464
G316	G675	5465
G318	G2617	5465
G316	G1069	5466
G259	G1714	5466
G316	G2513	5467
G233	G3383	5467
G113	G384	5468
G316	G3257	5468
G106	G2867	5469
G316	G3473	5469
G200	G822	5470
G316	G3865	5470
G183	G2928	5471
G316	G4084	5471
G172	G1443	5472
G316	G1661	5472
G113	G2648	5473
G316	G4292	5473
G281	G4386	5474
G75	G4467	5474
G291	G1560	5475
G55	G4017	5475
G291	G3247	5476
G281	G4017	5476
G55	G186	5477
G228	G2259	5477
G55	G1615	5478
G113	G3566	5478
G55	G2001	5479
G55	G3818	5479
G69	G3459	5480
G55	G3564	5480
G235	G1472	5481
G90	G1500	5481
G48	G104	5482
G313	G1472	5482
G313	G344	5483
G96	G3902	5483
G104	G48	5484
G281	G585	5484
G55	G1459	5485
G90	G4160	5485
G242	G2297	5486
G281	G2321	5486
G278	G611	5487
G55	G3452	5487
G116	G3333	5488
G281	G3862	5488
G254	G1446	5489
G55	G4378	5489
G23	G1433	5490
G313	G3443	5490
G17	G1948	5491
G313	G3473	5491
G278	G1120	5492
G281	G2586	5492
G278	G2321	5493
G55	G2617	5493
G87	G2585	5494
G281	G2845	5494
G106	G1868	5495
G55	G3046	5495
G313	G294	5496
G132	G3711	5496
G242	G853	5497
G313	G2598	5497
G313	G1203	5498
G140	G2476	5498
G313	G386	5499
G23	G1522	5499
G277	G684	5500
G313	G3061	5500
G23	G1542	5501
G209	G2852	5501
G124	G1253	5502
G23	G2727	5502
G92	G425	5503
G278	G778	5504
G92	G3107	5504
G318	G1630	5505
G92	G3409	5505
G124	G375	5506
G23	G2687	5506
G92	G923	5507
G244	G1897	5507
G316	G320	5508
G242	G3401	5508
G259	G1191	5509
G316	G2608	5509
G209	G2771	5510
G23	G2748	5511
G331	G4183	5511
G1	G982	5512
G23	G3748	5512
G23	G768	5513
G55	G972	5513
G23	G1945	5514
G183	G3136	5514
G183	G1870	5515
G23	G2196	5515
G291	G1870	5516
G23	G2403	5516
G316	G3637	5517
G183	G4344	5517
G316	G499	5518
G55	G1227	5518
G55	G2247	5519
G316	G3889	5519
G281	G1750	5520
G325	G3631	5520
G302	G1184	5521
G55	G3779	5521
G291	G1234	5522
G313	G1273	5522
G55	G706	5523
G29	G4235	5523
G55	G1823	5524
G24	G2537	5524
G274	G566	5525
G281	G2477	5525
G75	G1050	5526
G281	G2516	5526
G278	G3055	5527
G55	G4326	5527
G24	G23	5528
G55	G396	5528
G183	G1165	5529
G281	G2422	5529
G281	G3973	5530
G199	G4242	5530
G24	G1759	5531
G309	G3724	5531
G36	G936	5532
G281	G3572	5532
G5	G1524	5533
G313	G2118	5533
G92	G1383	5534
G23	G3386	5534
G92	G44	5535
G242	G2537	5535
G325	G625	5536
G92	G796	5536
G92	G2008	5537
G325	G2955	5537
G92	G3235	5538
G23	G3393	5538
G23	G443	5539
G325	G1806	5539
G23	G953	5540
G278	G1124	5540
G156	G1540	5541
G23	G3408	5541
G235	G384	5542
G23	G3574	5542
G23	G617	5543
G254	G2557	5543
G23	G793	5544
G202	G3965	5544
G316	G1302	5545
G24	G4095	5545
G242	G801	5546
G23	G2921	5546
G179	G3485	5547
G226	G1253	5548
G23	G3430	5548
G23	G4081	5549
G202	G4176	5549
G278	G4011	5550
G316	G4268	5550
G316	G43	5551
G90	G3677	5551
G316	G408	5552
G325	G2472	5552
G23	G24	5553
G316	G451	5553
G316	G475	5554
G331	G2079	5554
G316	G960	5555
G140	G3947	5555
G254	G1172	5556
G316	G1250	5556
G316	G1382	5557
G278	G4272	5557
G259	G1127	5558
G316	G1828	5558
G316	G1829	5559
G202	G3313	5559
G316	G3222	5560
G331	G3322	5560
G316	G979	5561
G140	G2146	5561
G316	G1373	5562
G318	G2792	5562
G316	G2930	5563
G316	G3038	5564
G23	G4254	5564
G259	G1315	5565
G316	G3756	5565
G197	G1654	5566
G316	G3768	5566
G318	G2297	5567
G316	G4038	5567
G316	G1945	5568
G254	G3058	5568
G113	G1433	5569
G316	G3646	5569
G281	G2249	5570
G113	G3721	5570
G75	G900	5571
G281	G2931	5571
G270	G2686	5572
G55	G3149	5572
G281	G3959	5573
G291	G4026	5573
G281	G778	5574
G1	G3694	5574
G242	G337	5575
G55	G2006	5575
G309	G151	5576
G75	G1065	5576
G313	G3364	5577
G75	G3715	5577
G130	G26	5578
G55	G361	5578
G323	G29	5579
G281	G3050	5579
G246	G243	5580
G55	G3550	5580
G313	G359	5581
G24	G2390	5581
G309	G1042	5582
G24	G3285	5582
G318	G534	5583
G235	G2313	5583
G313	G2313	5584
G183	G2405	5584
G309	G2399	5585
G263	G3919	5585
G310	G751	5586
G235	G3710	5586
G274	G2707	5587
G313	G4402	5587
G124	G2034	5588
G281	G3372	5588
G243	G246	5589
G281	G3618	5589
G23	G384	5590
G281	G3970	5590
G309	G1079	5591
G325	G2192	5591
G313	G1247	5592
G203	G2611	5592
G281	G2798	5593
G154	G3659	5593
G92	G561	5594
G90	G1494	5594
G302	G3718	5595
G313	G4140	5595
G259	G93	5596
G313	G4460	5596
G93	G259	5597
G23	G3635	5597
G92	G1450	5598
G274	G3178	5598
G154	G788	5599
G92	G3445	5599
G313	G791	5600
G92	G2462	5601
G242	G3254	5601
G29	G323	5602
G92	G2777	5602
G23	G2641	5603
G209	G3762	5603
G23	G3275	5604
G242	G4224	5604
G23	G44	5605
G26	G130	5605
G26	G1471	5606
G23	G1921	5606
G302	G2204	5607
G23	G2910	5607
G316	G37	5608
G242	G4353	5608
G316	G3183	5609
G140	G3280	5609
G325	G2163	5610
G316	G4001	5610
G242	G2935	5611
G316	G4409	5611
G316	G271	5612
G154	G2783	5612
G316	G2032	5613
G278	G2923	5613
G209	G556	5614
G316	G2824	5614
G254	G1408	5615
G316	G3682	5615
G259	G713	5616
G316	G4510	5616
G316	G305	5617
G233	G1835	5617
G113	G2165	5618
G316	G2322	5618
G75	G2416	5619
G316	G2717	5619
G55	G2329	5620
G316	G2920	5620
G316	G2592	5621
G75	G4183	5621
G130	G673	5622
G55	G3645	5622
G313	G1014	5623
G302	G3283	5623
G235	G1738	5624
G77	G3824	5624
G113	G499	5625
G55	G1552	5625
G260	G958	5626
G281	G2258	5626
G278	G1537	5627
G55	G2681	5627
G55	G336	5628
G281	G2681	5628
G90	G2139	5629
G281	G3066	5629
G75	G291	5630
G281	G3424	5630
G84	G1143	5631
G310	G1820	5632
G55	G3797	5632
G325	G1138	5633
G281	G3828	5633
G291	G1729	5634
G281	G4301	5634
G309	G304	5635
G325	G3676	5635
G309	G2886	5636
G325	G3985	5636
G281	G767	5637
G329	G4224	5637
G281	G1246	5638
G274	G1265	5638
G90	G1310	5639
G281	G2159	5639
G281	G2165	5640
G263	G3901	5640
G55	G2179	5641
G90	G3275	5641
G41	G1503	5642
G281	G2278	5642
G309	G789	5643
G179	G2390	5643
G291	G75	5644
G313	G1016	5644
G313	G1103	5645
G263	G2648	5645
G147	G1911	5646
G309	G2785	5646
G313	G453	5647
G140	G3340	5647
G313	G1119	5648
G29	G3320	5648
G55	G1953	5649
G223	G4154	5649
G83	G1972	5650
G313	G2378	5650
G235	G930	5651
G259	G1193	5651
G86	G1060	5652
G313	G1612	5652
G242	G2241	5653
G235	G3174	5653
G138	G913	5654
G92	G3574	5654
G92	G2144	5655
G282	G1730	5656
G92	G3292	5656
G209	G1023	5657
G316	G1596	5657
G23	G652	5658
G209	G4406	5658
G23	G854	5659
G24	G2935	5659
G23	G1156	5660
G96	G4466	5660
G23	G1849	5661
G23	G3102	5661
G23	G415	5662
G124	G2505	5662
G23	G1052	5663
G209	G1310	5663
G209	G562	5664
G316	G129	5665
G209	G2386	5665
G316	G454	5666
G154	G698	5666
G23	G562	5667
G316	G667	5667
G316	G718	5668
G139	G4189	5668
G316	G959	5669
G209	G2616	5669
G316	G1242	5670
G259	G3718	5670
G316	G1268	5671
G113	G3136	5671
G316	G1470	5672
G55	G1484	5673
G316	G3379	5673
G55	G3676	5674
G316	G4491	5674
G316	G507	5675
G75	G1651	5675
G316	G890	5676
G323	G1659	5676
G316	G2102	5677
G24	G2159	5677
G242	G3377	5678
G316	G4314	5678
G316	G1500	5679
G242	G3386	5679
G274	G705	5680
G316	G3487	5680
G24	G992	5681
G316	G4103	5681
G302	G513	5682
G55	G1083	5682
G29	G705	5683
G55	G3738	5683
G235	G4184	5684
G183	G4382	5684
G281	G213	5685
G325	G3059	5685
G55	G526	5686
G3	G3802	5686
G55	G1503	5687
G188	G1619	5687
G281	G2856	5688
G298	G4406	5688
G90	G1661	5689
G55	G3137	5689
G55	G3964	5690
G302	G4423	5690
G87	G3824	5691
G55	G4068	5691
G90	G2168	5692
G281	G4242	5692
G281	G724	5693
G242	G4326	5693
G281	G1277	5694
G274	G3020	5694
G55	G2718	5695
G291	G4031	5695
G302	G2711	5696
G281	G3485	5696
G313	G1356	5697
G254	G2585	5697
G309	G3718	5698
G154	G4473	5698
G313	G3829	5699
G309	G1231	5700
G213	G3901	5700
G242	G2915	5701
G55	G4103	5701
G313	G3195	5702
G259	G3791	5702
G259	G1749	5703
G316	G2349	5703
G92	G769	5704
G325	G4116	5704
G92	G1496	5705
G219	G3057	5705
G92	G1379	5706
G278	G4075	5706
G140	G2463	5707
G92	G2599	5707
G23	G779	5708
G140	G3495	5708
G213	G1009	5709
G316	G4343	5709
G23	G3127	5710
G213	G3953	5710
G242	G486	5711
G197	G1184	5712
G23	G4141	5712
G254	G1903	5713
G23	G4244	5713
G316	G1519	5714
G259	G4365	5714
G113	G1297	5715
G316	G2915	5715
G113	G2390	5716
G316	G4197	5716
G23	G394	5717
G113	G3901	5717
G23	G833	5718
G75	G2579	5718
G3	G2085	5719
G23	G2593	5719
G23	G3059	5720
G183	G4388	5720
G23	G3618	5721
G106	G4333	5721
G301	G430	5722
G316	G1214	5722
G316	G1665	5723
G260	G3210	5723
G228	G1143	5724
G316	G2181	5724
G113	G1942	5725
G316	G2842	5725
G113	G599	5726
G316	G3081	5726
G167	G16	5727
G213	G1950	5728
G316	G4272	5728
G55	G174	5729
G24	G2364	5729
G24	G1392	5730
G55	G3427	5730
G55	G893	5731
G203	G3274	5731
G291	G1813	5732
G55	G2511	5732
G5	G2223	5733
G281	G2841	5733
G177	G526	5734
G55	G2892	5734
G323	G2190	5735
G55	G3834	5735
G75	G3694	5736
G281	G3859	5736
G313	G954	5737
G199	G992	5737
G235	G1107	5738
G161	G3313	5738
G309	G1107	5739
G73	G4195	5739
G235	G2261	5740
G24	G4224	5740
G319	G2261	5741
G79	G3835	5741
G313	G2857	5742
G242	G4241	5742
G281	G793	5743
G16	G3195	5743
G281	G956	5744
G242	G2838	5744
G281	G3429	5745
G87	G3485	5745
G90	G2896	5746
G55	G3887	5746
G235	G263	5747
G254	G1405	5747
G313	G779	5748
G254	G1952	5748
G309	G1720	5749
G93	G3193	5749
G278	G1522	5750
G281	G1773	5750
G281	G2595	5751
G331	G2813	5751
G16	G167	5752
G281	G3958	5752
G23	G4242	5753
G55	G4266	5753
G331	G675	5754
G313	G1642	5754
G23	G713	5755
G92	G3711	5755
G77	G1260	5756
G23	G1356	5756
G23	G1461	5757
G113	G1497	5757
G113	G1045	5758
G316	G3855	5758
G92	G312	5759
G136	G742	5759
G23	G156	5760
G291	G384	5760
G260	G3322	5761
G23	G1944	5762
G75	G3569	5762
G23	G2167	5763
G325	G2401	5763
G75	G1143	5764
G23	G2424	5764
G274	G209	5765
G23	G3370	5765
G316	G1383	5766
G167	G1901	5766
G291	G1749	5767
G316	G2763	5767
G83	G1421	5768
G316	G4021	5768
G316	G2559	5769
G202	G3670	5769
G316	G3626	5770
G84	G4160	5770
G325	G1154	5771
G316	G4339	5771
G228	G575	5772
G23	G848	5772
G183	G865	5773
G316	G3119	5773
G310	G588	5774
G316	G227	5775
G223	G770	5775
G316	G2196	5776
G281	G388	5777
G31	G979	5777
G281	G912	5778
G291	G3381	5778
G302	G386	5779
G281	G2299	5779
G281	G2491	5780
G302	G4421	5780
G313	G631	5781
G86	G3837	5781
G281	G452	5782
G244	G3945	5782
G281	G685	5783
G121	G4352	5783
G328	G235	5784
G55	G811	5784
G281	G1254	5785
G278	G2307	5785
G55	G2221	5786
G23	G3118	5786
G55	G3251	5787
G24	G3860	5787
G29	G1350	5788
G55	G3985	5788
G29	G1471	5789
G281	G3996	5789
G235	G328	5790
G281	G4349	5790
G242	G1271	5791
G235	G2881	5791
G281	G879	5792
G140	G2908	5792
G281	G1497	5793
G244	G1942	5793
G278	G1617	5794
G281	G2190	5794
G55	G2988	5795
G302	G3723	5795
G281	G1487	5796
G318	G1743	5796
G302	G1474	5797
G313	G1509	5797
G122	G2089	5798
G313	G2231	5798
G277	G1747	5799
G313	G3583	5799
G318	G770	5800
G92	G1387	5800
G209	G274	5801
G313	G629	5801
G254	G2327	5802
G309	G3345	5802
G92	G1572	5803
G254	G2837	5803
G23	G217	5804
G291	G1315	5804
G23	G2962	5805
G202	G3491	5805
G92	G817	5806
G113	G3111	5806
G92	G1343	5807
G55	G2662	5807
G92	G2058	5808
G55	G3495	5808
G23	G851	5809
G323	G2707	5809
G23	G1252	5810
G323	G4344	5810
G291	G900	5811
G23	G1527	5811
G113	G3552	5812
G23	G3746	5812
G23	G711	5813
G24	G4011	5813
G183	G1621	5814
G23	G3570	5814
G242	G3422	5815
G23	G3732	5815
G316	G1264	5816
G87	G1552	5816
G90	G705	5817
G316	G3822	5817
G316	G29	5818
G325	G2516	5818
G223	G598	5819
G316	G2816	5819
G242	G2066	5820
G316	G2449	5820
G325	G1165	5821
G316	G2796	5821
G55	G2909	5822
G278	G3378	5822
G321	G2815	5823
G55	G3972	5823
G274	G2736	5824
G281	G3999	5824
G281	G347	5825
G213	G3316	5825
G121	G1164	5826
G55	G2288	5826
G90	G1198	5827
G281	G2571	5827
G199	G2276	5828
G281	G2978	5828
G223	G278	5829
G281	G3552	5829
G313	G1419	5830
G271	G2757	5830
G309	G1603	5831
G258	G3168	5831
G313	G3008	5832
G138	G3837	5832
G309	G3599	5833
G24	G3715	5833
G278	G223	5834
G319	G3599	5834
G318	G440	5835
G281	G572	5835
G281	G2247	5836
G235	G4285	5836
G188	G1391	5837
G281	G3105	5837
G313	G21	5838
G209	G4077	5838
G313	G108	5839
G209	G3919	5839
G281	G474	5840
G197	G3723	5840
G309	G2330	5841
G242	G3584	5841
G23	G2166	5842
G313	G2560	5842
G331	G1481	5843
G313	G3758	5843
G331	G1164	5844
G92	G1409	5844
G254	G3032	5845
G92	G3719	5845
G316	G2101	5846
G55	G979	5847
G316	G2885	5847
G113	G2364	5848
G23	G3564	5848
G183	G770	5849
G92	G911	5849
G92	G1319	5850
G260	G4103	5850
G92	G1805	5851
G55	G2648	5851
G24	G1429	5852
G92	G1880	5852
G84	G1460	5853
G92	G2516	5853
G92	G3499	5854
G260	G4414	5854
G316	G531	5855
G26	G4134	5855
G23	G219	5856
G5	G608	5856
G23	G339	5857
G3	G3193	5857
G3	G1638	5858
G23	G4498	5858
G316	G2052	5859
G291	G2911	5859
G199	G1124	5860
G316	G2654	5860
G242	G2138	5861
G316	G2908	5861
G41	G2315	5862
G23	G3426	5862
G316	G89	5863
G242	G2166	5863
G316	G1100	5864
G325	G4172	5864
G316	G3582	5865
G23	G4324	5865
G316	G90	5866
G156	G4433	5866
G316	G708	5867
G263	G1902	5867
G281	G2067	5868
G263	G2086	5868
G325	G1025	5869
G281	G3444	5869
G55	G2099	5870
G87	G2644	5870
G223	G1367	5871
G313	G3012	5871
G313	G683	5872
G281	G481	5873
G278	G1198	5873
G55	G1076	5874
G213	G2973	5874
G281	G1702	5875
G213	G4219	5875
G55	G2056	5876
G325	G2284	5876
G58	G1204	5877
G55	G2687	5877
G55	G3633	5878
G242	G4116	5878
G281	G1144	5879
G16	G2196	5879
G281	G2039	5880
G87	G3804	5880
G313	G957	5881
G213	G1255	5881
G278	G3436	5882
G235	G3773	5882
G254	G4194	5883
G235	G4463	5883
G281	G2904	5884
G197	G3990	5884
G1	G2616	5885
G319	G3814	5885
G291	G341	5886
G281	G3889	5886
G23	G3112	5887
G122	G3529	5887
G313	G771	5888
G113	G960	5888
G313	G2016	5889
G106	G2186	5889
G172	G505	5890
G92	G3970	5890
G113	G2209	5891
G313	G3203	5891
G92	G944	5892
G75	G1544	5892
G92	G1156	5893
G75	G1234	5893
G23	G1868	5894
G183	G2644	5894
G23	G2151	5895
G310	G2351	5895
G172	G291	5896
G23	G4096	5896
G92	G1325	5897
G172	G3654	5897
G325	G1263	5898
G92	G3994	5898
G274	G513	5899
G92	G1428	5899
G325	G1304	5900
G92	G1983	5900
G23	G184	5901
G42	G1619	5901
G274	G1433	5902
G23	G1458	5902
G75	G1679	5903
G23	G1726	5903
G316	G2710	5904
G90	G1621	5905
G316	G3260	5905
G90	G2331	5906
G316	G3936	5906
G179	G2401	5907
G23	G4016	5907
G17	G2252	5908
G23	G4104	5908
G23	G1163	5909
G271	G4401	5909
G23	G1913	5910
G302	G1544	5911
G16	G1901	5912
G23	G3747	5912
G29	G1463	5913
G23	G4328	5913
G291	G172	5914
G23	G4403	5914
G177	G1909	5915
G316	G2118	5915
G24	G522	5916
G316	G3551	5916
G316	G818	5917
G235	G4195	5917
G298	G972	5918
G316	G1796	5918
G122	G139	5919
G316	G1867	5919
G316	G3135	5920
G242	G3569	5920
G263	G544	5921
G316	G3297	5921
G87	G3572	5922
G316	G3776	5922
G274	G2463	5923
G316	G4153	5923
G140	G513	5924
G316	G4173	5924
G23	G2209	5925
G316	G4497	5925
G302	G1065	5926
G23	G3522	5926
G316	G661	5927
G327	G4366	5927
G139	G122	5928
G316	G2237	5928
G278	G569	5929
G316	G3725	5929
G318	G1095	5930
G316	G2961	5930
G281	G963	5931
G278	G1263	5931
G55	G234	5932
G242	G1304	5932
G281	G441	5933
G325	G870	5933
G313	G1693	5934
G277	G1730	5934
G281	G153	5935
G302	G3558	5935
G281	G1566	5936
G139	G4132	5936
G281	G2727	5937
G278	G3312	5937
G309	G2234	5938
G278	G4172	5938
G281	G1186	5939
G259	G4215	5939
G55	G1692	5940
G140	G2927	5940
G209	G603	5941
G281	G1760	5941
G209	G894	5942
G281	G2468	5942
G331	G1559	5943
G281	G2794	5943
G113	G1049	5944
G55	G3397	5944
G113	G1560	5945
G281	G4464	5945
G24	G1861	5946
G281	G4490	5946
G291	G1706	5947
G235	G2473	5947
G313	G82	5948
G75	G4189	5948
G310	G5	5949
G92	G267	5949
G281	G1341	5950
G90	G3136	5950
G281	G1468	5951
G291	G2736	5951
G313	G1863	5952
G302	G3200	5952
G258	G1706	5953
G313	G2130	5953
G90	G2138	5954
G313	G2443	5954
G325	G1747	5955
G284	G1251	5956
G281	G3830	5956
G242	G420	5957
G313	G1389	5957
G325	G3696	5958
G309	G4419	5958
G24	G1443	5959
G92	G2903	5959
G29	G74	5960
G313	G1115	5960
G5	G310	5961
G92	G2283	5961
G92	G3200	5962
G291	G3436	5962
G90	G2544	5963
G92	G4188	5963
G313	G2725	5964
G90	G2826	5964
G23	G1264	5965
G16	G2007	5965
G278	G2204	5966
G23	G2354	5966
G278	G2707	5967
G23	G2973	5967
G302	G2993	5968
G23	G3067	5968
G90	G2177	5969
G23	G3155	5969
G74	G29	5970
G23	G611	5970
G23	G489	5971
G23	G1848	5971
G316	G445	5972
G316	G1722	5973
G140	G2165	5973
G318	G2591	5974
G316	G3126	5974
G23	G635	5975
G92	G3853	5975
G316	G2180	5976
G52	G4042	5976
G29	G405	5977
G316	G2944	5977
G135	G2825	5978
G316	G4114	5978
G209	G2973	5979
G87	G2357	5980
G23	G2519	5980
G316	G887	5981
G138	G984	5981
G302	G896	5982
G316	G1103	5982
G242	G1613	5983
G316	G2379	5983
G331	G890	5984
G316	G2472	5984
G113	G1770	5985
G316	G2500	5985
G316	G2928	5986
G113	G3571	5986
G113	G1023	5987
G316	G3034	5987
G55	G2643	5988
G316	G4106	5988
G106	G1321	5989
G316	G4282	5989
G316	G150	5990
G260	G3593	5990
G183	G1784	5991
G281	G2642	5991
G55	G1167	5992
G291	G2509	5992
G281	G3464	5993
G84	G3517	5993
G55	G258	5994
G291	G972	5994
G55	G1017	5995
G183	G3845	5995
G281	G1900	5996
G55	G4165	5996
G55	G2133	5997
G242	G2514	5997
G113	G2463	5998
G55	G2564	5998
G74	G1707	5999
G55	G2593	5999
G75	G522	6000
G313	G3258	6000
G281	G891	6001
G274	G3571	6001
G281	G1284	6002
G55	G3720	6002
G281	G1451	6003
G24	G2495	6003
G172	G918	6004
G55	G3384	6004
G323	G1730	6005
G55	G3393	6005
G183	G399	6006
G235	G1828	6006
G74	G1421	6007
G309	G2690	6007
G75	G1955	6008
G313	G2690	6008
G313	G2903	6009
G291	G2993	6009
G309	G3881	6010
G3	G4347	6010
G55	G846	6011
G83	G2893	6011
G313	G110	6012
G24	G4407	6012
G179	G2155	6013
G23	G2279	6013
G23	G821	6014
G260	G3758	6014
G226	G982	6015
G23	G1470	6015
G223	G384	6016
G23	G1620	6016
G23	G1799	6017
G58	G1914	6017
G325	G755	6018
G23	G3779	6018
G92	G2238	6019
G302	G3361	6019
G23	G21	6020
G87	G4148	6020
G26	G394	6021
G23	G401	6021
G84	G2653	6022
G23	G3637	6022
G41	G3113	6023
G23	G3701	6023
G92	G148	6024
G156	G2992	6024
G90	G499	6025
G92	G1096	6025
G316	G1393	6026
G302	G3566	6026
G23	G753	6027
G316	G3272	6027
G122	G3356	6028
G92	G4338	6028
G156	G520	6029
G23	G4147	6029
G90	G2226	6030
G23	G491	6031
G318	G806	6031
G325	G1260	6032
G23	G2525	6032
G87	G1754	6033
G23	G2682	6033
G316	G1827	6034
G278	G2896	6035
G316	G3343	6035
G209	G585	6036
G316	G3425	6036
G209	G657	6037
G316	G4263	6037
G23	G1335	6038
G23	G2242	6038
G316	G1333	6039
G183	G1654	6039
G316	G3430	6040
G55	G3433	6040
G113	G1546	6041
G316	G3722	6041
G316	G4288	6042
G172	G4421	6042
G316	G581	6043
G75	G1749	6043
G316	G1190	6044
G1	G1679	6044
G55	G499	6045
G316	G1886	6045
G55	G853	6046
G316	G2306	6046
G287	G1025	6047
G316	G2549	6047
G183	G569	6048
G316	G3820	6048
G90	G1318	6049
G281	G3065	6049
G31	G1770	6050
G281	G3292	6050
G24	G826	6051
G55	G4136	6051
G323	G2436	6052
G281	G4136	6052
G55	G622	6053
G172	G1170	6053
G270	G1025	6054
G55	G1721	6054
G325	G1354	6055
G55	G2621	6055
G313	G146	6056
G87	G2066	6056
G281	G1395	6057
G90	G2927	6057
G24	G845	6058
G281	G1811	6058
G281	G2582	6059
G235	G2844	6059
G41	G453	6060
G55	G2977	6060
G199	G1049	6061
G55	G3297	6061
G55	G4093	6062
G291	G4172	6062
G310	G586	6063
G55	G4356	6063
G235	G1713	6064
G223	G2853	6064
G3	G1237	6065
G281	G2285	6065
G318	G2434	6066
G281	G2589	6066
G278	G2537	6067
G281	G3684	6067
G319	G85	6068
G244	G1440	6068
G92	G2023	6069
G274	G4066	6069
G23	G1105	6070
G254	G3754	6070
G302	G1585	6071
G92	G2554	6071
G23	G478	6072
G154	G1193	6072
G321	G2003	6073
G23	G2376	6073
G23	G1759	6074
G23	G3907	6074
G213	G920	6075
G23	G4102	6075
G316	G3846	6076
G213	G4451	6076
G278	G2322	6077
G316	G4446	6077
G274	G3869	6078
G254	G390	6079
G23	G3333	6079
G316	G610	6080
G278	G1134	6080
G87	G1577	6081
G316	G1865	6081
G23	G930	6082
G140	G1546	6082
G23	G2334	6083
G278	G3535	6083
G23	G2368	6084
G302	G3431	6084
G316	G2900	6085
G213	G4160	6085
G331	G513	6086
G316	G975	6086
G318	G3213	6087
G316	G3958	6087
G213	G1942	6088
G281	G3601	6088
G55	G798	6089
G139	G3111	6089
G254	G413	6090
G281	G2369	6090
G55	G982	6091
G55	G3976	6091
G55	G2416	6092
G55	G4446	6092
G75	G1784	6093
G309	G1947	6093
G24	G604	6094
G55	G1707	6094
G106	G1540	6095
G281	G2734	6095
G55	G2995	6096
G55	G3690	6096
G325	G1059	6097
G55	G3422	6097
G113	G90	6098
G55	G4358	6098
G113	G1378	6099
G281	G4435	6099
G313	G554	6100
G291	G3152	6100
G291	G2797	6101
G309	G3412	6101
G55	G111	6102
G260	G1271	6102
G281	G376	6103
G235	G1654	6103
G55	G1244	6104
G270	G3501	6104
G278	G1861	6105
G55	G2775	6105
G3	G770	6106
G281	G2859	6106
G281	G3406	6107
G236	G3544	6107
G274	G2165	6108
G281	G3442	6108
G281	G3693	6109
G199	G4406	6109
G309	G824	6110
G242	G3118	6110
G90	G788	6111
G309	G3481	6111
G313	G652	6112
G24	G2248	6112
G235	G3416	6113
G258	G4466	6113
G313	G379	6114
G23	G4007	6114
G313	G426	6115
G29	G635	6115
G5	G1022	6116
G309	G1556	6116
G313	G2659	6117
G29	G4398	6117
G313	G3709	6118
G274	G3853	6118
G122	G3235	6119
G313	G4188	6119
G140	G1422	6120
G309	G4358	6120
G37	G772	6121
G313	G2237	6121
G23	G386	6122
G313	G4016	6122
G92	G1505	6123
G24	G2226	6123
G124	G992	6124
G23	G1696	6124
G92	G397	6125
G244	G500	6125
G31	G862	6126
G92	G1601	6126
G23	G96	6127
G244	G862	6127
G316	G1399	6128
G302	G2247	6128
G93	G1663	6129
G171	G1587	6130
G316	G1695	6130
G316	G2036	6131
G74	G2146	6131
G316	G3019	6132
G226	G3684	6132
G90	G113	6133
G23	G2393	6133
G316	G1443	6134
G154	G4378	6134
G316	G2416	6135
G318	G2844	6135
G259	G1429	6136
G316	G3829	6136
G281	G745	6137
G55	G1421	6137
G55	G1187	6138
G1	G4467	6138
G150	G2244	6139
G55	G3726	6139
G55	G2403	6140
G1	G2600	6140
G1	G5	6141
G55	G2419	6141
G281	G2419	6142
G55	G4265	6142
G291	G1460	6143
G55	G3072	6143
G260	G585	6144
G281	G4237	6144
G281	G58	6145
G325	G4326	6145
G113	G2600	6146
G281	G2942	6146
G325	G695	6147
G309	G2220	6147
G199	G2247	6148
G313	G2363	6148
G87	G3606	6149
G235	G3798	6149
G235	G3852	6150
G260	G4066	6150
G313	G2573	6151
G113	G3909	6151
G331	G1398	6152
G281	G2923	6152
G24	G1297	6153
G235	G3595	6153
G92	G3131	6154
G242	G3456	6154
G41	G3150	6155
G92	G3587	6155
G23	G2026	6156
G278	G4491	6156
G24	G1972	6157
G23	G2868	6157
G291	G1147	6158
G92	G1660	6158
G313	G3094	6159
G165	G3544	6159
G23	G1684	6160
G325	G4075	6160
G235	G2657	6161
G298	G3009	6161
G92	G834	6162
G41	G3507	6162
G92	G2685	6163
G325	G3309	6163
G92	G619	6164
G90	G883	6164
G23	G66	6165
G93	G792	6165
G23	G2755	6166
G330	G3123	6166
G90	G2460	6167
G23	G3142	6167
G5	G1	6168
G23	G3572	6168
G87	G3340	6169
G23	G3708	6169
G96	G1168	6170
G316	G2195	6170
G316	G2454	6171
G90	G4011	6171
G316	G2496	6172
G139	G3762	6172
G316	G3480	6173
G154	G3658	6173
G226	G3805	6174
G316	G4031	6174
G87	G365	6175
G92	G1349	6175
G23	G701	6176
G302	G2171	6176
G278	G1328	6177
G23	G1922	6177
G93	G1805	6178
G23	G2308	6178
G316	G2640	6179
G179	G3211	6179
G23	G360	6180
G209	G1749	6180
G23	G2022	6181
G259	G3436	6181
G316	G489	6182
G113	G3762	6182
G316	G2226	6183
G113	G3791	6183
G1	G270	6184
G316	G2234	6184
G316	G2351	6185
G113	G2982	6185
G316	G2622	6186
G291	G3911	6186
G55	G325	6187
G316	G4008	6187
G84	G2390	6188
G23	G3491	6188
G172	G2226	6189
G313	G3256	6189
G55	G101	6190
G183	G2797	6190
G55	G257	6191
G325	G1978	6191
G270	G1	6192
G55	G554	6192
G55	G712	6193
G242	G1951	6193
G55	G914	6194
G291	G2329	6194
G172	G724	6195
G281	G914	6195
G199	G1459	6196
G55	G1538	6196
G90	G716	6197
G55	G1917	6197
G55	G2054	6198
G24	G3945	6198
G281	G2345	6199
G24	G2866	6199
G55	G3396	6200
G274	G3485	6200
G278	G3197	6201
G55	G4317	6201
G309	G388	6202
G132	G1615	6202
G325	G55	6203
G281	G444	6203
G90	G2344	6204
G281	G3457	6204
G175	G2391	6205
G281	G4388	6205
G313	G1342	6206
G302	G3954	6206
G318	G1749	6207
G309	G1785	6207
G24	G1780	6208
G313	G3106	6208
G235	G3346	6209
G313	G4276	6209
G281	G2058	6210
G140	G2344	6210
G235	G2662	6211
G281	G3188	6211
G313	G121	6212
G242	G2004	6212
G313	G1307	6213
G318	G4234	6213
G313	G2521	6214
G209	G3718	6214
G259	G2441	6215
G313	G3261	6215
G313	G3535	6216
G193	G4271	6216
G325	G1861	6217
G313	G4302	6217
G301	G372	6218
G313	G547	6218
G313	G685	6219
G113	G3273	6219
G313	G972	6220
G113	G4409	6220
G23	G1181	6221
G75	G2209	6221
G316	G727	6222
G242	G4411	6222
G75	G828	6223
G92	G3346	6223
G316	G1262	6224
G325	G3961	6224
G75	G2975	6225
G316	G3402	6225
G23	G84	6226
G242	G375	6226
G23	G754	6227
G310	G1561	6227
G23	G1915	6228
G24	G4163	6228
G23	G62	6229
G276	G2386	6229
G23	G672	6230
G278	G1430	6230
G242	G1872	6231
G23	G1918	6231
G325	G2057	6232
G23	G2694	6232
G156	G772	6233
G23	G2725	6233
G323	G490	6234
G23	G3741	6234
G316	G1353	6235
G263	G1749	6235
G278	G1099	6236
G316	G2755	6236
G90	G1560	6237
G316	G4151	6237
G23	G986	6238
G16	G2109	6238
G23	G1209	6239
G87	G1829	6239
G23	G1594	6240
G87	G3210	6240
G316	G932	6241
G298	G1706	6241
G24	G879	6242
G316	G1452	6242
G312	G2358	6243
G316	G2433	6243
G316	G2828	6244
G90	G4398	6244
G316	G2988	6245
G83	G3771	6245
G130	G1608	6246
G316	G3226	6246
G316	G3515	6247
G244	G4466	6247
G29	G3457	6248
G316	G4360	6248
G23	G2811	6249
G316	G4468	6249
G281	G1425	6250
G202	G2402	6250
G278	G3206	6251
G281	G4469	6251
G281	G311	6252
G278	G4398	6252
G55	G532	6253
G213	G2121	6253
G55	G1577	6254
G23	G3676	6254
G281	G2170	6255
G87	G4353	6255
G281	G2404	6256
G213	G3017	6256
G139	G1460	6257
G55	G3469	6257
G213	G3635	6258
G55	G4181	6258
G235	G1313	6259
G278	G2394	6259
G213	G2089	6260
G235	G2565	6260
G313	G2565	6261
G139	G3569	6261
G281	G179	6262
G140	G2771	6262
G281	G263	6263
G244	G650	6263
G55	G289	6264
G87	G2532	6264
G213	G490	6265
G55	G549	6265
G55	G1040	6266
G259	G1784	6266
G55	G1234	6267
G197	G2155	6267
G281	G1822	6268
G1	G3760	6268
G270	G1378	6269
G55	G1848	6269
G281	G1878	6270
G113	G2643	6270
G55	G2548	6271
G113	G3543	6271
G55	G3318	6272
G55	G4473	6272
G325	G593	6273
G55	G3700	6273
G260	G3394	6274
G55	G4038	6274
G5	G2616	6275
G281	G4266	6275
G223	G2844	6276
G55	G4346	6276
G313	G32	6277
G75	G2351	6277
G313	G1739	6278
G302	G4033	6278
G309	G3126	6279
G183	G3696	6279
G281	G423	6280
G202	G2168	6280
G309	G478	6281
G90	G2707	6281
G281	G635	6282
G5	G2351	6282
G319	G709	6283
G325	G4353	6283
G278	G427	6284
G55	G1291	6284
G23	G513	6285
G86	G913	6286
G281	G3211	6286
G84	G1780	6287
G319	G3375	6287
G235	G2416	6288
G281	G3696	6288
G313	G328	6289
G242	G4066	6289
G29	G775	6290
G313	G2830	6290
G309	G991	6291
G277	G1433	6291
G277	G2637	6292
G313	G4118	6292
G318	G3658	6293
G313	G4173	6293
G92	G626	6294
G242	G2532	6294
G92	G2543	6295
G259	G1405	6296
G92	G3469	6296
G23	G558	6297
G87	G4027	6297
G254	G639	6298
G23	G2603	6298
G202	G3641	6299
G92	G566	6300
G55	G4026	6300
G316	G28	6301
G106	G625	6301
G23	G860	6302
G183	G4480	6302
G75	G87	6303
G23	G1435	6303
G172	G3327	6304
G316	G3528	6304
G316	G253	6305
G113	G4467	6305
G316	G3158	6306
G87	G3990	6306
G92	G476	6307
G55	G810	6307
G23	G179	6308
G84	G4421	6308
G325	G2378	6309
G23	G3933	6309
G77	G1525	6310
G23	G4037	6310
G23	G4046	6311
G93	G4165	6311
G23	G1000	6312
G29	G2589	6312
G260	G2335	6313
G23	G2615	6313
G263	G1934	6314
G316	G693	6315
G147	G1706	6315
G316	G1877	6316
G23	G3079	6316
G302	G23	6317
G316	G2942	6317
G87	G2090	6318
G316	G3877	6318
G291	G1468	6319
G291	G3677	6320
G23	G3848	6320
G281	G1330	6321
G23	G1901	6321
G302	G1546	6322
G281	G2400	6322
G5	G2493	6323
G55	G4347	6323
G3	G551	6324
G309	G2067	6324
G282	G2121	6325
G309	G3444	6325
G274	G1065	6326
G313	G4111	6326
G55	G1058	6327
G29	G2253	6327
G154	G2265	6328
G278	G1504	6329
G281	G4318	6329
G278	G2563	6330
G55	G4415	6330
G23	G302	6331
G309	G312	6331
G281	G1182	6332
G318	G3118	6332
G179	G2208	6333
G55	G2505	6333
G302	G791	6334
G281	G2896	6334
G29	G1348	6335
G55	G3207	6335
G87	G75	6336
G281	G3430	6336
G313	G512	6337
G209	G2060	6337
G313	G566	6338
G87	G800	6338
G92	G1765	6339
G122	G2527	6339
G23	G1088	6340
G23	G1092	6340
G23	G2131	6341
G259	G4295	6341
G331	G1263	6342
G23	G4205	6342
G316	G687	6343
G55	G3762	6343
G92	G26	6344
G246	G2777	6344
G113	G550	6345
G92	G774	6345
G92	G2252	6346
G183	G3023	6346
G1	G3818	6347
G92	G4284	6347
G23	G830	6348
G106	G4031	6348
G23	G1397	6349
G106	G1817	6349
G270	G1515	6350
G23	G2824	6350
G23	G3351	6351
G55	G3889	6351
G97	G3618	6352
G23	G3669	6352
G291	G3543	6353
G23	G4091	6353
G316	G1543	6354
G263	G3571	6354
G276	G387	6355
G316	G1799	6355
G302	G1770	6356
G316	G2552	6356
G29	G690	6357
G316	G3779	6357
G113	G1541	6358
G23	G1920	6359
G274	G2589	6359
G316	G626	6360
G188	G1764	6360
G316	G1553	6361
G278	G1914	6361
G242	G1185	6362
G316	G2469	6362
G316	G3288	6363
G291	G3495	6363
G325	G3772	6364
G316	G3921	6364
G23	G2850	6365
G29	G2908	6365
G199	G2434	6366
G23	G3090	6366
G316	G19	6367
G302	G1297	6367
G274	G1911	6368
G316	G3785	6368
G199	G562	6369
G316	G1866	6369
G29	G86	6370
G316	G4229	6370
G29	G845	6371
G55	G1183	6371
G55	G8	6372
G260	G2653	6372
G217	G928	6373
G281	G1286	6373
G55	G2465	6374
G3	G3868	6374
G96	G1220	6375
G55	G2545	6375
G278	G1889	6376
G281	G2545	6376
G41	G1185	6377
G281	G3755	6377
G87	G223	6378
G281	G4046	6378
G254	G336	6379
G313	G502	6379
G265	G2478	6380
G313	G2972	6380
G281	G564	6381
G73	G931	6381
G281	G1084	6382
G278	G3210	6382
G147	G1147	6383
G281	G1166	6383
G258	G522	6384
G55	G1876	6384
G23	G2704	6385
G55	G3346	6385
G223	G87	6386
G281	G3346	6386
G223	G1143	6387
G313	G2380	6387
G313	G2733	6388
G325	G4212	6388
G86	G29	6389
G309	G3779	6389
G278	G3674	6390
G309	G4311	6390
G55	G1764	6391
G96	G3831	6391
G281	G2186	6392
G235	G2452	6392
G23	G1398	6393
G55	G2844	6393
G41	G1565	6394
G313	G2936	6394
G309	G2988	6395
G122	G3762	6395
G309	G859	6396
G199	G4088	6396
G278	G724	6397
G319	G3131	6397
G93	G1731	6398
G23	G2267	6398
G92	G1410	6399
G129	G4341	6399
G313	G503	6400
G263	G2418	6400
G313	G3011	6401
G242	G4059	6401
G92	G351	6402
G90	G1698	6402
G91	G2152	6403
G23	G2847	6403
G154	G3376	6404
G92	G607	6405
G87	G775	6405
G87	G1581	6406
G92	G4192	6406
G23	G474	6407
G318	G3001	6407
G23	G2590	6408
G140	G4223	6408
G219	G3403	6409
G23	G3633	6409
G316	G506	6410
G331	G1621	6410
G193	G666	6411
G316	G948	6411
G23	G157	6412
G183	G2213	6412
G23	G928	6413
G75	G4388	6413
G23	G931	6414
G55	G2591	6414
G113	G788	6415
G23	G1984	6415
G23	G2015	6416
G113	G3845	6416
G323	G1099	6417
G23	G3520	6417
G316	G272	6418
G310	G953	6418
G316	G2978	6419
G84	G4103	6419
G316	G3187	6420
G75	G3945	6420
G55	G2463	6421
G316	G3967	6421
G316	G2625	6422
G55	G4088	6422
G183	G856	6423
G316	G2687	6423
G250	G1260	6424
G23	G4028	6425
G274	G4300	6425
G316	G45	6426
G24	G3322	6426
G316	G457	6427
G291	G2085	6427
G316	G2445	6428
G183	G3676	6428
G260	G1304	6429
G316	G3413	6429
G260	G1464	6430
G316	G3534	6430
G316	G3973	6431
G260	G4223	6431
G242	G947	6432
G316	G4161	6432
G316	G6	6433
G3	G1263	6433
G55	G1022	6434
G223	G1770	6434
G228	G2146	6435
G55	G2414	6435
G242	G1880	6436
G281	G2414	6436
G55	G2735	6437
G274	G2813	6437
G302	G2537	6438
G55	G2847	6438
G281	G3069	6439
G223	G4103	6439
G281	G26	6440
G90	G2509	6440
G55	G128	6441
G291	G2927	6441
G281	G128	6442
G29	G996	6442
G55	G756	6443
G156	G1441	6443
G325	G599	6444
G55	G1347	6444
G119	G101	6445
G281	G1429	6445
G87	G562	6446
G55	G1878	6446
G24	G635	6447
G281	G1965	6447
G313	G1118	6448
G325	G2686	6448
G89	G2297	6449
G313	G2628	6449
G154	G1127	6450
G235	G4384	6450
G281	G1561	6451
G84	G3909	6451
G309	G1811	6452
G281	G2066	6453
G140	G3409	6453
G55	G2633	6454
G136	G3026	6454
G23	G877	6455
G309	G3005	6455
G154	G3271	6456
G309	G3462	6456
G213	G1318	6457
G313	G3970	6457
G226	G1422	6458
G92	G1701	6458
G92	G3878	6459
G278	G4344	6459
G235	G1492	6460
G90	G1771	6460
G90	G2307	6461
G313	G2638	6461
G291	G1369	6462
G313	G2669	6462
G147	G2239	6463
G313	G3279	6463
G23	G893	6464
G24	G3659	6464
G101	G119	6465
G92	G1344	6465
G23	G1832	6466
G226	G2047	6466
G23	G1988	6467
G302	G3491	6467
G124	G657	6468
G313	G1147	6468
G140	G3139	6469
G316	G4052	6469
G92	G1189	6470
G140	G4148	6470
G244	G2613	6471
G92	G3274	6471
G197	G3517	6472
G92	G4340	6472
G23	G60	6473
G318	G3517	6473
G23	G2361	6474
G213	G4421	6474
G154	G2343	6475
G23	G4072	6475
G209	G1265	6476
G23	G4185	6476
G213	G3273	6477
G92	G3871	6477
G316	G178	6478
G73	G1009	6478
G213	G804	6479
G316	G3077	6479
G213	G1164	6480
G23	G4231	6480
G23	G1993	6481
G23	G2082	6481
G316	G1000	6482
G259	G2063	6482
G316	G1110	6483
G122	G3152	6483
G316	G2765	6484
G259	G3147	6484
G139	G2811	6485
G316	G2906	6485
G87	G1910	6486
G316	G3418	6486
G331	G3009	6487
G316	G3758	6487
G316	G1179	6488
G325	G3975	6488
G316	G2485	6489
G213	G4475	6489
G110	G2174	6490
G316	G3657	6490
G331	G1045	6491
G55	G4076	6491
G281	G1755	6492
G331	G2732	6492
G254	G884	6493
G281	G3355	6493
G55	G903	6494
G331	G3143	6494
G281	G903	6495
G193	G2314	6495
G291	G1770	6496
G281	G3416	6496
G323	G488	6497
G235	G3575	6497
G313	G3575	6498
G113	G4183	6498
G55	G611	6499
G75	G2797	6499
G55	G633	6500
G84	G2538	6500
G291	G1481	6501
G281	G1715	6501
G55	G1966	6502
G228	G4160	6502
G281	G2015	6503
G75	G4295	6503
G113	G810	6504
G55	G2040	6504
G281	G2040	6505
G55	G2819	6505
G325	G1464	6506
G281	G2375	6506
G214	G3477	6507
G281	G3554	6507
G309	G880	6508
G83	G2538	6508
G313	G880	6509
G75	G1163	6509
G29	G1234	6510
G309	G1362	6510
G26	G615	6511
G309	G3428	6511
G281	G156	6512
G90	G1585	6512
G281	G1297	6513
G274	G2248	6513
G281	G2509	6514
G74	G4423	6514
G309	G66	6515
G278	G2794	6515
G313	G666	6516
G140	G2973	6516
G29	G629	6517
G235	G3287	6517
G281	G900	6518
G138	G1117	6518
G23	G651	6519
G273	G2295	6519
G23	G2400	6520
G278	G2644	6520
G226	G2797	6521
G23	G3416	6521
G23	G3872	6522
G202	G4047	6522
G92	G1330	6523
G87	G2622	6523
G23	G286	6524
G29	G3381	6524
G23	G783	6525
G277	G2707	6525
G3	G366	6526
G23	G859	6526
G23	G929	6527
G87	G4116	6527
G316	G1011	6528
G139	G4219	6528
G90	G1263	6529
G316	G1360	6529
G23	G2949	6530
G96	G3495	6530
G316	G3035	6531
G259	G4313	6531
G197	G2828	6532
G316	G3827	6532
G139	G2089	6533
G23	G2179	6533
G139	G2226	6534
G23	G2317	6534
G259	G898	6535
G23	G2589	6535
G316	G787	6536
G259	G1445	6536
G316	G974	6537
G106	G2683	6537
G316	G1123	6538
G154	G3553	6538
G316	G2121	6539
G316	G3553	6539
G325	G140	6540
G316	G2967	6540
G325	G2138	6541
G316	G3863	6541
G75	G3718	6542
G316	G4198	6542
G316	G245	6543
G325	G2509	6543
G291	G788	6544
G316	G1316	6544
G291	G2060	6545
G316	G2504	6545
G291	G2669	6546
G316	G3724	6546
G316	G621	6547
G113	G2896	6547
G316	G1049	6548
G113	G3889	6548
G75	G3127	6549
G316	G3569	6549
G84	G2086	6550
G316	G3597	6550
G291	G2226	6551
G316	G4230	6551
G24	G856	6552
G316	G1282	6552
G55	G30	6553
G202	G2452	6553
G55	G364	6554
G24	G4486	6554
G55	G180	6555
G278	G1976	6555
G281	G919	6556
G263	G3247	6556
G55	G933	6557
G90	G3300	6557
G55	G1655	6558
G90	G3543	6558
G55	G3016	6559
G121	G4148	6559
G140	G209	6560
G55	G3056	6560
G147	G1266	6561
G309	G1697	6561
G281	G699	6562
G3	G1745	6562
G313	G1383	6563
G309	G2013	6564
G202	G3054	6564
G259	G2798	6565
G281	G3079	6565
G331	G604	6566
G281	G4396	6566
G90	G4238	6567
G23	G4345	6567
G313	G265	6568
G242	G3826	6568
G309	G367	6569
G74	G2982	6569
G179	G1635	6570
G313	G1709	6570
G87	G1165	6571
G313	G2697	6571
G309	G2729	6572
G318	G3676	6572
G313	G2729	6573
G278	G3985	6573
G331	G1184	6574
G313	G3216	6574
G209	G140	6575
G281	G700	6575
G313	G556	6576
G254	G2704	6576
G242	G1714	6577
G313	G2581	6577
G318	G2926	6578
G319	G3471	6578
G313	G3920	6579
G209	G4219	6579
G197	G3271	6580
G313	G4248	6580
G318	G3271	6581
G319	G4271	6581
G219	G3161	6582
G313	G4277	6582
G92	G703	6583
G87	G3211	6583
G92	G723	6584
G244	G821	6584
G92	G1633	6585
G235	G4314	6585
G313	G3129	6586
G235	G4447	6586
G23	G509	6587
G209	G1266	6587
G23	G1185	6588
G277	G2527	6588
G140	G325	6589
G23	G2111	6589
G277	G2146	6590
G92	G4430	6590
G23	G1177	6591
G331	G1373	6591
G23	G1388	6592
G331	G2797	6592
G254	G896	6593
G23	G1591	6593
G331	G2247	6594
G23	G3353	6594
G316	G680	6595
G113	G1184	6595
G55	G1310	6596
G92	G3906	6596
G316	G1698	6597
G113	G2434	6597
G56	G909	6598
G316	G2014	6598
G172	G1809	6599
G113	G2579	6600
G23	G3819	6600
G55	G3718	6601
G23	G2695	6602
G183	G4007	6602
G302	G1861	6603
G23	G4050	6603
G316	G24	6604
G325	G4077	6604
G316	G125	6605
G310	G3308	6605
G316	G488	6606
G270	G3746	6606
G316	G592	6607
G325	G2204	6607
G121	G209	6608
G316	G1574	6608
G323	G2811	6609
G316	G3262	6609
G154	G3677	6610
G316	G3878	6610
G183	G3485	6611
G55	G3870	6611
G55	G189	6612
G291	G4248	6612
G55	G362	6613
G260	G2248	6613
G260	G2527	6614
G309	G3223	6614
G55	G634	6615
G242	G896	6615
G281	G1652	6616
G325	G3219	6616
G31	G73	6617
G281	G1915	6617
G281	G2141	6618
G325	G4382	6618
G291	G2434	6619
G281	G2478	6619
G24	G90	6620
G55	G3492	6620
G24	G2648	6621
G55	G3544	6621
G223	G2160	6622
G281	G3557	6622
G96	G404	6623
G140	G2213	6624
G55	G4494	6624
G281	G1969	6625
G223	G2452	6625
G263	G1535	6626
G281	G2331	6626
G235	G1081	6627
G242	G4163	6627
G235	G2597	6628
G52	G3139	6628
G92	G3149	6629
G259	G3309	6629
G242	G3074	6630
G92	G3084	6630
G23	G1103	6631
G242	G3674	6631
G23	G470	6632
G16	G3383	6632
G23	G3236	6633
G87	G3977	6633
G5	G412	6634
G92	G3082	6634
G90	G24	6635
G92	G4138	6635
G316	G120	6636
G26	G830	6636
G278	G958	6637
G316	G1858	6637
G316	G2006	6638
G37	G3220	6638
G177	G406	6639
G316	G4144	6639
G188	G1927	6640
G316	G4227	6640
G23	G556	6641
G235	G2732	6641
G23	G637	6642
G318	G3636	6642
G73	G31	6643
G23	G731	6643
G282	G827	6644
G23	G990	6645
G87	G3654	6645
G278	G453	6646
G23	G1117	6646
G23	G1976	6647
G298	G4281	6647
G254	G1983	6648
G23	G2672	6648
G194	G3161	6649
G209	G121	6650
G23	G876	6650
G244	G797	6651
G23	G3068	6651
G331	G1443	6652
G316	G3369	6652
G316	G407	6653
G75	G2844	6653
G316	G497	6654
G106	G2771	6654
G316	G2605	6655
G55	G3831	6655
G228	G384	6656
G316	G2716	6656
G56	G1817	6657
G23	G2920	6657
G316	G1559	6658
G75	G3139	6658
G310	G1084	6659
G316	G2002	6659
G84	G979	6660
G316	G3454	6660
G316	G3506	6661
G55	G3677	6661
G55	G617	6662
G55	G4075	6662
G281	G617	6663
G84	G2452	6663
G183	G1733	6664
G281	G2987	6664
G55	G3051	6665
G323	G4066	6665
G55	G37	6666
G310	G3923	6666
G281	G37	6667
G258	G2908	6667
G55	G565	6668
G263	G2416	6668
G55	G1582	6669
G278	G2932	6669
G281	G2214	6670
G274	G2637	6670
G55	G2843	6671
G183	G4353	6671
G281	G147	6672
G291	G3552	6672
G55	G1580	6673
G274	G2835	6673
G242	G1439	6674
G55	G2003	6674
G318	G499	6675
G281	G3032	6675
G217	G2151	6676
G281	G3104	6676
G309	G644	6677
G264	G2169	6677
G313	G1235	6678
G213	G2822	6678
G309	G819	6679
G213	G2213	6679
G309	G1696	6680
G74	G2563	6680
G309	G1800	6681
G281	G2131	6682
G282	G2321	6682
G281	G2225	6683
G282	G3831	6683
G55	G2737	6684
G318	G3416	6684
G74	G4223	6685
G55	G4373	6685
G313	G910	6686
G5	G4004	6686
G313	G2749	6687
G242	G3664	6687
G23	G1060	6688
G24	G1976	6688
G29	G625	6689
G23	G3352	6689
G213	G705	6690
G23	G3465	6690
G23	G3548	6691
G23	G4214	6691
G316	G195	6692
G87	G1336	6692
G316	G436	6693
G213	G4163	6693
G92	G84	6694
G254	G2358	6694
G23	G86	6695
G302	G3111	6695
G259	G1201	6696
G23	G1502	6696
G23	G1745	6697
G213	G3721	6697
G23	G2335	6698
G23	G3151	6698
G278	G1581	6699
G23	G3583	6699
G90	G2692	6700
G23	G4371	6700
G92	G452	6701
G140	G1378	6701
G92	G736	6702
G140	G3853	6702
G93	G698	6703
G316	G905	6703
G316	G2458	6704
G213	G4398	6704
G139	G505	6705
G316	G4438	6705
G23	G1782	6706
G318	G2260	6706
G213	G474	6707
G23	G2313	6707
G254	G3647	6708
G316	G1130	6709
G259	G1975	6709
G316	G2892	6710
G113	G3456	6710
G260	G2605	6711
G316	G3644	6711
G75	G2390	6712
G316	G4277	6712
G75	G2902	6713
G316	G4431	6713
G316	G654	6714
G75	G3285	6714
G316	G2896	6715
G291	G4033	6715
G260	G3618	6716
G316	G3716	6716
G316	G2904	6717
G183	G3289	6717
G316	G2955	6718
G310	G3811	6718
G87	G2619	6719
G316	G4434	6719
G55	G335	6720
G291	G2077	6720
G291	G4163	6721
G313	G4280	6721
G55	G1511	6722
G55	G2432	6722
G183	G1384	6723
G55	G1728	6723
G291	G489	6724
G309	G1701	6724
G87	G472	6725
G235	G3878	6725
G84	G804	6726
G313	G3878	6726
G55	G249	6727
G23	G4201	6727
G55	G427	6728
G183	G853	6728
G55	G477	6729
G325	G2050	6729
G55	G1314	6730
G84	G2344	6730
G55	G1598	6731
G291	G1942	6731
G281	G1681	6732
G302	G3670	6732
G274	G1297	6733
G55	G1717	6733
G274	G1310	6734
G55	G2061	6734
G281	G2456	6735
G75	G2675	6735
G29	G2077	6736
G281	G2501	6736
G281	G2700	6737
G202	G3721	6737
G281	G2791	6738
G23	G3558	6738
G55	G2907	6739
G291	G4112	6739
G302	G1143	6740
G281	G3956	6740
G313	G59	6741
G298	G2683	6741
G309	G3851	6742
G278	G4077	6742
G281	G56	6743
G5	G553	6743
G55	G750	6744
G87	G1785	6744
G244	G1196	6745
G235	G2371	6745
G29	G1336	6746
G309	G2371	6746
G298	G635	6747
G281	G2706	6747
G281	G3716	6748
G42	G4055	6748
G24	G3150	6749
G281	G4077	6749
G309	G790	6750
G55	G1304	6750
G309	G1941	6751
G23	G3001	6751
G58	G3303	6752
G235	G3602	6752
G55	G402	6753
G124	G1166	6753
G209	G489	6754
G92	G1183	6754
G92	G1362	6755
G254	G4175	6755
G313	G2129	6756
G110	G2683	6756
G254	G1777	6757
G313	G4098	6757
G233	G2789	6758
G23	G3070	6758
G1	G4066	6759
G92	G4313	6759
G136	G1025	6760
G316	G1245	6760
G55	G2134	6761
G23	G3490	6761
G113	G2159	6762
G92	G3633	6762
G316	G473	6763
G323	G982	6763
G23	G549	6764
G183	G1422	6764
G316	G1411	6765
G177	G1654	6765
G23	G1509	6766
G183	G1975	6766
G23	G2568	6767
G183	G4219	6767
G183	G992	6768
G23	G2877	6768
G23	G3004	6769
G75	G4066	6769
G23	G3060	6770
G325	G3424	6770
G29	G3023	6771
G316	G3076	6771
G323	G3139	6772
G316	G3649	6772
G316	G746	6773
G113	G4165	6773
G183	G2089	6774
G316	G2786	6774
G302	G2079	6775
G316	G2852	6775
G316	G4320	6776
G260	G4405	6776
G41	G2394	6777
G316	G4494	6777
G23	G305	6778
G90	G4340	6778
G310	G446	6779
G23	G1659	6779
G263	G4007	6780
G24	G2732	6781
G92	G3751	6781
G316	G892	6782
G183	G1328	6782
G316	G964	6783
G5	G3392	6783
G199	G1460	6784
G316	G4125	6784
G318	G2409	6785
G316	G3415	6785
G316	G525	6786
G154	G2241	6786
G55	G134	6787
G93	G3860	6787
G325	G1845	6788
G55	G2857	6788
G281	G655	6789
G325	G3217	6789
G55	G906	6790
G130	G1471	6790
G281	G1657	6791
G74	G2707	6791
G281	G2001	6792
G327	G4020	6792
G223	G2476	6793
G55	G2496	6793
G55	G3151	6794
G90	G3853	6794
G55	G3236	6795
G90	G4447	6795
G96	G1491	6796
G309	G3516	6796
G281	G235	6797
G302	G3087	6797
G55	G1201	6798
G274	G2582	6798
G55	G1907	6799
G74	G3495	6799
G281	G2197	6800
G302	G4312	6800
G278	G395	6801
G281	G3421	6801
G278	G1754	6802
G235	G4236	6802
G55	G896	6803
G242	G1277	6803
G281	G1117	6804
G87	G1845	6804
G259	G365	6805
G92	G3364	6805
G309	G40	6806
G331	G3868	6806
G313	G721	6807
G242	G1984	6807
G313	G1089	6808
G331	G2794	6808
G202	G2566	6809
G309	G3034	6809
G254	G2871	6810
G313	G4454	6810
G313	G187	6811
G154	G3054	6811
G113	G979	6812
G309	G2668	6812
G113	G244	6813
G313	G2668	6813
G319	G2668	6814
G113	G2797	6814
G55	G599	6815
G313	G4366	6815
G84	G1310	6816
G309	G4389	6816
G84	G2902	6817
G313	G4389	6817
G325	G4154	6818
G319	G4389	6818
G183	G1487	6819
G92	G3627	6819
G23	G2689	6820
G92	G3718	6820
G23	G837	6821
G23	G939	6822
G310	G1163	6822
G23	G952	6823
G291	G3420	6823
G23	G1634	6824
G24	G2794	6824
G23	G2992	6825
G199	G4480	6825
G191	G3817	6826
G92	G4276	6826
G75	G672	6827
G316	G3717	6827
G316	G2810	6828
G154	G792	6829
G316	G3451	6829
G23	G1563	6830
G242	G1743	6830
G24	G500	6831
G328	G846	6832
G23	G2245	6832
G291	G758	6833
G23	G2644	6833
G5	G2569	6834
G23	G3582	6834
G140	G2509	6835
G23	G3803	6835
G316	G616	6836
G254	G2241	6836
G96	G1384	6837
G316	G2173	6837
G316	G3192	6838
G274	G3565	6838
G316	G3882	6839
G244	G4474	6839
G23	G244	6840
G23	G4224	6840
G223	G882	6841
G244	G113	6842
G92	G3660	6842
G316	G25	6843
G140	G827	6843
G316	G598	6844
G254	G2178	6844
G316	G2257	6845
G197	G4234	6845
G331	G1354	6846
G316	G2588	6846
G193	G2929	6847
G316	G3195	6847
G316	G2357	6848
G55	G2434	6848
G316	G3214	6849
G55	G3517	6849
G309	G1472	6850
G55	G3594	6850
G55	G1940	6851
G77	G2811	6851
G281	G2963	6852
G55	G3549	6852
G313	G594	6853
G113	G4407	6853
G309	G2906	6854
G183	G4326	6854
G55	G162	6855
G274	G1421	6855
G281	G710	6856
G75	G1173	6856
G310	G1206	6857
G55	G1276	6857
G55	G2487	6858
G193	G3032	6858
G24	G2165	6859
G55	G2585	6859
G89	G3543	6860
G281	G3654	6860
G55	G3914	6861
G84	G4475	6861
G55	G1140	6862
G113	G3246	6862
G130	G1978	6863
G281	G2217	6863
G325	G1471	6864
G92	G2249	6864
G281	G2834	6865
G161	G3477	6865
G274	G2811	6866
G281	G2966	6866
G90	G3332	6867
G313	G3425	6867
G223	G1310	6868
G313	G3665	6868
G55	G4416	6869
G24	G1741	6870
G55	G4499	6870
G235	G102	6871
G106	G1441	6871
G313	G648	6872
G274	G3206	6872
G74	G278	6873
G313	G2631	6873
G202	G453	6874
G309	G2937	6874
G92	G185	6875
G242	G2321	6875
G23	G1833	6876
G90	G3280	6876
G313	G1950	6877
G90	G3625	6877
G23	G1823	6878
G258	G2528	6878
G23	G1491	6879
G23	G2282	6879
G121	G522	6880
G278	G74	6881
G23	G280	6881
G23	G408	6882
G29	G2927	6882
G235	G1367	6883
G318	G694	6884
G23	G1382	6884
G29	G423	6885
G23	G1760	6885
G23	G2095	6886
G302	G3720	6886
G23	G2348	6887
G213	G2390	6887
G213	G2902	6888
G23	G3821	6888
G213	G2838	6889
G23	G4170	6889
G213	G3742	6890
G124	G2047	6891
G23	G4424	6891
G213	G1484	6892
G92	G2617	6892
G92	G2819	6893
G140	G2982	6893
G209	G1263	6894
G92	G3617	6894
G316	G2556	6895
G209	G2736	6895
G209	G1621	6896
G316	G3049	6896
G331	G1009	6897
G316	G3578	6897
G23	G464	6898
G197	G1770	6898
G23	G1341	6899
G1	G2736	6899
G1	G1165	6900
G23	G1380	6900
G136	G588	6901
G23	G2340	6901
G84	G770	6902
G316	G877	6902
G1	G1025	6903
G316	G1238	6903
G316	G1548	6904
G172	G1692	6904
G316	G1468	6905
G113	G1978	6905
G316	G2129	6906
G291	G3517	6906
G316	G2346	6907
G260	G3335	6907
G316	G3330	6908
G325	G3342	6908
G316	G3420	6909
G325	G4241	6909
G113	G3193	6910
G316	G3472	6910
G263	G1465	6911
G316	G4048	6911
G291	G3690	6912
G316	G4315	6912
G281	G1603	6913
G260	G1651	6913
G263	G1460	6914
G55	G2244	6914
G281	G169	6915
G242	G2139	6915
G55	G226	6916
G223	G1465	6916
G281	G1026	6917
G291	G1621	6917
G281	G1176	6918
G291	G4200	6918
G55	G1420	6919
G112	G4406	6919
G223	G1127	6920
G55	G3482	6920
G281	G3786	6921
G259	G4440	6921
G24	G1138	6922
G55	G4225	6922
G313	G47	6923
G24	G3075	6923
G55	G797	6924
G84	G2418	6924
G281	G971	6925
G105	G1073	6925
G55	G1463	6926
G291	G4190	6926
G281	G2034	6927
G154	G3517	6927
G309	G2614	6928
G121	G3485	6928
G281	G2829	6929
G37	G3544	6929
G302	G1006	6930
G55	G3015	6930
G298	G1491	6931
G55	G3408	6931
G298	G2077	6932
G235	G4079	6932
G87	G1278	6933
G281	G4273	6933
G87	G3625	6934
G313	G4485	6934
G5	G758	6935
G281	G2558	6935
G5	G2882	6936
G281	G3849	6936
G23	G3612	6937
G242	G3721	6937
G313	G219	6938
G327	G965	6938
G313	G827	6939
G209	G2156	6939
G24	G2418	6940
G92	G4259	6940
G23	G164	6941
G73	G2308	6941
G23	G170	6942
G26	G1484	6942
G277	G705	6943
G23	G1701	6943
G23	G2251	6944
G235	G3422	6944
G258	G4075	6945
G316	G4449	6945
G23	G227	6946
G223	G500	6946
G93	G977	6947
G23	G1710	6947
G92	G1161	6948
G58	G4396	6948
G92	G1219	6949
G140	G2022	6949
G16	G2647	6950
G92	G4089	6950
G139	G1520	6951
G316	G1896	6951
G226	G589	6952
G316	G2088	6952
G124	G387	6953
G316	G2140	6953
G316	G2214	6954
G250	G4265	6954
G316	G266	6955
G87	G2158	6955
G125	G1942	6956
G316	G2404	6956
G23	G1757	6957
G23	G4322	6957
G259	G1250	6958
G23	G173	6959
G302	G575	6959
G23	G1801	6960
G73	G3178	6960
G23	G2503	6961
G278	G3705	6961
G23	G2613	6962
G213	G3869	6962
G122	G3953	6963
G23	G4461	6963
G316	G198	6964
G244	G1087	6964
G316	G208	6965
G259	G4480	6965
G55	G1127	6966
G316	G2597	6966
G113	G1784	6967
G316	G3799	6967
G291	G1318	6968
G316	G4003	6968
G55	G535	6969
G136	G1486	6969
G309	G963	6970
G291	G982	6970
G235	G2894	6971
G310	G3394	6971
G309	G2894	6972
G84	G3762	6972
G281	G2810	6973
G87	G3401	6973
G281	G222	6974
G260	G2637	6974
G75	G395	6975
G281	G489	6975
G55	G1168	6976
G75	G3280	6976
G281	G2935	6977
G310	G3250	6977
G75	G1522	6978
G55	G3127	6978
G325	G3129	6979
G281	G4474	6979
G235	G272	6980
G250	G2751	6980
G113	G336	6981
G313	G1042	6981
G313	G1197	6982
G291	G4473	6982
G24	G451	6983
G313	G4193	6983
G313	G198	6984
G183	G3860	6984
G235	G761	6985
G258	G2077	6985
G89	G139	6986
G235	G902	6986
G281	G1401	6987
G302	G2732	6987
G170	G614	6988
G281	G2179	6988
G23	G344	6989
G274	G4265	6989
G291	G407	6990
G92	G3220	6990
G313	G280	6991
G278	G3009	6991
G235	G1848	6992
G23	G2258	6992
G132	G1909	6993
G309	G2314	6993
G319	G2314	6994
G298	G2902	6994
G74	G845	6995
G309	G2657	6995
G313	G2657	6996
G302	G4314	6996
G244	G1913	6997
G313	G2747	6997
G309	G3913	6998
G147	G4042	6998
G23	G1383	6999
G250	G2509	6999
G23	G2065	7000
G87	G2926	7000
G99	G391	7001
G23	G1438	7001
G139	G89	7002
G313	G331	7002
G199	G3392	7003
G316	G3899	7003
G23	G103	7004
G122	G705	7004
G23	G361	7005
G86	G2980	7005
G23	G645	7006
G122	G1433	7006
G259	G3804	7007
G277	G1494	7008
G23	G2679	7008
G316	G1212	7009
G106	G1371	7009
G23	G2915	7010
G316	G4015	7010
G23	G543	7011
G139	G2259	7011
G23	G603	7012
G209	G1004	7012
G23	G628	7013
G331	G4314	7013
G23	G1526	7014
G254	G3057	7014
G23	G1754	7015
G113	G4033	7015
G23	G2129	7016
G75	G2434	7016
G23	G2338	7017
G75	G3517	7017
G55	G1546	7018
G23	G3336	7018
G23	G3771	7019
G183	G4406	7019
G92	G1140	7020
G56	G3923	7020
G316	G819	7021
G87	G4252	7021
G75	G1474	7022
G316	G2216	7022
G113	G1147	7023
G316	G1397	7023
G316	G1402	7024
G228	G3247	7024
G23	G459	7025
G55	G2896	7025
G255	G1124	7026
G23	G2835	7026
G291	G2161	7027
G316	G293	7028
G291	G3139	7028
G226	G1239	7029
G316	G2161	7029
G228	G2648	7030
G316	G4389	7030
G75	G4095	7031
G55	G4315	7031
G278	G375	7032
G55	G2504	7032
G29	G560	7033
G55	G2768	7033
G29	G982	7034
G281	G2901	7034
G309	G64	7035
G113	G775	7035
G313	G1738	7036
G274	G2973	7036
G319	G1885	7037
G228	G2226	7037
G55	G1883	7038
G113	G3609	7038
G325	G556	7039
G55	G2396	7039
G325	G3354	7040
G281	G3560	7040
G260	G1277	7041
G281	G4005	7041
G309	G498	7042
G291	G3664	7042
G260	G2208	7043
G309	G2932	7043
G112	G982	7044
G55	G1444	7044
G121	G972	7045
G55	G1983	7045
G325	G1468	7046
G313	G1932	7046
G313	G2818	7047
G183	G3981	7047
G75	G2439	7048
G235	G2978	7048
G235	G2325	7049
G3	G3247	7049
G326	G404	7050
G319	G2709	7050
G87	G1661	7051
G92	G2142	7051
G316	G1571	7052
G24	G3280	7052
G93	G666	7053
G23	G1666	7053
G291	G1540	7054
G23	G2788	7054
G23	G2936	7055
G291	G3127	7055
G274	G2648	7056
G23	G3838	7056
G23	G944	7057
G31	G3945	7057
G273	G1679	7058
G23	G2273	7058
G92	G597	7059
G5	G1878	7059
G92	G638	7060
G318	G1045	7060
G316	G1159	7061
G318	G3154	7061
G316	G3391	7062
G278	G3837	7062
G24	G2256	7063
G316	G3850	7063
G92	G2450	7064
G199	G3370	7064
G112	G2644	7065
G316	G2209	7066
G154	G3728	7066
G140	G1310	7067
G316	G2865	7067
G302	G1063	7068
G316	G3407	7068
G278	G3079	7069
G316	G3596	7069
G92	G2408	7070
G87	G2600	7070
G73	G4265	7071
G316	G627	7072
G179	G1217	7072
G156	G2414	7073
G316	G2688	7073
G235	G1504	7074
G316	G3737	7074
G278	G853	7075
G316	G3161	7075
G281	G757	7076
G318	G3954	7076
G87	G662	7077
G309	G1386	7077
G209	G2161	7078
G309	G2642	7078
G278	G1813	7079
G313	G2642	7079
G281	G1609	7080
G87	G3063	7080
G331	G1265	7081
G281	G2614	7081
G209	G2993	7082
G55	G3628	7082
G331	G2771	7083
G281	G3724	7083
G75	G1184	7084
G55	G4239	7084
G172	G877	7085
G309	G881	7085
G309	G1912	7086
G55	G3152	7086
G281	G342	7087
G113	G1164	7087
G55	G571	7088
G75	G2648	7088
G55	G1221	7089
G238	G2084	7089
G55	G2702	7090
G183	G4066	7090
G291	G1445	7091
G55	G3120	7091
G93	G499	7092
G281	G3132	7092
G274	G420	7093
G55	G3648	7093
G226	G3643	7094
G55	G4097	7094
G309	G160	7095
G75	G405	7095
G309	G773	7096
G75	G1468	7096
G313	G1021	7097
G183	G2896	7097
G244	G420	7098
G55	G1100	7098
G24	G890	7099
G281	G2087	7099
G97	G1154	7100
G281	G3026	7100
G260	G490	7101
G55	G3054	7101
G298	G982	7102
G55	G3548	7102
G244	G826	7103
G5	G1515	7104
G23	G3183	7104
G319	G1231	7105
G87	G2386	7105
G274	G87	7106
G281	G650	7106
G274	G2726	7107
G55	G3316	7107
G313	G65	7108
G84	G3720	7108
G291	G724	7109
G313	G746	7109
G87	G274	7110
G313	G2440	7110
G87	G2285	7111
G319	G2440	7111
G124	G856	7112
G313	G2799	7112
G244	G3280	7113
G235	G3658	7113
G147	G3508	7114
G313	G4284	7114
G23	G240	7115
G278	G3485	7115
G263	G1165	7116
G316	G3793	7116
G244	G894	7117
G23	G1885	7117
G243	G823	7118
G23	G3615	7118
G242	G3020	7119
G23	G4508	7119
G309	G168	7120
G226	G3285	7120
G319	G1708	7121
G213	G2165	7121
G45	G548	7122
G235	G4226	7122
G242	G865	7123
G92	G1241	7123
G92	G1896	7124
G156	G758	7125
G92	G3267	7125
G92	G102	7126
G235	G1443	7126
G92	G153	7127
G179	G1813	7127
G87	G1170	7128
G92	G1690	7128
G23	G654	7129
G23	G802	7129
G23	G1214	7130
G331	G1606	7130
G23	G2532	7131
G23	G2898	7131
G331	G2716	7132
G23	G3448	7132
G23	G1051	7133
G242	G2967	7133
G331	G4254	7134
G1	G2399	7135
G23	G2569	7135
G23	G4125	7136
G77	G4423	7136
G316	G428	7137
G260	G1099	7137
G55	G90	7138
G316	G434	7138
G23	G1750	7139
G113	G2085	7139
G310	G1378	7140
G316	G2143	7140
G55	G2798	7141
G316	G2914	7141
G3	G2844	7142
G316	G3527	7142
G316	G483	7143
G301	G2005	7143
G172	G879	7144
G316	G1273	7144
G3	G979	7145
G316	G1797	7145
G316	G2221	7146
G260	G4163	7146
G316	G350	7147
G120	G3009	7147
G316	G2790	7148
G154	G3162	7148
G188	G2252	7149
G316	G3303	7149
G323	G3152	7150
G316	G3940	7150
G260	G1950	7151
G316	G4112	7151
G23	G76	7152
G5	G4066	7152
G281	G2969	7153
G260	G2982	7153
G309	G1605	7154
G274	G2908	7154
G55	G579	7155
G172	G2653	7155
G87	G566	7156
G281	G3301	7156
G228	G599	7157
G281	G4275	7157
G55	G366	7158
G263	G1310	7158
G55	G849	7159
G23	G1965	7159
G302	G73	7160
G55	G3334	7160
G321	G1680	7161
G281	G3334	7161
G274	G1849	7162
G55	G3588	7162
G24	G657	7163
G55	G3859	7163
G55	G793	7164
G228	G2653	7164
G75	G758	7165
G313	G948	7165
G55	G956	7166
G3	G1975	7166
G74	G96	7167
G55	G1099	7167
G325	G1050	7168
G281	G1099	7168
G235	G1519	7169
G183	G3246	7169
G124	G690	7170
G55	G2200	7170
G325	G2819	7171
G55	G2957	7171
G165	G1371	7172
G55	G3103	7172
G313	G3145	7173
G74	G3152	7173
G254	G716	7174
G313	G3916	7174
G226	G1023	7175
G281	G4148	7175
G313	G2814	7176
G274	G4095	7176
G23	G1367	7177
G313	G3394	7177
G92	G317	7178
G223	G3718	7178
G92	G352	7179
G90	G2213	7179
G92	G398	7180
G86	G1304	7180
G259	G3754	7181
G92	G3863	7181
G318	G2057	7182
G92	G4463	7182
G199	G3689	7183
G92	G4508	7183
G96	G74	7184
G313	G3671	7184
G23	G722	7185
G139	G982	7185
G23	G2019	7186
G87	G3413	7186
G235	G2308	7187
G92	G4034	7187
G23	G1159	7188
G87	G1277	7188
G23	G1259	7189
G244	G2631	7189
G23	G1323	7190
G29	G3654	7190
G23	G1515	7191
G278	G3836	7191
G87	G1328	7192
G23	G2103	7192
G73	G302	7193
G23	G2620	7193
G278	G1277	7194
G23	G3604	7194
G277	G2321	7195
G23	G3702	7195
G235	G2248	7196
G23	G3717	7196
G242	G599	7197
G23	G4285	7197
G244	G671	7198
G23	G2498	7199
G274	G2675	7199
G197	G979	7200
G23	G3959	7200
G213	G4189	7201
G23	G4432	7201
G90	G55	7202
G92	G1291	7202
G316	G63	7203
G197	G958	7203
G316	G137	7204
G302	G2862	7204
G316	G1322	7205
G213	G2616	7205
G226	G564	7206
G92	G1874	7206
G209	G943	7207
G316	G1566	7207
G316	G1773	7208
G213	G2208	7208
G242	G428	7209
G316	G2069	7209
G209	G522	7210
G316	G2396	7210
G1	G2993	7211
G316	G3685	7211
G136	G3774	7212
G316	G3916	7212
G316	G2193	7213
G1	G3758	7213
G55	G487	7214
G183	G1465	7214
G55	G3753	7215
G291	G4092	7215
G75	G1487	7216
G281	G3753	7216
G183	G1199	7217
G281	G3842	7217
G228	G2616	7218
G55	G4064	7218
G113	G1621	7219
G235	G4482	7219
G55	G479	7220
G75	G1617	7220
G325	G90	7221
G55	G1067	7221
G55	G3836	7222
G291	G4314	7222
G260	G3535	7223
G55	G4073	7223
G235	G687	7224
G323	G3327	7224
G291	G2528	7225
G309	G2881	7225
G5	G514	7226
G281	G1716	7226
G235	G2154	7227
G302	G3791	7227
G281	G2691	7228
G74	G2973	7228
G183	G4075	7229
G55	G4083	7229
G87	G2134	7230
G313	G4400	7230
G313	G858	7231
G249	G3545	7231
G313	G1531	7232
G244	G3898	7232
G31	G2077	7233
G92	G2565	7233
G92	G1358	7234
G90	G2726	7234
G73	G384	7235
G313	G2302	7235
G242	G1829	7236
G313	G3351	7236
G278	G1292	7237
G313	G3382	7237
G318	G1310	7238
G313	G3511	7238
G323	G1163	7239
G23	G3719	7239
G92	G463	7240
G244	G2939	7240
G92	G646	7241
G156	G4233	7241
G278	G801	7242
G92	G1569	7242
G92	G1447	7243
G124	G4095	7243
G90	G325	7244
G92	G1972	7244
G23	G1238	7245
G274	G2418	7245
G23	G1274	7246
G274	G4176	7246
G23	G2066	7247
G254	G2607	7247
G23	G2158	7248
G197	G3487	7248
G23	G2875	7249
G96	G4352	7249
G325	G718	7250
G23	G3636	7250
G23	G1272	7251
G209	G1544	7251
G278	G1050	7252
G23	G3199	7252
G93	G754	7253
G23	G3379	7253
G136	G3809	7254
G23	G4240	7254
G316	G3683	7255
G75	G3791	7255
G5	G982	7256
G316	G3931	7256
G113	G3247	7257
G316	G4239	7257
G84	G2079	7258
G92	G3367	7258
G92	G3463	7259
G56	G4333	7259
G291	G3009	7260
G92	G3929	7260
G316	G175	7261
G291	G3558	7261
G316	G1206	7262
G325	G4007	7262
G316	G1295	7263
G325	G2416	7263
G316	G2215	7264
G242	G4201	7264
G325	G562	7265
G316	G3067	7265
G130	G566	7266
G316	G3788	7266
G24	G1422	7267
G316	G4337	7267
G23	G593	7268
G302	G1880	7268
G23	G987	7269
G75	G2247	7269
G23	G1816	7270
G29	G2225	7270
G263	G2579	7271
G23	G2728	7271
G87	G3014	7272
G23	G3185	7272
G23	G668	7273
G156	G3347	7273
G23	G1018	7274
G291	G2063	7274
G23	G2164	7275
G187	G2746	7275
G41	G3377	7276
G316	G508	7277
G246	G4185	7277
G17	G929	7278
G316	G2682	7278
G140	G2844	7279
G316	G3282	7279
G316	G3311	7280
G24	G3663	7280
G90	G3553	7281
G316	G3809	7281
G316	G1198	7282
G74	G2637	7282
G23	G3197	7283
G23	G4047	7283
G316	G402	7284
G254	G2752	7284
G281	G44	7285
G242	G1491	7285
G281	G456	7286
G244	G753	7286
G29	G512	7287
G55	G1688	7287
G55	G1933	7288
G23	G4407	7288
G3	G1124	7289
G281	G2909	7289
G55	G2970	7290
G93	G3092	7290
G258	G2927	7291
G281	G3145	7291
G90	G958	7292
G55	G3577	7292
G37	G928	7293
G55	G1725	7293
G55	G2035	7294
G90	G2247	7294
G250	G1310	7295
G281	G2203	7295
G55	G3187	7296
G308	G3204	7296
G313	G1627	7297
G122	G2401	7298
G309	G3269	7298
G55	G284	7299
G52	G603	7299
G242	G500	7300
G55	G572	7300
G242	G862	7301
G235	G1229	7301
G309	G1593	7302
G209	G1698	7302
G313	G2812	7303
G93	G4347	7303
G254	G2548	7304
G313	G3458	7304
G281	G3758	7305
G254	G4416	7305
G209	G1045	7306
G281	G4129	7306
G23	G1898	7307
G209	G2716	7307
G313	G63	7308
G226	G837	7308
G313	G137	7309
G154	G4340	7309
G313	G521	7310
G209	G1491	7310
G313	G1063	7311
G209	G4163	7311
G319	G1063	7312
G110	G2159	7312
G242	G551	7313
G313	G2340	7313
G331	G2258	7314
G313	G2738	7314
G220	G500	7315
G319	G3465	7315
G90	G2004	7316
G309	G3764	7316
G278	G2171	7317
G313	G3764	7317
G318	G1673	7318
G309	G4350	7318
G92	G377	7319
G77	G2079	7319
G92	G1137	7320
G90	G4356	7320
G1	G883	7321
G92	G2802	7321
G313	G706	7322
G150	G1959	7323
G309	G3123	7323
G23	G186	7324
G193	G1116	7324
G92	G542	7325
G55	G2478	7325
G92	G1377	7326
G55	G3543	7326
G106	G75	7327
G316	G637	7327
G277	G495	7328
G92	G1706	7328
G75	G1668	7329
G92	G1903	7329
G84	G598	7330
G92	G4141	7330
G75	G1009	7331
G23	G1226	7331
G325	G1474	7332
G23	G2222	7332
G325	G74	7333
G23	G2867	7333
G75	G1328	7334
G23	G3287	7334
G325	G2797	7335
G23	G3706	7335
G23	G223	7336
G183	G1913	7336
G183	G4042	7337
G291	G2285	7338
G23	G2345	7338
G23	G2351	7339
G291	G3826	7339
G153	G2726	7340
G23	G2839	7340
G23	G3505	7341
G29	G3618	7341
G203	G1446	7342
G23	G4342	7342
G316	G510	7343
G236	G1441	7343
G316	G790	7344
G156	G3395	7344
G87	G2210	7345
G316	G3752	7345
G75	G106	7346
G92	G3916	7346
G29	G1271	7347
G92	G3802	7347
G235	G4011	7348
G92	G4266	7348
G316	G838	7349
G41	G1327	7349
G226	G2505	7350
G316	G2582	7350
G213	G3233	7351
G316	G3769	7351
G23	G374	7352
G179	G4348	7352
G23	G1616	7353
G282	G3139	7353
G326	G614	7354
G316	G716	7354
G316	G1750	7355
G302	G4095	7355
G242	G3154	7356
G316	G3309	7356
G258	G775	7357
G316	G3554	7357
G29	G1004	7358
G316	G4299	7358
G29	G1515	7359
G316	G2489	7359
G281	G502	7360
G179	G2831	7360
G140	G593	7361
G281	G2972	7361
G74	G325	7362
G55	G4111	7362
G55	G1735	7363
G87	G3659	7363
G254	G1851	7364
G281	G2807	7364
G242	G2394	7365
G55	G3085	7365
G309	G1905	7366
G278	G4104	7366
G122	G1857	7367
G313	G2234	7367
G209	G1445	7368
G309	G2276	7368
G331	G387	7369
G55	G3599	7369
G209	G2648	7370
G281	G4232	7370
G259	G4148	7371
G309	G674	7372
G254	G2783	7372
G313	G1364	7373
G55	G3197	7373
G183	G4195	7374
G313	G4243	7374
G92	G61	7375
G291	G1872	7376
G281	G2119	7377
G291	G2928	7377
G298	G1260	7378
G92	G3785	7378
G313	G286	7379
G55	G2544	7379
G313	G994	7380
G56	G2569	7380
G106	G412	7381
G313	G1561	7381
G325	G550	7382
G313	G4000	7382
G183	G2416	7383
G316	G2858	7383
G23	G99	7384
G113	G1913	7384
G23	G560	7385
G291	G3569	7385
G23	G2458	7386
G291	G4421	7386
G23	G571	7387
G183	G1263	7387
G23	G1206	7388
G183	G4248	7388
G23	G1295	7389
G242	G3092	7389
G23	G1943	7390
G84	G3514	7390
G263	G384	7391
G23	G3123	7391
G23	G3224	7392
G84	G4265	7392
G83	G213	7393
G23	G4375	7393
G316	G648	7394
G41	G3765	7394
G316	G2430	7395
G291	G2850	7395
G316	G2545	7396
G89	G3557	7396
G244	G404	7397
G92	G3431	7397
G23	G226	7398
G318	G3136	7398
G74	G1059	7399
G23	G2706	7399
G242	G2538	7400
G23	G3007	7400
G316	G1021	7401
G161	G3771	7401
G87	G2160	7402
G316	G2191	7402
G90	G1759	7403
G316	G2239	7403
G179	G1322	7404
G316	G2483	7404
G37	G2720	7405
G316	G2836	7405
G181	G161	7406
G316	G3512	7406
G242	G1204	7407
G316	G3999	7407
G23	G1891	7408
G244	G4265	7408
G316	G94	7409
G29	G827	7409
G29	G2344	7410
G316	G3971	7410
G55	G2642	7411
G87	G4466	7411
G199	G2797	7412
G281	G3639	7412
G55	G239	7413
G223	G3945	7413
G55	G991	7414
G258	G2662	7414
G281	G1159	7415
G302	G4088	7415
G179	G2587	7416
G55	G3464	7416
G274	G3715	7417
G55	G4084	7417
G213	G1422	7418
G281	G4310	7418
G55	G2762	7419
G86	G3097	7419
G73	G2996	7420
G281	G3359	7420
G281	G3586	7421
G90	G3696	7421
G161	G181	7422
G313	G377	7422
G309	G406	7423
G90	G3558	7423
G309	G888	7424
G197	G2063	7424
G313	G995	7425
G140	G2060	7425
G313	G1309	7426
G242	G1986	7426
G319	G1309	7427
G242	G3954	7427
G281	G2271	7428
G278	G3400	7428
G213	G1809	7429
G313	G2406	7429
G209	G1049	7430
G309	G2526	7430
G220	G1147	7431
G313	G3695	7431
G122	G684	7432
G313	G3719	7432
G259	G733	7433
G319	G4094	7433
G213	G83	7434
G55	G4147	7434
G188	G3032	7435
G309	G3688	7435
G209	G3945	7436
G313	G4181	7436
G23	G777	7437
G213	G2993	7437
G281	G3565	7438
G23	G3634	7438
G90	G604	7439
G319	G1874	7439
G209	G2463	7440
G313	G3099	7440
G235	G3439	7441
G313	G3835	7442
G331	G4200	7442
G92	G1828	7443
G265	G2709	7443
G313	G953	7444
G183	G3686	7444
G313	G955	7445
G55	G3289	7445
G106	G2005	7446
G23	G4174	7446
G313	G2879	7447
G172	G3911	7447
G316	G567	7448
G75	G3210	7448
G23	G1715	7449
G113	G2591	7449
G316	G1748	7450
G48	G2897	7450
G291	G433	7451
G23	G2281	7451
G172	G2648	7452
G316	G3347	7452
G325	G1975	7453
G23	G4178	7453
G228	G3300	7454
G316	G4218	7454
G316	G1305	7455
G228	G3543	7455
G316	G2759	7456
G323	G3129	7456
G89	G575	7457
G316	G3220	7457
G183	G1196	7458
G55	G407	7459
G23	G3545	7459
G263	G1023	7460
G23	G1942	7460
G113	G3720	7461
G23	G3108	7462
G90	G4296	7462
G23	G3214	7463
G41	G4340	7463
G316	G1483	7464
G291	G3696	7464
G228	G2418	7465
G316	G3093	7465
G199	G2813	7466
G316	G3501	7466
G244	G972	7467
G316	G3525	7467
G244	G4077	7468
G316	G4285	7468
G139	G1537	7469
G23	G4134	7469
G316	G1291	7470
G302	G3088	7470
G263	G1445	7471
G55	G2612	7471
G90	G489	7472
G55	G1300	7472
G3	G1481	7473
G55	G2690	7473
G165	G2251	7474
G281	G3881	7474
G87	G3526	7475
G55	G4010	7475
G55	G449	7476
G86	G2210	7476
G55	G813	7477
G29	G838	7477
G202	G673	7478
G55	G952	7478
G274	G1378	7479
G55	G1379	7479
G302	G1172	7480
G281	G1753	7480
G302	G1559	7481
G281	G2164	7481
G87	G1902	7482
G281	G2564	7482
G281	G2869	7483
G331	G2936	7483
G87	G1793	7484
G55	G2915	7484
G278	G1983	7485
G281	G2915	7485
G274	G2402	7486
G55	G3503	7486
G278	G1255	7487
G281	G3775	7487
G90	G3720	7488
G281	G4020	7488
G242	G1998	7489
G281	G4502	7489
G281	G278	7490
G29	G4126	7490
G55	G410	7491
G140	G804	7491
G313	G467	7492
G140	G900	7492
G281	G1085	7493
G140	G1164	7493
G24	G1291	7494
G55	G1430	7494
G281	G2191	7495
G242	G4335	7495
G313	G2627	7496
G140	G2726	7496
G281	G2685	7497
G197	G2844	7497
G281	G2724	7498
G140	G3696	7498
G55	G2945	7499
G122	G3327	7499
G55	G3076	7500
G209	G3168	7500
G259	G809	7501
G55	G3741	7501
G259	G1423	7502
G281	G3741	7502
G209	G405	7503
G281	G3901	7503
G331	G2177	7504
G55	G3940	7504
G281	G3940	7505
G1	G4183	7505
G310	G404	7506
G136	G2186	7507
G319	G4217	7507
G325	G3414	7508
G281	G4241	7508
G309	G80	7509
G1	G2927	7509
G313	G3069	7510
G325	G4009	7510
G55	G788	7511
G309	G3478	7511
G55	G197	7512
G325	G209	7512
G281	G197	7513
G291	G2813	7513
G291	G1049	7514
G281	G4123	7514
G23	G1288	7515
G113	G4352	7515
G92	G456	7516
G75	G2436	7516
G228	G900	7517
G23	G3987	7517
G313	G909	7518
G87	G3055	7518
G270	G3694	7519
G92	G3733	7519
G183	G2063	7520
G23	G2606	7520
G41	G1619	7521
G23	G3100	7521
G23	G2294	7522
G79	G2747	7522
G90	G2637	7523
G23	G2799	7523
G316	G2192	7524
G89	G3911	7524
G316	G3427	7525
G260	G3909	7525
G92	G1673	7526
G24	G2241	7526
G154	G3860	7527
G92	G4354	7527
G23	G1070	7528
G282	G3766	7528
G73	G550	7529
G23	G2324	7530
G179	G3569	7530
G244	G1143	7531
G23	G2665	7531
G197	G1621	7532
G23	G3760	7532
G316	G925	7533
G202	G2516	7533
G316	G1913	7534
G278	G2184	7534
G93	G943	7535
G316	G1926	7535
G316	G3216	7536
G258	G3654	7536
G154	G3274	7537
G316	G3573	7537
G197	G1809	7538
G316	G3871	7538
G23	G559	7539
G209	G4033	7539
G223	G599	7540
G23	G2295	7541
G93	G3570	7541
G23	G2306	7542
G73	G3054	7542
G278	G2405	7543
G23	G3820	7543
G209	G3300	7544
G23	G4369	7544
G96	G775	7545
G316	G805	7545
G316	G1714	7546
G242	G4027	7546
G331	G1297	7547
G316	G3028	7547
G209	G827	7548
G316	G3363	7548
G209	G325	7549
G259	G1038	7550
G316	G3365	7550
G55	G540	7551
G113	G4235	7551
G281	G602	7552
G55	G3618	7552
G281	G1527	7553
G260	G3023	7553
G281	G3563	7554
G141	G4268	7554
G55	G411	7555
G75	G4077	7555
G55	G799	7556
G183	G3593	7556
G281	G1079	7557
G228	G3670	7557
G55	G2333	7558
G55	G3111	7558
G39	G694	7559
G281	G3562	7559
G55	G3611	7560
G213	G3641	7560
G313	G185	7561
G260	G2321	7561
G309	G757	7562
G260	G3129	7562
G281	G959	7563
G172	G1217	7564
G309	G1527	7564
G183	G244	7565
G313	G1810	7565
G183	G943	7566
G55	G2486	7566
G75	G654	7567
G281	G2934	7567
G90	G1770	7568
G319	G3481	7568
G228	G500	7569
G281	G3788	7569
G113	G3818	7570
G313	G4425	7570
G281	G1439	7571
G291	G3327	7571
G281	G1474	7572
G310	G1679	7572
G281	G2091	7573
G325	G3724	7573
G325	G1862	7574
G281	G3030	7574
G325	G1902	7575
G281	G3401	7575
G260	G1350	7576
G281	G3617	7576
G281	G3796	7577
G3	G4480	7577
G313	G12	7578
G302	G3342	7578
G235	G85	7579
G23	G1503	7579
G319	G189	7580
G90	G1546	7580
G309	G418	7581
G199	G2732	7581
G313	G418	7582
G125	G1706	7582
G313	G869	7583
G244	G4148	7583
G313	G1157	7584
G90	G1730	7584
G274	G29	7585
G313	G1742	7585
G278	G2852	7586
G313	G3400	7586
G199	G2476	7587
G92	G4185	7587
G73	G1764	7588
G23	G1810	7588
G29	G274	7589
G23	G3481	7589
G313	G2921	7590
G223	G4189	7590
G23	G1899	7591
G263	G2998	7591
G23	G2381	7592
G242	G3636	7592
G121	G1380	7593
G23	G2635	7593
G92	G112	7594
G254	G2458	7594
G73	G2452	7595
G92	G2984	7595
G23	G1198	7596
G92	G3147	7596
G179	G1121	7597
G92	G3683	7597
G199	G1365	7598
G92	G4474	7598
G318	G535	7599
G92	G752	7599
G92	G1024	7600
G24	G3246	7600
G23	G161	7601
G90	G3113	7601
G23	G1403	7602
G302	G2402	7602
G244	G183	7603
G23	G1521	7603
G197	G1771	7604
G23	G1881	7604
G209	G2794	7605
G23	G3782	7605
G197	G416	7606
G23	G4198	7606
G278	G416	7607
G23	G4501	7607
G316	G268	7608
G73	G2432	7608
G316	G2455	7609
G242	G2938	7609
G316	G264	7610
G209	G1785	7610
G316	G311	7611
G237	G3135	7611
G316	G411	7612
G318	G4480	7612
G140	G1050	7613
G316	G1931	7613
G113	G2079	7614
G316	G3540	7614
G92	G572	7615
G113	G2138	7615
G92	G3205	7616
G172	G3868	7616
G203	G891	7617
G23	G1190	7617
G23	G1624	7618
G55	G2085	7618
G23	G2303	7619
G136	G3694	7619
G167	G920	7620
G23	G2716	7620
G87	G375	7621
G316	G992	7621
G325	G585	7622
G316	G1211	7622
G316	G1461	7623
G323	G3837	7623
G316	G2166	7624
G291	G3964	7624
G316	G1439	7625
G3	G3670	7625
G316	G1751	7626
G310	G3796	7626
G199	G1301	7627
G316	G2737	7627
G316	G3426	7628
G199	G4300	7628
G113	G3213	7629
G316	G3742	7629
G291	G3040	7630
G316	G3796	7630
G291	G3889	7631
G235	G4032	7631
G244	G3009	7632
G309	G4032	7632
G55	G453	7633
G291	G4048	7633
G55	G1257	7634
G90	G2579	7634
G281	G1441	7635
G87	G2716	7635
G263	G1263	7636
G55	G1453	7636
G55	G1473	7637
G291	G3830	7637
G278	G387	7638
G55	G3158	7638
G318	G2683	7639
G55	G3398	7639
G17	G560	7640
G235	G2217	7640
G313	G3412	7641
G209	G3414	7641
G55	G58	7642
G213	G982	7642
G55	G375	7643
G278	G684	7643
G281	G609	7644
G243	G4073	7644
G281	G1230	7645
G202	G3869	7645
G55	G1412	7646
G242	G2280	7646
G281	G1663	7647
G90	G2390	7647
G260	G1624	7648
G281	G2098	7648
G259	G1559	7649
G319	G2931	7649
G302	G806	7650
G309	G3006	7650
G281	G3192	7651
G254	G3914	7651
G156	G2635	7652
G319	G3798	7652
G278	G2939	7653
G281	G4210	7653
G179	G2771	7654
G319	G4257	7654
G140	G1544	7655
G55	G4300	7655
G87	G1736	7656
G309	G3823	7656
G242	G1050	7657
G313	G4101	7657
G281	G979	7658
G278	G1822	7658
G213	G953	7659
G281	G1901	7659
G281	G2346	7660
G259	G3254	7660
G140	G500	7661
G55	G2479	7661
G140	G862	7662
G313	G1246	7662
G209	G1380	7663
G313	G3200	7663
G209	G1942	7664
G313	G4358	7664
G23	G1197	7665
G113	G3433	7665
G1	G672	7666
G23	G3160	7666
G309	G1093	7667
G333	G3334	7667
G291	G1127	7668
G313	G1504	7668
G92	G1100	7669
G84	G2138	7669
G92	G1106	7670
G155	G3291	7670
G92	G1213	7671
G56	G2230	7671
G92	G1366	7672
G325	G4407	7672
G325	G856	7673
G92	G3928	7673
G325	G958	7674
G92	G2611	7674
G313	G1872	7675
G183	G2527	7675
G23	G351	7676
G89	G2416	7676
G75	G1336	7677
G23	G1633	7677
G260	G3625	7678
G23	G4339	7678
G316	G849	7679
G52	G3023	7679
G244	G2341	7680
G92	G2957	7680
G199	G2751	7681
G92	G4148	7681
G23	G1273	7682
G199	G4388	7682
G238	G3501	7683
G23	G2181	7684
G318	G3200	7684
G270	G136	7685
G23	G2640	7685
G291	G2192	7686
G23	G3650	7686
G156	G2405	7687
G23	G3798	7687
G93	G2085	7688
G23	G3901	7688
G29	G958	7689
G23	G4260	7689
G121	G981	7690
G87	G1418	7691
G23	G2290	7691
G87	G2308	7692
G23	G2967	7692
G316	G128	7693
G188	G390	7693
G90	G1822	7694
G316	G230	7695
G90	G3837	7695
G316	G1298	7696
G197	G2613	7696
G316	G1782	7697
G74	G3129	7697
G188	G2053	7698
G316	G3802	7698
G55	G745	7699
G179	G2648	7699
G209	G2573	7700
G281	G3726	7700
G298	G900	7701
G55	G1131	7701
G298	G1164	7702
G281	G1682	7702
G55	G1762	7703
G298	G2644	7703
G281	G2157	7704
G86	G2831	7704
G23	G785	7705
G55	G3636	7705
G199	G3566	7706
G281	G4504	7706
G313	G388	7707
G318	G3826	7707
G136	G270	7708
G313	G3933	7708
G55	G139	7709
G23	G1378	7709
G281	G568	7710
G139	G3558	7710
G55	G817	7711
G139	G3670	7711
G281	G883	7712
G209	G1460	7712
G90	G2441	7713
G281	G1613	7714
G259	G3860	7714
G87	G1335	7715
G55	G2408	7715
G278	G1025	7716
G281	G2739	7716
G139	G635	7717
G281	G3036	7717
G309	G404	7718
G259	G2360	7718
G313	G470	7719
G331	G3246	7719
G309	G802	7720
G55	G3919	7720
G55	G1474	7721
G313	G3042	7721
G291	G1023	7722
G319	G3107	7722
G309	G3236	7723
G291	G4406	7723
G235	G3418	7724
G113	G3514	7724
G281	G1492	7725
G323	G3322	7725
G113	G883	7726
G281	G3237	7726
G313	G1372	7727
G75	G3947	7727
G291	G979	7728
G313	G1390	7728
G55	G2256	7729
G319	G2602	7729
G313	G3306	7730
G55	G4382	7730
G23	G938	7731
G113	G1380	7731
G23	G1607	7732
G141	G3501	7732
G113	G1328	7733
G23	G2048	7733
G84	G2591	7734
G23	G2887	7734
G323	G953	7735
G313	G2069	7735
G92	G615	7736
G291	G4254	7736
G92	G644	7737
G24	G1745	7737
G23	G1723	7738
G325	G2360	7738
G29	G1706	7739
G23	G2284	7739
G23	G3500	7740
G74	G4235	7740
G75	G2418	7741
G23	G3539	7741
G23	G3996	7742
G223	G4195	7742
G316	G803	7743
G188	G2996	7743
G316	G3650	7744
G90	G4077	7744
G23	G171	7745
G3	G4205	7745
G23	G1652	7746
G31	G1934	7746
G83	G4423	7747
G24	G1295	7748
G23	G2323	7748
G29	G1384	7749
G23	G3036	7749
G316	G186	7750
G29	G3947	7750
G316	G1067	7751
G316	G1441	7752
G235	G4033	7752
G202	G1009	7753
G316	G2784	7753
G316	G2795	7754
G90	G2969	7754
G316	G3447	7755
G263	G4088	7755
G316	G1213	7756
G258	G1942	7756
G316	G1883	7757
G140	G3009	7757
G124	G3561	7758
G316	G3934	7758
G242	G883	7759
G92	G3721	7759
G316	G923	7760
G242	G3690	7760
G316	G3438	7761
G23	G3514	7761
G302	G3641	7762
G316	G4011	7762
G278	G828	7763
G316	G4375	7763
G74	G4314	7764
G316	G4362	7764
G29	G2082	7765
G55	G4078	7765
G326	G2290	7766
G55	G4391	7766
G121	G2911	7767
G235	G3874	7767
G242	G1700	7768
G309	G4386	7768
G281	G101	7769
G254	G2168	7769
G55	G623	7770
G96	G3625	7770
G281	G834	7771
G87	G1050	7771
G281	G857	7772
G57	G2200	7772
G55	G922	7773
G140	G2259	7773
G281	G2252	7774
G259	G4112	7774
G55	G2353	7775
G140	G2939	7775
G281	G556	7776
G235	G3097	7776
G281	G1032	7777
G139	G4026	7777
G281	G1169	7778
G313	G1785	7779
G331	G2828	7779
G331	G1651	7780
G281	G2097	7780
G281	G2293	7781
G331	G4088	7781
G55	G278	7782
G319	G2618	7782
G55	G2726	7783
G281	G3373	7783
G281	G3920	7784
G75	G4421	7784
G1	G964	7785
G55	G4141	7785
G313	G341	7786
G183	G2161	7786
G281	G742	7787
G55	G2631	7787
G281	G1143	7788
G75	G4042	7788
G55	G1982	7789
G77	G3092	7789
G263	G1770	7790
G281	G3806	7790
G263	G2213	7791
G92	G2857	7791
G313	G2551	7792
G183	G3346	7792
G302	G3386	7793
G309	G4204	7793
G92	G643	7794
G183	G3111	7794
G92	G2298	7795
G325	G4447	7795
G23	G648	7796
G274	G1049	7796
G23	G2465	7797
G274	G4046	7797
G258	G972	7798
G316	G2152	7798
G41	G318	7799
G92	G3229	7799
G23	G818	7800
G316	G1428	7800
G274	G1749	7801
G23	G1812	7801
G298	G1220	7802
G23	G2204	7802
G298	G1422	7803
G23	G3012	7803
G90	G2644	7804
G23	G4356	7804
G316	G889	7805
G302	G1668	7805
G316	G1007	7806
G278	G2732	7806
G244	G883	7807
G316	G1257	7807
G244	G1147	7808
G316	G1453	7808
G316	G2202	7809
G41	G3346	7809
G316	G3704	7810
G244	G4434	7810
G23	G574	7811
G23	G3911	7811
G23	G983	7812
G223	G3947	7812
G278	G918	7813
G23	G1253	7813
G263	G2247	7814
G23	G2636	7814
G217	G874	7815
G23	G3111	7815
G199	G3420	7816
G23	G3944	7816
G209	G1465	7817
G23	G4073	7817
G318	G41	7818
G316	G168	7818
G316	G1230	7819
G302	G4200	7819
G122	G1220	7820
G316	G1277	7820
G316	G1422	7821
G122	G1497	7821
G316	G1870	7822
G202	G3565	7822
G87	G519	7823
G316	G1899	7823
G250	G2579	7824
G316	G4300	7824
G23	G409	7825
G197	G3569	7825
G23	G969	7826
G23	G3696	7826
G259	G2763	7827
G325	G880	7828
G316	G1015	7828
G316	G1294	7829
G325	G3807	7829
G316	G2020	7830
G209	G2862	7830
G23	G519	7831
G316	G2146	7831
G110	G1422	7832
G316	G3509	7832
G278	G625	7833
G316	G3738	7833
G23	G1239	7834
G96	G2146	7834
G23	G1866	7835
G87	G2971	7835
G281	G126	7836
G93	G1965	7836
G318	G2129	7837
G313	G3629	7837
G281	G21	7838
G278	G55	7838
G302	G2692	7839
G55	G2889	7839
G140	G3381	7840
G281	G4181	7840
G331	G900	7841
G55	G4231	7841
G331	G882	7842
G319	G1381	7842
G75	G770	7843
G309	G3286	7843
G113	G433	7844
G235	G4364	7844
G281	G167	7845
G183	G2139	7845
G172	G611	7846
G55	G1435	7846
G113	G2134	7847
G55	G2230	7847
G55	G2348	7848
G113	G2416	7848
G84	G1421	7849
G309	G2348	7849
G313	G2994	7850
G55	G3945	7850
G281	G3139	7851
G75	G3631	7851
G55	G2089	7852
G281	G3318	7852
G243	G945	7853
G92	G4245	7853
G235	G1413	7854
G301	G1540	7854
G260	G1968	7855
G313	G3960	7855
G55	G1477	7856
G183	G2478	7856
G281	G2463	7857
G183	G2643	7857
G313	G1242	7858
G183	G3017	7858
G319	G2562	7859
G325	G3210	7859
G309	G2821	7860
G113	G4382	7860
G319	G2821	7861
G228	G4475	7861
G291	G1154	7862
G235	G3294	7862
G313	G3294	7863
G302	G4103	7863
G199	G3571	7864
G313	G4006	7864
G223	G3571	7865
G309	G4371	7865
G313	G532	7866
G199	G1872	7866
G313	G991	7867
G274	G1460	7867
G29	G513	7868
G309	G3210	7868
G313	G2637	7869
G113	G2653	7869
G24	G1373	7870
G313	G2938	7870
G171	G997	7871
G316	G1153	7871
G92	G1166	7872
G172	G2675	7872
G92	G3120	7873
G254	G3677	7873
G325	G1328	7874
G92	G4216	7874
G23	G649	7875
G263	G2591	7875
G23	G1118	7876
G325	G3513	7876
G23	G2359	7877
G69	G4080	7877
G302	G675	7878
G23	G3069	7878
G87	G1204	7879
G23	G4087	7879
G154	G1006	7880
G23	G4298	7880
G92	G1316	7881
G183	G4027	7881
G325	G1500	7882
G92	G1831	7882
G213	G3023	7883
G92	G4367	7883
G121	G1196	7884
G23	G1966	7884
G121	G2717	7885
G23	G3163	7885
G23	G3450	7886
G260	G4212	7886
G277	G488	7887
G23	G4302	7887
G23	G4510	7888
G316	G72	7889
G5	G3039	7889
G316	G1508	7890
G29	G2208	7890
G29	G2446	7891
G316	G2693	7891
G316	G2976	7892
G122	G3233	7892
G278	G1857	7893
G316	G3609	7893
G37	G2198	7894
G92	G2767	7894
G154	G2554	7895
G92	G2987	7895
G302	G3889	7896
G274	G3552	7897
G316	G1892	7898
G226	G1984	7898
G140	G2478	7899
G23	G2537	7899
G316	G2741	7900
G259	G3422	7900
G316	G338	7901
G325	G1763	7901
G278	G674	7902
G316	G951	7902
G331	G975	7903
G316	G1856	7903
G316	G3813	7904
G254	G4402	7904
G199	G1182	7905
G316	G3836	7905
G213	G3857	7906
G281	G4161	7906
G55	G177	7907
G213	G1972	7907
G281	G984	7908
G244	G2957	7908
G55	G1151	7909
G213	G3111	7909
G55	G1918	7910
G213	G3280	7910
G140	G1380	7911
G55	G2980	7911
G209	G1234	7912
G281	G4289	7912
G213	G500	7913
G281	G4339	7913
G213	G1471	7914
G55	G4413	7914
G23	G564	7915
G55	G4427	7915
G313	G383	7916
G213	G3552	7916
G197	G611	7917
G281	G1058	7917
G235	G1425	7918
G1	G2683	7918
G122	G1844	7919
G281	G2022	7919
G281	G2113	7920
G1	G2771	7920
G155	G1861	7921
G55	G2122	7921
G55	G2129	7922
G56	G2351	7922
G75	G2159	7923
G235	G2380	7923
G1	G2631	7924
G309	G2733	7924
G55	G2961	7925
G202	G3038	7925
G281	G2961	7926
G55	G3721	7926
G242	G2879	7927
G281	G3250	7927
G323	G1220	7928
G55	G3336	7928
G113	G1445	7929
G55	G3932	7929
G55	G3853	7930
G281	G4105	7930
G281	G4230	7931
G246	G4332	7931
G92	G250	7932
G55	G3566	7932
G260	G1661	7933
G313	G2781	7933
G281	G2771	7934
G183	G4486	7934
G245	G2383	7935
G313	G3921	7935
G23	G1991	7936
G41	G4440	7936
G277	G1891	7937
G23	G3291	7937
G316	G2273	7938
G84	G4409	7938
G92	G378	7939
G325	G801	7939
G325	G1384	7940
G92	G3679	7940
G48	G2747	7941
G23	G786	7942
G84	G1668	7942
G23	G866	7943
G183	G2177	7943
G291	G399	7944
G23	G1769	7944
G291	G1994	7945
G316	G1556	7946
G242	G3548	7946
G228	G2958	7947
G316	G3193	7947
G93	G896	7948
G316	G3555	7948
G258	G278	7949
G316	G3952	7949
G258	G830	7950
G23	G1617	7950
G316	G703	7951
G87	G1745	7951
G316	G1972	7952
G112	G3594	7952
G316	G2748	7953
G90	G3129	7953
G281	G2292	7954
G90	G4234	7954
G236	G2405	7955
G55	G2623	7955
G235	G262	7956
G291	G336	7956
G313	G262	7957
G5	G3746	7957
G281	G648	7958
G278	G1681	7958
G281	G2202	7959
G291	G4024	7959
G55	G2914	7960
G188	G3914	7960
G309	G239	7961
G326	G524	7961
G313	G531	7962
G90	G1143	7962
G321	G1813	7963
G55	G2103	7963
G223	G3300	7964
G92	G3537	7964
G313	G463	7965
G138	G1292	7965
G313	G646	7966
G161	G920	7966
G313	G895	7967
G282	G2707	7967
G313	G1120	7968
G156	G4031	7968
G281	G3381	7969
G170	G3495	7969
G24	G2955	7970
G259	G1806	7971
G55	G4467	7971
G309	G259	7972
G259	G3150	7972
G319	G259	7973
G313	G462	7974
G90	G3886	7974
G313	G490	7975
G197	G3346	7975
G278	G258	7976
G313	G1961	7976
G309	G2262	7977
G278	G3257	7977
G244	G482	7978
G319	G2376	7978
G140	G2838	7979
G313	G2897	7979
G309	G3131	7980
G302	G3312	7980
G23	G1843	7981
G226	G3393	7981
G140	G1668	7982
G23	G3062	7982
G228	G910	7983
G319	G3263	7983
G197	G2002	7984
G92	G3859	7984
G242	G3381	7985
G92	G4453	7985
G23	G976	7986
G29	G2882	7986
G209	G845	7987
G23	G1865	7987
G226	G2859	7988
G23	G3305	7988
G209	G3772	7989
G23	G4398	7989
G316	G1933	7990
G209	G4314	7990
G92	G856	7991
G16	G3279	7991
G316	G283	7992
G75	G979	7992
G316	G559	7993
G113	G1809	7993
G291	G420	7994
G316	G649	7994
G92	G1942	7995
G183	G2090	7995
G172	G635	7996
G23	G886	7996
G325	G3009	7997
G183	G23	7998
G23	G2194	7998
G23	G3839	7999
G183	G4183	7999
G274	G1220	8000
G23	G588	8001
G31	G3456	8001
G87	G1927	8002
G23	G3787	8002
G89	G2794	8003
G23	G4143	8003
G316	G145	8004
G183	G2057	8004
G316	G1226	8005
G183	G3413	8005
G316	G1332	8006
G179	G2082	8006
G24	G1367	8007
G316	G1510	8007
G87	G1365	8008
G316	G1809	8008
G291	G2208	8009
G316	G3476	8009
G325	G3535	8010
G316	G3589	8010
G113	G3146	8011
G325	G3573	8011
G291	G1227	8012
G281	G2471	8012
G281	G3093	8013
G291	G3193	8013
G228	G423	8014
G313	G2249	8014
G281	G127	8015
G52	G2928	8015
G281	G268	8016
G274	G2209	8016
G281	G2937	8017
G183	G3818	8017
G87	G2547	8018
G281	G3370	8018
G318	G1127	8019
G55	G4108	8019
G259	G501	8020
G313	G1299	8020
G313	G2384	8021
G263	G2798	8021
G5	G3041	8022
G309	G3575	8022
G90	G2527	8023
G313	G4479	8023
G281	G756	8024
G179	G1234	8024
G55	G968	8025
G254	G2878	8025
G96	G684	8026
G309	G1118	8026
G281	G1316	8027
G226	G1662	8027
G313	G1446	8028
G202	G4132	8028
G263	G2256	8029
G55	G2423	8029
G90	G1227	8030
G55	G2821	8030
G281	G3368	8031
G147	G4281	8031
G23	G1154	8032
G319	G4310	8032
G242	G871	8033
G55	G4487	8033
G328	G3319	8034
G281	G4487	8034
G278	G1787	8035
G313	G1850	8035
G309	G3898	8036
G209	G4344	8036
G55	G412	8037
G87	G921	8037
G57	G3059	8038
G55	G3450	8038
G23	G183	8039
G55	G3829	8039
G259	G2165	8040
G281	G3829	8040
G23	G2257	8041
G96	G4311	8041
G313	G472	8042
G29	G1949	8042
G309	G666	8043
G139	G3050	8043
G319	G666	8044
G331	G1487	8044
G318	G604	8045
G309	G1873	8045
G313	G3538	8046
G1	G4026	8046
G313	G916	8047
G1	G3690	8047
G313	G1524	8048
G310	G2538	8048
G92	G345	8049
G55	G2390	8049
G183	G1880	8050
G92	G3692	8050
G23	G703	8051
G310	G3139	8051
G23	G2119	8052
G106	G4210	8052
G23	G2437	8053
G197	G4393	8053
G92	G2443	8054
G55	G4466	8054
G3	G1822	8055
G92	G3046	8055
G92	G3936	8056
G291	G4007	8056
G55	G3020	8057
G235	G3271	8057
G23	G29	8058
G17	G913	8058
G23	G249	8059
G172	G3059	8059
G75	G3535	8060
G23	G732	8061
G325	G992	8061
G23	G2061	8062
G113	G4200	8062
G260	G2616	8063
G23	G2700	8063
G183	G3319	8064
G23	G3474	8064
G92	G1948	8065
G274	G4388	8065
G23	G1320	8066
G93	G4205	8066
G23	G1432	8067
G140	G3975	8067
G23	G1524	8068
G331	G1613	8068
G325	G338	8069
G23	G2681	8069
G23	G2714	8070
G24	G2726	8070
G90	G2452	8071
G23	G3384	8071
G316	G2494	8072
G291	G4104	8072
G302	G278	8073
G316	G4390	8073
G278	G550	8074
G316	G568	8074
G316	G982	8075
G318	G4033	8075
G316	G1357	8076
G274	G1463	8076
G316	G1766	8077
G302	G3092	8077
G316	G2304	8078
G140	G2573	8078
G316	G3305	8079
G242	G4344	8079
G316	G3950	8080
G156	G4038	8080
G235	G2401	8081
G23	G2549	8081
G24	G1173	8082
G23	G3215	8082
G147	G1089	8083
G23	G3897	8083
G316	G1127	8084
G244	G4223	8084
G316	G1334	8085
G278	G2472	8085
G316	G2316	8086
G187	G2375	8086
G154	G2828	8087
G316	G4245	8087
G316	G167	8088
G278	G302	8088
G223	G1009	8089
G316	G2331	8089
G316	G3663	8090
G235	G3947	8090
G87	G4378	8091
G316	G4405	8091
G259	G2178	8092
G23	G4397	8092
G281	G71	8093
G73	G4475	8093
G281	G1309	8094
G209	G1934	8094
G209	G4199	8095
G55	G4256	8095
G179	G825	8096
G281	G1819	8096
G242	G405	8097
G281	G4313	8097
G55	G647	8098
G140	G2086	8098
G235	G1362	8099
G302	G2529	8099
G55	G1517	8100
G197	G3079	8100
G281	G1517	8101
G197	G4007	8101
G55	G1553	8102
G259	G3557	8102
G55	G705	8103
G55	G2183	8103
G228	G1770	8104
G313	G2623	8104
G55	G2875	8105
G113	G3961	8105
G263	G1654	8106
G55	G2960	8106
G55	G1668	8107
G55	G3121	8107
G1	G2549	8108
G55	G3171	8108
G56	G758	8109
G55	G3274	8109
G75	G3543	8110
G281	G3549	8110
G113	G569	8111
G55	G4340	8111
G309	G51	8112
G84	G3594	8112
G309	G865	8113
G1	G2439	8113
G141	G238	8114
G309	G1516	8114
G291	G992	8115
G309	G1657	8115
G319	G3783	8116
G228	G3964	8116
G75	G1380	8117
G313	G4139	8117
G281	G560	8118
G89	G4011	8118
G55	G996	8119
G90	G4300	8119
G281	G1396	8120
G155	G1503	8120
G325	G785	8121
G281	G3103	8121
G313	G990	8122
G228	G1065	8122
G302	G384	8123
G23	G4313	8123
G92	G1490	8124
G325	G3257	8124
G5	G1378	8125
G92	G3140	8125
G23	G153	8126
G321	G2962	8126
G263	G2364	8127
G23	G2912	8127
G23	G3608	8128
G213	G3668	8128
G242	G1220	8129
G23	G3632	8129
G238	G141	8130
G23	G4263	8130
G316	G393	8131
G263	G695	8131
G316	G919	8132
G274	G3945	8132
G92	G234	8133
G291	G825	8133
G92	G1108	8134
G90	G2057	8134
G90	G242	8135
G92	G3063	8135
G23	G37	8136
G326	G1591	8136
G23	G181	8137
G87	G2478	8137
G23	G794	8138
G181	G1359	8138
G74	G2077	8139
G23	G3024	8139
G23	G3095	8140
G74	G4414	8140
G23	G3367	8141
G259	G3914	8141
G199	G2184	8142
G23	G3794	8142
G316	G763	8143
G23	G2160	8143
G58	G770	8144
G316	G3108	8144
G90	G879	8145
G23	G3152	8145
G23	G3206	8146
G278	G3839	8146
G325	G1773	8147
G316	G3640	8147
G258	G1471	8148
G23	G3835	8148
G316	G173	8149
G74	G1484	8149
G316	G295	8150
G29	G1942	8150
G213	G420	8151
G316	G2987	8151
G242	G90	8152
G281	G2070	8152
G281	G2073	8153
G277	G2973	8153
G179	G1255	8154
G55	G4462	8154
G55	G296	8155
G263	G1004	8155
G254	G792	8156
G55	G917	8156
G55	G1289	8157
G213	G2324	8157
G213	G1124	8158
G55	G1825	8158
G90	G810	8159
G55	G2532	8159
G281	G2802	8160
G278	G3075	8160
G242	G2226	8161
G55	G2858	8161
G90	G407	8162
G55	G3803	8162
G213	G1659	8163
G55	G4164	8163
G281	G4164	8164
G235	G4298	8164
G313	G355	8165
G125	G3059	8165
G313	G308	8166
G139	G1403	8166
G23	G4192	8167
G55	G1307	8168
G259	G3981	8168
G244	G700	8169
G55	G2014	8169
G313	G2550	8170
G87	G3661	8170
G278	G1402	8171
G281	G2890	8171
G122	G1270	8172
G281	G3335	8172
G55	G3376	8173
G213	G4405	8173
G55	G3497	8174
G213	G4223	8174
G213	G3327	8175
G281	G3810	8175
G209	G4183	8176
G309	G4256	8176
G55	G163	8177
G213	G2975	8177
G55	G1003	8178
G23	G2573	8178
G318	G1714	8179
G55	G3079	8179
G331	G3566	8180
G281	G3720	8180
G313	G48	8181
G331	G2394	8181
G309	G1412	8182
G200	G4436	8182
G235	G1709	8183
G139	G4340	8183
G113	G830	8184
G309	G1725	8184
G319	G1725	8185
G113	G3152	8185
G313	G2482	8186
G172	G3152	8186
G313	G3459	8187
G325	G4491	8187
G313	G3552	8188
G56	G3694	8188
G183	G2204	8189
G313	G3952	8189
G319	G485	8190
G113	G2798	8190
G291	G348	8191
G235	G1498	8191
G183	G1168	8192
G309	G1803	8192
G313	G1803	8193
G291	G2591	8193
G202	G1764	8194
G313	G2813	8194
G75	G2686	8195
G309	G4248	8195
G23	G385	8196
G84	G2085	8196
G23	G439	8197
G228	G2896	8197
G84	G635	8198
G92	G965	8198
G183	G575	8199
G92	G1585	8199
G316	G1735	8200
G183	G2226	8200
G23	G2139	8201
G316	G4511	8201
G23	G129	8202
G84	G575	8202
G23	G523	8203
G42	G1344	8203
G23	G968	8204
G23	G1389	8205
G302	G1367	8206
G23	G1853	8206
G263	G2085	8207
G23	G2609	8207
G135	G1771	8208
G316	G3743	8208
G242	G2386	8209
G23	G4114	8209
G90	G1138	8210
G92	G1730	8210
G92	G2917	8211
G274	G4042	8211
G92	G2983	8212
G23	G894	8213
G302	G2248	8213
G23	G977	8214
G145	G3623	8214
G23	G1236	8215
G254	G1621	8215
G23	G1299	8216
G242	G1630	8216
G23	G1363	8217
G259	G3631	8217
G29	G522	8218
G23	G2093	8218
G23	G2660	8219
G242	G4148	8219
G121	G2528	8220
G23	G4465	8220
G316	G721	8221
G316	G888	8222
G209	G1301	8222
G316	G1161	8223
G236	G1821	8223
G87	G544	8224
G316	G1694	8224
G316	G1837	8225
G244	G2463	8225
G316	G2012	8226
G244	G3495	8226
G179	G738	8227
G316	G3364	8227
G316	G4430	8228
G90	G4075	8229
G316	G4509	8229
G23	G332	8230
G302	G882	8230
G23	G1719	8231
G57	G3964	8231
G92	G3442	8232
G58	G4241	8232
G316	G2360	8233
G278	G2850	8233
G316	G197	8234
G278	G3573	8234
G316	G495	8235
G244	G1790	8235
G316	G1328	8236
G139	G3791	8236
G209	G705	8237
G281	G4121	8237
G235	G3354	8238
G55	G4357	8238
G235	G1852	8239
G87	G2549	8239
G281	G1312	8240
G278	G2600	8240
G58	G801	8241
G281	G1415	8241
G242	G698	8242
G55	G1867	8242
G90	G1553	8243
G281	G2088	8243
G281	G2100	8244
G55	G2214	8245
G139	G2478	8245
G139	G3901	8246
G281	G3960	8246
G302	G3450	8247
G55	G4377	8247
G313	G15	8248
G254	G1201	8248
G319	G15	8249
G278	G2792	8249
G55	G23	8250
G278	G4039	8250
G235	G414	8251
G209	G3495	8251
G281	G449	8252
G93	G1447	8252
G313	G735	8253
G318	G2573	8253
G254	G4429	8254
G55	G1397	8255
G77	G2383	8255
G281	G1801	8256
G270	G2736	8256
G183	G1220	8257
G281	G1829	8257
G291	G513	8258
G309	G2851	8258
G228	G1310	8259
G281	G3308	8259
G55	G3420	8260
G281	G3524	8260
G55	G3582	8261
G106	G3923	8261
G55	G3687	8262
G212	G1925	8263
G55	G4130	8263
G172	G3663	8264
G281	G4130	8264
G309	G2356	8265
G323	G3623	8265
G24	G566	8266
G309	G2711	8266
G281	G1220	8267
G193	G3553	8267
G55	G1296	8268
G270	G1679	8268
G281	G1742	8269
G228	G4473	8269
G55	G2161	8270
G113	G4075	8270
G55	G2318	8271
G152	G2756	8271
G263	G1784	8272
G55	G3257	8272
G294	G646	8273
G55	G3868	8273
G124	G1915	8274
G281	G4405	8274
G75	G2757	8275
G55	G4447	8275
G23	G2397	8276
G278	G4195	8276
G313	G85	8277
G24	G785	8277
G313	G481	8278
G263	G900	8278
G319	G592	8279
G156	G2600	8279
G313	G1382	8280
G274	G1978	8280
G278	G898	8281
G313	G1482	8281
G319	G1639	8282
G86	G3623	8282
G260	G1163	8283
G309	G2367	8283
G298	G979	8284
G313	G2367	8284
G90	G2798	8285
G309	G4029	8285
G92	G764	8286
G209	G2571	8286
G309	G281	8287
G140	G2434	8287
G278	G505	8288
G313	G3275	8288
G23	G919	8289
G96	G2508	8289
G23	G3595	8290
G331	G3686	8290
G318	G3791	8291
G23	G4164	8291
G92	G3605	8292
G74	G4467	8292
G316	G2666	8293
G23	G1974	8294
G278	G3319	8294
G235	G845	8295
G23	G3145	8295
G92	G413	8296
G132	G4315	8296
G92	G2189	8297
G265	G2662	8297
G316	G1081	8298
G199	G3941	8298
G316	G2042	8299
G197	G3914	8299
G316	G2064	8300
G316	G3866	8301
G87	G4031	8301
G92	G229	8302
G278	G338	8302
G92	G743	8303
G209	G3508	8303
G23	G584	8304
G87	G4142	8304
G23	G656	8305
G259	G3088	8305
G23	G676	8306
G183	G1260	8306
G113	G585	8307
G23	G1020	8307
G202	G1654	8308
G23	G1902	8308
G113	G3342	8309
G75	G972	8310
G23	G2639	8310
G23	G3049	8311
G75	G3289	8311
G75	G788	8312
G23	G3319	8312
G75	G1759	8313
G23	G3431	8313
G23	G3537	8314
G1	G4031	8314
G316	G46	8315
G260	G4407	8315
G316	G304	8316
G161	G4356	8316
G316	G2587	8317
G242	G3668	8317
G316	G2839	8318
G183	G3152	8318
G172	G2208	8319
G316	G4342	8319
G316	G563	8320
G75	G3541	8320
G316	G1121	8321
G270	G1561	8321
G238	G625	8322
G316	G2441	8322
G316	G3965	8323
G260	G4254	8323
G228	G2662	8324
G316	G2966	8324
G270	G1817	8325
G316	G3879	8325
G55	G230	8326
G183	G2850	8326
G55	G696	8327
G325	G3111	8327
G281	G1197	8328
G202	G2165	8328
G55	G3160	8329
G113	G4027	8329
G90	G3961	8330
G281	G4193	8330
G55	G1569	8331
G165	G3911	8331
G154	G2688	8332
G55	G2720	8332
G29	G2364	8333
G55	G3808	8333
G309	G9	8334
G75	G2186	8334
G24	G943	8335
G313	G1031	8335
G179	G513	8336
G235	G1701	8336
G309	G3878	8337
G274	G4189	8337
G29	G2633	8338
G281	G2864	8338
G291	G882	8339
G55	G3312	8339
G55	G3536	8340
G291	G4116	8340
G281	G3652	8341
G291	G3981	8341
G217	G3347	8342
G281	G3764	8342
G5	G1158	8343
G281	G4350	8343
G319	G819	8344
G244	G1911	8344
G235	G1786	8345
G242	G2487	8345
G313	G1786	8346
G29	G4183	8346
G235	G2381	8347
G242	G3482	8347
G235	G2506	8348
G325	G3465	8348
G313	G3737	8349
G90	G4405	8349
G24	G1522	8350
G313	G3872	8350
G281	G19	8351
G87	G603	8351
G55	G673	8352
G87	G1733	8352
G281	G1198	8353
G87	G4042	8353
G242	G1369	8354
G281	G4060	8354
G313	G936	8355
G74	G2527	8355
G309	G1267	8356
G90	G2068	8356
G90	G2765	8357
G313	G3810	8357
G278	G3716	8358
G313	G3926	8358
G23	G1547	8359
G244	G1986	8359
G90	G2834	8360
G23	G3117	8360
G73	G1668	8361
G23	G3667	8361
G92	G403	8362
G85	G3514	8362
G179	G2405	8363
G92	G3416	8363
G87	G2752	8364
G92	G3949	8364
G278	G2622	8365
G92	G4170	8365
G313	G684	8366
G161	G4204	8366
G316	G149	8367
G87	G1838	8367
G23	G1106	8368
G140	G3354	8368
G122	G3716	8369
G23	G1663	8370
G331	G4407	8370
G259	G2077	8371
G23	G3052	8371
G316	G2769	8372
G259	G4388	8372
G77	G2538	8373
G92	G3659	8373
G23	G442	8374
G106	G1050	8374
G23	G892	8375
G302	G1654	8375
G245	G1421	8376
G23	G1882	8376
G183	G1463	8377
G23	G3382	8377
G23	G3965	8378
G291	G4189	8378
G223	G1184	8379
G316	G2096	8379
G316	G2285	8380
G84	G3826	8380
G291	G654	8381
G316	G2581	8381
G274	G2364	8382
G316	G4280	8382
G316	G1681	8383
G29	G3197	8383
G316	G1806	8384
G323	G2335	8384
G31	G1606	8385
G316	G2789	8385
G84	G522	8386
G55	G3537	8386
G281	G2222	8387
G87	G3306	8387
G265	G550	8388
G235	G4280	8388
G282	G213	8389
G319	G4280	8389
G281	G3064	8390
G90	G4414	8390
G93	G2063	8391
G55	G3126	8391
G309	G745	8392
G86	G4241	8392
G235	G1427	8393
G74	G3911	8393
G5	G1010	8394
G313	G3295	8394
G281	G597	8395
G244	G2616	8395
G55	G667	8396
G259	G1952	8396
G55	G1442	8397
G112	G2476	8397
G281	G2156	8398
G74	G3947	8398
G121	G894	8399
G309	G2413	8399
G281	G2759	8400
G213	G2928	8400
G86	G512	8401
G55	G3421	8401
G29	G762	8402
G281	G3489	8402
G226	G375	8403
G55	G3955	8403
G313	G660	8404
G282	G1484	8404
G235	G1181	8405
G302	G3869	8405
G213	G2813	8406
G313	G3608	8406
G55	G517	8407
G213	G2908	8407
G281	G1152	8408
G242	G4447	8408
G281	G1190	8409
G129	G3305	8409
G281	G2316	8410
G87	G3512	8410
G281	G2457	8411
G5	G3164	8411
G281	G3023	8412
G106	G3500	8412
G213	G282	8413
G313	G69	8414
G23	G1698	8414
G319	G1595	8415
G93	G3376	8415
G138	G668	8416
G235	G3034	8416
G23	G2276	8417
G213	G3945	8417
G309	G326	8418
G139	G2476	8418
G87	G1553	8419
G313	G2022	8419
G23	G967	8420
G23	G1291	8421
G23	G4144	8421
G92	G1142	8422
G213	G4176	8422
G92	G1452	8423
G202	G2848	8423
G92	G1862	8424
G75	G4300	8424
G92	G273	8425
G55	G1560	8425
G92	G1254	8426
G55	G2579	8426
G139	G197	8427
G92	G1789	8427
G113	G856	8428
G92	G2898	8428
G316	G1171	8429
G113	G1367	8429
G1	G2418	8430
G316	G3948	8430
G23	G1472	8431
G291	G3594	8431
G113	G1668	8432
G23	G1703	8432
G23	G2229	8433
G106	G3501	8433
G183	G830	8434
G23	G2275	8434
G24	G1965	8435
G23	G3693	8435
G181	G1305	8436
G23	G3861	8436
G55	G775	8437
G23	G4509	8437
G92	G517	8438
G24	G4301	8438
G92	G725	8439
G292	G4233	8439
G183	G258	8440
G92	G981	8440
G291	G883	8441
G92	G2525	8441
G260	G29	8442
G92	G4422	8442
G23	G115	8443
G302	G1465	8443
G23	G1100	8444
G29	G4415	8444
G278	G4009	8445
G316	G458	8446
G24	G1491	8446
G316	G1678	8447
G260	G2600	8447
G291	G1845	8448
G316	G2009	8448
G24	G2339	8449
G316	G4049	8449
G316	G116	8450
G263	G2322	8450
G316	G171	8451
G90	G695	8451
G316	G485	8452
G274	G1445	8452
G316	G2189	8453
G122	G2789	8453
G316	G3298	8454
G302	G3945	8454
G23	G433	8455
G316	G3524	8455
G199	G1560	8456
G316	G1442	8457
G87	G4039	8457
G260	G970	8458
G316	G1658	8458
G316	G2399	8459
G259	G3154	8459
G291	G1780	8460
G316	G4118	8460
G24	G1986	8461
G55	G4386	8461
G24	G3001	8462
G55	G3173	8462
G281	G950	8463
G86	G3152	8463
G55	G86	8464
G302	G1138	8464
G281	G140	8465
G298	G4163	8465
G281	G218	8466
G223	G900	8466
G55	G357	8467
G55	G1079	8468
G302	G1295	8468
G55	G1112	8469
G220	G1706	8469
G281	G1112	8470
G318	G3092	8470
G55	G1434	8471
G90	G3889	8471
G309	G2347	8472
G125	G2726	8472
G258	G183	8473
G309	G3060	8473
G258	G2582	8474
G313	G3060	8474
G29	G260	8475
G281	G3452	8475
G29	G2686	8476
G235	G3473	8476
G326	G2239	8477
G309	G3473	8477
G140	G2811	8478
G55	G3939	8478
G244	G1004	8479
G313	G1535	8479
G235	G1985	8480
G87	G2765	8480
G313	G2183	8481
G235	G2229	8482
G122	G2637	8482
G122	G1809	8483
G235	G3425	8483
G220	G2248	8484
G309	G3893	8484
G55	G589	8485
G209	G804	8485
G209	G2378	8486
G259	G1172	8487
G281	G2210	8487
G281	G2779	8488
G278	G3723	8488
G197	G3661	8489
G23	G2105	8490
G242	G3025	8490
G313	G1170	8491
G302	G1692	8491
G197	G139	8492
G235	G1623	8492
G313	G2191	8493
G331	G3663	8493
G92	G2126	8494
G197	G3247	8494
G309	G1975	8495
G254	G2150	8495
G313	G2613	8496
G113	G3548	8496
G313	G3169	8497
G113	G4491	8497
G325	G2383	8498
G319	G3549	8498
G106	G1158	8499
G23	G2274	8499
G23	G1107	8500
G75	G1809	8500
G75	G2077	8501
G23	G2692	8501
G23	G3851	8502
G75	G4163	8502
G310	G29	8503
G92	G1998	8503
G92	G3776	8504
G183	G3961	8504
G316	G371	8505
G172	G2259	8505
G316	G841	8506
G84	G2973	8506
G113	G1354	8507
G316	G1795	8507
G75	G2344	8508
G316	G4199	8508
G263	G770	8509
G316	G4361	8509
G23	G95	8510
G84	G1809	8510
G23	G1090	8511
G325	G3514	8511
G23	G1158	8512
G113	G2405	8512
G23	G1981	8513
G41	G1983	8513
G325	G2644	8514
G39	G2219	8515
G3	G2285	8516
G23	G3303	8516
G263	G433	8517
G23	G4116	8517
G260	G4042	8518
G316	G4057	8518
G278	G2605	8519
G316	G4249	8519
G55	G3183	8520
G302	G3961	8520
G274	G2862	8521
G55	G3629	8521
G75	G2781	8522
G281	G3629	8522
G281	G821	8523
G188	G1951	8523
G281	G3387	8524
G223	G3517	8524
G281	G966	8525
G223	G3618	8525
G87	G368	8526
G55	G1068	8526
G55	G1805	8527
G228	G2938	8527
G318	G1784	8528
G281	G1823	8528
G209	G1707	8529
G55	G2263	8529
G281	G2263	8530
G274	G2993	8530
G55	G2477	8531
G274	G3826	8531
G244	G2797	8532
G281	G2852	8532
G112	G2443	8533
G281	G2895	8533
G235	G3240	8534
G312	G3376	8534
G254	G2821	8535
G281	G3325	8535
G313	G3404	8536
G41	G3663	8536
G309	G3997	8537
G140	G4391	8537
G90	G1065	8538
G55	G4312	8538
G281	G686	8539
G235	G4326	8539
G309	G641	8540
G140	G960	8540
G313	G939	8541
G197	G3087	8541
G154	G1793	8542
G319	G2704	8542
G24	G2938	8543
G313	G3754	8543
G302	G336	8544
G313	G4020	8544
G92	G308	8545
G73	G1170	8545
G318	G3059	8546
G92	G3635	8546
G87	G4172	8547
G281	G4421	8547
G179	G405	8548
G313	G1414	8548
G29	G310	8549
G313	G3995	8549
G23	G2631	8550
G309	G4259	8550
G23	G506	8551
G278	G4382	8551
G23	G871	8552
G23	G1680	8552
G318	G791	8553
G23	G1718	8553
G124	G1861	8554
G23	G4377	8554
G92	G3676	8555
G139	G4160	8555
G316	G288	8556
G331	G2077	8556
G316	G2059	8557
G209	G4467	8557
G244	G1990	8558
G316	G2380	8558
G92	G2343	8559
G73	G3246	8559
G331	G1295	8560
G92	G2637	8560
G242	G2709	8561
G92	G2738	8561
G172	G2155	8562
G92	G3089	8562
G136	G429	8563
G92	G3474	8563
G23	G105	8564
G1	G599	8564
G23	G475	8565
G310	G3857	8565
G154	G259	8566
G23	G2597	8566
G24	G1914	8567
G23	G3184	8567
G162	G1334	8568
G23	G3576	8568
G242	G331	8569
G23	G4000	8569
G291	G2210	8570
G316	G3241	8570
G171	G1707	8571
G316	G4220	8571
G3	G2360	8572
G274	G982	8573
G23	G1427	8573
G84	G2476	8574
G316	G3605	8574
G24	G4007	8575
G316	G4107	8575
G310	G516	8576
G316	G4147	8576
G23	G855	8577
G24	G3197	8577
G316	G3804	8578
G3	G3837	8578
G104	G1157	8579
G55	G3587	8579
G281	G3587	8580
G116	G4279	8580
G235	G1273	8581
G165	G1934	8581
G309	G1273	8582
G323	G2982	8582
G55	G778	8583
G140	G3668	8583
G291	G500	8584
G281	G1899	8584
G281	G2506	8585
G291	G3059	8585
G202	G1203	8586
G235	G3364	8586
G235	G143	8587
G172	G2938	8587
G313	G143	8588
G325	G474	8588
G281	G246	8589
G255	G3020	8589
G313	G272	8590
G84	G2329	8590
G281	G460	8591
G238	G1163	8591
G235	G1197	8592
G325	G3001	8592
G55	G1694	8593
G242	G4415	8593
G55	G1872	8594
G23	G4496	8594
G309	G2313	8595
G217	G3694	8595
G235	G2399	8596
G156	G3717	8596
G87	G298	8597
G313	G2399	8597
G87	G2919	8598
G309	G3249	8598
G96	G2538	8599
G281	G3482	8599
G235	G422	8600
G291	G870	8600
G309	G703	8601
G90	G4265	8601
G313	G1609	8602
G74	G4241	8602
G245	G90	8603
G235	G3780	8603
G55	G127	8604
G112	G1297	8604
G55	G872	8605
G112	G2902	8605
G127	G1060	8606
G281	G1160	8606
G55	G2721	8607
G263	G2975	8607
G199	G900	8608
G55	G2829	8608
G92	G554	8609
G199	G4265	8609
G90	G245	8610
G92	G843	8610
G313	G476	8611
G278	G2637	8611
G235	G799	8612
G323	G2954	8612
G309	G3147	8613
G302	G3319	8613
G199	G1443	8614
G313	G3147	8614
G260	G1529	8615
G313	G3271	8615
G298	G87	8616
G319	G3271	8616
G86	G2577	8617
G235	G3757	8617
G235	G4277	8618
G87	G4281	8618
G242	G2794	8619
G313	G4303	8619
G281	G3715	8620
G242	G3747	8620
G87	G762	8621
G313	G2314	8621
G24	G2904	8622
G313	G3114	8622
G313	G3591	8623
G122	G3618	8623
G282	G2527	8624
G235	G3963	8624
G92	G1637	8625
G278	G4471	8625
G92	G1892	8626
G325	G2587	8626
G92	G45	8627
G278	G2208	8627
G23	G137	8628
G278	G2516	8628
G23	G311	8629
G29	G4212	8629
G23	G913	8630
G302	G3968	8630
G23	G1134	8631
G16	G3805	8631
G23	G1247	8632
G154	G1965	8632
G278	G2158	8633
G23	G2928	8633
G23	G3077	8634
G202	G3319	8634
G259	G154	8635
G23	G2263	8636
G318	G2599	8636
G90	G2654	8637
G23	G2769	8637
G331	G242	8639
G23	G4418	8639
G331	G500	8640
G316	G1701	8640
G75	G2213	8641
G92	G2546	8641
G172	G513	8642
G92	G2620	8642
G316	G274	8643
G242	G4271	8643
G316	G426	8644
G55	G3911	8644
G23	G476	8645
G197	G3302	8645
G228	G2683	8646
G23	G1499	8647
G172	G4265	8647
G310	G556	8648
G316	G1700	8648
G23	G2413	8649
G310	G3625	8649
G213	G1051	8650
G316	G2857	8650
G90	G1707	8651
G23	G2987	8651
G316	G3687	8652
G183	G4407	8652
G228	G1474	8653
G23	G3766	8653
G183	G2210	8654
G23	G4270	8654
G202	G2822	8655
G316	G4463	8655
G316	G1303	8656
G228	G3945	8656
G316	G1420	8657
G325	G2090	8657
G316	G1712	8658
G130	G2538	8658
G23	G1835	8659
G325	G2060	8659
G291	G1164	8660
G316	G4058	8660
G281	G2234	8661
G97	G2452	8661
G199	G1429	8662
G55	G2646	8662
G281	G2646	8663
G199	G3353	8663
G97	G804	8664
G235	G963	8664
G313	G963	8665
G263	G1127	8665
G183	G84	8666
G313	G2894	8666
G121	G705	8667
G55	G1726	8667
G281	G2110	8668
G291	G4165	8668
G260	G2082	8669
G55	G2827	8669
G281	G3248	8670
G202	G3361	8670
G209	G331	8671
G235	G4161	8671
G281	G965	8672
G325	G1135	8672
G55	G1123	8673
G282	G3233	8673
G55	G1372	8674
G90	G2704	8674
G281	G1372	8675
G298	G1497	8675
G281	G1924	8676
G84	G4048	8676
G55	G2554	8677
G278	G3322	8677
G244	G125	8678
G281	G3683	8678
G258	G1484	8679
G55	G3897	8679
G202	G4223	8680
G55	G4468	8680
G313	G53	8681
G84	G183	8681
G155	G2752	8682
G235	G2785	8682
G281	G618	8683
G140	G770	8683
G55	G860	8684
G326	G4204	8684
G281	G1906	8685
G213	G3557	8685
G23	G3381	8686
G281	G3576	8686
G309	G1119	8687
G302	G2360	8687
G319	G1119	8688
G154	G2709	8688
G313	G1233	8689
G226	G1359	8689
G213	G1324	8690
G309	G1629	8690
G36	G965	8691
G313	G2978	8691
G23	G1911	8692
G313	G3398	8692
G92	G787	8693
G125	G2478	8693
G23	G34	8694
G23	G3139	8694
G23	G1590	8695
G156	G2153	8695
G87	G2017	8696
G23	G4359	8696
G125	G244	8697
G313	G488	8697
G23	G2191	8698
G313	G2958	8698
G23	G1728	8699
G23	G3721	8699
G92	G69	8700
G26	G1168	8700
G92	G3034	8701
G331	G209	8702
G92	G2696	8702
G244	G817	8703
G92	G2729	8703
G197	G2165	8704
G92	G4000	8704
G316	G983	8705
G331	G1038	8705
G23	G114	8706
G209	G798	8706
G235	G3178	8707
G23	G1142	8708
G318	G2643	8708
G23	G2018	8709
G331	G3670	8709
G213	G827	8710
G23	G2071	8710
G318	G2416	8711
G23	G2698	8711
G316	G1002	8712
G259	G1054	8712
G316	G1880	8713
G302	G2617	8713
G331	G2256	8714
G316	G4068	8714
G92	G1304	8715
G254	G2930	8715
G113	G1654	8716
G92	G2090	8716
G56	G625	8717
G23	G3324	8717
G55	G1433	8718
G23	G4352	8718
G316	G601	8719
G291	G3571	8719
G75	G826	8720
G316	G3537	8720
G23	G739	8721
G291	G770	8721
G316	G1108	8722
G325	G2573	8722
G106	G553	8723
G316	G2762	8723
G183	G394	8724
G316	G4476	8724
G84	G513	8725
G113	G4281	8725
G260	G2707	8726
G281	G4315	8726
G55	G983	8727
G172	G4473	8727
G281	G2117	8728
G84	G2853	8728
G291	G23	8729
G313	G304	8729
G55	G326	8730
G90	G1184	8730
G319	G498	8731
G90	G2977	8731
G55	G644	8732
G84	G3424	8732
G325	G1168	8733
G55	G2011	8733
G130	G96	8734
G55	G2307	8734
G260	G2285	8735
G281	G2636	8735
G228	G522	8736
G235	G2932	8736
G172	G1050	8737
G55	G3296	8737
G291	G1255	8738
G313	G3708	8738
G291	G3354	8739
G281	G3734	8739
G90	G384	8740
G319	G3759	8740
G313	G487	8741
G238	G1737	8741
G309	G872	8742
G147	G1422	8742
G309	G1021	8743
G86	G1220	8743
G183	G625	8744
G235	G3650	8744
G254	G3740	8745
G92	G4184	8745
G73	G534	8746
G55	G2205	8746
G281	G2666	8747
G242	G3868	8747
G197	G1906	8748
G55	G3210	8748
G75	G1817	8749
G55	G3214	8749
G87	G2460	8750
G55	G3699	8750
G55	G1763	8751
G55	G4150	8751
G281	G1500	8752
G325	G1614	8752
G23	G787	8753
G323	G3230	8753
G23	G1153	8754
G244	G3920	8754
G90	G569	8755
G23	G2215	8755
G319	G564	8756
G24	G2850	8756
G223	G856	8757
G313	G1125	8757
G309	G2709	8758
G274	G3059	8758
G310	G928	8759
G313	G2890	8759
G92	G1035	8760
G129	G3782	8760
G92	G3607	8761
G188	G3728	8761
G220	G2434	8762
G92	G3919	8762
G313	G583	8763
G325	G4238	8763
G23	G1013	8764
G90	G3566	8764
G23	G1631	8765
G58	G4007	8765
G74	G894	8766
G23	G3231	8766
G140	G2184	8767
G23	G4269	8767
G316	G1137	8768
G17	G1924	8768
G92	G2761	8769
G58	G3422	8769
G122	G2707	8770
G92	G4036	8770
G316	G69	8771
G96	G130	8771
G316	G438	8772
G122	G3911	8772
G110	G420	8773
G316	G546	8773
G73	G1065	8774
G316	G1713	8774
G23	G178	8775
G259	G1044	8775
G23	G276	8776
G23	G291	8776
G259	G3663	8777
G23	G1452	8778
G139	G3102	8778
G318	G341	8779
G23	G1716	8779
G23	G1813	8780
G331	G4234	8780
G122	G2208	8781
G122	G2516	8782
G23	G3226	8782
G259	G1354	8783
G23	G3229	8783
G23	G55	8784
G209	G4116	8784
G23	G926	8785
G193	G3162	8785
G23	G1218	8786
G55	G4195	8786
G23	G2513	8787
G113	G2908	8787
G325	G1465	8788
G316	G2814	8788
G183	G3285	8789
G316	G3393	8789
G23	G63	8790
G4	G2778	8790
G228	G278	8791
G316	G934	8791
G325	G427	8792
G316	G619	8792
G325	G2979	8793
G316	G3529	8793
G281	G2663	8794
G270	G3217	8794
G139	G399	8795
G281	G4444	8795
G55	G2354	8796
G263	G3684	8796
G55	G2410	8797
G242	G2996	8797
G313	G881	8798
G122	G920	8798
G203	G2866	8799
G313	G3018	8799
G183	G1598	8800
G319	G3018	8800
G260	G3633	8801
G313	G4184	8801
G281	G176	8802
G75	G2226	8802
G235	G795	8803
G270	G964	8803
G55	G806	8804
G84	G2811	8804
G84	G695	8805
G55	G2395	8805
G281	G2781	8806
G90	G4406	8806
G238	G2686	8807
G55	G2823	8807
G183	G1140	8808
G55	G3017	8808
G183	G1471	8809
G55	G3067	8809
G291	G2798	8810
G281	G3242	8810
G309	G1519	8811
G291	G3772	8811
G313	G1584	8812
G291	G3853	8812
G325	G1084	8813
G313	G1720	8813
G84	G879	8814
G319	G1720	8814
G55	G115	8815
G199	G2159	8815
G90	G1049	8816
G281	G3001	8816
G121	G4204	8817
G55	G4324	8817
G75	G4190	8818
G281	G4366	8818
G139	G1654	8819
G313	G2238	8819
G235	G2243	8820
G121	G3017	8820
G313	G2332	8821
G24	G2982	8821
G29	G1060	8822
G313	G2913	8822
G29	G2436	8823
G313	G3032	8823
G23	G2862	8824
G313	G3368	8824
G313	G3585	8825
G156	G4030	8825
G177	G3049	8826
G235	G3931	8826
G165	G2405	8827
G309	G3931	8827
G242	G1504	8828
G313	G4504	8828
G281	G804	8829
G90	G1140	8829
G281	G1651	8830
G121	G2463	8830
G313	G2941	8831
G90	G4088	8831
G226	G1522	8832
G313	G3036	8832
G23	G1597	8833
G235	G2168	8833
G24	G1993	8834
G23	G3711	8834
G313	G507	8835
G171	G3907	8835
G235	G1020	8836
G93	G4313	8836
G319	G2641	8837
G55	G3653	8837
G309	G2688	8838
G92	G648	8839
G73	G4056	8839
G154	G675	8840
G92	G939	8840
G92	G2052	8841
G242	G3659	8841
G58	G2089	8842
G316	G3912	8842
G309	G1736	8843
G259	G3566	8843
G278	G228	8844
G235	G4505	8844
G92	G1459	8845
G23	G3995	8845
G197	G550	8846
G92	G2387	8846
G202	G1608	8847
G92	G2585	8847
G197	G1934	8848
G92	G3547	8848
G278	G3501	8849
G92	G4478	8849
G23	G430	8850
G259	G2643	8850
G23	G458	8851
G139	G2771	8851
G23	G1644	8852
G318	G4388	8852
G23	G1924	8853
G113	G4406	8853
G325	G341	8854
G23	G2731	8854
G155	G1116	8855
G23	G1531	8856
G106	G2405	8856
G23	G2535	8857
G113	G4204	8857
G56	G516	8858
G23	G3061	8858
G113	G675	8859
G316	G1152	8859
G92	G335	8860
G172	G3247	8860
G92	G2121	8861
G75	G2161	8861
G92	G2537	8862
G274	G4455	8862
G316	G561	8863
G141	G625	8863
G316	G1024	8864
G113	G2939	8864
G278	G331	8865
G316	G1156	8865
G23	G1183	8866
G291	G2322	8866
G228	G2248	8867
G23	G2935	8867
G24	G2538	8868
G23	G4108	8868
G291	G801	8869
G223	G1180	8870
G316	G2833	8870
G75	G1165	8871
G316	G4152	8871
G316	G1326	8872
G74	G2079	8872
G274	G826	8873
G113	G3101	8873
G55	G515	8874
G197	G1343	8874
G281	G527	8875
G24	G3139	8875
G55	G739	8876
G177	G1204	8876
G274	G684	8877
G281	G781	8877
G55	G1547	8878
G274	G4423	8878
G55	G1873	8879
G291	G3886	8879
G291	G4272	8880
G55	G4420	8880
G319	G631	8881
G325	G674	8881
G55	G459	8882
G325	G3340	8882
G281	G1647	8883
G90	G4241	8883
G281	G1913	8884
G75	G3763	8884
G202	G845	8885
G55	G2182	8885
G281	G2892	8886
G84	G4165	8886
G183	G3211	8887
G281	G3588	8887
G274	G244	8888
G55	G3668	8888
G250	G2079	8889
G281	G4263	8889
G250	G3136	8890
G55	G4453	8890
G55	G2921	8891
G112	G4077	8891
G313	G182	8892
G87	G4216	8892
G309	G434	8893
G199	G4234	8893
G313	G434	8894
G31	G4154	8894
G313	G857	8895
G23	G3014	8895
G313	G975	8896
G90	G1829	8896
G313	G1791	8897
G90	G3436	8897
G309	G1900	8898
G263	G4314	8898
G313	G2054	8899
G274	G2975	8899
G313	G3000	8900
G223	G4160	8900
G313	G1529	8901
G87	G2227	8901
G244	G274	8902
G309	G3887	8902
G274	G1227	8903
G235	G4276	8903
G92	G1120	8904
G23	G3064	8905
G29	G3340	8905
G23	G3970	8906
G138	G4169	8906
G23	G488	8907
G57	G2478	8907
G23	G1155	8908
G86	G2253	8908
G23	G1929	8909
G52	G3772	8909
G202	G1780	8910
G23	G3371	8910
G278	G1747	8911
G23	G4341	8911
G23	G3664	8912
G235	G4299	8912
G92	G1672	8913
G278	G2076	8913
G278	G2432	8914
G92	G3675	8914
G23	G73	8915
G23	G3909	8915
G23	G1551	8916
G242	G2125	8916
G242	G1092	8917
G23	G3758	8917
G23	G111	8918
G278	G2186	8918
G331	G278	8919
G23	G293	8919
G23	G1019	8920
G90	G4332	8920
G140	G405	8921
G316	G1345	8921
G23	G1464	8922
G1	G4163	8922
G316	G1653	8923
G106	G3067	8923
G1	G1336	8924
G55	G1367	8925
G55	G3129	8926
G131	G1515	8927
G23	G2538	8927
G23	G2737	8928
G325	G3684	8928
G1	G1050	8929
G90	G1654	8930
G316	G3499	8930
G183	G3009	8931
G23	G3912	8931
G291	G611	8932
G92	G4019	8932
G316	G2509	8933
G260	G4026	8933
G113	G399	8934
G316	G2706	8934
G183	G2838	8935
G316	G4018	8935
G316	G1783	8936
G19	G3088	8936
G5	G4183	8937
G113	G4289	8937
G55	G1313	8938
G75	G4272	8938
G281	G2	8939
G199	G3684	8939
G55	G44	8940
G260	G3327	8940
G281	G519	8941
G29	G4324	8941
G92	G543	8942
G321	G2389	8942
G281	G1118	8943
G90	G2853	8943
G281	G1490	8944
G321	G3187	8944
G55	G1674	8945
G197	G3830	8945
G274	G426	8946
G55	G1775	8946
G55	G2203	8947
G75	G2938	8947
G199	G1784	8948
G55	G2356	8948
G90	G585	8949
G55	G2362	8949
G55	G2820	8950
G277	G3477	8950
G24	G1503	8951
G55	G3069	8951
G87	G453	8952
G55	G3410	8952
G291	G2867	8953
G55	G3969	8953
G281	G3969	8954
G31	G4187	8954
G199	G387	8955
G55	G3992	8955
G5	G2570	8956
G55	G4101	8956
G154	G2611	8957
G281	G4226	8957
G202	G302	8958
G55	G4376	8958
G5	G627	8959
G309	G2712	8959
G281	G418	8960
G199	G2161	8960
G55	G909	8961
G202	G2248	8961
G281	G1248	8962
G244	G1544	8962
G122	G1937	8963
G281	G1941	8963
G37	G1902	8964
G281	G2045	8964
G23	G1614	8965
G281	G2632	8965
G302	G202	8966
G55	G3014	8966
G242	G2378	8967
G55	G3601	8967
G278	G2953	8968
G281	G4066	8968
G313	G327	8969
G213	G3762	8969
G313	G1795	8970
G328	G3171	8970
G313	G2298	8971
G258	G3552	8971
G313	G2543	8972
G213	G3197	8972
G309	G3758	8973
G17	G4305	8973
G24	G3431	8974
G313	G4319	8974
G154	G2622	8975
G309	G4453	8975
G197	G2902	8976
G313	G4453	8976
G125	G3495	8977
G319	G4453	8977
G92	G938	8978
G87	G3818	8978
G278	G871	8979
G281	G3215	8979
G23	G1132	8980
G209	G3342	8980
G244	G4040	8981
G23	G4320	8981
G313	G1277	8982
G140	G2850	8982
G92	G793	8983
G302	G3802	8983
G209	G1986	8984
G92	G3757	8984
G254	G2744	8985
G92	G4511	8985
G331	G2344	8986
G92	G3115	8986
G23	G215	8987
G259	G2004	8987
G23	G667	8988
G75	G3557	8988
G113	G770	8989
G23	G881	8989
G23	G1098	8990
G136	G3217	8990
G23	G1419	8991
G260	G2383	8991
G24	G331	8992
G316	G2614	8992
G83	G1260	8993
G23	G2891	8993
G291	G1099	8994
G23	G3033	8994
G325	G213	8995
G23	G3065	8995
G316	G3767	8996
G325	G2225	8997
G23	G4188	8997
G23	G827	8998
G1	G1561	8998
G23	G1691	8999
G306	G2120	8999
G172	G2089	9000
G23	G2252	9000
G23	G2553	9001
G24	G4235	9001
G310	G372	9002
G23	G2922	9002
G310	G3760	9003
G113	G2057	9004
G23	G3232	9004
G92	G1403	9005
G87	G2756	9005
G316	G285	9006
G84	G3300	9006
G316	G2382	9007
G24	G4388	9007
G316	G3306	9008
G75	G4104	9008
G92	G349	9009
G74	G4300	9009
G92	G2979	9010
G325	G3102	9010
G23	G461	9011
G260	G2972	9011
G23	G809	9012
G112	G3386	9012
G23	G1227	9013
G181	G2585	9013
G302	G2585	9014
G23	G2746	9014
G202	G1045	9015
G23	G4333	9015
G316	G1925	9016
G274	G2902	9016
G316	G2310	9017
G325	G3457	9017
G316	G3127	9018
G24	G3549	9018
G316	G3944	9019
G74	G4033	9019
G122	G1537	9020
G316	G1834	9020
G242	G550	9021
G316	G2876	9021
G274	G1546	9022
G316	G3561	9022
G55	G424	9023
G90	G2890	9023
G281	G2099	9024
G318	G3594	9024
G121	G244	9025
G281	G976	9025
G235	G1088	9026
G90	G1983	9026
G55	G1702	9027
G188	G3603	9027
G318	G1745	9028
G55	G2385	9028
G202	G2975	9029
G235	G3714	9029
G263	G522	9030
G235	G4506	9030
G55	G631	9031
G223	G2591	9031
G244	G121	9032
G55	G2508	9032
G258	G3495	9033
G55	G4459	9033
G313	G68	9034
G235	G1276	9035
G312	G3710	9035
G309	G1276	9036
G73	G3300	9036
G29	G918	9037
G313	G1687	9037
G244	G2468	9038
G313	G3466	9038
G281	G2955	9039
G23	G4467	9039
G87	G2192	9040
G55	G4050	9040
G96	G2528	9041
G55	G4127	9041
G313	G875	9042
G309	G1063	9043
G122	G4423	9043
G309	G1188	9044
G318	G3431	9044
G73	G862	9045
G313	G1681	9045
G309	G2355	9046
G73	G2662	9046
G213	G3716	9047
G309	G4081	9047
G125	G1813	9048
G309	G4409	9048
G92	G2542	9049
G331	G4219	9049
G209	G2835	9050
G92	G3695	9050
G87	G1291	9051
G92	G4320	9051
G219	G578	9052
G92	G2531	9052
G92	G2974	9053
G23	G1240	9054
G213	G2927	9054
G213	G325	9055
G23	G2496	9055
G331	G24	9056
G23	G2630	9056
G23	G158	9057
G259	G971	9057
G23	G552	9058
G197	G1451	9058
G23	G834	9059
G291	G1654	9059
G23	G2697	9060
G202	G4213	9060
G183	G1707	9061
G235	G4456	9061
G92	G549	9062
G1	G2436	9062
G316	G247	9063
G139	G4492	9063
G228	G1184	9064
G316	G2197	9064
G316	G2303	9065
G75	G2495	9065
G55	G2364	9066
G316	G3746	9066
G246	G3333	9067
G316	G3874	9067
G106	G3127	9068
G316	G4436	9068
G136	G56	9069
G316	G4495	9069
G26	G583	9070
G316	G2881	9070
G325	G2121	9071
G316	G4013	9071
G56	G136	9072
G23	G734	9072
G183	G298	9073
G23	G945	9073
G23	G1073	9074
G228	G3514	9074
G23	G1257	9075
G263	G3136	9075
G23	G3976	9076
G274	G4235	9076
G260	G1730	9077
G23	G4018	9077
G183	G121	9078
G310	G3746	9079
G23	G4459	9079
G316	G1627	9080
G183	G3663	9080
G316	G1918	9081
G310	G2202	9081
G199	G1023	9082
G316	G3719	9082
G29	G568	9083
G316	G3731	9083
G24	G3845	9084
G278	G1301	9085
G23	G2782	9086
G263	G3631	9086
G84	G1986	9087
G23	G3114	9087
G316	G740	9088
G278	G1592	9088
G316	G3848	9089
G93	G4190	9089
G23	G1927	9090
G316	G3929	9090
G55	G2894	9091
G323	G3760	9091
G263	G1199	9092
G281	G1710	9092
G325	G2428	9093
G55	G3717	9093
G55	G253	9094
G87	G4241	9094
G129	G33	9095
G55	G895	9095
G235	G1797	9096
G154	G2740	9096
G309	G1887	9097
G301	G3016	9097
G318	G1124	9098
G319	G1887	9098
G235	G1905	9099
G87	G2669	9099
G313	G1905	9100
G202	G2086	9100
G244	G1750	9101
G235	G2234	9101
G281	G2489	9102
G87	G4416	9102
G90	G1323	9103
G55	G2556	9103
G31	G1143	9104
G309	G2646	9104
G310	G3237	9105
G55	G3317	9105
G242	G575	9106
G313	G888	9106
G313	G1046	9107
G140	G4033	9107
G235	G2406	9108
G278	G2478	9108
G273	G3923	9109
G313	G4458	9109
G55	G551	9110
G263	G3889	9110
G55	G679	9111
G139	G3734	9111
G281	G958	9112
G161	G3163	9112
G55	G1070	9113
G244	G2771	9113
G281	G1730	9114
G31	G3059	9114
G33	G129	9115
G281	G2162	9115
G55	G2425	9116
G179	G2577	9116
G86	G1565	9117
G281	G3094	9117
G274	G4075	9118
G55	G4363	9118
G244	G2247	9119
G281	G3303	9119
G23	G1409	9120
G29	G3311	9120
G236	G579	9121
G313	G1164	9121
G121	G183	9122
G309	G4000	9122
G23	G2328	9123
G209	G2434	9123
G23	G2336	9124
G244	G2711	9124
G309	G415	9125
G194	G1643	9125
G235	G418	9126
G29	G2793	9126
G309	G518	9127
G58	G1198	9127
G313	G970	9128
G93	G3906	9128
G313	G1368	9129
G197	G2204	9129
G87	G999	9130
G319	G3515	9130
G92	G72	9131
G298	G183	9131
G96	G2911	9132
G92	G3493	9132
G92	G1977	9133
G87	G3968	9133
G325	G1673	9134
G92	G3989	9134
G23	G1168	9135
G327	G3245	9135
G23	G1425	9136
G197	G4059	9136
G23	G1628	9137
G209	G4475	9137
G23	G1962	9138
G278	G3968	9138
G23	G2823	9139
G331	G4486	9139
G23	G3648	9140
G242	G3958	9140
G316	G873	9141
G212	G3517	9141
G316	G1671	9142
G55	G3571	9142
G92	G431	9143
G55	G598	9143
G92	G1045	9144
G1	G3573	9144
G23	G512	9145
G212	G4347	9145
G23	G1248	9146
G75	G2538	9146
G23	G1949	9147
G75	G4033	9147
G172	G1124	9148
G23	G3932	9148
G1	G2351	9149
G23	G4365	9149
G316	G138	9150
G141	G2019	9150
G316	G345	9151
G113	G2022	9151
G316	G988	9152
G124	G1844	9152
G172	G1234	9153
G316	G2148	9153
G23	G951	9154
G24	G2977	9154
G213	G851	9155
G316	G1605	9155
G55	G2384	9156
G263	G2844	9156
G183	G2308	9157
G113	G3605	9157
G122	G26	9158
G281	G1871	9158
G183	G74	9159
G55	G3666	9159
G75	G1493	9160
G55	G4310	9160
G319	G1171	9161
G302	G3606	9161
G281	G1060	9162
G270	G1878	9162
G281	G1093	9163
G77	G2120	9163
G55	G1602	9164
G274	G3593	9164
G75	G810	9165
G235	G1699	9165
G319	G1699	9166
G323	G4183	9166
G281	G1756	9167
G74	G2383	9167
G55	G1900	9168
G323	G3394	9168
G55	G3465	9169
G263	G3670	9169
G281	G3640	9170
G302	G3868	9170
G92	G683	9171
G23	G2605	9171
G55	G918	9172
G90	G1925	9172
G202	G1193	9173
G55	G1451	9173
G281	G1665	9174
G202	G4373	9174
G29	G2420	9175
G55	G2836	9175
G155	G2241	9176
G281	G2946	9176
G260	G5	9177
G281	G3175	9177
G55	G3373	9178
G179	G4219	9178
G24	G3721	9179
G23	G4184	9179
G313	G2024	9180
G244	G2924	9180
G291	G1834	9181
G313	G2603	9181
G235	G2943	9182
G74	G3335	9182
G5	G260	9183
G309	G3046	9183
G313	G3046	9184
G75	G3068	9184
G90	G386	9185
G313	G4415	9185
G23	G1387	9186
G182	G3394	9186
G23	G2499	9187
G326	G3396	9187
G29	G1484	9188
G281	G4112	9188
G313	G421	9189
G316	G1919	9189
G313	G714	9190
G125	G2908	9190
G313	G1874	9191
G90	G3346	9191
G235	G3253	9192
G170	G3508	9192
G79	G327	9193
G313	G3452	9193
G92	G22	9194
G29	G3168	9194
G202	G1986	9195
G92	G3783	9195
G87	G1134	9196
G92	G4187	9196
G263	G1065	9197
G316	G2785	9197
G327	G79	9198
G23	G962	9198
G23	G2143	9199
G313	G2516	9199
G42	G1172	9200
G313	G3861	9200
G316	G1513	9201
G244	G3102	9201
G92	G1989	9202
G177	G2035	9202
G92	G2604	9203
G318	G3375	9203
G90	G1747	9204
G92	G4186	9204
G23	G454	9205
G23	G2168	9205
G273	G751	9206
G23	G1480	9206
G23	G2610	9207
G242	G3985	9207
G122	G2973	9208
G23	G3921	9208
G244	G1794	9209
G23	G4061	9209
G37	G1813	9210
G23	G4140	9210
G23	G1	9211
G122	G513	9211
G23	G2201	9212
G298	G2463	9212
G223	G1328	9213
G74	G183	9214
G23	G2763	9214
G26	G122	9215
G23	G3217	9215
G23	G4145	9216
G197	G1659	9217
G23	G4490	9217
G316	G143	9218
G122	G1304	9218
G316	G2018	9219
G277	G2516	9219
G316	G2294	9220
G209	G3280	9220
G316	G64	9221
G140	G1004	9221
G316	G820	9222
G90	G2125	9222
G316	G1178	9223
G259	G1934	9223
G316	G1204	9224
G110	G1380	9224
G23	G525	9225
G323	G1260	9225
G302	G2004	9226
G23	G2774	9226
G75	G433	9227
G316	G491	9227
G56	G606	9228
G316	G731	9228
G316	G1476	9229
G310	G4066	9229
G75	G2085	9230
G316	G2295	9230
G316	G2566	9231
G113	G3168	9231
G291	G3631	9232
G316	G3721	9232
G23	G1195	9233
G260	G2431	9233
G23	G2050	9234
G260	G3623	9234
G24	G3378	9235
G316	G4283	9235
G281	G252	9236
G291	G2811	9236
G113	G1255	9237
G263	G4300	9237
G55	G1697	9238
G172	G3001	9238
G183	G1234	9239
G281	G2257	9239
G55	G380	9240
G106	G2415	9240
G55	G414	9241
G90	G3386	9241
G310	G627	9242
G281	G1189	9242
G83	G122	9243
G55	G1646	9243
G55	G1989	9244
G325	G3716	9244
G55	G2102	9245
G75	G3860	9245
G55	G468	9246
G24	G3440	9246
G281	G952	9247
G93	G4480	9247
G130	G1060	9248
G313	G1436	9248
G319	G1436	9249
G298	G3495	9249
G226	G2233	9250
G55	G3172	9250
G87	G2060	9251
G281	G4428	9251
G235	G467	9252
G291	G1170	9252
G313	G921	9253
G24	G3254	9253
G309	G1936	9254
G29	G3000	9254
G213	G1385	9255
G309	G2627	9255
G90	G1668	9256
G309	G2764	9256
G254	G3150	9257
G319	G3292	9257
G259	G810	9258
G235	G4217	9258
G55	G826	9259
G244	G845	9259
G55	G1191	9260
G181	G1239	9260
G55	G1395	9261
G181	G3313	9261
G323	G516	9262
G55	G1811	9262
G209	G1914	9263
G55	G2582	9263
G321	G1281	9264
G281	G2698	9264
G281	G2977	9265
G213	G3356	9265
G87	G951	9266
G281	G3136	9266
G325	G951	9267
G281	G3297	9267
G165	G1813	9268
G281	G3353	9268
G96	G2022	9269
G55	G3769	9269
G223	G3826	9270
G281	G4431	9270
G313	G80	9271
G93	G3254	9271
G106	G563	9272
G313	G965	9272
G199	G1616	9273
G309	G2008	9273
G23	G1793	9274
G313	G2008	9274
G313	G2375	9275
G254	G2482	9275
G278	G2338	9276
G235	G3190	9276
G92	G2580	9277
G209	G3450	9277
G140	G2239	9278
G55	G2285	9278
G278	G1834	9279
G55	G3584	9279
G140	G3020	9280
G281	G3598	9280
G235	G1562	9281
G327	G3406	9281
G122	G83	9282
G313	G1880	9282
G87	G971	9283
G235	G2774	9283
G209	G716	9284
G235	G4312	9284
G23	G540	9285
G331	G997	9285
G55	G770	9286
G23	G832	9286
G1	G3152	9287
G23	G3600	9287
G1	G1651	9288
G23	G3846	9288
G113	G3322	9289
G23	G4355	9289
G235	G363	9290
G1	G3178	9290
G55	G1809	9291
G319	G2062	9291
G1	G2247	9292
G313	G3805	9292
G1	G2192	9293
G313	G4432	9293
G92	G488	9294
G1	G3217	9294
G92	G1160	9295
G3	G3641	9295
G92	G1376	9296
G113	G1559	9296
G75	G635	9297
G92	G3636	9297
G23	G704	9298
G29	G1976	9298
G228	G2344	9299
G23	G2889	9299
G228	G3319	9300
G23	G4268	9300
G90	G1038	9301
G316	G2037	9301
G172	G3211	9302
G316	G4261	9302
G24	G1661	9303
G309	G2392	9303
G75	G1025	9304
G319	G2408	9304
G92	G131	9305
G41	G410	9305
G139	G575	9306
G92	G1971	9306
G65	G3171	9307
G92	G3596	9307
G23	G368	9308
G90	G394	9308
G291	G716	9309
G23	G2447	9309
G140	G341	9310
G23	G3343	9310
G316	G102	9311
G325	G3413	9311
G316	G1436	9312
G245	G2811	9312
G316	G1710	9313
G52	G2973	9313
G316	G3422	9314
G3	G3990	9314
G92	G1457	9315
G90	G4344	9315
G92	G2074	9316
G181	G4393	9316
G302	G1759	9317
G92	G2723	9317
G325	G2080	9318
G92	G3026	9318
G31	G2452	9319
G92	G3252	9319
G23	G1275	9320
G223	G2390	9320
G125	G433	9321
G23	G1483	9321
G260	G1561	9322
G23	G1821	9322
G209	G1409	9323
G23	G2148	9323
G156	G825	9324
G92	G3797	9324
G318	G2160	9325
G291	G1773	9326
G23	G2879	9326
G140	G2928	9327
G206	G3016	9328
G23	G3356	9328
G24	G3193	9329
G23	G3815	9329
G316	G786	9330
G37	G1360	9330
G87	G2251	9331
G316	G2464	9331
G244	G2403	9332
G316	G2817	9332
G316	G3283	9333
G277	G4324	9333
G316	G502	9334
G242	G2436	9334
G316	G766	9335
G259	G2904	9335
G316	G929	9336
G188	G3054	9336
G23	G801	9337
G316	G2016	9337
G179	G1471	9338
G316	G3103	9338
G179	G2253	9339
G316	G3175	9339
G55	G765	9340
G23	G3254	9340
G281	G540	9341
G278	G1812	9341
G281	G3767	9342
G213	G3911	9342
G281	G137	9343
G139	G4011	9343
G55	G1134	9344
G302	G3565	9344
G139	G960	9345
G281	G2995	9345
G278	G1135	9346
G281	G4277	9346
G179	G3381	9347
G281	G4485	9347
G87	G1984	9348
G313	G3481	9348
G209	G900	9349
G55	G984	9349
G192	G2170	9350
G281	G1618	9351
G213	G2086	9351
G55	G1787	9352
G278	G2819	9352
G55	G1920	9353
G331	G3919	9353
G55	G2533	9354
G219	G3891	9354
G259	G1045	9355
G55	G2620	9355
G331	G2993	9356
G281	G4317	9356
G313	G1933	9357
G113	G4007	9357
G183	G1318	9358
G235	G2266	9358
G235	G2656	9359
G75	G2813	9359
G172	G2390	9360
G313	G2783	9360
G313	G3406	9361
G291	G4300	9361
G113	G2478	9362
G313	G3598	9362
G183	G3618	9363
G313	G3823	9363
G228	G2364	9364
G313	G3949	9364
G281	G975	9365
G228	G3289	9365
G105	G1591	9366
G281	G2986	9366
G1	G1486	9367
G55	G3449	9367
G90	G1315	9368
G281	G3909	9368
G316	G908	9369
G277	G1844	9369
G92	G221	9370
G242	G410	9370
G92	G821	9371
G325	G2478	9371
G260	G1154	9372
G92	G2273	9372
G179	G2844	9373
G313	G3197	9373
G5	G785	9374
G313	G4250	9374
G23	G436	9375
G183	G2050	9375
G260	G1754	9376
G23	G2455	9376
G154	G534	9377
G23	G2745	9377
G172	G2187	9378
G316	G4490	9378
G92	G1381	9379
G312	G4489	9379
G23	G251	9380
G90	G1124	9380
G23	G2114	9381
G161	G3302	9381
G124	G1608	9382
G316	G3832	9382
G23	G201	9383
G274	G3911	9383
G23	G825	9384
G258	G4163	9384
G23	G905	9385
G3	G1445	9385
G23	G910	9386
G75	G3923	9386
G93	G1291	9387
G199	G1297	9388
G298	G513	9389
G23	G2221	9389
G278	G1101	9390
G23	G3180	9390
G318	G1520	9391
G23	G3475	9391
G197	G4165	9392
G23	G4206	9392
G244	G3549	9393
G316	G1771	9394
G90	G2563	9394
G92	G2468	9395
G74	G3543	9395
G23	G1139	9396
G84	G4176	9396
G316	G1018	9397
G87	G3091	9397
G316	G2163	9398
G179	G2460	9398
G278	G585	9399
G316	G2986	9399
G122	G3023	9400
G316	G3125	9400
G316	G3617	9401
G31	G4160	9401
G242	G3526	9402
G316	G4322	9402
G316	G3239	9403
G242	G3549	9403
G55	G9	9404
G202	G3178	9404
G281	G9	9405
G87	G3206	9405
G281	G748	9406
G124	G1099	9406
G309	G3013	9407
G263	G4095	9407
G55	G715	9408
G179	G3277	9408
G281	G1804	9409
G199	G2285	9409
G29	G3738	9410
G281	G3852	9410
G56	G3774	9411
G313	G4290	9411
G281	G453	9412
G154	G2844	9412
G235	G554	9413
G93	G1006	9413
G313	G843	9414
G93	G2554	9414
G55	G889	9415
G87	G4045	9415
G197	G1127	9416
G281	G1473	9416
G281	G1932	9417
G318	G2259	9417
G156	G1902	9418
G319	G2217	9418
G55	G2787	9419
G268	G3293	9419
G278	G2285	9420
G281	G2787	9420
G55	G3005	9421
G278	G4440	9421
G87	G2911	9422
G55	G3231	9422
G259	G1140	9423
G281	G3451	9423
G209	G1784	9424
G55	G4237	9424
G235	G1938	9425
G242	G3802	9425
G309	G2048	9426
G313	G2220	9427
G93	G3329	9427
G197	G1598	9428
G309	G2608	9428
G55	G2365	9429
G318	G2975	9429
G281	G2619	9430
G197	G3721	9430
G209	G1546	9431
G55	G2761	9431
G281	G2761	9432
G209	G3273	9432
G309	G3107	9433
G318	G3698	9433
G313	G3107	9434
G179	G4031	9434
G23	G2717	9435
G309	G3122	9435
G259	G2783	9436
G313	G3700	9436
G313	G3827	9437
G318	G4018	9437
G92	G832	9438
G302	G4396	9438
G55	G1080	9439
G242	G4360	9439
G23	G419	9440
G331	G2798	9440
G309	G1591	9441
G254	G1815	9441
G309	G2502	9442
G268	G4047	9442
G313	G2826	9443
G1	G3139	9443
G106	G1143	9444
G319	G2929	9444
G313	G3922	9445
G106	G2351	9446
G313	G4117	9446
G172	G4132	9447
G309	G4188	9447
G235	G79	9448
G106	G2653	9448
G193	G1095	9449
G319	G1186	9449
G301	G2405	9450
G313	G3845	9450
G92	G1881	9451
G301	G3669	9451
G23	G1224	9452
G172	G3716	9452
G23	G2013	9453
G323	G3197	9453
G24	G690	9454
G23	G2219	9454
G84	G972	9455
G23	G2980	9455
G309	G306	9456
G218	G3796	9456
G291	G1367	9457
G319	G1423	9457
G172	G1380	9458
G92	G1883	9458
G83	G2079	9459
G92	G3129	9459
G92	G3685	9460
G325	G4285	9460
G23	G119	9461
G250	G604	9461
G23	G132	9462
G291	G3676	9462
G325	G3485	9463
G23	G3293	9464
G199	G3456	9464
G291	G2177	9465
G23	G4304	9465
G165	G979	9466
G316	G1516	9466
G90	G2416	9467
G316	G3974	9467
G183	G1352	9468
G316	G4221	9468
G167	G1522	9469
G313	G2158	9469
G165	G87	9470
G92	G2280	9470
G23	G216	9471
G291	G3818	9471
G23	G527	9472
G140	G3557	9472
G318	G1460	9473
G316	G935	9474
G235	G3594	9474
G316	G1106	9475
G235	G3618	9475
G316	G1112	9476
G325	G2186	9476
G263	G2771	9477
G274	G865	9478
G316	G1195	9478
G92	G1953	9479
G179	G2736	9479
G318	G386	9480
G23	G1998	9480
G87	G165	9481
G23	G2702	9481
G23	G3219	9482
G202	G3351	9482
G318	G3032	9483
G316	G3452	9483
G29	G2418	9484
G23	G3991	9484
G87	G730	9485
G316	G4371	9485
G316	G66	9486
G87	G3312	9486
G316	G1030	9487
G87	G3805	9487
G316	G1890	9488
G197	G2329	9488
G316	G1898	9489
G209	G4423	9489
G316	G729	9490
G302	G3167	9490
G23	G1108	9491
G237	G1368	9491
G316	G2761	9492
G242	G4332	9492
G124	G589	9493
G55	G3516	9493
G209	G3663	9494
G55	G4052	9494
G235	G388	9495
G154	G713	9495
G281	G1131	9496
G281	G1595	9497
G277	G3654	9497
G139	G1009	9498
G235	G1898	9498
G331	G635	9499
G55	G3008	9499
G75	G636	9500
G55	G3892	9500
G1	G654	9501
G281	G4014	9501
G77	G958	9502
G281	G4142	9502
G309	G1342	9503
G193	G2704	9503
G313	G4261	9504
G1	G4353	9504
G75	G3919	9505
G92	G4345	9505
G55	G534	9506
G1	G1321	9506
G281	G817	9507
G228	G1460	9507
G310	G1754	9508
G55	G1117	9509
G183	G3538	9509
G55	G1976	9510
G228	G3569	9510
G281	G1976	9511
G291	G3643	9511
G213	G1844	9512
G281	G2280	9512
G276	G657	9513
G55	G3036	9513
G277	G673	9514
G55	G4465	9514
G235	G131	9515
G228	G3826	9515
G319	G1818	9516
G139	G3715	9516
G309	G1958	9517
G255	G2648	9517
G84	G2248	9518
G313	G2602	9518
G302	G254	9519
G313	G2948	9519
G92	G2660	9520
G5	G3541	9520
G92	G3338	9521
G291	G3566	9521
G325	G629	9522
G92	G3872	9522
G263	G788	9523
G92	G4015	9523
G235	G237	9524
G87	G3335	9524
G209	G604	9525
G235	G4051	9525
G23	G1456	9526
G274	G3017	9526
G23	G2766	9527
G274	G3831	9527
G274	G3901	9528
G23	G3998	9528
G316	G679	9529
G90	G890	9529
G316	G739	9530
G90	G3911	9530
G92	G91	9531
G202	G804	9531
G302	G992	9532
G92	G2707	9532
G302	G3247	9533
G92	G4195	9533
G23	G116	9534
G325	G3886	9534
G23	G135	9535
G242	G2307	9535
G23	G449	9536
G274	G1168	9536
G23	G1535	9537
G41	G3398	9537
G23	G1568	9538
G242	G2357	9538
G23	G2307	9539
G74	G3549	9539
G212	G1180	9540
G23	G3096	9540
G278	G1481	9541
G23	G3524	9541
G96	G972	9542
G112	G1544	9543
G23	G4494	9543
G316	G811	9544
G140	G2902	9544
G316	G1570	9545
G41	G4183	9545
G242	G932	9546
G316	G1674	9546
G140	G562	9547
G316	G2448	9547
G316	G2820	9548
G36	G3562	9548
G316	G3453	9549
G73	G1143	9550
G316	G4226	9550
G23	G199	9551
G87	G1402	9551
G23	G206	9552
G87	G1626	9552
G23	G1091	9553
G217	G3222	9553
G242	G519	9554
G23	G1305	9554
G254	G302	9555
G23	G1395	9555
G254	G3366	9556
G26	G1942	9557
G23	G2090	9557
G316	G82	9558
G140	G2993	9558
G316	G3653	9559
G235	G3967	9559
G154	G2573	9560
G23	G89	9561
G318	G3399	9561
G23	G473	9562
G209	G3690	9562
G23	G1005	9563
G237	G4281	9563
G23	G2489	9564
G139	G4314	9564
G318	G1038	9565
G92	G2602	9565
G209	G2146	9566
G113	G3620	9566
G55	G2780	9567
G209	G3193	9567
G254	G3957	9568
G281	G4426	9568
G55	G1562	9569
G254	G2074	9569
G113	G1260	9570
G313	G1955	9570
G113	G1315	9571
G319	G2565	9571
G75	G384	9572
G309	G2945	9572
G55	G3342	9573
G281	G3394	9573
G113	G611	9574
G281	G946	9574
G55	G1822	9575
G323	G4235	9575
G281	G2694	9576
G75	G3152	9576
G281	G3124	9577
G29	G3990	9577
G260	G591	9578
G309	G1825	9578
G55	G1471	9579
G309	G2959	9579
G145	G583	9580
G23	G904	9580
G92	G1077	9581
G106	G3694	9581
G313	G3319	9582
G161	G3965	9582
G325	G23	9583
G92	G2560	9583
G325	G426	9584
G23	G1863	9584
G23	G2020	9585
G17	G1350	9586
G23	G2710	9586
G325	G505	9587
G23	G2914	9587
G90	G3548	9588
G23	G3780	9588
G5	G401	9589
G23	G3930	9589
G310	G1527	9590
G23	G3935	9590
G5	G883	9591
G316	G1607	9591
G316	G2320	9592
G260	G3663	9592
G31	G1465	9593
G235	G2259	9593
G309	G3914	9594
G24	G3919	9594
G92	G342	9595
G274	G960	9595
G92	G1469	9596
G274	G2121	9596
G75	G3381	9597
G92	G3918	9597
G23	G658	9598
G265	G2165	9598
G23	G1946	9599
G274	G4241	9599
G183	G1813	9600
G23	G2288	9600
G121	G798	9601
G23	G2859	9601
G270	G461	9602
G23	G2918	9602
G242	G140	9603
G23	G2948	9603
G283	G179	9604
G23	G3952	9604
G273	G5	9605
G316	G2403	9605
G92	G7	9606
G5	G273	9606
G92	G164	9607
G29	G505	9607
G278	G2589	9608
G92	G2808	9608
G325	G2300	9609
G92	G2837	9609
G92	G3509	9610
G325	G4104	9610
G23	G712	9611
G202	G2993	9611
G183	G4190	9612
G84	G407	9613
G23	G1796	9613
G23	G1867	9614
G263	G4473	9614
G213	G2079	9615
G23	G3573	9615
G90	G2648	9616
G23	G3776	9616
G86	G179	9617
G23	G3786	9617
G244	G401	9618
G23	G4093	9618
G179	G86	9619
G23	G4163	9619
G260	G3419	9620
G23	G4232	9620
G23	G299	9621
G90	G1354	9621
G87	G733	9622
G23	G857	9622
G23	G909	9623
G122	G1770	9623
G23	G2152	9624
G263	G2226	9624
G23	G3543	9625
G92	G3766	9625
G213	G3593	9626
G23	G4004	9627
G29	G4295	9627
G316	G783	9628
G197	G2792	9628
G87	G1121	9629
G316	G2714	9629
G316	G634	9630
G87	G3907	9630
G316	G2923	9631
G90	G4095	9631
G55	G1738	9632
G331	G1861	9632
G179	G283	9633
G113	G2835	9633
G24	G407	9634
G113	G3368	9634
G281	G389	9635
G5	G496	9635
G55	G764	9636
G302	G2896	9636
G55	G987	9637
G23	G4416	9637
G281	G987	9638
G86	G4025	9638
G281	G2435	9639
G282	G3857	9639
G235	G1193	9640
G281	G2628	9640
G93	G535	9641
G55	G4179	9641
G213	G972	9642
G281	G4179	9642
G213	G2309	9643
G281	G4304	9643
G313	G61	9644
G140	G1911	9644
G55	G322	9645
G96	G635	9645
G55	G1149	9646
G213	G798	9647
G281	G1667	9647
G140	G242	9648
G281	G1997	9648
G309	G2106	9649
G179	G3219	9649
G197	G2364	9650
G281	G2606	9650
G265	G2896	9651
G55	G3100	9651
G139	G1127	9652
G55	G3589	9652
G55	G3637	9653
G45	G4424	9653
G278	G3219	9654
G309	G4111	9654
G309	G2994	9655
G93	G3475	9655
G156	G1371	9656
G235	G3126	9656
G242	G755	9657
G235	G3770	9657
G254	G3037	9658
G309	G3770	9658
G281	G289	9659
G86	G3211	9659
G213	G1143	9660
G55	G2512	9660
G23	G325	9661
G92	G1066	9661
G313	G62	9662
G235	G312	9663
G139	G1544	9663
G313	G1035	9664
G244	G3534	9664
G309	G1241	9665
G197	G2416	9665
G235	G1312	9666
G209	G4160	9666
G313	G2268	9667
G124	G2751	9667
G242	G502	9668
G313	G3919	9668
G213	G882	9669
G55	G1280	9669
G124	G2859	9670
G281	G3332	9670
G313	G342	9671
G209	G3381	9671
G313	G1054	9672
G331	G2765	9672
G235	G3155	9673
G1	G3853	9673
G92	G1785	9674
G325	G3386	9674
G124	G1305	9675
G92	G3441	9675
G23	G180	9676
G242	G2339	9676
G92	G3248	9677
G301	G4104	9677
G309	G924	9678
G291	G3210	9678
G313	G1510	9679
G24	G3456	9679
G90	G1773	9680
G313	G3210	9680
G313	G3353	9681
G112	G3686	9681
G90	G3631	9682
G313	G4431	9682
G84	G223	9683
G23	G2768	9683
G24	G2853	9684
G23	G3221	9684
G276	G585	9685
G313	G3797	9685
G323	G785	9686
G92	G1429	9686
G23	G1058	9687
G84	G3964	9687
G23	G1428	9688
G183	G1587	9688
G325	G1443	9689
G23	G1467	9689
G23	G2003	9690
G228	G3178	9690
G23	G2195	9691
G183	G4238	9691
G121	G2243	9692
G23	G2460	9692
G23	G2576	9693
G90	G3670	9693
G23	G3899	9694
G121	G4391	9694
G291	G1277	9695
G23	G4463	9695
G316	G269	9696
G325	G932	9696
G263	G1297	9697
G316	G1517	9697
G298	G1318	9698
G316	G3502	9698
G242	G2227	9699
G316	G4203	9699
G23	G268	9700
G250	G341	9700
G23	G335	9701
G24	G2644	9701
G75	G1780	9702
G23	G942	9703
G75	G3809	9703
G87	G501	9704
G23	G1477	9705
G244	G3285	9705
G23	G2080	9706
G23	G2778	9706
G23	G2480	9707
G188	G1503	9708
G23	G3332	9708
G197	G336	9709
G23	G4503	9709
G316	G2385	9710
G179	G4322	9710
G121	G2726	9711
G316	G3986	9711
G223	G1749	9712
G316	G4069	9712
G223	G3543	9713
G316	G4338	9713
G316	G1530	9714
G199	G2470	9714
G55	G777	9715
G323	G1820	9715
G281	G777	9716
G274	G1471	9716
G309	G262	9717
G274	G2771	9717
G281	G150	9718
G140	G4219	9718
G281	G247	9719
G199	G1559	9719
G55	G1259	9720
G302	G1327	9720
G55	G1286	9721
G263	G3715	9721
G281	G1391	9722
G274	G2405	9722
G244	G654	9723
G281	G1776	9723
G147	G809	9724
G281	G2010	9724
G244	G1065	9725
G281	G2303	9725
G154	G1731	9726
G55	G2853	9726
G87	G2284	9727
G281	G3723	9727
G90	G2063	9728
G281	G4012	9728
G235	G2733	9729
G235	G3303	9729
G235	G4154	9730
G313	G4304	9730
G281	G192	9731
G242	G2017	9731
G281	G386	9732
G302	G2343	9732
G55	G501	9733
G87	G3993	9733
G55	G741	9734
G24	G2171	9734
G281	G741	9735
G19	G2138	9735
G55	G1016	9736
G23	G2982	9736
G139	G433	9737
G281	G1016	9737
G223	G84	9738
G55	G1021	9738
G281	G1381	9739
G250	G2797	9739
G55	G1531	9740
G325	G3832	9740
G281	G2300	9741
G23	G2622	9741
G55	G2483	9742
G23	G3724	9742
G302	G1874	9743
G55	G2703	9743
G55	G2813	9744
G23	G4378	9744
G331	G931	9745
G281	G3228	9745
G55	G3395	9746
G58	G3836	9746
G235	G407	9747
G281	G3604	9747
G209	G1994	9748
G55	G3662	9748
G139	G2516	9749
G55	G3771	9749
G331	G2544	9750
G55	G3865	9750
G331	G3318	9751
G55	G4305	9751
G313	G1875	9752
G254	G3494	9752
G319	G1875	9753
G254	G3398	9753
G313	G2451	9754
G331	G3178	9754
G305	G1784	9755
G313	G2763	9755
G55	G1784	9756
G281	G2824	9756
G325	G3990	9757
G55	G4230	9757
G291	G1421	9758
G319	G2621	9758
G75	G1124	9759
G313	G2859	9759
G75	G585	9760
G92	G1327	9760
G273	G982	9761
G92	G2100	9761
G23	G222	9762
G270	G4467	9762
G23	G275	9763
G23	G1611	9764
G113	G1651	9764
G172	G1651	9765
G23	G3478	9765
G183	G426	9766
G235	G1349	9766
G319	G1349	9767
G228	G2811	9767
G319	G1897	9768
G141	G2810	9768
G263	G1540	9769
G235	G4069	9769
G92	G366	9770
G302	G1315	9770
G183	G29	9771
G92	G4244	9771
G183	G2360	9772
G316	G3972	9772
G316	G1943	9773
G255	G2835	9773
G242	G2571	9774
G316	G2963	9774
G92	G329	9775
G3	G1204	9775
G92	G1462	9776
G90	G1706	9776
G90	G2973	9777
G92	G4119	9777
G199	G3393	9778
G92	G4351	9778
G23	G315	9779
G104	G343	9779
G23	G404	9780
G291	G499	9780
G23	G625	9781
G291	G1165	9781
G23	G2021	9782
G291	G2146	9782
G228	G2158	9783
G23	G3313	9783
G154	G2878	9784
G23	G3788	9784
G263	G2259	9785
G23	G3805	9785
G316	G112	9786
G96	G566	9786
G23	G482	9787
G75	G1486	9787
G316	G1068	9788
G156	G3148	9788
G316	G1261	9789
G321	G1695	9789
G130	G855	9790
G316	G1741	9790
G73	G2138	9791
G87	G569	9792
G87	G1503	9793
G92	G3240	9793
G223	G1138	9794
G23	G3251	9794
G199	G1741	9795
G316	G3325	9795
G316	G1283	9796
G17	G2980	9796
G316	G2732	9797
G93	G2828	9797
G327	G2779	9798
G316	G3734	9798
G90	G2146	9799
G316	G3826	9799
G316	G360	9800
G274	G882	9800
G274	G1352	9801
G316	G1786	9801
G55	G2065	9802
G90	G2844	9802
G156	G579	9803
G55	G2550	9803
G319	G297	9804
G145	G1608	9804
G29	G183	9805
G309	G904	9805
G235	G1128	9806
G29	G3909	9806
G313	G1128	9807
G235	G4265	9807
G55	G1303	9808
G156	G641	9809
G55	G2625	9809
G145	G2423	9810
G55	G3542	9810
G154	G1630	9811
G309	G3857	9811
G278	G1864	9812
G281	G4385	9812
G274	G55	9813
G309	G1330	9813
G281	G574	9814
G318	G3668	9814
G237	G614	9815
G281	G698	9815
G281	G827	9816
G87	G1540	9816
G281	G1261	9817
G139	G1934	9817
G209	G992	9818
G281	G1691	9818
G325	G636	9819
G55	G1841	9819
G55	G2145	9820
G331	G3961	9820
G281	G2423	9821
G223	G2938	9821
G55	G2553	9822
G242	G2923	9822
G235	G599	9823
G281	G2922	9823
G281	G3280	9824
G302	G3297	9824
G318	G4347	9825
G281	G4403	9825
G281	G106	9826
G113	G2139	9826
G55	G1174	9827
G1	G2982	9827
G55	G1466	9828
G113	G3517	9828
G281	G1672	9829
G113	G4324	9829
G281	G3034	9830
G55	G3901	9830
G84	G2434	9831
G55	G3270	9831
G291	G2364	9832
G55	G3335	9832
G291	G2416	9833
G55	G3374	9833
G242	G1537	9834
G281	G3414	9834
G75	G2248	9835
G281	G4254	9835
G235	G303	9836
G197	G4271	9836
G92	G1739	9837
G172	G2771	9837
G325	G675	9838
G23	G1578	9838
G325	G1661	9839
G313	G2145	9839
G235	G4036	9840
G24	G4195	9840
G281	G828	9841
G29	G2213	9841
G23	G747	9842
G310	G3678	9842
G139	G1829	9843
G23	G3908	9843
G92	G2248	9844
G325	G2308	9844
G23	G822	9845
G3	G4011	9845
G260	G1972	9846
G23	G2637	9846
G274	G2928	9847
G23	G3157	9847
G260	G2544	9848
G23	G3409	9848
G87	G2155	9849
G23	G3560	9849
G316	G524	9850
G89	G1910	9850
G316	G1042	9851
G74	G982	9852
G316	G2288	9852
G316	G2676	9853
G75	G3113	9853
G316	G2948	9854
G41	G2996	9854
G316	G3061	9855
G74	G3762	9855
G23	G174	9856
G298	G3456	9856
G278	G690	9857
G23	G1566	9857
G318	G2688	9858
G92	G3495	9858
G316	G354	9859
G87	G705	9859
G316	G1167	9860
G87	G1603	9860
G83	G394	9861
G316	G1857	9861
G178	G36	9862
G316	G2695	9862
G23	G1485	9863
G179	G3558	9863
G291	G775	9864
G55	G4482	9864
G281	G870	9865
G323	G2834	9865
G309	G941	9866
G223	G1049	9866
G235	G1299	9867
G87	G3017	9867
G281	G2127	9868
G183	G2904	9868
G313	G1130	9869
G325	G1352	9869
G140	G636	9870
G235	G2033	9870
G313	G2124	9871
G140	G2156	9871
G29	G883	9872
G319	G3255	9872
G84	G336	9873
G235	G3428	9873
G55	G417	9874
G250	G770	9874
G281	G633	9875
G52	G2210	9875
G281	G949	9876
G93	G1193	9876
G36	G178	9877
G281	G1995	9877
G281	G2312	9878
G263	G3178	9878
G281	G2547	9879
G90	G2866	9879
G55	G2715	9880
G274	G4295	9880
G41	G2165	9881
G55	G3243	9881
G281	G3963	9882
G90	G4295	9882
G87	G980	9883
G55	G4311	9883
G274	G3654	9884
G55	G4361	9884
G235	G714	9885
G278	G1369	9885
G313	G1331	9886
G278	G1785	9886
G309	G1850	9887
G242	G2050	9887
G313	G2531	9888
G244	G3566	9888
G41	G2732	9889
G309	G3945	9889
G254	G1044	9890
G313	G4124	9890
G278	G1913	9891
G309	G4312	9891
G154	G3475	9892
G319	G4312	9892
G281	G1266	9893
G209	G1433	9893
G85	G1733	9894
G140	G3676	9895
G281	G3986	9895
G309	G224	9896
G23	G1192	9896
G235	G1723	9897
G259	G2357	9897
G209	G1196	9898
G313	G1723	9898
G319	G1734	9899
G278	G1993	9899
G139	G1487	9900
G235	G2668	9900
G259	G943	9901
G313	G3231	9901
G302	G754	9902
G309	G3396	9902
G23	G422	9903
G331	G2648	9903
G259	G754	9904
G23	G1083	9904
G92	G1863	9905
G193	G1927	9905
G87	G1613	9906
G92	G2853	9906
G316	G30	9907
G172	G384	9907
G316	G591	9908
G136	G909	9908
G316	G737	9909
G141	G2084	9909
G113	G2308	9910
G316	G4256	9910
G23	G1059	9911
G183	G2509	9911
G139	G1621	9912
G23	G2547	9912
G319	G2610	9913
G206	G4151	9913
G141	G1025	9914
G313	G3224	9914
G75	G2050	9915
G92	G3461	9915
G183	G2322	9916
G316	G3700	9916
G316	G712	9917
G301	G758	9917
G316	G1131	9918
G75	G2019	9918
G245	G213	9919
G316	G1376	9919
G84	G856	9920
G316	G3396	9920
G84	G3543	9921
G316	G4369	9921
G23	G1707	9922
G92	G1847	9922
G92	G2327	9923
G23	G2619	9923
G325	G244	9924
G23	G1587	9924
G23	G2669	9925
G3	G3908	9925
G23	G3407	9926
G75	G4024	9926
G16	G1036	9927
G23	G3638	9927
G23	G1217	9928
G156	G3694	9928
G259	G975	9929
G24	G2322	9930
G23	G2521	9930
G92	G2862	9931
G24	G3837	9931
G23	G3107	9932
G242	G4240	9932
G260	G3199	9933
G23	G3763	9933
G316	G770	9934
G316	G3503	9934
G223	G979	9935
G316	G2660	9935
G316	G3106	9936
G223	G3342	9936
G291	G2190	9937
G316	G3478	9937
G74	G1661	9938
G316	G3595	9938
G254	G3014	9939
G302	G1095	9940
G23	G4468	9940
G281	G30	9941
G93	G3154	9941
G281	G59	9942
G181	G1892	9942
G55	G591	9943
G156	G2815	9943
G55	G1309	9944
G325	G4027	9944
G319	G355	9945
G73	G3961	9945
G281	G523	9946
G235	G1460	9946
G55	G563	9947
G179	G1277	9947
G281	G760	9948
G244	G2648	9948
G302	G1354	9949
G55	G1360	9949
G309	G1548	9950
G302	G3274	9950
G235	G2257	9951
G242	G2644	9951
G55	G2337	9952
G260	G2882	9952
G281	G2337	9953
G26	G3129	9953
G281	G3016	9954
G321	G3211	9954
G29	G1380	9955
G281	G3035	9955
G202	G2082	9956
G55	G3159	9956
G310	G560	9957
G55	G1576	9957
G281	G1612	9958
G199	G1790	9958
G55	G2330	9959
G199	G2798	9959
G24	G550	9960
G55	G2655	9960
G263	G1813	9961
G55	G2967	9961
G281	G3730	9962
G318	G3981	9962
G213	G3791	9963
G281	G4278	9963
G313	G589	9964
G140	G1849	9964
G313	G865	9965
G140	G2452	9965
G244	G325	9966
G309	G1258	9966
G313	G1657	9967
G73	G2259	9967
G313	G1893	9968
G213	G4414	9968
G209	G387	9969
G313	G3783	9969
G258	G2938	9970
G309	G4187	9970
G213	G2829	9971
G309	G4457	9971
G235	G1493	9972
G55	G1893	9972
G90	G2108	9973
G235	G349	9974
G213	G2259	9974
G235	G1388	9975
G87	G2080	9975
G140	G894	9976
G313	G1412	9976
G213	G245	9977
G313	G2180	9977
G16	G1166	9978
G313	G2671	9978
G209	G1730	9979
G313	G2676	9979
G309	G2697	9980
G213	G4467	9980
G209	G2085	9981
G309	G2757	9981
G313	G3285	9982
G235	G3720	9982
G242	G3725	9983
G309	G3967	9983
G213	G3909	9984
G313	G4138	9984
G92	G649	9985
G90	G3725	9985
G197	G1151	9986
G92	G3724	9986
G313	G1860	9987
G331	G2057	9987
G235	G2513	9988
G331	G3720	9988
G319	G2617	9989
G305	G2902	9989
G1	G585	9990
G309	G3939	9990
G235	G4345	9991
G55	G4480	9991
G23	G613	9992
G305	G1138	9992
G23	G1588	9993
G139	G2053	9993
G23	G1731	9994
G29	G2423	9994
G77	G1474	9995
G23	G1807	9995
G23	G4022	9996
G55	G4077	9996
G316	G691	9997
G106	G4104	9997
G56	G2186	9998
G316	G2235	9998
G316	G3628	9999
G113	G3631	9999
G92	G3613	10000
G265	G4416	10000
G183	G1059	10001
G92	G4379	10001
G291	G2495	10002
G23	G2729	10002
G55	G1494	10003
G23	G2856	10003
G55	G3716	10004
G291	G550	10005
G23	G3924	10005
G316	G645	10006
G75	G883	10006
G48	G1157	10007
G316	G2481	10007
G291	G2476	10008
G316	G4022	10008
G255	G3919	10009
G316	G4207	10009
G3	G3215	10010
G316	G3782	10010
G23	G277	10011
G228	G3111	10011
G23	G624	10012
G73	G2689	10012
G23	G1605	10013
G112	G2573	10013
G260	G511	10014
G23	G2500	10014
G181	G2016	10015
G92	G1958	10016
G130	G3633	10016
G92	G1498	10017
G291	G3215	10017
G258	G96	10018
G92	G3826	10018
G316	G67	10019
G325	G3040	10019
G316	G869	10020
G3	G350	10021
G316	G1372	10021
G90	G684	10022
G23	G2479	10022
G316	G1324	10023
G202	G4160	10023
G161	G1157	10024
G113	G2449	10024
G281	G149	10025
G255	G2927	10025
G281	G2540	10026
G318	G4324	10026
G263	G753	10027
G309	G1852	10027
G319	G1852	10028
G326	G1922	10028
G281	G321	10029
G90	G1335	10029
G281	G544	10030
G170	G4348	10030
G281	G1576	10031
G23	G1606	10031
G291	G1838	10032
G55	G3783	10032
G242	G1392	10033
G281	G3803	10033
G313	G1075	10034
G242	G3450	10034
G313	G2081	10035
G85	G4195	10035
G29	G1154	10036
G313	G2885	10036
G5	G672	10037
G55	G880	10037
G309	G33	10038
G274	G603	10038
G170	G870	10039
G309	G1213	10039
G24	G762	10040
G319	G1213	10040
G313	G1620	10041
G45	G1956	10041
G319	G2356	10042
G96	G2637	10042
G313	G2711	10043
G242	G2726	10043
G3	G486	10044
G309	G2963	10044
G188	G2740	10045
G313	G3365	10045
G302	G500	10046
G309	G3467	10046
G259	G2358	10047
G235	G3822	10047
G92	G1905	10048
G29	G2672	10048
G23	G828	10049
G55	G1335	10049
G125	G1484	10050
G55	G1658	10050
G52	G556	10051
G55	G2309	10051
G282	G2290	10052
G55	G2566	10052
G197	G385	10053
G281	G3257	10053
G278	G556	10054
G313	G3471	10054
G274	G407	10055
G309	G3882	10055
G96	G258	10056
G309	G3937	10056
G96	G3257	10057
G309	G4271	10057
G23	G1338	10058
G139	G2434	10058
G23	G2349	10059
G139	G3517	10059
G209	G3791	10060
G23	G4390	10060
G92	G3434	10061
G87	G4075	10061
G140	G614	10062
G92	G3749	10062
G23	G2236	10063
G122	G4326	10063
G122	G2452	10064
G23	G4002	10064
G313	G2225	10065
G23	G2226	10065
G242	G1845	10066
G92	G2228	10066
G92	G2482	10067
G242	G2834	10067
G92	G3048	10068
G87	G3609	10068
G316	G1438	10069
G331	G1592	10069
G92	G353	10070
G242	G791	10070
G92	G483	10071
G242	G3113	10071
G92	G2773	10072
G87	G2923	10072
G192	G1048	10073
G92	G3843	10073
G278	G4116	10074
G92	G4225	10074
G325	G2386	10075
G23	G1050	10076
G37	G2132	10076
G23	G2040	10077
G140	G2247	10077
G23	G2304	10078
G331	G2890	10078
G278	G1092	10079
G23	G4029	10079
G316	G2596	10080
G318	G3167	10080
G316	G2901	10081
G244	G4117	10081
G23	G985	10082
G331	G4285	10082
G23	G1035	10083
G90	G1886	10083
G23	G1530	10084
G140	G2186	10084
G209	G2675	10085
G23	G3623	10085
G197	G1886	10086
G316	G2994	10086
G23	G1097	10087
G113	G1465	10088
G23	G2441	10088
G316	G1200	10089
G305	G4295	10089
G331	G2109	10090
G113	G3066	10090
G84	G982	10091
G281	G2081	10091
G286	G982	10092
G55	G3404	10092
G274	G1707	10093
G55	G3987	10093
G319	G1752	10094
G270	G3541	10094
G313	G765	10095
G228	G2390	10095
G55	G1680	10096
G228	G2902	10096
G309	G1992	10097
G172	G4160	10097
G75	G804	10098
G55	G2251	10098
G75	G1857	10099
G183	G675	10100
G55	G3960	10100
G313	G414	10101
G75	G3724	10101
G141	G75	10102
G313	G644	10102
G270	G627	10103
G235	G1153	10103
G228	G804	10104
G235	G2215	10104
G325	G830	10105
G309	G2912	10105
G55	G643	10106
G325	G1373	10106
G55	G664	10107
G228	G2086	10107
G281	G1397	10108
G183	G1950	10108
G281	G2019	10109
G172	G4075	10109
G90	G1220	10110
G55	G2738	10110
G313	G1323	10111
G75	G1467	10111
G24	G1481	10112
G309	G1711	10112
G3	G1192	10113
G319	G1786	10113
G309	G2584	10114
G242	G4195	10114
G291	G810	10115
G313	G3331	10115
G235	G3737	10116
G260	G3978	10116
G90	G23	10117
G55	G33	10117
G55	G305	10118
G5	G822	10118
G5	G1328	10119
G281	G2161	10119
G273	G1328	10120
G281	G3947	10120
G23	G159	10121
G93	G2161	10121
G93	G2241	10122
G23	G4506	10122
G313	G207	10123
G318	G4195	10123
G313	G1302	10124
G235	G1770	10124
G74	G55	10125
G313	G1639	10125
G250	G1184	10126
G319	G2367	10126
G217	G119	10127
G313	G3514	10127
G75	G141	10128
G92	G3562	10128
G23	G723	10129
G112	G1784	10129
G325	G2420	10130
G23	G2688	10130
G92	G527	10131
G325	G1822	10131
G92	G579	10132
G1	G1224	10132
G92	G861	10133
G93	G3420	10133
G309	G148	10134
G23	G2908	10134
G313	G630	10135
G263	G3826	10135
G170	G1255	10136
G313	G1329	10136
G87	G31	10137
G313	G1829	10137
G31	G87	10138
G313	G2230	10138
G86	G2116	10139
G309	G3426	10139
G313	G1571	10140
G31	G2726	10140
G23	G440	10141
G23	G4238	10141
G74	G1598	10142
G23	G2246	10142
G92	G1091	10143
G29	G2577	10143
G156	G1838	10144
G92	G3096	10144
G316	G834	10145
G24	G3558	10145
G29	G1837	10146
G202	G882	10147
G23	G1557	10147
G23	G2102	10148
G274	G3909	10148
G23	G90	10149
G119	G217	10150
G23	G2865	10150
G139	G4033	10151
G23	G4372	10151
G55	G74	10152
G23	G212	10152
G23	G1355	10153
G209	G3517	10153
G298	G500	10154
G23	G1841	10154
G298	G514	10155
G23	G1910	10155
G90	G1934	10156
G23	G2198	10156
G328	G558	10157
G23	G3268	10157
G23	G3380	10158
G318	G3386	10158
G278	G1306	10159
G259	G513	10160
G23	G3829	10160
G244	G3114	10161
G209	G2321	10162
G23	G4399	10162
G92	G668	10163
G87	G3763	10163
G316	G105	10164
G277	G3020	10164
G316	G1366	10165
G139	G4248	10165
G316	G1563	10166
G277	G1986	10166
G316	G2487	10167
G145	G2515	10167
G209	G399	10168
G316	G2989	10168
G209	G2344	10169
G316	G2803	10169
G23	G927	10170
G140	G990	10170
G23	G1008	10171
G331	G1065	10171
G316	G1349	10172
G259	G1613	10172
G55	G1023	10173
G316	G1932	10173
G316	G3383	10174
G291	G3686	10174
G106	G291	10175
G316	G4380	10175
G113	G1934	10176
G113	G4343	10176
G55	G419	10177
G325	G2932	10177
G55	G864	10178
G268	G3553	10178
G183	G1889	10179
G55	G2868	10179
G281	G173	10180
G183	G4204	10180
G281	G463	10181
G141	G3190	10181
G235	G573	10182
G113	G3020	10182
G55	G646	10183
G75	G879	10183
G113	G629	10184
G309	G748	10184
G55	G1570	10185
G172	G4295	10185
G319	G196	10186
G263	G4480	10186
G161	G202	10187
G313	G1011	10187
G313	G2413	10188
G113	G2911	10188
G121	G4491	10189
G55	G607	10190
G223	G2079	10190
G55	G1423	10191
G152	G3136	10191
G55	G1653	10192
G41	G4201	10192
G183	G1521	10193
G55	G2355	10193
G55	G2864	10194
G113	G3381	10194
G323	G827	10195
G55	G3764	10195
G223	G982	10196
G281	G4185	10196
G281	G202	10197
G75	G2158	10197
G75	G921	10198
G55	G951	10198
G156	G761	10199
G55	G1175	10199
G281	G1592	10200
G263	G4486	10200
G199	G826	10201
G281	G2796	10201
G281	G2997	10202
G274	G3273	10202
G281	G3747	10203
G244	G4492	10203
G309	G509	10204
G181	G936	10204
G199	G23	10205
G309	G783	10205
G235	G1269	10206
G132	G1956	10206
G244	G2478	10207
G235	G3049	10207
G235	G3996	10208
G147	G4148	10208
G209	G2859	10209
G235	G4263	10209
G313	G74	10210
G209	G3023	10210
G313	G192	10211
G175	G2691	10211
G313	G645	10212
G325	G1348	10212
G313	G1353	10213
G302	G3676	10213
G74	G569	10214
G313	G1493	10214
G313	G2206	10215
G226	G2647	10215
G235	G3336	10216
G170	G1942	10217
G309	G3544	10217
G156	G3220	10218
G309	G3778	10218
G112	G401	10219
G313	G4353	10219
G197	G1161	10220
G23	G1223	10220
G31	G2975	10221
G92	G3406	10221
G302	G499	10222
G92	G3823	10222
G302	G1119	10223
G92	G1543	10223
G92	G2140	10224
G140	G2399	10224
G23	G110	10225
G291	G106	10226
G23	G142	10226
G23	G710	10227
G254	G4200	10227
G274	G625	10228
G23	G1079	10228
G23	G1213	10229
G87	G1942	10229
G122	G384	10230
G23	G2038	10230
G5	G1652	10231
G23	G2810	10231
G140	G996	10232
G23	G3939	10232
G140	G1433	10233
G23	G4045	10233
G92	G547	10234
G31	G575	10234
G302	G2256	10235
G92	G2508	10235
G161	G2718	10236
G92	G2836	10236
G302	G709	10237
G92	G2930	10237
G298	G1354	10238
G92	G3058	10238
G92	G3175	10239
G244	G3696	10239
G92	G3342	10240
G235	G4160	10240
G331	G472	10241
G92	G3475	10241
G254	G3420	10242
G92	G4435	10242
G125	G2528	10243
G23	G1122	10244
G87	G3113	10244
G23	G1169	10245
G282	G3495	10245
G154	G1192	10246
G23	G1956	10246
G139	G2794	10248
G23	G4038	10248
G139	G2902	10249
G92	G4332	10249
G316	G84	10250
G140	G4066	10250
G202	G161	10251
G316	G1533	10251
G197	G384	10252
G316	G1568	10252
G316	G1832	10253
G188	G2821	10253
G29	G379	10254
G316	G2639	10254
G259	G1977	10255
G316	G3762	10255
G23	G284	10256
G259	G3023	10256
G87	G2840	10257
G305	G1481	10258
G316	G1432	10259
G1	G3285	10259
G325	G1654	10260
G281	G2766	10260
G1	G1741	10261
G281	G3708	10261
G281	G354	10262
G3	G1654	10262
G55	G714	10263
G55	G2209	10263
G281	G906	10264
G291	G3593	10264
G55	G1557	10265
G55	G2563	10265
G55	G2019	10266
G75	G2838	10266
G235	G3295	10267
G121	G4455	10267
G291	G3273	10268
G55	G3347	10268
G87	G209	10269
G281	G3462	10269
G235	G3516	10270
G302	G4300	10270
G313	G3516	10271
G255	G3901	10271
G313	G4043	10272
G113	G4311	10272
G55	G597	10273
G274	G2159	10273
G281	G1164	10274
G255	G4265	10274
G55	G1370	10275
G263	G2853	10275
G281	G1877	10276
G74	G4103	10276
G55	G2090	10277
G260	G2463	10277
G281	G2090	10278
G84	G4223	10278
G309	G908	10279
G260	G3953	10279
G235	G1218	10280
G23	G3867	10280
G235	G2027	10281
G147	G3009	10281
G313	G2110	10282
G278	G2485	10282
G235	G3095	10283
G242	G4487	10283
G263	G856	10284
G309	G3608	10284
G177	G1632	10285
G313	G4336	10285
G84	G3178	10286
G313	G4447	10286
G55	G725	10287
G286	G3178	10287
G121	G1491	10288
G281	G2272	10288
G23	G1797	10289
G276	G3074	10289
G202	G1692	10290
G23	G4071	10290
G313	G2127	10291
G238	G2439	10291
G29	G1857	10292
G309	G2865	10292
G41	G2792	10293
G92	G3021	10293
G92	G2421	10294
G223	G3247	10294
G92	G3177	10295
G87	G3716	10295
G235	G1925	10296
G92	G4064	10296
G23	G1411	10297
G29	G2329	10297
G309	G814	10298
G193	G3288	10298
G309	G1191	10299
G87	G3319	10299
G309	G2350	10300
G58	G4033	10300
G319	G3632	10301
G318	G3945	10301
G212	G1038	10302
G235	G3725	10302
G90	G4048	10303
G235	G4332	10303
G23	G2243	10304
G90	G4200	10304
G213	G1310	10305
G23	G3273	10305
G197	G2831	10306
G23	G4180	10306
G92	G629	10307
G318	G2017	10307
G179	G2146	10308
G92	G3472	10308
G87	G1209	10309
G92	G3511	10309
G331	G2139	10310
G313	G2971	10310
G316	G18	10311
G213	G3300	10311
G209	G826	10312
G23	G898	10312
G23	G1626	10313
G199	G4488	10313
G318	G340	10314
G23	G2116	10314
G278	G490	10315
G23	G2718	10315
G213	G3152	10316
G23	G3812	10316
G242	G3805	10317
G23	G4296	10317
G242	G3476	10318
G23	G1114	10319
G90	G2792	10319
G23	G1972	10320
G125	G2911	10320
G23	G2337	10321
G213	G2648	10321
G209	G87	10322
G23	G2784	10322
G23	G3460	10323
G213	G4042	10323
G244	G1182	10324
G23	G3986	10324
G23	G4014	10325
G197	G4480	10325
G154	G896	10326
G92	G1741	10326
G92	G671	10327
G318	G1429	10327
G213	G1780	10328
G316	G3854	10328
G316	G1335	10329
G254	G2677	10329
G325	G1323	10330
G316	G3939	10330
G316	G755	10331
G106	G2927	10331
G309	G344	10332
G55	G4414	10332
G281	G589	10333
G167	G1239	10333
G55	G655	10334
G260	G3356	10334
G55	G1888	10335
G172	G2478	10335
G281	G2496	10336
G113	G3139	10336
G55	G2833	10337
G172	G3300	10337
G309	G3493	10338
G113	G4148	10338
G55	G3713	10339
G1	G4126	10339
G281	G3713	10340
G55	G4254	10340
G319	G288	10341
G106	G3388	10341
G281	G1484	10342
G313	G2336	10342
G235	G2347	10343
G325	G2934	10343
G172	G1009	10344
G319	G3473	10344
G113	G2850	10345
G319	G4236	10345
G281	G1459	10346
G274	G2079	10346
G281	G3547	10347
G122	G3553	10347
G244	G1384	10348
G281	G3678	10348
G5	G489	10349
G281	G3935	10349
G23	G3990	10350
G55	G4030	10350
G228	G4314	10351
G281	G4378	10351
G273	G2616	10352
G55	G4454	10352
G309	G294	10353
G291	G3640	10353
G309	G1212	10354
G93	G1559	10354
G235	G1535	10355
G77	G3553	10355
G309	G1985	10356
G165	G2853	10356
G313	G2087	10357
G83	G4134	10357
G235	G2131	10358
G139	G3641	10358
G231	G520	10359
G313	G3221	10359
G113	G3763	10360
G319	G4085	10360
G90	G451	10361
G92	G1667	10361
G55	G1406	10362
G273	G4382	10362
G23	G2675	10363
G281	G3508	10364
G26	G3902	10364
G309	G43	10365
G31	G1592	10365
G235	G123	10366
G199	G1310	10366
G309	G648	10367
G325	G2432	10367
G274	G1164	10368
G235	G1634	10368
G274	G1598	10369
G313	G2243	10369
G165	G2648	10370
G319	G2937	10370
G183	G1025	10371
G309	G3870	10371
G121	G3273	10372
G313	G4096	10372
G319	G1084	10373
G125	G1870	10373
G319	G1116	10374
G202	G3280	10374
G313	G1949	10375
G74	G2321	10375
G74	G3623	10376
G313	G3662	10376
G223	G1544	10377
G23	G2970	10377
G226	G2953	10378
G281	G3694	10378
G281	G4162	10379
G24	G4295	10379
G92	G1643	10380
G291	G3763	10380
G223	G804	10381
G92	G1686	10381
G179	G1857	10382
G92	G2573	10382
G199	G2085	10383
G92	G4428	10383
G235	G770	10384
G122	G1318	10384
G235	G2779	10385
G302	G2798	10385
G242	G2797	10386
G313	G3438	10386
G74	G1972	10387
G235	G3617	10387
G319	G3617	10388
G74	G4466	10388
G92	G166	10389
G209	G2213	10389
G223	G2648	10390
G92	G4022	10390
G316	G2812	10391
G199	G2993	10391
G23	G241	10392
G139	G2213	10392
G23	G555	10393
G87	G1521	10393
G23	G1779	10394
G277	G3742	10394
G23	G2876	10395
G73	G3440	10395
G286	G368	10396
G23	G3325	10396
G26	G2089	10397
G23	G3480	10397
G147	G990	10398
G235	G1990	10398
G235	G4318	10399
G277	G4344	10399
G92	G532	10400
G226	G1861	10400
G92	G1008	10401
G41	G1474	10401
G92	G2791	10402
G154	G3570	10402
G23	G748	10403
G242	G3138	10403
G302	G1271	10404
G23	G2007	10404
G244	G1816	10405
G23	G2478	10405
G73	G1787	10406
G23	G2512	10406
G331	G1552	10407
G23	G2812	10407
G23	G3087	10408
G209	G4189	10408
G23	G4376	10409
G316	G829	10410
G139	G2360	10410
G316	G1941	10411
G209	G2177	10411
G331	G489	10412
G316	G2912	10412
G316	G3586	10413
G331	G4440	10413
G278	G1958	10414
G316	G4293	10414
G316	G58	10415
G140	G2675	10415
G316	G450	10416
G1	G3210	10416
G316	G966	10417
G291	G3734	10417
G316	G1187	10418
G75	G3247	10418
G316	G1760	10419
G75	G4414	10419
G316	G1863	10420
G323	G3762	10420
G56	G106	10421
G316	G2970	10421
G90	G2053	10422
G316	G3987	10422
G23	G1979	10423
G291	G3342	10423
G302	G3414	10424
G84	G705	10425
G316	G3830	10425
G316	G891	10426
G150	G3382	10426
G106	G56	10427
G316	G2075	10427
G316	G2629	10428
G84	G3289	10428
G228	G569	10429
G281	G3186	10429
G281	G159	10430
G228	G3947	10430
G55	G409	10431
G183	G1692	10431
G281	G409	10432
G29	G2079	10432
G141	G3809	10433
G281	G4442	10433
G113	G173	10434
G84	G2077	10434
G84	G1474	10435
G281	G1940	10435
G141	G2439	10436
G55	G2764	10436
G281	G2764	10437
G238	G4290	10437
G55	G3389	10438
G155	G4381	10438
G75	G1004	10439
G319	G1610	10439
G75	G1845	10440
G235	G3051	10440
G1	G2230	10441
G313	G3051	10441
G291	G1741	10442
G313	G3785	10442
G55	G443	10443
G93	G534	10443
G281	G1137	10444
G291	G2975	10444
G23	G947	10445
G281	G1562	10445
G55	G1939	10446
G202	G2314	10446
G155	G1291	10447
G55	G2282	10447
G281	G2577	10448
G122	G2848	10448
G281	G2687	10449
G41	G4402	10449
G3	G1184	10450
G55	G2876	10450
G171	G568	10451
G281	G3115	10451
G291	G3309	10452
G281	G3392	10452
G278	G1606	10453
G55	G3456	10454
G90	G4285	10454
G156	G1727	10455
G55	G4470	10455
G313	G654	10456
G101	G3486	10456
G313	G1098	10457
G156	G4450	10457
G313	G1633	10458
G242	G2765	10458
G258	G2344	10459
G313	G3348	10459
G55	G428	10460
G188	G1585	10460
G55	G614	10461
G156	G2345	10461
G55	G915	10462
G209	G2844	10462
G278	G348	10463
G281	G1157	10463
G281	G1534	10464
G278	G3440	10464
G281	G1675	10465
G45	G1957	10465
G55	G2217	10466
G96	G3911	10466
G244	G4042	10467
G281	G4234	10467
G23	G1636	10468
G93	G2360	10468
G318	G1900	10469
G92	G4256	10469
G92	G1851	10470
G29	G2164	10470
G319	G283	10471
G179	G2841	10471
G319	G715	10472
G73	G2168	10472
G235	G3152	10473
G319	G4259	10473
G281	G1050	10474
G302	G2329	10474
G316	G1843	10475
G179	G2226	10475
G23	G1350	10476
G23	G2940	10477
G318	G3566	10477
G199	G1328	10478
G316	G109	10479
G90	G898	10479
G235	G2318	10480
G90	G3608	10480
G235	G3539	10481
G139	G4326	10481
G209	G2890	10482
G313	G3569	10482
G220	G3676	10483
G313	G4172	10483
G209	G348	10484
G23	G799	10484
G209	G2476	10485
G23	G3692	10486
G209	G3920	10486
G302	G4039	10487
G23	G4358	10487
G259	G979	10488
G23	G4493	10488
G277	G2082	10489
G92	G4409	10489
G316	G1149	10490
G278	G4212	10490
G316	G1584	10491
G124	G3955	10491
G331	G3059	10492
G316	G3702	10492
G331	G3664	10493
G316	G4231	10493
G23	G437	10494
G1	G2648	10494
G23	G471	10495
G172	G1220	10495
G23	G2171	10496
G113	G2509	10496
G1	G1328	10497
G23	G2262	10497
G1	G2405	10498
G23	G2843	10498
G1	G3886	10499
G23	G3896	10499
G113	G1481	10500
G23	G4448	10500
G92	G845	10501
G113	G2716	10501
G316	G263	10502
G106	G516	10502
G316	G280	10503
G310	G2736	10503
G316	G903	10504
G75	G2476	10504
G1	G1483	10505
G316	G2171	10505
G310	G827	10506
G316	G2512	10506
G228	G2077	10507
G316	G3053	10507
G316	G1129	10508
G228	G2579	10508
G270	G5	10509
G316	G1454	10509
G55	G1173	10510
G316	G1691	10510
G56	G1052	10511
G316	G2575	10511
G152	G341	10512
G316	G4056	10512
G3	G2226	10513
G316	G4408	10513
G183	G883	10514
G316	G4503	10514
G23	G1282	10515
G270	G2186	10515
G55	G2249	10516
G29	G2973	10516
G55	G1245	10517
G242	G4039	10517
G281	G1245	10518
G183	G1493	10518
G55	G2276	10519
G83	G3762	10519
G281	G2276	10520
G84	G2544	10520
G281	G1090	10521
G183	G3040	10521
G55	G1181	10522
G55	G1604	10523
G75	G4210	10523
G281	G1735	10524
G291	G3413	10524
G281	G1800	10525
G263	G3845	10525
G325	G2208	10526
G55	G2572	10526
G130	G29	10527
G281	G2827	10527
G155	G2622	10528
G281	G3799	10528
G87	G2317	10529
G55	G4309	10529
G312	G2168	10530
G281	G4309	10530
G313	G419	10531
G132	G3821	10531
G260	G516	10532
G235	G2212	10532
G87	G517	10533
G313	G2580	10533
G302	G3091	10534
G235	G3249	10534
G281	G282	10535
G321	G3389	10535
G55	G924	10536
G27	G3337	10536
G281	G1161	10537
G235	G2537	10537
G281	G1355	10538
G291	G3182	10538
G308	G818	10539
G55	G2575	10539
G273	G1163	10540
G55	G2728	10540
G147	G2290	10541
G55	G3050	10541
G302	G1731	10542
G55	G3200	10542
G302	G3280	10543
G281	G3750	10543
G5	G270	10544
G55	G4349	10544
G92	G142	10545
G139	G2844	10545
G55	G125	10546
G29	G130	10546
G29	G500	10547
G281	G2592	10547
G55	G2753	10548
G74	G4066	10548
G323	G2882	10549
G281	G3408	10549
G188	G1172	10550
G55	G3804	10550
G313	G214	10551
G327	G4243	10551
G235	G610	10552
G87	G809	10552
G319	G610	10553
G242	G3368	10553
G313	G793	10554
G199	G2771	10554
G209	G871	10555
G313	G1921	10555
G154	G977	10556
G313	G1972	10556
G23	G1024	10557
G87	G2190	10557
G87	G1271	10558
G23	G4256	10558
G235	G665	10559
G36	G702	10560
G319	G1892	10560
G313	G2312	10561
G139	G3289	10561
G278	G2420	10562
G313	G3549	10562
G281	G1328	10563
G41	G2441	10563
G92	G471	10564
G244	G2199	10564
G242	G1248	10565
G92	G4009	10565
G96	G2582	10566
G92	G4137	10566
G259	G1199	10567
G92	G1900	10567
G244	G363	10568
G92	G2205	10568
G23	G2014	10569
G259	G2668	10569
G23	G2777	10570
G318	G2971	10570
G331	G3549	10571
G23	G3656	10571
G331	G1741	10572
G316	G3546	10572
G331	G716	10573
G316	G3627	10573
G331	G3040	10574
G316	G3980	10574
G92	G1787	10575
G106	G3210	10575
G278	G1008	10576
G92	G1846	10576
G246	G1536	10577
G92	G3075	10577
G183	G636	10578
G92	G3233	10578
G75	G1127	10579
G92	G4172	10579
G316	G79	10580
G172	G2416	10580
G316	G118	10581
G113	G3289	10581
G316	G643	10582
G323	G4103	10582
G23	G146	10583
G75	G2591	10583
G291	G3791	10584
G24	G1430	10585
G23	G2649	10585
G23	G3527	10586
G183	G4241	10586
G106	G751	10587
G325	G1659	10588
G23	G4247	10588
G23	G934	10589
G323	G4163	10589
G90	G472	10590
G23	G3227	10591
G23	G3825	10591
G316	G987	10592
G228	G4223	10592
G183	G1134	10593
G316	G2711	10593
G316	G1679	10594
G74	G3023	10594
G316	G2366	10595
G155	G3824	10595
G75	G778	10596
G316	G2381	10596
G316	G886	10597
G245	G3762	10597
G316	G1928	10598
G135	G2741	10598
G113	G2473	10599
G291	G3485	10599
G113	G2599	10600
G172	G4172	10600
G55	G1162	10601
G89	G3674	10601
G55	G1507	10602
G199	G3409	10602
G319	G64	10603
G130	G3831	10603
G55	G345	10604
G197	G1983	10604
G281	G345	10605
G228	G2082	10605
G214	G855	10606
G319	G1014	10606
G309	G1738	10607
G263	G4092	10607
G179	G598	10608
G55	G4399	10608
G309	G2115	10609
G113	G2675	10609
G319	G2115	10610
G274	G2321	10610
G235	G2290	10611
G274	G2643	10611
G24	G1523	10612
G313	G2932	10612
G55	G231	10613
G52	G1220	10613
G55	G379	10614
G291	G2076	10614
G55	G430	10615
G214	G830	10615
G281	G521	10616
G323	G3758	10616
G281	G1503	10617
G24	G4285	10617
G281	G1536	10618
G244	G3936	10618
G55	G1581	10619
G298	G2538	10619
G172	G1203	10620
G281	G1869	10620
G242	G1771	10621
G281	G2009	10621
G179	G1487	10622
G55	G2258	10622
G55	G2433	10623
G202	G3826	10623
G55	G2492	10624
G206	G4321	10624
G55	G2521	10625
G318	G2740	10625
G281	G2574	10626
G181	G2647	10626
G84	G2402	10627
G55	G3568	10627
G302	G1004	10628
G55	G3844	10628
G302	G3398	10629
G55	G4005	10629
G23	G501	10630
G281	G4410	10630
G302	G694	10631
G313	G761	10631
G309	G1016	10632
G73	G3507	10632
G313	G2192	10633
G313	G3330	10634
G122	G4235	10634
G244	G827	10635
G313	G4296	10635
G55	G69	10636
G243	G1628	10636
G281	G168	10637
G5	G3237	10637
G55	G820	10638
G37	G1944	10638
G55	G1001	10639
G209	G4480	10639
G156	G424	10640
G281	G1020	10640
G281	G2951	10641
G278	G3019	10641
G274	G423	10642
G55	G3018	10642
G90	G1402	10643
G281	G3168	10643
G140	G2210	10644
G281	G4173	10644
G213	G4026	10645
G55	G4372	10645
G23	G803	10646
G278	G1587	10646
G313	G1211	10647
G278	G3097	10647
G213	G593	10648
G235	G1954	10648
G244	G1218	10649
G235	G2703	10649
G209	G2364	10650
G313	G3130	10650
G235	G3680	10651
G87	G3682	10651
G122	G2478	10652
G313	G4024	10652
G90	G2938	10653
G235	G4472	10653
G92	G424	10654
G318	G3558	10654
G278	G885	10655
G316	G2267	10655
G235	G1576	10656
G197	G1639	10656
G209	G2259	10657
G235	G3607	10657
G313	G3607	10658
G139	G4292	10658
G55	G2774	10659
G259	G4453	10659
G23	G371	10660
G139	G4473	10660
G23	G3362	10661
G331	G3690	10661
G213	G2402	10662
G23	G3437	10662
G331	G3696	10663
G23	G3808	10663
G309	G764	10664
G331	G3715	10664
G235	G797	10665
G3	G3830	10665
G316	G1610	10666
G106	G2797	10666
G92	G684	10667
G1	G3495	10667
G92	G1177	10668
G55	G2022	10668
G113	G2838	10669
G92	G3198	10669
G106	G1022	10670
G92	G4074	10670
G228	G4026	10671
G92	G4441	10671
G23	G141	10672
G172	G657	10672
G23	G428	10673
G26	G495	10673
G23	G455	10674
G23	G709	10675
G75	G1463	10675
G23	G1353	10676
G245	G3316	10676
G23	G1803	10677
G113	G3676	10677
G23	G2319	10678
G291	G3837	10678
G31	G341	10679
G24	G1465	10680
G23	G2703	10680
G122	G277	10681
G23	G2864	10681
G113	G865	10682
G23	G4039	10682
G84	G4026	10683
G23	G4334	10683
G316	G437	10684
G278	G3401	10684
G242	G318	10685
G23	G567	10685
G23	G733	10686
G73	G1654	10686
G23	G795	10687
G325	G2828	10687
G23	G1112	10688
G274	G1465	10688
G316	G1629	10689
G325	G2322	10689
G26	G202	10690
G23	G2248	10690
G316	G2261	10691
G263	G3517	10691
G24	G387	10692
G316	G3781	10693
G235	G3990	10693
G291	G1913	10694
G23	G3784	10694
G316	G3808	10695
G112	G4300	10695
G92	G1063	10696
G83	G1497	10696
G92	G1256	10697
G202	G3300	10697
G242	G1523	10698
G92	G4497	10698
G242	G3075	10699
G23	G4362	10699
G316	G2822	10700
G183	G2955	10700
G42	G3391	10701
G250	G3414	10701
G55	G195	10702
G183	G2192	10702
G55	G342	10703
G203	G1405	10703
G281	G711	10704
G260	G2686	10704
G281	G1469	10705
G181	G2487	10705
G55	G1807	10706
G5	G2770	10706
G281	G1962	10707
G5	G3678	10707
G258	G900	10708
G281	G2296	10708
G318	G1975	10709
G55	G2663	10709
G3	G3097	10710
G281	G3648	10710
G328	G4075	10711
G55	G4156	10711
G313	G841	10712
G244	G2476	10712
G235	G2094	10713
G86	G4414	10713
G121	G1168	10714
G235	G3667	10714
G90	G2736	10715
G309	G3842	10715
G281	G115	10716
G274	G258	10716
G281	G172	10717
G223	G3901	10717
G258	G274	10718
G281	G2166	10718
G281	G2644	10719
G258	G4352	10719
G31	G1692	10720
G281	G2757	10720
G281	G3088	10721
G140	G4415	10721
G199	G1263	10722
G55	G4500	10722
G313	G78	10723
G74	G4405	10723
G235	G763	10724
G223	G2616	10724
G313	G1361	10725
G86	G1576	10725
G313	G1794	10726
G291	G3184	10726
G29	G853	10727
G319	G1794	10727
G313	G2051	10728
G24	G3909	10728
G278	G1199	10729
G319	G2243	10729
G278	G2378	10730
G313	G3931	10730
G312	G3512	10731
G235	G4041	10731
G281	G1062	10732
G139	G2163	10732
G55	G1350	10733
G153	G2449	10733
G235	G386	10734
G55	G1351	10734
G156	G392	10735
G55	G2489	10735
G278	G2527	10736
G281	G3622	10736
G281	G3641	10737
G326	G4352	10737
G87	G3513	10738
G92	G3672	10738
G309	G1708	10739
G244	G2029	10739
G313	G1708	10740
G140	G3526	10740
G235	G2058	10741
G140	G3549	10741
G319	G2058	10742
G209	G2258	10742
G235	G2544	10743
G313	G3067	10743
G23	G697	10744
G132	G2590	10744
G23	G1441	10745
G58	G1638	10745
G23	G1724	10746
G96	G2463	10746
G277	G122	10747
G23	G3577	10747
G23	G4110	10748
G90	G4212	10748
G318	G242	10749
G23	G3596	10749
G202	G26	10750
G23	G3882	10750
G235	G3543	10751
G192	G4501	10751
G87	G758	10752
G319	G4123	10752
G316	G68	10753
G87	G3395	10753
G316	G957	10754
G242	G3657	10754
G316	G1274	10755
G87	G4018	10755
G316	G1687	10756
G235	G2402	10756
G331	G856	10757
G316	G3066	10757
G316	G3437	10758
G73	G4027	10758
G87	G2049	10759
G316	G4289	10759
G92	G412	10760
G259	G3193	10760
G197	G374	10761
G92	G4054	10761
G316	G1602	10762
G318	G1613	10762
G316	G2205	10763
G305	G2838	10763
G92	G2958	10764
G305	G4265	10764
G23	G208	10765
G113	G4480	10765
G23	G579	10766
G106	G3784	10766
G294	G560	10767
G23	G784	10767
G23	G1053	10768
G75	G3342	10768
G23	G1539	10769
G26	G3839	10769
G193	G410	10770
G1	G1816	10771
G23	G2767	10771
G276	G1460	10772
G23	G3865	10772
G316	G825	10773
G75	G2022	10773
G291	G140	10774
G316	G904	10774
G228	G1373	10775
G316	G2724	10775
G23	G301	10776
G75	G785	10776
G1	G3923	10777
G75	G1084	10778
G23	G2091	10778
G23	G3415	10779
G56	G4461	10779
G44	G1124	10780
G23	G3725	10780
G255	G611	10781
G23	G3842	10781
G90	G3830	10782
G316	G187	10783
G113	G3040	10783
G316	G294	10784
G183	G657	10784
G281	G2181	10785
G75	G3001	10785
G55	G439	10786
G265	G3316	10786
G281	G515	10787
G84	G4189	10787
G55	G527	10788
G274	G1497	10788
G281	G579	10789
G302	G3593	10789
G90	G197	10790
G235	G631	10790
G309	G631	10791
G1	G2275	10791
G55	G781	10792
G130	G3771	10792
G281	G1513	10793
G274	G1934	10793
G281	G1873	10794
G318	G2163	10794
G23	G1318	10795
G55	G2279	10795
G325	G3215	10796
G55	G3301	10796
G259	G2409	10797
G281	G3486	10797
G309	G954	10798
G130	G2089	10798
G313	G1077	10799
G310	G1949	10799
G281	G462	10800
G263	G2476	10800
G55	G964	10801
G121	G1911	10801
G281	G1648	10802
G90	G3139	10802
G250	G1315	10803
G55	G2846	10803
G55	G3255	10804
G26	G4451	10804
G55	G3329	10805
G298	G3791	10805
G291	G3565	10806
G281	G3752	10806
G55	G4102	10807
G226	G2268	10808
G55	G4452	10808
G235	G30	10809
G258	G1196	10809
G309	G263	10810
G242	G2284	10810
G313	G263	10811
G263	G1913	10811
G235	G779	10812
G156	G2192	10812
G313	G813	10813
G73	G2902	10813
G313	G897	10814
G87	G4471	10814
G309	G1584	10815
G325	G3501	10815
G242	G828	10816
G309	G1637	10816
G319	G1688	10817
G90	G2771	10817
G309	G2499	10818
G42	G4215	10818
G235	G2727	10819
G244	G4475	10819
G93	G3091	10820
G235	G3315	10820
G179	G1060	10821
G313	G3315	10821
G274	G2082	10822
G319	G4443	10822
G55	G929	10823
G74	G3020	10823
G281	G1471	10824
G29	G3250	10824
G55	G2062	10825
G29	G3869	10825
G45	G2687	10826
G55	G3139	10826
G90	G1950	10827
G55	G3156	10827
G313	G922	10828
G156	G2503	10828
G319	G1900	10829
G318	G2086	10829
G235	G1917	10830
G19	G3868	10830
G309	G65	10831
G139	G3868	10831
G313	G385	10832
G209	G1975	10832
G309	G1033	10833
G171	G1729	10833
G309	G2291	10834
G96	G4223	10834
G197	G90	10835
G309	G2440	10835
G244	G1027	10836
G23	G2438	10836
G55	G1232	10837
G140	G1730	10837
G29	G530	10838
G281	G3825	10838
G259	G1234	10839
G316	G3710	10839
G23	G354	10840
G278	G730	10840
G23	G1294	10841
G254	G1343	10841
G122	G2344	10842
G23	G4124	10842
G319	G1020	10843
G24	G4485	10843
G140	G291	10844
G313	G1440	10844
G313	G2321	10845
G259	G4324	10845
G106	G2616	10846
G313	G3168	10846
G113	G3386	10847
G309	G3506	10847
G113	G3618	10848
G309	G3671	10848
G84	G3136	10849
G235	G3813	10849
G92	G714	10850
G24	G3686	10850
G92	G2417	10851
G291	G4391	10851
G260	G2399	10852
G92	G2487	10852
G92	G3361	10853
G260	G4046	10853
G92	G3583	10854
G24	G4205	10854
G316	G1358	10855
G55	G2528	10855
G24	G636	10856
G319	G740	10856
G228	G695	10857
G313	G1895	10857
G274	G1770	10858
G23	G1121	10859
G274	G2213	10859
G183	G1651	10860
G23	G2428	10860
G23	G2664	10861
G97	G2890	10861
G260	G4169	10862
G23	G4233	10862
G75	G3193	10863
G92	G4086	10863
G316	G132	10864
G228	G1354	10864
G316	G511	10865
G193	G1127	10865
G183	G827	10866
G316	G1371	10866
G291	G953	10867
G316	G2326	10867
G130	G684	10868
G316	G2870	10868
G92	G10	10869
G197	G1119	10869
G97	G2648	10870
G316	G265	10871
G217	G560	10871
G316	G1955	10872
G315	G2581	10872
G21	G1409	10873
G316	G2505	10873
G316	G2573	10874
G165	G4421	10874
G291	G1135	10875
G316	G2979	10875
G302	G972	10876
G316	G1891	10876
G113	G311	10877
G199	G564	10877
G5	G1078	10878
G113	G3095	10878
G281	G2126	10879
G93	G2476	10879
G291	G325	10880
G55	G2503	10880
G55	G3033	10881
G87	G3371	10881
G323	G1515	10882
G55	G3650	10882
G313	G3656	10883
G323	G3978	10883
G281	G47	10884
G169	G1359	10884
G281	G811	10885
G17	G784	10886
G281	G1674	10886
G325	G291	10887
G281	G1775	10887
G258	G1384	10888
G55	G2448	10888
G55	G2668	10889
G258	G3947	10889
G302	G900	10890
G281	G2743	10890
G55	G2755	10891
G99	G3710	10891
G263	G2251	10892
G55	G3053	10892
G74	G1474	10893
G281	G3538	10893
G309	G120	10894
G121	G1785	10894
G313	G120	10895
G244	G1995	10895
G313	G702	10896
G156	G4321	10896
G309	G1859	10897
G90	G4466	10897
G86	G1857	10898
G313	G1859	10898
G92	G717	10899
G244	G1445	10899
G242	G731	10900
G92	G3286	10900
G55	G509	10901
G29	G603	10901
G281	G953	10902
G199	G2616	10902
G281	G1015	10903
G31	G4223	10903
G29	G674	10904
G281	G4243	10904
G23	G70	10905
G242	G3038	10905
G23	G196	10906
G278	G785	10906
G235	G664	10907
G323	G1624	10907
G298	G2180	10908
G309	G2548	10908
G242	G1030	10909
G319	G3382	10909
G242	G2662	10910
G313	G3801	10910
G302	G1402	10911
G281	G3594	10911
G244	G2418	10912
G92	G3838	10912
G313	G2338	10913
G209	G2637	10913
G92	G1247	10914
G235	G1009	10915
G92	G2734	10915
G23	G763	10916
G331	G4388	10916
G122	G1972	10917
G23	G2051	10917
G316	G723	10918
G220	G1986	10918
G278	G921	10919
G316	G2410	10919
G23	G231	10920
G318	G1993	10920
G23	G956	10921
G110	G3017	10921
G259	G2828	10922
G23	G1951	10923
G259	G3079	10923
G23	G2624	10924
G254	G4453	10924
G23	G2832	10925
G1	G4265	10925
G23	G3642	10926
G55	G4033	10926
G1	G3102	10927
G23	G3964	10927
G1	G2335	10928
G23	G4005	10928
G56	G752	10929
G23	G4394	10929
G19	G979	10930
G23	G4456	10930
G92	G136	10931
G113	G1127	10931
G92	G3162	10932
G310	G3623	10932
G316	G711	10933
G293	G4163	10933
G55	G1730	10934
G316	G3120	10934
G183	G1606	10935
G316	G3648	10935
G316	G229	10936
G202	G2929	10936
G301	G825	10937
G316	G2401	10937
G113	G1168	10938
G316	G3227	10938
G23	G234	10939
G24	G947	10939
G23	G465	10940
G291	G4077	10940
G23	G537	10941
G276	G2015	10941
G23	G575	10942
G113	G3319	10942
G23	G586	10943
G55	G629	10943
G183	G242	10944
G23	G664	10944
G23	G1141	10945
G276	G1872	10945
G84	G4407	10946
G23	G2735	10947
G90	G3309	10947
G310	G3509	10948
G23	G4169	10948
G316	G1949	10949
G202	G4195	10949
G147	G2573	10950
G316	G2869	10950
G316	G108	10951
G260	G3257	10951
G316	G369	10952
G310	G606	10952
G75	G3392	10953
G113	G3780	10953
G281	G1313	10954
G206	G1712	10954
G55	G3895	10955
G323	G4405	10955
G281	G3916	10956
G183	G4447	10956
G87	G3378	10957
G309	G4076	10957
G130	G2637	10958
G313	G4482	10958
G121	G420	10959
G235	G1603	10959
G313	G1603	10960
G260	G4467	10960
G313	G3269	10961
G31	G4103	10961
G291	G3020	10962
G319	G3417	10962
G167	G3163	10963
G313	G3714	10963
G55	G67	10964
G23	G2383	10964
G263	G451	10965
G281	G649	10965
G281	G689	10966
G3	G731	10966
G55	G772	10967
G113	G846	10967
G281	G772	10968
G302	G2509	10968
G282	G560	10969
G55	G1262	10969
G55	G2067	10970
G213	G3990	10970
G55	G2557	10971
G254	G2622	10971
G274	G74	10972
G281	G2676	10972
G43	G2742	10973
G23	G3793	10973
G281	G363	10974
G5	G1209	10974
G281	G491	10975
G90	G2184	10975
G281	G1000	10976
G87	G2763	10976
G281	G1438	10977
G5	G2549	10977
G199	G242	10978
G281	G1510	10978
G325	G662	10979
G55	G1802	10979
G55	G2405	10980
G156	G4151	10980
G309	G760	10981
G235	G1101	10981
G202	G500	10982
G309	G858	10982
G313	G925	10983
G199	G2191	10983
G278	G890	10984
G319	G1795	10984
G319	G1997	10985
G90	G4473	10985
G263	G689	10986
G309	G2560	10986
G242	G199	10987
G313	G2594	10987
G242	G1199	10988
G319	G3639	10988
G154	G3092	10989
G309	G4319	10989
G26	G3831	10990
G235	G4493	10990
G92	G149	10991
G29	G2068	10991
G92	G1501	10992
G87	G2866	10992
G74	G274	10993
G235	G2008	10993
G90	G629	10994
G309	G2952	10994
G90	G2516	10995
G313	G3089	10995
G321	G1664	10996
G309	G3465	10996
G213	G2434	10997
G313	G3597	10997
G298	G1147	10998
G309	G4080	10998
G138	G2388	10999
G235	G4114	10999
G23	G406	11000
G87	G2684	11000
G23	G1871	11001
G87	G3856	11001
G23	G3733	11002
G202	G4075	11002
G316	G1954	11003
G244	G4095	11003
G93	G1135	11004
G316	G1989	11004
G250	G3300	11005
G316	G4217	11005
G92	G823	11006
G318	G3880	11006
G73	G2339	11007
G92	G3975	11007
G235	G4169	11008
G92	G4344	11008
G213	G1560	11009
G92	G4383	11009
G235	G1392	11010
G298	G2627	11010
G319	G2163	11011
G121	G2186	11011
G242	G183	11012
G23	G715	11012
G23	G847	11013
G242	G1003	11013
G213	G635	11014
G23	G1765	11014
G23	G3154	11015
G26	G3654	11015
G244	G2905	11016
G23	G3671	11016
G23	G3672	11017
G278	G4067	11017
G244	G758	11018
G23	G3753	11018
G331	G4027	11019
G23	G4284	11019
G316	G468	11020
G106	G982	11020
G316	G2139	11021
G212	G2591	11021
G316	G1812	11022
G77	G4103	11022
G106	G900	11023
G316	G2299	11023
G316	G2694	11024
G312	G3553	11024
G197	G360	11025
G316	G2791	11025
G55	G433	11026
G316	G3264	11026
G316	G3380	11027
G199	G1901	11028
G316	G4090	11028
G23	G539	11029
G55	G1045	11029
G23	G975	11030
G293	G798	11031
G23	G1331	11031
G302	G4213	11032
G291	G1422	11033
G23	G2405	11033
G23	G3689	11034
G325	G4195	11034
G139	G2331	11035
G183	G1392	11036
G23	G4471	11036
G255	G433	11037
G316	G707	11037
G255	G2683	11038
G316	G2718	11038
G310	G2911	11039
G316	G3941	11039
G23	G839	11040
G255	G3273	11040
G274	G3594	11041
G23	G3769	11041
G316	G3386	11042
G3	G4322	11042
G325	G258	11043
G316	G3902	11043
G255	G1147	11044
G316	G2991	11044
G3	G2731	11045
G316	G3491	11045
G121	G1870	11046
G113	G2656	11046
G281	G61	11047
G90	G4219	11047
G55	G3444	11048
G244	G4487	11048
G281	G424	11049
G298	G2139	11049
G55	G3170	11050
G274	G3285	11050
G29	G2165	11051
G55	G4054	11051
G84	G2798	11052
G55	G4144	11052
G130	G2200	11053
G55	G4364	11053
G309	G81	11054
G274	G2476	11054
G309	G1518	11055
G31	G2416	11055
G309	G1555	11056
G53	G2974	11056
G235	G1887	11057
G36	G2072	11057
G313	G1887	11058
G183	G3609	11058
G313	G2276	11059
G260	G3230	11059
G223	G1934	11060
G235	G2854	11060
G209	G1861	11061
G309	G4401	11061
G55	G271	11062
G236	G1040	11062
G281	G1382	11063
G206	G3536	11063
G278	G1745	11064
G55	G1862	11064
G55	G1865	11065
G242	G2024	11065
G55	G2042	11066
G265	G4373	11066
G87	G1369	11067
G55	G2596	11067
G87	G1972	11068
G281	G3305	11068
G309	G152	11069
G156	G236	11069
G235	G352	11070
G140	G2538	11070
G236	G156	11071
G313	G352	11071
G203	G440	11072
G309	G1229	11072
G93	G517	11073
G313	G3773	11073
G87	G3165	11074
G235	G3863	11074
G325	G3763	11075
G309	G3863	11075
G23	G1474	11076
G309	G4508	11076
G323	G412	11077
G55	G497	11077
G258	G325	11078
G281	G1726	11078
G147	G514	11079
G281	G1729	11079
G55	G2514	11080
G259	G3037	11080
G281	G2536	11081
G112	G3625	11081
G277	G394	11082
G281	G3197	11082
G281	G3971	11083
G154	G4313	11083
G199	G4048	11084
G55	G4069	11084
G298	G2329	11085
G55	G4215	11085
G277	G1474	11086
G55	G4232	11086
G122	G3424	11087
G55	G4333	11087
G274	G3584	11088
G281	G4407	11088
G23	G388	11089
G179	G3552	11089
G313	G247	11090
G23	G3824	11090
G309	G260	11091
G74	G3818	11091
G313	G279	11092
G73	G1140	11092
G319	G957	11093
G73	G3059	11093
G319	G1276	11094
G318	G3718	11094
G154	G774	11095
G235	G1918	11095
G87	G898	11096
G313	G2100	11096
G331	G1870	11097
G235	G2559	11097
G140	G1065	11098
G235	G2600	11098
G309	G3523	11099
G52	G3584	11099
G213	G2582	11100
G309	G3814	11100
G23	G3833	11101
G139	G4176	11101
G305	G1544	11102
G316	G4355	11102
G235	G1370	11103
G305	G3420	11103
G235	G1542	11104
G305	G2850	11104
G313	G2339	11105
G325	G3316	11105
G55	G684	11106
G313	G2462	11106
G319	G3162	11107
G193	G3603	11107
G278	G673	11108
G235	G3590	11108
G281	G499	11109
G56	G553	11109
G24	G375	11110
G55	G1263	11110
G55	G202	11111
G281	G1879	11111
G92	G1455	11112
G55	G2050	11112
G313	G956	11113
G260	G1433	11113
G313	G1520	11114
G183	G4414	11114
G75	G1138	11115
G235	G1601	11115
G319	G1601	11116
G325	G4204	11116
G319	G1680	11117
G93	G3889	11117
G313	G2171	11118
G154	G3889	11118
G325	G2704	11119
G235	G2957	11119
G291	G2835	11120
G235	G3175	11120
G92	G1798	11121
G302	G3557	11121
G323	G958	11122
G92	G1954	11122
G92	G2112	11123
G172	G3909	11123
G310	G1144	11124
G92	G2367	11124
G90	G4415	11125
G92	G4472	11125
G23	G623	11126
G156	G4330	11126
G23	G1386	11127
G302	G2160	11127
G23	G1562	11128
G302	G2683	11128
G188	G318	11129
G23	G1791	11129
G23	G3101	11130
G274	G4344	11130
G23	G3295	11131
G274	G4414	11131
G325	G2153	11132
G23	G3559	11132
G121	G2716	11133
G316	G2853	11133
G316	G4060	11134
G92	G343	11135
G5	G2842	11135
G92	G346	11136
G325	G1336	11136
G74	G2165	11137
G92	G2929	11137
G29	G1270	11138
G92	G3250	11138
G212	G375	11139
G92	G3262	11139
G23	G366	11140
G138	G568	11140
G23	G377	11141
G156	G2029	11141
G23	G596	11142
G93	G3566	11142
G23	G655	11143
G147	G3857	11143
G313	G1324	11144
G24	G2622	11144
G154	G517	11145
G23	G1662	11145
G23	G1729	11146
G121	G3853	11146
G23	G1908	11147
G209	G2932	11147
G242	G1585	11148
G23	G1948	11148
G235	G1297	11149
G23	G2780	11149
G235	G2390	11150
G23	G3971	11150
G140	G3791	11151
G23	G4215	11151
G318	G188	11152
G23	G207	11152
G23	G775	11153
G265	G1980	11153
G23	G780	11154
G156	G4482	11154
G154	G943	11155
G223	G4475	11156
G202	G2418	11157
G23	G2869	11157
G258	G1352	11158
G316	G2033	11158
G244	G1165	11159
G316	G2287	11159
G278	G827	11160
G316	G3370	11160
G278	G2180	11161
G316	G3943	11161
G92	G1997	11162
G278	G3354	11162
G74	G1227	11163
G92	G3471	11163
G23	G2866	11164
G23	G4229	11164
G122	G2364	11165
G316	G3842	11165
G202	G55	11166
G316	G2479	11166
G55	G2972	11167
G278	G3541	11167
G140	G2736	11168
G281	G3857	11168
G244	G1321	11169
G55	G1540	11169
G96	G1942	11170
G55	G2438	11170
G85	G3319	11171
G55	G3743	11171
G281	G42	11172
G259	G3087	11172
G281	G166	11173
G29	G3969	11173
G281	G253	11174
G209	G2643	11174
G281	G1488	11175
G302	G4322	11175
G281	G2199	11176
G209	G2669	11176
G242	G1375	11177
G55	G3027	11177
G139	G801	11178
G140	G3869	11179
G55	G4263	11179
G313	G276	11180
G209	G3020	11180
G235	G406	11181
G331	G3075	11181
G313	G1159	11182
G318	G1965	11182
G235	G1501	11183
G259	G4018	11183
G245	G202	11184
G235	G1871	11184
G136	G514	11185
G313	G2542	11185
G55	G960	11186
G309	G2802	11186
G313	G2802	11187
G281	G79	11188
G106	G4095	11188
G281	G551	11189
G291	G2079	11189
G56	G75	11190
G281	G571	11190
G113	G96	11191
G281	G1070	11191
G1	G1515	11192
G55	G2162	11192
G1	G1845	11193
G55	G2763	11193
G155	G259	11194
G281	G3322	11194
G55	G3378	11195
G274	G3668	11195
G113	G1234	11196
G281	G3668	11196
G29	G3686	11197
G281	G3760	11197
G75	G1164	11198
G281	G3845	11198
G309	G82	11199
G113	G274	11199
G1	G758	11200
G309	G2130	11200
G309	G2943	11201
G260	G3543	11201
G24	G1927	11202
G319	G3046	11202
G263	G982	11203
G235	G3134	11203
G325	G2024	11204
G313	G3930	11204
G270	G1206	11205
G313	G4046	11205
G92	G2328	11206
G325	G4409	11206
G92	G3447	11207
G75	G3696	11207
G291	G1559	11208
G92	G4136	11208
G23	G1283	11209
G223	G4480	11209
G3	G1180	11210
G23	G1727	11210
G281	G1380	11211
G302	G2813	11211
G302	G2853	11212
G281	G4423	11212
G228	G1004	11213
G316	G2886	11213
G313	G1052	11214
G228	G1845	11214
G29	G2134	11215
G319	G2305	11215
G75	G553	11216
G235	G2649	11216
G183	G1541	11217
G235	G3165	11217
G24	G410	11218
G235	G4243	11218
G24	G1234	11219
G92	G2567	11219
G318	G598	11220
G92	G4117	11220
G23	G285	11221
G244	G3919	11221
G23	G4097	11222
G282	G4487	11222
G302	G242	11223
G23	G4156	11223
G171	G782	11224
G316	G1811	11224
G183	G1113	11225
G316	G2056	11225
G23	G1225	11226
G263	G2993	11226
G274	G827	11227
G23	G1517	11227
G23	G1743	11228
G274	G2251	11228
G75	G56	11229
G23	G2395	11229
G23	G2699	11230
G165	G2827	11230
G23	G1829	11231
G23	G2705	11231
G318	G1004	11232
G318	G2209	11233
G23	G3171	11233
G291	G1817	11234
G23	G3347	11234
G242	G302	11235
G23	G4128	11235
G242	G1657	11236
G23	G4139	11236
G242	G1972	11237
G23	G4202	11237
G254	G4190	11238
G23	G4311	11238
G316	G1235	11239
G302	G3001	11239
G124	G3977	11240
G316	G4234	11240
G316	G4365	11241
G278	G4405	11241
G92	G2432	11242
G242	G3348	11242
G23	G1208	11243
G244	G4295	11243
G23	G1484	11244
G209	G2538	11244
G259	G3690	11245
G23	G2089	11246
G87	G2702	11246
G274	G113	11247
G23	G2233	11247
G254	G3092	11248
G73	G1354	11249
G316	G1912	11249
G139	G1310	11250
G316	G2484	11250
G209	G451	11251
G316	G1719	11251
G87	G1681	11252
G316	G2615	11252
G113	G1392	11253
G87	G3705	11253
G209	G1626	11254
G113	G1753	11254
G259	G155	11255
G55	G1299	11255
G96	G113	11256
G281	G3146	11256
G202	G245	11257
G55	G3391	11257
G1	G1297	11258
G281	G3666	11258
G55	G438	11259
G55	G2707	11259
G55	G2164	11260
G172	G2452	11260
G55	G2462	11261
G106	G2549	11261
G281	G2742	11262
G291	G3393	11262
G281	G4199	11263
G325	G4296	11263
G313	G22	11264
G113	G695	11264
G75	G242	11265
G235	G380	11265
G235	G1936	11266
G93	G2879	11266
G309	G1954	11267
G183	G2862	11267
G313	G1954	11268
G183	G3371	11268
G202	G1184	11269
G319	G2764	11269
G75	G1445	11270
G313	G3581	11270
G56	G742	11271
G319	G3807	11271
G281	G48	11272
G161	G851	11272
G75	G1741	11273
G55	G2240	11273
G92	G2435	11274
G281	G2587	11274
G55	G2724	11275
G255	G979	11276
G313	G1301	11276
G309	G1874	11277
G199	G2196	11277
G313	G2545	11278
G202	G3132	11278
G113	G575	11279
G313	G3361	11279
G113	G2226	11280
G235	G4064	11280
G281	G399	11281
G106	G1676	11281
G228	G635	11282
G281	G1925	11282
G84	G788	11283
G84	G1759	11284
G281	G2434	11284
G55	G2601	11285
G75	G3040	11285
G281	G3543	11286
G75	G3889	11286
G242	G4009	11287
G281	G4272	11287
G92	G370	11288
G209	G1260	11288
G84	G845	11289
G92	G2454	11289
G23	G922	11290
G287	G3733	11290
G325	G1134	11291
G23	G2883	11291
G55	G3246	11292
G23	G3928	11292
G313	G728	11293
G291	G3050	11293
G235	G1578	11294
G263	G2683	11294
G260	G2771	11295
G309	G2992	11295
G323	G1378	11296
G319	G3105	11296
G87	G442	11297
G235	G4382	11297
G92	G356	11298
G24	G1193	11298
G325	G1140	11299
G92	G1762	11299
G92	G2066	11300
G278	G3409	11300
G228	G407	11301
G23	G626	11301
G23	G1205	11302
G155	G2740	11302
G199	G1603	11303
G23	G2754	11303
G202	G2259	11304
G23	G3469	11304
G202	G2339	11305
G23	G3589	11305
G316	G174	11306
G202	G3346	11306
G316	G579	11307
G23	G1706	11307
G92	G1339	11308
G147	G3017	11308
G96	G1706	11309
G92	G3201	11309
G244	G897	11310
G92	G3435	11310
G259	G1500	11311
G92	G4424	11311
G316	G478	11312
G165	G2925	11312
G23	G516	11313
G223	G675	11313
G23	G796	11314
G199	G1546	11314
G316	G893	11315
G223	G2579	11315
G316	G1082	11316
G58	G3386	11316
G161	G26	11317
G23	G1096	11317
G202	G4314	11318
G23	G1730	11319
G243	G4186	11319
G74	G958	11320
G92	G1758	11320
G199	G1248	11321
G23	G2092	11321
G23	G2142	11322
G87	G2339	11322
G278	G593	11323
G92	G2245	11323
G316	G2391	11324
G318	G2452	11324
G213	G690	11325
G316	G2517	11325
G274	G2850	11326
G92	G3088	11326
G139	G3023	11327
G23	G3148	11327
G26	G161	11328
G23	G3312	11328
G223	G1445	11329
G23	G3761	11329
G24	G3886	11330
G282	G684	11331
G23	G4248	11331
G156	G2251	11332
G23	G4363	11332
G23	G725	11333
G75	G2230	11333
G23	G1230	11334
G74	G2248	11334
G23	G1504	11335
G260	G2295	11335
G87	G805	11336
G87	G2827	11337
G23	G3093	11337
G87	G2490	11338
G316	G496	11339
G140	G675	11339
G316	G1524	11340
G140	G4163	11340
G316	G1620	11341
G316	G2278	11342
G29	G4172	11342
G316	G3680	11343
G86	G918	11344
G316	G3920	11344
G90	G336	11345
G23	G570	11345
G87	G4226	11346
G213	G830	11347
G42	G3567	11347
G281	G300	11348
G171	G2827	11348
G281	G355	11349
G254	G1049	11349
G298	G575	11350
G55	G2257	11350
G181	G350	11351
G113	G2027	11351
G197	G2017	11352
G113	G2793	11352
G302	G3710	11353
G113	G4093	11353
G259	G1265	11354
G281	G3447	11354
G235	G1436	11355
G90	G3968	11355
G309	G1788	11356
G244	G4505	11356
G55	G897	11357
G179	G2653	11357
G242	G75	11358
G55	G1374	11358
G281	G1374	11359
G244	G4477	11359
G281	G2631	11360
G209	G3947	11360
G325	G2532	11361
G55	G3903	11361
G154	G3398	11362
G281	G3903	11362
G278	G800	11363
G281	G3979	11363
G110	G1196	11364
G281	G4013	11364
G331	G2616	11365
G55	G4233	11365
G254	G776	11366
G313	G786	11366
G313	G824	11367
G270	G2538	11367
G313	G2011	11368
G75	G3023	11368
G332	G891	11369
G235	G2101	11369
G55	G2066	11370
G235	G3029	11370
G305	G3178	11371
G235	G3563	11371
G55	G1049	11372
G281	G2725	11372
G281	G3573	11373
G309	G222	11374
G1	G461	11374
G235	G275	11375
G197	G915	11375
G313	G2005	11376
G75	G2853	11376
G319	G3202	11377
G1	G3909	11377
G92	G143	11378
G24	G3990	11378
G23	G252	11379
G183	G1552	11379
G316	G1287	11380
G183	G2505	11380
G106	G1820	11381
G92	G3563	11381
G106	G3809	11382
G92	G4425	11382
G313	G2477	11383
G5	G2538	11383
G313	G2534	11384
G273	G2538	11384
G313	G2852	11385
G1	G4060	11385
G113	G401	11386
G235	G4470	11386
G23	G842	11387
G113	G1730	11387
G55	G1741	11388
G23	G4159	11388
G167	G2109	11389
G55	G3848	11389
G319	G41	11390
G71	G1707	11390
G325	G1925	11391
G313	G2996	11391
G281	G614	11392
G309	G3782	11392
G141	G429	11393
G316	G541	11393
G92	G1924	11394
G27	G3990	11394
G172	G1135	11395
G92	G2286	11395
G24	G2401	11396
G92	G4316	11396
G270	G310	11397
G23	G424	11397
G260	G635	11398
G23	G885	11398
G23	G1082	11399
G74	G2213	11399
G93	G716	11400
G23	G1926	11400
G90	G1559	11401
G23	G2511	11401
G130	G2633	11402
G23	G3834	11402
G310	G270	11403
G235	G1256	11403
G313	G3209	11404
G183	G3340	11404
G23	G2330	11405
G255	G3280	11405
G183	G1577	11406
G23	G2691	11406
G244	G2243	11407
G23	G2815	11407
G23	G3113	11408
G223	G4033	11408
G235	G2605	11409
G23	G3138	11409
G24	G3113	11410
G23	G4278	11410
G316	G308	11411
G287	G2019	11411
G52	G1698	11412
G316	G3922	11412
G325	G778	11413
G316	G3962	11413
G263	G3947	11414
G316	G4493	11414
G92	G1125	11415
G170	G1484	11415
G316	G689	11416
G31	G3549	11416
G23	G1451	11417
G244	G4000	11417
G298	G826	11418
G23	G4245	11418
G287	G1817	11419
G316	G4432	11419
G236	G1868	11420
G316	G2845	11420
G29	G2089	11421
G316	G3090	11421
G263	G3420	11422
G55	G3878	11422
G55	G1105	11423
G121	G2939	11423
G281	G1216	11424
G171	G2405	11424
G282	G996	11425
G313	G1916	11425
G282	G1433	11426
G55	G1938	11426
G313	G1947	11427
G5	G2836	11427
G55	G2021	11428
G73	G3754	11428
G55	G2152	11429
G16	G2233	11429
G281	G2245	11430
G87	G3354	11430
G55	G2320	11431
G242	G3331	11431
G271	G825	11432
G55	G2887	11432
G121	G1521	11433
G55	G4267	11433
G31	G2086	11434
G281	G4446	11434
G309	G561	11435
G274	G1173	11435
G55	G40	11436
G179	G953	11436
G281	G227	11437
G58	G2434	11437
G281	G264	11438
G58	G3594	11438
G55	G311	11439
G278	G1978	11439
G281	G1916	11440
G242	G3724	11440
G165	G1281	11441
G281	G2607	11441
G325	G927	11442
G55	G2641	11442
G281	G2641	11443
G223	G2771	11443
G179	G3495	11444
G55	G3922	11444
G138	G3050	11445
G55	G4277	11445
G92	G34	11446
G202	G537	11446
G55	G503	11447
G244	G3738	11447
G281	G503	11448
G188	G4312	11448
G55	G1219	11449
G122	G4344	11449
G55	G1857	11450
G171	G2389	11450
G281	G2533	11451
G213	G2563	11451
G235	G1217	11452
G281	G2755	11452
G213	G1196	11453
G55	G2934	11453
G209	G1598	11454
G55	G3950	11454
G213	G1378	11455
G281	G4450	11455
G313	G316	11456
G154	G1481	11456
G235	G697	11457
G318	G3193	11457
G309	G2918	11458
G254	G4378	11458
G235	G4410	11459
G319	G460	11460
G213	G3715	11460
G319	G1026	11461
G331	G4295	11461
G136	G627	11462
G309	G1161	11462
G235	G1556	11463
G235	G2263	11464
G113	G4195	11464
G309	G2263	11465
G270	G3139	11465
G235	G2391	11466
G77	G3831	11466
G75	G598	11467
G319	G2568	11467
G106	G3148	11468
G319	G4358	11468
G55	G1751	11469
G113	G3831	11469
G281	G3028	11470
G75	G845	11471
G92	G1747	11471
G92	G1943	11472
G84	G3670	11472
G316	G134	11473
G55	G654	11473
G316	G795	11474
G301	G4294	11474
G1	G588	11475
G23	G861	11475
G75	G3354	11476
G23	G4182	11476
G214	G202	11477
G92	G863	11477
G92	G1737	11478
G325	G3242	11478
G92	G1836	11479
G75	G4088	11479
G92	G2458	11480
G179	G3869	11480
G141	G1144	11481
G23	G4122	11481
G172	G599	11482
G313	G2537	11482
G316	G576	11483
G113	G2063	11483
G316	G2008	11484
G291	G3111	11484
G316	G2735	11485
G291	G4066	11485
G260	G827	11486
G316	G2937	11486
G316	G3069	11487
G183	G3457	11487
G92	G114	11488
G113	G1816	11488
G92	G194	11489
G274	G3670	11489
G92	G511	11490
G194	G4224	11490
G92	G2129	11491
G258	G2165	11491
G92	G2150	11492
G77	G4313	11492
G263	G979	11493
G92	G3304	11493
G147	G140	11494
G23	G548	11494
G23	G989	11495
G202	G2811	11495
G321	G682	11496
G23	G1292	11496
G29	G798	11497
G23	G2384	11497
G23	G2781	11498
G1	G3533	11498
G90	G1968	11499
G23	G3081	11499
G291	G2420	11500
G23	G3218	11500
G24	G3690	11501
G23	G4177	11501
G29	G3543	11502
G92	G4440	11502
G112	G433	11503
G316	G1685	11503
G179	G1760	11504
G316	G2480	11504
G316	G4184	11505
G188	G4489	11505
G291	G2582	11506
G291	G1321	11507
G316	G4	11508
G325	G3861	11508
G316	G986	11509
G278	G4391	11509
G23	G1937	11510
G197	G3150	11510
G183	G846	11511
G29	G569	11512
G23	G2435	11512
G226	G1049	11513
G42	G3763	11513
G113	G861	11514
G24	G1793	11514
G274	G1950	11515
G55	G4043	11515
G87	G401	11516
G281	G4043	11516
G319	G543	11517
G302	G1147	11517
G281	G191	11518
G87	G3710	11518
G281	G1187	11519
G302	G3716	11519
G281	G72	11520
G258	G3319	11520
G55	G154	11521
G86	G3633	11521
G281	G356	11522
G199	G4183	11522
G281	G712	11523
G154	G1242	11523
G55	G763	11524
G140	G1784	11524
G281	G1202	11525
G236	G2319	11525
G55	G1376	11526
G328	G4311	11526
G55	G1720	11527
G147	G3853	11527
G197	G1834	11528
G281	G2243	11528
G281	G2378	11529
G197	G2418	11529
G55	G2494	11530
G318	G3860	11530
G55	G3405	11531
G73	G695	11532
G55	G3880	11532
G282	G1196	11533
G281	G4128	11533
G319	G290	11534
G278	G1950	11534
G235	G1399	11535
G242	G2896	11535
G313	G1660	11536
G122	G4046	11536
G37	G520	11537
G313	G2048	11537
G309	G2152	11538
G278	G3664	11538
G277	G1802	11539
G319	G2363	11539
G140	G147	11540
G319	G3006	11540
G96	G511	11541
G309	G4257	11541
G281	G17	11542
G29	G55	11542
G325	G891	11543
G281	G1002	11543
G55	G1007	11544
G90	G3734	11544
G55	G1077	11545
G277	G4405	11545
G55	G1317	11546
G197	G3875	11546
G55	G1860	11547
G259	G4026	11547
G55	G2537	11548
G331	G2908	11548
G281	G2867	11549
G87	G3729	11549
G281	G2949	11550
G302	G3705	11550
G122	G2086	11551
G55	G3106	11551
G202	G214	11552
G55	G3388	11552
G140	G2911	11553
G55	G3724	11553
G122	G1009	11554
G55	G3884	11554
G259	G3280	11555
G55	G4388	11555
G331	G4165	11556
G55	G4394	11556
G313	G1333	11557
G1	G2321	11557
G313	G1974	11558
G1	G4148	11558
G141	G1234	11559
G313	G2510	11559
G24	G1537	11560
G235	G3107	11560
G75	G1049	11561
G235	G3122	11561
G113	G23	11562
G313	G3122	11562
G113	G2637	11563
G319	G3236	11563
G55	G801	11564
G309	G3409	11564
G106	G909	11565
G309	G3943	11565
G92	G1216	11566
G301	G2593	11566
G75	G348	11567
G92	G1399	11567
G92	G3798	11568
G325	G4301	11568
G23	G238	11569
G315	G2848	11569
G113	G202	11570
G23	G255	11570
G55	G1621	11571
G23	G1938	11571
G55	G568	11572
G291	G3939	11572
G291	G2478	11573
G281	G2089	11574
G291	G3901	11574
G281	G3042	11575
G291	G4148	11575
G268	G374	11576
G313	G483	11576
G3	G1045	11577
G235	G1706	11577
G309	G1706	11578
G75	G3566	11578
G235	G1730	11579
G31	G3136	11579
G319	G2414	11580
G84	G3945	11580
G179	G2982	11581
G235	G2983	11581
G75	G5	11582
G319	G2983	11582
G83	G982	11583
G313	G3104	11583
G84	G2616	11584
G309	G3531	11584
G236	G3067	11585
G319	G3531	11585
G325	G2180	11586
G313	G3858	11586
G263	G826	11587
G235	G4279	11587
G330	G3503	11588
G319	G4279	11588
G155	G3165	11589
G235	G4488	11589
G291	G2463	11590
G316	G3483	11590
G188	G2409	11591
G316	G3667	11591
G202	G2704	11592
G316	G3753	11592
G199	G3517	11593
G316	G4158	11593
G92	G1129	11594
G23	G2163	11594
G92	G3245	11595
G90	G3289	11595
G92	G3319	11596
G3	G3452	11596
G92	G3703	11597
G238	G3809	11597
G93	G2591	11598
G92	G4429	11598
G23	G1176	11599
G154	G2591	11599
G183	G755	11600
G23	G1674	11600
G242	G1101	11601
G23	G1873	11601
G23	G2356	11602
G165	G4248	11602
G24	G1829	11603
G23	G2947	11603
G140	G2571	11604
G23	G4106	11604
G316	G1177	11605
G244	G2060	11605
G316	G1615	11606
G263	G2051	11606
G301	G2992	11607
G316	G3412	11607
G318	G960	11608
G316	G1429	11608
G291	G2005	11609
G316	G4372	11609
G5	G75	11610
G316	G4454	11610
G258	G3206	11611
G316	G4478	11611
G23	G213	11612
G156	G3465	11612
G5	G446	11613
G23	G974	11613
G112	G1491	11614
G23	G1599	11614
G90	G1304	11615
G23	G1687	11615
G212	G1315	11616
G23	G2120	11616
G171	G2210	11617
G23	G2420	11617
G263	G500	11618
G92	G1763	11618
G92	G3460	11619
G223	G4248	11619
G23	G742	11620
G86	G1382	11620
G29	G4238	11621
G23	G2333	11622
G24	G4378	11622
G23	G2528	11623
G96	G3139	11623
G132	G3650	11624
G23	G4411	11624
G316	G1599	11625
G154	G2360	11625
G242	G395	11626
G316	G2206	11626
G316	G3443	11627
G147	G4474	11627
G316	G985	11628
G29	G3886	11628
G42	G364	11629
G259	G4272	11629
G90	G943	11630
G42	G1632	11630
G281	G2780	11631
G122	G4324	11631
G73	G804	11632
G55	G4426	11632
G74	G1747	11633
G309	G1898	11633
G319	G1898	11634
G213	G4237	11634
G223	G575	11635
G281	G922	11635
G202	G113	11636
G281	G1881	11636
G281	G2353	11637
G73	G3676	11637
G274	G1780	11638
G281	G2497	11638
G140	G2290	11639
G281	G3101	11639
G139	G611	11640
G55	G3847	11640
G235	G2975	11641
G281	G3847	11641
G235	G2618	11642
G235	G4111	11642
G309	G2618	11643
G209	G3939	11643
G235	G3441	11644
G199	G4086	11644
G209	G684	11645
G313	G3726	11645
G318	G3906	11646
G309	G4276	11646
G122	G2563	11647
G92	G3146	11647
G55	G179	11648
G331	G877	11648
G55	G1231	11649
G278	G4027	11649
G23	G113	11650
G281	G2096	11650
G55	G2125	11651
G139	G2831	11651
G318	G1447	11652
G55	G2294	11652
G212	G3215	11653
G281	G3861	11653
G75	G1770	11654
G281	G4038	11654
G313	G544	11655
G150	G2711	11655
G313	G709	11656
G55	G3631	11656
G313	G740	11657
G1	G2087	11657
G309	G2745	11658
G228	G2908	11658
G97	G3079	11659
G313	G3819	11659
G1	G75	11660
G235	G616	11660
G309	G663	11661
G172	G1857	11661
G313	G663	11662
G55	G3625	11662
G319	G961	11663
G56	G1575	11663
G313	G1958	11664
G3	G2256	11664
G1	G430	11665
G319	G2670	11665
G313	G2984	11666
G172	G3640	11666
G235	G3261	11667
G17	G2563	11668
G313	G4326	11668
G281	G493	11669
G228	G1546	11669
G55	G621	11670
G106	G2569	11670
G1	G141	11671
G281	G844	11671
G89	G1008	11672
G55	G3225	11672
G90	G1787	11673
G55	G3354	11673
G97	G1127	11674
G55	G4212	11674
G325	G1481	11675
G92	G1786	11675
G23	G3030	11676
G325	G4092	11676
G223	G341	11677
G23	G3451	11677
G104	G3195	11678
G23	G3777	11678
G235	G120	11679
G55	G3654	11679
G235	G327	11680
G291	G1598	11680
G235	G736	11681
G24	G3868	11681
G319	G1951	11682
G260	G2736	11682
G313	G3475	11683
G228	G3663	11683
G291	G2563	11684
G235	G3674	11684
G260	G90	11685
G313	G4204	11685
G167	G1740	11686
G313	G4435	11686
G141	G1	11687
G92	G1577	11687
G316	G290	11688
G75	G3217	11688
G316	G938	11689
G141	G3694	11689
G316	G1041	11690
G228	G1165	11690
G316	G1352	11691
G124	G3623	11691
G130	G958	11692
G235	G2993	11692
G24	G2022	11693
G313	G3206	11693
G92	G138	11694
G291	G2600	11694
G325	G1217	11695
G92	G4109	11695
G74	G984	11696
G5	G1336	11697
G23	G2389	11698
G223	G3791	11698
G312	G2053	11699
G23	G2442	11699
G23	G2524	11700
G84	G3889	11700
G75	G1144	11701
G23	G3492	11701
G23	G3658	11702
G325	G4272	11702
G23	G3687	11703
G223	G4077	11703
G23	G172	11704
G188	G3274	11704
G23	G838	11705
G282	G1706	11705
G121	G900	11706
G92	G948	11706
G75	G1	11707
G23	G1627	11707
G298	G394	11708
G23	G1694	11708
G90	G365	11709
G316	G2373	11709
G287	G3217	11710
G92	G3515	11710
G213	G472	11711
G92	G3730	11711
G291	G2436	11712
G92	G3738	11712
G29	G785	11713
G23	G4090	11713
G29	G4169	11714
G23	G4504	11714
G316	G3881	11715
G202	G4475	11715
G140	G1099	11716
G316	G4146	11716
G90	G2829	11717
G278	G426	11718
G92	G4389	11718
G37	G1224	11719
G316	G3800	11720
G242	G4282	11720
G42	G2083	11721
G93	G2838	11721
G113	G2410	11722
G87	G4352	11722
G37	G3358	11723
G113	G3628	11723
G113	G166	11724
G147	G827	11724
G113	G809	11725
G42	G2289	11725
G309	G38	11726
G147	G3280	11726
G313	G38	11727
G16	G3561	11727
G235	G432	11728
G302	G522	11728
G313	G1313	11729
G73	G3247	11729
G309	G1387	11730
G244	G2850	11730
G309	G1955	11731
G242	G3862	11731
G121	G610	11732
G235	G2945	11732
G319	G2945	11733
G259	G3274	11733
G171	G1535	11734
G309	G3176	11734
G90	G260	11735
G319	G3286	11735
G121	G775	11736
G309	G3895	11736
G281	G401	11737
G183	G2049	11737
G281	G794	11738
G87	G4104	11738
G55	G997	11739
G298	G1380	11739
G281	G1149	11740
G209	G2416	11740
G55	G1302	11741
G282	G1942	11741
G265	G2432	11742
G281	G2561	11742
G55	G2606	11743
G278	G3340	11743
G281	G2889	11744
G124	G3805	11744
G281	G3241	11745
G140	G4471	11745
G93	G2573	11746
G55	G3453	11746
G179	G1025	11747
G281	G4327	11747
G23	G2584	11748
G220	G4382	11748
G235	G893	11749
G139	G2086	11749
G319	G893	11750
G140	G2733	11750
G313	G1578	11751
G331	G3889	11751
G319	G2348	11752
G77	G3618	11752
G319	G2994	11753
G113	G4300	11753
G155	G3668	11754
G313	G4070	11754
G281	G451	11755
G113	G4219	11755
G55	G1229	11756
G56	G1679	11756
G56	G1820	11757
G55	G2334	11757
G75	G1373	11758
G92	G3062	11758
G218	G3654	11759
G23	G3759	11759
G310	G4042	11760
G316	G4076	11760
G319	G243	11761
G212	G1745	11761
G130	G213	11762
G319	G1580	11762
G313	G1814	11763
G172	G2086	11763
G309	G2562	11764
G113	G4473	11764
G313	G2562	11765
G75	G3826	11765
G228	G489	11766
G313	G2636	11766
G313	G3150	11767
G55	G4048	11767
G319	G3777	11768
G55	G4200	11768
G106	G2888	11769
G319	G4363	11769
G113	G1577	11770
G23	G1785	11770
G291	G635	11771
G23	G3441	11771
G199	G2573	11772
G23	G4258	11772
G281	G1336	11773
G212	G3701	11773
G26	G2034	11774
G55	G2225	11774
G206	G3127	11775
G316	G3355	11775
G291	G3508	11776
G316	G4395	11776
G235	G826	11777
G113	G1050	11777
G235	G991	11778
G113	G1614	11778
G302	G598	11779
G235	G1191	11779
G235	G1577	11780
G24	G4326	11780
G319	G1648	11781
G274	G2853	11781
G75	G1321	11782
G309	G2419	11782
G228	G1328	11783
G319	G3135	11783
G263	G23	11784
G313	G3389	11784
G23	G8	11785
G90	G3366	11785
G202	G1116	11786
G23	G1286	11786
G23	G1534	11787
G202	G2478	11787
G29	G585	11788
G23	G2298	11788
G23	G3006	11789
G199	G3791	11789
G206	G1817	11790
G23	G3665	11790
G90	G3919	11791
G23	G4181	11791
G92	G1099	11792
G260	G2164	11792
G92	G1168	11793
G260	G3886	11793
G92	G1287	11794
G102	G1706	11794
G5	G3148	11795
G92	G4242	11795
G43	G563	11796
G23	G1514	11796
G276	G1443	11797
G23	G2362	11797
G302	G695	11798
G23	G3071	11798
G199	G1373	11799
G23	G3187	11799
G5	G1321	11800
G23	G3216	11800
G217	G3746	11801
G23	G4487	11801
G316	G833	11802
G278	G2692	11802
G259	G390	11803
G316	G1631	11803
G316	G2905	11804
G179	G3543	11804
G287	G2096	11805
G316	G4472	11805
G23	G396	11806
G54	G1313	11806
G23	G1675	11807
G318	G1809	11807
G23	G2214	11808
G86	G2563	11808
G113	G2049	11809
G23	G2966	11809
G242	G1730	11810
G23	G3951	11810
G282	G2811	11811
G92	G3224	11811
G278	G870	11812
G316	G3248	11812
G23	G995	11813
G87	G3143	11813
G74	G3625	11814
G58	G4011	11815
G213	G1975	11816
G23	G2446	11816
G23	G3395	11817
G223	G4473	11817
G202	G3861	11818
G23	G4151	11818
G316	G469	11819
G213	G4388	11819
G316	G798	11820
G179	G1565	11820
G316	G2004	11821
G278	G3102	11821
G316	G2098	11822
G90	G4322	11822
G316	G2233	11823
G96	G3206	11823
G23	G263	11824
G316	G2519	11824
G42	G359	11825
G259	G1793	11825
G42	G2414	11826
G302	G3399	11826
G326	G514	11827
G42	G3650	11827
G244	G1050	11828
G281	G3013	11828
G281	G1885	11829
G213	G2476	11829
G55	G4161	11830
G113	G3287	11831
G213	G4154	11831
G55	G678	11832
G16	G3099	11832
G55	G1330	11833
G122	G3901	11833
G16	G2223	11834
G55	G2860	11834
G213	G785	11835
G281	G2860	11835
G235	G3141	11836
G213	G4066	11836
G319	G3141	11837
G259	G3399	11837
G278	G1439	11838
G281	G4044	11838
G235	G2106	11839
G318	G3450	11839
G213	G130	11840
G313	G2277	11840
G55	G68	11841
G197	G2431	11841
G281	G177	11842
G331	G2478	11842
G281	G533	11843
G213	G1348	11843
G1	G401	11844
G281	G1633	11844
G1	G3718	11845
G92	G4131	11845
G281	G74	11846
G113	G566	11846
G281	G269	11847
G139	G4434	11847
G55	G1400	11848
G136	G3796	11848
G55	G2319	11849
G1	G4045	11849
G281	G3932	11850
G1	G4104	11850
G309	G170	11851
G313	G170	11852
G193	G4416	11852
G313	G1312	11853
G260	G1497	11853
G313	G1496	11854
G270	G3573	11854
G106	G1508	11855
G309	G1703	11855
G313	G2175	11856
G172	G4183	11856
G223	G1654	11857
G309	G2578	11857
G313	G3338	11858
G228	G3911	11858
G75	G3020	11859
G309	G3455	11859
G228	G3718	11860
G309	G4208	11860
G235	G2445	11861
G19	G3553	11861
G183	G828	11862
G309	G3137	11862
G281	G78	11863
G255	G4421	11863
G263	G598	11864
G281	G1478	11864
G55	G2069	11865
G84	G4154	11865
G113	G291	11866
G281	G3923	11866
G113	G3654	11867
G23	G3893	11867
G92	G674	11868
G75	G3760	11868
G92	G2071	11869
G274	G4219	11869
G309	G2761	11870
G155	G3507	11870
G291	G603	11871
G313	G3555	11871
G92	G639	11872
G323	G4467	11872
G92	G827	11873
G155	G2289	11873
G295	G568	11874
G92	G2863	11874
G23	G250	11875
G228	G1541	11875
G23	G322	11876
G263	G348	11876
G23	G806	11877
G155	G3110	11877
G23	G1767	11878
G302	G2297	11878
G183	G405	11879
G23	G1855	11879
G183	G1822	11880
G23	G2270	11880
G23	G2527	11881
G140	G3055	11881
G179	G1403	11882
G23	G2571	11882
G183	G3309	11883
G23	G3887	11883
G3	G2501	11884
G23	G4130	11884
G92	G289	11885
G209	G375	11885
G92	G358	11886
G318	G513	11886
G321	G236	11887
G92	G847	11887
G23	G959	11888
G223	G3919	11888
G23	G3442	11889
G312	G3732	11889
G5	G429	11890
G23	G3857	11890
G5	G2005	11891
G309	G3948	11891
G155	G2209	11892
G92	G3959	11892
G173	G2413	11893
G291	G113	11894
G316	G1338	11894
G236	G3722	11895
G316	G3763	11895
G5	G1206	11896
G316	G4079	11896
G316	G1133	11897
G183	G3763	11897
G242	G1418	11898
G316	G3243	11898
G41	G3641	11899
G316	G4128	11899
G122	G2383	11900
G23	G3041	11900
G92	G2562	11901
G154	G3375	11901
G170	G514	11902
G316	G2077	11902
G87	G2162	11903
G316	G3530	11903
G87	G3054	11904
G316	G3621	11904
G90	G3059	11905
G316	G4014	11905
G236	G321	11906
G316	G4138	11906
G113	G290	11907
G242	G1950	11907
G90	G599	11908
G55	G3256	11908
G156	G833	11909
G55	G4355	11909
G331	G2977	11910
G113	G3921	11910
G281	G2105	11911
G242	G3143	11911
G281	G2266	11912
G202	G2302	11912
G199	G810	11913
G309	G1128	11913
G197	G2358	11914
G309	G2972	11914
G278	G4224	11915
G309	G4354	11915
G298	G2927	11916
G313	G4354	11916
G281	G8	11917
G58	G4249	11917
G55	G648	11918
G278	G1336	11918
G154	G1038	11919
G55	G2104	11919
G254	G535	11920
G281	G2104	11920
G139	G2077	11921
G281	G2130	11921
G197	G2262	11922
G55	G2303	11922
G235	G49	11923
G73	G3677	11923
G309	G49	11924
G122	G738	11924
G235	G596	11925
G122	G3020	11925
G140	G1328	11926
G319	G1425	11926
G140	G2082	11927
G313	G2435	11927
G209	G870	11928
G235	G3925	11928
G309	G3925	11929
G318	G4242	11929
G55	G1241	11930
G318	G4486	11930
G209	G775	11931
G55	G1279	11931
G55	G1654	11932
G281	G1982	11932
G172	G2434	11933
G281	G2836	11933
G106	G1328	11934
G55	G3529	11934
G281	G3662	11935
G313	G173	11936
G113	G992	11936
G235	G371	11937
G246	G1543	11937
G235	G1570	11938
G172	G4414	11938
G23	G134	11939
G291	G1698	11939
G291	G2138	11940
G23	G3173	11940
G291	G2973	11941
G23	G3290	11941
G75	G695	11942
G92	G1755	11942
G235	G104	11943
G97	G384	11943
G313	G104	11944
G113	G3485	11944
G313	G259	11945
G183	G2716	11945
G313	G303	11946
G310	G2335	11946
G235	G330	11947
G270	G3760	11947
G309	G330	11948
G325	G1603	11948
G319	G408	11949
G24	G2573	11949
G319	G607	11950
G83	G3990	11950
G319	G945	11951
G167	G2778	11951
G313	G1647	11952
G172	G2013	11952
G161	G673	11953
G313	G2018	11953
G97	G2390	11954
G235	G2799	11954
G1	G2295	11955
G313	G2841	11955
G323	G2022	11956
G235	G3131	11956
G172	G1173	11957
G235	G3325	11957
G260	G1369	11958
G309	G3638	11958
G75	G1227	11959
G235	G3859	11959
G55	G690	11960
G75	G2146	11960
G55	G3302	11961
G301	G3388	11961
G55	G3558	11962
G29	G4388	11962
G246	G945	11963
G281	G4300	11963
G291	G1986	11964
G281	G4492	11964
G313	G693	11965
G260	G3219	11965
G235	G1787	11966
G90	G2160	11966
G90	G593	11967
G235	G2546	11967
G242	G442	11968
G319	G2546	11968
G86	G394	11969
G309	G2621	11969
G309	G2829	11970
G265	G3670	11970
G243	G2058	11971
G313	G3283	11971
G29	G3633	11972
G313	G3788	11972
G3	G3439	11973
G235	G4089	11973
G318	G1925	11974
G309	G4481	11974
G23	G1713	11975
G274	G2200	11975
G112	G972	11976
G23	G3190	11976
G259	G1745	11977
G23	G3749	11977
G281	G2902	11978
G236	G3669	11978
G92	G408	11979
G278	G2386	11979
G92	G849	11980
G24	G3040	11980
G92	G945	11981
G302	G4223	11981
G92	G2447	11982
G5	G2762	11982
G254	G2611	11983
G92	G3489	11983
G242	G1089	11984
G23	G1702	11984
G23	G2126	11985
G74	G4398	11985
G274	G2247	11986
G23	G3880	11987
G235	G4132	11987
G17	G605	11988
G313	G2509	11988
G316	G48	11989
G96	G1730	11989
G23	G2113	11990
G165	G2418	11990
G235	G804	11991
G23	G2958	11992
G154	G4347	11992
G37	G1352	11993
G235	G569	11994
G23	G3691	11994
G259	G1787	11995
G192	G1204	11996
G23	G3898	11996
G23	G4228	11997
G140	G4285	11997
G140	G953	11998
G92	G1147	11998
G226	G800	11999
G316	G1489	11999
G96	G629	12000
G316	G2317	12000
G316	G2422	12001
G140	G2544	12001
G209	G2077	12002
G316	G3233	12002
G318	G348	12003
G316	G600	12003
G278	G2080	12004
G42	G3173	12004
G113	G1104	12005
G87	G1935	12005
G219	G398	12006
G113	G1547	12006
G281	G2328	12007
G87	G3557	12007
G55	G275	12008
G197	G4347	12008
G55	G825	12009
G331	G1458	12009
G197	G604	12010
G55	G848	12010
G281	G1303	12011
G318	G2977	12011
G55	G1695	12012
G259	G3357	12012
G331	G791	12013
G55	G2411	12013
G13	G197	12014
G281	G2426	12014
G193	G2689	12015
G281	G3202	12015
G1	G1560	12016
G281	G4108	12016
G1	G4475	12017
G291	G3684	12018
G55	G4471	12018
G235	G103	12019
G89	G1822	12019
G309	G2628	12020
G310	G4466	12020
G172	G1143	12021
G235	G2714	12021
G313	G2860	12022
G113	G4248	12022
G313	G3562	12023
G172	G4248	12023
G235	G2645	12024
G313	G4384	12024
G281	G39	12025
G291	G2134	12025
G281	G702	12026
G321	G3902	12026
G281	G823	12027
G172	G3280	12027
G55	G1158	12028
G183	G1759	12028
G281	G1414	12029
G228	G4189	12029
G183	G505	12030
G55	G1685	12030
G281	G2428	12031
G183	G2828	12031
G172	G500	12032
G55	G2732	12032
G113	G1471	12033
G55	G2922	12033
G281	G3494	12034
G19	G3911	12034
G325	G298	12035
G55	G3706	12035
G235	G354	12036
G325	G3569	12036
G313	G354	12037
G310	G405	12037
G199	G947	12038
G313	G1293	12038
G313	G1294	12039
G113	G4048	12039
G274	G2225	12040
G309	G3847	12040
G271	G3217	12041
G313	G4379	12041
G242	G2624	12042
G23	G3770	12042
G281	G412	12043
G5	G1528	12043
G281	G1174	12044
G5	G3394	12044
G281	G1831	12045
G3	G1934	12045
G291	G1464	12046
G281	G2938	12046
G281	G3382	12047
G71	G4324	12047
G92	G983	12048
G3	G1553	12048
G197	G1773	12049
G92	G2183	12049
G165	G2579	12050
G92	G2999	12050
G244	G1552	12051
G23	G3931	12051
G188	G410	12052
G313	G1007	12052
G274	G1045	12053
G235	G1744	12053
G235	G2619	12054
G318	G3889	12054
G202	G2838	12055
G235	G3192	12055
G321	G1576	12056
G319	G4021	12056
G235	G4082	12057
G5	G4290	12057
G92	G49	12058
G263	G4189	12058
G325	G699	12059
G92	G3930	12059
G55	G1108	12060
G165	G3111	12060
G313	G1051	12061
G231	G4031	12061
G313	G1521	12062
G318	G2165	12062
G309	G2610	12063
G29	G3690	12063
G92	G835	12064
G182	G3505	12064
G92	G1600	12065
G263	G3280	12065
G24	G654	12066
G92	G1777	12066
G92	G1815	12067
G235	G3670	12067
G92	G1960	12068
G327	G3810	12068
G92	G2036	12069
G29	G4314	12069
G263	G2827	12070
G92	G3310	12070
G298	G3635	12071
G92	G3647	12071
G23	G287	12072
G84	G1113	12072
G23	G674	12073
G31	G3826	12073
G23	G2518	12074
G291	G3729	12074
G112	G1463	12075
G23	G2968	12075
G31	G2329	12076
G23	G2972	12076
G223	G3319	12077
G23	G4080	12077
G237	G1580	12078
G23	G4209	12078
G316	G314	12079
G90	G644	12079
G179	G522	12080
G316	G3008	12080
G316	G3550	12081
G179	G3573	12081
G92	G223	12082
G45	G2411	12082
G92	G1458	12083
G244	G2522	12083
G318	G992	12084
G316	G1672	12084
G316	G2093	12085
G298	G3020	12085
G316	G2242	12086
G278	G4447	12086
G23	G1478	12087
G223	G3889	12087
G29	G3565	12088
G23	G1955	12089
G74	G2082	12089
G23	G2833	12090
G254	G3346	12090
G298	G325	12091
G316	G874	12091
G235	G997	12092
G316	G1270	12092
G316	G2902	12093
G302	G2938	12093
G316	G3959	12094
G124	G3986	12094
G122	G731	12095
G23	G907	12095
G140	G1913	12096
G316	G2954	12096
G318	G943	12097
G316	G4100	12097
G113	G3666	12098
G318	G4148	12098
G55	G1072	12099
G110	G3161	12099
G55	G1148	12100
G331	G3019	12100
G110	G3403	12101
G55	G3697	12101
G313	G941	12102
G197	G2004	12102
G259	G562	12103
G319	G941	12103
G209	G662	12104
G309	G3712	12104
G331	G3941	12105
G309	G4479	12105
G197	G13	12106
G55	G1048	12106
G55	G1996	12107
G203	G3553	12107
G113	G3414	12108
G55	G3416	12108
G75	G3136	12109
G281	G3949	12109
G319	G225	12110
G183	G3414	12110
G313	G395	12111
G75	G3868	12111
G235	G871	12112
G55	G2637	12112
G183	G213	12113
G309	G871	12113
G313	G1183	12114
G212	G4007	12114
G291	G4103	12115
G313	G4448	12115
G325	G3409	12116
G281	G3853	12116
G55	G2527	12117
G281	G4265	12117
G23	G2561	12118
G183	G2852	12118
G235	G51	12119
G1	G1878	12119
G309	G314	12120
G193	G1119	12120
G313	G314	12121
G113	G4042	12121
G313	G876	12122
G291	G4414	12122
G313	G1516	12123
G1	G4333	12123
G183	G801	12124
G313	G3905	12124
G274	G4103	12125
G235	G4139	12125
G223	G1315	12126
G309	G4139	12126
G92	G660	12127
G29	G1099	12127
G29	G4103	12128
G92	G4121	12128
G172	G732	12129
G92	G4506	12129
G23	G687	12130
G113	G1813	12130
G309	G680	12131
G113	G2834	12131
G235	G685	12132
G231	G772	12132
G177	G384	12133
G309	G1734	12133
G312	G302	12134
G309	G2010	12134
G183	G544	12135
G313	G2284	12135
G313	G2287	12136
G183	G3967	12136
G112	G2139	12137
G313	G2376	12137
G121	G433	12138
G235	G3592	12138
G291	G3535	12139
G313	G3985	12139
G281	G628	12140
G147	G4487	12140
G55	G1637	12141
G41	G2557	12141
G273	G2335	12142
G55	G4406	12142
G316	G196	12143
G74	G880	12143
G316	G358	12144
G71	G2165	12144
G235	G444	12145
G75	G3182	12145
G313	G534	12146
G242	G2143	12146
G313	G894	12147
G242	G4381	12147
G313	G1541	12148
G155	G1927	12148
G278	G1341	12149
G309	G1813	12149
G309	G2003	12150
G154	G3641	12150
G298	G2159	12151
G235	G3140	12151
G319	G3907	12152
G241	G4435	12152
G132	G1632	12153
G235	G3966	12153
G23	G316	12154
G228	G846	12154
G291	G1736	12155
G23	G3547	12155
G291	G2158	12156
G23	G3598	12156
G121	G2797	12157
G23	G4051	12157
G24	G2017	12158
G23	G4287	12158
G213	G2383	12159
G23	G4297	12159
G177	G1576	12160
G23	G4323	12160
G156	G1224	12161
G281	G3289	12161
G323	G1561	12162
G92	G4035	12162
G23	G166	12163
G265	G2308	12163
G318	G278	12164
G23	G901	12164
G278	G318	12165
G23	G3179	12165
G258	G500	12166
G23	G3705	12166
G316	G760	12167
G199	G1138	12167
G23	G370	12168
G274	G2256	12168
G170	G3250	12169
G23	G1864	12170
G226	G2196	12170
G235	G2022	12171
G23	G3337	12171
G23	G168	12172
G124	G1023	12172
G318	G2063	12173
G188	G3482	12174
G23	G767	12175
G213	G4046	12175
G23	G2130	12176
G58	G4322	12176
G23	G2594	12177
G87	G4382	12177
G242	G1617	12178
G23	G3195	12178
G316	G1576	12179
G242	G2208	12179
G316	G3138	12180
G90	G3659	12180
G209	G3197	12181
G92	G4491	12181
G316	G3232	12182
G325	G3558	12182
G139	G2509	12183
G316	G4179	12183
G213	G2022	12184
G23	G2423	12185
G213	G2633	12185
G302	G312	12186
G86	G405	12187
G23	G4292	12187
G316	G930	12188
G179	G2686	12188
G316	G1940	12189
G213	G845	12190
G316	G3613	12190
G73	G3658	12191
G316	G3815	12191
G316	G1835	12192
G139	G3300	12192
G42	G3083	12193
G179	G4287	12193
G23	G3444	12194
G42	G3524	12194
G113	G142	12195
G219	G425	12195
G113	G312	12196
G318	G2441	12196
G113	G1502	12197
G220	G2958	12197
G55	G71	12198
G213	G183	12198
G313	G1548	12199
G331	G3280	12199
G235	G1611	12200
G87	G3725	12200
G313	G3146	12201
G1	G3593	12201
G281	G180	12202
G1	G2538	12202
G55	G393	12203
G106	G4265	12203
G55	G947	12204
G1	G1546	12204
G55	G1011	12205
G281	G1824	12206
G139	G3830	12206
G55	G2043	12207
G75	G2928	12207
G55	G2802	12208
G183	G488	12209
G281	G2858	12209
G55	G1147	12210
G281	G3409	12210
G55	G3946	12211
G141	G1165	12212
G281	G4247	12212
G235	G114	12213
G202	G3162	12213
G235	G308	12214
G301	G520	12214
G235	G2328	12215
G238	G4268	12215
G183	G1266	12216
G235	G2885	12216
G90	G1914	12217
G319	G4135	12217
G92	G1427	12218
G325	G4046	12218
G130	G819	12219
G281	G1125	12219
G331	G1099	12220
G281	G1403	12220
G55	G1826	12221
G291	G3920	12221
G281	G2325	12222
G75	G3050	12222
G183	G953	12223
G55	G2815	12223
G313	G367	12224
G140	G2751	12224
G260	G883	12225
G309	G1207	12225
G235	G2228	12226
G69	G3466	12226
G274	G404	12227
G319	G2228	12227
G274	G598	12228
G235	G2288	12228
G313	G2571	12229
G97	G3152	12229
G309	G2676	12230
G75	G3552	12230
G23	G109	12231
G55	G4027	12231
G278	G19	12232
G23	G2380	12232
G90	G4033	12233
G55	G2413	12234
G177	G4007	12234
G228	G2631	12235
G281	G3527	12235
G183	G629	12236
G55	G3900	12236
G202	G1829	12237
G55	G4396	12237
G92	G1098	12238
G238	G4126	12238
G92	G2373	12239
G291	G3178	12239
G23	G515	12240
G16	G3643	12240
G193	G896	12241
G23	G1016	12241
G319	G2616	12242
G291	G3340	12242
G325	G3524	12243
G309	G3644	12243
G325	G3541	12244
G235	G3861	12244
G255	G2771	12245
G235	G3937	12245
G26	G2302	12246
G313	G3937	12246
G323	G762	12247
G313	G3994	12247
G100	G3148	12248
G316	G4443	12248
G87	G593	12249
G92	G974	12249
G92	G1188	12250
G287	G2842	12250
G263	G1484	12251
G92	G2060	12251
G165	G263	12252
G92	G3468	12252
G92	G3782	12253
G244	G4486	12253
G154	G316	12254
G92	G3957	12254
G23	G684	12255
G154	G3154	12255
G23	G694	12256
G228	G3501	12256
G29	G3206	12257
G263	G165	12258
G23	G2144	12258
G37	G1202	12259
G23	G2197	12259
G23	G3531	12260
G90	G4134	12260
G73	G2416	12261
G23	G3801	12261
G309	G619	12262
G209	G3484	12262
G29	G1009	12263
G316	G1761	12263
G316	G2353	12264
G87	G3254	12264
G23	G382	12265
G318	G1138	12265
G197	G2747	12266
G23	G3374	12266
G23	G4433	12267
G316	G1209	12268
G226	G4116	12268
G223	G635	12269
G316	G1905	12269
G112	G883	12270
G316	G3251	12271
G318	G3721	12271
G244	G514	12272
G23	G3885	12272
G23	G4074	12273
G244	G4088	12273
G179	G3053	12274
G23	G4405	12274
G316	G1036	12275
G188	G4215	12275
G235	G3361	12276
G316	G3372	12276
G42	G249	12277
G74	G2463	12277
G263	G336	12278
G55	G1693	12278
G179	G1493	12279
G113	G1999	12279
G179	G1219	12280
G113	G2534	12280
G113	G3364	12281
G58	G3452	12281
G55	G240	12282
G197	G1969	12282
G235	G307	12283
G318	G4183	12283
G154	G340	12284
G281	G1512	12284
G55	G2722	12285
G90	G2757	12285
G235	G765	12286
G87	G4024	12286
G244	G1906	12287
G235	G3601	12287
G302	G943	12288
G309	G4003	12288
G55	G473	12289
G171	G1813	12289
G281	G1944	12290
G79	G3949	12290
G90	G2954	12291
G55	G4009	12291
G19	G278	12292
G113	G4418	12292
G55	G291	12293
G298	G2582	12293
G55	G677	12294
G277	G827	12294
G140	G490	12295
G281	G1126	12295
G55	G1533	12296
G278	G2757	12296
G281	G1589	12297
G87	G2692	12297
G87	G2346	12298
G281	G3474	12298
G242	G1886	12299
G281	G3687	12299
G122	G3097	12300
G281	G4284	12300
G110	G3057	12301
G281	G4494	12301
G23	G765	12302
G154	G1447	12302
G23	G1476	12303
G313	G1100	12304
G183	G1861	12304
G313	G1366	12305
G136	G3744	12306
G313	G3822	12306
G291	G2844	12307
G92	G4044	12307
G1	G4295	12308
G92	G4384	12308
G75	G2509	12309
G316	G3493	12309
G309	G1639	12310
G75	G3014	12310
G235	G2140	12311
G13	G4438	12311
G309	G2417	12312
G228	G3762	12312
G136	G1817	12313
G319	G2417	12313
G55	G900	12314
G313	G2933	12314
G331	G729	12315
G235	G3310	12315
G4	G2109	12316
G55	G2399	12316
G281	G2566	12317
G75	G4092	12317
G23	G563	12318
G197	G1308	12318
G106	G1945	12319
G23	G3159	12319
G316	G1437	12320
G104	G3862	12320
G113	G1464	12321
G281	G2629	12321
G113	G3663	12322
G92	G4094	12322
G202	G472	12323
G319	G1019	12323
G161	G1051	12324
G313	G2862	12324
G55	G2068	12325
G235	G3055	12325
G284	G1086	12326
G309	G3500	12326
G23	G17	12327
G183	G1474	12327
G23	G140	12328
G228	G4265	12328
G23	G243	12329
G55	G3861	12329
G23	G463	12330
G87	G2932	12330
G325	G731	12331
G23	G1216	12331
G5	G3857	12332
G23	G2024	12333
G228	G2975	12333
G75	G3758	12334
G130	G2707	12335
G23	G3484	12335
G291	G2248	12336
G23	G3729	12336
G291	G3102	12337
G23	G3950	12337
G23	G614	12338
G75	G825	12338
G74	G488	12339
G23	G1281	12339
G23	G1444	12340
G244	G2159	12340
G92	G1913	12341
G263	G4322	12341
G316	G403	12342
G86	G2401	12342
G316	G422	12343
G183	G3513	12343
G183	G3886	12344
G316	G4251	12344
G87	G3507	12345
G316	G4425	12345
G74	G4324	12346
G223	G513	12347
G316	G1659	12348
G154	G4200	12348
G90	G3210	12349
G316	G3818	12349
G130	G910	12350
G42	G1737	12350
G42	G1936	12351
G235	G2213	12351
G265	G1975	12352
G113	G3278	12352
G41	G302	12353
G55	G1947	12353
G140	G1429	12354
G55	G4245	12354
G259	G2878	12355
G281	G4245	12355
G263	G804	12356
G309	G1752	12356
G75	G412	12357
G281	G2634	12357
G281	G2868	12358
G90	G4112	12358
G291	G755	12359
G281	G3710	12359
G319	G320	12360
G259	G2955	12360
G313	G748	12361
G25	G3316	12361
G319	G1701	12362
G197	G3014	12362
G281	G123	12363
G236	G2867	12363
G55	G687	12364
G179	G4132	12364
G281	G687	12365
G183	G2171	12365
G281	G1241	12366
G242	G3431	12366
G55	G1312	12367
G171	G2390	12367
G263	G761	12368
G55	G1682	12368
G84	G423	12369
G55	G3672	12369
G309	G735	12370
G156	G2454	12370
G235	G1072	12371
G90	G1271	12371
G122	G1835	12372
G313	G2215	12372
G274	G3508	12373
G235	G4395	12373
G55	G79	12374
G24	G3658	12374
G325	G429	12375
G281	G528	12375
G55	G1467	12376
G325	G1540	12376
G87	G526	12377
G281	G1529	12377
G260	G1679	12378
G55	G1700	12378
G281	G1700	12379
G260	G1820	12379
G155	G743	12380
G55	G1935	12380
G281	G2270	12381
G254	G3318	12381
G55	G2824	12382
G242	G3514	12382
G302	G41	12383
G55	G3104	12383
G19	G3557	12384
G281	G3761	12384
G319	G88	12385
G140	G3197	12385
G313	G643	12386
G183	G927	12386
G313	G1278	12387
G197	G3113	12387
G171	G622	12388
G235	G1819	12388
G313	G2235	12389
G326	G4466	12389
G313	G790	12390
G86	G1277	12390
G309	G1731	12391
G106	G3907	12391
G319	G1731	12392
G73	G2591	12392
G309	G2199	12393
G73	G3945	12393
G309	G2899	12394
G235	G3391	12394
G209	G2505	12395
G309	G3520	12395
G209	G3594	12396
G313	G4065	12396
G41	G407	12397
G23	G1330	12397
G90	G416	12398
G23	G4441	12398
G55	G586	12399
G121	G2733	12399
G318	G1065	12400
G281	G1251	12400
G281	G1975	12401
G179	G2842	12401
G281	G2737	12402
G140	G3857	12402
G92	G198	12403
G26	G3495	12403
G92	G1338	12404
G199	G1500	12404
G92	G3196	12405
G140	G3724	12405
G309	G630	12406
G209	G3631	12406
G309	G1319	12407
G209	G3911	12407
G313	G1319	12408
G209	G3543	12408
G313	G2103	12409
G156	G2556	12409
G313	G2490	12410
G93	G2514	12410
G179	G1540	12411
G235	G2604	12411
G309	G2604	12412
G277	G2982	12412
G179	G921	12413
G319	G2604	12413
G139	G804	12414
G235	G4186	12414
G331	G2390	12415
G309	G4186	12415
G259	G3723	12416
G319	G4186	12416
G99	G3157	12417
G235	G4376	12417
G92	G697	12418
G331	G3514	12418
G92	G2693	12419
G259	G2934	12419
G316	G391	12420
G259	G4332	12420
G23	G144	12421
G106	G3920	12421
G23	G258	12422
G56	G2771	12422
G23	G1017	12423
G136	G3746	12423
G55	G1392	12424
G23	G1900	12424
G23	G2742	12425
G23	G3307	12426
G56	G4210	12426
G55	G2838	12427
G23	G3513	12427
G56	G2781	12428
G23	G4199	12428
G310	G1060	12429
G235	G1886	12429
G55	G1138	12430
G313	G4037	12430
G92	G485	12431
G183	G2121	12431
G56	G1486	12432
G92	G1781	12432
G113	G785	12433
G92	G2639	12433
G92	G2943	12434
G172	G4169	12434
G92	G3630	12435
G141	G4353	12435
G23	G467	12436
G270	G3758	12436
G23	G761	12437
G255	G4388	12437
G23	G932	12438
G113	G1487	12438
G75	G2086	12439
G23	G1574	12440
G260	G2210	12440
G23	G1596	12441
G260	G2643	12441
G23	G2321	12442
G310	G3392	12442
G84	G1045	12443
G235	G1232	12444
G222	G3066	12444
G213	G202	12445
G92	G3448	12445
G316	G330	12446
G75	G3784	12446
G316	G1848	12447
G276	G4116	12447
G316	G2568	12448
G84	G4423	12448
G179	G139	12449
G316	G3173	12449
G23	G447	12450
G165	G3868	12450
G23	G1328	12451
G242	G2953	12451
G263	G2138	12452
G23	G3326	12452
G326	G2830	12453
G23	G3713	12453
G238	G1515	12454
G23	G3797	12454
G202	G1124	12455
G92	G4452	12455
G325	G3346	12456
G316	G4063	12456
G23	G1133	12457
G323	G4398	12457
G42	G18	12458
G259	G4205	12458
G113	G867	12459
G183	G997	12459
G113	G3004	12460
G188	G4055	12460
G113	G3306	12461
G155	G3318	12461
G75	G2190	12462
G113	G3626	12462
G281	G832	12463
G5	G3811	12463
G55	G455	12464
G83	G1308	12464
G55	G463	12465
G172	G3699	12465
G281	G722	12466
G90	G1297	12466
G281	G1383	12467
G154	G2057	12467
G75	G1508	12468
G281	G1511	12468
G55	G1583	12469
G183	G2686	12469
G183	G1050	12470
G281	G1583	12470
G281	G1671	12471
G244	G1807	12471
G226	G992	12472
G55	G1748	12472
G281	G3432	12473
G193	G3624	12473
G242	G877	12474
G281	G3437	12474
G259	G1773	12475
G281	G3945	12475
G55	G229	12476
G244	G3017	12476
G281	G249	12477
G228	G1780	12477
G274	G635	12478
G55	G805	12478
G291	G721	12479
G281	G1370	12479
G258	G1134	12480
G55	G1669	12480
G55	G1877	12481
G29	G3663	12481
G281	G1948	12482
G29	G4352	12482
G223	G695	12483
G55	G2358	12483
G161	G1961	12484
G55	G2407	12484
G179	G1445	12485
G55	G2816	12485
G55	G3157	12486
G29	G4281	12486
G278	G574	12487
G281	G3223	12487
G223	G2993	12488
G281	G3499	12488
G87	G475	12489
G281	G4016	12489
G244	G629	12490
G55	G4100	12490
G302	G3715	12491
G55	G4484	12491
G313	G908	12492
G278	G1084	12492
G235	G2110	12493
G318	G4475	12493
G197	G1565	12494
G309	G2110	12494
G309	G3799	12495
G3	G3958	12495
G265	G1986	12496
G313	G4309	12496
G55	G490	12497
G298	G4295	12497
G55	G1904	12498
G29	G2202	12498
G281	G2505	12499
G209	G2707	12499
G259	G992	12500
G259	G3491	12501
G281	G4246	12501
G140	G3168	12502
G316	G4401	12502
G23	G2299	12503
G122	G4160	12503
G57	G855	12504
G319	G1252	12504
G139	G179	12505
G313	G4105	12505
G302	G1934	12506
G319	G4105	12506
G278	G4024	12507
G309	G4353	12507
G202	G213	12508
G23	G1576	12508
G23	G2794	12509
G197	G3064	12509
G23	G3649	12510
G139	G3869	12510
G318	G2156	12511
G23	G4137	12511
G92	G851	12512
G254	G3201	12512
G316	G50	12513
G1	G2902	12513
G106	G828	12514
G316	G1181	12514
G313	G31	12515
G1	G2019	12515
G113	G593	12516
G319	G814	12516
G313	G1191	12517
G172	G4241	12517
G55	G828	12518
G309	G1230	12518
G55	G1445	12519
G313	G1655	12519
G313	G2147	12520
G55	G4183	12520
G228	G705	12521
G313	G2350	12521
G270	G514	12522
G316	G967	12522
G316	G1243	12523
G106	G1679	12523
G316	G2046	12524
G213	G3491	12524
G316	G3375	12525
G97	G4033	12525
G24	G3557	12526
G316	G3783	12526
G23	G152	12527
G325	G2692	12527
G23	G678	12528
G24	G2163	12528
G23	G1055	12529
G56	G3555	12529
G23	G1201	12530
G26	G4173	12530
G23	G2078	12531
G323	G3210	12531
G291	G179	12532
G23	G2842	12532
G183	G2200	12533
G23	G3211	12533
G23	G3502	12534
G106	G4461	12534
G23	G273	12535
G274	G384	12535
G23	G590	12536
G270	G2748	12536
G23	G629	12537
G255	G900	12537
G23	G1025	12538
G55	G2904	12538
G23	G1670	12539
G203	G1971	12539
G113	G1540	12540
G23	G1820	12540
G325	G24	12541
G23	G2087	12541
G292	G772	12542
G23	G2192	12542
G23	G2488	12543
G75	G4060	12543
G325	G514	12544
G23	G3988	12545
G255	G4042	12545
G172	G1780	12546
G323	G629	12547
G316	G3036	12547
G323	G853	12548
G287	G2084	12549
G23	G1349	12550
G87	G3867	12550
G29	G4260	12551
G244	G2399	12552
G316	G2674	12552
G23	G495	12553
G90	G1054	12553
G23	G4157	12554
G255	G4295	12554
G302	G3845	12555
G316	G4190	12555
G84	G810	12556
G316	G2383	12556
G316	G2916	12557
G84	G3715	12557
G132	G1295	12558
G42	G1873	12558
G263	G2726	12559
G42	G3822	12559
G113	G2806	12560
G24	G3165	12560
G55	G759	12561
G75	G4333	12561
G281	G759	12562
G223	G2077	12562
G55	G795	12563
G179	G4414	12563
G281	G2857	12564
G260	G4287	12564
G93	G3593	12565
G281	G3673	12565
G291	G3699	12566
G281	G4308	12566
G319	G1427	12567
G321	G3142	12567
G309	G3295	12568
G242	G3543	12568
G197	G1951	12569
G319	G3516	12569
G87	G1494	12570
G309	G3611	12570
G36	G521	12571
G313	G3611	12571
G281	G314	12572
G244	G3718	12572
G281	G717	12573
G277	G3762	12573
G24	G325	12574
G55	G2454	12574
G87	G1237	12575
G281	G3974	12575
G302	G3837	12576
G55	G4273	12576
G235	G88	12577
G90	G3535	12577
G235	G288	12578
G93	G2975	12578
G235	G1512	12579
G244	G1741	12579
G319	G1512	12580
G213	G4487	12580
G235	G2250	12581
G263	G2927	12581
G235	G3060	12582
G263	G4165	12582
G147	G3359	12583
G309	G3443	12583
G281	G421	12584
G235	G1749	12584
G55	G710	12585
G23	G2736	12585
G179	G2928	12586
G281	G1502	12587
G242	G3853	12587
G202	G407	12588
G55	G2417	12588
G281	G3080	12589
G99	G3782	12589
G23	G1862	12590
G55	G3915	12590
G23	G3165	12591
G281	G4045	12591
G55	G4316	12592
G298	G2975	12593
G281	G4454	12593
G23	G1905	12594
G278	G2017	12594
G313	G246	12595
G223	G2247	12595
G309	G721	12596
G331	G1770	12596
G235	G1089	12597
G235	G4268	12597
G213	G425	12598
G309	G1089	12598
G96	G522	12599
G313	G1573	12599
G179	G291	12600
G313	G1766	12600
G179	G1811	12601
G313	G2869	12601
G57	G879	12602
G313	G3034	12602
G331	G384	12603
G23	G2266	12603
G281	G514	12604
G213	G753	12604
G55	G581	12605
G55	G992	12606
G235	G1617	12606
G281	G1052	12607
G197	G2360	12607
G55	G1190	12608
G278	G3217	12608
G139	G1546	12609
G55	G2047	12609
G281	G2059	12610
G223	G2653	12610
G213	G2248	12611
G55	G2386	12611
G209	G614	12612
G55	G3532	12612
G197	G568	12613
G281	G3632	12613
G318	G1135	12614
G55	G3820	12614
G213	G894	12615
G55	G4071	12615
G87	G794	12616
G309	G1170	12616
G139	G1304	12617
G235	G2707	12617
G302	G611	12618
G313	G3029	12618
G213	G2420	12619
G319	G3029	12619
G318	G1480	12620
G235	G3529	12620
G140	G2653	12621
G313	G3604	12621
G331	G2241	12622
G235	G3831	12622
G313	G3964	12623
G331	G4223	12623
G139	G416	12624
G92	G2043	12624
G92	G3056	12625
G77	G3414	12625
G136	G2686	12626
G92	G3418	12626
G55	G675	12627
G92	G3827	12627
G316	G317	12628
G75	G960	12628
G113	G3285	12629
G316	G3358	12629
G301	G2827	12630
G281	G3413	12630
G84	G3571	12631
G316	G3615	12631
G23	G595	12632
G331	G1901	12632
G23	G1110	12633
G228	G1265	12633
G23	G1930	12634
G172	G3964	12634
G1	G2186	12635
G23	G2621	12635
G75	G1154	12636
G23	G3015	12636
G325	G96	12637
G23	G3172	12637
G245	G2079	12638
G23	G3870	12638
G92	G1529	12639
G274	G3136	12639
G92	G2760	12640
G325	G3538	12640
G23	G542	12641
G302	G2921	12641
G23	G966	12642
G323	G2184	12642
G23	G1737	12643
G323	G2736	12643
G23	G2147	12644
G83	G2163	12644
G183	G202	12645
G23	G2577	12645
G23	G3421	12646
G121	G4487	12646
G75	G2223	12647
G23	G3433	12647
G24	G2297	12648
G23	G3499	12648
G202	G2416	12649
G23	G4326	12649
G274	G2852	12650
G23	G4383	12650
G92	G1430	12651
G90	G4272	12651
G313	G1993	12652
G278	G2139	12652
G92	G3811	12653
G172	G4287	12653
G242	G3393	12654
G319	G4117	12654
G165	G3543	12655
G92	G4357	12655
G302	G826	12656
G316	G2492	12656
G23	G204	12657
G23	G2956	12657
G23	G1113	12658
G202	G1544	12658
G23	G1266	12659
G124	G4465	12659
G274	G830	12660
G75	G4112	12661
G258	G1491	12662
G23	G3339	12662
G23	G3621	12663
G172	G3763	12663
G316	G365	12664
G138	G2420	12664
G316	G1001	12665
G161	G4393	12665
G316	G1528	12666
G270	G4153	12666
G273	G3250	12667
G316	G3840	12667
G92	G2134	12668
G291	G2955	12668
G113	G649	12669
G24	G1494	12669
G113	G658	12670
G263	G845	12670
G281	G250	12671
G274	G614	12671
G281	G1240	12672
G87	G1901	12672
G319	G1472	12673
G90	G3381	12673
G309	G594	12674
G74	G3919	12674
G325	G3500	12675
G235	G4325	12675
G55	G594	12676
G124	G982	12676
G281	G594	12677
G199	G675	12678
G55	G1106	12678
G281	G1106	12679
G199	G2579	12679
G281	G1213	12680
G73	G1592	12680
G113	G1637	12681
G325	G3113	12681
G23	G1553	12682
G55	G1799	12682
G244	G147	12683
G281	G2552	12683
G147	G244	12684
G113	G4138	12684
G92	G1456	12685
G217	G3217	12685
G319	G47	12686
G170	G2577	12686
G309	G1610	12687
G45	G2700	12687
G199	G1089	12688
G319	G2081	12688
G96	G2707	12689
G313	G3240	12689
G274	G2153	12690
G309	G3404	12690
G55	G241	12691
G278	G1626	12691
G281	G555	12692
G197	G1487	12692
G55	G1858	12693
G87	G3400	12693
G37	G1888	12694
G281	G1897	12694
G90	G2631	12695
G55	G2692	12695
G223	G1354	12696
G281	G3938	12696
G202	G183	12697
G281	G3975	12697
G235	G1711	12698
G235	G2184	12698
G235	G2209	12699
G313	G2504	12699
G87	G2389	12700
G313	G3692	12700
G313	G4399	12701
G140	G4486	12701
G92	G117	12702
G147	G625	12702
G92	G757	12703
G58	G3247	12703
G92	G1075	12704
G318	G2144	12704
G92	G1285	12705
G242	G2631	12705
G309	G123	12706
G259	G399	12706
G313	G138	12707
G274	G2819	12707
G235	G153	12708
G242	G4302	12708
G309	G153	12709
G278	G1471	12709
G313	G153	12710
G197	G2390	12710
G313	G837	12711
G87	G1976	12711
G154	G765	12712
G319	G1185	12712
G96	G325	12713
G313	G1977	12713
G313	G2293	12714
G125	G3552	12714
G235	G2750	12715
G302	G3023	12715
G140	G629	12716
G313	G2750	12716
G331	G2862	12717
G319	G3741	12717
G318	G1089	12718
G313	G4068	12718
G55	G435	12719
G139	G3485	12719
G55	G1675	12720
G122	G2831	12720
G281	G1994	12721
G209	G2841	12721
G281	G2544	12722
G259	G3814	12722
G331	G1594	12723
G55	G2952	12723
G139	G2402	12724
G55	G3944	12724
G23	G456	12725
G331	G1780	12725
G313	G39	12726
G305	G2683	12726
G309	G283	12727
G305	G3280	12727
G313	G574	12728
G55	G3371	12728
G235	G702	12729
G75	G3594	12729
G291	G690	12730
G235	G774	12730
G235	G1429	12731
G172	G3837	12731
G228	G513	12732
G319	G1429	12732
G235	G1831	12733
G55	G2360	12733
G301	G231	12734
G319	G1831	12734
G75	G1263	12735
G235	G1965	12735
G313	G1990	12736
G75	G4248	12736
G130	G1891	12737
G313	G2732	12737
G235	G3621	12738
G55	G3696	12738
G89	G3553	12739
G319	G3753	12739
G113	G805	12740
G235	G4367	12740
G141	G1163	12741
G319	G4367	12741
G84	G992	12742
G313	G4487	12742
G23	G312	12743
G203	G3754	12743
G23	G769	12744
G281	G3059	12744
G23	G1582	12745
G165	G1870	12745
G263	G550	12746
G23	G1682	12746
G325	G828	12747
G23	G3455	12747
G75	G2702	12748
G23	G3627	12748
G24	G611	12749
G23	G3789	12749
G71	G2973	12750
G23	G4409	12750
G325	G263	12751
G281	G853	12751
G55	G1786	12752
G52	G1976	12752
G75	G1170	12753
G92	G1999	12753
G92	G3481	12754
G3	G3661	12754
G319	G2613	12755
G29	G2683	12755
G87	G1292	12756
G309	G2880	12756
G313	G2880	12757
G265	G3914	12757
G265	G2077	12758
G313	G4033	12758
G316	G2170	12759
G265	G3111	12759
G205	G2090	12760
G316	G2461	12760
G23	G720	12761
G223	G2165	12761
G23	G836	12762
G90	G2633	12762
G316	G895	12763
G5	G3666	12763
G90	G828	12764
G23	G1040	12764
G23	G1043	12765
G90	G1504	12765
G23	G1249	12766
G276	G3952	12766
G273	G606	12767
G23	G1319	12767
G231	G301	12768
G316	G2467	12768
G87	G3544	12769
G92	G3991	12769
G263	G862	12770
G316	G2271	12770
G316	G2959	12771
G87	G3641	12771
G209	G2383	12772
G274	G654	12773
G23	G2346	12773
G258	G1380	12774
G23	G2848	12774
G250	G3791	12775
G23	G4082	12775
G23	G2049	12776
G235	G4322	12776
G316	G503	12777
G121	G1065	12777
G316	G4127	12778
G244	G4314	12778
G298	G3947	12779
G316	G4167	12779
G263	G325	12780
G113	G391	12780
G113	G509	12781
G258	G1004	12781
G113	G831	12782
G258	G2420	12782
G113	G1482	12783
G147	G1942	12783
G220	G435	12784
G113	G2542	12784
G90	G2432	12785
G113	G3481	12785
G161	G1497	12786
G113	G3508	12786
G87	G825	12787
G113	G3735	12787
G113	G3749	12788
G235	G4467	12788
G90	G4027	12789
G55	G4506	12789
G242	G2300	12790
G281	G4506	12790
G235	G126	12791
G140	G1651	12791
G309	G126	12792
G29	G1477	12792
G319	G151	12793
G29	G2938	12793
G55	G169	12794
G73	G2896	12794
G281	G2006	12795
G318	G2862	12795
G55	G2506	12796
G171	G3211	12796
G325	G1429	12797
G55	G2944	12797
G278	G1054	12798
G281	G3872	12798
G318	G3732	12799
G55	G4443	12799
G55	G246	12800
G23	G2653	12800
G281	G379	12801
G58	G1879	12801
G281	G1837	12802
G259	G3734	12802
G55	G1977	12803
G1	G244	12804
G55	G2128	12804
G1	G2797	12805
G281	G3182	12805
G309	G422	12806
G75	G1023	12806
G313	G703	12807
G75	G4406	12807
G235	G1609	12808
G38	G2109	12808
G56	G1050	12809
G235	G3738	12809
G319	G3780	12810
G301	G3784	12810
G313	G530	12811
G75	G3424	12811
G319	G1079	12812
G245	G3990	12812
G1	G606	12813
G313	G1771	12813
G203	G3088	12814
G319	G3147	12814
G309	G3271	12815
G106	G3763	12815
G260	G705	12816
G309	G3275	12816
G183	G96	12817
G235	G4511	12817
G228	G1809	12818
G23	G2471	12818
G1	G412	12819
G23	G2885	12819
G55	G547	12820
G291	G4234	12820
G281	G1421	12821
G97	G2472	12821
G55	G1890	12822
G75	G2798	12822
G55	G2592	12823
G255	G3210	12823
G291	G1857	12824
G75	G2057	12825
G281	G2958	12825
G270	G672	12826
G55	G3824	12826
G92	G779	12827
G3	G1135	12827
G92	G1519	12828
G302	G1592	12828
G92	G1833	12829
G255	G2736	12829
G92	G2970	12830
G315	G4173	12830
G228	G1986	12831
G92	G3556	12831
G92	G362	12832
G228	G4295	12832
G92	G1411	12833
G84	G3718	12833
G183	G809	12834
G92	G4144	12834
G147	G420	12835
G281	G676	12835
G23	G411	12836
G318	G4205	12836
G23	G520	12837
G287	G1126	12837
G23	G2473	12838
G55	G2675	12838
G183	G716	12839
G23	G3540	12839
G319	G1059	12840
G291	G4088	12840
G260	G853	12841
G313	G1730	12841
G84	G1354	12842
G313	G2445	12842
G75	G606	12843
G319	G2445	12843
G31	G433	12844
G319	G3244	12844
G287	G3208	12845
G319	G3622	12845
G154	G188	12846
G92	G822	12846
G92	G1271	12847
G5	G2631	12847
G87	G73	12848
G92	G2340	12848
G274	G1367	12849
G92	G2518	12849
G3	G1346	12850
G92	G2972	12850
G199	G565	12851
G92	G3385	12851
G263	G526	12852
G313	G2539	12852
G92	G2647	12853
G179	G3289	12853
G23	G367	12854
G140	G2079	12854
G23	G706	12855
G282	G2973	12855
G23	G1496	12856
G244	G3845	12856
G23	G2016	12857
G197	G3824	12857
G278	G2121	12858
G23	G2280	12858
G318	G2813	12859
G274	G953	12860
G23	G2831	12860
G179	G3911	12861
G223	G3911	12862
G321	G1228	12863
G23	G3681	12863
G74	G2209	12864
G298	G1392	12865
G316	G2626	12865
G73	G1606	12866
G316	G3087	12866
G23	G295	12867
G24	G3723	12867
G23	G921	12868
G199	G1199	12868
G23	G1210	12869
G259	G2607	12869
G23	G1583	12870
G274	G2329	12870
G273	G1878	12871
G23	G2240	12871
G183	G3395	12872
G23	G3449	12872
G92	G1010	12873
G199	G4259	12873
G278	G517	12874
G316	G1280	12874
G316	G2969	12875
G278	G4409	12875
G302	G1852	12876
G242	G1147	12877
G7	G3567	12877
G242	G1494	12878
G183	G3973	12878
G113	G419	12879
G73	G1045	12879
G113	G56	12880
G223	G2544	12880
G113	G2881	12881
G87	G3541	12881
G250	G3342	12882
G113	G3640	12882
G55	G2854	12883
G209	G4491	12883
G281	G2854	12884
G57	G4459	12884
G55	G2931	12885
G90	G4116	12885
G188	G154	12886
G55	G165	12886
G113	G1296	12887
G265	G1733	12887
G55	G1765	12888
G112	G2975	12889
G113	G3891	12889
G263	G4176	12890
G55	G4236	12890
G309	G272	12891
G171	G768	12891
G73	G87	12892
G319	G359	12892
G313	G456	12893
G242	G2927	12893
G309	G2026	12894
G86	G3552	12894
G19	G877	12895
G309	G3160	12895
G96	G1227	12896
G309	G3710	12896
G278	G2834	12897
G319	G3710	12897
G96	G183	12898
G309	G3855	12898
G281	G121	12899
G278	G2190	12899
G55	G919	12900
G122	G2648	12900
G281	G1123	12901
G318	G2960	12901
G331	G972	12902
G55	G1126	12902
G244	G1	12903
G316	G1386	12903
G197	G1700	12904
G281	G3127	12904
G281	G3357	12905
G197	G3734	12905
G87	G2004	12906
G281	G3596	12906
G281	G3774	12907
G259	G4473	12907
G209	G2247	12908
G55	G3882	12908
G55	G3136	12909
G281	G3897	12909
G55	G3989	12910
G276	G3631	12911
G281	G4145	12911
G279	G3487	12912
G281	G4412	12912
G309	G198	12913
G75	G3456	12913
G309	G385	12914
G113	G1975	12914
G235	G515	12915
G301	G2251	12915
G235	G527	12916
G183	G2573	12916
G313	G902	12917
G141	G3067	12917
G235	G1016	12918
G106	G3760	12918
G235	G1338	12919
G75	G1925	12919
G313	G1513	12920
G124	G1891	12920
G235	G2192	12921
G74	G2424	12921
G5	G566	12922
G313	G3196	12922
G75	G489	12923
G281	G762	12923
G55	G767	12924
G75	G2835	12924
G155	G4269	12925
G155	G4324	12926
G270	G2600	12927
G55	G4132	12927
G316	G1162	12928
G260	G1265	12928
G23	G2099	12929
G155	G3677	12929
G23	G2475	12930
G75	G2528	12930
G309	G298	12931
G29	G4300	12931
G154	G499	12932
G235	G844	12932
G244	G209	12933
G319	G844	12933
G235	G1189	12934
G145	G3771	12934
G3	G568	12935
G309	G1552	12935
G313	G1966	12936
G172	G3715	12936
G291	G753	12937
G291	G1484	12938
G319	G2657	12938
G90	G1468	12939
G235	G3114	12939
G313	G3230	12940
G260	G3277	12940
G309	G3350	12941
G75	G4165	12941
G312	G3275	12942
G313	G3502	12942
G226	G495	12943
G309	G3591	12943
G55	G1113	12944
G313	G4361	12944
G281	G2357	12945
G130	G3139	12945
G281	G2774	12946
G318	G2798	12946
G92	G246	12947
G183	G2428	12947
G92	G721	12948
G183	G2834	12948
G316	G15	12949
G156	G4104	12949
G112	G1422	12950
G316	G2117	12950
G235	G482	12951
G308	G1299	12951
G90	G1250	12952
G313	G2595	12952
G23	G282	12953
G302	G644	12953
G23	G1420	12954
G5	G2834	12954
G23	G1977	12955
G199	G4077	12955
G23	G2412	12956
G213	G3414	12956
G24	G1651	12957
G23	G2713	12957
G23	G2872	12958
G310	G3858	12958
G23	G3013	12959
G29	G3635	12959
G36	G1658	12960
G23	G3182	12960
G274	G1263	12961
G23	G3470	12961
G23	G3750	12962
G23	G326	12963
G23	G824	12964
G84	G3677	12964
G250	G982	12965
G23	G1212	12965
G23	G1290	12966
G112	G451	12967
G23	G1704	12967
G263	G1741	12968
G23	G1746	12968
G23	G2870	12970
G23	G2909	12971
G213	G4300	12971
G23	G2961	12972
G140	G3593	12972
G90	G1651	12973
G23	G3208	12973
G250	G2495	12974
G23	G4275	12974
G258	G3020	12975
G23	G4415	12975
G316	G148	12976
G263	G4295	12976
G316	G447	12977
G84	G2938	12977
G316	G1098	12978
G122	G3378	12978
G213	G2589	12979
G316	G2962	12979
G87	G1812	12980
G316	G3964	12980
G96	G3549	12981
G316	G4363	12981
G92	G1408	12982
G73	G2077	12982
G316	G542	12983
G244	G1009	12983
G316	G2055	12984
G223	G2086	12984
G23	G350	12985
G302	G1621	12985
G23	G846	12986
G58	G1460	12986
G235	G2476	12987
G316	G234	12988
G74	G522	12988
G244	G1173	12989
G23	G1838	12989
G254	G1323	12990
G23	G4162	12990
G7	G742	12991
G45	G3071	12991
G42	G3295	12992
G213	G3919	12992
G113	G264	12993
G106	G3544	12993
G319	G1109	12994
G213	G2452	12994
G281	G1535	12995
G213	G4241	12995
G281	G2768	12996
G90	G4059	12996
G179	G625	12997
G281	G3665	12997
G235	G498	12998
G242	G3513	12998
G55	G507	12999
G213	G900	12999
G281	G1098	13000
G281	G2000	13001
G23	G3886	13001
G55	G2574	13002
G302	G3661	13002
G278	G4226	13003
G331	G2263	13004
G281	G3790	13004
G213	G556	13005
G313	G773	13005
G209	G244	13006
G235	G1064	13006
G309	G1064	13007
G73	G4378	13007
G235	G1356	13008
G259	G2204	13008
G235	G1547	13009
G213	G3059	13009
G213	G575	13010
G313	G1558	13010
G213	G629	13011
G313	G2094	13011
G331	G1911	13012
G319	G2094	13012
G140	G1025	13013
G319	G2421	13013
G213	G55	13014
G235	G3483	13014
G1	G451	13015
G309	G3483	13015
G106	G2648	13016
G313	G3753	13016
G136	G1515	13017
G313	G4158	13017
G313	G128	13018
G183	G341	13018
G309	G944	13019
G306	G1972	13019
G313	G944	13020
G1	G4223	13020
G235	G1007	13021
G260	G3414	13021
G235	G1629	13022
G1	G1913	13022
G235	G2202	13023
G1	G4042	13023
G56	G5	13024
G309	G2378	13024
G136	G1561	13025
G235	G2787	13025
G55	G584	13026
G281	G820	13027
G1	G3715	13027
G310	G2691	13028
G55	G3031	13028
G255	G3456	13029
G281	G4314	13029
G235	G20	13030
G106	G921	13030
G319	G747	13031
G113	G828	13031
G313	G974	13032
G5	G2674	13032
G309	G1125	13033
G277	G3487	13033
G313	G2060	13034
G172	G4254	13034
G75	G2285	13035
G313	G2709	13035
G313	G2809	13036
G75	G4223	13036
G313	G3376	13037
G270	G3678	13037
G139	G1523	13038
G235	G3497	13038
G313	G3613	13039
G260	G4421	13039
G276	G1465	13040
G235	G3810	13040
G92	G1597	13041
G84	G3911	13041
G75	G1986	13042
G92	G2088	13042
G19	G2297	13043
G23	G3181	13043
G23	G1026	13044
G274	G1870	13044
G23	G1954	13045
G291	G3625	13045
G23	G2419	13046
G323	G2826	13046
G23	G2818	13047
G323	G3257	13047
G265	G1770	13048
G23	G3005	13048
G23	G3704	13049
G52	G3734	13049
G41	G3754	13050
G23	G4237	13050
[truncated: 1,211,874 more chars]
