# Supplementary material for: RulNet: A Web-Oriented Platform for Regulatory Network Inference, Application to Wheat –Omics Data
Source: PLoS One. 2015 May 19;10(5):e0127127. doi: 10.1371/journal.pone.0127127 (PMC4437996; doi:10.1371/journal.pone.0127127)
Supplement: S9 Dataset — (TXT) [file pone.0127127.s009.txt]

G59	G76	1
G38	G1373	1
G239	G2899	2
G59	G4065	2
G141	G2710	3
G59	G5483	3
G59	G1230	4
G3	G4441	4
G59	G1890	5
G308	G5093	5
G59	G598	6
G252	G5052	6
G59	G3774	7
G178	G5093	7
G178	G2436	8
G59	G4890	8
G59	G2794	9
G308	G3448	9
G239	G483	10
G59	G1568	10
G312	G2053	11
G59	G3481	11
G59	G848	12
G312	G2879	12
G59	G1447	13
G178	G3448	13
G59	G3628	14
G252	G4872	14
G59	G2598	15
G252	G3565	15
G59	G3462	16
G178	G3518	16
G239	G2150	17
G59	G4284	17
G59	G565	18
G308	G4977	18
G59	G3339	19
G3	G4099	19
G59	G1600	20
G252	G3551	20
G59	G1716	21
G239	G1807	21
G59	G4485	22
G178	G4832	22
G252	G2124	23
G59	G2402	23
G59	G1278	24
G3	G2564	24
G312	G2381	25
G59	G3693	25
G59	G4098	26
G239	G5575	26
G279	G2028	27
G59	G4222	27
G59	G4438	28
G38	G4990	28
G239	G3638	29
G59	G3875	29
G158	G308	30
G59	G4884	30
G308	G158	31
G59	G2420	31
G241	G2740	32
G312	G5140	32
G312	G1429	33
G59	G5508	33
G239	G2659	34
G59	G4710	34
G59	G54	35
G3	G5532	35
G3	G1131	36
G59	G3198	36
G59	G159	37
G308	G350	37
G59	G822	38
G279	G1228	38
G59	G3382	39
G158	G5093	39
G178	G1992	40
G59	G4782	40
G132	G1070	41
G59	G2694	41
G59	G776	42
G158	G4977	42
G59	G369	43
G312	G5158	43
G59	G4247	44
G312	G4441	44
G132	G1716	45
G59	G5401	45
G3	G1429	46
G59	G3300	46
G59	G3892	47
G132	G5115	47
G312	G4872	48
G59	G5399	48
G252	G1429	49
G59	G2793	49
G3	G516	50
G59	G2336	50
G178	G3787	51
G59	G3818	51
G59	G5094	52
G158	G5677	52
G3	G4720	53
G59	G5390	53
G178	G1130	54
G59	G3425	54
G59	G929	55
G158	G5115	55
G252	G2354	56
G59	G5846	56
G59	G1251	57
G239	G3335	57
G59	G1625	58
G3	G2053	58
G3	G1578	59
G59	G1666	59
G3	G1543	60
G59	G2114	60
G239	G1201	61
G59	G4334	61
G132	G3020	62
G59	G4678	62
G59	G331	63
G81	G2186	63
G241	G1049	64
G132	G5093	64
G59	G3752	65
G312	G4092	65
G38	G1195	66
G241	G4547	66
G191	G2985	67
G3	G3280	67
G59	G845	68
G252	G2602	68
G59	G1383	69
G132	G4832	69
G59	G2409	70
G158	G2854	70
G312	G2192	71
G59	G3440	71
G312	G516	72
G59	G1923	72
G241	G2135	73
G312	G3981	73
G312	G1725	74
G241	G3707	74
G59	G3711	75
G252	G4263	75
G3	G2879	76
G59	G5708	76
G59	G1081	77
G38	G2763	77
G158	G3448	78
G59	G5477	78
G59	G1867	79
G3	G5471	79
G59	G678	80
G312	G3104	80
G132	G3444	81
G59	G5092	81
G63	G2255	82
G59	G5924	82
G252	G604	83
G59	G2367	83
G59	G3006	84
G3	G4872	84
G312	G4272	85
G59	G4425	85
G132	G2606	86
G59	G4988	86
G59	G1468	87
G296	G4822	87
G312	G2893	88
G59	G5264	88
G178	G4724	89
G59	G5700	89
G312	G4720	90
G59	G5719	90
G252	G1011	91
G59	G4743	91
G59	G661	92
G178	G3466	92
G59	G855	93
G178	G5498	93
G59	G4762	94
G252	G5300	94
G59	G1388	95
G252	G4720	95
G132	G1625	96
G59	G2647	96
G279	G3332	97
G59	G4322	97
G178	G2457	98
G59	G5285	98
G178	G4977	99
G59	G5563	99
G59	G172	100
G3	G472	100
G59	G3174	101
G279	G4567	101
G252	G3513	102
G59	G5902	102
G59	G902	103
G252	G3685	103
G81	G2987	104
G59	G3081	104
G59	G3444	105
G3	G3922	105
G59	G4346	106
G279	G5158	106
G59	G1560	107
G158	G3823	107
G178	G2075	108
G59	G3404	108
G59	G15	109
G252	G1188	109
G3	G2082	110
G59	G2675	110
G285	G483	111
G59	G1771	111
G59	G278	112
G288	G1082	112
G59	G1297	113
G239	G3756	113
G59	G1323	114
G279	G1609	114
G59	G2323	115
G3	G4508	115
G59	G3417	116
G252	G3695	116
G59	G2778	117
G252	G4469	117
G59	G1431	118
G3	G4092	118
G59	G980	119
G3	G3674	119
G178	G1765	120
G59	G2467	120
G178	G632	121
G59	G2758	121
G252	G516	122
G59	G5158	122
G59	G2416	123
G252	G5712	123
G281	G2899	124
G59	G3062	124
G81	G2151	125
G59	G3650	125
G59	G4317	126
G3	G5553	126
G252	G4416	127
G59	G5944	127
G59	G631	128
G178	G1473	128
G312	G3	129
G59	G1982	129
G3	G312	130
G59	G3832	130
G296	G610	131
G59	G3884	131
G59	G957	132
G158	G1928	132
G59	G425	133
G308	G2854	133
G59	G1499	134
G279	G2660	134
G59	G1676	135
G3	G1722	135
G59	G2189	136
G252	G5460	136
G158	G1070	137
G59	G5314	137
G81	G1188	138
G59	G3132	138
G312	G3280	139
G59	G3733	139
G59	G280	140
G178	G1682	140
G178	G1110	141
G59	G3945	141
G243	G38	142
G241	G981	142
G59	G1757	143
G91	G3518	143
G38	G243	144
G59	G1781	144
G252	G531	145
G59	G2388	145
G312	G2028	146
G59	G2975	146
G178	G158	147
G59	G3008	147
G252	G2807	148
G59	G3234	148
G158	G178	149
G59	G3270	149
G312	G3845	150
G59	G4440	150
G308	G3787	151
G59	G4770	151
G252	G1722	152
G59	G4813	152
G312	G2602	153
G59	G5620	153
G132	G1987	154
G59	G5681	154
G178	G4985	155
G59	G5949	155
G239	G4657	156
G59	G4927	156
G3	G1521	157
G59	G5061	157
G252	G2186	158
G59	G2360	158
G132	G350	159
G59	G695	159
G178	G2854	160
G59	G5523	160
G279	G2151	161
G59	G2620	161
G191	G42	162
G279	G5553	162
G312	G1011	163
G59	G1416	163
G59	G1986	164
G312	G4099	164
G3	G2386	165
G59	G2711	165
G312	G1578	166
G59	G3340	166
G178	G308	167
G59	G5461	167
G59	G1593	168
G312	G5471	168
G59	G1653	169
G158	G2606	169
G59	G109	170
G308	G178	170
G59	G738	171
G312	G3553	171
G252	G760	172
G59	G3721	172
G252	G4067	173
G59	G4437	173
G281	G2150	174
G241	G3661	174
G241	G1576	175
G239	G4178	175
G59	G4020	176
G308	G5597	176
G178	G350	177
G59	G4076	177
G81	G2804	178
G59	G4851	178
G59	G769	179
G312	G3685	179
G252	G907	180
G59	G3167	180
G158	G4316	181
G59	G4705	181
G312	G4767	182
G59	G5219	182
G312	G3551	183
G241	G4205	183
G178	G1070	184
G59	G3802	184
G137	G3417	185
G59	G4783	185
G3	G3104	186
G59	G4784	186
G281	G483	187
G59	G3863	187
G59	G4476	188
G132	G5677	188
G59	G1134	189
G168	G5428	189
G59	G2837	190
G243	G3431	190
G279	G3551	191
G59	G5530	191
G132	G2453	192
G59	G2952	192
G59	G1844	193
G279	G4872	193
G279	G3104	194
G59	G4567	194
G59	G1897	195
G252	G5553	195
G59	G3549	196
G252	G5407	196
G312	G1484	197
G59	G5851	197
G59	G849	198
G312	G2564	198
G312	G3117	199
G59	G3559	199
G59	G3678	200
G81	G3719	200
G59	G7	201
G132	G2545	201
G3	G4814	202
G59	G5486	202
G59	G1617	203
G81	G3611	203
G59	G1792	204
G312	G4994	204
G59	G2056	205
G178	G5115	205
G59	G2180	206
G158	G3020	206
G59	G4448	207
G312	G5300	207
G59	G4480	208
G308	G5498	208
G3	G2807	209
G59	G4739	209
G252	G4092	210
G59	G5230	210
G252	G2879	211
G59	G5766	211
G59	G1661	212
G38	G3504	212
G59	G905	213
G3	G3981	213
G241	G3057	214
G252	G5471	214
G132	G2438	215
G59	G3928	215
G59	G77	216
G132	G5514	216
G3	G1803	217
G59	G2191	217
G241	G3338	218
G81	G3636	218
G59	G147	219
G312	G1521	219
G59	G918	220
G279	G4720	220
G59	G2037	221
G279	G3286	221
G312	G2830	222
G59	G3747	222
G158	G350	223
G59	G5833	223
G312	G1131	224
G59	G2199	224
G241	G2356	225
G3	G2580	225
G59	G3257	226
G279	G3719	226
G59	G3373	227
G279	G3981	227
G59	G1832	228
G158	G5498	228
G59	G1352	229
G3	G3551	229
G59	G2108	230
G81	G3565	230
G38	G3431	231
G59	G3498	231
G158	G5514	232
G59	G5572	232
G178	G1059	233
G59	G1675	233
G3	G1674	234
G59	G1686	234
G59	G2102	235
G252	G3719	235
G59	G2701	236
G300	G3077	236
G59	G2780	237
G3	G2821	237
G59	G2992	238
G3	G4931	238
G59	G887	239
G312	G3674	239
G279	G1456	240
G59	G2842	240
G178	G4791	241
G59	G5929	241
G279	G2879	242
G59	G5788	242
G3	G1725	243
G59	G2808	243
G308	G4832	244
G59	G5527	244
G312	G1228	245
G59	G3699	245
G252	G1609	246
G59	G4099	246
G3	G1484	247
G59	G4588	247
G59	G503	248
G3	G1843	248
G59	G1032	249
G279	G1429	249
G59	G2405	250
G252	G3104	250
G59	G2562	251
G312	G3940	251
G3	G2124	252
G59	G4145	252
G81	G907	253
G59	G4992	253
G312	G3565	254
G59	G5848	254
G241	G3033	255
G252	G3994	255
G252	G1228	256
G241	G2952	256
G59	G1939	257
G252	G3636	257
G312	G1188	258
G59	G5194	258
G178	G1716	259
G59	G5124	259
G241	G2343	260
G3	G4545	260
G59	G334	261
G3	G5436	261
G59	G1725	262
G3	G3258	262
G59	G1219	263
G132	G1992	263
G59	G3128	264
G158	G3444	264
G243	G1195	265
G59	G3660	265
G59	G5207	266
G239	G5399	266
G312	G2821	267
G59	G4168	267
G59	G3601	268
G312	G5387	268
G252	G1751	269
G59	G3871	269
G241	G2023	270
G3	G5217	270
G281	G3756	271
G241	G4899	271
G59	G935	272
G3	G2830	272
G59	G2266	273
G312	G5305	273
G3	G2969	274
G59	G4239	274
G137	G621	275
G59	G1174	275
G312	G1796	276
G59	G3240	276
G59	G3439	277
G279	G3553	277
G313	G3553	278
G59	G5111	278
G59	G1335	279
G81	G1429	279
G59	G436	280
G132	G1928	280
G158	G2545	281
G59	G3976	281
G3	G1188	282
G59	G4665	282
G3	G2602	283
G59	G4847	283
G3	G4272	284
G59	G4966	284
G59	G223	285
G3	G1287	285
G59	G227	286
G81	G2028	286
G132	G178	287
G59	G1047	287
G178	G132	288
G59	G1411	288
G132	G1110	289
G59	G2504	289
G3	G2028	290
G59	G3123	290
G252	G2969	291
G59	G3189	291
G59	G3497	292
G279	G3565	292
G308	G5115	293
G59	G5292	293
G313	G1235	294
G59	G5773	294
G59	G3438	295
G81	G5052	295
G81	G1427	296
G59	G4033	296
G59	G5467	297
G178	G5514	297
G241	G882	298
G178	G1928	298
G81	G760	299
G59	G5302	299
G59	G664	300
G3	G3940	300
G239	G281	301
G59	G3531	301
G132	G2854	302
G59	G5400	302
G281	G239	303
G59	G559	303
G178	G1625	304
G59	G1654	304
G59	G2052	305
G3	G5845	305
G59	G3807	306
G168	G4567	306
G63	G355	307
G59	G4332	307
G279	G2984	308
G59	G4757	308
G81	G516	309
G59	G5077	309
G59	G3314	310
G252	G4508	310
G59	G2587	311
G252	G5158	311
G312	G1722	312
G59	G4282	312
G3	G2381	313
G59	G5600	313
G59	G1745	314
G3	G4767	314
G59	G4566	315
G3	G5140	315
G132	G4029	316
G59	G5506	316
G59	G1430	317
G252	G2028	317
G241	G830	318
G252	G4954	318
G59	G135	319
G313	G3845	319
G158	G565	320
G59	G2294	320
G59	G2855	321
G3	G5305	321
G59	G3476	322
G308	G4724	322
G59	G362	323
G178	G5677	323
G59	G4571	324
G252	G4648	324
G252	G3940	325
G241	G5310	325
G239	G1583	326
G59	G3107	326
G59	G4483	327
G178	G5597	327
G59	G480	328
G279	G5428	328
G158	G1130	329
G59	G5024	329
G241	G431	330
G3	G5387	330
G312	G814	331
G59	G5069	331
G59	G137	332
G312	G4476	332
G59	G1790	333
G168	G3479	333
G252	G2580	334
G59	G2877	334
G308	G1110	335
G59	G5043	335
G59	G463	336
G252	G4476	336
G168	G464	337
G59	G1472	337
G132	G2002	338
G59	G3185	338
G252	G2987	339
G318	G3810	339
G241	G3660	340
G132	G4065	340
G59	G1039	341
G3	G3565	341
G252	G2893	342
G59	G3265	342
G59	G3420	343
G304	G4631	343
G252	G1607	344
G59	G4083	344
G178	G2606	345
G59	G5115	345
G312	G3470	346
G59	G5735	346
G59	G983	347
G178	G2108	347
G59	G1102	348
G132	G4791	348
G59	G1423	349
G178	G2545	349
G59	G2081	350
G312	G3719	350
G59	G2937	351
G168	G4983	351
G168	G1277	352
G59	G4271	352
G279	G516	353
G59	G5828	353
G279	G2192	354
G318	G4547	354
G279	G4099	355
G59	G4132	355
G132	G565	356
G59	G5808	356
G59	G969	357
G132	G3823	357
G178	G621	358
G59	G1786	358
G59	G2760	359
G252	G2951	359
G279	G907	360
G59	G4848	360
G59	G186	361
G279	G2500	361
G59	G997	362
G279	G3358	362
G279	G1796	363
G59	G3652	363
G312	G1237	364
G59	G1610	364
G178	G435	365
G59	G3982	365
G59	G22	366
G3	G4696	366
G308	G2545	367
G59	G5088	367
G59	G450	368
G130	G5115	368
G59	G566	369
G252	G3109	369
G59	G1155	370
G252	G5584	370
G59	G3007	371
G3	G4476	371
G308	G504	372
G59	G4564	372
G132	G1008	373
G59	G1307	373
G3	G2354	374
G59	G4495	374
G241	G1156	375
G3	G5712	375
G279	G1287	376
G241	G2539	376
G59	G682	377
G38	G1931	377
G59	G868	378
G279	G2354	378
G59	G3534	379
G168	G5619	379
G318	G2642	380
G81	G2754	380
G59	G101	381
G81	G4439	381
G59	G1811	382
G279	G4092	382
G279	G745	383
G59	G5156	383
G59	G1217	384
G312	G5417	384
G59	G1787	385
G3	G2893	385
G252	G363	386
G59	G1816	386
G59	G2859	387
G252	G3177	387
G59	G5098	388
G252	G5217	388
G59	G1080	389
G158	G1716	389
G279	G511	390
G59	G4736	390
G59	G313	391
G132	G5498	391
G168	G1761	392
G59	G4704	392
G178	G1008	393
G59	G5789	393
G59	G428	394
G178	G3101	394
G59	G489	395
G178	G3453	395
G59	G2528	396
G281	G5575	396
G59	G2971	397
G147	G3482	397
G3	G3333	398
G59	G4031	398
G313	G4567	399
G59	G5847	399
G241	G376	400
G252	G2053	400
G59	G327	401
G3	G1796	401
G59	G1752	402
G178	G3020	402
G59	G2140	403
G308	G3101	403
G59	G2832	404
G308	G5677	404
G59	G3447	405
G313	G3981	405
G312	G2987	406
G59	G4436	406
G279	G2449	407
G59	G5705	407
G252	G442	408
G59	G5393	408
G59	G10	409
G252	G5008	409
G59	G404	410
G137	G504	410
G59	G1466	411
G3	G1710	411
G59	G518	412
G63	G4168	412
G59	G1733	413
G279	G3117	413
G281	G5399	414
G59	G5475	414
G59	G1331	415
G252	G4931	415
G59	G1590	416
G3	G3685	416
G59	G1635	417
G3	G5584	417
G252	G1022	418
G59	G1717	418
G59	G2373	419
G279	G5300	419
G59	G3551	420
G312	G5329	420
G252	G3845	421
G59	G4386	421
G312	G3258	422
G59	G5235	422
G59	G616	423
G3	G760	423
G59	G1238	424
G81	G5140	424
G312	G2644	425
G59	G3055	425
G178	G656	426
G59	G5117	426
G312	G2969	427
G59	G5564	427
G59	G1788	428
G158	G1987	428
G59	G132	429
G168	G1630	429
G59	G1356	430
G252	G5884	430
G132	G1682	431
G59	G3786	431
G252	G1796	432
G59	G5248	432
G313	G3551	433
G59	G5878	433
G313	G5158	434
G59	G5669	434
G313	G2028	435
G59	G5888	435
G241	G508	436
G178	G4111	436
G59	G1192	437
G158	G4832	437
G59	G1993	438
G3	G3097	438
G59	G2329	439
G3	G5062	439
G59	G3058	440
G279	G3498	440
G313	G1429	441
G59	G4974	441
G313	G3104	442
G59	G5204	442
G313	G1228	443
G241	G5047	443
G59	G1122	444
G252	G1674	444
G59	G4685	445
G252	G4696	445
G313	G1630	446
G59	G5917	446
G241	G2662	447
G279	G3513	447
G168	G2028	448
G241	G2765	448
G252	G3981	449
G59	G4532	449
G137	G2860	450
G59	G3405	450
G252	G3553	451
G59	G4249	451
G59	G676	452
G158	G1682	452
G59	G1443	453
G168	G4968	453
G59	G2771	454
G312	G4508	454
G132	G2075	455
G59	G3139	455
G132	G3453	456
G59	G3800	456
G3	G814	457
G59	G4728	457
G59	G226	458
G252	G424	458
G59	G1000	459
G81	G4931	459
G279	G442	460
G59	G3094	460
G279	G1630	461
G59	G5429	461
G252	G3083	462
G241	G5803	462
G241	G1845	463
G252	G4814	463
G132	G1130	464
G59	G3093	464
G59	G4460	465
G3	G5722	465
G252	G3611	466
G59	G4744	466
G279	G4067	467
G59	G5255	467
G252	G4441	468
G191	G4889	468
G158	G1110	469
G59	G3219	469
G3	G1011	470
G59	G4276	470
G3	G2987	471
G59	G4040	471
G59	G3882	472
G312	G4683	472
G308	G1008	473
G241	G5065	473
G91	G178	474
G241	G465	474
G241	G2269	475
G300	G5097	475
G178	G91	476
G59	G852	476
G59	G2308	477
G313	G4092	477
G59	G2726	478
G313	G5417	478
G59	G3466	479
G304	G5811	479
G224	G930	480
G81	G4720	480
G59	G2348	481
G308	G5518	481
G312	G801	482
G59	G3350	482
G252	G1058	483
G59	G4287	483
G308	G565	484
G59	G4339	484
G3	G1237	485
G59	G4781	485
G158	G1008	486
G59	G2375	486
G59	G127	487
G178	G1714	487
G59	G1551	488
G279	G3845	488
G59	G2429	489
G132	G4443	489
G281	G1807	490
G59	G4492	490
G132	G4612	491
G59	G5928	491
G224	G522	492
G132	G5593	492
G224	G979	493
G158	G3101	493
G224	G2882	494
G308	G4791	494
G168	G279	495
G224	G2989	495
G312	G1543	496
G224	G4034	496
G312	G2580	497
G224	G5114	497
G279	G168	498
G59	G3768	498
G178	G3444	499
G59	G4978	499
G241	G2550	500
G252	G3117	500
G59	G1123	501
G312	G4931	501
G158	G1179	502
G59	G3759	502
G3	G801	503
G59	G4186	503
G3	G3177	504
G59	G4439	504
G59	G3205	505
G308	G3453	505
G279	G1397	506
G59	G3307	506
G59	G4009	507
G279	G5793	507
G312	G1287	508
G59	G1601	508
G224	G2833	509
G3	G5462	509
G252	G814	510
G224	G4749	510
G312	G2754	511
G224	G4964	511
G59	G1782	512
G308	G3444	512
G313	G2660	513
G241	G5501	513
G59	G1076	514
G304	G4111	514
G81	G3333	515
G59	G5366	515
G59	G52	516
G312	G5712	516
G59	G582	517
G312	G5532	517
G281	G3335	518
G59	G5052	518
G224	G432	519
G132	G435	519
G224	G1355	520
G308	G2606	520
G224	G2088	521
G81	G4872	521
G252	G3146	522
G224	G3583	522
G59	G312	523
G312	G2124	523
G59	G1277	524
G252	G2082	524
G59	G1943	525
G279	G3177	525
G279	G2295	526
G59	G2537	526
G312	G1271	527
G59	G4786	527
G224	G586	528
G252	G4567	528
G132	G158	529
G224	G725	529
G224	G1659	530
G158	G3621	530
G158	G132	531
G224	G3536	531
G3	G2754	532
G224	G3633	532
G279	G2969	533
G224	G5309	533
G59	G1999	534
G304	G3123	534
G312	G2060	535
G59	G2165	535
G308	G1070	536
G59	G5144	536
G59	G5154	537
G308	G5514	537
G59	G1885	538
G279	G5350	538
G59	G2922	539
G183	G3123	539
G168	G4082	540
G59	G4718	540
G59	G3582	541
G3	G5158	541
G313	G2879	542
G241	G3433	542
G59	G3331	543
G178	G4065	543
G59	G2791	544
G3	G3160	544
G3	G3719	545
G241	G4351	545
G81	G684	546
G59	G2011	546
G312	G2368	547
G59	G2987	547
G252	G2449	548
G59	G5418	548
G3	G1607	549
G191	G1930	549
G3	G1846	550
G318	G2864	550
G183	G4985	551
G191	G5580	551
G59	G265	552
G313	G4872	552
G59	G978	553
G313	G5514	553
G59	G1322	554
G132	G2273	554
G178	G504	555
G59	G1976	555
G158	G1625	556
G59	G2178	556
G158	G1473	557
G59	G2410	557
G147	G1966	558
G59	G4169	558
G130	G3020	559
G59	G4898	559
G304	G464	560
G59	G5014	560
G59	G322	561
G279	G2124	561
G59	G1451	562
G279	G1846	562
G59	G1645	563
G3	G2192	563
G59	G3241	564
G178	G5881	564
G173	G2950	565
G59	G4573	565
G59	G4690	566
G173	G4803	566
G252	G1397	567
G59	G5059	567
G59	G1058	568
G3	G3117	568
G59	G2074	569
G81	G3553	569
G279	G1235	570
G59	G4793	570
G224	G2960	571
G252	G4368	571
G224	G3566	572
G81	G5471	572
G312	G1710	573
G241	G2716	573
G59	G401	574
G312	G3177	574
G59	G2124	575
G3	G5455	575
G224	G312	576
G313	G511	576
G224	G1493	577
G312	G1843	577
G59	G2110	578
G158	G3453	578
G3	G1058	579
G59	G2986	579
G312	G2361	580
G59	G3019	580
G312	G2394	581
G59	G4218	581
G59	G943	582
G279	G3519	582
G132	G632	583
G59	G2215	583
G241	G3128	584
G132	G3466	584
G3	G2368	585
G59	G2422	585
G312	G4744	586
G59	G5329	586
G312	G5525	587
G59	G5946	587
G224	G486	588
G252	G4501	588
G224	G1175	589
G312	G3695	589
G173	G2613	590
G224	G4035	590
G224	G4850	591
G313	G5140	591
G312	G760	592
G224	G5290	592
G91	G1241	593
G59	G1350	593
G81	G3820	594
G59	G4466	594
G279	G2824	595
G241	G4286	595
G241	G2638	596
G279	G5140	596
G59	G2584	597
G168	G5376	597
G59	G452	598
G81	G5460	598
G59	G1142	599
G279	G1484	599
G59	G2368	600
G158	G5518	600
G59	G2944	601
G158	G4724	601
G224	G951	602
G3	G5052	602
G224	G1705	603
G158	G4612	603
G224	G2122	604
G3	G3555	604
G21	G2182	605
G224	G2425	605
G81	G3551	606
G224	G4724	606
G312	G4567	607
G224	G5732	607
G59	G354	608
G3	G5417	608
G59	G712	609
G81	G2368	609
G312	G252	610
G59	G924	610
G59	G3363	611
G130	G4379	611
G252	G312	612
G59	G3750	612
G59	G4118	613
G279	G5813	613
G313	G1271	614
G241	G2350	614
G241	G20	615
G304	G2363	615
G178	G1987	616
G241	G2851	616
G59	G57	617
G132	G2779	617
G279	G464	618
G59	G2959	618
G3	G2525	619
G59	G4252	619
G59	G4673	620
G312	G5455	620
G81	G4112	621
G59	G5625	621
G308	G1130	622
G59	G1321	622
G59	G1513	623
G308	G3020	623
G308	G1928	624
G59	G4780	624
G183	G178	625
G59	G5339	625
G158	G4029	626
G59	G5932	626
G279	G1761	627
G241	G5073	627
G313	G2151	628
G241	G3958	628
G224	G656	629
G304	G1630	629
G59	G1227	630
G158	G3976	630
G178	G183	631
G59	G1340	631
G59	G1850	632
G279	G2893	632
G59	G2786	633
G279	G4994	633
G59	G3479	634
G252	G5455	634
G224	G453	635
G81	G1058	635
G224	G1252	636
G279	G4534	636
G224	G1818	637
G62	G5677	637
G224	G2143	638
G178	G3723	638
G224	G2393	639
G3	G3636	639
G137	G2915	640
G224	G3306	640
G178	G2002	641
G224	G3598	641
G243	G4178	642
G224	G4676	642
G81	G1227	643
G224	G5672	643
G178	G1813	644
G224	G5784	644
G59	G823	645
G178	G2613	645
G59	G1027	646
G132	G4346	646
G59	G2775	647
G132	G5518	647
G252	G3312	648
G59	G4487	648
G59	G1130	649
G279	G4001	649
G59	G3555	650
G252	G4477	650
G239	G1483	651
G59	G4070	651
G59	G4464	652
G62	G4832	652
G59	G400	653
G130	G1070	653
G59	G4029	654
G178	G4803	654
G224	G529	655
G132	G3101	655
G224	G925	656
G308	G3823	656
G224	G1485	657
G308	G1682	657
G168	G2660	658
G224	G3798	658
G183	G656	659
G224	G4429	659
G312	G3994	660
G224	G4972	660
G3	G3553	661
G224	G5513	661
G304	G2347	662
G224	G5629	662
G313	G2192	663
G241	G2553	663
G59	G700	664
G252	G4040	664
G168	G2052	665
G59	G2131	665
G59	G2363	666
G279	G2711	666
G279	G1121	667
G59	G2684	667
G59	G2835	668
G279	G3781	668
G312	G2151	669
G59	G5768	669
G59	G4142	670
G312	G5553	670
G81	G4469	671
G59	G4557	671
G241	G834	672
G252	G4683	672
G59	G3065	673
G158	G4346	673
G224	G677	674
G168	G2363	674
G304	G1130	675
G224	G2235	675
G224	G2514	676
G178	G4968	676
G224	G2712	677
G178	G3823	677
G224	G3248	678
G313	G3781	678
G3	G2785	679
G224	G3402	679
G224	G3509	680
G3	G4683	680
G224	G3803	681
G279	G4429	681
G224	G4032	682
G279	G5417	682
G279	G3994	683
G224	G4107	683
G132	G3448	684
G224	G5826	684
G59	G346	685
G81	G2969	685
G59	G1628	686
G252	G2151	686
G81	G252	687
G241	G2855	687
G252	G81	688
G59	G2442	688
G252	G1710	689
G59	G4398	689
G132	G2277	690
G59	G4844	690
G224	G906	691
G308	G2457	691
G224	G1332	692
G313	G3163	692
G239	G285	693
G224	G1552	693
G224	G1589	694
G81	G5255	694
G224	G2016	695
G3	G5525	695
G224	G2552	696
G279	G5460	696
G132	G2457	697
G224	G2700	697
G224	G3687	698
G312	G5183	698
G285	G239	699
G224	G4647	699
G308	G3518	700
G224	G5233	700
G59	G981	701
G252	G2564	701
G59	G3183	702
G279	G4040	702
G313	G3123	703
G59	G3211	703
G279	G3280	704
G59	G3612	704
G59	G4006	705
G178	G4963	705
G279	G3940	706
G59	G4207	706
G279	G3636	707
G59	G4840	707
G132	G504	708
G59	G5404	708
G304	G678	709
G59	G5578	709
G59	G487	710
G178	G5542	710
G304	G2394	711
G59	G3229	711
G59	G826	712
G279	G4335	712
G224	G1046	713
G279	G5329	713
G224	G2369	714
G81	G3104	714
G252	G2513	715
G224	G2946	715
G224	G3487	716
G252	G4439	716
G178	G3210	717
G224	G5711	717
G318	G2478	718
G178	G4612	718
G59	G637	719
G281	G3638	719
G132	G1059	720
G59	G5192	720
G241	G1273	721
G308	G4769	721
G38	G1294	722
G241	G1943	722
G62	G4376	723
G241	G5922	723
G59	G131	724
G91	G4324	724
G59	G1137	725
G313	G3719	725
G312	G1121	726
G59	G1678	726
G59	G1778	727
G252	G5792	727
G279	G1419	728
G59	G2255	728
G59	G2464	729
G281	G4178	729
G132	G2436	730
G59	G3624	730
G3	G1362	731
G59	G3852	731
G3	G3845	732
G59	G3955	732
G59	G4079	733
G252	G4534	733
G304	G1419	734
G59	G4956	734
G279	G4683	735
G241	G5376	735
G224	G2169	736
G3	G2361	736
G130	G1625	737
G224	G4783	737
G279	G684	738
G224	G5027	738
G59	G41	739
G3	G3470	739
G59	G1533	740
G279	G1710	740
G96	G1807	741
G59	G2138	741
G252	G2060	742
G59	G5598	742
G281	G3523	743
G59	G5606	743
G59	G81	744
G38	G4178	744
G168	G1228	745
G59	G2915	745
G59	G3064	746
G279	G4476	746
G224	G479	747
G132	G2718	747
G224	G2404	748
G312	G5722	748
G224	G3174	749
G158	G4065	749
G178	G3123	750
G224	G3491	750
G132	G1591	751
G224	G4544	751
G173	G3448	752
G224	G4898	752
G59	G527	753
G312	G1563	753
G63	G2934	754
G241	G5014	754
G318	G5046	755
G168	G5793	755
G59	G156	756
G81	G3117	756
G3	G1228	757
G59	G2098	757
G308	G2453	758
G59	G4230	758
G158	G2436	759
G59	G5893	759
G59	G824	760
G281	G1483	760
G279	G1563	761
G59	G2278	761
G313	G745	762
G59	G2703	762
G81	G2602	763
G59	G2716	763
G312	G2824	764
G59	G3144	764
G312	G3333	765
G241	G4935	765
G224	G446	766
G252	G5140	766
G224	G2413	767
G304	G5619	767
G132	G1906	768
G224	G3983	768
G158	G1591	769
G224	G4012	769
G168	G1563	770
G224	G4184	770
G168	G304	771
G59	G1048	771
G59	G1173	772
G313	G2821	772
G178	G2950	773
G59	G5613	773
G241	G3362	774
G3	G4994	774
G59	G1379	775
G132	G3787	775
G304	G168	776
G59	G4236	776
G178	G600	777
G59	G5297	777
G304	G558	778
G59	G5743	778
G59	G3433	779
G279	G5117	779
G252	G2368	780
G59	G3741	780
G252	G3280	781
G59	G4841	781
G241	G1941	782
G279	G4983	782
G59	G3333	783
G81	G5387	783
G59	G4178	784
G173	G5093	784
G304	G4242	785
G59	G4298	785
G224	G711	786
G173	G4791	786
G224	G1035	787
G279	G4152	787
G224	G2137	788
G147	G2255	788
G224	G2574	789
G178	G2972	789
G224	G3378	790
G158	G4769	790
G178	G526	791
G224	G5754	791
G59	G349	792
G252	G5811	792
G59	G1706	793
G279	G2665	793
G59	G1759	794
G312	G3636	794
G59	G2258	795
G132	G2367	795
G59	G2852	796
G3	G2984	796
G59	G4205	797
G178	G5524	797
G91	G656	798
G59	G4500	798
G62	G178	799
G59	G4658	799
G168	G2394	800
G59	G5377	800
G241	G3125	801
G252	G5610	801
G178	G62	802
G59	G4427	802
G59	G884	803
G158	G3787	803
G59	G1084	804
G91	G1110	804
G224	G162	805
G178	G3748	805
G224	G214	806
G168	G3332	806
G224	G255	807
G312	G1803	807
G224	G1154	808
G3	G3083	808
G252	G1456	809
G224	G1986	809
G3	G1422	810
G224	G3127	810
G224	G3242	811
G168	G3994	811
G224	G4389	812
G178	G5518	812
G96	G239	813
G224	G4881	813
G3	G359	814
G224	G5841	814
G59	G950	815
G252	G3097	815
G252	G3498	816
G59	G3519	816
G239	G96	817
G59	G169	817
G59	G3508	818
G279	G5619	818
G59	G4102	819
G3	G4744	819
G132	G621	820
G59	G5310	820
G178	G4376	821
G241	G4549	821
G312	G4392	822
G241	G5190	822
G59	G1521	823
G252	G4429	823
G224	G245	824
G81	G424	824
G279	G313	825
G224	G1533	825
G313	G907	826
G224	G2044	826
G224	G2351	827
G279	G2807	827
G178	G2367	828
G224	G3154	828
G313	G279	829
G224	G3246	829
G224	G3871	830
G178	G4934	830
G168	G4335	831
G224	G5674	831
G304	G870	832
G224	G5806	832
G318	G2873	833
G312	G3146	833
G59	G1761	834
G137	G4934	834
G243	G1945	835
G59	G2350	835
G59	G2629	836
G313	G5329	836
G178	G2453	837
G59	G3911	837
G81	G3280	838
G59	G4313	838
G312	G4067	839
G59	G4631	839
G252	G2754	840
G59	G5940	840
G3	G1227	841
G241	G5098	841
G3	G907	842
G59	G2303	842
G241	G3623	843
G312	G3781	843
G158	G1992	844
G241	G2077	844
G241	G2172	845
G81	G4702	845
G241	G2415	846
G308	G3861	846
G241	G3026	847
G102	G3323	847
G59	G338	848
G312	G907	848
G296	G3514	849
G59	G4220	849
G224	G2749	850
G168	G3297	850
G312	G2984	851
G224	G4131	851
G137	G3430	852
G224	G4771	852
G224	G691	853
G312	G4335	853
G224	G2439	854
G173	G4832	854
G132	G2972	855
G224	G4289	855
G279	G1798	856
G59	G2274	856
G279	G3942	857
G59	G4137	857
G59	G358	858
G316	G2854	858
G59	G1429	859
G81	G4683	859
G308	G2972	860
G59	G3729	860
G59	G4766	861
G168	G5514	861
G81	G1228	862
G59	G5490	862
G59	G257	863
G279	G2053	863
G279	G1227	864
G59	G1624	864
G59	G2186	865
G285	G3417	865
G137	G1834	866
G59	G3944	866
G3	G2644	867
G59	G5315	867
G81	G511	868
G224	G1430	868
G224	G2301	869
G81	G3845	869
G224	G2875	870
G279	G3258	870
G279	G3146	871
G224	G5160	871
G304	G3358	872
G224	G5705	872
G81	G5217	873
G224	G5726	873
G59	G2610	874
G3	G4336	874
G158	G795	875
G59	G3237	875
G158	G1059	876
G241	G1177	876
G308	G1179	877
G318	G4203	877
G304	G1846	878
G241	G5655	878
G59	G881	879
G168	G2258	879
G59	G1758	880
G252	G4702	880
G59	G1775	881
G313	G2310	881
G91	G1235	882
G59	G2214	882
G173	G178	883
G59	G2226	883
G252	G3	884
G59	G3406	884
G241	G4049	885
G312	G4814	885
G224	G124	886
G178	G173	886
G224	G650	887
G147	G4199	887
G3	G252	888
G224	G1602	888
G224	G1737	889
G281	G2659	889
G224	G2194	890
G239	G3523	890
G224	G2981	891
G158	G5881	891
G183	G1714	892
G224	G3347	892
G73	G3922	893
G224	G3924	893
G313	G1484	894
G224	G5006	894
G312	G2386	895
G224	G5359	895
G224	G1015	896
G312	G5462	896
G279	G1277	897
G59	G1522	897
G59	G2717	898
G158	G4791	898
G158	G2438	899
G59	G4143	899
G59	G2649	900
G239	G5306	900
G59	G2700	901
G183	G3714	901
G59	G3235	902
G252	G4335	902
G81	G1011	903
G59	G4612	903
G59	G79	904
G81	G3695	904
G59	G273	905
G279	G2186	905
G59	G581	906
G279	G4392	906
G59	G1045	907
G279	G2771	907
G59	G1156	908
G168	G3358	908
G59	G1417	909
G91	G1714	909
G59	G1719	910
G91	G4963	910
G279	G1725	911
G59	G2289	911
G224	G670	912
G279	G3294	912
G224	G1067	913
G132	G4724	913
G178	G2309	914
G224	G3147	914
G308	G1716	915
G224	G3214	915
G168	G870	916
G224	G4345	916
G224	G4360	917
G313	G4429	917
G279	G1873	918
G224	G5199	918
G224	G196	919
G313	G4744	919
G224	G880	920
G3	G3994	920
G313	G516	921
G59	G5403	921
G241	G1891	922
G313	G2893	922
G313	G1725	923
G241	G4874	923
G241	G5334	924
G252	G5436	924
G125	G849	925
G59	G1932	925
G59	G150	926
G308	G2950	926
G59	G3819	927
G308	G4803	927
G241	G2761	928
G168	G4476	928
G224	G374	929
G304	G2902	929
G224	G407	930
G168	G4631	930
G132	G308	931
G224	G1139	931
G224	G1413	932
G81	G5311	932
G224	G3859	933
G178	G4452	933
G308	G132	934
G224	G4174	934
G312	G511	935
G224	G4768	935
G168	G1227	936
G224	G4820	936
G168	G5129	937
G224	G5567	937
G312	G1227	938
G224	G5910	938
G312	G3332	939
G224	G5392	939
G59	G3908	940
G312	G4294	940
G59	G92	941
G3	G3641	941
G59	G2437	942
G239	G4863	942
G59	G2472	943
G168	G4872	943
G91	G279	944
G59	G5177	944
G59	G600	945
G204	G5115	945
G279	G91	946
G224	G1297	946
G178	G460	947
G224	G1648	947
G168	G1235	948
G224	G2320	948
G224	G3346	949
G62	G5093	949
G312	G1427	950
G224	G3387	950
G224	G5533	951
G279	G5601	951
G252	G2394	952
G224	G5717	952
G132	G2108	953
G224	G4114	953
G59	G554	954
G158	G5597	954
G59	G1500	955
G252	G5117	955
G308	G2075	956
G59	G2078	956
G59	G4403	957
G178	G5573	957
G59	G4808	958
G239	G5665	958
G59	G4809	959
G252	G5525	959
G59	G1410	960
G252	G5514	960
G59	G2221	961
G279	G2541	961
G59	G3042	962
G285	G4934	962
G59	G3097	963
G178	G5937	963
G241	G1012	964
G304	G5514	964
G279	G1863	965
G241	G5564	965
G59	G2263	966
G279	G4082	966
G224	G275	967
G132	G4977	967
G224	G648	968
G312	G1512	968
G224	G1163	969
G3	G2060	969
G224	G1370	970
G308	G3466	970
G91	G1228	971
G224	G3043	971
G224	G4198	972
G279	G4744	972
G168	G2711	973
G224	G4546	973
G224	G3492	974
G279	G5514	974
G3	G560	975
G224	G5640	975
G3	G2500	976
G241	G3480	976
G3	G3332	977
G241	G3601	977
G241	G1172	978
G132	G3123	978
G241	G2324	979
G168	G3553	979
G59	G60	980
G178	G4029	980
G168	G1846	981
G59	G2209	981
G168	G3657	982
G59	G5785	982
G59	G1152	983
G168	G4067	983
G312	G2500	984
G59	G3072	984
G312	G1846	985
G59	G4193	985
G178	G4901	986
G59	G5752	986
G241	G753	987
G279	G1286	987
G59	G1357	988
G168	G2879	988
G59	G2970	989
G231	G4875	989
G81	G2807	990
G59	G3278	990
G3	G3513	991
G59	G4404	991
G313	G1397	992
G59	G2846	992
G241	G1004	993
G252	G3294	993
G224	G1140	994
G132	G4884	994
G224	G1223	995
G279	G4815	995
G239	G4291	996
G224	G5916	996
G224	G1245	997
G3	G4484	997
G313	G1174	998
G59	G3593	998
G91	G350	999
G59	G5428	999
G73	G2295	1000
G59	G5838	1000
G241	G1979	1001
G239	G3417	1001
G132	G1473	1002
G241	G4236	1002
G59	G1459	1003
G158	G4111	1003
G224	G270	1004
G313	G1279	1004
G224	G2370	1005
G178	G3655	1005
G183	G2436	1006
G224	G2643	1006
G279	G1803	1007
G224	G2688	1007
G279	G786	1008
G224	G3637	1008
G279	G5052	1009
G224	G5118	1009
G224	G856	1010
G252	G3922	1010
G3	G2151	1011
G224	G2676	1011
G313	G3332	1012
G224	G5057	1012
G59	G476	1013
G183	G3518	1013
G59	G488	1014
G52	G2689	1014
G59	G915	1015
G313	G4335	1015
G59	G3040	1016
G312	G3611	1016
G52	G3101	1017
G59	G3284	1017
G313	G2394	1018
G59	G4331	1018
G241	G2621	1019
G312	G3160	1019
G241	G2766	1020
G252	G3160	1020
G81	G4210	1021
G241	G5753	1021
G59	G163	1022
G179	G3678	1022
G168	G2151	1023
G59	G5843	1023
G59	G971	1024
G168	G3826	1024
G168	G1609	1025
G59	G1908	1025
G279	G2101	1026
G59	G4467	1026
G252	G1521	1027
G59	G5516	1027
G224	G545	1028
G279	G5765	1028
G224	G1730	1029
G304	G3657	1029
G312	G2727	1030
G224	G5195	1030
G59	G964	1031
G168	G4001	1031
G59	G3293	1032
G137	G5071	1032
G132	G3142	1033
G241	G4276	1033
G91	G745	1034
G241	G2850	1034
G231	G137	1035
G241	G3100	1035
G241	G1915	1036
G164	G1928	1036
G265	G1237	1037
G59	G3445	1037
G59	G3736	1038
G313	G3994	1038
G313	G1287	1039
G59	G5167	1039
G137	G231	1040
G59	G5181	1040
G59	G29	1041
G91	G2436	1041
G59	G279	1042
G312	G3271	1042
G59	G1021	1043
G252	G3116	1043
G158	G2950	1044
G59	G3362	1044
G241	G3096	1045
G3	G5311	1045
G59	G1981	1046
G313	G2363	1046
G281	G1201	1047
G59	G5149	1047
G224	G60	1048
G3	G2727	1048
G224	G1072	1049
G252	G5350	1049
G312	G1235	1050
G224	G3481	1050
G224	G3501	1051
G312	G5793	1051
G224	G3699	1052
G313	G4099	1052
G224	G82	1053
G308	G3748	1053
G224	G3704	1054
G279	G5008	1054
G279	G5239	1055
G224	G5912	1055
G279	G4271	1056
G59	G5670	1056
G313	G1846	1057
G59	G2627	1057
G241	G957	1058
G168	G1796	1058
G168	G2101	1059
G241	G3050	1059
G252	G1563	1060
G241	G3077	1060
G279	G2830	1061
G241	G5491	1061
G279	G3109	1062
G241	G5890	1062
G224	G552	1063
G279	G3685	1063
G224	G614	1064
G279	G1521	1064
G224	G1360	1065
G279	G4282	1065
G224	G97	1066
G279	G5455	1066
G81	G2893	1067
G224	G5921	1067
G316	G621	1068
G318	G4434	1068
G158	G2972	1069
G241	G5602	1069
G59	G758	1070
G168	G4234	1070
G81	G1022	1071
G59	G2151	1071
G312	G1422	1072
G59	G3806	1072
G312	G5436	1073
G59	G5668	1073
G308	G1473	1074
G59	G5891	1074
G59	G1090	1075
G279	G4242	1075
G137	G1993	1076
G59	G4012	1076
G81	G359	1077
G59	G4344	1077
G62	G1992	1078
G59	G5081	1078
G252	G5793	1079
G59	G5890	1079
G224	G520	1080
G313	G1121	1080
G224	G1857	1081
G96	G2683	1081
G224	G2197	1082
G3	G3312	1082
G178	G1542	1083
G224	G3013	1083
G168	G1803	1084
G224	G4030	1084
G81	G560	1085
G224	G2805	1085
G224	G2914	1086
G81	G4567	1086
G130	G1807	1087
G224	G5790	1087
G81	G2354	1088
G59	G4023	1088
G241	G1451	1089
G168	G4429	1089
G91	G460	1090
G241	G5632	1090
G241	G559	1091
G215	G3257	1091
G59	G785	1092
G168	G4974	1092
G59	G1391	1093
G130	G2516	1093
G59	G4702	1094
G313	G4720	1094
G59	G4814	1095
G304	G5462	1095
G312	G3097	1096
G59	G4504	1096
G241	G2251	1097
G252	G3332	1097
G158	G2075	1098
G241	G2935	1098
G231	G1223	1099
G59	G2938	1099
G59	G3719	1100
G3	G4335	1100
G62	G1110	1101
G59	G5102	1101
G224	G2093	1102
G313	G3358	1102
G224	G2822	1103
G81	G2984	1103
G224	G3391	1104
G132	G4111	1104
G280	G3101	1105
G224	G3781	1105
G3	G2166	1106
G224	G3613	1106
G304	G3479	1107
G224	G4802	1107
G59	G1484	1108
G308	G4968	1108
G59	G1800	1109
G239	G3450	1109
G3	G2541	1110
G59	G2606	1110
G308	G3621	1111
G59	G5507	1111
G241	G1743	1112
G173	G4977	1112
G59	G70	1113
G279	G4968	1113
G59	G623	1114
G252	G684	1114
G59	G1530	1115
G252	G5704	1115
G59	G4191	1116
G312	G4271	1116
G252	G5183	1117
G59	G5427	1117
G59	G5727	1118
G252	G5808	1118
G168	G3551	1119
G59	G5821	1119
G59	G2050	1120
G168	G4242	1120
G59	G602	1121
G125	G3031	1121
G222	G849	1122
G59	G1351	1122
G59	G3904	1123
G279	G4814	1123
G281	G285	1124
G241	G3331	1124
G224	G572	1125
G168	G1419	1125
G224	G1196	1126
G260	G3608	1126
G285	G281	1127
G224	G2383	1127
G252	G1630	1128
G224	G2517	1128
G224	G3392	1129
G252	G5239	1129
G224	G4656	1130
G3	G5610	1130
G308	G4612	1131
G224	G5011	1131
G279	G2381	1132
G224	G3868	1132
G204	G4977	1133
G224	G5680	1133
G59	G1315	1134
G158	G3748	1134
G59	G1486	1135
G52	G5777	1135
G252	G4875	1136
G59	G5555	1136
G241	G294	1137
G81	G1131	1137
G178	G1390	1138
G241	G4401	1138
G59	G1596	1139
G132	G4379	1139
G59	G3137	1140
G91	G3719	1140
G59	G61	1141
G252	G511	1141
G59	G4074	1142
G279	G5525	1142
G130	G1992	1143
G59	G5272	1143
G312	G359	1144
G59	G5687	1144
G224	G956	1145
G137	G5513	1145
G178	G393	1146
G224	G1250	1146
G224	G4760	1147
G168	G5329	1147
G330	G1999	1148
G224	G4908	1148
G312	G560	1149
G224	G5150	1149
G183	G5573	1150
G224	G5622	1150
G91	G2011	1151
G224	G3971	1151
G224	G5084	1152
G91	G5573	1152
G241	G2129	1153
G252	G2192	1153
G318	G3676	1154
G252	G4099	1154
G59	G584	1155
G81	G3188	1155
G59	G1613	1156
G312	G2354	1156
G168	G2358	1157
G59	G2927	1157
G132	G795	1158
G59	G3050	1158
G308	G1987	1159
G59	G4067	1159
G191	G1627	1160
G252	G5305	1160
G3	G4469	1161
G241	G5752	1161
G307	G2972	1162
G59	G3213	1162
G168	G5525	1163
G59	G5679	1163
G224	G136	1164
G52	G2660	1164
G312	G1459	1165
G224	G1860	1165
G224	G1975	1166
G304	G2052	1166
G224	G3100	1167
G168	G5117	1167
G279	G1422	1168
G224	G3780	1168
G224	G4179	1169
G252	G5532	1169
G279	G3479	1170
G224	G4079	1170
G313	G3565	1171
G224	G5253	1171
G59	G1344	1172
G313	G5137	1172
G59	G1385	1173
G308	G3931	1173
G59	G2136	1174
G168	G4459	1174
G241	G1496	1175
G239	G1880	1175
G252	G2500	1176
G59	G3312	1176
G81	G1722	1177
G59	G3487	1177
G59	G900	1178
G279	G2394	1178
G59	G3	1179
G63	G1966	1179
G59	G507	1180
G312	G2166	1180
G279	G334	1181
G59	G1766	1181
G59	G2826	1182
G304	G5008	1182
G312	G4696	1183
G59	G4799	1183
G241	G1081	1184
G178	G3271	1184
G59	G1837	1185
G252	G5329	1185
G59	G2162	1186
G168	G3636	1186
G279	G2052	1187
G59	G4148	1187
G279	G1011	1188
G59	G4481	1188
G59	G4576	1189
G279	G4731	1189
G224	G500	1190
G132	G3331	1190
G312	G3820	1191
G224	G4311	1191
G224	G1592	1192
G312	G5584	1192
G173	G1992	1193
G59	G4181	1193
G81	G604	1194
G241	G5508	1194
G241	G2812	1195
G81	G3177	1195
G158	G2457	1196
G241	G4888	1196
G318	G727	1197
G312	G5845	1197
G313	G1803	1198
G318	G5622	1198
G59	G1199	1199
G3	G4631	1199
G59	G2463	1200
G308	G4316	1200
G3	G1352	1201
G59	G3634	1201
G125	G2669	1202
G59	G5357	1202
G158	G435	1203
G59	G5552	1203
G137	G5365	1204
G59	G5854	1204
G59	G383	1205
G91	G4335	1205
G59	G858	1206
G91	G4872	1206
G279	G1271	1207
G59	G1543	1207
G279	G1459	1208
G59	G1953	1208
G312	G424	1209
G59	G2265	1209
G59	G2999	1210
G312	G4242	1210
G59	G4064	1211
G300	G5665	1211
G38	G1945	1212
G59	G4895	1212
G281	G1801	1213
G59	G5805	1213
G241	G966	1214
G308	G2436	1214
G231	G1834	1215
G59	G3142	1215
G59	G3764	1216
G168	G4040	1216
G224	G1718	1217
G279	G4234	1217
G224	G3544	1218
G330	G3547	1218
G63	G2261	1219
G224	G5592	1219
G62	G3787	1220
G224	G5766	1220
G224	G3296	1221
G231	G3846	1221
G241	G451	1222
G81	G5777	1222
G59	G1267	1223
G308	G4815	1223
G59	G139	1224
G285	G3756	1224
G59	G1053	1225
G252	G4767	1225
G3	G1789	1226
G59	G2487	1226
G59	G2988	1227
G3	G4067	1227
G59	G3732	1228
G168	G5350	1228
G59	G4363	1229
G130	G4977	1229
G204	G308	1230
G59	G4392	1230
G241	G2760	1231
G63	G3482	1231
G313	G3117	1232
G241	G5410	1232
G59	G168	1233
G304	G2405	1233
G59	G411	1234
G313	G4994	1234
G132	G3518	1235
G59	G3934	1235
G132	G2516	1236
G59	G5614	1236
G224	G454	1237
G285	G2899	1237
G224	G1933	1238
G279	G4265	1238
G308	G204	1239
G224	G2774	1239
G168	G3719	1240
G224	G3958	1240
G73	G1521	1241
G224	G4385	1241
G81	G4476	1242
G224	G4518	1242
G224	G4704	1243
G81	G4994	1243
G73	G3555	1244
G224	G4989	1244
G279	G5387	1245
G224	G5900	1245
G224	G904	1246
G231	G1548	1246
G224	G1557	1247
G279	G5896	1247
G81	G1751	1248
G224	G3413	1248
G3	G645	1249
G224	G3980	1249
G3	G4112	1250
G224	G5611	1250
G91	G2075	1251
G191	G2396	1251
G241	G383	1252
G62	G3448	1252
G231	G504	1253
G241	G3330	1253
G241	G3488	1254
G304	G4232	1254
G241	G956	1255
G280	G2562	1255
G241	G1729	1256
G279	G2412	1256
G59	G1188	1257
G279	G5471	1257
G279	G312	1258
G59	G2281	1258
G312	G279	1259
G59	G2427	1259
G252	G2785	1260
G59	G3916	1260
G59	G2317	1261
G178	G4324	1261
G307	G2606	1262
G59	G5856	1262
G168	G516	1263
G241	G1092	1263
G59	G1784	1264
G91	G5129	1264
G241	G3153	1265
G279	G4633	1265
G231	G3271	1266
G241	G4964	1266
G59	G2017	1267
G307	G3976	1267
G279	G1135	1268
G59	G2173	1268
G91	G168	1269
G59	G2934	1269
G252	G1327	1270
G59	G3592	1270
G59	G4625	1271
G304	G4968	1271
G168	G91	1272
G59	G4804	1272
G312	G4429	1273
G59	G5460	1273
G312	G2804	1274
G59	G5514	1274
G304	G5080	1275
G59	G5744	1275
G81	G312	1276
G224	G667	1276
G312	G81	1277
G224	G1347	1277
G224	G5346	1278
G132	G5542	1278
G224	G2248	1279
G279	G5163	1279
G91	G558	1280
G224	G3742	1280
G288	G2335	1281
G224	G4339	1281
G224	G3232	1282
G81	G3981	1282
G313	G1796	1283
G224	G3624	1283
G59	G179	1284
G81	G4067	1284
G59	G626	1285
G312	G5052	1285
G59	G673	1286
G313	G2984	1286
G59	G3409	1287
G313	G5455	1287
G178	G1721	1288
G59	G4671	1288
G178	G2347	1289
G59	G5222	1289
G241	G759	1290
G3	G2771	1290
G241	G3731	1291
G313	G4001	1291
G241	G2022	1292
G168	G4092	1292
G241	G3564	1293
G130	G4029	1293
G168	G3016	1294
G241	G3749	1294
G168	G2849	1295
G241	G5633	1295
G59	G919	1296
G231	G5886	1296
G81	G2124	1297
G59	G2248	1297
G224	G923	1298
G304	G5746	1298
G252	G786	1299
G224	G3597	1299
G308	G1625	1300
G224	G3874	1300
G173	G3748	1301
G224	G5836	1301
G224	G1241	1302
G91	G1992	1302
G168	G745	1303
G318	G5812	1303
G191	G1748	1304
G178	G5513	1304
G59	G1876	1305
G313	G5300	1305
G59	G4314	1306
G204	G5284	1306
G59	G560	1307
G304	G3826	1307
G59	G2147	1308
G252	G2804	1308
G313	G2108	1309
G59	G3565	1309
G313	G2500	1310
G59	G4133	1310
G313	G1521	1311
G59	G1749	1311
G59	G2767	1312
G279	G4416	1312
G59	G557	1313
G252	G1803	1313
G59	G786	1314
G281	G1583	1314
G59	G812	1315
G178	G2273	1315
G59	G2115	1316
G312	G2186	1316
G308	G1376	1317
G59	G2638	1317
G178	G717	1318
G59	G3052	1318
G59	G3150	1319
G168	G5158	1319
G91	G717	1320
G59	G3310	1320
G224	G2095	1321
G279	G3333	1321
G224	G2144	1322
G279	G3312	1322
G279	G4767	1323
G224	G4862	1323
G96	G483	1324
G224	G5207	1324
G312	G442	1325
G224	G1981	1325
G3	G1751	1326
G224	G4145	1326
G3	G5183	1327
G224	G5906	1327
G59	G684	1328
G168	G4232	1328
G59	G2479	1329
G280	G5498	1329
G59	G3654	1330
G252	G5417	1330
G62	G2367	1331
G59	G5584	1331
G91	G538	1332
G241	G5621	1332
G241	G2299	1333
G130	G2545	1333
G241	G2806	1334
G312	G3286	1334
G313	G2830	1335
G241	G3598	1335
G21	G1214	1336
G241	G5448	1336
G59	G1772	1337
G313	G2368	1337
G96	G2659	1338
G59	G3591	1338
G308	G2844	1339
G59	G4260	1339
G59	G447	1340
G178	G1148	1340
G59	G2185	1341
G168	G3466	1341
G168	G1135	1342
G59	G2799	1342
G224	G1156	1343
G279	G2564	1343
G224	G2306	1344
G304	G4459	1344
G173	G3101	1345
G224	G4764	1345
G252	G4994	1346
G241	G5705	1346
G59	G4151	1347
G3	G4567	1347
G304	G3016	1348
G59	G5266	1348
G191	G2237	1349
G304	G5129	1349
G158	G1146	1350
G59	G2804	1350
G158	G1186	1351
G59	G4156	1351
G59	G1439	1352
G3	G5008	1352
G241	G855	1353
G313	G870	1353
G241	G1391	1354
G168	G2665	1354
G241	G1412	1355
G81	G5158	1355
G265	G2644	1356
G241	G4203	1356
G312	G2082	1357
G241	G4578	1357
G252	G3286	1358
G241	G4739	1358
G59	G228	1359
G252	G5931	1359
G59	G3214	1360
G178	G5329	1360
G3	G2998	1361
G59	G5436	1361
G59	G690	1362
G3	G786	1362
G158	G632	1363
G59	G2083	1363
G91	G2660	1364
G59	G4146	1364
G224	G2501	1365
G297	G3042	1365
G252	G3163	1366
G224	G5196	1366
G313	G1795	1367
G224	G5718	1367
G224	G2706	1368
G312	G3358	1368
G204	G350	1369
G224	G2795	1369
G81	G4040	1370
G224	G4540	1370
G81	G4441	1371
G224	G5137	1371
G224	G4450	1372
G81	G5462	1372
G3	G3353	1373
G224	G5903	1373
G59	G2874	1374
G73	G5062	1374
G316	G3518	1375
G59	G3762	1375
G59	G5030	1376
G316	G5677	1376
G224	G765	1377
G313	G4983	1377
G91	G511	1378
G224	G871	1378
G224	G2309	1379
G307	G4832	1379
G224	G2539	1380
G62	G2854	1380
G168	G1287	1381
G224	G5244	1381
G158	G2453	1382
G224	G5348	1382
G81	G3674	1383
G224	G5366	1383
G312	G2665	1384
G224	G5723	1384
G224	G962	1385
G312	G2951	1385
G224	G1459	1386
G279	G5376	1386
G224	G2392	1387
G178	G3714	1387
G59	G315	1388
G3	G3498	1388
G3	G1022	1389
G191	G3243	1389
G91	G4567	1390
G241	G5342	1390
G312	G2660	1391
G191	G4973	1391
G241	G1400	1392
G265	G5387	1392
G313	G1130	1393
G241	G3777	1393
G279	G425	1394
G191	G3291	1394
G59	G4096	1395
G313	G5387	1395
G59	G231	1396
G313	G3519	1396
G59	G615	1397
G81	G4092	1397
G59	G985	1398
G81	G5417	1398
G204	G565	1399
G59	G2003	1399
G59	G2068	1400
G279	G2987	1400
G59	G2193	1401
G279	G2363	1401
G279	G2821	1402
G59	G3701	1402
G168	G3818	1403
G59	G4166	1403
G224	G331	1404
G178	G3621	1404
G304	G3297	1405
G224	G5311	1405
G224	G753	1406
G168	G3363	1406
G312	G1486	1407
G224	G2551	1407
G224	G1216	1408
G312	G1674	1408
G308	G1992	1409
G224	G4716	1409
G168	G5553	1410
G224	G5618	1410
G59	G209	1411
G279	G2082	1411
G59	G1490	1412
G313	G1563	1412
G59	G1701	1413
G81	G5514	1413
G59	G2644	1414
G81	G3940	1414
G59	G342	1415
G132	G507	1415
G59	G545	1416
G313	G2053	1416
G285	G4178	1417
G241	G4434	1417
G279	G2924	1418
G241	G4685	1418
G241	G2530	1419
G231	G5792	1419
G81	G334	1420
G59	G1703	1420
G59	G1210	1421
G313	G5016	1421
G59	G3101	1422
G252	G5536	1422
G59	G3400	1423
G137	G5371	1423
G304	G1271	1424
G224	G3962	1424
G252	G1459	1425
G224	G5566	1425
G224	G1363	1426
G252	G3470	1426
G224	G247	1427
G168	G3101	1427
G158	G504	1428
G318	G1930	1428
G173	G632	1429
G191	G3369	1429
G59	G734	1430
G173	G3466	1430
G59	G920	1431
G81	G1803	1431
G59	G1401	1432
G81	G2053	1432
G59	G2383	1433
G178	G2779	1433
G3	G3294	1434
G59	G5287	1434
G279	G2258	1435
G318	G3619	1435
G59	G580	1436
G91	G3553	1436
G59	G680	1437
G304	G5542	1437
G91	G3104	1438
G59	G3178	1438
G307	G1008	1439
G59	G4528	1439
G304	G1600	1440
G59	G2397	1440
G59	G3223	1441
G168	G3364	1441
G224	G1102	1442
G313	G2381	1442
G313	G2564	1443
G224	G2937	1443
G224	G395	1444
G307	G1591	1444
G224	G1916	1445
G312	G2807	1445
G178	G2438	1446
G224	G4944	1446
G81	G1456	1447
G59	G1907	1447
G59	G1915	1448
G173	G4934	1448
G224	G26	1449
G132	G4985	1449
G224	G315	1450
G158	G4803	1450
G300	G1201	1451
G224	G2066	1451
G224	G4664	1452
G313	G5287	1452
G168	G3981	1453
G224	G4692	1453
G312	G745	1454
G224	G5397	1454
G241	G264	1455
G280	G5143	1455
G241	G1032	1456
G73	G4648	1456
G279	G2737	1457
G241	G5074	1457
G59	G1643	1458
G158	G2844	1458
G241	G199	1459
G81	G4392	1459
G59	G519	1460
G73	G1870	1460
G59	G370	1461
G3	G2216	1461
G59	G816	1462
G307	G1987	1462
G130	G621	1463
G59	G2824	1463
G91	G2099	1464
G59	G2984	1464
G130	G1928	1465
G59	G2998	1465
G313	G1011	1466
G59	G5471	1466
G313	G2944	1467
G224	G3182	1467
G224	G1590	1468
G158	G1856	1468
G158	G1906	1469
G224	G3216	1469
G241	G315	1470
G168	G3286	1470
G168	G4731	1471
G241	G5398	1471
G224	G99	1472
G313	G1427	1472
G224	G3071	1473
G313	G5525	1473
G52	G1416	1474
G224	G4742	1474
G191	G4558	1475
G313	G5305	1475
G59	G298	1476
G158	G3931	1476
G59	G423	1477
G81	G2879	1477
G59	G947	1478
G312	G1058	1478
G137	G1223	1479
G59	G4416	1479
G91	G3448	1480
G59	G3606	1480
G59	G475	1481
G173	G5550	1481
G312	G334	1482
G59	G974	1482
G312	G786	1483
G59	G1741	1483
G59	G2246	1484
G81	G2644	1484
G130	G1148	1485
G59	G2418	1485
G307	G565	1486
G59	G3743	1486
G279	G3163	1487
G59	G4060	1487
G59	G4446	1488
G91	G4985	1488
G241	G2814	1489
G312	G4210	1489
G252	G1235	1490
G241	G4658	1490
G59	G719	1491
G296	G3564	1491
G313	G760	1492
G59	G877	1492
G59	G1108	1493
G91	G3519	1493
G59	G2820	1494
G178	G5405	1494
G132	G1765	1495
G59	G2839	1495
G59	G4423	1496
G132	G5822	1496
G3	G394	1497
G59	G4968	1497
G3	G1068	1498
G59	G5356	1498
G279	G870	1499
G224	G1588	1499
G224	G1879	1500
G91	G2124	1500
G224	G2567	1501
G73	G3940	1501
G91	G1798	1502
G224	G4037	1502
G59	G1419	1503
G91	G2531	1503
G224	G2203	1504
G158	G3331	1504
G173	G2823	1505
G59	G5543	1505
G241	G429	1506
G137	G979	1506
G241	G3985	1507
G3	G5255	1507
G59	G91	1508
G132	G5825	1508
G316	G1682	1509
G59	G4430	1509
G59	G4501	1510
G312	G4983	1510
G3	G1919	1511
G241	G4616	1511
G59	G5369	1512
G3	G5509	1512
G252	G444	1513
G59	G5690	1513
G239	G5303	1514
G59	G5711	1514
G241	G554	1515
G158	G2277	1515
G59	G89	1516
G168	G1429	1516
G59	G2506	1517
G168	G2902	1517
G59	G2595	1518
G168	G3104	1518
G59	G3059	1519
G304	G4092	1519
G59	G3067	1520
G65	G4094	1520
G279	G3364	1521
G59	G4846	1521
G173	G1059	1522
G59	G4952	1522
G178	G1179	1523
G59	G5728	1523
G59	G3991	1524
G3	G4392	1524
G224	G1217	1525
G3	G4636	1525
G178	G1241	1526
G224	G3621	1526
G178	G2011	1527
G224	G4013	1527
G183	G5093	1528
G224	G5597	1528
G224	G1953	1529
G279	G5462	1529
G81	G3685	1530
G224	G3849	1530
G224	G4245	1531
G280	G5093	1531
G279	G2368	1532
G224	G4279	1532
G279	G2216	1533
G59	G2849	1533
G285	G504	1534
G59	G3616	1534
G241	G385	1535
G313	G1593	1535
G132	G3621	1536
G241	G5064	1536
G241	G742	1537
G82	G1119	1537
G313	G423	1538
G59	G1016	1538
G313	G2457	1539
G59	G3725	1539
G168	G2347	1540
G59	G4969	1540
G173	G1174	1541
G318	G5718	1541
G318	G1170	1542
G91	G1846	1542
G59	G1691	1543
G91	G5881	1543
G81	G2216	1544
G59	G3121	1544
G312	G1362	1545
G59	G3250	1545
G241	G3016	1546
G158	G5822	1546
G241	G4395	1547
G279	G4459	1547
G224	G2330	1548
G173	G5677	1548
G158	G2367	1549
G224	G2927	1549
G168	G1398	1550
G224	G4436	1550
G224	G4694	1551
G158	G5593	1551
G3	G2533	1552
G224	G4987	1552
G308	G435	1553
G224	G5547	1553
G308	G1059	1554
G224	G5814	1554
G91	G2028	1555
G59	G5086	1555
G224	G1511	1556
G265	G2754	1556
G224	G1709	1557
G168	G2412	1557
G81	G858	1558
G224	G2109	1558
G312	G1607	1559
G224	G4069	1559
G3	G1609	1560
G59	G3829	1560
G132	G2188	1561
G59	G4433	1561
G132	G3976	1562
G241	G4566	1562
G241	G808	1563
G147	G2826	1563
G279	G4504	1564
G241	G4978	1564
G173	G132	1565
G241	G5094	1565
G59	G701	1566
G62	G1070	1566
G281	G980	1567
G59	G3428	1567
G313	G1710	1568
G59	G3529	1568
G316	G3453	1569
G59	G5439	1569
G132	G173	1570
G59	G2682	1570
G224	G527	1571
G279	G1398	1571
G239	G1017	1572
G224	G1909	1572
G91	G2457	1573
G224	G5099	1573
G224	G261	1574
G91	G3981	1574
G224	G2559	1575
G178	G4443	1575
G312	G1006	1576
G224	G3464	1576
G81	G1327	1577
G191	G3920	1577
G312	G2405	1578
G224	G2648	1578
G224	G3136	1579
G178	G3163	1579
G63	G2826	1580
G318	G4695	1580
G59	G105	1581
G281	G3417	1581
G313	G1227	1582
G59	G5859	1582
G241	G245	1583
G304	G4983	1583
G241	G446	1584
G3	G2394	1584
G241	G899	1585
G280	G5579	1585
G313	G4271	1586
G241	G4522	1586
G137	G3271	1587
G241	G5128	1587
G38	G3992	1588
G241	G5434	1588
G81	G5553	1589
G241	G5638	1589
G59	G2865	1590
G279	G3097	1590
G191	G115	1591
G215	G3787	1591
G279	G604	1592
G59	G1619	1592
G321	G1400	1593
G59	G1688	1593
G168	G1456	1594
G59	G2448	1594
G168	G2737	1595
G59	G4960	1595
G241	G1024	1596
G132	G3931	1596
G241	G1245	1597
G68	G5937	1597
G252	G2944	1598
G241	G5070	1598
G59	G69	1599
G178	G5295	1599
G59	G143	1600
G91	G1796	1600
G59	G454	1601
G279	G5829	1601
G91	G526	1602
G59	G2940	1602
G59	G2947	1603
G312	G3109	1603
G313	G3636	1604
G59	G3756	1604
G313	G2647	1605
G59	G5425	1605
G224	G256	1606
G130	G504	1606
G279	G560	1607
G224	G1324	1607
G224	G599	1608
G304	G3513	1608
G224	G1567	1609
G81	G2564	1609
G130	G2438	1610
G224	G4121	1610
G62	G3453	1611
G224	G4579	1611
G224	G777	1612
G62	G3518	1612
G224	G2686	1613
G178	G5746	1613
G312	G2216	1614
G224	G2732	1614
G132	G538	1615
G224	G2811	1615
G224	G4217	1616
G91	G5093	1616
G241	G2423	1617
G91	G3994	1617
G241	G1785	1618
G279	G3611	1618
G241	G3000	1619
G91	G3286	1619
G62	G350	1620
G241	G3445	1620
G173	G158	1621
G241	G5089	1621
G59	G3085	1622
G91	G4535	1622
G168	G313	1623
G59	G2440	1623
G59	G508	1624
G168	G4814	1624
G312	G531	1625
G59	G2706	1625
G241	G911	1626
G81	G2109	1626
G241	G1310	1627
G81	G3498	1627
G158	G173	1628
G224	G1055	1628
G178	G2188	1629
G224	G5936	1629
G313	G168	1630
G224	G5191	1630
G91	G1429	1631
G224	G2982	1631
G59	G42	1632
G307	G280	1632
G63	G147	1633
G59	G1783	1633
G191	G592	1634
G168	G2449	1634
G318	G2894	1635
G137	G4985	1635
G318	G1796	1636
G312	G3083	1636
G304	G2094	1637
G191	G3740	1637
G241	G974	1638
G304	G5428	1638
G59	G1998	1639
G312	G5376	1639
G147	G63	1640
G59	G3192	1640
G59	G3816	1641
G308	G4983	1641
G280	G307	1642
G59	G3932	1642
G239	G2958	1643
G59	G4477	1643
G59	G4763	1644
G91	G4832	1644
G183	G460	1645
G224	G1255	1645
G224	G2789	1646
G183	G3787	1646
G168	G1271	1647
G224	G3987	1647
G224	G325	1648
G304	G1563	1648
G278	G2531	1649
G224	G4467	1649
G204	G1110	1650
G224	G4494	1650
G241	G24	1651
G204	G3323	1651
G304	G1135	1652
G241	G4788	1652
G59	G1332	1653
G312	G1416	1653
G59	G2365	1654
G313	G4476	1654
G59	G3625	1655
G132	G5597	1655
G279	G423	1656
G59	G4441	1656
G312	G4112	1657
G59	G4540	1657
G81	G4648	1658
G59	G4989	1658
G59	G952	1659
G168	G3475	1659
G59	G3297	1660
G252	G4001	1660
G81	G2192	1661
G59	G3722	1661
G279	G252	1662
G241	G1330	1662
G241	G1818	1663
G279	G3657	1663
G241	G103	1664
G312	G1397	1664
G241	G884	1665
G312	G4082	1665
G59	G548	1666
G279	G1352	1666
G279	G2644	1667
G241	G4495	1667
G59	G337	1668
G96	G2899	1668
G59	G2231	1669
G313	G3286	1669
G59	G5133	1670
G313	G5471	1670
G224	G301	1671
G312	G2785	1671
G252	G279	1672
G224	G4745	1672
G224	G1266	1673
G178	G3289	1673
G224	G1411	1674
G308	G1591	1674
G307	G3331	1675
G224	G5578	1675
G59	G2750	1676
G81	G5329	1676
G59	G3834	1677
G168	G4720	1677
G59	G1246	1678
G173	G4724	1678
G59	G1398	1679
G252	G1578	1679
G59	G2216	1680
G62	G2545	1680
G59	G2652	1681
G279	G5532	1681
G318	G2897	1682
G178	G2915	1682
G241	G1079	1683
G178	G4966	1683
G59	G597	1684
G168	G3519	1684
G59	G841	1685
G178	G3142	1685
G178	G1591	1686
G59	G2754	1686
G132	G2011	1687
G59	G3620	1687
G241	G1477	1688
G297	G2357	1688
G241	G3194	1689
G168	G4099	1689
G241	G4270	1690
G168	G5829	1690
G224	G2165	1691
G81	G4534	1691
G178	G565	1692
G224	G5506	1692
G224	G440	1693
G312	G604	1693
G224	G1518	1694
G304	G3994	1694
G224	G4700	1695
G312	G5514	1695
G62	G2606	1696
G224	G4846	1696
G178	G1971	1697
G224	G2372	1697
G3	G2901	1698
G224	G4401	1698
G59	G1263	1699
G178	G2882	1699
G241	G105	1700
G168	G3845	1700
G59	G1330	1701
G313	G5597	1701
G307	G720	1702
G59	G2953	1702
G252	G745	1703
G59	G4110	1703
G330	G2118	1704
G59	G5280	1704
G158	G2718	1705
G59	G5550	1705
G252	G748	1706
G59	G5737	1706
G224	G110	1707
G81	G1725	1707
G252	G334	1708
G224	G5059	1708
G252	G1227	1709
G224	G2269	1709
G241	G476	1710
G173	G1148	1710
G241	G983	1711
G313	G4968	1711
G59	G806	1712
G132	G3210	1712
G59	G1538	1713
G132	G5934	1713
G178	G826	1714
G59	G3547	1714
G318	G1261	1715
G168	G3360	1715
G173	G504	1716
G191	G4913	1716
G241	G1670	1717
G73	G1843	1717
G181	G239	1718
G241	G3621	1718
G173	G1179	1719
G241	G4327	1719
G73	G4814	1720
G241	G4917	1720
G204	G1179	1721
G318	G3028	1721
G59	G118	1722
G168	G1422	1722
G59	G897	1723
G73	G4767	1723
G59	G2390	1724
G52	G5143	1724
G168	G1798	1725
G59	G3791	1725
G168	G2531	1726
G59	G4184	1726
G91	G4608	1727
G59	G5776	1727
G59	G764	1728
G279	G2950	1728
G59	G837	1729
G279	G2647	1729
G281	G1383	1730
G59	G4106	1730
G239	G181	1731
G59	G4203	1731
G59	G4306	1732
G137	G5448	1732
G181	G3756	1733
G241	G4500	1733
G59	G666	1734
G81	G5350	1734
G183	G717	1735
G59	G1589	1735
G59	G2073	1736
G173	G5597	1736
G59	G4419	1737
G52	G4791	1737
G59	G697	1738
G62	G4751	1738
G59	G1197	1739
G279	G5722	1739
G132	G4451	1740
G59	G5456	1740
G241	G856	1741
G279	G3160	1741
G241	G2175	1742
G52	G4984	1742
G250	G2261	1743
G241	G4776	1743
G304	G4628	1744
G241	G4905	1744
G59	G1301	1745
G113	G5234	1745
G312	G1751	1746
G59	G3957	1746
G252	G430	1747
G59	G4039	1747
G59	G2764	1748
G178	G4031	1748
G59	G4866	1749
G3	G5808	1749
G178	G1081	1750
G241	G2469	1750
G91	G1563	1751
G241	G5381	1751
G59	G210	1752
G91	G3294	1752
G59	G252	1753
G304	G1843	1753
G59	G471	1754
G304	G4501	1754
G59	G1901	1755
G279	G3674	1755
G59	G2053	1756
G279	G4165	1756
G252	G1843	1757
G59	G2893	1757
G59	G3193	1758
G313	G5425	1758
G204	G3101	1759
G59	G3573	1759
G313	G558	1760
G59	G4836	1760
G313	G3109	1761
G224	G3609	1761
G224	G2691	1762
G313	G3685	1762
G313	G2716	1763
G224	G4036	1763
G313	G2824	1764
G224	G3436	1764
G168	G881	1765
G224	G5112	1765
G318	G767	1766
G168	G4282	1766
G59	G1470	1767
G279	G2804	1767
G59	G3364	1768
G279	G5644	1768
G62	G2950	1769
G59	G4174	1769
G173	G3453	1770
G59	G4954	1770
G241	G1754	1771
G81	G5845	1771
G312	G1022	1772
G241	G1898	1772
G318	G2151	1773
G304	G4001	1773
G241	G2721	1774
G304	G5498	1774
G178	G2312	1775
G241	G4129	1775
G318	G225	1776
G252	G1148	1776
G279	G760	1777
G59	G4941	1777
G59	G1541	1778
G194	G3431	1778
G59	G1583	1779
G168	G2984	1779
G59	G3352	1780
G168	G3781	1780
G224	G234	1781
G307	G3022	1781
G224	G2985	1782
G304	G3332	1782
G224	G535	1783
G81	G1237	1783
G81	G3312	1784
G59	G5221	1784
G312	G1352	1785
G224	G2966	1785
G241	G3267	1786
G168	G4815	1786
G313	G1422	1787
G241	G5327	1787
G285	G1807	1788
G241	G5786	1788
G59	G222	1789
G178	G5822	1789
G59	G958	1790
G313	G1277	1790
G308	G795	1791
G59	G1694	1791
G59	G2032	1792
G308	G4065	1792
G91	G2151	1793
G59	G5722	1793
G59	G3480	1794
G312	G5311	1794
G3	G1397	1795
G241	G5699	1795
G59	G357	1796
G168	G4504	1796
G59	G359	1797
G168	G5300	1797
G59	G464	1798
G91	G5793	1798
G52	G907	1799
G59	G1062	1799
G59	G1838	1800
G73	G4099	1800
G130	G1110	1801
G59	G3086	1801
G312	G3513	1802
G59	G4747	1802
G62	G5115	1803
G59	G5782	1803
G168	G2684	1804
G59	G5873	1804
G224	G451	1805
G81	G1397	1805
G224	G508	1806
G308	G2018	1806
G224	G1353	1807
G132	G4902	1807
G224	G1771	1808
G312	G4484	1808
G224	G3234	1809
G81	G5376	1809
G132	G1279	1810
G224	G4104	1810
G224	G646	1811
G91	G3845	1811
G224	G1342	1812
G91	G3358	1812
G137	G483	1813
G224	G3064	1813
G91	G313	1814
G224	G4047	1814
G307	G1928	1815
G224	G4482	1815
G3	G511	1816
G224	G4712	1816
G173	G2224	1817
G224	G5426	1817
G224	G282	1818
G304	G4099	1818
G73	G1710	1819
G318	G3386	1819
G318	G4868	1820
G73	G5610	1820
G59	G2960	1821
G168	G5387	1821
G62	G1928	1822
G59	G3797	1822
G280	G2457	1823
G59	G5018	1823
G279	G1058	1824
G191	G4037	1824
G313	G1863	1825
G191	G5196	1825
G318	G3483	1826
G68	G4769	1826
G252	G1725	1827
G318	G5652	1827
G279	G4477	1828
G318	G5330	1828
G59	G889	1829
G178	G2440	1829
G241	G90	1830
G3	G4368	1830
G241	G491	1831
G313	G4974	1831
G59	G995	1832
G252	G3064	1832
G313	G91	1833
G59	G2690	1833
G308	G2312	1834
G59	G4152	1834
G168	G2381	1835
G59	G4872	1835
G241	G232	1836
G204	G3331	1836
G241	G1211	1837
G231	G2860	1837
G59	G1674	1838
G91	G4983	1838
G279	G1188	1839
G59	G2951	1839
G279	G3016	1840
G59	G4592	1840
G279	G81	1841
G224	G952	1841
G279	G678	1842
G224	G3496	1842
G81	G279	1843
G224	G3722	1843
G285	G4657	1844
G224	G4787	1844
G308	G3229	1845
G224	G5404	1845
G279	G482	1846
G224	G558	1846
G307	G435	1847
G224	G2534	1847
G224	G685	1848
G307	G4065	1848
G224	G1745	1849
G62	G2273	1849
G252	G399	1850
G224	G5795	1850
G231	G4956	1851
G224	G5867	1851
G313	G684	1852
G59	G797	1852
G59	G844	1853
G313	G3097	1853
G260	G401	1854
G224	G1736	1854
G313	G442	1855
G224	G3269	1855
G224	G3890	1856
G313	G5008	1856
G308	G4376	1857
G224	G5352	1857
G59	G737	1858
G178	G5149	1858
G241	G1493	1859
G137	G4956	1859
G173	G308	1860
G59	G2654	1860
G59	G2669	1861
G91	G2893	1861
G132	G881	1862
G59	G4379	1862
G62	G2457	1863
G59	G4648	1863
G59	G2434	1864
G265	G3333	1864
G173	G582	1865
G59	G4131	1865
G168	G1416	1866
G59	G4526	1866
G59	G4951	1867
G168	G5462	1867
G224	G4853	1868
G215	G5371	1868
G215	G1255	1869
G224	G1455	1869
G224	G2062	1870
G252	G5255	1870
G224	G3137	1871
G304	G5471	1871
G312	G1701	1872
G224	G4380	1872
G59	G4636	1873
G130	G4934	1873
G318	G2015	1874
G304	G2325	1874
G224	G1554	1875
G178	G1635	1875
G313	G2094	1876
G318	G2353	1876
G308	G173	1877
G191	G3082	1877
G168	G2541	1878
G224	G3939	1878
G168	G2716	1879
G224	G5354	1879
G181	G1807	1880
G241	G2363	1880
G241	G2590	1881
G168	G4767	1881
G241	G4098	1882
G168	G5140	1882
G313	G1332	1883
G241	G4762	1883
G239	G4096	1884
G241	G4846	1884
G183	G2099	1885
G318	G2237	1885
G59	G364	1886
G307	G1716	1886
G304	G1277	1887
G59	G2558	1887
G252	G1271	1888
G59	G4721	1888
G285	G621	1889
G241	G2738	1889
G62	G132	1890
G241	G5132	1890
G59	G599	1891
G260	G816	1891
G307	G2277	1892
G59	G2897	1892
G59	G3033	1893
G130	G5514	1893
G62	G1716	1894
G59	G4626	1894
G81	G2580	1895
G59	G4795	1895
G312	G313	1896
G241	G1386	1896
G313	G312	1897
G241	G3318	1897
G224	G1208	1898
G279	G4616	1898
G224	G1491	1899
G304	G2852	1899
G132	G62	1900
G224	G2613	1900
G59	G9	1901
G308	G5392	1901
G59	G1444	1902
G239	G5690	1902
G59	G2111	1903
G91	G5329	1903
G91	G3551	1904
G59	G5814	1904
G241	G5117	1905
G91	G5158	1905
G168	G2307	1906
G59	G3524	1906
G130	G1130	1907
G59	G4138	1907
G173	G1110	1908
G59	G4674	1908
G304	G3466	1909
G59	G5301	1909
G241	G752	1910
G81	G2821	1910
G241	G1199	1911
G168	G1315	1911
G241	G1234	1912
G168	G5601	1912
G73	G1456	1913
G59	G1870	1913
G59	G2020	1914
G280	G4791	1914
G279	G444	1915
G59	G3970	1915
G279	G2901	1916
G59	G4897	1916
G304	G1315	1917
G224	G4381	1917
G224	G472	1918
G252	G4112	1918
G224	G1112	1919
G168	G3513	1919
G224	G1663	1920
G91	G2394	1920
G224	G2045	1921
G91	G3498	1921
G224	G2775	1922
G280	G5188	1922
G224	G4423	1923
G313	G5093	1923
G59	G1064	1924
G280	G3331	1924
G59	G2322	1925
G279	G4078	1925
G279	G3648	1926
G59	G5316	1926
G224	G1309	1927
G279	G5712	1927
G224	G2263	1928
G279	G5884	1928
G224	G5573	1929
G130	G5847	1929
G279	G1022	1930
G224	G5800	1930
G313	G2367	1931
G224	G5945	1931
G313	G2987	1932
G318	G4973	1932
G241	G127	1933
G178	G3931	1933
G81	G1630	1934
G241	G2705	1934
G285	G586	1935
G241	G4988	1935
G178	G1447	1936
G241	G5863	1936
G59	G819	1937
G132	G5573	1937
G137	G489	1938
G59	G948	1938
G137	G2570	1939
G59	G3226	1939
G168	G3146	1940
G59	G3295	1940
G164	G2545	1941
G191	G4299	1941
G318	G2449	1942
G279	G4232	1942
G318	G3099	1943
G279	G5584	1943
G81	G1796	1944
G224	G1848	1944
G224	G693	1945
G81	G3258	1945
G81	G3146	1946
G224	G5382	1946
G224	G95	1947
G132	G506	1947
G224	G505	1948
G91	G5428	1948
G224	G674	1949
G130	G795	1949
G224	G5798	1950
G304	G5845	1950
G81	G2971	1951
G241	G5917	1951
G224	G320	1952
G285	G2896	1952
G224	G532	1953
G3	G1713	1953
G224	G1834	1954
G308	G2438	1954
G279	G3083	1955
G224	G3327	1955
G231	G621	1956
G224	G3854	1956
G279	G2224	1957
G224	G4316	1957
G59	G2	1958
G168	G2192	1958
G130	G350	1959
G59	G1668	1959
G59	G2395	1960
G279	G2584	1960
G62	G158	1961
G59	G2599	1961
G59	G3133	1962
G265	G4294	1962
G52	G2151	1963
G59	G3463	1963
G59	G3651	1964
G312	G5217	1964
G3	G399	1965
G59	G4078	1965
G3	G2951	1966
G59	G5795	1966
G158	G62	1967
G241	G1686	1967
G241	G1918	1968
G132	G3472	1968
G241	G2136	1969
G164	G4724	1969
G59	G1149	1970
G307	G2854	1970
G59	G3965	1971
G279	G5629	1971
G91	G3787	1972
G59	G4024	1972
G173	G5392	1973
G59	G5602	1973
G241	G402	1974
G168	G684	1974
G241	G2164	1975
G168	G4111	1975
G241	G3669	1976
G312	G5883	1976
G313	G3258	1977
G241	G3709	1977
G304	G2541	1978
G59	G5256	1978
G304	G423	1979
G59	G5671	1979
G313	G2405	1980
G59	G5792	1980
G313	G2951	1981
G224	G4689	1981
G252	G3806	1982
G224	G5476	1982
G313	G774	1983
G224	G4308	1983
G59	G55	1984
G178	G3229	1984
G318	G3369	1985
G178	G4346	1985
G224	G5	1986
G313	G5376	1986
G224	G392	1987
G178	G1089	1987
G68	G308	1988
G224	G1938	1988
G59	G509	1989
G173	G2854	1989
G59	G1829	1990
G168	G3565	1990
G59	G3288	1991
G304	G4082	1991
G59	G4007	1992
G304	G4803	1992
G137	G906	1993
G59	G4473	1993
G62	G632	1994
G59	G5058	1994
G312	G684	1995
G59	G5512	1995
G312	G3498	1996
G59	G5742	1996
G241	G1240	1997
G312	G5062	1997
G241	G1289	1998
G308	G3331	1998
G173	G2584	1999
G241	G3907	1999
G312	G1068	2000
G241	G5861	2000
G158	G3518	2001
G241	G4033	2001
G59	G2237	2002
G3	G2824	2002
G279	G1174	2003
G224	G1389	2003
G224	G1942	2004
G132	G4751	2004
G308	G68	2005
G224	G2024	2005
G304	G4429	2006
G224	G5652	2006
G183	G91	2007
G241	G1575	2007
G224	G2470	2008
G181	G2844	2008
G73	G2028	2009
G224	G4142	2009
G241	G3234	2010
G313	G3787	2010
G91	G183	2011
G241	G4462	2011
G241	G5045	2012
G91	G5768	2012
G313	G2969	2013
G241	G5726	2013
G59	G126	2014
G52	G280	2014
G59	G235	2015
G81	G1521	2015
G59	G1722	2016
G168	G2295	2016
G59	G1845	2017
G313	G2166	2017
G59	G2817	2018
G252	G5062	2018
G279	G2944	2019
G59	G3179	2019
G279	G2310	2020
G59	G3640	2020
G280	G52	2021
G59	G4628	2021
G204	G3976	2022
G59	G4908	2022
G137	G3277	2023
G59	G4932	2023
G59	G5534	2024
G137	G5886	2024
G59	G1966	2025
G91	G5514	2025
G183	G2347	2026
G59	G2873	2026
G168	G1130	2027
G59	G3274	2027
G280	G2453	2028
G241	G3613	2028
G252	G1484	2029
G241	G3221	2029
G81	G3109	2030
G241	G4012	2030
G279	G3101	2031
G241	G4122	2031
G59	G1310	2032
G180	G1845	2032
G33	G1186	2033
G59	G2860	2033
G59	G3659	2034
G147	G4168	2034
G178	G316	2035
G59	G3961	2035
G316	G178	2036
G59	G4542	2036
G281	G4657	2037
G59	G5579	2037
G59	G843	2038
G173	G1635	2038
G59	G3220	2039
G81	G4416	2039
G3	G678	2040
G59	G3473	2040
G252	G1174	2041
G241	G2445	2041
G224	G554	2042
G316	G5881	2042
G224	G1021	2043
G304	G2381	2043
G279	G3826	2044
G224	G5764	2044
G195	G1839	2045
G224	G3530	2045
G178	G1146	2046
G224	G4491	2046
G81	G3352	2047
G224	G4958	2047
G313	G3280	2048
G191	G5809	2048
G318	G1926	2049
G313	G3942	2049
G191	G491	2050
G178	G4769	2050
G168	G1593	2051
G318	G3286	2051
G59	G2357	2052
G168	G3685	2052
G59	G2655	2053
G279	G5883	2053
G241	G1219	2054
G168	G1521	2054
G241	G1639	2055
G279	G4501	2055
G241	G331	2056
G313	G1006	2056
G241	G564	2057
G313	G3470	2057
G313	G1416	2058
G241	G1437	2058
G241	G4536	2059
G313	G5462	2059
G59	G299	2060
G168	G5878	2060
G308	G621	2061
G59	G742	2061
G59	G909	2062
G316	G2077	2062
G59	G962	2063
G91	G2854	2063
G231	G979	2064
G59	G5031	2064
G265	G1484	2065
G59	G5093	2065
G224	G1952	2066
G265	G2564	2066
G224	G42	2067
G307	G3444	2067
G307	G1070	2068
G224	G5264	2068
G224	G1765	2069
G168	G2124	2069
G62	G1682	2070
G224	G3943	2070
G224	G4710	2071
G173	G4902	2071
G224	G182	2072
G173	G2649	2072
G224	G585	2073
G3	G5793	2073
G3	G4294	2074
G224	G4396	2074
G316	G1721	2075
G224	G5535	2075
G312	G5619	2076
G224	G5693	2076
G59	G789	2077
G178	G4751	2077
G59	G2022	2078
G304	G2315	2078
G158	G3466	2079
G59	G3779	2079
G241	G593	2080
G81	G4251	2080
G241	G3405	2081
G164	G4751	2081
G168	G2025	2082
G241	G5574	2082
G313	G2584	2083
G59	G2982	2083
G241	G285	2084
G312	G3922	2084
G241	G1419	2085
G313	G5793	2085
G59	G3700	2086
G3	G4242	2086
G59	G62	2087
G3	G4633	2087
G313	G1761	2088
G59	G2803	2088
G59	G2976	2089
G132	G5799	2089
G59	G3099	2090
G312	G5428	2090
G132	G2613	2091
G59	G5484	2091
G224	G4995	2092
G252	G5618	2092
G183	G3448	2093
G318	G4830	2093
G59	G376	2094
G173	G5498	2094
G91	G1609	2095
G59	G2129	2095
G224	G172	2096
G307	G5677	2096
G224	G1394	2097
G33	G4316	2097
G224	G1652	2098
G81	G3994	2098
G73	G516	2099
G224	G4165	2099
G73	G1188	2100
G191	G4187	2100
G304	G2192	2101
G224	G4470	2101
G130	G3466	2102
G224	G4959	2102
G312	G399	2103
G224	G5007	2103
G241	G2148	2104
G173	G5405	2104
G132	G4803	2105
G241	G5399	2105
G191	G773	2106
G279	G5270	2106
G318	G4468	2107
G279	G5926	2107
G318	G2112	2108
G132	G5550	2108
G63	G3164	2109
G318	G3828	2109
G52	G1044	2110
G241	G5538	2110
G308	G5295	2111
G241	G5849	2111
G59	G85	2112
G91	G632	2112
G59	G185	2113
G313	G3611	2113
G59	G1167	2114
G91	G3724	2114
G252	G359	2115
G59	G1337	2115
G59	G1348	2116
G252	G3258	2116
G312	G1135	2117
G59	G2821	2117
G312	G2711	2118
G241	G3394	2118
G241	G3432	2119
G312	G4282	2119
G204	G2545	2120
G241	G3497	2120
G59	G3571	2121
G279	G4824	2121
G59	G3912	2122
G279	G5129	2122
G279	G363	2123
G241	G4066	2123
G168	G2771	2124
G59	G4235	2124
G147	G2934	2125
G241	G5826	2125
G279	G2531	2126
G59	G5919	2126
G59	G2175	2127
G279	G2785	2127
G59	G2790	2128
G65	G4610	2128
G279	G3785	2129
G59	G5642	2129
G59	G1070	2130
G91	G2387	2130
G59	G2643	2131
G304	G4271	2131
G59	G4228	2132
G304	G5117	2132
G313	G5129	2133
G59	G5455	2133
G285	G1179	2134
G59	G5593	2134
G241	G989	2135
G313	G2186	2135
G241	G1225	2136
G285	G3638	2136
G224	G2594	2137
G81	G4429	2137
G224	G3394	2138
G91	G4452	2138
G224	G1050	2139
G312	G1795	2139
G224	G1158	2140
G279	G4931	2140
G224	G2244	2141
G252	G3358	2141
G224	G2441	2142
G279	G5016	2142
G224	G175	2143
G173	G4111	2143
G224	G434	2144
G312	G2996	2144
G181	G2659	2145
G224	G3462	2145
G252	G2405	2146
G224	G5336	2146
G252	G1323	2147
G59	G1557	2147
G59	G72	2148
G252	G1486	2148
G137	G1583	2149
G59	G2825	2149
G241	G2757	2150
G313	G3748	2150
G308	G4346	2151
G241	G5604	2151
G241	G676	2152
G279	G5305	2152
G241	G1253	2153
G304	G4567	2153
G222	G125	2154
G241	G2494	2154
G81	G1484	2155
G241	G5779	2155
G59	G511	2156
G81	G1843	2156
G224	G4023	2157
G173	G5825	2157
G224	G873	2158
G316	G5093	2158
G316	G2367	2159
G318	G2672	2159
G3	G748	2160
G224	G5394	2160
G224	G251	2161
G312	G5460	2161
G125	G222	2162
G224	G752	2162
G224	G1479	2163
G308	G5284	2163
G224	G1487	2164
G132	G2309	2164
G132	G526	2165
G224	G2245	2165
G191	G2925	2166
G178	G3797	2166
G224	G4843	2167
G62	G5498	2167
G91	G4731	2168
G224	G5041	2168
G304	G2660	2169
G224	G5064	2169
G231	G3417	2170
G318	G3665	2170
G52	G3820	2171
G191	G4857	2171
G191	G1894	2172
G130	G5550	2172
G318	G2546	2173
G304	G5532	2173
G59	G3068	2174
G304	G3294	2174
G304	G4067	2175
G59	G4241	2175
G33	G1255	2176
G241	G4274	2176
G252	G2727	2177
G241	G4345	2177
G241	G5414	2178
G252	G5722	2178
G3	G3364	2179
G59	G5906	2179
G241	G112	2180
G137	G1081	2180
G241	G4051	2181
G158	G4443	2181
G312	G4088	2182
G241	G5208	2182
G204	G158	2183
G59	G1286	2183
G265	G1131	2184
G59	G3674	2184
G252	G2830	2185
G59	G3760	2185
G312	G2541	2186
G224	G4841	2186
G224	G739	2187
G252	G5080	2187
G224	G945	2188
G52	G3229	2188
G224	G1499	2189
G3	G2441	2189
G158	G204	2190
G224	G4626	2190
G158	G4902	2191
G224	G5141	2191
G59	G4211	2192
G168	G4313	2192
G239	G2926	2193
G241	G4184	2193
G224	G772	2194
G300	G3168	2194
G224	G1320	2195
G312	G2902	2195
G224	G1403	2196
G183	G4963	2196
G73	G2124	2197
G224	G3309	2197
G204	G280	2198
G224	G3921	2198
G62	G1008	2199
G224	G4807	2199
G59	G2867	2200
G312	G4478	2200
G313	G814	2201
G241	G2495	2201
G252	G2716	2202
G241	G3228	2202
G252	G2824	2203
G241	G4256	2203
G252	G3188	2204
G241	G5237	2204
G241	G3520	2205
G252	G4545	2205
G308	G4029	2206
G241	G5035	2206
G59	G295	2207
G321	G3646	2207
G280	G204	2208
G59	G3940	2208
G279	G4492	2209
G59	G4608	2209
G59	G4634	2210
G178	G5550	2210
G304	G2232	2211
G59	G5462	2211
G312	G3479	2212
G224	G5393	2212
G252	G2295	2213
G224	G5095	2213
G224	G888	2214
G3	G2295	2214
G224	G3842	2215
G132	G5329	2215
G168	G1459	2216
G224	G5804	2216
G224	G176	2217
G62	G2108	2217
G224	G1880	2218
G3	G3611	2218
G81	G3286	2219
G224	G3403	2219
G312	G1327	2220
G224	G4016	2220
G312	G1609	2221
G224	G4961	2221
G279	G4469	2222
G318	G5176	2222
G73	G2901	2223
G318	G5901	2223
G59	G1378	2224
G173	G1765	2224
G59	G1835	2225
G132	G4376	2225
G279	G1751	2226
G59	G2555	2226
G59	G2857	2227
G279	G4648	2227
G280	G1473	2228
G59	G3140	2228
G318	G3166	2229
G316	G4832	2229
G59	G3974	2230
G3	G4078	2230
G3	G1407	2231
G59	G4238	2231
G178	G2101	2232
G59	G4633	2232
G183	G5498	2233
G59	G5730	2233
G191	G2352	2234
G181	G2899	2234
G241	G2102	2235
G62	G4111	2235
G164	G3472	2236
G241	G3906	2236
G241	G475	2237
G132	G1146	2237
G59	G339	2238
G313	G4731	2238
G59	G1154	2239
G313	G2354	2239
G308	G1146	2240
G59	G2954	2240
G158	G720	2241
G59	G3243	2241
G178	G538	2242
G59	G5541	2242
G59	G3020	2243
G158	G5573	2243
G91	G5300	2244
G59	G5797	2244
G279	G3277	2245
G59	G3570	2245
G241	G2472	2246
G91	G3332	2246
G158	G2018	2247
G241	G4244	2247
G279	G881	2248
G224	G4237	2248
G224	G461	2249
G279	G3466	2249
G252	G912	2250
G224	G2658	2250
G224	G2970	2251
G130	G4065	2251
G224	G3435	2252
G130	G4268	2252
G252	G3674	2253
G224	G5499	2253
G224	G1106	2254
G81	G1578	2254
G178	G2099	2255
G224	G4288	2255
G279	G1813	2256
G241	G2038	2256
G241	G3112	2257
G91	G3685	2257
G59	G194	2258
G168	G1912	2258
G59	G3600	2259
G231	G4901	2259
G168	G5016	2260
G59	G5501	2260
G241	G1086	2261
G52	G2562	2261
G265	G1227	2262
G241	G5770	2262
G59	G1556	2263
G130	G2075	2263
G59	G1808	2264
G178	G2718	2264
G59	G2093	2265
G81	G5792	2265
G59	G2564	2266
G137	G3257	2266
G3	G3146	2267
G59	G3548	2267
G252	G1761	2268
G59	G3874	2268
G178	G1906	2269
G59	G5169	2269
G241	G106	2270
G3	G4993	2270
G241	G2471	2271
G307	G5115	2271
G241	G4302	2272
G307	G4612	2272
G130	G132	2273
G224	G2819	2273
G224	G2473	2274
G81	G3513	2274
G96	G130	2275
G224	G2729	2275
G33	G4769	2276
G224	G5344	2276
G168	G3498	2277
G241	G4118	2277
G224	G970	2278
G52	G3636	2278
G168	G786	2279
G224	G1166	2279
G62	G1987	2280
G191	G2478	2280
G313	G2101	2281
G224	G3203	2281
G173	G1070	2282
G191	G3676	2282
G224	G4171	2283
G173	G5514	2283
G313	G2665	2284
G224	G5541	2284
G132	G130	2285
G224	G5639	2285
G59	G2980	2286
G178	G5408	2286
G130	G96	2287
G59	G3324	2287
G130	G3448	2288
G59	G4765	2288
G312	G3163	2289
G59	G5478	2289
G318	G806	2290
G91	G2665	2290
G318	G1325	2291
G52	G2792	2291
G318	G1497	2292
G73	G3636	2292
G318	G1580	2293
G52	G3117	2293
G318	G2781	2294
G173	G4376	2294
G191	G359	2295
G173	G5115	2295
G318	G359	2296
G312	G4631	2296
G241	G387	2297
G181	G4897	2297
G241	G406	2298
G132	G1530	2298
G241	G1660	2299
G178	G2905	2299
G241	G1727	2300
G132	G3879	2300
G178	G3273	2301
G241	G5904	2301
G59	G1550	2302
G280	G3229	2302
G59	G2823	2303
G313	G3257	2303
G59	G4767	2304
G183	G5881	2304
G130	G4832	2305
G59	G5239	2305
G304	G1228	2306
G59	G5320	2306
G173	G1086	2307
G59	G5323	2307
G313	G560	2308
G224	G803	2308
G224	G3012	2309
G204	G3020	2309
G224	G988	2310
G130	G1716	2310
G224	G1145	2311
G168	G3017	2311
G224	G1361	2312
G168	G4683	2312
G224	G2566	2313
G279	G3220	2313
G132	G2145	2314
G224	G3823	2314
G178	G370	2315
G224	G3875	2315
G304	G4984	2316
G224	G5882	2316
G59	G410	2317
G312	G5808	2317
G59	G553	2318
G130	G792	2318
G59	G1022	2319
G252	G1876	2319
G59	G2498	2320
G252	G4271	2320
G3	G812	2321
G59	G2540	2321
G3	G2186	2322
G59	G4489	2322
G59	G5215	2323
G304	G5329	2323
G241	G287	2324
G313	G4247	2324
G183	G1130	2325
G241	G2506	2325
G265	G1521	2326
G241	G3154	2326
G91	G3781	2327
G59	G5137	2327
G59	G155	2328
G252	G5629	2328
G204	G504	2329
G59	G1298	2329
G183	G1241	2330
G59	G2432	2330
G62	G1625	2331
G59	G2843	2331
G59	G3763	2332
G62	G4791	2332
G59	G3905	2333
G81	G5584	2333
G279	G1416	2334
G59	G3936	2334
G279	G2386	2335
G59	G3938	2335
G312	G3814	2336
G59	G4996	2336
G279	G3188	2337
G59	G5937	2337
G279	G304	2338
G241	G2743	2338
G313	G881	2339
G241	G1423	2339
G313	G3466	2340
G241	G4755	2340
G132	G2140	2341
G241	G5046	2341
G59	G88	2342
G304	G1341	2342
G304	G279	2343
G59	G1244	2343
G158	G4376	2344
G59	G4864	2344
G224	G4260	2345
G312	G5008	2345
G224	G569	2346
G308	G3323	2346
G168	G558	2347
G224	G1348	2347
G224	G2714	2348
G168	G2945	2348
G130	G158	2349
G59	G5522	2349
G224	G319	2350
G279	G5435	2350
G224	G1936	2351
G91	G2309	2351
G91	G3142	2352
G224	G3204	2352
G62	G1473	2353
G224	G5068	2353
G62	G4803	2354
G318	G5135	2354
G241	G775	2355
G304	G1761	2355
G241	G1711	2356
G312	G4469	2356
G241	G1771	2357
G178	G3277	2357
G158	G130	2358
G241	G5127	2358
G300	G2150	2359
G318	G5741	2359
G59	G47	2360
G158	G1765	2360
G59	G899	2361
G178	G2277	2361
G308	G632	2362
G59	G1359	2362
G307	G132	2363
G59	G1919	2363
G279	G1427	2364
G59	G3264	2364
G59	G5445	2365
G304	G5525	2365
G183	G4324	2366
G59	G5528	2366
G168	G5455	2367
G59	G5638	2367
G59	G200	2368
G304	G1702	2368
G59	G622	2369
G52	G5093	2369
G59	G1200	2370
G81	G3277	2370
G313	G1459	2371
G59	G2921	2371
G59	G3902	2372
G312	G4534	2372
G252	G1185	2373
G241	G4124	2373
G59	G33	2374
G62	G4902	2374
G59	G1906	2375
G158	G3210	2375
G59	G4219	2376
G316	G4452	2376
G132	G307	2377
G59	G4417	2377
G279	G3006	2378
G59	G5588	2378
G224	G617	2379
G279	G4443	2379
G308	G2613	2380
G224	G4446	2380
G224	G1365	2381
G137	G3846	2381
G224	G2131	2382
G63	G3807	2382
G224	G2550	2383
G91	G5542	2383
G62	G316	2384
G224	G3239	2384
G168	G1121	2385
G224	G4222	2385
G224	G5153	2386
G168	G5532	2386
G252	G1427	2387
G224	G5273	2387
G168	G3294	2388
G224	G5630	2388
G3	G4429	2389
G59	G5148	2389
G304	G1803	2390
G224	G2273	2390
G224	G2793	2391
G81	G4814	2391
G224	G3080	2392
G312	G3294	2392
G316	G62	2393
G224	G3183	2393
G178	G1186	2394
G224	G5451	2394
G260	G2357	2395
G224	G5491	2395
G91	G3163	2396
G224	G5869	2396
G73	G2969	2397
G224	G5915	2397
G224	G281	2398
G297	G4788	2398
G91	G1630	2399
G224	G2207	2399
G59	G63	2400
G168	G1352	2400
G59	G538	2401
G168	G2644	2401
G59	G1622	2402
G304	G4476	2402
G59	G3367	2403
G62	G5514	2403
G313	G1609	2404
G59	G3521	2404
G313	G4082	2405
G59	G4443	2405
G252	G1789	2406
G59	G4994	2406
G252	G1846	2407
G241	G2790	2407
G313	G3177	2408
G241	G3250	2408
G279	G2060	2409
G241	G3643	2409
G59	G1324	2410
G285	G5452	2410
G59	G2836	2411
G3	G2971	2411
G313	G1456	2412
G59	G3401	2412
G59	G3637	2413
G158	G3835	2413
G224	G3090	2414
G307	G5093	2414
G307	G158	2415
G224	G4497	2415
G59	G4553	2416
G285	G5513	2416
G224	G517	2417
G307	G3101	2417
G191	G767	2418
G265	G2151	2418
G224	G2433	2419
G73	G4476	2419
G224	G2578	2420
G204	G4832	2420
G224	G3027	2421
G130	G3210	2421
G224	G3534	2422
G168	G5239	2422
G168	G2186	2423
G224	G3573	2423
G168	G3858	2424
G224	G3927	2424
G168	G4271	2425
G224	G4849	2425
G224	G1548	2426
G313	G5553	2426
G318	G4465	2427
G279	G4628	2427
G132	G3323	2428
G191	G5412	2428
G132	G3068	2429
G241	G3627	2429
G3	G1863	2430
G191	G3667	2430
G313	G3016	2431
G241	G5096	2431
G59	G876	2432
G158	G2108	2432
G59	G1724	2433
G173	G4379	2433
G59	G1740	2434
G252	G5287	2434
G313	G4234	2435
G59	G4456	2435
G59	G4748	2436
G313	G5825	2436
G158	G307	2437
G318	G5567	2437
G59	G1397	2438
G158	G2002	2438
G59	G1456	2439
G168	G1484	2439
G59	G1853	2440
G168	G2564	2440
G59	G1991	2441
G126	G5093	2441
G91	G1456	2442
G59	G3095	2442
G279	G2361	2443
G59	G3436	2443
G279	G2602	2444
G59	G4693	2444
G241	G3784	2445
G279	G4974	2445
G59	G1325	2446
G279	G5137	2446
G279	G2849	2447
G241	G5616	2447
G59	G30	2448
G279	G5610	2448
G59	G323	2449
G279	G5436	2449
G62	G435	2450
G59	G922	2450
G252	G1121	2451
G59	G1248	2451
G59	G1496	2452
G164	G2387	2452
G91	G482	2453
G59	G5084	2453
G91	G2101	2454
G59	G5554	2454
G224	G1907	2455
G91	G2413	2455
G224	G2039	2456
G168	G4501	2456
G224	G830	2457
G312	G5350	2457
G62	G621	2458
G224	G1137	2458
G252	G560	2459
G224	G4489	2459
G224	G1	2460
G132	G4968	2460
G224	G45	2461
G279	G3744	2461
G224	G359	2462
G252	G2984	2462
G224	G1122	2463
G304	G1287	2463
G304	G1672	2464
G224	G1762	2464
G224	G2086	2465
G313	G3498	2465
G158	G2613	2466
G224	G4660	2466
G59	G4257	2467
G313	G5619	2467
G281	G2926	2468
G59	G4719	2468
G241	G1171	2469
G308	G1856	2469
G137	G783	2470
G241	G5464	2470
G224	G583	2471
G304	G4335	2471
G183	G1765	2472
G224	G4412	2472
G279	G1006	2473
G241	G3478	2473
G279	G2413	2474
G241	G4806	2474
G304	G4815	2475
G241	G4829	2475
G312	G4633	2476
G241	G5335	2476
G62	G2075	2477
G59	G3390	2477
G59	G36	2478
G33	G3101	2478
G252	G2711	2479
G59	G4769	2479
G279	G4076	2480
G59	G5885	2480
G241	G161	2481
G288	G3749	2481
G204	G2606	2482
G241	G3952	2482
G81	G1287	2483
G224	G4296	2483
G224	G77	2484
G304	G1352	2484
G224	G493	2485
G252	G5845	2485
G173	G351	2486
G224	G1032	2486
G224	G914	2487
G91	G3926	2487
G168	G1152	2488
G224	G1893	2488
G204	G1591	2489
G224	G2841	2489
G137	G565	2490
G224	G3689	2490
G178	G2792	2491
G191	G2873	2491
G191	G3386	2492
G132	G5881	2492
G91	G2192	2493
G191	G3901	2493
G173	G2453	2494
G318	G4817	2494
G62	G2718	2495
G59	G3209	2495
G304	G3748	2496
G59	G4372	2496
G168	G2807	2497
G59	G5806	2497
G168	G3333	2498
G191	G3581	2498
G59	G32	2499
G33	G2649	2499
G59	G793	2500
G313	G3940	2500
G59	G2546	2501
G81	G3097	2501
G59	G2924	2502
G81	G5062	2502
G59	G2969	2503
G91	G4790	2503
G59	G933	2504
G313	G1512	2504
G304	G4234	2505
G241	G5022	2505
G241	G15	2506
G178	G795	2506
G241	G52	2507
G132	G1856	2507
G241	G1198	2508
G313	G5428	2508
G132	G2099	2509
G241	G2674	2509
G59	G1362	2510
G279	G5028	2510
G59	G1697	2511
G239	G2182	2511
G59	G2228	2512
G279	G4966	2512
G91	G1070	2513
G59	G3464	2513
G59	G3575	2514
G81	G5525	2514
G59	G5050	2515
G168	G5460	2515
G224	G492	2516
G231	G1081	2516
G224	G2892	2517
G126	G5514	2517
G224	G1323	2518
G81	G1543	2518
G91	G1306	2519
G224	G4668	2519
G279	G4094	2520
G224	G4873	2520
G59	G138	2521
G3	G3695	2521
G59	G1354	2522
G178	G4902	2522
G132	G1721	2523
G59	G2134	2523
G59	G2285	2524
G252	G5376	2524
G132	G2347	2525
G59	G4826	2525
G224	G478	2526
G279	G3729	2526
G178	G881	2527
G224	G3518	2527
G215	G504	2528
G224	G4428	2528
G241	G827	2529
G265	G2192	2529
G241	G2385	2530
G215	G3323	2530
G73	G2984	2531
G241	G3949	2531
G73	G5532	2532
G241	G5866	2532
G304	G2711	2533
G59	G5040	2533
G59	G1983	2534
G130	G2436	2534
G81	G814	2535
G59	G3402	2535
G168	G2944	2536
G59	G3441	2536
G73	G1287	2537
G59	G3670	2537
G65	G4117	2538
G59	G4712	2538
G312	G4040	2539
G59	G4777	2539
G173	G1186	2540
G59	G5371	2540
G304	G1472	2541
G59	G5374	2541
G279	G2020	2542
G59	G5886	2542
G241	G437	2543
G279	G4140	2543
G224	G857	2544
G239	G4985	2544
G224	G2067	2545
G312	G2295	2545
G224	G2629	2546
G239	G2837	2546
G239	G1801	2547
G224	G3256	2547
G224	G3281	2548
G3	G5460	2548
G241	G2588	2549
G252	G3887	2549
G224	G43	2550
G304	G4504	2550
G313	G479	2551
G224	G1057	2551
G224	G2963	2552
G91	G4724	2552
G62	G308	2553
G224	G4290	2553
G224	G4711	2554
G91	G5677	2554
G168	G907	2555
G191	G5184	2555
G241	G1865	2556
G168	G2969	2556
G241	G3834	2557
G91	G5822	2557
G81	G5300	2558
G241	G5902	2558
G59	G612	2559
G265	G2821	2559
G59	G686	2560
G265	G4476	2560
G91	G684	2561
G59	G808	2561
G59	G1406	2562
G243	G5933	2562
G164	G435	2563
G59	G2188	2563
G173	G1625	2564
G59	G4602	2564
G224	G262	2565
G313	G4459	2565
G224	G632	2566
G312	G1863	2566
G312	G3908	2567
G318	G5488	2567
G147	G355	2568
G318	G3268	2568
G279	G1362	2569
G318	G5331	2569
G59	G382	2570
G279	G1512	2570
G59	G729	2571
G279	G2684	2571
G59	G1573	2572
G313	G5829	2572
G132	G1179	2573
G59	G3393	2573
G65	G3163	2574
G59	G3922	2574
G313	G3294	2575
G59	G4530	2575
G204	G906	2576
G59	G5610	2576
G241	G75	2577
G252	G4628	2577
G3	G1121	2578
G241	G3544	2578
G59	G236	2579
G204	G2277	2579
G241	G1139	2580
G313	G1419	2580
G308	G2108	2581
G59	G2197	2581
G158	G1534	2582
G241	G2551	2582
G308	G62	2583
G241	G2557	2583
G279	G986	2584
G241	G2666	2584
G252	G3858	2585
G59	G4014	2585
G137	G656	2586
G59	G4402	2586
G252	G4744	2587
G59	G5096	2587
G168	G482	2588
G59	G5312	2588
G185	G483	2589
G59	G3727	2589
G241	G370	2590
G168	G2893	2590
G241	G2885	2591
G91	G3565	2591
G279	G439	2592
G241	G3110	2592
G279	G2405	2593
G241	G4217	2593
G59	G1971	2594
G279	G2951	2594
G312	G3641	2595
G224	G4349	2595
G241	G1878	2596
G308	G5358	2596
G224	G778	2597
G252	G3363	2597
G224	G890	2598
G279	G4655	2598
G224	G1470	2599
G158	G3229	2599
G224	G1606	2600
G158	G4452	2600
G132	G717	2601
G224	G3179	2601
G313	G2261	2602
G224	G3696	2602
G164	G178	2603
G224	G5038	2603
G312	G5093	2604
G224	G5659	2604
G224	G3407	2605
G279	G5811	2605
G130	G2457	2606
G224	G4953	2606
G168	G2410	2607
G59	G2508	2607
G178	G507	2608
G59	G3586	2608
G59	G3964	2609
G91	G5619	2609
G313	G2052	2610
G59	G4073	2610
G304	G2449	2611
G59	G4701	2611
G312	G4954	2612
G59	G5540	2612
G59	G5589	2613
G312	G5610	2613
G168	G1174	2614
G59	G5608	2614
G158	G1721	2615
G59	G5799	2615
G178	G164	2616
G241	G1837	2616
G132	G1148	2617
G224	G2903	2617
G224	G273	2618
G279	G5177	2618
G224	G3667	2619
G308	G5822	2619
G318	G4215	2620
G308	G5881	2620
G59	G2105	2621
G168	G3163	2621
G91	G3109	2622
G59	G3490	2622
G91	G678	2623
G224	G719	2623
G168	G1188	2624
G224	G3615	2624
G168	G2053	2625
G224	G3948	2625
G168	G3097	2626
G224	G5755	2626
G265	G81	2627
G318	G5294	2627
G241	G988	2628
G312	G1554	2628
G241	G3183	2629
G81	G3648	2629
G241	G3211	2630
G81	G5712	2630
G81	G265	2631
G224	G827	2631
G312	G4492	2632
G224	G4818	2632
G241	G240	2633
G132	G1393	2633
G241	G2447	2634
G137	G3492	2634
G252	G1304	2635
G241	G3387	2635
G241	G3917	2636
G81	G4335	2636
G173	G2944	2637
G318	G4299	2637
G307	G4346	2638
G241	G4738	2638
G191	G34	2639
G168	G678	2639
G168	G1710	2640
G59	G2164	2640
G59	G3258	2641
G158	G4968	2641
G313	G482	2642
G59	G3377	2642
G59	G4283	2643
G313	G4534	2643
G304	G313	2644
G59	G4469	2644
G81	G4078	2645
G59	G4869	2645
G59	G387	2646
G313	G2124	2646
G313	G304	2647
G59	G394	2647
G59	G879	2648
G316	G4902	2648
G59	G888	2649
G178	G2516	2649
G59	G951	2650
G304	G5016	2650
G59	G1347	2651
G316	G2436	2651
G59	G1727	2652
G178	G4667	2652
G59	G1893	2653
G252	G5542	2653
G168	G1813	2654
G59	G2087	2654
G68	G504	2655
G59	G2334	2655
G164	G1110	2656
G59	G3017	2656
G91	G2984	2657
G59	G3391	2657
G59	G3633	2658
G52	G4934	2658
G183	G538	2659
G59	G4299	2659
G91	G4628	2660
G59	G5547	2660
G241	G2712	2661
G73	G2807	2661
G59	G284	2662
G204	G2854	2662
G59	G2028	2663
G304	G2028	2663
G168	G1341	2664
G59	G3981	2664
G224	G2472	2665
G168	G3942	2665
G224	G5214	2666
G73	G5845	2666
G224	G1053	2667
G73	G5305	2667
G224	G1202	2668
G279	G2094	2668
G224	G2531	2669
G239	G4860	2669
G178	G1235	2670
G224	G5202	2670
G280	G4335	2671
G224	G5849	2671
G312	G394	2672
G59	G3160	2672
G312	G1456	2673
G59	G4367	2673
G280	G1119	2674
G224	G3396	2674
G178	G2147	2675
G224	G3698	2675
G224	G4362	2676
G168	G5811	2676
G224	G4430	2677
G304	G5644	2677
G59	G2213	2678
G173	G3020	2678
G81	G3	2679
G59	G3016	2679
G81	G2830	2680
G59	G4336	2680
G178	G3257	2681
G59	G4791	2681
G312	G1861	2682
G59	G5569	2682
G59	G1169	2683
G312	G2363	2683
G241	G569	2684
G312	G2454	2684
G241	G885	2685
G279	G1674	2685
G241	G1385	2686
G252	G4272	2686
G241	G1663	2687
G279	G5287	2687
G304	G1713	2688
G241	G2488	2688
G304	G5158	2689
G241	G5389	2689
G59	G1708	2690
G252	G4636	2690
G59	G2103	2691
G191	G3074	2691
G3	G81	2692
G59	G5762	2692
G241	G3212	2693
G3	G4271	2693
G91	G1716	2694
G241	G4692	2694
G81	G1563	2695
G241	G5051	2695
G239	G3077	2696
G241	G5507	2696
G241	G116	2697
G62	G4724	2697
G91	G4980	2698
G241	G5083	2698
G59	G73	2699
G215	G2896	2699
G59	G110	2700
G81	G4232	2700
G59	G1250	2701
G252	G2381	2701
G59	G1290	2702
G252	G4035	2702
G59	G1582	2703
G279	G4508	2703
G59	G1904	2704
G204	G5677	2704
G313	G1873	2705
G59	G2095	2705
G285	G1880	2706
G59	G4547	2706
G224	G3665	2707
G168	G5270	2707
G224	G87	2708
G81	G4696	2708
G224	G171	2709
G313	G3333	2709
G224	G240	2710
G313	G5509	2710
G224	G665	2711
G178	G5309	2711
G224	G2173	2712
G312	G3555	2712
G285	G4769	2713
G224	G5688	2713
G3	G1416	2714
G318	G5580	2714
G224	G937	2715
G130	G1554	2715
G312	G1247	2716
G224	G1825	2716
G224	G3106	2717
G178	G5204	2717
G318	G1347	2718
G308	G3210	2718
G168	G1873	2719
G59	G2531	2719
G168	G2830	2720
G59	G4264	2720
G130	G3931	2721
G59	G4656	2721
G168	G1635	2722
G59	G5172	2722
G252	G2363	2723
G59	G5887	2723
G318	G619	2724
G158	G5358	2724
G173	G1554	2725
G191	G4223	2725
G241	G3584	2726
G178	G3766	2726
G318	G1735	2727
G132	G5295	2727
G241	G3666	2728
G313	G4718	2728
G59	G1203	2729
G183	G1447	2729
G59	G1997	2730
G168	G5438	2730
G126	G158	2731
G59	G4422	2731
G59	G778	2732
G168	G1725	2732
G59	G949	2733
G52	G2367	2733
G312	G635	2734
G59	G1606	2734
G59	G2227	2735
G313	G4633	2735
G59	G2985	2736
G304	G4974	2736
G224	G2284	2737
G81	G2449	2737
G204	G1008	2738
G59	G3881	2738
G204	G1716	2739
G59	G4591	2739
G241	G2758	2740
G312	G4439	2740
G59	G405	2741
G313	G2386	2741
G3	G998	2742
G59	G1854	2742
G158	G126	2743
G59	G2400	2743
G304	G3363	2744
G59	G3376	2744
G300	G3335	2745
G59	G4048	2745
G59	G4288	2746
G158	G5295	2746
G265	G2381	2747
G59	G5213	2747
G91	G5553	2748
G59	G5763	2748
G91	G2347	2749
G59	G5775	2749
G224	G193	2750
G168	G4152	2750
G224	G1157	2751
G168	G5471	2751
G224	G1478	2752
G204	G2457	2752
G241	G547	2753
G168	G1776	2753
G241	G1817	2754
G183	G2011	2754
G241	G3854	2755
G313	G4562	2755
G241	G3874	2756
G312	G4263	2756
G3	G424	2757
G241	G4918	2757
G313	G2972	2758
G241	G5746	2758
G59	G788	2759
G173	G986	2759
G312	G1667	2760
G59	G5105	2760
G241	G66	2761
G178	G5593	2761
G241	G2946	2762
G168	G3926	2762
G158	G3879	2763
G241	G5541	2763
G132	G1635	2764
G59	G1987	2764
G279	G2034	2765
G59	G2398	2765
G59	G4056	2766
G183	G4832	2766
G59	G4092	2767
G130	G5093	2767
G91	G1397	2768
G59	G4250	2768
G62	G523	2769
G241	G3537	2769
G224	G1786	2770
G62	G4977	2770
G312	G986	2771
G224	G4812	2771
G130	G239	2772
G241	G2918	2772
G65	G4790	2773
G241	G5403	2773
G91	G1447	2774
G224	G1890	2774
G81	G1609	2775
G224	G2226	2775
G224	G2285	2776
G312	G4078	2776
G224	G2632	2777
G308	G5098	2777
G91	G1398	2778
G224	G3549	2778
G224	G4031	2779
G178	G5825	2779
G304	G1456	2780
G224	G4393	2780
G300	G2899	2781
G191	G4653	2781
G239	G130	2782
G224	G5514	2782
G318	G867	2783
G280	G906	2783
G224	G348	2784
G168	G3006	2784
G191	G555	2785
G279	G1779	2785
G308	G1534	2786
G318	G1963	2786
G91	G2108	2787
G224	G2365	2787
G224	G2704	2788
G52	G3719	2788
G130	G2367	2789
G224	G2838	2789
G224	G3343	2790
G181	G5597	2790
G318	G3993	2791
G3	G4210	2791
G307	G1881	2792
G224	G4162	2792
G62	G3020	2793
G224	G4197	2793
G59	G839	2794
G73	G3097	2794
G59	G1578	2795
G73	G3332	2795
G191	G1926	2796
G73	G5052	2796
G59	G2161	2797
G168	G4392	2797
G318	G4581	2798
G65	G5597	2798
G279	G523	2799
G191	G1620	2799
G318	G1907	2800
G252	G3781	2800
G178	G2145	2801
G241	G5288	2801
G313	G1693	2802
G59	G4134	2802
G312	G1315	2803
G59	G4561	2803
G222	G4358	2804
G59	G5254	2804
G81	G4984	2805
G59	G5907	2805
G241	G377	2806
G313	G5117	2806
G241	G776	2807
G313	G4815	2807
G241	G1470	2808
G178	G5800	2808
G59	G53	2809
G91	G4092	2809
G59	G399	2810
G252	G870	2810
G52	G504	2811
G59	G1067	2811
G59	G1179	2812
G168	G3117	2812
G178	G1993	2813
G59	G2048	2813
G59	G2668	2814
G168	G3940	2814
G91	G2824	2815
G59	G4987	2815
G59	G1088	2816
G304	G2082	2816
G59	G2099	2817
G304	G2101	2817
G59	G3048	2818
G81	G5435	2818
G279	G472	2819
G59	G5796	2819
G241	G620	2820
G279	G2580	2820
G241	G1275	2821
G279	G4631	2821
G241	G4170	2822
G279	G5777	2822
G125	G1466	2823
G241	G4267	2823
G241	G1692	2824
G312	G5255	2824
G241	G1750	2825
G91	G2391	2825
G224	G4404	2826
G168	G5896	2826
G241	G254	2827
G260	G694	2827
G304	G2879	2828
G224	G3153	2828
G59	G1436	2829
G81	G3641	2829
G224	G11	2830
G81	G2785	2830
G224	G81	2831
G3	G961	2831
G224	G385	2832
G252	G4602	2832
G224	G498	2833
G308	G3714	2833
G224	G1437	2834
G178	G4379	2834
G224	G3681	2835
G178	G5768	2835
G224	G4172	2836
G308	G4452	2836
G224	G408	2837
G91	G1682	2837
G224	G1060	2838
G265	G4441	2838
G224	G1671	2839
G91	G2449	2839
G224	G1872	2840
G91	G2002	2840
G224	G2312	2841
G91	G5149	2841
G224	G2720	2842
G164	G2779	2842
G279	G814	2843
G224	G2980	2843
G252	G3063	2844
G224	G3250	2844
G304	G800	2845
G224	G3821	2845
G312	G645	2846
G59	G1086	2846
G59	G1146	2847
G132	G1447	2847
G59	G2295	2848
G132	G4324	2848
G59	G2482	2849
G132	G4694	2849
G59	G4318	2850
G239	G4934	2850
G137	G3225	2851
G59	G5492	2851
G241	G213	2852
G279	G1795	2852
G279	G1185	2853
G241	G4086	2853
G241	G2791	2854
G279	G3470	2854
G241	G901	2855
G279	G2108	2855
G304	G2307	2856
G241	G2717	2856
G59	G704	2857
G63	G3402	2857
G59	G1327	2858
G168	G3674	2858
G59	G1571	2859
G168	G4803	2859
G59	G2276	2860
G168	G3730	2860
G59	G5386	2861
G168	G5853	2861
G59	G632	2862
G81	G4035	2862
G285	G511	2863
G59	G2192	2863
G224	G3542	2864
G285	G3845	2864
G224	G2128	2865
G178	G2944	2865
G224	G2183	2866
G62	G3101	2866
G224	G619	2867
G304	G2354	2867
G224	G742	2868
G231	G3382	2868
G224	G1256	2869
G312	G2449	2869
G224	G1833	2870
G168	G4265	2870
G224	G2662	2871
G158	G2779	2871
G224	G2851	2872
G304	G3519	2872
G59	G311	2873
G178	G368	2873
G59	G3215	2874
G132	G5760	2874
G313	G464	2875
G59	G4800	2875
G285	G3257	2876
G318	G4420	2876
G91	G1011	2877
G241	G1761	2877
G313	G504	2878
G241	G1774	2878
G224	G655	2879
G3	G5329	2879
G224	G1754	2880
G168	G2368	2880
G168	G3280	2881
G224	G5452	2881
G241	G268	2882
G91	G4135	2882
G241	G426	2883
G168	G5080	2883
G318	G558	2884
G252	G3466	2884
G313	G2804	2885
G318	G2957	2885
G318	G5387	2886
G158	G5746	2886
G59	G355	2887
G173	G3210	2887
G318	G4429	2888
G312	G4545	2888
G318	G3434	2889
G312	G5509	2889
G59	G544	2890
G252	G1701	2890
G178	G1279	2891
G59	G2607	2891
G178	G2052	2892
G59	G5476	2892
G241	G622	2893
G316	G3466	2893
G3	G1486	2894
G241	G4512	2894
G178	G1593	2895
G241	G5500	2895
G241	G1028	2896
G239	G2827	2896
G241	G1441	2897
G158	G3142	2897
G224	G639	2898
G158	G4324	2898
G239	G2031	2899
G241	G5105	2899
G224	G1372	2900
G91	G2052	2900
G265	G516	2901
G224	G1568	2901
G224	G2136	2902
G204	G3448	2902
G33	G565	2903
G224	G3771	2903
G52	G1429	2904
G224	G4629	2904
G224	G2055	2905
G164	G2075	2905
G168	G2216	2906
G224	G2816	2906
G59	G716	2907
G304	G1521	2907
G59	G1132	2908
G252	G4232	2908
G59	G1274	2909
G252	G4242	2909
G59	G1851	2910
G252	G4633	2910
G59	G3505	2911
G313	G5883	2911
G102	G173	2912
G59	G3540	2912
G59	G4984	2913
G91	G5648	2913
G173	G102	2914
G241	G2466	2914
G91	G4001	2915
G241	G4526	2915
G59	G1198	2916
G279	G1653	2916
G59	G2254	2917
G239	G3257	2917
G59	G2272	2918
G137	G2388	2918
G59	G2886	2919
G3	G4666	2919
G308	G4902	2920
G59	G5217	2920
G63	G250	2921
G224	G1084	2921
G224	G1238	2922
G91	G5601	2922
G191	G2523	2923
G73	G3294	2923
G73	G2879	2924
G224	G3196	2924
G73	G2971	2925
G224	G3452	2925
G224	G5139	2926
G285	G5399	2926
G59	G767	2927
G252	G3333	2927
G59	G3836	2928
G321	G5302	2928
G178	G2844	2929
G59	G5135	2929
G224	G266	2930
G215	G5883	2930
G224	G1637	2931
G132	G4984	2931
G224	G1888	2932
G158	G3323	2932
G224	G2104	2933
G81	G4636	2933
G250	G63	2934
G224	G2504	2934
G279	G878	2935
G224	G2591	2935
G158	G1714	2936
G318	G3281	2936
G252	G2351	2937
G191	G4434	2937
G241	G985	2938
G52	G5417	2938
G318	G2803	2939
G81	G4099	2939
G241	G3136	2940
G312	G3826	2940
G321	G1085	2941
G318	G3730	2941
G59	G828	2942
G279	G1776	2942
G59	G1225	2943
G279	G2754	2943
G59	G1400	2944
G279	G4439	2944
G59	G1647	2945
G279	G5720	2945
G59	G1891	2946
G279	G5881	2946
G168	G2094	2947
G59	G2525	2947
G59	G2705	2948
G168	G2852	2948
G241	G3115	2949
G281	G5097	2949
G308	G2882	2950
G241	G3823	2950
G96	G4178	2951
G241	G4350	2951
G158	G598	2952
G241	G5451	2952
G252	G3942	2953
G318	G4336	2953
G3	G3781	2954
G191	G5127	2954
G318	G2732	2955
G137	G5114	2955
G312	G3103	2956
G191	G4144	2956
G62	G2453	2957
G241	G2978	2957
G168	G2082	2958
G59	G2978	2958
G59	G1879	2959
G91	G4824	2959
G59	G2426	2960
G91	G4974	2960
G59	G2900	2961
G204	G5093	2961
G241	G3989	2962
G279	G4323	2962
G279	G3	2963
G241	G5383	2963
G279	G558	2964
G241	G5218	2964
G241	G259	2965
G279	G5255	2965
G241	G2260	2966
G81	G4618	2966
G241	G2616	2967
G81	G5305	2967
G241	G3614	2968
G304	G4535	2968
G241	G3765	2969
G304	G5460	2969
G241	G4868	2970
G158	G5405	2970
G59	G83	2971
G3	G279	2971
G59	G1060	2972
G312	G4001	2972
G59	G1789	2973
G304	G5878	2973
G59	G2369	2974
G279	G3289	2974
G59	G2386	2975
G279	G4610	2975
G279	G531	2976
G59	G3588	2976
G91	G1761	2977
G59	G4646	2977
G178	G906	2978
G59	G4867	2978
G224	G1178	2979
G252	G1863	2979
G224	G1638	2980
G304	G3116	2980
G204	G1070	2981
G224	G5418	2981
G224	G48	2982
G330	G5870	2982
G224	G1758	2983
G173	G2924	2983
G178	G2401	2984
G224	G2797	2984
G307	G2453	2985
G224	G3799	2985
G224	G5065	2986
G126	G5498	2986
G164	G1992	2987
G241	G3291	2987
G52	G2804	2988
G241	G5160	2988
G224	G292	2989
G168	G4824	2989
G224	G519	2990
G130	G1383	2990
G224	G1207	2991
G313	G2082	2991
G91	G674	2992
G224	G1899	2992
G224	G2009	2993
G173	G2436	2993
G224	G2334	2994
G304	G2368	2994
G81	G1607	2995
G224	G3779	2995
G81	G4263	2996
G224	G5223	2996
G312	G998	2997
G224	G5441	2997
G312	G5850	2998
G224	G5934	2998
G59	G333	2999
G313	G5460	2999
G59	G417	3000
G313	G5722	3000
G59	G1437	3001
G158	G4985	3001
G132	G697	3002
G59	G1742	3002
G59	G2071	3003
G313	G3479	3003
G178	G1856	3004
G241	G2703	3004
G178	G2140	3005
G241	G3062	3005
G132	G393	3006
G241	G3310	3006
G132	G656	3007
G59	G3716	3007
G137	G4657	3008
G59	G5499	3008
G59	G115	3009
G3	G4648	3009
G59	G1814	3010
G313	G5498	3010
G178	G1787	3011
G59	G3468	3011
G91	G2711	3012
G241	G2762	3012
G91	G435	3013
G241	G3167	3013
G81	G1459	3014
G241	G3261	3014
G81	G2660	3015
G241	G3464	3015
G168	G3177	3016
G241	G5049	3016
G241	G1565	3017
G102	G2649	3017
G304	G1609	3018
G241	G1911	3018
G318	G936	3019
G81	G3922	3019
G224	G4059	3020
G81	G5532	3020
G130	G1255	3021
G224	G4277	3021
G252	G3016	3022
G224	G4299	3022
G308	G2718	3023
G224	G4945	3023
G178	G4319	3024
G224	G5444	3024
G318	G502	3025
G132	G3857	3025
G224	G24	3026
G91	G4313	3026
G224	G163	3027
G312	G2771	3027
G224	G1350	3028
G239	G2508	3028
G308	G1186	3029
G224	G2231	3029
G91	G3714	3030
G224	G3801	3030
G224	G3834	3031
G91	G5455	3031
G81	G1271	3032
G224	G3966	3032
G224	G4531	3033
G73	G5553	3033
G63	G2959	3034
G224	G4890	3034
G191	G1164	3035
G73	G3674	3035
G73	G2368	3036
G318	G3441	3036
G73	G1237	3037
G318	G5196	3037
G73	G2698	3038
G318	G3184	3038
G191	G1061	3039
G73	G5460	3039
G312	G472	3040
G318	G3455	3040
G318	G1128	3041
G312	G5088	3041
G59	G1465	3042
G65	G5163	3042
G59	G4458	3043
G285	G4977	3043
G73	G2818	3044
G59	G4937	3044
G313	G2449	3045
G59	G5756	3045
G313	G4767	3046
G59	G5882	3046
G224	G36	3047
G279	G2913	3047
G312	G812	3048
G224	G3266	3048
G312	G4636	3049
G224	G5584	3049
G224	G2406	3050
G252	G4392	3050
G224	G3036	3051
G252	G5387	3051
G158	G2312	3052
G224	G3495	3052
G158	G3472	3053
G224	G3683	3053
G224	G3989	3054
G3	G5619	3054
G304	G3861	3055
G224	G5626	3055
G241	G1587	3056
G307	G2457	3056
G241	G3965	3057
G168	G4610	3057
G307	G3020	3058
G241	G5177	3058
G224	G627	3059
G307	G1682	3059
G224	G2597	3060
G252	G5883	3060
G173	G1130	3061
G224	G2874	3061
G81	G3466	3062
G224	G3715	3062
G279	G2716	3063
G224	G3863	3063
G224	G4596	3064
G279	G5509	3064
G3	G1427	3065
G224	G5539	3065
G59	G485	3066
G312	G1912	3066
G52	G1473	3067
G241	G2200	3067
G59	G2292	3068
G279	G2698	3068
G59	G2929	3069
G178	G5371	3069
G312	G1630	3070
G59	G3112	3070
G81	G2944	3071
G59	G3253	3071
G3	G363	3072
G59	G3671	3072
G3	G604	3073
G241	G4095	3073
G3	G430	3074
G59	G4187	3074
G241	G283	3075
G178	G1554	3075
G81	G504	3076
G241	G4880	3076
G241	G1709	3077
G91	G5884	3077
G59	G539	3078
G280	G3448	3078
G279	G1327	3079
G59	G3698	3079
G279	G2998	3080
G59	G4713	3080
G241	G2903	3081
G279	G4803	3081
G241	G162	3082
G91	G3479	3082
G215	G5422	3083
G241	G5857	3083
G59	G310	3084
G168	G935	3084
G81	G645	3085
G59	G741	3085
G59	G2667	3086
G81	G4968	3086
G59	G2810	3087
G3	G3820	3087
G81	G1486	3088
G59	G3216	3088
G313	G2541	3089
G59	G3437	3089
G313	G4814	3090
G59	G5675	3090
G313	G4683	3091
G224	G5430	3091
G158	G697	3092
G224	G3245	3092
G304	G1152	3093
G224	G3372	3093
G191	G3783	3094
G304	G4265	3094
G318	G3783	3095
G313	G4616	3095
G91	G870	3096
G224	G4091	3096
G224	G5046	3097
G204	G5518	3097
G224	G5090	3098
G265	G5525	3098
G241	G1964	3099
G91	G1987	3099
G91	G3636	3100
G59	G3889	3100
G168	G3109	3101
G59	G3968	3101
G130	G2972	3102
G59	G4738	3102
G279	G1843	3103
G59	G4913	3103
G81	G531	3104
G224	G1382	3104
G312	G2052	3105
G191	G4000	3105
G304	G3565	3106
G318	G4061	3106
G62	G1393	3107
G191	G2781	3107
G312	G1776	3108
G318	G3989	3108
G313	G4441	3109
G318	G5887	3109
G318	G954	3110
G137	G3723	3110
G191	G4078	3111
G318	G4251	3111
G252	G1287	3112
G318	G5738	3112
G59	G1037	3113
G252	G1512	3113
G59	G1243	3114
G85	G2716	3114
G178	G1393	3115
G59	G1843	3115
G59	G1855	3116
G178	G3472	3116
G285	G698	3117
G59	G2249	3117
G59	G2747	3118
G252	G4210	3118
G231	G4934	3119
G59	G5073	3119
G59	G5324	3120
G308	G5371	3120
G130	G178	3121
G59	G5647	3121
G191	G1561	3122
G130	G4769	3122
G173	G350	3123
G318	G2254	3123
G59	G1247	3124
G173	G2457	3124
G59	G188	3125
G91	G2879	3125
G265	G312	3126
G59	G732	3126
G312	G482	3127
G241	G888	3127
G59	G2077	3128
G231	G2570	3128
G59	G2570	3129
G304	G3498	3129
G137	G1017	3130
G241	G2776	3130
G168	G2034	3131
G59	G4199	3131
G168	G2453	3132
G59	G4584	3132
G312	G265	3133
G241	G500	3133
G178	G130	3134
G241	G702	3134
G241	G1367	3135
G285	G5575	3135
G241	G3181	3136
G279	G4790	3136
G281	G3077	3137
G224	G4566	3137
G312	G2108	3138
G224	G5144	3138
G91	G5008	3139
G224	G5627	3139
G204	G2140	3140
G224	G3004	3140
G224	G72	3141
G168	G312	3141
G224	G148	3142
G168	G2754	3142
G224	G336	3143
G62	G2436	3143
G224	G2766	3144
G62	G2779	3144
G224	G3020	3145
G313	G4803	3145
G224	G3059	3146
G204	G3229	3146
G224	G3424	3147
G204	G4346	3147
G132	G2052	3148
G224	G4063	3148
G224	G4759	3149
G158	G5825	3149
G312	G168	3150
G241	G4971	3150
G312	G2094	3151
G59	G3385	3151
G312	G2310	3152
G59	G5450	3152
G241	G2622	3153
G316	G3787	3153
G125	G1663	3154
G241	G3904	3154
G279	G2098	3155
G241	G4637	3155
G279	G2358	3156
G241	G2825	3156
G59	G379	3157
G252	G2098	3157
G59	G620	3158
G280	G3022	3158
G59	G2034	3159
G167	G4980	3159
G59	G3031	3160
G265	G3636	3160
G59	G4936	3161
G33	G4977	3161
G224	G322	3162
G307	G2075	3162
G73	G2500	3163
G224	G5632	3163
G224	G704	3164
G215	G3417	3164
G65	G2453	3165
G224	G3427	3165
G312	G3123	3166
G224	G3607	3166
G312	G3353	3167
G224	G5463	3167
G68	G816	3168
G224	G5710	3168
G204	G132	3169
G224	G5853	3169
G241	G488	3170
G142	G640	3170
G241	G2081	3171
G168	G5881	3171
G130	G632	3172
G241	G2235	3172
G59	G551	3173
G73	G801	3173
G59	G1948	3174
G132	G2950	3174
G132	G204	3175
G59	G3302	3175
G304	G2737	3176
G59	G4206	3176
G3	G4111	3177
G59	G4623	3177
G285	G1086	3178
G224	G1259	3178
G224	G2570	3179
G168	G4076	3179
G224	G3351	3180
G168	G4443	3180
G224	G3365	3181
G91	G5417	3181
G81	G1148	3182
G224	G4732	3182
G91	G1130	3183
G241	G1322	3183
G318	G1367	3184
G304	G3553	3184
G60	G621	3185
G191	G1405	3185
G265	G2028	3186
G241	G2221	3186
G191	G3092	3187
G280	G4977	3187
G313	G3271	3188
G241	G4053	3188
G191	G4244	3189
G313	G4610	3189
G168	G394	3190
G241	G4656	3190
G3	G531	3191
G241	G5660	3191
G178	G1563	3192
G241	G5731	3192
G224	G409	3193
G304	G5239	3193
G313	G334	3194
G191	G3028	3194
G313	G786	3195
G318	G5896	3195
G279	G1321	3196
G318	G4484	3196
G59	G12	3197
G252	G4932	3197
G59	G513	3198
G178	G2697	3198
G59	G1553	3199
G167	G4094	3199
G312	G611	3200
G59	G3010	3200
G164	G350	3201
G59	G3127	3201
G59	G3218	3202
G168	G4851	3202
G164	G1070	3203
G59	G4563	3203
G60	G4934	3204
G59	G5819	3204
G279	G1912	3205
G318	G4633	3205
G318	G3366	3206
G279	G3695	3206
G62	G3444	3207
G318	G4109	3207
G159	G929	3208
G59	G2435	3208
G91	G2737	3209
G59	G3680	3209
G59	G106	3210
G3	G2307	3210
G59	G2324	3211
G285	G2660	3211
G52	G2644	3212
G59	G4116	3212
G241	G99	3213
G62	G1059	3213
G168	G423	3214
G241	G1921	3214
G241	G3135	3215
G168	G5098	3215
G173	G1534	3216
G241	G4453	3216
G312	G1527	3217
G241	G4998	3217
G241	G5179	3218
G308	G5746	3218
G241	G216	3219
G178	G3835	3219
G241	G303	3220
G308	G671	3220
G59	G1091	3221
G168	G4966	3221
G279	G3123	3222
G59	G3953	3222
G224	G244	3223
G168	G5644	3223
G224	G384	3224
G52	G4316	3224
G224	G1884	3225
G204	G3823	3225
G224	G2096	3226
G231	G3492	3226
G224	G3060	3227
G297	G4456	3227
G224	G3850	3228
G252	G5425	3228
G312	G4232	3229
G224	G4880	3229
G59	G628	3230
G249	G1151	3230
G59	G1300	3231
G62	G2905	3231
G204	G1987	3232
G59	G2919	3232
G158	G621	3233
G59	G3631	3233
G59	G3636	3234
G231	G5365	3234
G81	G1761	3235
G59	G4688	3235
G59	G5097	3236
G3	G5644	3236
G296	G706	3237
G241	G710	3237
G130	G778	3238
G241	G1113	3238
G304	G1174	3239
G59	G1256	3239
G59	G1833	3240
G312	G4011	3240
G252	G1419	3241
G59	G2709	3241
G281	G1256	3242
G59	G3036	3242
G59	G3108	3243
G279	G3384	3243
G59	G4931	3244
G102	G5392	3244
G168	G1397	3245
G59	G5459	3245
G62	G3621	3246
G59	G5770	3246
G130	G1682	3247
G59	G3891	3247
G241	G3152	3248
G91	G4616	3248
G241	G3245	3249
G81	G4294	3249
G252	G1131	3250
G241	G3372	3250
G241	G4101	3251
G252	G4968	3251
G279	G3325	3252
G241	G5936	3252
G241	G3034	3253
G279	G3475	3253
G241	G3838	3254
G81	G4544	3254
G59	G517	3255
G25	G2450	3255
G59	G1287	3256
G231	G5524	3256
G59	G2097	3257
G132	G3748	3257
G59	G2351	3258
G91	G5051	3258
G59	G3532	3259
G81	G4744	3259
G173	G2660	3260
G59	G3581	3260
G59	G4343	3261
G173	G4769	3261
G168	G3312	3262
G59	G5062	3262
G81	G2394	3263
G224	G2806	3263
G224	G3363	3264
G81	G5704	3264
G224	G1078	3265
G312	G1919	3265
G224	G4315	3266
G252	G5369	3266
G3	G4263	3267
G224	G4840	3267
G81	G1277	3268
G318	G2284	3268
G318	G380	3269
G178	G5799	3269
G191	G1354	3270
G132	G4667	3270
G224	G1725	3271
G158	G4884	3271
G191	G1768	3272
G252	G3479	3272
G168	G1795	3273
G224	G1918	3273
G224	G2614	3274
G52	G5188	3274
G224	G2762	3275
G52	G5158	3275
G224	G3138	3276
G164	G5677	3276
G224	G3788	3277
G102	G5115	3277
G73	G5255	3278
G224	G5929	3278
G59	G377	3279
G285	G3163	3279
G59	G3873	3280
G65	G5746	3280
G252	G2140	3281
G318	G5236	3281
G313	G1843	3282
G59	G5419	3282
G304	G4790	3283
G59	G5524	3283
G81	G4875	3284
G191	G5918	3284
G279	G1062	3285
G318	G5918	3285
G3	G794	3286
G191	G1605	3286
G224	G2100	3287
G312	G2261	3287
G168	G3123	3288
G318	G3942	3288
G241	G1573	3289
G3	G5350	3289
G304	G1593	3290
G241	G2890	3290
G304	G3109	3291
G241	G3849	3291
G81	G2513	3292
G241	G3919	3292
G73	G1352	3293
G241	G4165	3293
G318	G148	3294
G73	G2754	3294
G241	G13	3295
G168	G3220	3295
G168	G4416	3296
G318	G5808	3296
G59	G1235	3297
G280	G2972	3297
G279	G3911	3298
G59	G5375	3298
G73	G1751	3299
G224	G2081	3299
G224	G3432	3300
G82	G5450	3300
G279	G1540	3301
G241	G2538	3301
G241	G5486	3302
G279	G5808	3302
G178	G3068	3303
G241	G5700	3303
G65	G4054	3304
G241	G5707	3304
G224	G1183	3305
G178	G4290	3305
G224	G2239	3306
G178	G5114	3306
G137	G1447	3307
G224	G2529	3307
G224	G2669	3308
G125	G2847	3308
G304	G2453	3309
G224	G2850	3309
G224	G3032	3310
G304	G3926	3310
G224	G3086	3311
G312	G5513	3311
G168	G560	3312
G224	G4744	3312
G307	G1625	3313
G224	G5363	3313
G241	G62	3314
G168	G3258	3314
G168	G4534	3315
G241	G4760	3315
G241	G5552	3316
G313	G5629	3316
G224	G2181	3317
G231	G3277	3317
G279	G2166	3318
G224	G4753	3318
G59	G804	3319
G279	G3922	3319
G59	G1158	3320
G173	G1473	3320
G59	G1253	3321
G279	G1789	3321
G130	G2659	3322
G59	G3077	3322
G204	G2438	3323
G59	G4253	3323
G281	G300	3324
G59	G5080	3324
G178	G3430	3325
G59	G5241	3325
G59	G1055	3326
G168	G2950	3326
G59	G1120	3327
G252	G5462	3327
G316	G350	3328
G59	G4892	3328
G3	G3286	3329
G59	G4928	3329
G241	G2667	3330
G3	G3814	3330
G59	G336	3331
G312	G5698	3331
G81	G442	3332
G59	G846	3332
G59	G2674	3333
G81	G3555	3333
G59	G2850	3334
G81	G5008	3334
G313	G2412	3335
G59	G3032	3335
G59	G3074	3336
G313	G5712	3336
G300	G281	3337
G59	G4451	3337
G102	G524	3338
G59	G4649	3338
G313	G1315	3339
G59	G4881	3339
G52	G618	3340
G59	G5243	3340
G241	G698	3341
G285	G2659	3341
G178	G1327	3342
G241	G1976	3342
G137	G2298	3343
G241	G3427	3343
G132	G1554	3344
G241	G4214	3344
G308	G2002	3345
G241	G5420	3345
G224	G1242	3346
G91	G1928	3346
G241	G34	3347
G168	G1011	3347
G91	G786	3348
G59	G1580	3348
G224	G858	3349
G91	G1227	3349
G224	G1377	3350
G173	G2367	3350
G113	G2018	3351
G224	G2758	3351
G252	G4088	3352
G224	G5560	3352
G312	G4336	3353
G224	G5902	3353
G52	G3333	3354
G318	G4621	3354
G224	G1197	3355
G52	G5677	3355
G130	G1059	3356
G224	G1739	3356
G81	G1512	3357
G224	G2666	3357
G47	G1644	3358
G224	G4108	3358
G252	G794	3359
G224	G4270	3359
G59	G403	3360
G252	G4616	3360
G59	G683	3361
G304	G1398	3361
G318	G2678	3362
G281	G4972	3362
G308	G1765	3363
G59	G3543	3363
G59	G4310	3364
G183	G5115	3364
G91	G2545	3365
G59	G4449	3365
G91	G3466	3366
G318	G4746	3366
G279	G3360	3367
G191	G4755	3367
G279	G2902	3368
G318	G4939	3368
G168	G814	3369
G224	G2003	3369
G318	G1338	3370
G168	G2821	3370
G318	G1398	3371
G81	G3358	3371
G191	G1547	3372
G252	G2902	3372
G164	G1716	3373
G318	G3177	3373
G318	G4416	3374
G164	G4667	3374
G3	G1563	3375
G318	G1569	3375
G318	G1713	3376
G102	G3101	3376
G178	G3331	3377
G191	G4485	3377
G173	G1682	3378
G318	G5496	3378
G241	G2636	3379
G252	G3826	3379
G191	G613	3380
G312	G3016	3380
G318	G1619	3381
G312	G4824	3381
G168	G1304	3382
G318	G2690	3382
G318	G2740	3383
G62	G5295	3383
G178	G1702	3384
G318	G4370	3384
G241	G247	3385
G81	G4234	3385
G241	G4741	3386
G178	G5051	3386
G308	G2516	3387
G241	G5929	3387
G59	G2352	3388
G308	G4985	3388
G59	G3089	3389
G3	G4544	3389
G168	G511	3390
G241	G2594	3390
G59	G1506	3391
G168	G5417	3391
G307	G1473	3392
G241	G2353	3392
G307	G2438	3393
G241	G2886	3393
G241	G3990	3394
G304	G4872	3394
G59	G427	3395
G304	G1235	3395
G307	G1906	3396
G59	G3228	3396
G59	G3925	3397
G168	G5052	3397
G62	G3879	3398
G59	G4051	3398
G91	G1243	3399
G59	G5232	3399
G241	G1969	3400
G38	G5933	3400
G241	G3131	3401
G52	G3619	3401
G178	G4253	3402
G241	G4922	3402
G178	G4335	3403
G241	G5750	3403
G224	G1939	3404
G158	G2516	3404
G304	G5126	3405
G224	G5360	3405
G132	G4901	3406
G224	G5377	3406
G59	G860	3407
G279	G5825	3407
G178	G1861	3408
G59	G2756	3408
G3	G1456	3409
G59	G3541	3409
G224	G637	3410
G308	G3976	3410
G224	G1211	3411
G178	G2772	3411
G224	G1579	3412
G91	G5525	3412
G224	G1653	3413
G215	G3331	3413
G224	G4073	3414
G73	G4368	3414
G312	G4459	3415
G224	G5053	3415
G91	G1713	3416
G224	G5537	3416
G224	G5617	3417
G304	G5793	3417
G81	G2951	3418
G224	G5729	3418
G62	G3466	3419
G224	G5751	3419
G224	G497	3420
G130	G3257	3420
G224	G1508	3421
G252	G5850	3421
G224	G2585	3422
G178	G3994	3422
G224	G2979	3423
G81	G3225	3423
G224	G3429	3424
G81	G4331	3424
G304	G3017	3425
G224	G4507	3425
G59	G2687	3426
G304	G5376	3426
G280	G1008	3427
G59	G2752	3427
G178	G1304	3428
G59	G2762	3428
G59	G3585	3429
G279	G4608	3429
G241	G1582	3430
G168	G3103	3430
G241	G2348	3431
G158	G5204	3431
G241	G2608	3432
G52	G3014	3432
G241	G4789	3433
G308	G4901	3433
G313	G1148	3434
G241	G5261	3434
G65	G4968	3435
G241	G5380	3435
G241	G1173	3436
G73	G5462	3436
G59	G86	3437
G231	G2298	3437
G59	G2466	3438
G231	G5435	3438
G59	G4642	3439
G91	G5295	3439
G224	G1212	3440
G73	G3083	3440
G73	G3312	3441
G224	G3784	3441
G312	G2441	3442
G224	G3797	3442
G250	G2972	3443
G224	G4449	3443
G62	G4901	3444
G224	G5319	3444
G59	G49	3445
G313	G2711	3445
G279	G1527	3446
G241	G3889	3446
G224	G111	3447
G3	G4534	3447
G224	G280	3448
G252	G2109	3448
G224	G342	3449
G279	G3064	3449
G318	G960	3450
G280	G5597	3450
G224	G1563	3451
G239	G5452	3451
G316	G1110	3452
G318	G1895	3452
G239	G1383	3453
G224	G2282	3453
G224	G2359	3454
G81	G3064	3454
G304	G985	3455
G224	G3627	3455
G224	G5096	3456
G178	G5435	3456
G252	G3561	3457
G191	G5449	3457
G239	G504	3458
G224	G5825	3458
G318	G588	3459
G168	G5163	3459
G241	G682	3460
G316	G4324	3460
G191	G692	3461
G178	G3156	3461
G241	G3467	3462
G307	G4775	3462
G168	G2584	3463
G318	G4755	3463
G307	G204	3464
G241	G4943	3464
G66	G4822	3465
G241	G5230	3465
G224	G185	3466
G313	G3513	3466
G224	G306	3467
G279	G4441	3467
G224	G591	3468
G312	G5829	3468
G224	G1000	3469
G204	G3444	3469
G224	G1755	3470
G132	G1890	3470
G279	G774	3471
G224	G2075	3471
G318	G2412	3472
G279	G5845	3472
G178	G800	3473
G318	G5592	3473
G81	G1323	3474
G318	G4300	3474
G59	G1965	3475
G313	G3188	3475
G304	G2531	3476
G59	G4982	3476
G204	G307	3477
G59	G371	3477
G59	G945	3478
G313	G2531	3478
G3	G1761	3479
G59	G1805	3479
G137	G3273	3480
G59	G3539	3480
G59	G3710	3481
G132	G5189	3481
G59	G4030	3482
G91	G5350	3482
G59	G4077	3483
G265	G4744	3483
G241	G996	3484
G91	G1625	3484
G241	G3395	3485
G52	G3553	3485
G241	G164	3486
G91	G2804	3486
G285	G979	3487
G241	G2035	3487
G241	G2116	3488
G91	G4067	3488
G241	G4901	3489
G265	G5532	3489
G279	G1722	3490
G241	G5783	3490
G321	G4119	3491
G241	G5911	3491
G59	G2101	3492
G158	G4815	3492
G52	G684	3493
G241	G4857	3493
G224	G86	3494
G285	G1427	3494
G224	G989	3495
G62	G4324	3495
G173	G658	3496
G224	G2422	3496
G224	G2757	3497
G252	G3519	3497
G158	G5235	3498
G224	G5604	3498
G59	G2485	3499
G178	G3724	3499
G3	G1688	3500
G59	G2580	3500
G224	G398	3501
G91	G1271	3501
G224	G1111	3502
G62	G3748	3502
G62	G1146	3503
G224	G2667	3503
G168	G2405	3504
G224	G3673	3504
G173	G621	3505
G224	G4215	3505
G313	G3417	3506
G224	G4628	3506
G312	G2101	3507
G224	G5646	3507
G224	G80	3508
G313	G4323	3508
G224	G2302	3509
G304	G5052	3509
G224	G3652	3510
G81	G4767	3510
G224	G4167	3511
G81	G5550	3511
G313	G2906	3512
G224	G4319	3512
G252	G2971	3513
G224	G5183	3513
G59	G2347	3514
G279	G4980	3514
G81	G1419	3515
G59	G2358	3515
G59	G2818	3516
G312	G4993	3516
G59	G3450	3517
G285	G4956	3517
G81	G5028	3518
G59	G5783	3518
G241	G133	3519
G91	G1006	3519
G241	G3676	3520
G91	G5115	3520
G241	G4418	3521
G181	G4977	3521
G241	G616	3522
G164	G5115	3522
G59	G272	3523
G81	G2902	3523
G59	G430	3524
G168	G2354	3524
G241	G2371	3525
G168	G4980	3525
G130	G1987	3526
G59	G3469	3526
G173	G3787	3527
G241	G4727	3527
G304	G684	3528
G241	G4884	3528
G81	G2716	3529
G59	G5831	3529
G59	G193	3530
G81	G3083	3530
G312	G1789	3531
G59	G3294	3531
G312	G2025	3532
G59	G4734	3532
G312	G3648	3533
G59	G5405	3533
G3	G3908	3534
G59	G5813	3534
G224	G1325	3535
G130	G1356	3535
G191	G3200	3536
G252	G5428	3536
G224	G4734	3537
G168	G4790	3537
G312	G3926	3538
G224	G5044	3538
G59	G197	3539
G164	G3448	3539
G59	G2805	3540
G68	G5093	3540
G224	G299	3541
G91	G4082	3541
G191	G1435	3542
G304	G5300	3542
G227	G955	3543
G224	G2668	3543
G185	G1807	3544
G224	G4192	3544
G52	G560	3545
G191	G5294	3545
G185	G2659	3546
G224	G5595	3546
G265	G2879	3547
G224	G5621	3547
G224	G5708	3548
G168	G5720	3548
G191	G1284	3549
G85	G3123	3549
G313	G1327	3550
G191	G2466	3550
G318	G4617	3551
G252	G5311	3551
G224	G46	3552
G68	G401	3552
G224	G658	3553
G68	G2823	3553
G224	G680	3554
G281	G1361	3554
G224	G731	3555
G158	G3714	3555
G224	G1094	3556
G178	G5425	3556
G224	G1759	3557
G252	G3225	3557
G280	G365	3558
G191	G1870	3558
G224	G2782	3559
G285	G3785	3559
G224	G2868	3560
G158	G3123	3560
G224	G3749	3561
G137	G5068	3561
G224	G4361	3562
G252	G5028	3562
G137	G3823	3563
G224	G5249	3563
G91	G5498	3564
G224	G5747	3564
G59	G2541	3565
G91	G3513	3565
G22	G313	3566
G59	G3130	3566
G91	G1416	3567
G59	G3366	3567
G59	G3980	3568
G183	G5149	3568
G62	G1130	3569
G241	G1636	3569
G73	G1803	3570
G241	G1823	3570
G241	G2416	3571
G3	G5300	3571
G241	G4393	3572
G168	G5008	3572
G102	G1478	3573
G241	G4483	3573
G81	G1524	3574
G241	G5683	3574
G91	G464	3575
G191	G4170	3575
G191	G4545	3576
G173	G5408	3576
G241	G1760	3577
G3	G3826	3577
G239	G980	3578
G241	G2132	3578
G241	G2413	3579
G62	G3472	3579
G304	G2186	3580
G241	G2444	3580
G280	G2606	3581
G241	G2708	3581
G241	G4036	3582
G316	G4984	3582
G241	G4430	3583
G223	G5625	3583
G312	G4331	3584
G241	G4707	3584
G318	G645	3585
G164	G2417	3585
G173	G3108	3586
G318	G3534	3586
G318	G4072	3587
G313	G4392	3587
G313	G22	3588
G59	G1469	3588
G137	G4325	3589
G241	G4651	3589
G178	G2076	3590
G241	G4761	3590
G178	G778	3591
G241	G5649	3591
G59	G142	3592
G178	G5189	3592
G59	G1206	3593
G91	G4429	3593
G59	G1609	3594
G91	G2500	3594
G168	G1702	3595
G224	G2352	3595
G224	G3113	3596
G316	G5518	3596
G91	G2716	3597
G224	G3676	3597
G224	G418	3598
G173	G3823	3598
G224	G1204	3599
G183	G2915	3599
G304	G482	3600
G224	G2321	3600
G304	G635	3601
G224	G4187	3601
G241	G1558	3602
G304	G2413	3602
G130	G483	3603
G241	G2764	3603
G231	G984	3604
G241	G5124	3604
G224	G938	3605
G304	G2893	3605
G224	G1230	3606
G126	G4791	3606
G224	G1949	3607
G91	G2771	3607
G224	G2230	3608
G279	G4272	3608
G224	G2837	3609
G312	G4906	3609
G224	G3951	3610
G142	G5420	3610
G279	G801	3611
G224	G4306	3611
G249	G2347	3612
G224	G5189	3612
G224	G5216	3613
G168	G5349	3613
G132	G598	3614
G224	G5530	3614
G94	G3191	3615
G224	G5791	3615
G224	G173	3616
G178	G5667	3616
G224	G1232	3617
G316	G4376	3617
G312	G961	3618
G224	G1473	3618
G3	G1315	3619
G224	G2012	3619
G304	G700	3620
G224	G2443	3620
G158	G1635	3621
G224	G2783	3621
G178	G2236	3622
G224	G5932	3622
G59	G530	3623
G178	G3959	3623
G59	G1115	3624
G308	G2277	3624
G280	G935	3625
G59	G2282	3625
G312	G1593	3626
G59	G2438	3626
G59	G2911	3627
G312	G3466	3627
G59	G3776	3628
G68	G4040	3628
G3	G1185	3629
G59	G5609	3629
G241	G306	3630
G308	G935	3630
G59	G972	3631
G52	G4956	3631
G252	G2665	3632
G59	G3084	3632
G313	G2361	3633
G59	G3092	3633
G313	G2602	3634
G59	G3599	3634
G252	G2491	3635
G241	G3620	3635
G59	G3692	3636
G81	G4001	3636
G285	G2150	3637
G59	G4086	3637
G252	G507	3638
G59	G4768	3638
G3	G358	3639
G59	G5311	3639
G308	G720	3640
G59	G5370	3640
G308	G1906	3641
G241	G2465	3641
G91	G516	3642
G241	G4506	3642
G168	G1863	3643
G241	G4945	3643
G168	G1327	3644
G59	G2244	3644
G91	G3312	3645
G59	G5663	3645
G224	G767	3646
G265	G2368	3646
G224	G405	3647
G52	G1635	3647
G130	G1765	3648
G224	G1923	3648
G318	G2279	3649
G178	G3553	3649
G81	G363	3650
G224	G2344	3650
G191	G1281	3651
G59	G2573	3651
G96	G2610	3652
G318	G3542	3652
G224	G944	3653
G312	G1419	3653
G224	G1400	3654
G304	G4608	3654
G191	G2864	3655
G178	G3976	3655
G224	G3053	3656
G3	G3479	3656
G224	G3946	3657
G3	G5376	3657
G3	G2315	3658
G191	G4159	3658
G146	G550	3659
G224	G4264	3659
G279	G504	3660
G224	G4473	3660
G91	G3444	3661
G224	G5087	3661
G191	G5095	3662
G304	G5911	3662
G318	G1540	3663
G252	G2660	3663
G191	G3047	3664
G312	G3277	3664
G318	G1426	3665
G265	G5722	3665
G102	G204	3666
G224	G2010	3666
G3	G1271	3667
G224	G2049	3667
G224	G2430	3668
G252	G5846	3668
G318	G4363	3669
G3	G5811	3669
G81	G4272	3670
G224	G5317	3670
G60	G1081	3671
G191	G5389	3671
G204	G102	3672
G224	G5606	3672
G85	G684	3673
G191	G5738	3673
G59	G1	3674
G178	G2660	3674
G59	G2047	3675
G91	G4504	3675
G168	G507	3676
G59	G2406	3676
G59	G2815	3677
G168	G4877	3677
G316	G632	3678
G59	G3078	3678
G132	G720	3679
G59	G3199	3679
G59	G3943	3680
G132	G4452	3680
G318	G942	3681
G313	G2950	3681
G318	G998	3682
G279	G5588	3682
G308	G4111	3683
G318	G5299	3683
G241	G310	3684
G285	G1255	3684
G279	G611	3685
G241	G2823	3685
G307	G1146	3686
G241	G4596	3686
G307	G1110	3687
G241	G5048	3687
G265	G359	3688
G241	G5749	3688
G265	G4720	3689
G241	G5927	3689
G185	G239	3690
G318	G1427	3690
G318	G1753	3691
G91	G2363	3691
G304	G1795	3692
G318	G1876	3692
G130	G1179	3693
G191	G2727	3693
G312	G1130	3694
G318	G4223	3694
G173	G1427	3695
G318	G4501	3695
G206	G1179	3696
G318	G4631	3696
G318	G5039	3697
G304	G5438	3697
G312	G1787	3698
G191	G5370	3698
G312	G3188	3699
G318	G5696	3699
G130	G1393	3700
G191	G5819	3700
G241	G78	3701
G252	G1972	3701
G241	G307	3702
G62	G2002	3702
G3	G1215	3703
G241	G3164	3703
G3	G2363	3704
G241	G3171	3704
G313	G1352	3705
G241	G3587	3705
G191	G818	3706
G313	G1776	3706
G318	G818	3707
G313	G2644	3707
G318	G2890	3708
G137	G5329	3708
G304	G3331	3709
G318	G3456	3709
G241	G613	3710
G279	G3363	3710
G241	G1516	3711
G316	G2606	3711
G241	G1872	3712
G81	G5407	3712
G239	G185	3713
G59	G259	3713
G59	G859	3714
G239	G1256	3714
G313	G2060	3715
G59	G4027	3715
G59	G4072	3716
G164	G4832	3716
G52	G1621	3717
G59	G4817	3717
G173	G3323	3718
G59	G4868	3718
G59	G2863	3719
G304	G2945	3719
G59	G4534	3720
G168	G52	3721
G224	G476	3721
G224	G2809	3722
G168	G3160	3722
G130	G173	3723
G224	G4939	3723
G164	G241	3724
G224	G5543	3724
G241	G853	3725
G3	G2902	3725
G168	G625	3726
G241	G4892	3726
G312	G1524	3727
G241	G5429	3727
G224	G1049	3728
G312	G2998	3728
G65	G2457	3729
G224	G2857	3729
G224	G3212	3730
G313	G4931	3730
G173	G130	3731
G224	G3709	3731
G224	G4976	3732
G279	G5349	3732
G52	G168	3733
G241	G513	3733
G224	G263	3734
G132	G4319	3734
G3	G879	3735
G224	G1882	3735
G224	G2195	3736
G296	G2587	3736
G304	G2358	3737
G224	G2611	3737
G308	G1630	3738
G224	G3869	3738
G91	G3453	3739
G224	G4466	3739
G168	G2108	3740
G224	G4571	3740
G62	G3823	3741
G224	G5810	3741
G59	G1534	3742
G81	G5829	3742
G279	G2025	3743
G59	G2259	3743
G59	G2325	3744
G204	G4791	3744
G239	G300	3745
G59	G2718	3745
G279	G1578	3746
G59	G4568	3746
G280	G158	3747
G59	G4829	3747
G279	G3297	3748
G59	G5190	3748
G168	G3331	3749
G59	G5335	3749
G279	G3555	3750
G59	G5662	3750
G279	G3748	3751
G59	G3962	3751
G178	G2484	3752
G59	G4293	3752
G304	G1428	3753
G59	G5151	3753
G313	G3657	3754
G59	G5236	3754
G241	G12	3755
G158	G280	3755
G241	G2866	3756
G304	G5601	3756
G312	G1713	3757
G241	G5823	3757
G300	G239	3758
G241	G1104	3758
G241	G2910	3759
G307	G3448	3759
G52	G511	3760
G241	G2940	3760
G307	G1847	3761
G241	G3527	3761
G168	G359	3762
G241	G4867	3762
G168	G635	3763
G241	G5012	3763
G163	G5518	3764
G241	G5785	3764
G59	G442	3765
G3	G870	3765
G279	G1593	3766
G59	G2119	3766
G59	G3018	3767
G279	G3820	3767
G252	G3271	3768
G59	G5022	3768
G130	G2273	3769
G59	G5553	3769
G59	G332	3770
G279	G1081	3770
G59	G40	3771
G91	G2094	3771
G59	G912	3772
G252	G1524	3772
G59	G1501	3773
G3	G1554	3773
G59	G2563	3774
G252	G5777	3774
G168	G2647	3775
G59	G2662	3775
G96	G3335	3776
G59	G3933	3776
G96	G3638	3777
G59	G4091	3777
G59	G4204	3778
G91	G4443	3778
G312	G3887	3779
G59	G5333	3779
G132	G1241	3780
G241	G3311	3780
G60	G906	3781
G224	G4000	3781
G265	G1429	3782
G224	G5047	3782
G91	G4111	3783
G241	G4826	3783
G91	G249	3784
G59	G412	3784
G59	G1260	3785
G279	G3271	3785
G224	G310	3786
G279	G4088	3786
G224	G396	3787
G321	G2547	3787
G224	G608	3788
G279	G5577	3788
G224	G1052	3789
G304	G3104	3789
G191	G1242	3790
G168	G4994	3790
G33	G158	3791
G224	G3785	3791
G62	G2972	3792
G224	G4074	3792
G265	G1188	3793
G224	G5147	3793
G265	G2361	3794
G224	G5272	3794
G279	G424	3795
G224	G5682	3795
G178	G874	3796
G318	G5809	3796
G206	G1807	3797
G318	G5941	3797
G224	G13	3798
G181	G3450	3798
G224	G718	3799
G130	G2613	3799
G224	G1669	3800
G304	G3312	3800
G312	G678	3801
G318	G2129	3801
G312	G1761	3802
G224	G2572	3802
G252	G1422	3803
G224	G3089	3803
G249	G91	3804
G224	G3205	3804
G313	G3160	3805
G224	G3557	3805
G3	G1701	3806
G224	G3570	3806
G224	G3963	3807
G3	G5369	3807
G158	G33	3808
G224	G4422	3808
G224	G4495	3809
G158	G4667	3809
G312	G2315	3810
G224	G5143	3810
G252	G1653	3811
G224	G5375	3811
G318	G615	3812
G158	G2347	3812
G318	G2525	3813
G313	G2718	3813
G318	G4253	3814
G91	G5518	3814
G231	G2915	3815
G318	G5720	3815
G191	G1202	3816
G132	G1327	3816
G168	G472	3817
G318	G1389	3817
G318	G2290	3818
G168	G2580	3818
G81	G2500	3819
G318	G5010	3819
G130	G5677	3820
G318	G5829	3820
G316	G504	3821
G318	G836	3821
G173	G2779	3822
G318	G5724	3822
G59	G5304	3823
G91	G5481	3823
G304	G4814	3824
G318	G5585	3824
G241	G720	3825
G285	G5795	3825
G3	G2405	3826
G241	G3031	3826
G279	G1655	3827
G241	G3619	3827
G178	G720	3828
G241	G4074	3828
G308	G4238	3829
G241	G5579	3829
G65	G3861	3830
G241	G5611	3830
G59	G472	3831
G132	G4966	3831
G297	G816	3832
G59	G1153	3832
G59	G1165	3833
G279	G4210	3833
G59	G2327	3834
G312	G5597	3834
G59	G3131	3835
G304	G3360	3835
G312	G1702	3836
G59	G4644	3836
G313	G4029	3837
G59	G5260	3837
G91	G1422	3838
G59	G5738	3838
G181	G3335	3839
G59	G5879	3839
G224	G35	3840
G304	G1397	3840
G224	G2426	3841
G81	G2654	3841
G224	G3388	3842
G312	G5704	3842
G178	G1583	3843
G224	G5387	3843
G313	G1081	3844
G224	G5700	3844
G224	G1076	3845
G330	G2867	3845
G224	G1566	3846
G316	G5514	3846
G224	G1635	3847
G252	G2771	3847
G224	G2661	3848
G279	G4716	3848
G279	G700	3849
G224	G3408	3849
G224	G3935	3850
G3	G4845	3850
G224	G4559	3851
G3	G5698	3851
G241	G2387	3852
G224	G5737	3852
G280	G618	3853
G224	G5920	3853
G308	G657	3854
G59	G1485	3854
G59	G2264	3855
G61	G2373	3855
G312	G906	3856
G59	G2742	3856
G68	G2440	3857
G59	G2925	3857
G59	G4377	3858
G73	G5525	3858
G265	G3	3859
G224	G349	3859
G224	G1461	3860
G130	G3823	3860
G224	G1749	3861
G91	G4065	3861
G130	G2108	3862
G224	G2355	3862
G224	G2452	3863
G130	G3417	3863
G241	G1191	3864
G33	G2844	3864
G241	G1440	3865
G91	G2785	3865
G250	G565	3866
G241	G1932	3866
G241	G1948	3867
G304	G2151	3867
G241	G3725	3868
G304	G5553	3868
G168	G1058	3869
G241	G3764	3869
G168	G2134	3870
G241	G4763	3870
G312	G3744	3871
G241	G4937	3871
G68	G2854	3872
G241	G5118	3872
G59	G681	3873
G279	G5100	3873
G279	G1667	3874
G59	G2444	3874
G158	G370	3875
G59	G2912	3875
G59	G3403	3876
G321	G4277	3876
G178	G745	3877
G59	G3801	3877
G158	G2273	3878
G59	G4906	3878
G279	G1247	3879
G59	G5382	3879
G313	G2295	3880
G59	G5793	3880
G137	G5524	3881
G59	G5826	3881
G241	G3314	3882
G125	G4358	3882
G3	G265	3883
G241	G5108	3883
G3	G2647	3884
G241	G5759	3884
G59	G2106	3885
G3	G2818	3885
G59	G803	3886
G252	G878	3886
G91	G316	3887
G59	G1285	3887
G59	G2288	3888
G307	G3823	3888
G59	G3021	3889
G91	G3117	3889
G307	G350	3890
G59	G3346	3890
G168	G2224	3891
G59	G3813	3891
G224	G346	3892
G52	G3448	3892
G173	G523	3893
G224	G1530	3893
G224	G1816	3894
G173	G4316	3894
G164	G1987	3895
G224	G2656	3895
G147	G2959	3896
G224	G5549	3896
G204	G250	3897
G224	G5821	3897
G279	G1237	3898
G191	G4058	3898
G279	G1701	3899
G191	G5857	3899
G241	G3307	3900
G279	G4041	3900
G279	G1131	3901
G241	G5023	3901
G206	G3450	3902
G241	G5776	3902
G59	G1435	3903
G178	G1672	3903
G239	G1086	3904
G59	G5162	3904
G250	G204	3905
G224	G317	3905
G224	G372	3906
G231	G1869	3906
G224	G1555	3907
G304	G3942	3907
G312	G430	3908
G191	G4420	3908
G85	G5080	3909
G191	G5121	3909
G3	G1530	3910
G318	G5351	3910
G316	G91	3911
G191	G556	3911
G316	G538	3912
G191	G1516	3912
G241	G2040	3913
G252	G4504	3913
G279	G4743	3914
G241	G5940	3914
G224	G1438	3915
G178	G3247	3915
G191	G2290	3916
G178	G4461	3916
G312	G870	3917
G224	G2796	3917
G318	G2903	3918
G91	G4791	3918
G168	G531	3919
G224	G3357	3919
G168	G3277	3920
G224	G3361	3920
G224	G3714	3921
G168	G5388	3921
G318	G4342	3922
G168	G5577	3922
G91	G1721	3923
G224	G4982	3923
G91	G4667	3924
G224	G5025	3924
G318	G5777	3925
G330	G5837	3925
G164	G1625	3926
G318	G1626	3926
G318	G1862	3927
G91	G2354	3927
G191	G2957	3928
G91	G4152	3928
G181	G483	3929
G318	G3147	3929
G130	G2899	3930
G318	G4636	3930
G91	G1762	3931
G318	G5232	3931
G313	G986	3932
G318	G5721	3932
G318	G794	3933
G164	G1856	3933
G318	G1863	3934
G312	G2194	3934
G91	G5376	3935
G318	G5436	3935
G181	G3638	3936
G318	G5722	3936
G52	G1227	3937
G59	G1863	3937
G252	G472	3938
G59	G3173	3938
G178	G3845	3939
G59	G5332	3939
G181	G5303	3940
G59	G5839	3940
G304	G2134	3941
G318	G2414	3941
G318	G4177	3942
G158	G5392	3942
G241	G107	3943
G313	G4628	3943
G241	G317	3944
G312	G1174	3944
G241	G1487	3945
G252	G4234	3945
G241	G1548	3946
G304	G5405	3946
G241	G1555	3947
G281	G4291	3947
G241	G1730	3948
G252	G2453	3948
G241	G2487	3949
G132	G3988	3949
G132	G778	3950
G241	G2709	3950
G183	G132	3951
G241	G4464	3951
G91	G621	3952
G241	G4728	3952
G279	G1702	3953
G241	G4803	3953
G168	G439	3954
G59	G938	3954
G59	G1202	3955
G168	G2996	3955
G59	G1539	3956
G279	G4851	3956
G132	G1081	3957
G59	G3644	3957
G132	G2944	3958
G59	G3994	3958
G173	G2075	3959
G59	G5566	3959
G252	G2821	3960
G59	G5655	3960
G215	G1811	3961
G59	G5867	3961
G241	G2404	3962
G312	G2684	3962
G312	G2971	3963
G241	G5251	3963
G130	G3835	3964
G241	G5256	3964
G241	G5317	3965
G130	G5690	3965
G178	G3628	3966
G241	G5330	3966
G158	G4751	3967
G241	G5887	3967
G132	G3108	3968
G59	G3550	3968
G132	G183	3969
G59	G3643	3969
G308	G1714	3970
G59	G4581	3970
G183	G158	3971
G59	G5047	3971
G60	G137	3972
G59	G5559	3972
G59	G420	3973
G94	G4731	3973
G59	G671	3974
G265	G1352	3974
G59	G1985	3975
G130	G5825	3975
G304	G2053	3976
G59	G2618	3976
G59	G2830	3977
G304	G3097	3977
G59	G3156	3978
G231	G5567	3978
G62	G656	3979
G59	G3165	3979
G73	G1058	3980
G59	G3261	3980
G59	G3332	3981
G313	G4508	3981
G316	G1008	3982
G59	G3715	3982
G252	G2913	3983
G59	G4126	3983
G241	G680	3984
G252	G4815	3984
G178	G1776	3985
G224	G5086	3985
G158	G183	3986
G224	G675	3986
G137	G60	3987
G224	G2515	3987
G178	G2387	3988
G224	G3050	3988
G59	G1525	3989
G91	G3470	3989
G22	G2151	3990
G59	G3688	3990
G249	G2549	3991
G241	G4002	3991
G164	G2854	3992
G241	G5918	3992
G224	G166	3993
G130	G281	3993
G224	G3139	3994
G168	G5502	3994
G313	G531	3995
G224	G4234	3995
G62	G1279	3996
G224	G4845	3996
G173	G1008	3997
G224	G5488	3997
G224	G161	3998
G85	G5139	3998
G224	G607	3999
G312	G5792	3999
G224	G1150	4000
G3	G4082	4000
G224	G1686	4001
G91	G2351	4001
G224	G1870	4002
G178	G2181	4002
G224	G1937	4003
G132	G5847	4003
G281	G130	4004
G224	G2942	4004
G168	G1286	4005
G224	G3767	4005
G279	G4039	4006
G224	G4321	4006
G279	G2453	4007
G224	G4650	4007
G94	G4095	4008
G224	G5724	4008
G59	G531	4009
G308	G3879	4009
G59	G569	4010
G158	G4379	4010
G59	G770	4011
G307	G5498	4011
G59	G1196	4012
G130	G5518	4012
G91	G907	4013
G59	G2026	4013
G81	G745	4014
G59	G2241	4014
G81	G1235	4015
G59	G2561	4015
G73	G2192	4016
G59	G4493	4016
G312	G2181	4017
G59	G4720	4017
G312	G3548	4018
G59	G5904	4018
G73	G2821	4019
G59	G4925	4019
G241	G1467	4020
G33	G5115	4020
G241	G1480	4021
G181	G3251	4021
G241	G2336	4022
G52	G5284	4022
G241	G3371	4023
G231	G3695	4023
G252	G4152	4024
G241	G5554	4024
G279	G3711	4025
G241	G5685	4025
G59	G654	4026
G239	G1186	4026
G59	G774	4027
G252	G4484	4027
G59	G783	4028
G3	G3911	4028
G59	G1083	4029
G280	G1881	4029
G59	G1744	4030
G280	G2277	4030
G96	G4096	4031
G224	G5152	4031
G304	G3732	4032
G224	G5313	4032
G224	G205	4033
G137	G2716	4033
G91	G560	4034
G224	G773	4034
G168	G760	4035
G224	G1516	4035
G183	G1070	4036
G224	G1748	4036
G168	G2792	4037
G224	G3590	4037
G307	G3453	4038
G224	G3755	4038
G318	G3920	4039
G73	G4272	4039
G173	G2108	4040
G224	G4189	4040
G91	G4271	4041
G224	G4623	4041
G318	G1442	4042
G304	G2987	4042
G318	G2344	4043
G201	G3756	4043
G191	G2534	4044
G73	G4294	4044
G224	G338	4045
G81	G4368	4045
G191	G386	4046
G252	G5644	4046
G265	G812	4047
G224	G1408	4047
G318	G2925	4048
G265	G4392	4048
G224	G3650	4049
G130	G4612	4049
G65	G800	4050
G224	G5263	4050
G239	G621	4051
G318	G5321	4051
G318	G692	4052
G260	G5284	4052
G191	G1147	4053
G274	G2972	4053
G312	G3063	4054
G318	G3891	4054
G224	G153	4055
G168	G1540	4055
G191	G683	4056
G73	G1422	4056
G224	G1319	4057
G168	G2901	4057
G201	G1086	4058
G224	G1712	4058
G224	G2011	4059
G280	G4832	4059
G224	G2327	4060
G132	G2844	4060
G178	G2224	4061
G191	G2803	4061
G224	G3252	4062
G52	G4271	4062
G318	G3352	4063
G313	G4824	4063
G312	G3064	4064
G224	G4148	4064
G224	G4405	4065
G312	G4416	4065
G224	G5154	4066
G304	G5630	4066
G3	G684	4067
G224	G5781	4067
G191	G2296	4068
G279	G3652	4068
G191	G2354	4069
G204	G5513	4069
G191	G3148	4070
G130	G3988	4070
G59	G2447	4071
G313	G5481	4071
G59	G2751	4072
G178	G3517	4072
G59	G2795	4073
G281	G3273	4073
G281	G4096	4074
G59	G5683	4074
G241	G104	4075
G178	G475	4075
G241	G883	4076
G308	G1390	4076
G241	G1167	4077
G91	G3020	4077
G132	G3994	4078
G241	G3996	4078
G91	G3258	4079
G241	G4071	4079
G91	G4720	4080
G241	G5757	4080
G168	G1843	4081
G241	G5869	4081
G191	G1016	4082
G168	G5883	4082
G318	G2186	4083
G81	G5629	4083
G318	G2963	4084
G168	G3223	4084
G91	G2541	4085
G318	G2987	4085
G318	G3280	4086
G91	G4814	4086
G318	G3326	4087
G304	G4720	4087
G318	G4067	4088
G102	G4791	4088
G318	G4262	4089
G81	G4336	4089
G241	G750	4090
G164	G5822	4090
G241	G2916	4091
G279	G4111	4091
G241	G4020	4092
G279	G5704	4092
G279	G4294	4093
G318	G4697	4093
G59	G225	4094
G279	G2972	4094
G59	G1588	4095
G330	G5885	4095
G59	G2538	4096
G168	G4616	4096
G304	G1362	4097
G59	G2878	4097
G59	G2949	4098
G158	G4451	4098
G59	G3267	4099
G158	G5859	4099
G173	G1856	4100
G59	G4696	4100
G179	G4692	4101
G59	G5505	4101
G59	G1705	4102
G81	G3942	4102
G59	G3326	4103
G178	G4610	4103
G173	G3988	4104
G59	G5408	4104
G59	G162	4105
G3	G4416	4105
G241	G492	4106
G279	G4142	4106
G241	G1997	4107
G94	G4610	4107
G307	G2545	4108
G241	G3901	4108
G185	G2899	4109
G241	G4027	4109
G224	G371	4110
G91	G5201	4110
G178	G523	4111
G224	G770	4111
G224	G2639	4112
G52	G3781	4112
G224	G2709	4113
G91	G5896	4113
G304	G312	4114
G224	G3909	4114
G241	G79	4115
G81	G801	4115
G241	G581	4116
G81	G1710	4116
G241	G2052	4117
G81	G4954	4117
G241	G5332	4118
G81	G5610	4118
G312	G304	4119
G241	G5348	4119
G313	G1188	4120
G224	G2116	4120
G313	G2585	4121
G224	G3422	4121
G224	G3919	4122
G313	G4272	4122
G224	G4024	4123
G252	G4295	4123
G130	G2440	4124
G224	G4164	4124
G178	G1640	4125
G224	G5088	4125
G59	G1317	4126
G281	G5306	4126
G59	G1333	4127
G3	G3363	4127
G59	G2715	4128
G132	G2915	4128
G91	G132	4129
G59	G4668	4129
G265	G907	4130
G59	G5661	4130
G102	G504	4131
G59	G588	4131
G241	G1099	4132
G279	G5425	4132
G241	G1741	4133
G168	G2386	4133
G241	G2424	4134
G91	G4968	4134
G81	G2381	4135
G241	G2578	4135
G241	G3440	4136
G265	G5140	4136
G312	G2584	4137
G241	G3930	4137
G281	G504	4138
G241	G3980	4138
G252	G1135	4139
G241	G4358	4139
G173	G1987	4140
G241	G5454	4140
G59	G1028	4141
G173	G2606	4141
G59	G1292	4142
G81	G3332	4142
G59	G1426	4143
G52	G4335	4143
G59	G1441	4144
G164	G2697	4144
G252	G2216	4145
G59	G2679	4145
G130	G2309	4146
G59	G3353	4146
G59	G3614	4147
G168	G3729	4147
G59	G5432	4148
G158	G5799	4148
G313	G3331	4149
G59	G5544	4149
G173	G2440	4150
G59	G5709	4150
G132	G91	4151
G59	G5945	4151
G91	G164	4152
G224	G1886	4152
G312	G4610	4153
G224	G5310	4153
G224	G144	4154
G304	G2487	4154
G191	G502	4155
G304	G3781	4155
G126	G1070	4156
G224	G1662	4156
G164	G91	4157
G224	G1805	4157
G91	G1286	4158
G191	G1836	4158
G224	G1932	4159
G316	G1987	4159
G224	G2111	4160
G3	G4152	4160
G224	G3130	4161
G158	G5550	4161
G178	G2823	4162
G224	G4509	4162
G132	G833	4163
G318	G5504	4163
G318	G592	4164
G132	G5405	4164
G318	G784	4165
G168	G3051	4165
G178	G895	4166
G191	G1744	4166
G318	G1886	4167
G279	G5579	4167
G191	G1909	4168
G279	G3438	4168
G191	G2678	4169
G130	G2772	4169
G158	G538	4170
G191	G4304	4170
G224	G190	4171
G158	G2309	4171
G224	G332	4172
G308	G5405	4172
G224	G821	4173
G239	G1069	4173
G224	G1097	4174
G178	G5098	4174
G224	G1864	4175
G183	G2549	4175
G224	G2305	4176
G279	G2457	4176
G191	G2642	4177
G265	G4210	4177
G60	G1017	4178
G224	G3001	4178
G91	G4476	4179
G224	G4627	4179
G191	G4845	4180
G91	G4994	4180
G52	G3104	4181
G224	G5056	4181
G252	G1795	4182
G224	G5369	4182
G318	G1805	4183
G164	G2905	4183
G318	G1843	4184
G312	G3289	4184
G191	G2069	4185
G130	G2854	4185
G318	G2822	4186
G316	G3448	4186
G178	G137	4187
G318	G3070	4187
G191	G4368	4188
G168	G4535	4188
G59	G129	4189
G168	G5722	4189
G59	G818	4190
G307	G5542	4190
G168	G886	4191
G59	G1425	4191
G304	G2124	4192
G59	G2210	4192
G81	G472	4193
G59	G3279	4193
G3	G2804	4194
G59	G5051	4194
G85	G957	4195
G59	G5123	4195
G59	G5596	4196
G204	G5822	4196
G318	G641	4197
G3	G1912	4197
G137	G178	4198
G318	G1967	4198
G316	G1992	4199
G191	G2489	4199
G191	G2672	4200
G81	G2771	4200
G318	G2771	4201
G81	G2901	4201
G178	G1630	4202
G191	G4068	4202
G281	G3996	4203
G318	G4263	4203
G318	G4362	4204
G178	G4884	4204
G132	G1304	4205
G318	G4469	4205
G279	G1306	4206
G191	G5168	4206
G173	G1985	4207
G318	G5168	4207
G173	G2309	4208
G318	G5712	4208
G241	G946	4209
G125	G3240	4209
G241	G2049	4210
G313	G5100	4210
G241	G2519	4211
G280	G3976	4211
G241	G2813	4212
G168	G5028	4212
G241	G4018	4213
G280	G4982	4213
G313	G1428	4214
G241	G4630	4214
G3	G423	4215
G241	G5200	4215
G308	G3123	4216
G318	G4318	4216
G167	G2224	4217
G318	G5510	4217
G33	G3823	4218
G318	G5576	4218
G191	G4	4219
G91	G1765	4219
G73	G3	4220
G318	G1480	4220
G241	G1176	4221
G130	G5597	4221
G241	G3652	4222
G73	G5455	4222
G59	G727	4223
G73	G1121	4223
G126	G1130	4224
G59	G1947	4224
G304	G439	4225
G59	G2656	4225
G73	G1789	4226
G59	G5249	4226
G73	G2354	4227
G59	G5674	4227
G73	G5471	4228
G59	G5925	4228
G250	G355	4229
G59	G5943	4229
G250	G2255	4230
G59	G4637	4230
G132	G1630	4231
G241	G4060	4231
G312	G1640	4232
G241	G5581	4232
G241	G1091	4233
G168	G5188	4233
G241	G4061	4234
G65	G4980	4234
G241	G4068	4235
G330	G5208	4235
G168	G3863	4236
G241	G4768	4236
G73	G5008	4237
G241	G5234	4237
G59	G1361	4238
G239	G5097	4238
G73	G2771	4239
G59	G3607	4239
G279	G1279	4240
G59	G3618	4240
G279	G1530	4241
G59	G3879	4241
G52	G2944	4242
G59	G4286	4242
G59	G4327	4243
G132	G4775	4243
G279	G1068	4244
G224	G4792	4244
G59	G2297	4245
G304	G2944	4245
G224	G1497	4246
G279	G3818	4246
G81	G812	4247
G224	G2702	4247
G224	G2756	4248
G52	G5513	4248
G224	G4058	4249
G62	G4461	4249
G3	G73	4250
G224	G5288	4250
G224	G1162	4251
G178	G3791	4251
G224	G1738	4252
G178	G2689	4252
G308	G4324	4253
G224	G4455	4253
G281	G3168	4254
G224	G5034	4254
G307	G308	4255
G224	G1012	4255
G68	G137	4256
G224	G1033	4256
G224	G1161	4257
G183	G1992	4257
G224	G1545	4258
G62	G4029	4258
G224	G1639	4259
G52	G1813	4259
G164	G158	4260
G224	G2488	4260
G224	G2571	4261
G164	G3931	4261
G224	G2640	4262
G61	G4358	4262
G22	G684	4263
G224	G3045	4263
G91	G1803	4264
G224	G4320	4264
G91	G2602	4265
G224	G4486	4265
G164	G3787	4266
G224	G4519	4266
G313	G1702	4267
G224	G4793	4267
G312	G4368	4268
G224	G4878	4268
G204	G1625	4269
G224	G5083	4269
G132	G2911	4270
G224	G5648	4270
G62	G2347	4271
G224	G5792	4271
G59	G1078	4272
G281	G1658	4272
G59	G1283	4273
G168	G5620	4273
G59	G2172	4274
G173	G4040	4274
G59	G2490	4275
G215	G5690	4275
G132	G1277	4276
G59	G3958	4276
G178	G598	4277
G59	G5342	4277
G164	G4324	4278
G59	G5580	4278
G241	G236	4279
G313	G3648	4279
G241	G739	4280
G313	G4152	4280
G241	G1509	4281
G181	G4843	4281
G241	G1927	4282
G91	G2409	4282
G241	G3506	4283
G279	G5490	4283
G158	G164	4284
G241	G3987	4284
G241	G4030	4285
G178	G4301	4285
G241	G919	4286
G158	G2011	4286
G308	G307	4287
G241	G1719	4287
G137	G68	4288
G241	G2058	4288
G241	G2566	4289
G231	G5513	4289
G241	G2857	4290
G91	G4977	4290
G183	G1625	4291
G241	G5072	4291
G164	G5093	4292
G241	G5885	4292
G59	G496	4293
G52	G5597	4293
G59	G1777	4294
G178	G4797	4294
G168	G2413	4295
G59	G2616	4295
G252	G1543	4296
G59	G2685	4296
G168	G2987	4297
G59	G3188	4297
G265	G684	4298
G59	G4278	4298
G265	G1803	4299
G59	G4975	4299
G279	G1971	4300
G59	G5373	4300
G59	G679	4301
G279	G2339	4301
G59	G2635	4302
G167	G3513	4302
G304	G531	4303
G59	G3496	4303
G81	G2082	4304
G59	G4360	4304
G279	G3655	4305
G59	G4488	4305
G59	G1131	4306
G249	G3704	4306
G59	G1479	4307
G312	G5644	4307
G59	G1623	4308
G173	G2438	4308
G59	G1817	4309
G96	G2150	4309
G59	G3073	4310
G308	G3494	4310
G132	G657	4311
G59	G5376	4311
G38	G4724	4312
G59	G5787	4312
G158	G1241	4313
G241	G1882	4313
G91	G1593	4314
G241	G3238	4314
G94	G2783	4315
G241	G4505	4315
G279	G1130	4316
G241	G4571	4316
G91	G393	4317
G241	G4688	4317
G304	G1429	4318
G241	G4758	4318
G241	G726	4319
G168	G1861	4319
G173	G800	4320
G241	G4520	4320
G81	G2108	4321
G241	G5875	4321
G224	G120	4322
G130	G4860	4322
G318	G660	4323
G178	G2549	4323
G224	G839	4324
G126	G3453	4324
G224	G947	4325
G231	G1787	4325
G191	G1871	4326
G304	G4767	4326
G191	G3409	4327
G304	G5140	4327
G312	G2849	4328
G318	G3409	4328
G224	G4309	4329
G313	G5532	4329
G313	G1527	4330
G318	G4418	4330
G178	G4232	4331
G224	G5286	4331
G59	G555	4332
G21	G5924	4332
G59	G743	4333
G137	G3382	4333
G137	G1548	4334
G59	G2142	4334
G318	G3266	4335
G125	G4201	4335
G59	G4558	4336
G307	G5518	4336
G224	G268	4337
G279	G5093	4337
G63	G565	4338
G224	G694	4338
G130	G565	4339
G224	G929	4339
G224	G1312	4340
G168	G5777	4340
G313	G635	4341
G224	G2630	4341
G304	G2807	4342
G318	G4499	4342
G191	G5044	4343
G181	G5434	4343
G81	G1846	4344
G224	G5522	4344
G191	G566	4345
G81	G3294	4345
G318	G2041	4346
G312	G4974	4346
G3	G2052	4347
G318	G3185	4347
G38	G2207	4348
G318	G4455	4348
G313	G1131	4349
G318	G1631	4349
G158	G2649	4350
G318	G3420	4350
G252	G1277	4351
G318	G3551	4351
G281	G3450	4352
G318	G4224	4352
G178	G2410	4353
G318	G4548	4353
G279	G3858	4354
G318	G4648	4354
G191	G729	4355
G178	G5773	4355
G318	G729	4356
G304	G3981	4356
G191	G1505	4357
G265	G3553	4357
G183	G350	4358
G318	G5749	4358
G318	G1309	4359
G91	G1427	4359
G318	G2679	4360
G168	G5093	4360
G65	G464	4361
G318	G3153	4361
G130	G308	4362
G191	G4741	4362
G91	G1059	4363
G241	G1854	4363
G241	G1923	4364
G91	G2188	4364
G81	G1006	4365
G241	G2208	4365
G241	G2873	4366
G183	G5768	4366
G241	G3715	4367
G215	G5550	4367
G22	G279	4368
G241	G4693	4368
G241	G1347	4369
G91	G3942	4369
G68	G475	4370
G241	G2069	4370
G241	G2279	4371
G327	G2584	4371
G168	G81	4372
G241	G3979	4372
G168	G604	4373
G59	G838	4373
G168	G801	4374
G59	G1313	4374
G59	G2154	4375
G330	G5009	4375
G59	G3328	4376
G181	G4178	4376
G52	G598	4377
G59	G3365	4377
G304	G3674	4378
G59	G5026	4378
G224	G3093	4379
G81	G3781	4379
G312	G4111	4380
G224	G4195	4380
G224	G2046	4381
G312	G5777	4381
G224	G4275	4382
G252	G5129	4382
G224	G874	4383
G81	G2222	4383
G224	G2474	4384
G204	G4065	4384
G91	G549	4385
G224	G2976	4385
G279	G22	4386
G224	G3067	4386
G224	G3121	4387
G279	G5483	4387
G81	G168	4388
G224	G3897	4388
G224	G4144	4389
G158	G4319	4389
G173	G4983	4390
G224	G5464	4390
G239	G351	4391
G224	G5828	4391
G224	G526	4392
G280	G5513	4392
G224	G533	4393
G304	G4313	4393
G308	G130	4394
G224	G766	4394
G167	G279	4395
G224	G1191	4395
G224	G1750	4396
G91	G4459	4396
G73	G2564	4397
G224	G4458	4397
G73	G1228	4398
G224	G5797	4398
G59	G667	4399
G183	G3142	4399
G68	G285	4400
G59	G766	4400
G158	G539	4401
G59	G1384	4401
G59	G1889	4402
G81	G2711	4402
G59	G2135	4403
G73	G2216	4403
G59	G2195	4404
G73	G5722	4404
G96	G1201	4405
G59	G2220	4405
G313	G1135	4406
G59	G5265	4406
G3	G869	4407
G59	G5389	4407
G239	G1179	4408
G241	G3301	4408
G280	G2854	4409
G241	G4043	4409
G224	G393	4410
G65	G1295	4410
G224	G416	4411
G280	G3444	4411
G224	G1294	4412
G178	G4775	4412
G241	G18	4413
G3	G1135	4413
G241	G1432	4414
G3	G4906	4414
G241	G2972	4415
G73	G5619	4415
G241	G3089	4416
G279	G3331	4416
G241	G3867	4417
G316	G4791	4417
G241	G3885	4418
G313	G5080	4418
G59	G946	4419
G132	G3163	4419
G59	G1825	4420
G132	G3714	4420
G59	G2361	4421
G312	G5117	4421
G285	G68	4422
G59	G2517	4422
G59	G2520	4423
G158	G5542	4423
G279	G167	4424
G59	G2592	4424
G183	G3020	4425
G59	G3894	4425
G132	G1271	4426
G59	G3998	4426
G59	G2720	4427
G173	G4815	4427
G59	G2734	4428
G307	G3621	4428
G130	G2453	4429
G59	G2961	4429
G59	G3978	4430
G168	G4088	4430
G91	G62	4431
G59	G5206	4431
G59	G720	4432
G91	G1725	4432
G59	G801	4433
G278	G4791	4433
G59	G802	4434
G81	G1593	4434
G59	G1785	4435
G279	G3476	4435
G59	G2001	4436
G312	G4875	4436
G130	G1008	4437
G59	G2354	4437
G59	G3935	4438
G279	G5248	4438
G59	G4172	4439
G159	G5550	4439
G164	G2002	4440
G59	G5583	4440
G241	G2133	4441
G91	G3156	4441
G241	G2797	4442
G68	G4956	4442
G279	G2727	4443
G241	G4617	4443
G279	G1323	4444
G241	G5135	4444
G241	G789	4445
G279	G1486	4445
G59	G813	4446
G279	G3352	4446
G241	G1485	4447
G304	G1798	4447
G59	G1840	4448
G158	G5284	4448
G312	G2533	4449
G59	G3224	4449
G304	G1321	4450
G59	G3903	4450
G59	G3913	4451
G96	G5446	4451
G62	G91	4452
G241	G4466	4452
G224	G1203	4453
G62	G5881	4453
G224	G1645	4454
G250	G4065	4454
G224	G3614	4455
G3	G5297	4455
G3	G3539	4456
G224	G4027	4456
G59	G3898	4457
G252	G4608	4457
G158	G1393	4458
G318	G1934	4458
G178	G2665	4459
G191	G2965	4459
G318	G417	4460
G178	G4974	4460
G224	G746	4461
G62	G5518	4461
G318	G1078	4462
G168	G4633	4462
G224	G1610	4463
G183	G2487	4463
G280	G308	4464
G224	G1897	4464
G224	G2026	4465
G304	G2564	4465
G191	G2622	4466
G304	G5883	4466
G265	G4336	4467
G191	G5135	4467
G224	G160	4468
G279	G4368	4468
G224	G730	4469
G167	G2893	4469
G224	G838	4470
G81	G2140	4470
G224	G1973	4471
G81	G4242	4471
G313	G2181	4472
G318	G4125	4472
G318	G4149	4473
G279	G5853	4473
G62	G2438	4474
G224	G4246	4474
G65	G271	4475
G224	G4471	4475
G313	G3	4476
G224	G5026	4476
G271	G65	4477
G241	G737	4477
G241	G3017	4478
G313	G3820	4478
G204	G52	4479
G241	G3041	4479
G241	G3199	4480
G204	G3453	4480
G52	G204	4481
G241	G4414	4481
G304	G1042	4482
G241	G5337	4482
G304	G1710	4483
G318	G1776	4483
G85	G1600	4484
G191	G3719	4484
G241	G2455	4485
G3	G3109	4485
G304	G1422	4486
G241	G2543	4486
G241	G4048	4487
G158	G4983	4487
G178	G3611	4488
G241	G4472	4488
G308	G539	4489
G241	G5729	4489
G318	G642	4490
G130	G3123	4490
G3	G313	4491
G318	G961	4491
G318	G1188	4492
G91	G5353	4492
G308	G280	4493
G224	G2322	4493
G316	G1714	4494
G224	G2792	4494
G178	G2317	4495
G318	G3354	4496
G308	G5593	4496
G137	G929	4497
G318	G3498	4497
G137	G5422	4498
G318	G5532	4498
G59	G586	4499
G137	G3855	4499
G59	G941	4500
G91	G5644	4500
G59	G1073	4501
G312	G3145	4501
G319	G972	4502
G59	G2366	4502
G59	G3115	4503
G168	G3655	4503
G330	G720	4504
G59	G3151	4504
G59	G3589	4505
G130	G4985	4505
G252	G1702	4506
G59	G4350	4506
G313	G1185	4507
G59	G5434	4507
G318	G1266	4508
G130	G3163	4508
G318	G1801	4509
G249	G3518	4509
G318	G2821	4510
G91	G3613	4510
G318	G5056	4511
G91	G5270	4511
G313	G2339	4512
G318	G5693	4512
G59	G319	4513
G313	G4232	4513
G304	G1227	4514
G59	G1494	4514
G59	G1734	4515
G304	G4824	4515
G59	G1960	4516
G241	G4324	4516
G59	G3170	4517
G313	G4040	4517
G59	G3767	4518
G312	G4234	4518
G81	G2060	4519
G59	G4104	4519
G137	G1427	4520
G59	G4695	4520
G241	G32	4521
G3	G442	4521
G241	G272	4522
G173	G4849	4522
G241	G1336	4523
G252	G5668	4523
G52	G935	4524
G241	G1984	4524
G104	G1763	4525
G241	G3803	4525
G91	G1863	4526
G241	G4449	4526
G241	G4746	4527
G307	G5514	4527
G168	G1081	4528
G241	G4965	4528
G81	G3271	4529
G241	G5535	4529
G59	G260	4530
G81	G4088	4530
G59	G351	4531
G91	G3472	4531
G52	G516	4532
G59	G1756	4532
G265	G1578	4533
G59	G2006	4533
G59	G2225	4534
G297	G2648	4534
G59	G2641	4535
G316	G2718	4535
G304	G1188	4536
G59	G2853	4536
G81	G2824	4537
G59	G5532	4537
G224	G696	4538
G130	G4346	4538
G224	G798	4539
G312	G2412	4539
G224	G2353	4540
G312	G5884	4540
G224	G2695	4541
G304	G4036	4541
G224	G2787	4542
G158	G5934	4542
G241	G1353	4543
G132	G4709	4543
G132	G2792	4544
G241	G5809	4544
G224	G640	4545
G173	G5911	4545
G62	G504	4546
G224	G3399	4546
G81	G3289	4547
G224	G3545	4547
G168	G1080	4548
G224	G3865	4548
G224	G5687	4549
G168	G5884	4549
G224	G15	4550
G91	G442	4550
G224	G54	4551
G265	G1287	4551
G224	G189	4552
G265	G2971	4552
G224	G1424	4553
G132	G4974	4553
G168	G1362	4554
G224	G1501	4554
G224	G1878	4555
G130	G4178	4555
G304	G2821	4556
G224	G3596	4556
G224	G3659	4557
G304	G4994	4557
G313	G3277	4558
G224	G3862	4558
G224	G5051	4559
G231	G5422	4559
G62	G173	4560
G224	G5073	4560
G81	G4508	4561
G224	G5415	4561
G285	G907	4562
G224	G5557	4562
G173	G62	4563
G224	G5774	4563
G59	G1487	4564
G313	G4165	4564
G164	G1982	4565
G59	G4605	4565
G204	G1906	4566
G59	G4691	4566
G60	G4956	4567
G59	G5251	4567
G313	G678	4568
G224	G892	4568
G313	G801	4569
G224	G896	4569
G224	G2503	4570
G81	G3479	4570
G224	G3553	4571
G81	G4477	4571
G224	G3845	4572
G304	G4610	4572
G178	G3879	4573
G224	G4614	4573
G241	G1206	4574
G304	G5896	4574
G81	G3158	4575
G59	G3757	4575
G241	G4050	4576
G178	G5934	4576
G313	G2771	4577
G59	G4620	4577
G59	G4857	4578
G125	G5280	4578
G279	G3926	4579
G241	G4881	4579
G241	G137	4580
G313	G1247	4580
G241	G206	4581
G313	G4608	4581
G3	G1419	4582
G241	G3477	4582
G241	G3649	4583
G81	G4966	4583
G327	G2224	4584
G241	G4388	4584
G173	G507	4585
G241	G5260	4585
G173	G4968	4586
G241	G5358	4586
G224	G1169	4587
G73	G3258	4587
G224	G3750	4588
G52	G3981	4588
G25	G2751	4589
G224	G4118	4589
G142	G2224	4590
G224	G4499	4590
G164	G1682	4591
G59	G1934	4591
G318	G1634	4592
G130	G2844	4592
G224	G457	4593
G73	G472	4593
G191	G901	4594
G65	G2005	4594
G224	G3658	4595
G73	G4631	4595
G91	G4392	4596
G191	G5355	4596
G91	G5117	4597
G224	G5406	4597
G191	G177	4598
G304	G2793	4598
G318	G177	4599
G265	G4950	4599
G318	G341	4600
G168	G4387	4600
G164	G1714	4601
G191	G3969	4601
G191	G4275	4602
G312	G5438	4602
G173	G833	4603
G191	G4656	4603
G224	G425	4604
G285	G2584	4604
G224	G1495	4605
G279	G3385	4605
G316	G1130	4606
G224	G2033	4606
G318	G2069	4607
G73	G3565	4607
G224	G2427	4608
G279	G4702	4608
G224	G2496	4609
G316	G3444	4609
G224	G2520	4610
G304	G2901	4610
G318	G2961	4611
G312	G5100	4611
G224	G3253	4612
G312	G5287	4612
G60	G3225	4613
G191	G3665	4613
G178	G2714	4614
G191	G3978	4614
G91	G1063	4615
G224	G4135	4615
G91	G2969	4616
G191	G4465	4616
G191	G5218	4617
G183	G5799	4617
G318	G550	4618
G168	G4744	4618
G191	G551	4619
G130	G4724	4619
G318	G1959	4620
G3	G2261	4620
G164	G3020	4621
G318	G5464	4621
G241	G256	4622
G312	G2307	4622
G241	G342	4623
G183	G526	4623
G241	G927	4624
G33	G3020	4624
G241	G2593	4625
G62	G5597	4625
G126	G1625	4626
G241	G4188	4626
G224	G6	4627
G173	G2545	4627
G224	G1119	4628
G308	G4443	4628
G318	G1205	4629
G279	G3806	4629
G224	G1655	4630
G147	G3402	4630
G280	G132	4631
G224	G1928	4631
G191	G2168	4632
G132	G4769	4632
G279	G1713	4633
G224	G2689	4633
G132	G280	4634
G318	G3555	4634
G224	G3630	4635
G313	G4294	4635
G312	G1349	4636
G318	G3758	4636
G312	G2944	4637
G318	G4294	4637
G127	G1904	4638
G224	G4826	4638
G313	G2034	4639
G224	G4977	4639
G3	G1870	4640
G224	G5265	4640
G3	G3887	4641
G224	G5480	4641
G308	G5542	4642
G224	G5614	4642
G59	G904	4643
G91	G3627	4643
G59	G1427	4644
G91	G2082	4644
G132	G2902	4645
G59	G2935	4645
G164	G2457	4646
G59	G3249	4646
G252	G3145	4647
G59	G3413	4647
G59	G3502	4648
G278	G5137	4648
G304	G3258	4649
G59	G3775	4649
G312	G1873	4650
G59	G5582	4650
G68	G3823	4651
G59	G5900	4651
G241	G466	4652
G181	G2837	4652
G130	G1186	4653
G241	G1387	4653
G252	G1081	4654
G241	G2042	4654
G316	G1146	4655
G241	G2241	4655
G200	G2357	4656
G241	G4982	4656
G62	G795	4657
G241	G5673	4657
G168	G2020	4658
G241	G5676	4658
G318	G2286	4659
G94	G4359	4659
G318	G2368	4660
G312	G3364	4660
G137	G2689	4661
G318	G3932	4661
G125	G3141	4662
G318	G5407	4662
G81	G923	4663
G318	G2589	4663
G304	G1304	4664
G191	G3132	4664
G178	G986	4665
G59	G1043	4665
G59	G1107	4666
G281	G5690	4666
G239	G2181	4667
G59	G2814	4667
G59	G2892	4668
G68	G3108	4668
G252	G5163	4669
G59	G5857	4669
G307	G178	4670
G59	G296	4670
G185	G281	4671
G59	G805	4671
G59	G1117	4672
G279	G3548	4672
G279	G635	4673
G59	G1366	4673
G59	G1669	4674
G91	G4767	4674
G59	G2510	4675
G91	G5140	4675
G265	G3280	4676
G59	G4066	4676
G307	G795	4677
G59	G4272	4677
G222	G2373	4678
G59	G4821	4678
G59	G5474	4679
G81	G5883	4679
G241	G939	4680
G81	G4501	4680
G241	G160	4681
G312	G2140	4681
G241	G679	4682
G178	G4316	4682
G241	G2634	4683
G173	G3655	4683
G59	G1871	4684
G252	G4282	4684
G304	G2644	4685
G59	G4418	4685
G241	G502	4686
G47	G4117	4686
G281	G185	4687
G241	G1144	4687
G178	G307	4688
G241	G4037	4688
G59	G1414	4689
G173	G2772	4689
G59	G1503	4690
G185	G3756	4690
G200	G816	4691
G59	G2879	4691
G59	G3069	4692
G91	G4099	4692
G59	G3371	4693
G91	G5829	4693
G59	G3426	4694
G62	G4968	4694
G279	G2307	4695
G59	G4234	4695
G92	G313	4696
G59	G5318	4696
G168	G4441	4697
G59	G5321	4697
G224	G2133	4698
G168	G4508	4698
G91	G2317	4699
G224	G4159	4699
G224	G329	4700
G85	G1130	4700
G224	G597	4701
G231	G1694	4701
G304	G252	4702
G224	G1894	4702
G304	G2025	4703
G224	G4173	4703
G224	G2266	4704
G304	G5884	4704
G81	G786	4705
G224	G2884	4705
G81	G3016	4706
G224	G3988	4706
G312	G3312	4707
G224	G4673	4707
G224	G5039	4708
G312	G5080	4708
G241	G2474	4709
G312	G5369	4709
G241	G4032	4710
G312	G5550	4710
G313	G3744	4711
G241	G4408	4711
G241	G4436	4712
G313	G5088	4712
G252	G304	4713
G241	G5413	4713
G252	G645	4714
G241	G5879	4714
G241	G792	4715
G81	G4492	4715
G313	G92	4716
G241	G1526	4716
G132	G1534	4717
G241	G1715	4717
G241	G1812	4718
G173	G5800	4718
G308	G906	4719
G241	G4510	4719
G265	G3845	4720
G241	G4628	4720
G224	G203	4721
G312	G5542	4721
G224	G907	4722
G158	G3861	4722
G224	G2051	4723
G168	G4455	4723
G215	G1081	4724
G224	G3603	4724
G215	G285	4725
G224	G4028	4725
G224	G5170	4726
G68	G5518	4726
G59	G4195	4727
G102	G4977	4727
G59	G353	4728
G91	G1912	4728
G59	G504	4729
G304	G3719	4729
G59	G685	4730
G168	G1237	4730
G59	G1692	4731
G168	G1701	4731
G304	G399	4732
G59	G2529	4732
G59	G2753	4733
G304	G2951	4733
G59	G2928	4734
G285	G3719	4734
G59	G3392	4735
G285	G5448	4735
G252	G1237	4736
G59	G4103	4736
G59	G5006	4737
G252	G5550	4737
G241	G51	4738
G312	G4702	4738
G241	G82	4739
G252	G1465	4739
G241	G587	4740
G279	G2718	4740
G285	G215	4741
G241	G1282	4741
G158	G1327	4742
G241	G1523	4742
G239	G3273	4743
G241	G3370	4743
G241	G3606	4744
G308	G3835	4744
G265	G4092	4745
G241	G4700	4745
G68	G178	4746
G241	G4897	4746
G241	G5043	4747
G304	G5350	4747
G241	G1849	4748
G307	G1992	4748
G241	G2262	4749
G73	G4633	4749
G241	G4154	4750
G307	G4335	4750
G73	G2830	4751
G241	G4261	4751
G102	G1179	4752
G241	G4640	4752
G224	G905	4753
G65	G4076	4753
G224	G2867	4754
G215	G3163	4754
G241	G4553	4755
G109	G4886	4755
G241	G977	4756
G91	G3123	4756
G254	G1110	4757
G241	G1533	4757
G241	G2720	4758
G91	G2944	4758
G241	G2961	4759
G265	G3352	4759
G132	G2644	4760
G241	G4909	4760
G224	G159	4761
G168	G2325	4761
G318	G1381	4762
G304	G1635	4762
G168	G1527	4763
G191	G2918	4763
G224	G3170	4764
G168	G3352	4764
G191	G4621	4765
G168	G5937	4765
G81	G2363	4766
G224	G4695	4766
G130	G2779	4767
G224	G5145	4767
G104	G3251	4768
G224	G5450	4768
G33	G401	4769
G224	G5842	4769
G62	G1721	4770
G191	G2260	4770
G313	G1912	4771
G191	G3709	4771
G224	G358	4772
G3	G4501	4772
G191	G837	4773
G173	G4751	4773
G191	G867	4774
G252	G2541	4774
G224	G1159	4775
G307	G5189	4775
G224	G2752	4776
G73	G4696	4776
G215	G2367	4777
G224	G3194	4777
G224	G3412	4778
G280	G4135	4778
G313	G1578	4779
G224	G3670	4779
G231	G3225	4780
G224	G4492	4780
G224	G4713	4781
G279	G5098	4781
G239	G2896	4782
G224	G5164	4782
G318	G5197	4783
G280	G5514	4783
G279	G4036	4784
G224	G5440	4784
G59	G740	4785
G313	G3225	4785
G59	G1442	4786
G137	G3054	4786
G59	G1621	4787
G308	G4884	4787
G313	G2258	4788
G59	G2602	4788
G178	G68	4789
G59	G5760	4789
G318	G669	4790
G130	G5498	4790
G318	G1882	4791
G168	G3470	4791
G133	G293	4792
G318	G1889	4792
G204	G2453	4793
G191	G2695	4793
G224	G55	4794
G265	G4099	4794
G224	G510	4795
G91	G957	4795
G224	G1019	4796
G91	G3744	4796
G224	G1581	4797
G307	G4731	4797
G191	G1607	4798
G126	G3020	4798
G164	G795	4799
G318	G1607	4799
G280	G1080	4800
G318	G1972	4800
G181	G33	4801
G318	G2201	4801
G318	G2583	4802
G73	G4469	4802
G318	G2746	4803
G285	G3104	4803
G280	G178	4804
G224	G2769	4804
G33	G181	4805
G191	G3056	4805
G224	G3439	4806
G279	G4387	4806
G181	G1255	4807
G318	G4112	4807
G250	G2545	4808
G224	G5281	4808
G279	G4521	4809
G224	G5461	4809
G280	G5450	4810
G318	G5730	4810
G178	G280	4811
G191	G1569	4811
G318	G1598	4812
G73	G4104	4812
G279	G394	4813
G318	G2796	4813
G316	G2108	4814
G191	G3524	4814
G280	G3494	4815
G318	G5333	4815
G59	G275	4816
G304	G3220	4816
G59	G521	4817
G18	G2047	4817
G59	G1461	4818
G312	G3942	4818
G81	G430	4819
G59	G2065	4819
G59	G2155	4820
G304	G4832	4820
G59	G2206	4821
G81	G5117	4821
G59	G2452	4822
G81	G5459	4822
G59	G3169	4823
G250	G4612	4823
G59	G3666	4824
G33	G4230	4824
G178	G1621	4825
G59	G4368	4825
G178	G2287	4826
G59	G4850	4826
G308	G2562	4827
G59	G4899	4827
G91	G3522	4828
G59	G5601	4828
G313	G3220	4829
G59	G5694	4829
G293	G133	4830
G318	G3134	4830
G318	G3571	4831
G313	G3729	4831
G3	G2034	4832
G318	G4949	4832
G158	G4634	4833
G318	G5192	4833
G183	G621	4834
G318	G5667	4834
G59	G784	4835
G265	G4872	4835
G312	G878	4836
G241	G925	4836
G52	G3845	4837
G241	G4304	4837
G241	G763	4838
G52	G4210	4838
G241	G1030	4839
G91	G2053	4839
G241	G1196	4840
G313	G1813	4840
G164	G460	4841
G241	G1889	4841
G241	G2026	4842
G279	G4906	4842
G241	G3428	4843
G304	G3448	4843
G279	G1607	4844
G241	G4428	4844
G204	G3494	4845
G241	G5710	4845
G59	G1884	4846
G313	G3814	4846
G59	G2171	4847
G330	G4191	4847
G252	G313	4848
G59	G2733	4848
G252	G1416	4849
G59	G4013	4849
G316	G2457	4850
G59	G5825	4850
G224	G4852	4851
G215	G5514	4851
G224	G207	4852
G168	G1243	4852
G304	G886	4853
G224	G2814	4853
G304	G1527	4854
G224	G5857	4854
G59	G309	4855
G304	G4135	4855
G59	G1381	4856
G231	G5672	4856
G60	G1089	4857
G59	G1497	4857
G313	G252	4858
G59	G2533	4858
G224	G107	4859
G81	G5239	4859
G224	G298	4860
G308	G2944	4860
G224	G2208	4861
G62	G5573	4861
G3	G1247	4862
G224	G2635	4862
G224	G3376	4863
G183	G3823	4863
G312	G1148	4864
G224	G3450	4864
G183	G3068	4865
G224	G4017	4865
G91	G4242	4866
G224	G4915	4866
G241	G144	4867
G313	G5765	4867
G241	G291	4868
G313	G621	4868
G241	G715	4869
G91	G3559	4869
G241	G724	4870
G279	G5388	4870
G241	G944	4871
G265	G2053	4871
G241	G4783	4872
G265	G5062	4872
G279	G2140	4873
G241	G5605	4873
G304	G3551	4874
G241	G5835	4874
G224	G258	4875
G252	G1130	4875
G224	G865	4876
G252	G4743	4876
G68	G600	4877
G224	G1344	4877
G52	G313	4878
G224	G1498	4878
G178	G1080	4879
G224	G1504	4879
G224	G2655	4880
G52	G5462	4880
G126	G3101	4881
G224	G4478	4881
G224	G5280	4882
G126	G5677	4882
G85	G5514	4883
G224	G5702	4883
G241	G97	4884
G52	G3280	4884
G241	G153	4885
G52	G5509	4885
G241	G233	4886
G130	G435	4886
G241	G769	4887
G204	G1682	4887
G241	G1250	4888
G52	G2606	4888
G241	G1479	4889
G33	G4346	4889
G241	G1656	4890
G313	G4078	4890
G241	G2426	4891
G178	G5448	4891
G168	G2458	4892
G241	G3443	4892
G241	G4607	4893
G296	G4821	4893
G313	G52	4894
G241	G4815	4894
G137	G5093	4895
G241	G5943	4895
G241	G4195	4896
G252	G5098	4896
G59	G2044	4897
G313	G3711	4897
G59	G2141	4898
G137	G5690	4898
G285	G351	4899
G59	G2841	4899
G59	G2957	4900
G137	G5792	4900
G158	G717	4901
G59	G3181	4901
G91	G439	4902
G59	G3503	4902
G91	G881	4903
G59	G4094	4903
G91	G1873	4904
G59	G4549	4904
G102	G350	4905
G59	G4570	4905
G130	G3621	4906
G59	G5426	4906
G249	G316	4907
G241	G352	4907
G168	G1332	4908
G241	G2800	4908
G91	G425	4909
G241	G4823	4909
G91	G1710	4910
G224	G3079	4910
G52	G3823	4911
G224	G5321	4911
G241	G4419	4912
G252	G4901	4912
G164	G62	4913
G241	G4420	4913
G224	G683	4914
G52	G1327	4914
G191	G2015	4915
G60	G3277	4915
G316	G523	4916
G224	G2340	4916
G215	G1765	4917
G224	G3219	4917
G224	G3300	4918
G304	G5509	4918
G224	G3712	4919
G81	G5884	4919
G312	G5129	4920
G224	G5860	4920
G241	G637	4921
G204	G1928	4921
G62	G164	4922
G241	G639	4922
G318	G798	4923
G62	G2077	4923
G191	G1895	4924
G52	G5579	4924
G279	G800	4925
G241	G4558	4925
G296	G4059	4926
G191	G4637	4926
G312	G4666	4927
G318	G5116	4927
G316	G249	4928
G241	G5736	4928
G224	G187	4929
G279	G3103	4929
G224	G706	4930
G137	G738	4930
G224	G927	4931
G279	G5597	4931
G102	G565	4932
G224	G1016	4932
G91	G1135	4933
G224	G2395	4933
G224	G3034	4934
G173	G5765	4934
G251	G2261	4935
G224	G3326	4935
G304	G745	4936
G224	G3677	4936
G52	G1484	4937
G318	G4000	4937
G52	G2381	4938
G191	G4050	4938
G224	G4334	4939
G178	G4815	4939
G307	G3229	4940
G224	G4515	4940
G132	G1787	4941
G191	G4800	4941
G224	G4985	4942
G92	G5137	4942
G59	G21	4943
G168	G5850	4943
G59	G1467	4944
G304	G4040	4944
G81	G1121	4945
G59	G3171	4945
G59	G3344	4946
G125	G4969	4946
G313	G2216	4947
G59	G4965	4947
G318	G12	4948
G281	G1366	4948
G318	G81	4949
G312	G1277	4949
G318	G301	4950
G316	G1070	4950
G318	G424	4951
G308	G2367	4951
G224	G435	4952
G132	G1186	4952
G224	G460	4953
G180	G3605	4953
G191	G1058	4954
G300	G5575	4954
G178	G833	4955
G318	G1058	4955
G279	G1304	4956
G224	G1454	4956
G224	G1694	4957
G132	G5524	4957
G224	G1988	4958
G3	G4983	4958
G280	G1591	4959
G224	G2387	4959
G224	G2606	4960
G178	G2716	4960
G178	G2684	4961
G224	G3149	4961
G224	G3173	4962
G304	G3518	4962
G61	G849	4963
G318	G3674	4963
G191	G3889	4964
G173	G5518	4964
G191	G4062	4965
G26	G4268	4965
G65	G1277	4966
G318	G4062	4966
G224	G4241	4967
G231	G5093	4967
G91	G1081	4968
G224	G4703	4968
G52	G1427	4969
G224	G5242	4969
G167	G3845	4970
G318	G5506	4970
G73	G748	4971
G318	G5584	4971
G126	G132	4972
G224	G5881	4972
G191	G897	4973
G91	G4683	4973
G265	G1422	4974
G318	G2675	4974
G60	G3271	4975
G318	G4798	4975
G168	G425	4976
G318	G5587	4976
G59	G439	4977
G304	G4368	4977
G59	G516	4978
G304	G1327	4978
G59	G706	4979
G304	G1524	4979
G81	G1081	4980
G59	G2338	4980
G59	G2542	4981
G81	G5455	4981
G265	G1058	4982
G59	G2721	4982
G22	G1174	4983
G59	G3608	4983
G173	G1928	4984
G59	G4119	4984
G59	G4364	4985
G130	G5338	4985
G59	G4413	4986
G206	G5306	4986
G312	G2737	4987
G59	G4903	4987
G280	G1716	4988
G318	G1991	4988
G52	G906	4989
G191	G2767	4989
G304	G2950	4990
G59	G5355	4990
G241	G872	4991
G81	G5428	4991
G132	G126	4992
G241	G1333	4992
G241	G3399	4993
G178	G4130	4993
G279	G4871	4994
G241	G5440	4994
G59	G48	4995
G280	G5810	4995
G59	G762	4996
G239	G4897	4996
G59	G1760	4997
G168	G5783	4997
G59	G1927	4998
G260	G4219	4998
G59	G2797	4999
G173	G5771	4999
G158	G1390	5000
G59	G5008	5000
G178	G2391	5001
G59	G5141	5001
G303	G2034	5002
G59	G5224	5002
G91	G1702	5003
G59	G5308	5003
G168	G3289	5004
G59	G5739	5004
G212	G4655	5005
G59	G5802	5005
G52	G308	5006
G241	G1046	5006
G241	G1851	5007
G265	G3820	5007
G137	G3518	5008
G241	G5867	5008
G59	G301	5009
G91	G1121	5009
G59	G723	5010
G173	G5746	5010
G274	G504	5011
G59	G901	5011
G59	G2745	5012
G73	G4508	5012
G241	G1624	5013
G126	G4832	5013
G241	G2374	5014
G304	G3636	5014
G241	G2470	5015
G178	G3500	5015
G241	G2584	5016
G173	G5137	5016
G313	G2309	5017
G241	G2805	5017
G241	G3309	5018
G91	G3530	5018
G308	G2258	5019
G241	G3812	5019
G241	G3961	5020
G204	G5597	5020
G241	G4250	5021
G168	G4628	5021
G130	G1839	5022
G241	G5618	5022
G73	G1674	5023
G241	G5780	5023
G73	G3160	5024
G241	G4181	5024
G59	G703	5025
G285	G4316	5025
G279	G52	5026
G224	G1836	5026
G241	G1772	5027
G279	G3928	5027
G224	G1875	5028
G279	G4696	5028
G224	G4642	5029
G279	G5937	5029
G280	G5284	5030
G224	G5656	5030
G224	G44	5031
G279	G1315	5031
G224	G126	5032
G173	G435	5032
G52	G279	5033
G224	G1379	5033
G224	G1528	5034
G321	G1764	5034
G224	G1630	5035
G249	G4911	5035
G313	G1237	5036
G224	G1866	5036
G224	G1967	5037
G313	G5550	5037
G224	G2419	5038
G304	G5163	5038
G65	G1279	5039
G224	G2489	5039
G224	G3223	5040
G312	G4950	5040
G265	G843	5041
G224	G3425	5041
G250	G1928	5042
G224	G4407	5042
G308	G2140	5043
G224	G4772	5043
G224	G5590	5044
G330	G5637	5044
G3	G5117	5045
G224	G5847	5045
G81	G4815	5046
G224	G5926	5046
G308	G52	5047
G224	G100	5047
G224	G178	5048
G300	G3523	5048
G224	G343	5049
G204	G621	5049
G224	G654	5050
G91	G1484	5050
G224	G774	5051
G91	G2381	5051
G224	G783	5052
G307	G4451	5052
G224	G878	5053
G304	G3845	5053
G307	G250	5054
G224	G1083	5054
G173	G1484	5055
G224	G1593	5055
G163	G1063	5056
G224	G1677	5056
G81	G1873	5057
G224	G2646	5057
G224	G2701	5058
G81	G5068	5058
G312	G2513	5059
G224	G3077	5059
G173	G2273	5060
G224	G5295	5060
G59	G99	5061
G173	G3444	5061
G59	G1735	5062
G279	G5677	5062
G132	G1174	5063
G59	G1803	5063
G59	G2277	5064
G279	G3116	5064
G59	G2381	5065
G180	G4172	5065
G59	G2908	5066
G265	G3479	5066
G59	G4185	5067
G265	G5376	5067
G215	G2613	5068
G59	G4227	5068
G279	G4535	5069
G59	G5617	5069
G59	G1405	5070
G52	G4803	5070
G241	G1840	5071
G252	G4631	5071
G59	G1799	5072
G252	G5016	5072
G59	G2309	5073
G316	G2972	5073
G178	G4983	5074
G59	G5085	5074
G178	G5392	5075
G59	G5741	5075
G59	G1389	5076
G172	G5097	5076
G224	G897	5077
G81	G5937	5077
G279	G1428	5078
G224	G4541	5078
G224	G4674	5079
G62	G5760	5079
G281	G4863	5080
G318	G5001	5080
G308	G475	5081
G224	G5085	5081
G318	G726	5082
G313	G1798	5082
G130	G658	5083
G318	G1898	5083
G318	G3533	5084
G3	G4954	5084
G91	G3475	5085
G318	G5044	5085
G250	G307	5086
G191	G5360	5086
G224	G876	5087
G47	G4655	5087
G224	G1165	5088
G313	G2020	5088
G224	G1179	5089
G313	G4492	5089
G224	G1409	5090
G81	G2098	5090
G158	G393	5091
G224	G1962	5091
G158	G656	5092
G224	G2346	5092
G318	G2466	5093
G304	G2549	5093
G132	G2440	5094
G224	G2618	5094
G224	G2912	5095
G38	G3627	5095
G224	G3259	5096
G183	G3466	5096
G224	G4106	5097
G183	G4612	5097
G168	G3	5098
G224	G5050	5098
G102	G582	5099
G318	G5288	5099
G91	G1080	5100
G318	G5796	5100
G91	G2412	5101
G224	G5946	5101
G279	G748	5102
G241	G918	5102
G241	G1283	5103
G85	G4029	5103
G241	G2691	5104
G312	G4150	5104
G241	G3993	5105
G227	G4330	5105
G132	G4316	5106
G241	G5041	5106
G191	G1234	5107
G173	G3518	5107
G318	G1436	5108
G3	G3358	5108
G204	G2075	5109
G191	G3418	5109
G265	G2563	5110
G191	G3477	5110
G73	G1022	5111
G318	G3477	5111
G191	G4315	5112
G304	G4954	5112
G241	G659	5113
G304	G5610	5113
G81	G879	5114
G241	G934	5114
G241	G963	5115
G81	G5722	5115
G241	G1647	5116
G3	G2996	5116
G168	G2491	5117
G241	G5396	5117
G173	G5338	5118
G241	G5622	5118
G96	G1801	5119
G241	G5668	5119
G318	G472	5120
G62	G1591	5120
G318	G850	5121
G285	G2109	5121
G191	G1076	5122
G158	G4901	5122
G191	G1131	5123
G252	G5181	5123
G318	G1131	5124
G316	G2099	5124
G3	G168	5125
G224	G1138	5125
G224	G1225	5126
G3	G2310	5126
G318	G1688	5127
G158	G5189	5127
G91	G1795	5128
G318	G1803	5128
G22	G1228	5129
G318	G2044	5129
G191	G2082	5130
G173	G4210	5130
G224	G2149	5131
G307	G2779	5131
G224	G2156	5132
G168	G5255	5132
G224	G2475	5133
G52	G3286	5133
G285	G1813	5134
G224	G4285	5134
G91	G3517	5135
G318	G4545	5135
G204	G4335	5136
G318	G4839	5136
G224	G4892	5137
G91	G5319	5137
G318	G4931	5138
G330	G5578	5138
G3	G334	5139
G224	G5004	5139
G260	G4982	5140
G318	G5052	5140
G318	G5217	5141
G252	G5619	5141
G132	G2660	5142
G224	G5485	5142
G308	G2273	5143
G224	G5544	5143
G279	G4247	5144
G191	G5700	5144
G191	G405	5145
G313	G4790	5145
G191	G645	5146
G178	G3861	5146
G191	G1192	5147
G91	G1459	5147
G318	G1722	5148
G173	G4234	5148
G312	G4718	5149
G318	G5577	5149
G59	G82	5150
G173	G1419	5150
G59	G175	5151
G132	G5098	5151
G59	G363	5152
G132	G2363	5152
G59	G414	5153
G52	G2860	5153
G59	G2536	5154
G173	G4744	5154
G168	G4078	5155
G59	G4321	5155
G59	G4700	5156
G281	G5665	5156
G91	G1287	5157
G59	G5142	5157
G168	G252	5158
G59	G5383	5158
G168	G3648	5159
G59	G5420	5159
G318	G214	5160
G168	G5712	5160
G318	G2030	5161
G130	G2606	5161
G191	G2046	5162
G164	G2867	5162
G304	G472	5163
G318	G2046	5163
G81	G1919	5164
G191	G3007	5164
G318	G4124	5165
G312	G4152	5165
G252	G2644	5166
G191	G4452	5166
G158	G1332	5167
G318	G1528	5167
G59	G1570	5168
G304	G4616	5168
G59	G1797	5169
G312	G2647	5169
G252	G168	5170
G59	G4942	5170
G252	G2094	5171
G59	G5072	5171
G252	G2310	5172
G59	G5587	5172
G241	G80	5173
G252	G3331	5173
G308	G598	5174
G241	G749	5174
G241	G1880	5175
G285	G5422	5175
G241	G2658	5176
G316	G5573	5176
G183	G308	5177
G241	G3248	5177
G183	G2367	5178
G241	G3740	5178
G241	G4107	5179
G183	G4724	5179
G214	G351	5180
G241	G4255	5180
G188	G2024	5181
G241	G5145	5181
G241	G14	5182
G279	G5911	5182
G241	G1848	5183
G173	G2718	5183
G73	G2082	5184
G241	G2187	5184
G102	G1110	5185
G241	G3594	5185
G241	G4166	5186
G68	G4977	5186
G82	G5746	5187
G241	G5815	5187
G59	G520	5188
G96	G3756	5188
G59	G1228	5189
G168	G3911	5189
G59	G1892	5190
G3	G5322	5190
G33	G173	5191
G224	G2933	5191
G81	G2386	5192
G224	G3882	5192
G173	G33	5193
G241	G1601	5193
G241	G1078	5194
G173	G1716	5194
G224	G852	5195
G313	G3674	5195
G224	G1091	5196
G130	G2508	5196
G204	G1856	5197
G224	G3369	5197
G224	G3476	5198
G62	G5542	5198
G313	G425	5199
G224	G3965	5199
G224	G4068	5200
G313	G5610	5200
G304	G2771	5201
G59	G4002	5201
G304	G4376	5202
G59	G5918	5202
G224	G3	5203
G158	G1530	5203
G224	G57	5204
G279	G1295	5204
G224	G751	5205
G252	G5100	5205
G224	G1289	5206
G178	G1890	5206
G224	G3371	5207
G279	G5878	5207
G313	G2737	5208
G224	G4132	5208
G178	G2711	5209
G224	G5167	5209
G3	G5287	5210
G224	G5443	5210
G96	G3273	5211
G224	G5655	5211
G224	G181	5212
G239	G4843	5212
G224	G736	5213
G158	G2660	5213
G224	G895	5214
G313	G3926	5214
G224	G959	5215
G137	G1787	5215
G224	G1308	5216
G137	G2027	5216
G224	G1463	5217
G308	G2077	5217
G224	G2652	5218
G178	G2664	5218
G308	G183	5219
G224	G2777	5219
G224	G2780	5220
G183	G4977	5220
G265	G1563	5221
G224	G3188	5221
G224	G3211	5222
G68	G3448	5222
G224	G3308	5223
G68	G5371	5223
G181	G539	5224
G224	G3366	5224
G61	G222	5225
G224	G3535	5225
G185	G3417	5226
G224	G3635	5226
G183	G2002	5227
G224	G3759	5227
G312	G1185	5228
G224	G3893	5228
G224	G4231	5229
G313	G5350	5229
G219	G3717	5230
G224	G4657	5230
G65	G2531	5231
G224	G5357	5231
G59	G218	5232
G91	G1530	5232
G252	G482	5233
G59	G814	5233
G59	G2469	5234
G304	G4731	5234
G59	G2901	5235
G313	G4088	5235
G59	G3880	5236
G265	G5459	5236
G59	G3985	5237
G81	G4082	5237
G59	G5330	5238
G81	G5886	5238
G73	G5217	5239
G59	G5640	5239
G241	G271	5240
G68	G350	5240
G241	G1178	5241
G96	G4657	5241
G241	G1296	5242
G168	G1751	5242
G285	G565	5243
G241	G1638	5243
G239	G586	5244
G241	G2778	5244
G241	G3533	5245
G73	G3581	5245
G130	G620	5246
G241	G4620	5246
G59	G418	5247
G52	G2186	5247
G59	G4061	5248
G304	G5387	5248
G164	G1241	5249
G59	G4889	5249
G280	G1987	5250
G59	G5696	5250
G250	G1716	5251
G59	G5733	5251
G241	G518	5252
G280	G4612	5252
G241	G535	5253
G285	G1583	5253
G241	G732	5254
G285	G3020	5254
G241	G2391	5255
G168	G2409	5255
G222	G61	5256
G241	G2498	5256
G307	G1608	5257
G241	G4363	5257
G239	G3846	5258
G241	G4957	5258
G222	G548	5259
G241	G2024	5259
G241	G3595	5260
G183	G5514	5260
G52	G1563	5261
G241	G4357	5261
G52	G3611	5262
G241	G4586	5262
G241	G420	5263
G265	G4082	5263
G241	G716	5264
G91	G4346	5264
G241	G1217	5265
G22	G2716	5265
G241	G1506	5266
G304	G1796	5266
G102	G68	5267
G241	G1552	5267
G241	G1708	5268
G130	G4791	5268
G304	G516	5269
G241	G1989	5269
G91	G444	5270
G241	G2458	5270
G91	G1068	5271
G241	G2597	5271
G279	G2109	5272
G241	G3858	5272
G241	G4097	5273
G279	G4954	5273
G52	G3444	5274
G241	G4356	5274
G279	G1341	5275
G241	G4474	5275
G59	G251	5276
G52	G1287	5276
G59	G446	5277
G252	G4078	5277
G59	G699	5278
G279	G5746	5278
G59	G872	5279
G62	G2613	5279
G59	G1305	5280
G62	G4065	5280
G59	G1794	5281
G96	G5575	5281
G59	G3416	5282
G52	G3748	5282
G59	G3510	5283
G52	G3913	5283
G59	G3792	5284
G304	G4387	5284
G59	G4735	5285
G285	G5115	5285
G68	G102	5286
G59	G4789	5286
G250	G1591	5287
G59	G5041	5287
G178	G3173	5288
G59	G5049	5288
G239	G2860	5289
G59	G5635	5289
G308	G3472	5290
G59	G5781	5290
G265	G3719	5291
G59	G5827	5291
G231	G3430	5292
G59	G5872	5292
G130	G1081	5293
G224	G4033	5293
G260	G935	5294
G224	G1854	5294
G224	G2069	5295
G168	G2804	5295
G191	G2106	5296
G85	G5329	5296
G304	G2108	5297
G224	G5775	5297
G279	G3814	5298
G224	G5812	5298
G191	G1502	5299
G279	G5931	5299
G279	G1861	5300
G191	G2133	5300
G318	G1435	5301
G313	G2224	5301
G279	G1543	5302
G224	G1912	5302
G312	G439	5303
G224	G1994	5303
G312	G558	5304
G224	G2151	5304
G224	G2304	5305
G3	G2660	5305
G132	G2562	5306
G318	G3047	5306
G91	G1277	5307
G224	G3811	5307
G173	G1530	5308
G224	G4305	5308
G330	G2829	5309
G191	G4308	5309
G52	G173	5310
G224	G4529	5310
G224	G5237	5311
G52	G5706	5311
G59	G932	5312
G204	G1992	5312
G59	G937	5313
G252	G5438	5313
G59	G1057	5314
G265	G4492	5314
G59	G1099	5315
G158	G2140	5315
G59	G1164	5316
G313	G4111	5316
G59	G1259	5317
G313	G5777	5317
G59	G1914	5318
G251	G2518	5318
G312	G3352	5319
G59	G5258	5319
G173	G52	5320
G191	G73	5320
G224	G183	5321
G252	G1527	5321
G224	G225	5322
G252	G5937	5322
G224	G853	5323
G81	G1870	5323
G318	G1022	5324
G81	G3887	5324
G191	G2160	5325
G304	G4871	5325
G137	G1861	5326
G224	G2303	5326
G224	G2526	5327
G68	G4678	5327
G224	G3066	5328
G215	G5825	5328
G308	G4379	5329
G224	G4408	5329
G224	G4543	5330
G52	G4544	5330
G224	G5413	5331
G278	G5498	5331
G183	G2545	5332
G224	G5439	5332
G318	G442	5333
G91	G3146	5333
G318	G1017	5334
G279	G3353	5334
G191	G1425	5335
G52	G4977	5335
G85	G1271	5336
G318	G1425	5336
G318	G2727	5337
G130	G2950	5337
G318	G623	5338
G191	G3353	5338
G81	G2525	5339
G191	G3888	5339
G178	G3958	5340
G318	G4537	5340
G164	G656	5341
G318	G4562	5341
G164	G1393	5342
G241	G1500	5342
G206	G2261	5343
G241	G3126	5343
G91	G1000	5344
G241	G3182	5344
G241	G3772	5345
G173	G3879	5345
G304	G1789	5346
G241	G4123	5346
G59	G662	5347
G304	G5502	5347
G59	G2212	5348
G304	G5712	5348
G231	G783	5349
G59	G2222	5349
G304	G1578	5350
G59	G3453	5350
G59	G4909	5351
G304	G5720	5351
G241	G2936	5352
G204	G3466	5352
G241	G179	5353
G168	G1062	5353
G241	G1055	5354
G91	G2453	5354
G241	G1744	5355
G173	G3032	5355
G168	G1123	5356
G59	G2446	5356
G168	G2718	5357
G241	G3105	5357
G285	G3335	5358
G241	G3411	5358
G178	G1353	5359
G59	G3765	5359
G178	G4709	5360
G59	G5070	5360
G59	G1535	5361
G239	G3448	5361
G316	G656	5362
G59	G3184	5362
G224	G660	5363
G178	G5201	5363
G224	G789	5364
G239	G1223	5364
G224	G2217	5365
G132	G4934	5365
G308	G2779	5366
G224	G4828	5366
G308	G5573	5367
G224	G5643	5367
G21	G1017	5368
G224	G5809	5368
G224	G295	5369
G168	G504	5369
G224	G1484	5370
G265	G4567	5370
G251	G147	5371
G224	G2164	5371
G304	G1006	5372
G224	G2581	5372
G304	G1459	5373
G224	G2625	5373
G224	G2725	5374
G304	G3470	5374
G224	G2778	5375
G260	G2991	5375
G224	G3056	5376
G202	G5228	5376
G252	G1006	5377
G224	G4283	5377
G91	G304	5378
G59	G330	5378
G59	G2239	5379
G63	G3521	5379
G313	G918	5380
G59	G5717	5380
G313	G1765	5381
G241	G5836	5381
G241	G2091	5382
G181	G5575	5382
G241	G3328	5383
G62	G4985	5383
G91	G4036	5384
G241	G4765	5384
G173	G4612	5385
G241	G5716	5385
G224	G84	5386
G312	G858	5386
G224	G351	5387
G312	G2716	5387
G224	G842	5388
G130	G5422	5388
G313	G472	5389
G224	G1008	5389
G224	G1151	5390
G313	G1543	5390
G224	G1311	5391
G313	G4631	5391
G20	G1273	5392
G224	G1410	5392
G224	G1458	5393
G81	G5098	5393
G304	G91	5394
G224	G1612	5394
G147	G251	5395
G224	G1693	5395
G279	G507	5396
G224	G2157	5396
G224	G2641	5397
G52	G2714	5397
G252	G403	5398
G224	G2788	5398
G224	G2826	5399
G252	G3729	5399
G224	G2853	5400
G137	G4390	5400
G279	G1148	5401
G224	G3517	5401
G279	G3257	5402
G224	G3577	5402
G91	G158	5403
G224	G4322	5403
G91	G3931	5404
G224	G4620	5404
G224	G4911	5405
G307	G4977	5405
G241	G400	5406
G73	G4872	5406
G241	G1166	5407
G91	G2779	5407
G241	G1617	5408
G132	G2258	5408
G241	G2755	5409
G173	G3719	5409
G316	G308	5410
G241	G3563	5410
G91	G1674	5411
G241	G5639	5411
G173	G2020	5412
G241	G5897	5412
G91	G3160	5413
G241	G5935	5413
G59	G174	5414
G252	G793	5414
G59	G292	5415
G20	G2449	5415
G59	G308	5416
G168	G3116	5416
G59	G779	5417
G168	G5845	5417
G59	G1320	5418
G304	G2984	5418
G59	G1511	5419
G304	G5455	5419
G59	G1574	5420
G81	G5088	5420
G52	G1534	5421
G59	G1607	5421
G130	G1591	5422
G59	G2100	5422
G59	G2436	5423
G130	G4725	5423
G321	G2630	5424
G59	G2807	5424
G59	G3318	5425
G132	G4335	5425
G59	G3629	5426
G313	G5630	5426
G308	G316	5427
G59	G4022	5427
G239	G1255	5428
G59	G4585	5428
G178	G2877	5429
G59	G5223	5429
G252	G4265	5430
G59	G5618	5430
G158	G91	5431
G59	G5934	5431
G241	G262	5432
G22	G3551	5432
G241	G1418	5433
G20	G1795	5433
G168	G1006	5434
G241	G5556	5434
G224	G2573	5435
G204	G4029	5435
G73	G3551	5436
G224	G4808	5436
G102	G816	5437
G224	G5184	5437
G241	G4624	5438
G91	G4631	5438
G224	G1464	5439
G91	G5016	5439
G224	G1513	5440
G278	G2224	5440
G65	G523	5441
G191	G1865	5441
G91	G1315	5442
G224	G4124	5442
G304	G3	5443
G224	G4419	5443
G304	G881	5444
G224	G4905	5444
G224	G199	5445
G304	G1873	5445
G224	G285	5446
G304	G2877	5446
G224	G612	5447
G204	G2844	5447
G191	G933	5448
G3	G4251	5448
G318	G933	5449
G215	G1447	5449
G224	G2091	5450
G285	G5114	5450
G224	G2201	5451
G73	G5387	5451
G224	G2349	5452
G22	G4001	5452
G224	G2487	5453
G280	G3323	5453
G191	G2532	5454
G173	G3333	5454
G318	G2532	5455
G279	G5183	5455
G47	G816	5456
G224	G2801	5456
G85	G1332	5457
G224	G3231	5457
G132	G370	5458
G224	G3748	5458
G191	G3810	5459
G274	G4319	5459
G306	G2364	5460
G224	G4062	5460
G147	G3950	5461
G224	G4223	5461
G316	G4111	5462
G224	G4765	5462
G224	G4929	5463
G239	G5550	5463
G191	G5736	5464
G81	G5808	5464
G204	G2439	5465
G318	G5736	5465
G318	G491	5466
G304	G5100	5466
G91	G722	5467
G318	G2902	5467
G132	G2905	5468
G191	G4205	5468
G191	G4503	5469
G279	G4666	5469
G59	G1715	5470
G274	G4667	5470
G59	G4745	5471
G239	G5847	5471
G252	G4984	5472
G59	G5622	5472
G239	G2599	5473
G59	G5936	5473
G318	G207	5474
G3	G304	5474
G224	G208	5475
G158	G1802	5475
G224	G653	5476
G308	G656	5476
G224	G889	5477
G308	G1393	5477
G224	G1171	5478
G168	G4658	5478
G318	G1306	5479
G91	G2367	5479
G168	G986	5480
G191	G2028	5480
G318	G2028	5481
G91	G3101	5481
G191	G2214	5482
G168	G2500	5482
G224	G2612	5483
G168	G4130	5483
G224	G2972	5484
G102	G3020	5484
G224	G3157	5485
G285	G5329	5485
G224	G3260	5486
G307	G5016	5486
G252	G3277	5487
G224	G3525	5487
G191	G3540	5488
G266	G4065	5488
G280	G565	5489
G224	G4066	5489
G163	G2549	5490
G224	G4127	5490
G81	G2367	5491
G191	G5062	5491
G224	G5148	5492
G280	G5892	5492
G279	G2781	5493
G224	G5859	5493
G318	G516	5494
G252	G2386	5494
G191	G589	5495
G168	G1667	5495
G318	G1181	5496
G132	G1672	5496
G318	G1376	5497
G3	G2793	5497
G318	G1681	5498
G304	G3160	5498
G318	G2250	5499
G304	G3364	5499
G313	G2025	5500
G318	G2580	5500
G318	G3063	5501
G313	G4067	5501
G231	G738	5502
G318	G3287	5502
G318	G4696	5503
G65	G5490	5503
G137	G2440	5504
G318	G4814	5504
G178	G4093	5505
G318	G5369	5505
G285	G379	5506
G318	G5471	5506
G285	G745	5507
G191	G1313	5507
G191	G2035	5508
G81	G4895	5508
G183	G1059	5509
G318	G3049	5509
G59	G307	5510
G316	G4443	5510
G59	G4601	5511
G91	G5137	5511
G91	G1542	5512
G59	G5398	5512
G318	G2297	5513
G91	G2993	5513
G241	G6	5514
G304	G4562	5514
G59	G433	5515
G279	G2945	5515
G241	G1354	5516
G285	G3611	5516
G204	G1473	5517
G59	G2589	5517
G59	G2695	5518
G52	G5140	5518
G204	G2261	5519
G59	G2743	5519
G241	G3345	5520
G33	G5434	5520
G304	G2216	5521
G241	G4339	5521
G59	G5116	5522
G158	G5706	5522
G81	G2684	5523
G59	G5449	5523
G260	G1478	5524
G241	G3783	5524
G304	G2613	5525
G241	G5125	5525
G59	G94	5526
G158	G671	5526
G59	G2196	5527
G178	G2487	5527
G168	G734	5528
G59	G2346	5528
G59	G2932	5529
G132	G3022	5529
G168	G1321	5530
G59	G4300	5530
G308	G2792	5531
G59	G5163	5531
G59	G17	5532
G38	G5066	5532
G91	G308	5533
G59	G2235	5533
G59	G2523	5534
G313	G5542	5534
G59	G2678	5535
G91	G4232	5535
G158	G935	5536
G59	G3336	5536
G102	G2457	5537
G59	G3653	5537
G59	G3755	5538
G168	G4931	5538
G265	G2394	5539
G59	G4075	5539
G62	G3931	5540
G59	G4859	5540
G304	G4088	5541
G59	G4939	5541
G81	G2101	5542
G59	G5211	5542
G241	G40	5543
G313	G4934	5543
G241	G2843	5544
G265	G4683	5544
G241	G2927	5545
G304	G3101	5545
G241	G4303	5546
G204	G5514	5546
G312	G363	5547
G241	G4775	5547
G191	G2361	5548
G241	G4936	5548
G168	G4608	5549
G241	G5737	5549
G313	G1811	5550
G241	G5844	5550
G241	G37	5551
G313	G1323	5551
G241	G1212	5552
G313	G3364	5552
G241	G1264	5553
G313	G4135	5553
G241	G1328	5554
G3	G2449	5554
G241	G1733	5555
G304	G2060	5555
G81	G1174	5556
G241	G2549	5556
G241	G3389	5557
G158	G4297	5557
G281	G817	5558
G241	G4603	5558
G241	G4684	5559
G281	G5303	5559
G241	G4853	5560
G308	G5235	5560
G313	G2351	5561
G241	G5026	5561
G158	G3022	5562
G224	G5105	5562
G308	G91	5563
G59	G5218	5563
G31	G178	5564
G224	G2538	5564
G214	G173	5565
G224	G2692	5565
G168	G5597	5566
G224	G5786	5566
G224	G283	5567
G312	G2457	5567
G224	G817	5568
G91	G1146	5568
G224	G1275	5569
G91	G2830	5569
G55	G213	5570
G224	G1717	5570
G224	G1965	5571
G181	G4769	5571
G224	G2915	5572
G210	G3331	5572
G168	G600	5573
G224	G3728	5573
G215	G4974	5574
G224	G5695	5574
G224	G19	5575
G91	G3177	5575
G224	G32	5576
G92	G2585	5576
G224	G413	5577
G168	G2602	5577
G224	G521	5578
G52	G2028	5578
G224	G560	5579
G316	G2944	5579
G224	G763	5580
G130	G3453	5580
G173	G1279	5581
G224	G2065	5581
G224	G2545	5582
G60	G5886	5582
G224	G2600	5583
G102	G3042	5583
G224	G2836	5584
G312	G5137	5584
G213	G55	5585
G224	G3734	5585
G224	G4133	5586
G33	G4897	5586
G252	G425	5587
G224	G4353	5587
G252	G801	5588
G224	G4368	5588
G224	G4374	5589
G181	G5306	5589
G316	G435	5590
G224	G5017	5590
G178	G671	5591
G224	G5063	5591
G125	G387	5592
G224	G5158	5592
G173	G214	5593
G224	G5582	5593
G59	G111	5594
G132	G3766	5594
G59	G630	5595
G279	G2351	5595
G279	G793	5596
G59	G1014	5596
G59	G1368	5597
G308	G2649	5597
G178	G31	5598
G59	G1796	5598
G59	G2305	5599
G178	G4544	5599
G59	G2333	5600
G167	G5163	5600
G91	G1521	5601
G59	G2941	5601
G81	G3417	5602
G59	G3457	5602
G52	G1554	5603
G59	G4019	5603
G91	G1341	5604
G59	G5130	5604
G168	G334	5605
G59	G5515	5605
G168	G5137	5606
G59	G5574	5606
G52	G158	5607
G59	G5889	5607
G241	G1615	5608
G265	G2499	5608
G241	G3004	5609
G265	G3641	5609
G313	G2413	5610
G241	G5262	5610
G231	G1327	5611
G241	G2573	5611
G241	G3148	5612
G304	G4508	5612
G324	G4219	5613
G241	G5184	5613
G241	G2442	5614
G252	G4294	5614
G204	G435	5615
G59	G821	5615
G59	G1860	5616
G313	G5845	5616
G158	G52	5617
G59	G1995	5617
G158	G2905	5618
G59	G3579	5618
G59	G3984	5619
G304	G5270	5619
G279	G3118	5620
G59	G5067	5620
G252	G1068	5621
G59	G1558	5621
G59	G1644	5622
G132	G5235	5622
G279	G358	5623
G59	G3878	5623
G168	G3732	5624
G59	G5881	5624
G224	G971	5625
G163	G1317	5625
G224	G2918	5626
G231	G4985	5626
G183	G1473	5627
G318	G4058	5627
G168	G918	5628
G191	G4105	5628
G318	G4105	5629
G73	G4744	5629
G215	G621	5630
G224	G4304	5630
G304	G5093	5631
G318	G5152	5631
G22	G2124	5632
G318	G5857	5632
G191	G492	5633
G91	G2405	5633
G318	G492	5634
G91	G2951	5634
G59	G961	5635
G73	G1484	5635
G59	G2414	5636
G65	G4815	5636
G52	G2613	5637
G59	G3558	5637
G59	G4183	5638
G52	G5525	5638
G59	G4499	5639
G102	G4832	5639
G33	G3323	5640
G318	G4852	5640
G73	G3280	5641
G318	G5412	5641
G224	G33	5642
G260	G5706	5642
G224	G414	5643
G168	G1672	5643
G318	G556	5644
G168	G1713	5644
G224	G589	5645
G81	G2405	5645
G224	G1251	5646
G81	G2665	5646
G318	G1502	5647
G168	G2785	5647
G224	G1585	5648
G250	G4168	5648
G224	G2202	5649
G68	G5392	5649
G224	G3367	5650
G260	G5143	5650
G73	G3364	5651
G318	G3590	5651
G191	G3755	5652
G313	G5255	5652
G102	G1255	5653
G191	G4189	5653
G279	G3225	5654
G224	G4691	5654
G279	G4331	5655
G224	G4994	5655
G281	G1086	5656
G224	G5172	5656
G132	G4716	5657
G224	G5743	5657
G241	G1621	5658
G316	G1625	5658
G280	G2075	5659
G241	G3200	5659
G241	G3281	5660
G280	G3453	5660
G241	G3300	5661
G313	G4041	5661
G241	G3711	5662
G313	G5369	5662
G52	G5376	5663
G241	G5411	5663
G318	G1176	5664
G279	G2818	5664
G191	G1203	5665
G316	G2438	5665
G279	G674	5666
G318	G1374	5666
G312	G2901	5667
G318	G5125	5667
G312	G4648	5668
G318	G5360	5668
G241	G56	5669
G280	G1839	5669
G130	G657	5670
G241	G1574	5670
G241	G1595	5671
G239	G5434	5671
G312	G358	5672
G241	G1623	5672
G241	G1939	5673
G308	G4751	5673
G241	G4443	5674
G178	G4634	5674
G91	G504	5675
G241	G4569	5675
G91	G2564	5676
G241	G4995	5676
G318	G560	5677
G231	G3448	5677
G224	G764	5678
G304	G5597	5678
G191	G1322	5679
G232	G4927	5679
G224	G1519	5680
G126	G3823	5680
G91	G1618	5681
G318	G1725	5681
G224	G1902	5682
G62	G3068	5682
G318	G2535	5683
G304	G5765	5683
G224	G2628	5684
G168	G4984	5684
G3	G635	5685
G318	G2713	5685
G318	G2737	5686
G3	G3738	5686
G330	G2484	5687
G224	G2909	5687
G224	G3073	5688
G73	G3074	5688
G224	G3654	5689
G132	G4980	5689
G147	G3807	5690
G224	G3923	5690
G318	G4078	5691
G65	G4791	5691
G279	G625	5692
G318	G4592	5692
G279	G1349	5693
G191	G4636	5693
G280	G1130	5694
G224	G4644	5694
G52	G4683	5695
G318	G5305	5695
G68	G3453	5696
G224	G5372	5696
G304	G2785	5697
G224	G5518	5697
G250	G435	5698
G191	G5845	5698
G304	G507	5699
G59	G1767	5699
G59	G1990	5700
G304	G2258	5700
G59	G2827	5701
G168	G3800	5701
G308	G2905	5702
G59	G3566	5702
G279	G1182	5703
G59	G4391	5703
G178	G658	5704
G59	G5216	5704
G178	G799	5705
G59	G5845	5705
G318	G298	5706
G3	G3858	5706
G318	G1395	5707
G141	G1483	5707
G318	G2785	5708
G312	G4544	5708
G318	G2879	5709
G168	G5542	5709
G63	G2018	5710
G318	G2913	5710
G318	G3083	5711
G158	G5911	5711
G215	G565	5712
G318	G3146	5712
G318	G3981	5713
G142	G5601	5713
G183	G632	5714
G318	G5668	5714
G191	G932	5715
G81	G4455	5715
G318	G955	5716
G215	G2457	5716
G318	G2096	5717
G285	G2457	5717
G91	G1008	5718
G318	G2806	5718
G168	G2140	5719
G318	G3489	5719
G168	G4323	5720
G191	G4736	5720
G265	G2984	5721
G318	G4736	5721
G318	G1504	5722
G91	G1789	5722
G91	G3657	5723
G318	G3772	5723
G59	G624	5724
G91	G5471	5724
G304	G1484	5725
G59	G4666	5725
G59	G4885	5726
G158	G5188	5726
G158	G5562	5727
G59	G5645	5727
G241	G2617	5728
G3	G5629	5728
G241	G2728	5729
G130	G4111	5729
G173	G2381	5730
G241	G3800	5730
G132	G523	5731
G241	G3833	5731
G241	G4369	5732
G173	G4984	5732
G130	G3450	5733
G241	G4822	5733
G241	G4847	5734
G130	G5408	5734
G52	G81	5735
G241	G5079	5735
G62	G1765	5736
G241	G5386	5736
G304	G1058	5737
G241	G5743	5737
G241	G1476	5738
G313	G3476	5738
G81	G52	5739
G241	G2061	5739
G81	G1527	5740
G241	G2257	5740
G241	G2301	5741
G81	G3160	5741
G241	G2904	5742
G3	G4478	5742
G313	G1576	5743
G241	G4285	5743
G313	G2785	5744
G241	G4523	5744
G204	G4230	5745
G241	G4577	5745
G312	G4608	5746
G241	G5545	5746
G313	G1333	5747
G241	G5591	5747
G313	G3879	5748
G241	G5709	5748
G224	G1525	5749
G300	G2926	5749
G316	G720	5750
G224	G3552	5750
G91	G3611	5751
G59	G4653	5751
G224	G555	5752
G265	G1427	5752
G327	G752	5753
G224	G2832	5753
G95	G2531	5754
G224	G5192	5754
G91	G3940	5755
G224	G5355	5755
G132	G4567	5756
G224	G5697	5756
G224	G1108	5757
G96	G5665	5757
G224	G2032	5758
G168	G5846	5758
G92	G2711	5759
G224	G4312	5759
G265	G1725	5760
G224	G4728	5760
G91	G312	5761
G224	G4804	5761
G164	G632	5762
G224	G5889	5762
G224	G563	5763
G68	G3655	5763
G224	G582	5764
G63	G3950	5764
G224	G1007	5765
G173	G2821	5765
G304	G786	5766
G224	G1387	5766
G224	G1797	5767
G168	G2060	5767
G224	G2020	5768
G215	G2585	5768
G312	G91	5769
G224	G2420	5769
G316	G1906	5770
G224	G3168	5770
G3	G2094	5771
G224	G3189	5771
G132	G3835	5772
G224	G4199	5772
G279	G2145	5773
G224	G5239	5773
G22	G3719	5774
G224	G5277	5774
G224	G5343	5775
G31	G5773	5775
G91	G1722	5776
G224	G5383	5776
G22	G3636	5777
G224	G5507	5777
G59	G325	5778
G91	G2606	5778
G212	G479	5779
G59	G572	5779
G59	G1024	5780
G168	G2951	5780
G59	G1205	5781
G91	G1512	5781
G59	G1561	5782
G91	G2684	5782
G59	G1989	5783
G173	G3621	5783
G316	G507	5784
G59	G2082	5784
G279	G1651	5785
G59	G3494	5785
G313	G1971	5786
G59	G4021	5786
G313	G2140	5787
G59	G4797	5787
G313	G4242	5788
G59	G5139	5788
G126	G1987	5789
G59	G5539	5789
G126	G2606	5790
G59	G5599	5790
G241	G380	5791
G126	G3879	5791
G81	G2541	5792
G241	G3092	5792
G241	G3160	5793
G81	G5369	5793
G313	G2807	5794
G241	G3891	5794
G52	G435	5795
G241	G4711	5795
G219	G640	5796
G241	G5187	5796
G241	G1871	5797
G130	G1903	5797
G178	G1783	5798
G241	G2406	5798
G241	G2931	5799
G313	G5896	5799
G241	G3344	5800
G132	G5338	5800
G241	G3576	5801
G178	G4040	5801
G137	G984	5802
G241	G3768	5802
G279	G2409	5803
G241	G4131	5803
G241	G4642	5804
G137	G4769	5804
G91	G479	5805
G241	G4951	5805
G59	G709	5806
G55	G972	5806
G59	G715	5807
G91	G3826	5807
G59	G763	5808
G204	G3273	5808
G59	G825	5809
G158	G2258	5809
G59	G1804	5810
G52	G2108	5810
G59	G1826	5811
G183	G3724	5811
G52	G285	5812
G59	G2872	5812
G52	G2101	5813
G59	G3230	5813
G168	G1477	5814
G59	G5347	5814
G168	G1789	5815
G59	G5672	5815
G59	G525	5816
G179	G2988	5816
G59	G540	5817
G168	G1578	5817
G59	G1023	5818
G102	G1987	5818
G59	G1369	5819
G130	G3335	5819
G59	G2613	5820
G304	G5088	5820
G59	G3778	5821
G33	G5514	5821
G59	G4291	5822
G173	G4335	5822
G204	G3952	5823
G59	G4953	5823
G173	G2357	5824
G59	G5561	5824
G224	G3329	5825
G178	G4652	5825
G132	G4268	5826
G224	G5186	5826
G224	G2073	5827
G313	G3393	5827
G308	G1427	5828
G191	G2344	5828
G285	G52	5829
G224	G3903	5829
G224	G4366	5830
G252	G5878	5830
G137	G1593	5831
G191	G4695	5831
G137	G3466	5832
G224	G5458	5832
G59	G1007	5833
G313	G2358	5833
G316	G717	5834
G59	G2133	5834
G316	G1241	5835
G318	G3152	5835
G164	G308	5836
G191	G3558	5836
G132	G3845	5837
G318	G3978	5837
G318	G5000	5838
G91	G5425	5838
G224	G445	5839
G73	G3719	5839
G318	G601	5840
G52	G3417	5840
G224	G969	5841
G60	G5093	5841
G250	G308	5842
G224	G1099	5842
G191	G1774	5843
G73	G2987	5843
G224	G2115	5844
G130	G3323	5844
G62	G1179	5845
G224	G2553	5845
G318	G2741	5846
G278	G4376	5846
G224	G3512	5847
G33	G5284	5847
G22	G442	5848
G224	G3899	5848
G224	G4537	5849
G91	G5239	5849
G206	G239	5850
G224	G4870	5850
G179	G4954	5851
G224	G5123	5851
G81	G1640	5852
G224	G5381	5852
G168	G3555	5853
G191	G3898	5853
G285	G2181	5854
G318	G3898	5854
G318	G4153	5855
G215	G5425	5855
G279	G469	5856
G318	G5411	5856
G241	G1925	5857
G279	G2153	5857
G241	G2019	5858
G316	G2075	5858
G316	G2905	5859
G241	G3367	5859
G316	G3101	5860
G241	G3771	5860
G316	G4828	5861
G241	G5091	5861
G239	G206	5862
G224	G375	5862
G318	G886	5863
G178	G1332	5863
G224	G1512	5864
G52	G3976	5864
G224	G1904	5865
G168	G4247	5865
G308	G250	5866
G224	G2064	5866
G224	G2299	5867
G38	G2697	5867
G252	G464	5868
G318	G2354	5868
G308	G164	5869
G318	G2830	5869
G3	G2706	5870
G224	G3489	5870
G224	G3697	5871
G62	G4443	5871
G318	G3915	5872
G63	G5106	5872
G168	G1427	5873
G224	G4056	5873
G130	G3756	5874
G224	G4139	5874
G318	G4431	5875
G183	G5201	5875
G181	G1583	5876
G224	G4456	5876
G304	G4150	5877
G224	G4547	5877
G99	G4043	5878
G224	G4670	5878
G91	G1279	5879
G318	G5100	5879
G304	G1011	5880
G224	G5231	5880
G309	G250	5881
G224	G5671	5881
G224	G5739	5882
G130	G5934	5882
G312	G1081	5883
G224	G5894	5883
G168	G1530	5884
G224	G5914	5884
G65	G1586	5885
G224	G5940	5885
G59	G2007	5886
G65	G4095	5886
G59	G3304	5887
G279	G5170	5887
G280	G350	5888
G59	G3917	5888
G168	G444	5889
G59	G4305	5889
G59	G4311	5890
G250	G5115	5890
G274	G1625	5891
G59	G4874	5891
G132	G1874	5892
G59	G5704	5892
G241	G151	5893
G279	G4984	5893
G241	G189	5894
G52	G4392	5894
G241	G244	5895
G52	G5387	5895
G241	G427	5896
G316	G5597	5896
G241	G1808	5897
G280	G1992	5897
G241	G2092	5898
G304	G5183	5898
G250	G309	5899
G241	G2694	5899
G241	G3682	5900
G3	G5777	5900
G241	G4300	5901
G137	G5309	5901
G250	G720	5902
G241	G4813	5902
G313	G1530	5903
G241	G5505	5903
G254	G5295	5904
G241	G5528	5904
G318	G218	5905
G313	G674	5905
G318	G1125	5906
G158	G2417	5906
G318	G1563	5907
G168	G2457	5907
G265	G1271	5908
G318	G2602	5908
G318	G4406	5909
G91	G4534	5909
G318	G4454	5910
G63	G5382	5910
G265	G3674	5911
G318	G4508	5911
G318	G5127	5912
G91	G5509	5912
G280	G2991	5913
G318	G5388	5913
G318	G1362	5914
G60	G1427	5914
G252	G2108	5915
G318	G2584	5915
G81	G2298	5916
G318	G4144	5916
G318	G4381	5917
G280	G5746	5917
G223	G1678	5918
G241	G2297	5918
G91	G2901	5919
G59	G3920	5919
G59	G1284	5920
G279	G2350	5920
G3	G1459	5921
G59	G2567	5921
G321	G2324	5922
G59	G3388	5922
G215	G1323	5923
G59	G4189	5923
G330	G2650	5924
G59	G4275	5924
G178	G4679	5925
G59	G4964	5925
G178	G4980	5926
G59	G5387	5926
G241	G494	5927
G96	G4860	5927
G241	G895	5928
G304	G1512	5928
G241	G1026	5929
G304	G5881	5929
G241	G1384	5930
G168	G4492	5930
G289	G671	5931
G241	G3001	5931
G81	G1422	5932
G241	G3410	5932
G241	G3788	5933
G81	G5436	5933
G132	G1419	5934
G241	G4366	5934
G231	G3913	5935
G241	G4411	5935
G219	G3423	5936
G241	G4706	5936
G241	G1436	5937
G181	G4863	5937
G241	G1831	5938
G68	G3785	5938
G204	G1802	5939
G241	G5057	5939
G241	G1203	5940
G3	G3064	5940
G312	G464	5941
G241	G1748	5941
G241	G2868	5942
G130	G3115	5942
G59	G66	5943
G308	G5825	5943
G59	G438	5944
G316	G3724	5944
G59	G694	5945
G178	G1266	5945
G59	G781	5946
G178	G1815	5946
G59	G1051	5947
G178	G4555	5947
G59	G1603	5948
G91	G1813	5948
G59	G1651	5949
G183	G5677	5949
G59	G2759	5950
G173	G4029	5950
G260	G2018	5951
G59	G3500	5951
G59	G4221	5952
G252	G4718	5952
G303	G2828	5953
G59	G5140	5953
G125	G2696	5954
G59	G5245	5954
G159	G2108	5955
G224	G2523	5955
G224	G692	5956
G92	G2028	5956
G224	G1911	5957
G265	G5462	5957
G279	G359	5958
G224	G2123	5958
G304	G2500	5959
G224	G2741	5959
G224	G47	5960
G304	G4130	5960
G224	G606	5961
G167	G3083	5961
G224	G721	5962
G279	G2793	5962
G224	G1629	5963
G285	G3448	5963
G224	G2546	5964
G271	G5490	5964
G313	G1447	5965
G224	G4014	5965
G313	G2902	5966
G224	G4018	5966
G313	G3289	5967
G224	G4439	5967
G102	G2438	5968
G224	G5308	5968
G102	G3494	5969
G224	G5420	5969
G132	G874	5970
G241	G3354	5970
G307	G906	5971
G241	G4159	5971
G285	G539	5972
G241	G4332	5972
G178	G1174	5973
G241	G5665	5973
G313	G5435	5974
G241	G5714	5974
G59	G386	5975
G313	G5583	5975
G59	G1895	5976
G313	G5644	5976
G59	G2478	5977
G265	G2803	5977
G304	G1776	5978
G59	G3239	5978
G330	G3602	5979
G59	G4105	5979
G59	G4326	5980
G173	G4897	5980
G59	G5188	5981
G168	G5498	5981
G241	G2657	5982
G252	G3352	5982
G252	G3364	5983
G241	G3466	5983
G204	G618	5984
G241	G5009	5984
G224	G108	5985
G206	G4863	5985
G224	G174	5986
G130	G962	5986
G224	G177	5987
G178	G5938	5987
G224	G536	5988
G313	G2820	5988
G224	G824	5989
G178	G3951	5989
G224	G967	5990
G178	G1044	5990
G224	G1184	5991
G313	G2098	5991
G252	G2258	5992
G224	G2313	5992
G224	G2698	5993
G137	G4875	5993
G308	G1279	5994
G224	G2885	5994
G137	G1776	5995
G224	G2984	5995
G224	G3244	5996
G313	G5163	5996
G224	G3321	5997
G158	G5104	5997
G52	G3257	5998
G224	G3582	5998
G181	G565	5999
G224	G4310	5999
G285	G137	6000
G224	G4585	6000
G132	G1593	6001
G224	G4851	6001
G132	G2877	6002
G224	G5481	6002
G132	G4815	6003
G224	G5713	6003
G59	G114	6004
G304	G5425	6004
G33	G350	6005
G59	G1237	6005
G219	G816	6006
G59	G3087	6006
G265	G1701	6007
G59	G3301	6007
G59	G867	6008
G265	G4767	6008
G33	G1383	6009
G59	G5809	6009
G59	G74	6010
G278	G4678	6010
G59	G1180	6011
G304	G2412	6011
G59	G1338	6012
G81	G5567	6012
G313	G2580	6013
G59	G3043	6013
G59	G4357	6014
G204	G4612	6014
G279	G582	6015
G59	G4496	6015
G241	G2127	6016
G252	G3521	6016
G241	G2939	6017
G137	G3448	6017
G130	G1985	6018
G241	G3532	6018
G313	G1022	6019
G241	G4410	6019
G158	G1279	6020
G241	G5257	6020
G241	G154	6021
G158	G2836	6021
G241	G344	6022
G130	G2641	6022
G241	G392	6023
G316	G1765	6023
G241	G790	6024
G132	G1542	6024
G137	G285	6025
G241	G1293	6025
G241	G1299	6026
G252	G5579	6026
G158	G526	6027
G241	G1829	6027
G241	G2086	6028
G313	G3438	6028
G178	G3225	6029
G241	G4045	6029
G313	G3518	6030
G241	G5644	6030
G26	G3652	6031
G241	G5658	6031
G191	G936	6032
G183	G1110	6032
G215	G5765	6033
G224	G5901	6033
G318	G1836	6034
G279	G4455	6034
G265	G560	6035
G318	G2920	6035
G164	G132	6036
G318	G3968	6036
G224	G297	6037
G68	G4934	6037
G224	G394	6038
G19	G3494	6038
G224	G420	6039
G52	G2584	6039
G224	G1573	6040
G81	G1702	6040
G224	G1868	6041
G312	G5811	6041
G318	G1909	6042
G168	G3188	6042
G191	G2634	6043
G168	G5677	6043
G91	G52	6044
G224	G3471	6044
G254	G178	6045
G224	G3511	6045
G91	G3364	6046
G224	G4109	6046
G265	G2216	6047
G224	G4445	6047
G204	G2972	6048
G318	G4624	6048
G316	G2453	6049
G318	G5095	6049
G130	G4902	6050
G224	G5893	6050
G252	G881	6051
G224	G5922	6051
G318	G2757	6052
G252	G3820	6052
G231	G2654	6053
G191	G2920	6053
G126	G173	6054
G318	G4340	6054
G173	G126	6055
G318	G4845	6055
G224	G91	6056
G312	G3476	6056
G164	G538	6057
G224	G651	6057
G224	G900	6058
G164	G3142	6058
G224	G1522	6059
G278	G3659	6059
G191	G1843	6060
G265	G3555	6060
G52	G671	6061
G318	G1997	6061
G224	G2224	6062
G308	G3131	6062
G318	G2538	6063
G330	G4667	6063
G224	G2828	6064
G3	G5792	6064
G52	G91	6065
G224	G2994	6065
G178	G254	6066
G318	G3117	6066
G158	G413	6067
G224	G3448	6067
G281	G379	6068
G224	G3808	6068
G132	G164	6069
G224	G3812	6069
G191	G3979	6070
G279	G4313	6070
G285	G1323	6071
G318	G4445	6071
G158	G1447	6072
G318	G4714	6072
G304	G3006	6073
G224	G5515	6073
G304	G4247	6074
G224	G5885	6074
G318	G748	6075
G252	G2145	6075
G318	G2308	6076
G65	G5911	6076
G318	G2974	6077
G73	G4251	6077
G191	G4215	6078
G231	G5309	6078
G318	G4720	6079
G73	G5158	6079
G215	G2844	6080
G318	G5126	6080
G73	G5584	6081
G318	G5699	6081
G318	G332	6082
G307	G4667	6082
G191	G1003	6083
G164	G3518	6083
G318	G2859	6084
G313	G3360	6084
G318	G2994	6085
G63	G5284	6085
G126	G2854	6086
G318	G4489	6086
G318	G4	6087
G126	G5115	6087
G204	G178	6088
G318	G679	6088
G191	G1457	6089
G204	G4769	6089
G313	G4035	6090
G318	G4591	6090
G241	G1374	6091
G304	G2166	6091
G158	G2991	6092
G241	G3552	6092
G241	G274	6093
G158	G5382	6093
G241	G2695	6094
G307	G3472	6094
G168	G1674	6095
G59	G2183	6095
G59	G2594	6096
G81	G5422	6096
G312	G2906	6097
G59	G5065	6097
G59	G735	6098
G271	G3513	6098
G59	G2063	6099
G206	G2659	6099
G313	G1861	6100
G59	G3740	6100
G313	G3695	6101
G59	G3983	6101
G249	G2099	6102
G59	G4390	6102
G3	G2454	6103
G59	G5146	6103
G265	G923	6104
G224	G3680	6104
G313	G2754	6105
G59	G3691	6105
G239	G3500	6106
G59	G4315	6106
G178	G204	6107
G224	G860	6107
G224	G1354	6108
G130	G4694	6108
G224	G2274	6109
G312	G4477	6109
G164	G2391	6110
G224	G3877	6110
G47	G1295	6111
G224	G4287	6111
G279	G1870	6112
G224	G4781	6112
G224	G705	6113
G280	G4065	6113
G224	G737	6114
G3	G4492	6114
G224	G1124	6115
G313	G5911	6115
G224	G1452	6116
G252	G4544	6116
G224	G3949	6117
G265	G5417	6117
G91	G3271	6118
G224	G4284	6118
G224	G5337	6119
G91	G5811	6119
G241	G364	6120
G265	G2987	6120
G241	G781	6121
G63	G4199	6121
G164	G2108	6122
G241	G3296	6122
G92	G2108	6123
G241	G5762	6123
G59	G752	6124
G73	G2166	6124
G130	G1583	6125
G59	G2828	6125
G59	G4497	6126
G102	G5137	6126
G91	G4416	6127
G59	G5454	6127
G241	G47	6128
G231	G3466	6128
G241	G371	6129
G73	G4067	6129
G241	G1009	6130
G265	G1349	6130
G241	G1127	6131
G73	G1578	6131
G241	G1775	6132
G250	G2457	6132
G241	G1805	6133
G179	G1876	6133
G241	G2642	6134
G274	G2854	6134
G43	G133	6135
G241	G2897	6135
G241	G3120	6136
G73	G4392	6136
G280	G1110	6137
G241	G3256	6137
G173	G2222	6138
G241	G3710	6138
G133	G43	6139
G241	G3746	6139
G201	G2899	6140
G241	G3909	6140
G224	G376	6141
G65	G4716	6141
G224	G528	6142
G200	G2648	6142
G224	G671	6143
G280	G4803	6143
G224	G1334	6144
G274	G2075	6144
G224	G1587	6145
G250	G2606	6145
G280	G1682	6146
G224	G1708	6146
G224	G1877	6147
G304	G2145	6147
G224	G3156	6148
G81	G4271	6148
G204	G365	6149
G224	G3165	6149
G73	G4001	6150
G224	G4375	6150
G173	G1591	6151
G224	G4635	6151
G91	G4076	6152
G224	G5746	6152
G59	G1768	6153
G3	G5536	6153
G59	G1929	6154
G296	G3080	6154
G62	G717	6155
G59	G2905	6155
G173	G1062	6156
G59	G5736	6156
G241	G242	6157
G252	G5498	6157
G308	G393	6158
G241	G636	6158
G241	G730	6159
G132	G1993	6159
G241	G1537	6160
G126	G5357	6160
G241	G1584	6161
G181	G2018	6161
G231	G1583	6162
G241	G2511	6162
G183	G2188	6163
G241	G2884	6163
G265	G814	6164
G241	G3451	6164
G306	G125	6165
G241	G4382	6165
G114	G3515	6166
G241	G4722	6166
G173	G68	6167
G241	G5469	6167
G280	G3823	6168
G241	G5772	6168
G330	G1043	6169
G241	G5892	6169
G132	G316	6170
G241	G351	6170
G241	G438	6171
G285	G3117	6171
G316	G132	6172
G241	G835	6172
G241	G1544	6173
G3	G5931	6173
G241	G2497	6174
G210	G2606	6174
G68	G173	6175
G241	G3355	6175
G241	G4949	6176
G305	G5074	6176
G241	G5075	6177
G204	G5542	6177
G285	G4543	6178
G241	G5588	6178
G59	G181	6179
G65	G1971	6179
G59	G238	6180
G137	G4901	6180
G252	G2315	6181
G59	G3034	6181
G59	G3623	6182
G279	G4054	6182
G125	G306	6183
G59	G4117	6183
G81	G358	6184
G59	G4294	6184
G81	G1304	6185
G59	G4803	6185
G304	G2264	6186
G59	G5296	6186
G241	G46	6187
G3	G1277	6187
G59	G547	6188
G308	G1721	6188
G59	G2201	6189
G281	G5072	6189
G132	G826	6190
G59	G3030	6190
G59	G3305	6191
G21	G3638	6191
G26	G452	6192
G59	G3320	6192
G59	G3642	6193
G212	G5813	6193
G59	G4785	6194
G178	G5911	6194
G215	G2436	6195
G59	G4834	6195
G91	G2140	6196
G59	G4935	6196
G91	G4633	6197
G59	G5168	6197
G81	G4718	6198
G59	G5682	6198
G168	G4150	6199
G224	G4991	6199
G191	G2712	6200
G168	G5305	6200
G318	G2712	6201
G22	G3016	6201
G224	G1261	6202
G91	G3016	6202
G224	G2622	6203
G265	G4272	6203
G191	G3680	6204
G285	G5518	6204
G275	G4219	6205
G318	G4792	6205
G279	G841	6206
G224	G5240	6206
G241	G2849	6207
G130	G3444	6207
G215	G3984	6208
G241	G4183	6208
G312	G748	6209
G241	G4208	6209
G312	G2298	6210
G241	G4621	6210
G3	G745	6211
G318	G4941	6211
G224	G16	6212
G3	G1235	6212
G224	G123	6213
G126	G3444	6213
G191	G806	6214
G164	G4709	6214
G224	G1790	6215
G91	G2950	6215
G224	G2243	6216
G173	G4974	6216
G224	G2314	6217
G52	G2716	6217
G224	G3418	6218
G252	G4082	6218
G224	G3477	6219
G304	G4980	6219
G92	G3519	6220
G191	G4061	6220
G168	G3118	6221
G224	G5246	6221
G137	G2255	6222
G191	G5288	6222
G181	G658	6223
G224	G5603	6223
G59	G639	6224
G312	G3363	6224
G59	G1865	6225
G81	G3561	6225
G59	G2515	6226
G313	G5270	6226
G178	G1985	6227
G59	G5138	6227
G241	G192	6228
G178	G5760	6228
G241	G744	6229
G168	G1553	6229
G308	G1554	6230
G241	G2480	6230
G20	G870	6231
G241	G4525	6231
G280	G3861	6232
G241	G5313	6232
G22	G5300	6233
G241	G5775	6233
G191	G1272	6234
G183	G2854	6234
G214	G102	6235
G191	G4499	6235
G265	G2902	6236
G191	G5581	6236
G183	G4253	6237
G318	G5581	6237
G224	G64	6238
G130	G507	6238
G224	G67	6239
G102	G3331	6239
G224	G143	6240
G181	G1763	6240
G224	G760	6241
G231	G1447	6241
G224	G1129	6242
G168	G2441	6242
G318	G1135	6243
G168	G2454	6243
G224	G1293	6244
G168	G4848	6244
G224	G2148	6245
G60	G5524	6245
G91	G801	6246
G224	G2386	6246
G224	G2521	6247
G252	G4251	6247
G224	G2605	6248
G130	G3101	6248
G318	G2996	6249
G130	G5575	6249
G191	G3185	6250
G102	G5677	6250
G318	G3199	6251
G52	G4040	6251
G91	G2647	6252
G318	G3683	6252
G231	G3823	6253
G224	G4002	6253
G81	G1352	6254
G224	G4029	6254
G318	G4384	6255
G81	G5701	6255
G204	G2836	6256
G224	G4633	6256
G312	G425	6257
G224	G4722	6257
G215	G4379	6258
G318	G4997	6258
G33	G1534	6259
G224	G5016	6259
G178	G1795	6260
G224	G5119	6260
G330	G855	6261
G224	G5408	6261
G318	G7	6262
G3	G5438	6262
G173	G698	6263
G318	G3377	6263
G59	G851	6264
G91	G2258	6264
G59	G1121	6265
G130	G2584	6265
G168	G700	6266
G59	G1160	6266
G59	G1163	6267
G178	G4459	6267
G313	G1486	6268
G59	G2123	6268
G313	G1674	6269
G59	G2404	6269
G3	G1972	6270
G59	G2568	6270
G210	G2277	6271
G59	G3164	6271
G102	G214	6272
G59	G3290	6272
G59	G3793	6273
G252	G4492	6273
G178	G1534	6274
G59	G3895	6274
G173	G2689	6275
G59	G3947	6275
G132	G4031	6276
G59	G5496	6276
G219	G524	6277
G59	G5765	6277
G191	G577	6278
G137	G3814	6278
G318	G1133	6279
G279	G1463	6279
G224	G1148	6280
G3	G3519	6280
G318	G1852	6281
G279	G5783	6281
G224	G2371	6282
G279	G3644	6282
G158	G657	6283
G224	G2457	6283
G318	G2552	6284
G308	G3142	6284
G91	G760	6285
G224	G3247	6285
G191	G3261	6286
G22	G4029	6286
G307	G621	6287
G191	G3574	6287
G318	G3574	6288
G265	G5158	6288
G164	G2367	6289
G224	G3817	6289
G318	G3863	6290
G307	G5593	6290
G164	G1503	6291
G224	G4934	6291
G62	G1427	6292
G318	G5543	6292
G168	G573	6293
G191	G893	6293
G92	G684	6294
G191	G3057	6294
G191	G3098	6295
G312	G4035	6295
G52	G5435	6296
G318	G5485	6296
G59	G51	6297
G33	G1987	6297
G59	G306	6298
G33	G4178	6298
G59	G528	6299
G158	G1080	6299
G59	G1629	6300
G304	G3730	6300
G59	G2530	6301
G91	G5483	6301
G81	G4152	6302
G59	G4216	6302
G252	G2849	6303
G59	G5769	6303
G316	G2779	6304
G59	G5883	6304
G241	G190	6305
G158	G460	6305
G241	G951	6306
G316	G1928	6306
G241	G2334	6307
G178	G2454	6307
G241	G2475	6308
G279	G3042	6308
G241	G2587	6309
G178	G4543	6309
G252	G4076	6310
G241	G4368	6310
G313	G2409	6311
G241	G5681	6311
G241	G98	6312
G178	G549	6312
G241	G1599	6313
G168	G5629	6313
G91	G163	6314
G241	G2733	6314
G102	G308	6315
G241	G2799	6315
G241	G4133	6316
G91	G4282	6316
G126	G2718	6317
G241	G4665	6317
G275	G324	6318
G241	G4712	6318
G215	G1148	6319
G241	G4778	6319
G249	G523	6320
G241	G4876	6320
G241	G5025	6321
G52	G5883	6321
G300	G3431	6322
G241	G5674	6322
G224	G1634	6323
G254	G2854	6323
G224	G686	6324
G168	G5170	6324
G224	G2396	6325
G168	G5610	6325
G224	G2862	6326
G168	G5436	6326
G59	G708	6327
G173	G5435	6327
G59	G3028	6328
G252	G5435	6328
G158	G874	6329
G224	G1249	6329
G130	G3787	6330
G224	G5386	6330
G81	G5438	6331
G224	G5465	6331
G62	G4612	6332
G224	G5528	6332
G224	G145	6333
G126	G1008	6333
G324	G275	6334
G224	G579	6334
G224	G1025	6335
G91	G1174	6335
G22	G1247	6336
G224	G1733	6336
G224	G1861	6337
G330	G5162	6337
G224	G1948	6338
G252	G4974	6338
G224	G2840	6339
G137	G4168	6339
G62	G1714	6340
G224	G4421	6340
G62	G2099	6341
G224	G4684	6341
G316	G2950	6342
G224	G4816	6342
G304	G4477	6343
G224	G5753	6343
G132	G1332	6344
G224	G5773	6344
G224	G2637	6345
G316	G4884	6345
G252	G4983	6346
G224	G5078	6346
G279	G5311	6347
G224	G5846	6347
G241	G378	6348
G321	G3698	6348
G241	G653	6349
G239	G2610	6349
G241	G1208	6350
G239	G4044	6350
G241	G1514	6351
G163	G2993	6351
G163	G91	6352
G241	G1793	6352
G308	G102	6353
G241	G1862	6353
G285	G657	6354
G241	G2294	6354
G132	G1563	6355
G241	G3009	6355
G25	G2358	6356
G241	G3860	6356
G241	G3970	6357
G234	G5009	6357
G91	G2792	6358
G241	G4094	6358
G52	G760	6359
G241	G4113	6359
G73	G2151	6360
G241	G4162	6360
G183	G2309	6361
G241	G5907	6361
G59	G90	6362
G102	G3417	6362
G73	G1397	6363
G59	G1861	6363
G73	G1609	6364
G59	G2010	6364
G73	G1919	6365
G59	G5284	6365
G173	G2804	6366
G59	G5317	6366
G91	G4555	6367
G59	G5677	6367
G241	G1541	6368
G265	G4112	6368
G241	G2596	6369
G132	G5937	6369
G92	G279	6370
G241	G5447	6370
G201	G281	6371
G241	G5583	6371
G241	G1442	6372
G60	G4325	6372
G260	G68	6373
G241	G2523	6373
G241	G114	6374
G313	G3655	6374
G241	G767	6375
G313	G4282	6375
G201	G239	6376
G59	G499	6376
G252	G2350	6377
G59	G2640	6377
G279	G738	6378
G59	G4778	6378
G59	G4839	6379
G279	G5188	6379
G68	G260	6380
G59	G4998	6380
G239	G201	6381
G59	G5844	6381
G173	G895	6382
G59	G2126	6382
G183	G549	6383
G59	G5365	6383
G133	G3759	6384
G59	G5526	6384
G281	G201	6385
G224	G4889	6385
G21	G1086	6386
G224	G1272	6386
G191	G1934	6387
G281	G3020	6387
G279	G92	6388
G224	G1997	6388
G224	G2260	6389
G313	G3101	6389
G163	G3518	6390
G191	G4254	6390
G224	G4413	6391
G280	G5677	6391
G52	G3479	6392
G224	G4528	6392
G304	G2295	6393
G318	G4811	6393
G239	G2516	6394
G224	G5863	6394
G81	G5100	6395
G191	G5898	6395
G252	G1626	6396
G318	G5898	6396
G224	G232	6397
G285	G1201	6397
G191	G380	6398
G178	G3492	6398
G224	G465	6399
G178	G2298	6399
G318	G630	6400
G330	G2446	6400
G191	G1261	6401
G137	G2369	6401
G316	G526	6402
G224	G2272	6402
G191	G2321	6403
G313	G3006	6403
G318	G2622	6404
G38	G4779	6404
G231	G906	6405
G224	G2955	6405
G91	G565	6406
G224	G3063	6406
G183	G370	6407
G224	G3289	6407
G307	G2562	6408
G224	G3990	6408
G164	G4977	6409
G224	G5442	6409
G59	G864	6410
G91	G5883	6410
G59	G1930	6411
G102	G2453	6411
G59	G3327	6412
G92	G5158	6412
G185	G1583	6413
G59	G3590	6413
G307	G4884	6414
G59	G5458	6414
G33	G285	6415
G59	G5649	6415
G241	G1350	6416
G183	G1390	6416
G241	G1482	6417
G173	G3117	6417
G279	G1919	6418
G241	G2284	6418
G241	G3011	6419
G279	G5369	6419
G285	G2613	6420
G241	G3351	6420
G241	G3755	6421
G168	G4477	6421
G241	G3997	6422
G68	G5677	6422
G304	G803	6423
G241	G5175	6423
G312	G5239	6424
G241	G5643	6424
G318	G542	6425
G81	G738	6425
G318	G852	6426
G81	G1548	6426
G191	G859	6427
G285	G3323	6427
G62	G538	6428
G191	G3663	6428
G130	G799	6429
G191	G4149	6429
G173	G657	6430
G318	G4723	6430
G285	G33	6431
G241	G221	6431
G241	G2579	6432
G300	G3638	6432
G279	G1553	6433
G241	G2641	6433
G125	G1666	6434
G241	G3036	6434
G241	G3575	6435
G304	G4493	6435
G224	G30	6436
G250	G3959	6436
G318	G363	6437
G178	G657	6437
G285	G1148	6438
G224	G1243	6438
G308	G368	6439
G318	G1359	6439
G64	G1473	6440
G224	G1550	6440
G224	G1569	6441
G313	G5513	6441
G224	G2154	6442
G81	G5542	6442
G224	G2522	6443
G33	G5518	6443
G224	G2554	6444
G249	G5498	6444
G224	G2747	6445
G252	G4966	6445
G304	G3163	6446
G224	G3497	6446
G318	G3719	6447
G91	G4501	6447
G224	G3805	6448
G280	G4443	6448
G318	G4152	6449
G265	G5438	6449
G173	G279	6450
G224	G4176	6450
G224	G4369	6451
G91	G5712	6451
G204	G4316	6452
G224	G4512	6452
G191	G5046	6453
G279	G5583	6453
G68	G1081	6454
G224	G5333	6454
G159	G1416	6455
G224	G5540	6455
G191	G961	6456
G279	G3730	6456
G191	G1397	6457
G312	G4731	6457
G33	G2438	6458
G318	G3158	6458
G181	G1186	6459
G191	G3498	6459
G313	G439	6460
G318	G4993	6460
G59	G104	6461
G313	G5584	6461
G59	G151	6462
G204	G694	6462
G59	G249	6463
G178	G1600	6463
G316	G158	6464
G59	G2243	6464
G304	G363	6465
G59	G3090	6465
G304	G2849	6466
G59	G3514	6466
G158	G316	6467
G59	G3823	6467
G59	G3937	6468
G168	G5126	6468
G312	G2525	6469
G59	G4345	6469
G312	G4360	6470
G59	G5396	6470
G239	G2457	6471
G59	G5557	6471
G3	G4040	6472
G59	G5818	6472
G224	G1006	6473
G239	G1834	6473
G279	G173	6474
G191	G2148	6474
G81	G464	6475
G318	G3685	6475
G279	G3032	6476
G318	G4276	6476
G137	G1332	6477
G224	G5180	6477
G178	G2085	6478
G224	G5306	6478
G26	G1323	6479
G224	G5416	6479
G183	G5550	6480
G318	G5605	6480
G318	G1232	6481
G297	G5137	6481
G66	G2050	6482
G191	G4109	6482
G278	G2944	6483
G318	G4290	6483
G279	G2792	6484
G191	G5209	6484
G168	G2877	6485
G318	G5229	6485
G191	G3795	6486
G168	G5584	6486
G59	G4792	6487
G159	G5883	6487
G59	G645	6488
G168	G1600	6488
G102	G158	6489
G59	G1926	6489
G167	G793	6490
G59	G2116	6490
G59	G2204	6491
G91	G5720	6491
G68	G3466	6492
G59	G4465	6492
G252	G4459	6493
G59	G4503	6493
G95	G4335	6494
G59	G5874	6494
G178	G979	6495
G241	G1737	6495
G241	G2358	6496
G52	G4476	6496
G178	G506	6497
G241	G2649	6497
G91	G2697	6498
G241	G3216	6498
G241	G3450	6499
G254	G3518	6499
G304	G998	6500
G241	G4073	6500
G270	G2357	6501
G241	G4873	6501
G172	G300	6502
G241	G5537	6502
G60	G600	6503
G241	G5540	6503
G312	G5720	6504
G241	G5828	6504
G241	G214	6505
G52	G5514	6505
G300	G172	6506
G241	G731	6506
G241	G1029	6507
G125	G3606	6507
G241	G1819	6508
G252	G2684	6508
G241	G1830	6509
G173	G2879	6509
G241	G2203	6510
G252	G4360	6510
G241	G2836	6511
G168	G4927	6511
G313	G2134	6512
G241	G3075	6512
G178	G2369	6513
G241	G3704	6513
G178	G2584	6514
G241	G4556	6514
G312	G3166	6515
G241	G4632	6515
G241	G4850	6516
G312	G5181	6516
G102	G2796	6517
G241	G5027	6517
G241	G382	6518
G285	G1366	6518
G158	G102	6519
G224	G412	6519
G304	G3887	6520
G224	G4637	6520
G59	G1189	6521
G313	G3818	6521
G59	G1208	6522
G3	G5428	6522
G59	G4420	6523
G178	G5708	6523
G224	G1333	6524
G132	G1788	6524
G224	G1616	6525
G147	G2518	6525
G224	G1828	6526
G313	G4504	6526
G224	G4105	6527
G308	G5513	6527
G285	G3273	6528
G224	G4326	6528
G312	G632	6529
G224	G5563	6529
G224	G104	6530
G265	G3117	6530
G224	G157	6531
G215	G3823	6531
G224	G302	6532
G68	G3289	6532
G224	G1919	6533
G304	G4029	6533
G81	G1130	6534
G224	G1958	6534
G224	G2463	6535
G81	G4743	6535
G224	G3198	6536
G173	G5525	6536
G224	G3486	6537
G92	G3781	6537
G224	G3706	6538
G168	G3922	6538
G91	G1022	6539
G224	G3787	6539
G224	G3947	6540
G173	G4980	6540
G173	G816	6541
G224	G4522	6541
G173	G2192	6542
G224	G4599	6542
G252	G4731	6543
G224	G5602	6543
G252	G5829	6544
G224	G5880	6544
G113	G475	6545
G224	G5938	6545
G224	G180	6546
G231	G5704	6546
G224	G421	6547
G91	G1419	6547
G224	G3119	6548
G81	G3476	6548
G224	G4140	6549
G81	G5509	6549
G224	G5252	6550
G102	G5810	6550
G308	G1763	6551
G224	G5326	6551
G3	G5129	6552
G224	G5767	6552
G59	G524	6553
G168	G2264	6553
G59	G768	6554
G168	G1787	6554
G252	G1667	6555
G59	G2079	6555
G304	G760	6556
G59	G2611	6556
G62	G526	6557
G59	G3492	6557
G316	G2347	6558
G59	G4580	6558
G178	G697	6559
G59	G4805	6559
G241	G276	6560
G96	G5690	6560
G241	G2484	6561
G147	G3154	6561
G252	G611	6562
G241	G4904	6562
G241	G5344	6563
G137	G5937	6563
G241	G5350	6564
G81	G5513	6564
G91	G1473	6565
G241	G5470	6565
G91	G2438	6566
G241	G5525	6566
G33	G504	6567
G241	G5653	6567
G241	G4504	6568
G313	G5524	6568
G132	G2394	6569
G241	G5283	6569
G96	G285	6570
G241	G3121	6570
G91	G2001	6571
G241	G3805	6571
G59	G56	6572
G168	G1512	6572
G59	G1201	6573
G313	G4791	6573
G59	G1457	6574
G3	G3123	6574
G304	G600	6575
G59	G1548	6575
G158	G1763	6576
G59	G1936	6576
G81	G313	6577
G59	G2275	6577
G81	G1416	6578
G59	G2834	6578
G312	G2654	6579
G59	G3236	6579
G59	G4016	6580
G126	G4612	6580
G173	G416	6581
G59	G5538	6581
G59	G3648	6582
G173	G4142	6582
G313	G2998	6583
G59	G5091	6583
G59	G161	6584
G204	G5810	6584
G313	G81	6585
G59	G636	6585
G59	G3231	6586
G178	G3857	6586
G59	G3533	6587
G316	G4985	6587
G59	G3665	6588
G81	G5926	6588
G285	G96	6589
G59	G5262	6589
G241	G756	6590
G132	G2823	6590
G241	G839	6591
G313	G1068	6591
G137	G1089	6592
G241	G3252	6592
G137	G1869	6593
G241	G3474	6593
G241	G4389	6594
G279	G5542	6594
G241	G5143	6595
G102	G5518	6595
G241	G25	6596
G330	G1149	6596
G241	G269	6597
G65	G5498	6597
G241	G545	6598
G167	G5490	6598
G241	G687	6599
G22	G1327	6599
G241	G800	6600
G91	G1327	6600
G241	G1668	6601
G73	G1796	6601
G241	G1777	6602
G73	G4720	6602
G241	G2326	6603
G312	G3417	6603
G319	G2243	6604
G241	G2395	6604
G241	G2397	6605
G164	G3873	6605
G241	G2603	6606
G330	G3653	6606
G73	G2580	6607
G241	G3029	6607
G241	G3463	6608
G285	G5417	6608
G73	G2053	6609
G241	G4328	6609
G73	G2394	6610
G241	G5608	6610
G59	G140	6611
G231	G2513	6611
G59	G693	6612
G63	G1986	6612
G59	G1042	6613
G91	G2186	6613
G59	G2433	6614
G91	G5808	6614
G59	G2441	6615
G52	G2854	6615
G265	G2186	6616
G59	G2473	6616
G59	G3285	6617
G81	G5793	6617
G168	G442	6618
G59	G4421	6618
G20	G1630	6619
G59	G4442	6619
G63	G206	6620
G59	G4635	6620
G59	G4999	6621
G130	G5593	6621
G59	G2965	6622
G179	G5614	6622
G168	G1279	6623
G59	G4991	6623
G224	G726	6624
G168	G4260	6624
G224	G964	6625
G168	G4521	6625
G191	G1634	6626
G73	G3641	6626
G224	G3533	6627
G73	G5436	6627
G224	G3860	6628
G91	G5572	6628
G250	G2854	6629
G224	G4621	6629
G206	G63	6630
G318	G5355	6630
G318	G686	6631
G252	G2412	6631
G318	G1354	6632
G279	G1884	6632
G224	G1436	6633
G279	G3323	6633
G318	G2396	6634
G316	G3020	6634
G318	G2862	6635
G280	G5825	6635
G68	G2950	6636
G224	G3197	6636
G59	G647	6637
G279	G3158	6637
G59	G1374	6638
G81	G2295	6638
G178	G1530	6639
G59	G1564	6639
G59	G1729	6640
G3	G5704	6640
G59	G3705	6641
G52	G4982	6641
G59	G3783	6642
G178	G5747	6642
G219	G350	6643
G59	G3858	6643
G81	G3257	6644
G59	G5877	6644
G224	G242	6645
G22	G2108	6645
G224	G265	6646
G91	G370	6646
G224	G334	6647
G31	G600	6647
G224	G757	6648
G168	G3628	6648
G183	G173	6649
G224	G916	6649
G25	G1123	6650
G224	G1283	6650
G224	G1287	6651
G17	G1473	6651
G224	G1922	6652
G91	G4040	6652
G318	G2502	6653
G91	G5462	6653
G278	G816	6654
G224	G2685	6654
G318	G2971	6655
G308	G5911	6655
G130	G1201	6656
G224	G3333	6656
G102	G1625	6657
G224	G3605	6657
G304	G3146	6658
G224	G4550	6658
G25	G2055	6659
G224	G4815	6659
G167	G2987	6660
G224	G5009	6660
G299	G4928	6661
G318	G5038	6661
G92	G2436	6662
G318	G5270	6662
G164	G697	6663
G224	G5274	6663
G304	G3818	6664
G224	G5325	6664
G81	G3826	6665
G224	G5498	6665
G312	G1635	6666
G318	G5552	6666
G191	G508	6667
G312	G3655	6667
G191	G760	6668
G279	G5850	6668
G318	G760	6669
G279	G5217	6669
G191	G879	6670
G168	G4648	6670
G318	G879	6671
G173	G3781	6671
G191	G3510	6672
G132	G5376	6672
G318	G3565	6673
G52	G5881	6673
G132	G2484	6674
G318	G3636	6674
G68	G2944	6675
G318	G4264	6675
G250	G3444	6676
G318	G5931	6676
G318	G593	6677
G316	G5115	6677
G224	G744	6678
G52	G1279	6678
G224	G819	6679
G158	G2145	6679
G224	G1968	6680
G304	G4392	6680
G224	G1992	6681
G33	G5890	6681
G252	G961	6682
G191	G2204	6682
G318	G2372	6683
G252	G3531	6683
G224	G2681	6684
G279	G4721	6684
G318	G2929	6685
G250	G3450	6685
G65	G1119	6686
G191	G2953	6686
G52	G2357	6687
G318	G3424	6687
G173	G183	6688
G318	G4352	6688
G285	G1186	6689
G224	G4399	6689
G241	G444	6690
G285	G4901	6690
G241	G1038	6691
G158	G1255	6691
G241	G1077	6692
G3	G4702	6692
G241	G1120	6693
G183	G2075	6693
G285	G906	6694
G241	G1809	6694
G132	G1429	6695
G241	G2318	6695
G241	G2338	6696
G91	G4884	6696
G241	G2425	6697
G92	G5514	6697
G241	G2749	6698
G183	G5051	6698
G52	G2991	6699
G241	G3299	6699
G241	G3361	6700
G52	G5382	6700
G91	G2368	6701
G241	G3589	6701
G91	G3280	6702
G241	G4245	6702
G265	G2386	6703
G241	G5372	6703
G304	G359	6704
G241	G5697	6704
G318	G50	6705
G279	G2441	6705
G191	G450	6706
G279	G1332	6706
G318	G496	6707
G279	G573	6707
G191	G853	6708
G279	G5062	6708
G126	G2438	6709
G191	G2526	6709
G191	G2589	6710
G91	G2915	6710
G241	G39	6711
G313	G1722	6711
G241	G1006	6712
G130	G4901	6712
G241	G1345	6713
G52	G3453	6713
G231	G826	6714
G241	G3225	6714
G241	G3866	6715
G164	G5768	6715
G168	G2315	6716
G241	G5416	6716
G191	G482	6717
G91	G2034	6717
G191	G2913	6718
G91	G4815	6718
G249	G532	6719
G241	G3898	6719
G96	G3450	6720
G241	G4792	6720
G308	G523	6721
G241	G1768	6721
G59	G1878	6722
G178	G4088	6722
G59	G2121	6723
G3	G4439	6723
G158	G2188	6724
G241	G4149	6724
G304	G2458	6725
G241	G4852	6725
G158	G4268	6726
G241	G4925	6726
G59	G3530	6727
G52	G5029	6727
G313	G2913	6728
G59	G3963	6728
G316	G1618	6729
G59	G4896	6729
G296	G2861	6730
G59	G5472	6730
G224	G649	6731
G308	G1530	6731
G308	G3163	6732
G224	G4617	6732
G224	G2135	6733
G285	G5690	6733
G224	G2936	6734
G312	G5028	6734
G3	G700	6735
G224	G4811	6735
G241	G225	6736
G252	G5177	6736
G81	G906	6737
G241	G1284	6737
G232	G1280	6738
G241	G2615	6738
G26	G2460	6739
G241	G2692	6739
G307	G598	6740
G241	G2949	6740
G252	G700	6741
G241	G3388	6741
G241	G4275	6742
G91	G5305	6742
G241	G1995	6743
G132	G2584	6743
G241	G2595	6744
G307	G4111	6744
G168	G748	6745
G241	G3415	6745
G233	G96	6746
G241	G3667	6746
G304	G907	6747
G241	G3897	6747
G304	G986	6748
G241	G4144	6748
G224	G71	6749
G91	G4041	6749
G224	G786	6750
G231	G2309	6750
G173	G907	6751
G224	G1390	6751
G224	G1547	6752
G252	G3123	6752
G307	G1059	6753
G224	G2904	6753
G167	G252	6754
G224	G4112	6754
G215	G3448	6755
G224	G4631	6755
G224	G5131	6756
G68	G5886	6756
G102	G2114	6757
G224	G5243	6757
G102	G4803	6758
G224	G5255	6758
G215	G1839	6759
G224	G5489	6759
G59	G455	6760
G173	G1521	6760
G59	G505	6761
G252	G2166	6761
G252	G167	6762
G59	G835	6762
G59	G1280	6763
G285	G4743	6763
G59	G2494	6764
G102	G5235	6764
G312	G879	6765
G59	G4136	6765
G183	G2387	6766
G59	G5488	6766
G91	G1946	6767
G59	G5948	6767
G224	G23	6768
G91	G2358	6768
G224	G142	6769
G164	G2011	6769
G224	G3360	6770
G164	G5573	6770
G96	G233	6771
G224	G3541	6771
G252	G869	6772
G224	G3744	6772
G81	G3363	6773
G224	G4855	6773
G304	G3118	6774
G224	G5013	6774
G59	G558	6775
G312	G1428	6775
G173	G778	6776
G59	G873	6776
G281	G1255	6777
G59	G1345	6777
G59	G3113	6778
G178	G5338	6778
G59	G3168	6779
G308	G5799	6779
G30	G308	6780
G59	G5358	6780
G59	G1886	6781
G91	G2987	6781
G278	G507	6782
G59	G2894	6782
G62	G874	6783
G59	G3411	6783
G215	G137	6784
G59	G5095	6784
G91	G4751	6785
G59	G5901	6785
G241	G109	6786
G91	G4901	6786
G241	G514	6787
G330	G4709	6787
G241	G1035	6788
G132	G2711	6788
G241	G1193	6789
G168	G1640	6789
G241	G1448	6790
G330	G2482	6790
G241	G1455	6791
G91	G5460	6791
G241	G1535	6792
G312	G4791	6792
G241	G1606	6793
G312	G5577	6793
G241	G1732	6794
G52	G3655	6794
G304	G1725	6795
G241	G2985	6795
G241	G3616	6796
G304	G3922	6796
G304	G1080	6797
G241	G4540	6797
G178	G1223	6798
G241	G4932	6798
G142	G3345	6799
G241	G5599	6799
G130	G3142	6800
G241	G5843	6800
G62	G4963	6801
G241	G5905	6801
G59	G562	6802
G178	G5175	6802
G59	G730	6803
G239	G4718	6803
G59	G891	6804
G132	G1714	6804
G137	G215	6805
G59	G1349	6805
G313	G1398	6806
G59	G1547	6806
G285	G1483	6807
G59	G1579	6807
G59	G1818	6808
G304	G4076	6808
G59	G2307	6809
G158	G4694	6809
G59	G2378	6810
G304	G2409	6810
G308	G30	6811
G59	G3988	6811
G59	G4059	6812
G25	G4834	6812
G91	G2972	6813
G59	G4598	6813
G68	G3748	6814
G59	G4722	6814
G130	G4316	6815
G59	G5469	6815
G241	G175	6816
G22	G2363	6816
G241	G363	6817
G25	G1224	6817
G241	G539	6818
G81	G2613	6818
G241	G582	6819
G171	G3431	6819
G181	G586	6820
G241	G866	6820
G241	G1141	6821
G91	G2077	6821
G241	G1783	6822
G91	G2867	6822
G241	G2340	6823
G219	G5434	6823
G241	G2421	6824
G168	G2824	6824
G241	G2816	6825
G168	G5509	6825
G91	G1323	6826
G241	G3189	6826
G265	G879	6827
G241	G3873	6827
G94	G3657	6828
G241	G3876	6828
G52	G2457	6829
G241	G4042	6829
G252	G1593	6830
G241	G4091	6830
G173	G3820	6831
G241	G4147	6831
G241	G4283	6832
G215	G5524	6832
G304	G2665	6833
G241	G4321	6833
G81	G2361	6834
G241	G4377	6834
G296	G2050	6835
G241	G4463	6835
G241	G4609	6836
G164	G5881	6836
G285	G2367	6837
G241	G4734	6837
G249	G2077	6838
G241	G5250	6838
G241	G5308	6839
G47	G5813	6839
G241	G5343	6840
G219	G5810	6840
G3	G3657	6841
G241	G5576	6841
G241	G5724	6842
G3	G5884	6842
G241	G4254	6843
G304	G5417	6843
G281	G2896	6844
G241	G4811	6844
G132	G1839	6845
G241	G4991	6845
G59	G1634	6846
G308	G1672	6846
G279	G789	6847
G224	G4558	6847
G308	G2347	6848
G224	G5283	6848
G26	G2258	6849
G191	G5411	6849
G224	G212	6850
G214	G3417	6850
G224	G2089	6851
G60	G5513	6851
G224	G2247	6852
G132	G3553	6852
G22	G1429	6853
G318	G2260	6853
G224	G2278	6854
G250	G3992	6854
G132	G464	6855
G224	G4397	6855
G318	G2235	6856
G307	G3323	6856
G178	G3627	6857
G318	G4995	6857
G62	G565	6858
G59	G2040	6858
G91	G1332	6859
G59	G2067	6859
G59	G3200	6860
G312	G4251	6860
G59	G3343	6861
G164	G3453	6861
G303	G2994	6862
G59	G5537	6862
G224	G287	6863
G22	G2944	6863
G224	G447	6864
G73	G1607	6864
G224	G490	6865
G73	G1846	6865
G318	G511	6866
G73	G3648	6866
G318	G1030	6867
G313	G4851	6867
G318	G1088	6868
G330	G2828	6868
G224	G1244	6869
G304	G4282	6869
G224	G1341	6870
G82	G5892	6870
G224	G1627	6871
G204	G5143	6871
G318	G1795	6872
G210	G2140	6872
G81	G1861	6873
G224	G2290	6873
G224	G2431	6874
G65	G5813	6874
G68	G158	6875
G191	G2592	6875
G68	G582	6876
G318	G2592	6876
G102	G1070	6877
G318	G2665	6877
G318	G2695	6878
G168	G3531	6878
G224	G2842	6879
G91	G3791	6879
G285	G1429	6880
G224	G3186	6880
G33	G1716	6881
G224	G3661	6881
G91	G3887	6882
G318	G4088	6882
G252	G858	6883
G318	G4158	6883
G318	G4311	6884
G252	G5509	6884
G81	G3032	6885
G224	G4570	6885
G52	G4331	6886
G318	G4618	6886
G316	G2545	6887
G224	G4652	6887
G178	G3704	6888
G224	G4669	6888
G158	G68	6889
G318	G5155	6889
G224	G5201	6890
G279	G5299	6890
G178	G798	6891
G318	G5463	6891
G158	G2114	6892
G224	G5911	6892
G318	G74	6893
G158	G4974	6893
G191	G905	6894
G68	G935	6894
G318	G905	6895
G279	G2315	6895
G318	G1942	6896
G321	G2629	6896
G318	G3718	6897
G280	G5591	6897
G224	G14	6898
G280	G435	6898
G224	G662	6899
G239	G5175	6899
G318	G1469	6900
G313	G4331	6900
G62	G1241	6901
G224	G1680	6901
G224	G1690	6902
G3	G4984	6902
G3	G1333	6903
G318	G2103	6903
G224	G2187	6904
G308	G5550	6904
G308	G717	6905
G224	G2222	6905
G224	G2297	6906
G308	G3156	6906
G297	G523	6907
G224	G2744	6907
G224	G2844	6908
G132	G4718	6908
G191	G3971	6909
G91	G4088	6909
G224	G4210	6910
G137	G4544	6910
G168	G3548	6911
G224	G4560	6911
G191	G5330	6912
G168	G5425	6912
G52	G4872	6913
G224	G5379	6913
G191	G5402	6914
G316	G5498	6914
G130	G1086	6915
G318	G5455	6915
G191	G1296	6916
G304	G2830	6916
G191	G1619	6917
G304	G2996	6917
G191	G1683	6918
G304	G3685	6918
G318	G2951	6919
G254	G4791	6919
G250	G350	6920
G318	G3061	6920
G132	G2186	6921
G318	G3531	6921
G68	G3323	6922
G191	G4949	6922
G82	G5143	6923
G191	G5733	6923
G241	G250	6924
G280	G598	6924
G241	G1185	6925
G173	G2386	6925
G280	G643	6926
G241	G1810	6926
G241	G2449	6927
G52	G3220	6927
G241	G3255	6928
G178	G3323	6928
G241	G3461	6929
G313	G4980	6929
G241	G3845	6930
G313	G5311	6930
G241	G4140	6931
G313	G5884	6931
G231	G1606	6932
G241	G4349	6932
G304	G4416	6933
G241	G5748	6933
G312	G2531	6934
G241	G5829	6934
G191	G1071	6935
G312	G4628	6935
G318	G1201	6936
G330	G5859	6936
G318	G2730	6937
G215	G2860	6937
G250	G393	6938
G318	G4397	6938
G137	G1429	6939
G191	G4604	6939
G252	G1870	6940
G191	G5278	6940
G241	G592	6941
G127	G5204	6941
G241	G3079	6942
G304	G5245	6942
G204	G3014	6943
G59	G3676	6943
G241	G727	6944
G178	G1853	6944
G241	G2862	6945
G132	G4634	6945
G168	G632	6946
G241	G2864	6946
G59	G19	6947
G307	G2718	6947
G59	G456	6948
G307	G4968	6948
G59	G1011	6949
G33	G3448	6949
G168	G2309	6950
G59	G2451	6950
G59	G2453	6951
G81	G3798	6951
G59	G2455	6952
G255	G5534	6952
G59	G3695	6953
G307	G4791	6953
G241	G683	6954
G22	G3498	6954
G241	G704	6955
G254	G5093	6955
G241	G1557	6956
G91	G5777	6956
G241	G1600	6957
G307	G3857	6957
G241	G1804	6958
G52	G3331	6958
G278	G1080	6959
G241	G3479	6959
G241	G3529	6960
G265	G4631	6960
G231	G2369	6961
G241	G3607	6961
G320	G4379	6962
G241	G5463	6962
G59	G688	6963
G60	G3417	6963
G59	G1097	6964
G279	G1635	6964
G59	G1133	6965
G85	G3994	6965
G59	G1408	6966
G280	G4968	6966
G215	G476	6967
G59	G2359	6967
G59	G2829	6968
G279	G3672	6968
G126	G2273	6969
G59	G3899	6969
G241	G195	6970
G279	G4263	6970
G241	G670	6971
G279	G5696	6971
G241	G1445	6972
G204	G4803	6972
G241	G2048	6973
G3	G5514	6973
G241	G3023	6974
G3	G5883	6974
G241	G3024	6975
G316	G3621	6975
G85	G2363	6976
G241	G3778	6976
G168	G2818	6977
G241	G5426	6977
G231	G1290	6978
G241	G5817	6978
G59	G440	6979
G304	G1323	6979
G304	G1674	6980
G59	G2449	6980
G59	G2995	6981
G231	G5937	6981
G59	G3610	6982
G304	G5937	6982
G59	G3739	6983
G173	G5422	6983
G59	G4052	6984
G308	G5382	6984
G82	G895	6985
G59	G4981	6985
G224	G1768	6986
G62	G3108	6986
G285	G2824	6987
G224	G4500	6987
G308	G800	6988
G224	G5777	6988
G59	G556	6989
G178	G1762	6989
G59	G777	6990
G178	G4694	6990
G59	G1015	6991
G308	G4667	6991
G59	G1380	6992
G132	G3156	6992
G304	G793	6993
G59	G3772	6993
G224	G9	6994
G308	G1044	6994
G224	G141	6995
G3	G3103	6995
G224	G146	6996
G312	G3257	6996
G224	G248	6997
G183	G4791	6997
G224	G578	6998
G312	G1813	6998
G224	G664	6999
G168	G2793	6999
G224	G747	7000
G330	G1747	7000
G224	G1375	7001
G249	G5937	7001
G91	G334	7002
G224	G1770	7002
G52	G565	7003
G224	G1850	7003
G224	G2112	7004
G158	G5098	7004
G204	G475	7005
G224	G2234	7005
G159	G1593	7006
G224	G2277	7006
G224	G2347	7007
G279	G2996	7007
G224	G2455	7008
G279	G5068	7008
G224	G2847	7009
G279	G5846	7009
G81	G635	7010
G224	G2872	7010
G81	G2860	7011
G224	G2988	7011
G91	G1788	7012
G224	G3029	7012
G167	G3551	7013
G224	G3945	7013
G21	G313	7014
G224	G4048	7014
G313	G3146	7015
G224	G4185	7015
G313	G4150	7016
G224	G4861	7016
G52	G1987	7017
G224	G4967	7017
G81	G1776	7018
G224	G5589	7018
G183	G1993	7019
G224	G5663	7019
G59	G535	7020
G62	G1856	7020
G59	G1181	7021
G33	G1906	7021
G59	G1376	7022
G62	G4346	7022
G59	G2666	7023
G62	G4452	7023
G59	G3562	7024
G52	G4612	7024
G178	G1271	7025
G59	G3995	7025
G59	G4270	7026
G168	G4871	7026
G313	G21	7027
G59	G4556	7027
G3	G3116	7028
G59	G5431	7028
G3	G5080	7029
G59	G5916	7029
G224	G307	7030
G3	G5550	7030
G224	G406	7031
G81	G4719	7031
G224	G717	7032
G296	G4949	7032
G178	G1035	7033
G224	G1626	7033
G224	G1856	7034
G68	G2510	7034
G224	G2414	7035
G313	G4265	7035
G224	G3397	7036
G215	G4010	7036
G308	G697	7037
G224	G4364	7037
G103	G446	7038
G224	G4398	7038
G20	G3163	7039
G224	G5891	7039
G241	G165	7040
G183	G4376	7040
G241	G372	7041
G167	G4716	7041
G241	G610	7042
G183	G1716	7042
G279	G918	7043
G241	G1252	7043
G47	G464	7044
G241	G1852	7044
G241	G2198	7045
G231	G5114	7045
G132	G2028	7046
G241	G2509	7046
G241	G4226	7047
G260	G4956	7047
G132	G1524	7048
G241	G4660	7048
G168	G3744	7049
G241	G5082	7049
G22	G425	7050
G241	G5663	7050
G173	G2151	7051
G241	G5739	7051
G241	G703	7052
G158	G2562	7052
G241	G811	7053
G304	G2716	7053
G241	G943	7054
G304	G3188	7054
G241	G986	7055
G330	G1881	7055
G241	G1150	7056
G81	G2412	7056
G241	G1439	7057
G270	G2584	7057
G241	G1546	7058
G164	G3724	7058
G312	G1693	7059
G241	G1802	7059
G241	G2101	7060
G265	G4993	7060
G241	G2483	7061
G265	G3903	7061
G241	G2798	7062
G204	G5591	7062
G241	G3381	7063
G252	G5297	7063
G3	G3063	7064
G241	G4902	7064
G249	G4324	7065
G241	G5246	7065
G296	G4660	7066
G241	G5282	7066
G241	G1580	7067
G285	G3996	7067
G316	G1059	7068
G241	G5820	7068
G241	G1589	7069
G178	G2077	7069
G281	G2508	7070
G241	G5613	7070
G59	G940	7071
G132	G1390	7071
G59	G2187	7072
G68	G3051	7072
G312	G3858	7073
G59	G4090	7073
G285	G1554	7074
G59	G4655	7074
G308	G1327	7075
G59	G5164	7075
G224	G2672	7076
G308	G2714	7076
G167	G745	7077
G224	G813	7077
G224	G977	7078
G304	G1148	7078
G59	G2936	7079
G20	G4429	7079
G275	G2172	7080
G318	G5184	7080
G191	G960	7081
G63	G1427	7081
G318	G3082	7082
G95	G4790	7082
G224	G3526	7083
G31	G3797	7083
G224	G3543	7084
G307	G5284	7084
G68	G3417	7085
G224	G4276	7085
G313	G3448	7086
G224	G5094	7086
G81	G5425	7087
G318	G5449	7087
G252	G918	7088
G224	G5816	7088
G241	G555	7089
G132	G4478	7089
G241	G628	7090
G168	G5062	7090
G241	G743	7091
G168	G5704	7091
G173	G316	7092
G241	G1832	7092
G307	G1856	7093
G241	G1963	7093
G241	G2330	7094
G316	G2991	7094
G227	G2696	7095
G241	G4653	7095
G252	G2298	7096
G241	G4913	7096
G313	G285	7097
G241	G5941	7097
G313	G359	7098
G318	G1363	7098
G191	G1595	7099
G313	G3738	7099
G191	G2121	7100
G3	G4459	7100
G318	G2121	7101
G231	G4040	7101
G164	G2631	7102
G318	G4050	7102
G47	G4094	7103
G191	G4419	7103
G204	G795	7104
G318	G4419	7104
G62	G1542	7105
G318	G4905	7105
G241	G1068	7106
G313	G4535	7106
G241	G1895	7107
G102	G3213	7107
G241	G3275	7108
G63	G3430	7108
G285	G313	7109
G241	G3693	7109
G231	G3158	7110
G241	G3716	7110
G312	G4584	7111
G241	G5188	7111
G224	G2	7112
G312	G5407	7112
G316	G173	7113
G224	G293	7113
G224	G1598	7114
G316	G3548	7114
G178	G1839	7115
G318	G2025	7115
G318	G2307	7116
G3	G4864	7116
G224	G2360	7117
G168	G4094	7117
G132	G1881	7118
G224	G2379	7118
G318	G2394	7119
G204	G3022	7119
G224	G2397	7120
G163	G5881	7120
G313	G1586	7121
G224	G2615	7121
G318	G2977	7122
G178	G3494	7122
G280	G3014	7123
G224	G3016	7123
G191	G3275	7124
G313	G4443	7124
G191	G3312	7125
G249	G4443	7125
G318	G3826	7126
G92	G4872	7126
G318	G4011	7127
G102	G4029	7127
G73	G2381	7128
G318	G4098	7128
G224	G4235	7129
G52	G4744	7129
G278	G3730	7130
G318	G4387	7130
G81	G3470	7131
G318	G4459	7131
G47	G4234	7132
G318	G4604	7132
G304	G1863	7133
G224	G5127	7133
G113	G4956	7134
G318	G5278	7134
G52	G178	7135
G224	G5388	7135
G20	G866	7136
G224	G5609	7136
G318	G337	7137
G62	G3210	7137
G318	G541	7138
G181	G2508	7138
G318	G965	7139
G285	G2860	7139
G318	G1185	7140
G252	G5567	7140
G191	G1338	7141
G3	G2711	7141
G191	G2213	7142
G178	G5056	7142
G318	G2866	7143
G178	G4984	7143
G265	G358	7144
G318	G3231	7144
G318	G3320	7145
G159	G3984	7145
G239	G1366	7146
G191	G3604	7146
G318	G3604	7147
G81	G4484	7147
G318	G3710	7148
G81	G5287	7148
G178	G52	7149
G191	G5584	7149
G158	G4984	7150
G191	G5787	7150
G224	G179	7151
G279	G5181	7151
G224	G259	7152
G285	G1625	7152
G191	G927	7153
G252	G2901	7153
G318	G1137	7154
G163	G4452	7154
G224	G1417	7155
G280	G1534	7155
G224	G1505	7156
G163	G2077	7156
G318	G1674	7157
G280	G5415	7157
G224	G1742	7158
G47	G4321	7158
G313	G1306	7159
G224	G3537	7159
G313	G2315	7160
G224	G3695	7160
G313	G4036	7161
G224	G4338	7161
G304	G1861	7162
G191	G5008	7162
G158	G3724	7163
G224	G5074	7163
G59	G413	7164
G308	G5579	7164
G308	G1802	7165
G59	G2122	7165
G59	G3431	7166
G307	G4443	7166
G20	G745	7167
G59	G4240	7167
G214	G2584	7168
G59	G5673	7168
G265	G5584	7169
G59	G5732	7169
G181	G285	7170
G191	G468	7170
G318	G468	7171
G278	G5093	7171
G318	G1353	7172
G60	G2440	7172
G191	G1697	7173
G136	G4219	7173
G212	G1463	7174
G318	G2704	7174
G183	G1985	7175
G318	G4954	7175
G91	G241	7176
G191	G5148	7176
G191	G892	7177
G167	G4567	7177
G191	G1185	7178
G167	G5471	7178
G191	G1563	7179
G164	G2606	7179
G274	G3131	7180
G191	G3201	7180
G318	G3313	7181
G73	G4441	7181
G59	G167	7182
G304	G748	7182
G59	G1509	7183
G293	G3224	7183
G59	G2038	7184
G126	G2108	7184
G59	G3013	7185
G73	G3333	7185
G307	G2171	7186
G59	G3987	7186
G81	G1135	7187
G59	G4579	7187
G91	G1266	7188
G59	G5778	7188
G241	G95	7189
G181	G2150	7189
G241	G119	7190
G92	G2531	7190
G241	G774	7191
G65	G2972	7191
G241	G1204	7192
G202	G4562	7192
G241	G1534	7193
G68	G5284	7193
G241	G91	7194
G241	G1539	7194
G250	G1110	7195
G241	G1695	7195
G279	G886	7196
G241	G2054	7196
G241	G2072	7197
G279	G4135	7197
G241	G2252	7198
G279	G3531	7198
G241	G2964	7199
G239	G3020	7199
G52	G2531	7200
G241	G3566	7200
G65	G2950	7201
G241	G4391	7201
G316	G2484	7202
G241	G5566	7202
G178	G1086	7203
G241	G5791	7203
G241	G158	7204
G274	G1992	7204
G241	G401	7205
G215	G1593	7205
G241	G602	7206
G82	G4238	7206
G241	G865	7207
G313	G1701	7207
G241	G1214	7208
G312	G1279	7208
G241	G1767	7209
G285	G2844	7209
G204	G1255	7210
G241	G1899	7210
G241	G2619	7211
G173	G5387	7211
G52	G2277	7212
G241	G2698	7212
G241	G2998	7213
G313	G3621	7213
G241	G3516	7214
G65	G5338	7214
G285	G181	7215
G241	G3963	7215
G308	G4319	7216
G241	G5340	7216
G59	G1928	7217
G316	G3142	7217
G59	G2085	7218
G307	G5597	7218
G91	G1554	7219
G59	G3102	7219
G224	G502	7220
G52	G5329	7220
G168	G3271	7221
G224	G3968	7221
G215	G1017	7222
G224	G4420	7222
G224	G227	7223
G307	G1130	7223
G224	G1467	7224
G168	G4562	7224
G137	G239	7225
G224	G1810	7225
G224	G2336	7226
G33	G3756	7226
G224	G2920	7227
G183	G3472	7227
G224	G3507	7228
G92	G4791	7228
G224	G4735	7229
G307	G4751	7229
G224	G4965	7230
G307	G5579	7230
G59	G380	7231
G181	G1201	7231
G59	G2321	7232
G279	G3908	7232
G224	G78	7233
G33	G483	7233
G224	G687	7234
G81	G881	7234
G224	G787	7235
G22	G5376	7235
G224	G1526	7236
G279	G5080	7236
G224	G1720	7237
G52	G3494	7237
G178	G304	7238
G224	G1812	7238
G52	G425	7239
G224	G1869	7239
G224	G2147	7240
G52	G3177	7240
G224	G2153	7241
G168	G3711	7241
G224	G2190	7242
G62	G5822	7242
G304	G178	7243
G224	G2315	7243
G81	G1674	7244
G224	G2325	7244
G224	G3184	7245
G81	G3364	7245
G239	G137	7246
G224	G3426	7246
G62	G3142	7247
G224	G4460	7247
G204	G1044	7248
G224	G4750	7248
G204	G2002	7249
G224	G5029	7249
G224	G5061	7250
G82	G5810	7250
G3	G1042	7251
G224	G5168	7251
G137	G3994	7252
G224	G5666	7252
G59	G578	7253
G52	G5204	7253
G59	G604	7254
G313	G1000	7254
G59	G713	7255
G313	G4142	7255
G59	G1085	7256
G313	G4604	7256
G304	G403	7257
G59	G1222	7257
G59	G1945	7258
G304	G3729	7258
G59	G2393	7259
G304	G5579	7259
G313	G700	7260
G59	G2847	7260
G281	G792	7261
G59	G3029	7261
G308	G1635	7262
G59	G3782	7262
G285	G3842	7263
G59	G5179	7263
G224	G682	7264
G312	G5765	7264
G224	G1960	7265
G270	G3756	7265
G224	G2036	7266
G173	G5417	7266
G132	G2101	7267
G224	G2651	7267
G168	G1971	7268
G224	G3237	7268
G20	G1873	7269
G224	G3355	7269
G135	G3301	7270
G224	G3522	7270
G91	G252	7271
G224	G3726	7271
G22	G1846	7272
G224	G5262	7272
G265	G3781	7273
G224	G5555	7273
G241	G390	7274
G215	G5452	7274
G241	G415	7275
G81	G2584	7275
G241	G854	7276
G252	G5391	7276
G241	G907	7277
G266	G4612	7277
G241	G1043	7278
G68	G3842	7278
G312	G984	7279
G241	G1228	7279
G241	G1609	7280
G137	G5542	7280
G241	G2028	7281
G33	G2114	7281
G241	G2280	7282
G278	G2950	7282
G182	G2433	7283
G241	G2955	7283
G241	G3773	7284
G132	G5746	7284
G254	G3453	7285
G241	G3981	7285
G191	G4099	7286
G241	G4242	7286
G327	G524	7287
G241	G5069	7287
G304	G81	7288
G241	G5170	7288
G304	G1214	7289
G241	G5300	7289
G81	G304	7290
G241	G5874	7290
G241	G1325	7291
G38	G2959	7291
G130	G986	7292
G241	G1896	7292
G241	G205	7293
G102	G4230	7293
G241	G527	7294
G92	G1398	7294
G241	G806	7295
G178	G1427	7295
G241	G813	7296
G178	G5388	7296
G252	G91	7297
G241	G991	7297
G241	G1886	7298
G3	G4011	7298
G241	G1909	7299
G167	G4234	7299
G241	G2073	7300
G279	G3787	7300
G62	G2944	7301
G241	G3525	7301
G173	G3845	7302
G241	G4623	7302
G279	G2613	7303
G241	G5099	7303
G59	G765	7304
G279	G4934	7304
G59	G871	7305
G307	G2836	7305
G81	G912	7306
G59	G3342	7306
G59	G4159	7307
G81	G5811	7307
G68	G4232	7308
G59	G4269	7308
G59	G4319	7309
G307	G5822	7309
G312	G869	7310
G59	G4577	7310
G312	G2860	7311
G59	G5866	7311
G241	G2365	7312
G312	G3738	7312
G241	G2828	7313
G102	G5825	7313
G21	G929	7314
G241	G4497	7314
G249	G3453	7315
G241	G5459	7315
G85	G2108	7316
G241	G5493	7316
G313	G424	7317
G241	G5580	7317
G62	G1630	7318
G241	G5833	7318
G59	G1141	7319
G313	G2347	7319
G59	G1446	7320
G167	G3470	7320
G59	G3427	7321
G330	G4470	7321
G130	G1906	7322
G59	G3704	7322
G59	G4160	7323
G102	G4346	7323
G59	G4411	7324
G102	G5434	7324
G130	G5434	7325
G59	G5832	7325
G224	G1871	7326
G313	G4716	7326
G181	G1802	7327
G224	G1896	7327
G252	G1362	7328
G224	G3409	7328
G254	G1044	7329
G224	G4418	7329
G168	G2098	7330
G59	G5487	7330
G224	G112	7331
G168	G4039	7331
G224	G2289	7332
G313	G5436	7332
G224	G3298	7333
G300	G4178	7333
G3	G1630	7334
G224	G3460	7334
G224	G3524	7335
G281	G3785	7335
G178	G997	7336
G191	G3533	7336
G224	G4138	7337
G178	G4731	7337
G47	G3502	7338
G224	G4525	7338
G313	G4871	7339
G224	G5030	7339
G130	G5368	7340
G224	G5714	7340
G279	G2777	7341
G224	G5884	7341
G313	G1286	7342
G191	G2949	7342
G318	G2949	7343
G158	G3988	7343
G25	G3973	7344
G318	G4189	7344
G22	G2028	7345
G191	G4617	7345
G224	G577	7346
G91	G4368	7346
G224	G724	7347
G255	G3592	7347
G224	G847	7348
G164	G1179	7348
G132	G935	7349
G318	G988	7349
G191	G1078	7350
G297	G4849	7350
G52	G359	7351
G224	G1422	7351
G224	G1969	7352
G252	G3628	7352
G224	G2077	7353
G312	G2309	7353
G318	G2176	7354
G168	G2487	7354
G215	G1383	7355
G224	G2415	7355
G215	G1807	7356
G318	G3079	7356
G22	G2879	7357
G224	G3105	7357
G126	G178	7358
G224	G3420	7358
G260	G475	7359
G224	G3778	7359
G224	G3931	7360
G204	G4451	7360
G293	G3045	7361
G191	G4432	7361
G137	G2457	7362
G224	G4968	7362
G231	G600	7363
G224	G5031	7363
G158	G475	7364
G224	G5093	7364
G231	G489	7365
G224	G5163	7365
G312	G3657	7366
G224	G5818	7366
G59	G190	7367
G3	G4232	7367
G252	G1352	7368
G59	G1739	7368
G59	G1881	7369
G102	G4379	7369
G178	G126	7370
G59	G3511	7370
G59	G3615	7371
G158	G3857	7371
G59	G3769	7372
G304	G4604	7372
G300	G980	7373
G59	G4445	7373
G312	G2818	7374
G59	G4453	7374
G316	G1716	7375
G59	G5470	7375
G137	G5425	7376
G59	G5894	7376
G241	G22	7377
G132	G1255	7377
G241	G1003	7378
G252	G2416	7378
G239	G792	7379
G241	G1205	7379
G163	G1241	7380
G241	G1596	7380
G241	G1789	7381
G308	G5204	7381
G265	G550	7382
G241	G2007	7382
G320	G130	7383
G241	G2234	7383
G80	G282	7384
G241	G3053	7384
G22	G85	7385
G241	G3068	7385
G91	G85	7386
G241	G3346	7386
G73	G560	7387
G241	G3365	7387
G241	G3745	7388
G303	G5163	7388
G239	G3518	7389
G241	G4529	7389
G33	G1179	7390
G241	G4794	7390
G33	G2854	7391
G241	G5193	7391
G191	G527	7392
G289	G3931	7392
G132	G1761	7393
G191	G3552	7393
G168	G1022	7394
G191	G3899	7394
G304	G814	7395
G318	G3899	7395
G3	G986	7396
G191	G3922	7396
G33	G1070	7397
G318	G3922	7397
G60	G1861	7398
G318	G4992	7398
G91	G2060	7399
G318	G5212	7399
G313	G1214	7400
G318	G5456	7400
G304	G444	7401
G318	G5920	7401
G224	G356	7402
G304	G5149	7402
G318	G530	7403
G304	G5349	7403
G224	G1441	7404
G279	G5126	7404
G191	G1722	7405
G52	G2020	7405
G130	G320	7406
G224	G1841	7406
G224	G1913	7407
G279	G4932	7407
G282	G80	7408
G224	G1999	7408
G173	G1356	7409
G224	G2215	7409
G224	G2494	7410
G279	G5554	7410
G224	G2619	7411
G178	G2780	7411
G313	G394	7412
G224	G2893	7412
G168	G841	7413
G318	G3253	7413
G168	G878	7414
G224	G3719	7414
G239	G1148	7415
G224	G3964	7415
G318	G4087	7416
G280	G5204	7416
G85	G22	7417
G224	G4403	7417
G85	G91	7418
G191	G4550	7418
G224	G4731	7419
G312	G4815	7419
G81	G507	7420
G224	G4741	7420
G81	G2258	7421
G224	G4948	7421
G173	G2612	7422
G318	G5441	7422
G241	G176	7423
G304	G3858	7423
G241	G713	7424
G142	G5911	7424
G241	G735	7425
G91	G5597	7425
G241	G821	7426
G132	G5911	7426
G231	G178	7427
G241	G2224	7427
G241	G2295	7428
G304	G3145	7428
G241	G2306	7429
G91	G4612	7429
G241	G3054	7430
G91	G5593	7430
G241	G3605	7431
G204	G4956	7431
G241	G3609	7432
G62	G5746	7432
G22	G1416	7433
G241	G3645	7433
G91	G2807	7434
G241	G4201	7434
G241	G4269	7435
G215	G4832	7435
G241	G4659	7436
G307	G5591	7436
G241	G4756	7437
G73	G4994	7437
G65	G3385	7438
G241	G4840	7438
G241	G4906	7439
G65	G5093	7439
G252	G635	7440
G241	G5298	7440
G252	G2101	7441
G241	G5473	7441
G91	G1540	7442
G241	G5821	7442
G318	G4346	7443
G91	G5387	7443
G304	G874	7444
G191	G943	7444
G191	G994	7445
G92	G1630	7445
G191	G1306	7446
G168	G4554	7446
G130	G476	7447
G191	G1528	7447
G318	G2328	7448
G102	G4655	7448
G85	G2140	7449
G191	G2665	7449
G164	G2099	7450
G59	G2342	7450
G59	G2396	7451
G109	G3006	7451
G91	G3792	7452
G59	G3969	7452
G241	G121	7453
G280	G4980	7453
G241	G330	7454
G313	G3826	7454
G241	G807	7455
G96	G1583	7455
G241	G810	7456
G179	G1755	7456
G73	G279	7457
G241	G1326	7457
G241	G1329	7458
G173	G1725	7458
G241	G1680	7459
G252	G2749	7459
G279	G73	7460
G241	G1707	7460
G102	G351	7461
G241	G1813	7461
G241	G2289	7462
G132	G3918	7462
G250	G2075	7463
G241	G2500	7463
G241	G2747	7464
G313	G5052	7464
G163	G1151	7465
G241	G2789	7465
G241	G2898	7466
G178	G4716	7466
G231	G475	7467
G241	G3468	7467
G231	G2186	7468
G241	G3526	7468
G241	G3538	7469
G222	G4354	7469
G312	G3225	7470
G241	G3720	7470
G137	G1658	7471
G241	G4534	7471
G307	G4608	7472
G241	G4689	7472
G313	G1751	7473
G241	G4859	7473
G81	G3729	7474
G241	G4977	7474
G241	G5281	7475
G81	G5579	7475
G158	G2443	7476
G241	G5461	7476
G91	G4280	7477
G241	G5824	7477
G178	G231	7478
G59	G854	7478
G59	G1684	7479
G281	G2958	7479
G59	G3482	7480
G132	G4872	7480
G59	G3773	7481
G22	G4567	7481
G60	G3723	7482
G59	G4337	7482
G183	G2052	7483
G59	G4855	7483
G232	G1523	7484
G59	G5016	7484
G81	G5093	7485
G59	G5300	7485
G130	G285	7486
G59	G3569	7486
G241	G1749	7487
G167	G4001	7487
G224	G2855	7488
G293	G3759	7488
G224	G3092	7489
G304	G4618	7489
G224	G3129	7490
G183	G4301	7490
G313	G2232	7491
G224	G3608	7491
G91	G2956	7492
G224	G3692	7492
G224	G5177	7493
G321	G5752	7493
G130	G3638	7494
G224	G5380	7494
G330	G3705	7495
G224	G5536	7495
G132	G1427	7496
G224	G5762	7496
G33	G640	7497
G241	G1147	7497
G241	G1261	7498
G159	G2599	7498
G241	G3283	7499
G91	G4634	7499
G181	G2845	7500
G241	G3757	7500
G18	G966	7501
G241	G3934	7501
G224	G119	7502
G164	G5295	7502
G224	G512	7503
G22	G2098	7503
G224	G1056	7504
G285	G5435	7504
G224	G1269	7505
G81	G4628	7505
G224	G2054	7506
G312	G3220	7506
G224	G2557	7507
G252	G3074	7507
G224	G2738	7508
G62	G3724	7508
G126	G1591	7509
G224	G2999	7509
G91	G1202	7510
G224	G3725	7510
G249	G1241	7511
G224	G3761	7511
G224	G4099	7512
G313	G4461	7512
G47	G2012	7513
G224	G4188	7513
G285	G130	7514
G224	G4410	7514
G158	G4709	7515
G224	G4832	7515
G91	G5669	7516
G224	G5876	7516
G59	G8	7517
G285	G986	7517
G59	G605	7518
G178	G2652	7518
G59	G759	7519
G178	G3613	7519
G59	G996	7520
G178	G3988	7520
G59	G1681	7521
G137	G5567	7521
G59	G2125	7522
G308	G4031	7522
G59	G2166	7523
G52	G3518	7523
G59	G2326	7524
G183	G4968	7524
G168	G1148	7525
G59	G3303	7525
G15	G565	7526
G59	G3442	7526
G188	G694	7527
G59	G4764	7527
G130	G2944	7528
G59	G4788	7528
G91	G4902	7529
G59	G4985	7529
G59	G5261	7530
G219	G5520	7530
G224	G238	7531
G279	G4150	7531
G224	G1556	7532
G279	G2513	7532
G224	G2616	7533
G183	G4827	7533
G270	G173	7534
G224	G3410	7534
G164	G2436	7535
G224	G3458	7535
G224	G3684	7536
G313	G4901	7536
G224	G3953	7537
G312	G5068	7537
G52	G1725	7538
G224	G4020	7538
G68	G1787	7539
G224	G4051	7539
G60	G984	7540
G224	G4301	7540
G91	G1853	7541
G224	G4803	7541
G224	G4842	7542
G279	G5735	7542
G59	G1204	7543
G316	G5937	7543
G59	G1641	7544
G204	G3879	7544
G59	G1896	7545
G304	G2684	7545
G168	G1653	7546
G59	G4244	7546
G168	G4604	7547
G59	G4706	7547
G81	G4864	7548
G59	G4970	7548
G312	G4295	7549
G59	G5536	7549
G173	G270	7550
G241	G528	7550
G252	G1290	7551
G241	G1894	7551
G85	G3016	7552
G241	G4216	7552
G241	G4259	7553
G313	G5239	7553
G158	G895	7554
G241	G4560	7554
G158	G5175	7555
G241	G5318	7555
G178	G1788	7556
G241	G2300	7556
G241	G2535	7557
G178	G3108	7557
G313	G4721	7558
G241	G4944	7558
G252	G4877	7559
G241	G4961	7559
G241	G5123	7560
G168	G5565	7560
G313	G3325	7561
G241	G5212	7561
G285	G4544	7562
G241	G5571	7562
G26	G881	7563
G241	G5827	7563
G59	G1288	7564
G91	G3360	7564
G59	G1712	7565
G204	G5498	7565
G59	G1888	7566
G81	G3163	7566
G254	G308	7567
G59	G2923	7567
G59	G3493	7568
G73	G4133	7568
G59	G3560	7569
G312	G4455	7569
G279	G3417	7570
G59	G3872	7570
G59	G4005	7571
G279	G5322	7571
G215	G1427	7572
G59	G4660	7572
G94	G2945	7573
G59	G5032	7573
G59	G5231	7574
G304	G5322	7574
G279	G2860	7575
G59	G5678	7575
G318	G1915	7576
G164	G3444	7576
G191	G3542	7577
G92	G4082	7577
G22	G5550	7578
G59	G5870	7578
G224	G1643	7579
G132	G5562	7579
G265	G1919	7580
G224	G2873	7580
G265	G2222	7581
G224	G3528	7581
G204	G2562	7582
G224	G3918	7582
G102	G2950	7583
G224	G5496	7583
G191	G2594	7584
G102	G4974	7584
G224	G22	7585
G21	G2405	7585
G224	G523	7586
G219	G4933	7586
G318	G525	7587
G62	G4319	7587
G224	G758	7588
G126	G1682	7588
G224	G1205	7589
G126	G5550	7589
G252	G1600	7590
G224	G2127	7590
G304	G1607	7591
G224	G2525	7591
G224	G3068	7592
G304	G4263	7592
G318	G3360	7593
G304	G5311	7593
G81	G425	7594
G224	G3555	7594
G312	G1407	7595
G224	G4672	7595
G191	G4792	7596
G312	G4968	7596
G137	G3845	7597
G191	G4811	7597
G252	G2698	7598
G191	G5070	7598
G102	G618	7599
G318	G5070	7599
G318	G5389	7600
G168	G5579	7600
G96	G2508	7601
G224	G5683	7601
G279	G5608	7602
G224	G5931	7602
G59	G1178	7603
G252	G5926	7603
G59	G1711	7604
G304	G3940	7604
G304	G1247	7605
G59	G2041	7605
G158	G2823	7606
G59	G3435	7606
G281	G510	7607
G59	G3495	7607
G59	G4414	7608
G249	G5573	7608
G285	G4683	7609
G59	G5195	7609
G318	G85	7610
G132	G2401	7610
G191	G1022	7611
G132	G5513	7611
G191	G1031	7612
G3	G4477	7612
G308	G254	7613
G318	G1303	7613
G318	G71	7614
G308	G3251	7614
G224	G489	7615
G279	G819	7615
G224	G503	7616
G180	G5136	7616
G224	G723	7617
G21	G2362	7617
G318	G786	7618
G167	G5514	7618
G91	G918	7619
G224	G981	7619
G318	G1144	7620
G215	G2944	7620
G224	G1213	7621
G3	G5542	7621
G224	G1317	7622
G324	G5284	7622
G312	G504	7623
G224	G1331	7623
G191	G1402	7624
G183	G1928	7624
G318	G1429	7625
G297	G2531	7625
G249	G1063	7626
G224	G1559	7626
G191	G1753	7627
G68	G2613	7627
G224	G1784	7628
G260	G5382	7628
G224	G1980	7629
G252	G2307	7629
G183	G532	7630
G318	G2053	7630
G224	G2118	7631
G278	G2457	7631
G224	G2361	7632
G168	G4716	7632
G224	G2610	7633
G52	G4242	7633
G224	G2650	7634
G173	G2972	7634
G224	G2881	7635
G313	G5056	7635
G224	G3160	7636
G179	G5625	7636
G3	G1795	7637
G224	G3215	7637
G224	G3320	7638
G74	G4430	7638
G252	G1873	7639
G224	G3345	7639
G224	G3998	7640
G304	G4078	7640
G81	G2350	7641
G224	G4454	7641
G126	G2436	7642
G318	G4722	7642
G173	G4655	7643
G224	G4980	7643
G313	G929	7644
G224	G5433	7644
G313	G957	7645
G224	G5475	7645
G313	G4199	7646
G224	G5559	7646
G130	G393	7647
G224	G5803	7647
G241	G58	7648
G130	G5524	7648
G241	G1073	7649
G319	G5013	7649
G241	G1161	7650
G178	G1459	7650
G241	G1274	7651
G178	G3417	7651
G313	G1362	7652
G241	G2027	7652
G3	G2025	7653
G241	G3003	7653
G241	G3339	7654
G3	G3648	7654
G241	G3380	7655
G3	G5696	7655
G241	G3400	7656
G304	G3795	7656
G241	G3505	7657
G249	G4555	7657
G168	G2047	7658
G241	G3708	7658
G178	G3559	7659
G241	G4570	7659
G304	G1243	7660
G241	G4572	7660
G158	G2052	7661
G241	G5149	7661
G241	G5223	7662
G158	G5287	7662
G281	G2599	7663
G241	G5521	7663
G318	G244	7664
G3	G3352	7664
G318	G1705	7665
G132	G5810	7665
G191	G1735	7666
G321	G2003	7666
G318	G2567	7667
G279	G4877	7667
G260	G1965	7668
G318	G3227	7668
G91	G3983	7669
G191	G4372	7669
G38	G4127	7670
G191	G5676	7670
G147	G3430	7671
G318	G5922	7671
G241	G267	7672
G3	G3926	7672
G241	G618	7673
G239	G5368	7673
G241	G1498	7674
G159	G3257	7674
G241	G1508	7675
G168	G2440	7675
G73	G511	7676
G241	G1614	7676
G241	G1839	7677
G91	G2902	7677
G241	G2768	7678
G73	G4092	7678
G307	G3163	7679
G241	G3269	7679
G81	G3628	7680
G241	G3839	7680
G307	G1721	7681
G241	G4196	7681
G52	G2140	7682
G241	G4507	7682
G132	G1776	7683
G241	G5304	7683
G241	G5612	7684
G179	G5946	7684
G168	G1131	7685
G241	G5870	7685
G191	G850	7686
G168	G5748	7686
G304	G1081	7687
G318	G1206	7687
G191	G1702	7688
G212	G2500	7688
G60	G3655	7689
G318	G3744	7689
G95	G1861	7690
G191	G4891	7690
G241	G1169	7691
G307	G4694	7691
G241	G49	7692
G173	G5140	7692
G241	G5355	7693
G313	G5720	7693
G59	G1748	7694
G73	G5742	7694
G316	G1151	7695
G59	G2260	7695
G102	G1591	7696
G59	G4484	7696
G59	G1329	7697
G316	G3879	7697
G59	G1581	7698
G281	G4840	7698
G59	G1690	7699
G21	G5483	7699
G279	G1860	7700
G59	G2450	7700
G59	G2789	7701
G280	G4230	7701
G59	G2844	7702
G173	G4959	7702
G178	G824	7703
G59	G2898	7703
G178	G2417	7704
G59	G3116	7704
G308	G1241	7705
G59	G3796	7705
G297	G637	7706
G59	G3951	7706
G59	G4210	7707
G168	G5524	7707
G297	G3608	7708
G59	G4243	7708
G52	G3994	7709
G59	G4761	7709
G91	G472	7710
G59	G5406	7710
G249	G1110	7711
G59	G5740	7711
G224	G4624	7712
G73	G5438	7712
G241	G226	7713
G73	G4078	7713
G241	G809	7714
G173	G2844	7714
G241	G212	7715
G81	G2441	7715
G241	G923	7716
G20	G1527	7716
G241	G1200	7717
G168	G4135	7717
G241	G2247	7718
G168	G4769	7718
G73	G312	7719
G241	G2515	7719
G241	G4695	7720
G130	G4840	7720
G52	G4832	7721
G241	G5152	7721
G224	G74	7722
G312	G4803	7722
G224	G367	7723
G168	G738	7723
G224	G402	7724
G62	G4667	7724
G224	G587	7725
G65	G2224	7725
G224	G910	7726
G250	G2959	7726
G224	G1489	7727
G274	G3020	7727
G224	G1800	7728
G279	G3393	7728
G286	G1339	7729
G224	G2465	7729
G224	G2583	7730
G60	G3101	7730
G224	G3595	7731
G279	G5407	7731
G224	G3641	7732
G263	G4610	7732
G312	G73	7733
G224	G3974	7733
G280	G1070	7734
G224	G4161	7734
G280	G2436	7735
G224	G5156	7735
G81	G444	7736
G224	G5827	7736
G59	G1602	7737
G204	G2845	7737
G239	G745	7738
G59	G2070	7738
G280	G1928	7739
G59	G2419	7739
G280	G811	7740
G59	G2763	7740
G280	G895	7741
G59	G3520	7741
G59	G3595	7742
G91	G4247	7742
G81	G3249	7743
G59	G5147	7743
G137	G4040	7744
G59	G5341	7744
G224	G628	7745
G137	G4478	7745
G224	G797	7746
G178	G3002	7746
G224	G1296	7747
G95	G5601	7747
G33	G308	7748
G224	G1619	7748
G224	G2331	7749
G92	G4567	7749
G224	G2740	7750
G61	G4354	7750
G224	G3254	7751
G307	G3358	7751
G224	G3567	7752
G265	G4931	7752
G91	G2350	7753
G224	G3717	7753
G91	G3097	7754
G224	G3735	7754
G91	G697	7755
G224	G3841	7755
G215	G483	7756
G224	G4516	7756
G274	G2453	7757
G224	G4517	7757
G304	G4633	7758
G224	G4643	7758
G313	G2792	7759
G224	G4661	7759
G81	G3814	7760
G224	G5042	7760
G91	G2303	7761
G224	G5097	7761
G91	G5100	7762
G224	G5159	7762
G63	G5287	7763
G224	G5532	7763
G59	G1433	7764
G279	G1477	7764
G59	G1996	7765
G279	G5792	7765
G239	G1658	7766
G59	G3887	7766
G285	G1763	7767
G59	G4263	7767
G132	G800	7768
G59	G4525	7768
G168	G4331	7769
G59	G5699	7769
G241	G131	7770
G227	G5865	7770
G241	G255	7771
G173	G4478	7771
G241	G335	7772
G173	G5462	7772
G241	G457	7773
G132	G4983	7773
G241	G741	7774
G20	G2094	7774
G241	G1338	7775
G279	G2533	7775
G241	G1610	7776
G132	G3818	7776
G241	G1756	7777
G21	G3828	7777
G132	G423	7778
G241	G2231	7778
G241	G3236	7779
G19	G4219	7779
G313	G1789	7780
G241	G3282	7780
G308	G1081	7781
G241	G3284	7781
G241	G3320	7782
G308	G5765	7782
G158	G1874	7783
G241	G3872	7783
G241	G3984	7784
G158	G5143	7784
G73	G794	7785
G241	G4639	7785
G312	G1798	7786
G241	G4791	7786
G178	G3104	7787
G241	G4929	7787
G241	G5624	7788
G252	G5902	7788
G241	G5682	7789
G250	G5822	7789
G313	G4416	7790
G241	G5847	7790
G313	G5601	7791
G241	G5916	7791
G241	G83	7792
G178	G482	7792
G241	G278	7793
G178	G635	7793
G241	G771	7794
G52	G5415	7794
G241	G1054	7795
G137	G1621	7795
G241	G1295	7796
G313	G4010	7796
G241	G1382	7797
G312	G4265	7797
G304	G2034	7798
G241	G2070	7798
G241	G2113	7799
G158	G4897	7799
G241	G3422	7800
G313	G5579	7800
G3	G1174	7801
G241	G3971	7801
G308	G33	7802
G241	G4374	7802
G308	G401	7803
G241	G5037	7803
G308	G1839	7804
G241	G5928	7804
G59	G128	7805
G308	G4253	7805
G59	G1994	7806
G308	G4335	7806
G59	G2470	7807
G178	G5767	7807
G59	G2481	7808
G137	G2585	7808
G59	G2581	7809
G178	G3127	7809
G59	G2619	7810
G178	G5648	7810
G59	G2698	7811
G132	G3861	7811
G173	G464	7812
G59	G4043	7812
G59	G4280	7813
G312	G4966	7813
G37	G2584	7814
G59	G5340	7814
G132	G3628	7815
G59	G5703	7815
G92	G482	7816
G59	G1952	7816
G92	G2101	7817
G59	G5001	7817
G59	G180	7818
G307	G643	7818
G262	G153	7819
G59	G415	7819
G153	G262	7820
G59	G756	7820
G59	G2314	7821
G307	G3879	7821
G59	G3418	7822
G164	G4111	7822
G265	G1543	7823
G59	G3477	7823
G304	G2584	7824
G59	G4632	7824
G59	G4877	7825
G304	G5577	7825
G173	G5158	7826
G59	G5286	7826
G308	G3273	7827
G59	G5603	7827
G280	G63	7828
G241	G341	7828
G241	G550	7829
G81	G984	7829
G81	G2052	7830
G241	G2163	7830
G241	G2719	7831
G102	G3444	7831
G241	G3573	7832
G130	G5452	7832
G19	G420	7833
G241	G3597	7833
G241	G3653	7834
G61	G5803	7834
G241	G3835	7835
G312	G5435	7835
G33	G2899	7836
G241	G3939	7836
G307	G2721	7837
G241	G3956	7837
G91	G92	7838
G241	G3991	7838
G52	G858	7839
G241	G4241	7839
G252	G2998	7840
G241	G4367	7840
G20	G2913	7841
G241	G4655	7841
G241	G4703	7842
G92	G5619	7842
G62	G1906	7843
G241	G5203	7843
G81	G1362	7844
G241	G5417	7844
G215	G4618	7845
G241	G5839	7845
G92	G91	7846
G241	G5939	7846
G224	G362	7847
G168	G674	7847
G63	G280	7848
G224	G5730	7848
G241	G1389	7849
G173	G1393	7849
G318	G1865	7850
G130	G3766	7850
G318	G3552	7851
G33	G4379	7851
G215	G2716	7852
G318	G4653	7852
G47	G5079	7853
G241	G5316	7853
G178	G889	7854
G241	G5487	7854
G178	G2446	7855
G191	G5876	7855
G224	G29	7856
G178	G5170	7856
G224	G629	7857
G158	G826	7857
G308	G658	7858
G224	G1691	7858
G33	G935	7859
G224	G2121	7859
G278	G2453	7860
G191	G2741	7860
G224	G2952	7861
G312	G5629	7861
G279	G4251	7862
G224	G4755	7862
G92	G2192	7863
G224	G4800	7863
G59	G459	7864
G313	G800	7864
G59	G590	7865
G168	G3695	7865
G304	G495	7866
G59	G617	7866
G279	G2347	7867
G59	G3047	7867
G91	G363	7868
G59	G3999	7868
G81	G482	7869
G241	G3654	7869
G313	G2613	7870
G241	G3877	7870
G318	G628	7871
G52	G4082	7871
G318	G2428	7872
G285	G3994	7872
G254	G204	7873
G191	G2502	7873
G204	G254	7874
G224	G428	7874
G285	G350	7875
G224	G571	7875
G318	G573	7876
G252	G2326	7876
G224	G826	7877
G102	G1148	7877
G318	G1115	7878
G249	G1317	7878
G224	G1338	7879
G178	G5391	7879
G318	G1633	7880
G81	G3519	7880
G224	G1946	7881
G172	G5928	7881
G204	G756	7882
G318	G2515	7882
G224	G2810	7883
G52	G4815	7883
G224	G2866	7884
G178	G4897	7884
G178	G2134	7885
G224	G3889	7885
G178	G2993	7886
G318	G4232	7886
G132	G3724	7887
G318	G4503	7887
G132	G3797	7888
G318	G4680	7888
G132	G5204	7889
G318	G5269	7889
G313	G3858	7890
G224	G5285	7890
G178	G5104	7891
G224	G5423	7891
G132	G3257	7892
G224	G5701	7892
G167	G800	7893
G318	G2845	7893
G73	G841	7894
G191	G3091	7894
G137	G2261	7895
G318	G3926	7895
G204	G2018	7896
G318	G5062	7896
G224	G10	7897
G304	G5056	7897
G224	G18	7898
G285	G2258	7898
G224	G468	7899
G132	G2151	7899
G224	G485	7900
G168	G957	7900
G224	G553	7901
G172	G3077	7901
G224	G909	7902
G173	G1621	7902
G191	G1278	7903
G168	G2361	7903
G318	G1278	7904
G92	G2394	7904
G191	G1389	7905
G92	G4111	7905
G191	G1681	7906
G219	G5336	7906
G318	G1751	7907
G60	G5577	7907
G215	G102	7908
G191	G1914	7908
G224	G2193	7909
G33	G2606	7909
G224	G2317	7910
G304	G3280	7910
G191	G2818	7911
G304	G3333	7911
G224	G2878	7912
G22	G3519	7912
G191	G2900	7913
G173	G5799	7913
G224	G3009	7914
G185	G5690	7914
G318	G3845	7915
G81	G5696	7915
G102	G215	7916
G224	G3911	7916
G104	G3443	7917
G224	G4064	7917
G252	G678	7918
G224	G4194	7918
G241	G1241	7919
G224	G4821	7919
G168	G358	7920
G318	G4885	7920
G152	G2261	7921
G224	G4896	7921
G304	G2491	7922
G318	G4907	7922
G312	G423	7923
G224	G4966	7923
G279	G5002	7924
G318	G5477	7924
G318	G2064	7925
G132	G5422	7925
G85	G3479	7926
G318	G3490	7926
G96	G1148	7927
G191	G3543	7927
G137	G2309	7928
G318	G4674	7928
G3	G444	7929
G191	G5043	7929
G279	G4456	7930
G318	G5239	7930
G3	G4234	7931
G191	G5832	7931
G3	G5181	7932
G318	G5832	7932
G308	G1304	7933
G191	G5912	7933
G81	G878	7934
G318	G5912	7934
G59	G78	7935
G304	G5028	7935
G59	G258	7936
G158	G4963	7936
G59	G267	7937
G239	G979	7937
G59	G618	7938
G239	G2906	7938
G59	G1508	7939
G178	G5353	7939
G59	G1763	7940
G308	G5346	7940
G59	G2253	7941
G243	G4990	7941
G59	G2768	7942
G164	G5498	7942
G304	G2457	7943
G59	G3839	7943
G183	G2457	7944
G59	G3930	7944
G231	G3257	7945
G59	G4015	7945
G59	G4507	7946
G313	G4966	7946
G191	G466	7947
G26	G5422	7947
G318	G662	7948
G132	G5357	7948
G318	G2122	7949
G181	G5399	7949
G318	G2212	7950
G91	G3655	7950
G191	G2259	7951
G206	G3331	7951
G318	G3116	7952
G9	G4585	7952
G191	G3129	7953
G185	G4657	7953
G318	G3468	7954
G313	G4977	7954
G307	G4803	7955
G191	G4909	7955
G215	G1179	7956
G191	G5585	7956
G241	G772	7957
G215	G5115	7957
G241	G2396	7958
G307	G5934	7958
G241	G3705	7959
G312	G5391	7959
G102	G132	7960
G241	G833	7960
G241	G1572	7961
G313	G5115	7961
G241	G1657	7962
G173	G1672	7962
G241	G1766	7963
G132	G2716	7963
G204	G1847	7964
G241	G2034	7964
G92	G1761	7965
G241	G3840	7965
G168	G3806	7966
G241	G4376	7966
G168	G4954	7967
G241	G5530	7967
G168	G5217	7968
G241	G5550	7968
G85	G4459	7969
G241	G5675	7969
G59	G291	7970
G173	G3636	7970
G59	G1422	7971
G307	G2002	7971
G59	G2477	7972
G158	G2549	7972
G59	G3024	7973
G304	G5853	7973
G59	G3398	7974
G33	G4612	7974
G59	G3948	7975
G62	G5593	7975
G95	G3382	7976
G59	G4539	7976
G59	G5071	7977
G271	G5471	7977
G91	G3118	7978
G59	G5605	7978
G224	G149	7979
G285	G4534	7979
G252	G4824	7980
G224	G5001	7980
G224	G7	7981
G330	G2443	7981
G224	G566	7982
G81	G1667	7982
G224	G1284	7983
G281	G2516	7983
G158	G937	7984
G224	G3267	7984
G158	G1383	7985
G224	G5616	7985
G59	G1242	7986
G158	G4828	7986
G59	G5046	7987
G158	G5336	7987
G132	G476	7988
G59	G5643	7988
G224	G83	7989
G91	G3325	7989
G224	G184	7990
G279	G3561	7990
G224	G424	7991
G252	G542	7991
G224	G850	7992
G285	G2438	7992
G132	G102	7993
G224	G902	7993
G224	G1846	7994
G96	G4843	7994
G224	G2607	7995
G215	G3225	7995
G285	G3225	7996
G224	G3954	7996
G163	G538	7997
G224	G4383	7997
G137	G3842	7998
G224	G4775	7998
G224	G4778	7999
G137	G5550	7999
G178	G2611	8000
G224	G4998	8000
G252	G3384	8001
G224	G5101	8001
G231	G3518	8002
G224	G5179	8002
G212	G4980	8003
G224	G5349	8003
G224	G134	8004
G183	G2950	8004
G224	G574	8005
G92	G1235	8005
G167	G452	8006
G224	G1689	8006
G224	G1885	8007
G21	G4029	8007
G224	G2339	8008
G265	G2830	8008
G224	G2948	8009
G102	G3823	8009
G73	G3117	8010
G224	G3305	8010
G81	G1795	8011
G224	G4702	8011
G224	G4848	8012
G33	G5093	8012
G200	G3417	8013
G224	G4899	8013
G181	G3323	8014
G224	G5241	8014
G250	G3331	8015
G224	G5807	8015
G241	G174	8016
G215	G1630	8016
G241	G536	8017
G85	G5550	8017
G33	G239	8018
G241	G762	8018
G241	G1465	8019
G73	G2386	8019
G241	G1665	8020
G65	G5601	8020
G158	G1149	8021
G241	G1905	8021
G73	G1701	8022
G241	G2112	8022
G241	G4222	8023
G312	G5016	8023
G241	G4427	8024
G179	G4561	8024
G68	G1179	8025
G241	G4458	8025
G181	G4044	8026
G241	G4816	8026
G159	G4331	8027
G241	G5657	8027
G59	G564	8028
G279	G2852	8028
G59	G749	8029
G313	G3312	8029
G316	G1473	8030
G59	G1917	8030
G59	G2160	8031
G281	G4828	8031
G59	G2224	8032
G312	G5349	8032
G239	G33	8033
G59	G2413	8033
G102	G657	8034
G59	G3054	8034
G59	G3195	8035
G313	G3785	8035
G59	G3864	8036
G280	G4452	8036
G313	G3363	8037
G59	G4707	8037
G241	G130	8038
G81	G2453	8038
G241	G136	8039
G304	G3051	8039
G241	G302	8040
G3	G464	8040
G241	G823	8041
G18	G4608	8041
G241	G878	8042
G285	G1017	8042
G241	G1101	8043
G304	G2209	8043
G178	G401	8044
G241	G1258	8044
G241	G1618	8045
G285	G1916	8045
G241	G1960	8046
G132	G2387	8046
G241	G2105	8047
G18	G4990	8047
G241	G2562	8048
G212	G4775	8048
G241	G2646	8049
G231	G5371	8049
G307	G2140	8050
G241	G2831	8050
G92	G1429	8051
G241	G2968	8051
G168	G1447	8052
G241	G3202	8052
G307	G745	8053
G241	G3246	8053
G307	G1235	8054
G241	G3881	8054
G164	G1146	8055
G241	G3977	8055
G52	G2453	8056
G241	G4291	8056
G265	G1635	8057
G241	G4953	8057
G204	G2991	8058
G241	G5295	8058
G241	G5328	8059
G204	G5382	8059
G241	G5520	8060
G60	G5667	8060
G215	G3020	8061
G241	G5561	8061
G142	G5137	8062
G241	G5801	8062
G215	G3430	8063
G241	G5811	8063
G241	G1088	8064
G165	G2433	8064
G59	G1245	8065
G266	G2606	8065
G60	G1621	8066
G241	G4808	8066
G33	G1625	8067
G241	G5730	8067
G91	G2295	8068
G59	G2916	8068
G191	G1484	8069
G59	G3012	8069
G81	G3655	8070
G59	G3667	8070
G59	G4032	8071
G81	G4906	8071
G274	G621	8072
G59	G4144	8072
G321	G473	8073
G59	G4405	8073
G59	G4760	8074
G279	G5550	8074
G102	G33	8075
G59	G5464	8075
G130	G33	8076
G59	G5556	8076
G52	G82	8077
G59	G5803	8077
G280	G800	8078
G318	G3275	8078
G102	G1716	8079
G224	G3773	8079
G274	G2457	8080
G191	G4830	8080
G191	G5313	8081
G279	G5748	8081
G224	G70	8082
G250	G2844	8082
G224	G623	8083
G73	G4416	8083
G318	G2634	8084
G92	G3479	8084
G33	G102	8085
G224	G4817	8085
G33	G130	8086
G191	G4852	8086
G271	G516	8087
G318	G4925	8087
G279	G4295	8088
G224	G5022	8088
G330	G2202	8089
G59	G3939	8089
G142	G3773	8090
G59	G4520	8090
G279	G1754	8091
G241	G3082	8091
G241	G3727	8092
G280	G4775	8092
G173	G795	8093
G241	G5240	8093
G191	G813	8094
G173	G4065	8094
G318	G2073	8095
G173	G4268	8095
G318	G4623	8096
G91	G4871	8096
G241	G201	8097
G183	G2772	8097
G82	G52	8098
G241	G443	8098
G241	G1460	8099
G215	G3466	8099
G241	G1648	8100
G304	G4683	8100
G81	G1606	8101
G241	G2591	8101
G250	G1070	8102
G241	G3712	8102
G312	G1530	8103
G241	G5816	8103
G224	G56	8104
G312	G3539	8104
G224	G85	8105
G68	G1008	8105
G318	G1219	8106
G3	G3806	8106
G224	G1303	8107
G52	G5542	8107
G191	G1374	8108
G312	G2458	8108
G252	G1247	8109
G224	G1595	8109
G224	G1830	8110
G304	G4877	8110
G191	G1831	8111
G73	G5783	8111
G318	G1831	8112
G178	G5137	8112
G316	G889	8113
G224	G2329	8113
G252	G1286	8114
G318	G2499	8114
G191	G2903	8115
G252	G4790	8115
G308	G1353	8116
G224	G4039	8116
G318	G4182	8117
G308	G4709	8117
G91	G2549	8118
G224	G4278	8118
G265	G760	8119
G224	G4365	8119
G37	G3756	8120
G224	G4414	8120
G132	G1795	8121
G224	G4931	8121
G219	G3931	8122
G224	G4974	8122
G126	G4029	8123
G224	G5251	8123
G320	G4612	8124
G224	G5324	8124
G132	G907	8125
G224	G5538	8125
G163	G5498	8126
G224	G5635	8126
G20	G2339	8127
G224	G5660	8127
G191	G560	8128
G181	G5358	8128
G318	G2124	8129
G313	G3145	8129
G91	G2025	8130
G318	G3512	8130
G95	G2232	8131
G318	G3843	8131
G183	G5542	8132
G318	G4256	8133
G304	G4851	8133
G173	G2564	8134
G318	G4424	8134
G313	G3548	8135
G191	G5782	8135
G224	G28	8136
G215	G173	8136
G191	G252	8137
G142	G4283	8137
G318	G252	8138
G183	G2697	8138
G224	G279	8139
G91	G2320	8139
G224	G557	8140
G91	G2446	8140
G224	G756	8141
G312	G2793	8141
G191	G794	8142
G312	G5931	8142
G224	G1038	8143
G126	G4111	8143
G224	G1471	8144
G68	G2487	8144
G224	G1549	8145
G164	G4346	8145
G191	G2635	8146
G279	G4545	8146
G318	G2807	8147
G313	G2996	8147
G224	G3040	8148
G313	G4802	8148
G181	G130	8149
G224	G3227	8149
G215	G425	8150
G224	G3240	8150
G224	G3777	8151
G68	G5701	8151
G130	G181	8152
G224	G4240	8152
G252	G600	8153
G318	G4441	8153
G252	G1332	8154
G224	G5193	8154
G52	G5170	8155
G191	G5436	8155
G224	G5570	8156
G47	G5601	8156
G316	G3931	8157
G224	G5719	8157
G263	G4117	8158
G191	G5722	8158
G178	G5350	8159
G224	G5892	8159
G318	G73	8160
G181	G351	8160
G318	G1479	8161
G313	G1787	8161
G173	G215	8162
G191	G1977	8162
G318	G1977	8163
G260	G5534	8163
G191	G2096	8164
G252	G3748	8164
G191	G2132	8165
G249	G3724	8165
G313	G1713	8166
G191	G2626	8166
G102	G1554	8167
G318	G2626	8167
G318	G3332	8168
G312	G3561	8168
G285	G401	8169
G318	G3470	8169
G285	G416	8170
G318	G3950	8170
G285	G805	8171
G318	G5625	8171
G59	G341	8172
G313	G2540	8172
G59	G2205	8173
G63	G5653	8173
G281	G1017	8174
G59	G2725	8174
G3	G1428	8175
G59	G3835	8175
G59	G3848	8176
G252	G3926	8176
G59	G5435	8177
G132	G5435	8177
G191	G102	8178
G214	G1625	8178
G191	G865	8179
G167	G5813	8179
G191	G1795	8180
G181	G1880	8180
G132	G516	8181
G191	G3434	8181
G191	G3591	8182
G159	G5452	8182
G265	G4078	8183
G191	G4177	8183
G254	G621	8184
G318	G4561	8184
G91	G1352	8185
G191	G4933	8185
G91	G1776	8186
G318	G5395	8186
G265	G5311	8187
G191	G5752	8187
G241	G26	8188
G81	G5577	8188
G241	G63	8189
G164	G5593	8189
G241	G600	8190
G132	G4076	8190
G241	G619	8191
G285	G5629	8191
G21	G684	8192
G241	G1379	8192
G285	G1081	8193
G241	G1920	8193
G173	G1807	8194
G241	G1993	8194
G241	G2018	8195
G22	G3711	8195
G252	G2441	8196
G241	G3058	8196
G241	G3108	8197
G232	G3743	8197
G241	G3957	8198
G304	G5217	8198
G241	G2001	8199
G241	G4691	8199
G3	G558	8200
G241	G5324	8200
G3	G1873	8201
G241	G5539	8201
G91	G2417	8202
G241	G5635	8202
G59	G270	8203
G62	G393	8203
G59	G348	8204
G62	G1971	8204
G59	G1477	8205
G168	G4011	8205
G173	G1255	8206
G59	G1931	8206
G59	G2054	8207
G173	G3659	8207
G59	G2557	8208
G308	G3328	8208
G59	G3190	8209
G312	G3519	8209
G252	G2647	8210
G59	G3761	8210
G285	G2649	8211
G59	G4170	8211
G59	G4508	8212
G3	G5239	8212
G59	G4575	8213
G158	G5579	8213
G241	G248	8214
G52	G4549	8214
G132	G986	8215
G241	G1114	8215
G241	G1209	8216
G132	G5768	8216
G241	G1398	8217
G158	G3792	8217
G241	G1740	8218
G304	G3800	8218
G241	G1855	8219
G178	G4010	8219
G241	G2103	8220
G178	G3522	8220
G241	G2345	8221
G173	G5513	8221
G241	G3491	8222
G167	G4790	8222
G215	G526	8223
G241	G3895	8223
G241	G5323	8224
G183	G1682	8225
G241	G5402	8225
G316	G1608	8226
G241	G5572	8226
G9	G249	8227
G59	G692	8227
G59	G733	8228
G279	G3628	8228
G188	G1119	8229
G59	G1464	8229
G59	G2576	8230
G252	G3973	8230
G68	G3271	8231
G59	G4050	8231
G132	G2192	8232
G59	G4776	8232
G59	G58	8233
G179	G3128	8233
G59	G328	8234
G307	G1279	8234
G59	G659	8235
G81	G4610	8235
G59	G1552	8236
G168	G3672	8236
G254	G2457	8237
G59	G4356	8237
G173	G2877	8238
G59	G4519	8238
G167	G516	8239
G59	G5771	8239
G241	G295	8240
G52	G2410	8240
G241	G565	8241
G52	G2441	8241
G241	G802	8242
G85	G4567	8242
G316	G565	8243
G241	G1111	8243
G241	G1138	8244
G252	G2367	8244
G241	G1249	8245
G62	G4884	8245
G241	G1292	8246
G173	G4238	8246
G241	G1308	8247
G173	G4985	8247
G81	G1787	8248
G241	G1841	8248
G241	G1999	8249
G215	G2924	8249
G241	G2215	8250
G178	G4718	8250
G204	G401	8251
G241	G2232	8251
G204	G1839	8252
G241	G2253	8252
G271	G854	8253
G241	G2577	8253
G130	G3108	8254
G241	G3220	8254
G313	G1058	8255
G241	G3686	8255
G168	G1146	8256
G241	G3719	8256
G241	G3940	8257
G3	G4974	8257
G249	G9	8258
G241	G4608	8258
G312	G2913	8259
G241	G4731	8259
G81	G2153	8260
G241	G5102	8260
G81	G3592	8261
G241	G5185	8261
G285	G1383	8262
G241	G5266	8262
G181	G2958	8263
G241	G5367	8263
G304	G1306	8264
G241	G5432	8264
G137	G1694	8265
G241	G5544	8265
G304	G3103	8266
G241	G5855	8266
G158	G5768	8267
G241	G5899	8267
G224	G997	8268
G304	G5783	8268
G224	G1176	8269
G3	G4265	8269
G308	G895	8270
G224	G1374	8270
G308	G1148	8271
G224	G1865	8271
G137	G1370	8272
G224	G4653	8272
G312	G479	8273
G59	G1193	8273
G91	G3823	8274
G241	G5001	8274
G224	G294	8275
G91	G1185	8275
G224	G327	8276
G183	G3444	8276
G219	G935	8277
G224	G1963	8277
G265	G1843	8278
G224	G2949	8278
G265	G2804	8279
G224	G4913	8279
G241	G150	8280
G226	G523	8280
G241	G1469	8281
G63	G2028	8281
G231	G565	8282
G241	G3542	8282
G241	G3910	8283
G91	G5724	8283
G52	G3358	8284
G241	G4426	8284
G102	G1427	8285
G241	G5154	8285
G85	G5300	8286
G241	G5901	8286
G224	G804	8287
G215	G2447	8287
G224	G1014	8288
G142	G4678	8288
G224	G1925	8289
G265	G2525	8289
G179	G406	8290
G224	G2357	8290
G224	G3587	8291
G168	G4439	8291
G130	G1361	8292
G224	G4049	8292
G102	G2606	8293
G224	G4136	8293
G304	G2580	8294
G224	G4337	8294
G278	G4036	8295
G224	G4582	8295
G85	G881	8296
G224	G5080	8296
G85	G1593	8297
G224	G5685	8297
G59	G232	8298
G313	G1524	8298
G59	G1710	8299
G130	G4044	8299
G59	G2009	8300
G130	G5279	8300
G59	G2242	8301
G204	G3450	8301
G285	G1863	8302
G59	G5155	8302
G224	G92	8303
G313	G5170	8303
G52	G368	8304
G224	G2170	8304
G224	G3042	8305
G224	G3294	8306
G173	G3835	8306
G224	G3606	8307
G91	G5104	8307
G173	G2310	8308
G224	G3646	8308
G252	G2950	8309
G224	G3716	8309
G168	G800	8310
G224	G3876	8310
G224	G4005	8311
G204	G5189	8311
G313	G2325	8312
G224	G4463	8312
G252	G1146	8313
G224	G4794	8313
G137	G4725	8314
G224	G4988	8314
G285	G1393	8315
G224	G5151	8315
G3	G5126	8316
G224	G5479	8316
G308	G1332	8317
G224	G5813	8317
G239	G3913	8318
G59	G4617	8318
G183	G962	8319
G241	G2355	8319
G313	G906	8320
G241	G2360	8320
G91	G986	8321
G241	G2661	8321
G241	G3441	8322
G91	G3548	8322
G91	G3704	8323
G241	G4090	8323
G241	G334	8324
G214	G986	8324
G241	G505	8325
G73	G3358	8325
G241	G922	8326
G73	G4567	8326
G241	G958	8327
G91	G4165	8327
G241	G1014	8328
G91	G4803	8328
G241	G1072	8329
G73	G4534	8329
G73	G1011	8330
G241	G1443	8330
G241	G1956	8331
G164	G4902	8331
G241	G2214	8332
G68	G4316	8332
G241	G2845	8333
G91	G3748	8333
G168	G4469	8334
G241	G4625	8334
G304	G2410	8335
G241	G4669	8335
G231	G2454	8336
G241	G5488	8336
G183	G3500	8337
G241	G5854	8337
G59	G576	8338
G210	G1847	8338
G59	G917	8339
G312	G1694	8339
G59	G1450	8340
G252	G2025	8340
G59	G1970	8341
G252	G2300	8341
G52	G1456	8342
G59	G2380	8342
G178	G2232	8343
G59	G2831	8343
G59	G3197	8344
G52	G4983	8344
G62	G2277	8345
G59	G3202	8345
G239	G1361	8346
G59	G3846	8346
G304	G394	8347
G59	G3856	8347
G59	G3900	8348
G158	G4716	8348
G279	G935	8349
G59	G4129	8349
G308	G1174	8350
G59	G4615	8350
G252	G4331	8351
G59	G5220	8351
G173	G3252	8352
G59	G5801	8352
G178	G2804	8353
G59	G5830	8353
G318	G2523	8354
G280	G3619	8354
G163	G2661	8355
G191	G2692	8355
G224	G88	8356
G178	G3842	8356
G318	G487	8357
G280	G2312	8357
G224	G551	8358
G300	G1801	8358
G224	G806	8359
G158	G1044	8359
G224	G1502	8360
G158	G2792	8360
G318	G3558	8361
G158	G5149	8361
G304	G4094	8362
G224	G4352	8362
G137	G4543	8363
G224	G5504	8363
G285	G2827	8364
G191	G3401	8364
G3	G843	8365
G318	G4857	8365
G224	G427	8366
G308	G4897	8366
G318	G655	8367
G281	G2624	8367
G318	G857	8368
G279	G5513	8368
G191	G1096	8369
G278	G5388	8369
G4	G479	8370
G318	G1096	8370
G224	G1133	8371
G274	G3748	8371
G235	G618	8372
G224	G1396	8372
G191	G1442	8373
G81	G3360	8373
G318	G1524	8374
G265	G5553	8374
G318	G1894	8375
G102	G2367	8375
G173	G565	8376
G224	G2223	8376
G224	G2535	8377
G22	G4040	8377
G164	G1130	8378
G191	G2591	8378
G224	G2638	8379
G266	G3020	8379
G224	G2760	8380
G313	G4832	8380
G318	G2932	8381
G229	G5833	8381
G318	G3118	8382
G173	G4534	8382
G167	G2584	8383
G224	G3228	8383
G224	G3383	8384
G167	G3553	8384
G224	G3466	8385
G167	G4954	8385
G304	G3286	8386
G224	G3575	8386
G224	G3702	8387
G231	G3814	8387
G318	G3795	8388
G304	G5829	8388
G173	G3417	8389
G224	G4592	8389
G73	G786	8390
G224	G4594	8390
G73	G81	8391
G224	G5089	8391
G130	G2150	8392
G224	G5232	8392
G102	G4054	8393
G224	G5238	8393
G318	G5322	8394
G239	G5795	8394
G307	G774	8395
G318	G5391	8395
G318	G47	8396
G168	G3539	8396
G191	G606	8397
G168	G5183	8397
G191	G2546	8398
G164	G5354	8398
G280	G2140	8399
G191	G2830	8399
G163	G2457	8400
G318	G3909	8400
G313	G4368	8401
G318	G4698	8401
G59	G665	8402
G307	G4135	8402
G59	G963	8403
G260	G5234	8403
G59	G1239	8404
G168	G2956	8404
G59	G3076	8405
G168	G3393	8405
G271	G2879	8406
G59	G3639	8406
G252	G2654	8407
G59	G3777	8407
G274	G1110	8408
G59	G5108	8408
G210	G3444	8409
G59	G5863	8409
G191	G8	8410
G73	G3785	8410
G224	G575	8411
G250	G5597	8411
G224	G1087	8412
G279	G2977	8412
G191	G1125	8413
G280	G2108	8413
G224	G1481	8414
G280	G2777	8414
G85	G1327	8415
G191	G1578	8415
G316	G1179	8416
G318	G1578	8416
G191	G1664	8417
G280	G2545	8417
G224	G1826	8418
G280	G4716	8418
G224	G2132	8419
G274	G2438	8419
G130	G2401	8420
G224	G2509	8420
G224	G2560	8421
G250	G3101	8421
G191	G2602	8422
G68	G4178	8422
G224	G2922	8423
G313	G5850	8423
G308	G783	8424
G224	G2923	8424
G304	G1540	8425
G224	G2978	8425
G312	G625	8426
G191	G2987	8426
G81	G73	8427
G318	G3104	8427
G224	G3400	8428
G81	G3785	8428
G274	G1070	8429
G224	G3443	8429
G65	G1839	8430
G224	G3451	8430
G252	G1548	8431
G318	G3539	8431
G274	G1928	8432
G224	G4123	8432
G307	G3173	8433
G191	G4476	8433
G318	G4476	8434
G313	G4521	8434
G191	G4508	8435
G313	G5808	8435
G65	G1825	8436
G224	G4955	8436
G224	G5181	8437
G308	G5706	8437
G173	G2202	8438
G318	G5381	8438
G274	G5338	8439
G318	G5486	8439
G307	G5104	8440
G224	G5678	8440
G248	G4821	8441
G224	G5866	8441
G231	G3249	8442
G224	G5943	8442
G241	G87	8443
G281	G1446	8443
G241	G449	8444
G178	G4260	8444
G241	G586	8445
G313	G5813	8445
G241	G1269	8446
G132	G2417	8446
G241	G1402	8447
G308	G3766	8447
G215	G239	8448
G241	G1696	8448
G204	G979	8449
G241	G1746	8449
G95	G523	8450
G241	G1884	8450
G241	G2233	8451
G52	G2440	8451
G241	G2273	8452
G249	G2453	8452
G241	G2461	8453
G297	G3984	8453
G241	G2463	8454
G164	G5859	8454
G81	G1813	8455
G241	G3072	8455
G320	G266	8456
G241	G3198	8456
G278	G1174	8457
G241	G3218	8457
G241	G3298	8458
G91	G3333	8458
G241	G3502	8459
G95	G4791	8459
G241	G3596	8460
G304	G4534	8460
G279	G2410	8461
G241	G3604	8461
G33	G260	8462
G241	G3794	8462
G91	G5349	8463
G241	G5421	8463
G95	G558	8464
G241	G5557	8464
G204	G3163	8465
G241	G5819	8465
G318	G678	8466
G52	G2879	8466
G191	G1362	8467
G308	G5188	8467
G191	G2481	8468
G168	G5717	8468
G33	G2613	8469
G318	G4509	8469
G33	G4065	8470
G191	G4680	8470
G304	G3911	8471
G191	G4701	8471
G126	G1765	8472
G318	G4701	8472
G20	G4616	8473
G191	G4807	8473
G318	G4807	8474
G168	G5299	8474
G91	G4039	8475
G318	G4875	8475
G173	G4346	8476
G318	G5267	8476
G241	G238	8477
G254	G4452	8477
G241	G487	8478
G173	G5810	8478
G266	G320	8479
G241	G647	8479
G241	G999	8480
G260	G2649	8480
G241	G1232	8481
G260	G4238	8481
G241	G1270	8482
G312	G1323	8482
G260	G33	8483
G241	G1517	8483
G210	G1904	8484
G241	G2029	8484
G241	G2777	8485
G210	G4335	8485
G285	G804	8486
G241	G2783	8486
G178	G984	8487
G241	G3119	8487
G241	G3188	8488
G285	G4054	8488
G178	G1138	8489
G241	G3249	8489
G241	G3308	8490
G168	G3912	8490
G239	G215	8491
G241	G3327	8491
G31	G2772	8492
G241	G3329	8492
G307	G504	8493
G241	G3458	8493
G241	G3535	8494
G113	G3817	8494
G278	G558	8495
G241	G4109	8495
G33	G539	8496
G241	G4117	8496
G132	G3277	8497
G241	G4290	8497
G241	G4589	8498
G183	G5822	8498
G168	G1722	8499
G241	G4716	8499
G313	G2440	8500
G241	G4910	8500
G51	G135	8501
G241	G4928	8501
G241	G5056	8502
G215	G5071	8502
G279	G816	8503
G241	G5373	8503
G321	G2131	8504
G241	G5392	8504
G279	G2367	8505
G241	G5430	8505
G159	G3814	8506
G241	G5691	8506
G318	G460	8507
G68	G2151	8507
G181	G96	8508
G191	G668	8508
G318	G1222	8509
G312	G4323	8509
G191	G1412	8510
G130	G4803	8510
G307	G365	8511
G318	G3094	8511
G135	G51	8512
G318	G5206	8512
G52	G3846	8513
G318	G5704	8513
G241	G2106	8514
G91	G4301	8514
G59	G502	8515
G252	G2783	8515
G316	G4724	8516
G59	G5616	8516
G249	G1919	8517
G59	G5898	8517
G59	G746	8518
G81	G2849	8518
G59	G1082	8519
G81	G3806	8519
G59	G1224	8520
G312	G2698	8520
G59	G1295	8521
G312	G4535	8521
G59	G1576	8522
G313	G2350	8522
G59	G3422	8523
G313	G5704	8523
G224	G1351	8524
G168	G4036	8524
G59	G2732	8525
G22	G4815	8525
G96	G181	8526
G59	G2798	8526
G59	G5186	8527
G60	G5937	8527
G224	G601	8528
G313	G3555	8528
G224	G1774	8529
G130	G4096	8529
G224	G3268	8530
G279	G3382	8530
G308	G2836	8531
G224	G3891	8531
G241	G859	8532
G279	G4280	8532
G241	G1594	8533
G313	G5177	8533
G308	G2011	8534
G241	G2237	8534
G241	G3969	8535
G52	G4966	8535
G241	G4413	8536
G312	G4655	8536
G265	G3981	8537
G241	G4550	8537
G219	G204	8538
G241	G1050	8538
G185	G285	8539
G241	G1272	8539
G241	G3524	8540
G113	G4657	8540
G279	G2181	8541
G241	G4499	8541
G132	G4232	8542
G241	G5301	8542
G224	G228	8543
G327	G2490	8543
G224	G749	8544
G68	G5514	8544
G168	G85	8545
G224	G1775	8545
G168	G1524	8546
G224	G3406	8546
G224	G3915	8547
G168	G4165	8547
G200	G2114	8548
G224	G4431	8548
G91	G2216	8549
G224	G5224	8549
G59	G914	8550
G91	G5722	8550
G59	G1605	8551
G85	G1795	8551
G52	G881	8552
G59	G2550	8552
G52	G1593	8553
G59	G3275	8553
G59	G3399	8554
G52	G3466	8554
G178	G3131	8555
G59	G4450	8555
G33	G2075	8556
G59	G4973	8556
G224	G128	8557
G278	G5677	8557
G224	G488	8558
G3	G1130	8558
G224	G1291	8559
G173	G2786	8559
G224	G1646	8560
G91	G4604	8560
G224	G2834	8561
G130	G5822	8561
G224	G2888	8562
G92	G3382	8562
G91	G1364	8563
G224	G3110	8563
G224	G3318	8564
G312	G4041	8564
G224	G3904	8565
G312	G5248	8565
G313	G600	8566
G224	G3961	8566
G224	G4095	8567
G178	G5629	8567
G204	G3210	8568
G224	G4262	8568
G77	G3240	8569
G224	G4444	8569
G52	G1008	8570
G224	G4475	8570
G224	G5483	8571
G252	G5948	8571
G85	G2394	8572
G224	G5523	8572
G178	G1006	8573
G224	G5579	8573
G91	G800	8574
G224	G5839	8574
G313	G2080	8575
G59	G2727	8575
G168	G2549	8576
G59	G5283	8576
G241	G445	8577
G81	G1653	8577
G241	G605	8578
G81	G2020	8578
G241	G852	8579
G96	G5303	8579
G241	G1940	8580
G312	G5126	8580
G241	G2256	8581
G252	G5270	8581
G178	G811	8582
G241	G2965	8582
G241	G3052	8583
G239	G5371	8583
G241	G4175	8584
G158	G5847	8584
G85	G168	8585
G241	G4896	8585
G132	G2134	8586
G241	G5782	8586
G241	G140	8587
G204	G219	8587
G241	G353	8588
G279	G5422	8588
G285	G185	8589
G241	G661	8589
G241	G876	8590
G3	G5028	8590
G241	G1045	8591
G214	G3042	8591
G241	G1427	8592
G279	G5228	8592
G241	G2050	8593
G265	G2969	8593
G265	G1796	8594
G241	G2473	8594
G241	G2520	8595
G215	G3756	8595
G241	G3085	8596
G33	G3331	8596
G241	G3285	8597
G62	G3331	8597
G37	G2114	8598
G241	G3436	8598
G91	G21	8599
G241	G3927	8599
G91	G886	8600
G241	G4238	8600
G241	G4442	8601
G168	G5248	8601
G241	G4456	8602
G95	G4901	8602
G130	G204	8603
G241	G4626	8603
G62	G2516	8604
G241	G5312	8604
G304	G477	8605
G241	G5361	8605
G204	G130	8606
G241	G5900	8606
G178	G4035	8607
G241	G5931	8607
G59	G27	8608
G21	G91	8608
G59	G46	8609
G281	G3251	8609
G59	G989	8610
G178	G3548	8610
G59	G1093	8611
G21	G5851	8611
G59	G1111	8612
G304	G2647	8612
G59	G1308	8613
G304	G2823	8613
G59	G1913	8614
G249	G5295	8614
G59	G2232	8615
G312	G5270	8615
G59	G2577	8616
G173	G5376	8616
G285	G1992	8617
G59	G2868	8617
G52	G1174	8618
G59	G3647	8618
G59	G3790	8619
G178	G3820	8619
G132	G3229	8620
G59	G3824	8620
G279	G1604	8621
G59	G5079	8621
G96	G4863	8622
G59	G5379	8622
G163	G3517	8623
G59	G5562	8623
G280	G5189	8624
G59	G5800	8624
G308	G4297	8625
G59	G5855	8625
G280	G568	8626
G224	G1120	8626
G163	G1364	8627
G224	G2678	8627
G265	G511	8628
G224	G2894	8628
G318	G3401	8629
G168	G3611	8629
G173	G935	8630
G224	G3411	8630
G22	G3104	8631
G191	G3968	8631
G297	G3730	8632
G224	G5176	8632
G32	G1164	8633
G224	G5429	8633
G191	G2894	8634
G307	G2911	8634
G318	G3979	8635
G307	G5143	8635
G73	G1429	8636
G191	G5176	8636
G224	G625	8637
G91	G814	8637
G318	G1164	8638
G91	G2821	8638
G178	G935	8639
G224	G1448	8639
G224	G1943	8640
G178	G2018	8640
G224	G2279	8641
G52	G3551	8641
G191	G2404	8642
G52	G4610	8642
G73	G424	8643
G318	G2504	8643
G224	G3226	8644
G312	G4901	8644
G102	G2854	8645
G224	G3270	8645
G224	G3671	8646
G102	G5284	8646
G224	G4227	8647
G200	G5550	8647
G224	G4307	8648
G206	G5284	8648
G191	G4340	8649
G52	G4451	8649
G313	G1554	8650
G224	G4686	8650
G168	G2727	8651
G318	G4735	8651
G52	G132	8652
G224	G4813	8652
G241	G2867	8653
G224	G5072	8653
G168	G1323	8654
G224	G5364	8654
G81	G600	8655
G318	G5604	8655
G167	G2080	8656
G224	G5623	8656
G318	G1484	8657
G51	G4706	8657
G3	G1861	8658
G191	G3641	8658
G249	G1542	8659
G191	G5297	8659
G249	G1714	8660
G318	G5297	8660
G204	G5235	8661
G318	G5623	8661
G132	G52	8662
G59	G199	8662
G132	G937	8663
G59	G2465	8663
G132	G1383	8664
G59	G2535	8664
G304	G1667	8665
G59	G3212	8665
G304	G2310	8666
G59	G3596	8666
G158	G3494	8667
G59	G3641	8667
G59	G4358	8668
G263	G5336	8668
G279	G3887	8669
G59	G4506	8669
G279	G1123	8670
G59	G5619	8670
G280	G1635	8671
G59	G5659	8671
G224	G477	8672
G3	G1989	8672
G224	G543	8673
G280	G1044	8673
G224	G643	8674
G130	G3991	8674
G224	G681	8675
G178	G5422	8675
G191	G694	8676
G173	G3991	8676
G224	G695	8677
G312	G2258	8677
G191	G788	8678
G312	G4877	8678
G313	G507	8679
G224	G1003	8679
G224	G1146	8680
G313	G1604	8680
G318	G1514	8681
G316	G3613	8681
G318	G2489	8682
G279	G3108	8682
G313	G1202	8683
G224	G2708	8683
G224	G2928	8684
G178	G5771	8684
G308	G2660	8685
G224	G3375	8685
G318	G3616	8686
G132	G5104	8686
G92	G1271	8687
G224	G3754	8687
G92	G3719	8688
G318	G4068	8688
G224	G4201	8689
G91	G4610	8689
G224	G4323	8690
G22	G5158	8690
G20	G1006	8691
G224	G4616	8691
G168	G1185	8692
G224	G4717	8692
G304	G504	8693
G224	G5173	8693
G20	G3123	8694
G224	G5198	8694
G52	G1235	8695
G224	G5558	8695
G130	G1174	8696
G318	G5610	8696
G91	G600	8697
G191	G5699	8697
G91	G2580	8698
G224	G5793	8698
G191	G518	8699
G270	G3417	8699
G318	G646	8700
G65	G4977	8700
G318	G982	8701
G201	G4977	8701
G318	G1003	8702
G167	G1228	8702
G318	G1832	8703
G231	G3685	8703
G73	G252	8704
G318	G2132	8704
G164	G1059	8705
G191	G2472	8705
G318	G2472	8706
G164	G4065	8706
G191	G2994	8707
G327	G4934	8707
G312	G1954	8708
G318	G3383	8708
G191	G3455	8709
G239	G5513	8709
G96	G3417	8710
G191	G3556	8710
G318	G3645	8711
G168	G5100	8711
G318	G3834	8712
G168	G5287	8712
G191	G4489	8713
G280	G4769	8713
G191	G4719	8714
G82	G4791	8714
G280	G1874	8715
G318	G4719	8715
G241	G5	8716
G239	G2844	8716
G241	G329	8717
G280	G2844	8717
G241	G343	8718
G68	G2531	8718
G241	G503	8719
G181	G1483	8719
G241	G709	8720
G91	G5747	8720
G241	G1065	8721
G279	G3495	8721
G241	G1075	8722
G22	G4265	8722
G241	G1182	8723
G97	G2430	8723
G241	G1317	8724
G279	G2956	8724
G241	G1706	8725
G279	G5149	8725
G241	G1755	8726
G307	G3191	8726
G304	G625	8727
G241	G1861	8727
G316	G1817	8728
G241	G2205	8728
G241	G2361	8729
G81	G5426	8729
G158	G360	8730
G241	G3312	8730
G241	G3513	8731
G304	G3863	8731
G164	G3273	8732
G241	G3617	8732
G241	G3751	8733
G312	G3785	8733
G241	G3809	8734
G239	G4840	8734
G62	G3123	8735
G241	G4265	8735
G252	G73	8736
G241	G4740	8736
G91	G3006	8737
G241	G4774	8737
G308	G2145	8738
G241	G5137	8738
G279	G479	8739
G241	G5437	8739
G158	G2099	8740
G241	G5439	8740
G318	G540	8741
G316	G3817	8741
G318	G705	8742
G308	G1971	8742
G304	G734	8743
G318	G1077	8743
G191	G1419	8744
G132	G2772	8744
G318	G1772	8745
G308	G4694	8745
G18	G1839	8746
G191	G2833	8746
G26	G2944	8747
G318	G3038	8747
G191	G3683	8748
G212	G4234	8748
G212	G2363	8749
G191	G3750	8749
G318	G3750	8750
G307	G4029	8750
G81	G632	8751
G191	G4591	8751
G191	G5067	8752
G102	G5498	8752
G91	G531	8753
G318	G5183	8753
G241	G1525	8754
G91	G3277	8754
G307	G2004	8755
G241	G5876	8755
G59	G1002	8756
G92	G2500	8756
G59	G2128	8757
G91	G4319	8757
G59	G2862	8758
G167	G5608	8758
G164	G2972	8759
G59	G4255	8759
G81	G3145	8760
G59	G4304	8760
G312	G3360	8761
G59	G4444	8761
G204	G783	8762
G59	G4491	8762
G59	G2622	8763
G66	G3240	8763
G85	G1563	8764
G241	G2246	8764
G324	G102	8765
G241	G2418	8765
G241	G3185	8766
G51	G5308	8766
G241	G4342	8767
G215	G4718	8767
G313	G5391	8768
G241	G5449	8768
G279	G399	8769
G241	G1063	8769
G241	G1842	8770
G91	G5287	8770
G241	G3663	8771
G279	G4953	8771
G241	G4187	8772
G279	G5502	8772
G60	G3466	8773
G241	G5609	8773
G59	G373	8774
G130	G2837	8774
G313	G816	8775
G59	G4352	8775
G313	G2194	8776
G59	G4559	8776
G224	G844	8777
G265	G5742	8777
G224	G1381	8778
G52	G1992	8778
G52	G1131	8779
G224	G3832	8779
G168	G2310	8780
G224	G4523	8780
G224	G506	8781
G62	G833	8781
G47	G523	8782
G224	G775	8782
G224	G1914	8783
G52	G3352	8783
G224	G2178	8784
G3	G2513	8784
G224	G2579	8785
G3	G4731	8785
G60	G2716	8786
G224	G4007	8786
G164	G419	8787
G224	G4384	8787
G308	G2991	8788
G224	G5014	8788
G59	G992	8789
G81	G4387	8789
G132	G3363	8790
G59	G3483	8790
G102	G324	8791
G59	G4069	8791
G130	G2277	8792
G59	G5028	8792
G241	G48	8793
G82	G1279	8793
G241	G599	8794
G252	G2531	8794
G241	G606	8795
G215	G3188	8795
G241	G770	8796
G285	G3188	8796
G85	G738	8797
G241	G857	8797
G241	G1096	8798
G82	G4982	8798
G241	G1372	8799
G178	G4325	8799
G241	G2822	8800
G312	G5498	8800
G250	G2277	8801
G241	G3915	8801
G313	G2153	8802
G241	G4555	8802
G73	G3325	8803
G241	G5106	8803
G330	G3404	8804
G241	G5224	8804
G3	G4584	8805
G241	G5302	8805
G241	G5433	8806
G137	G5435	8806
G73	G5028	8807
G241	G5703	8807
G224	G328	8808
G316	G2002	8808
G224	G1098	8809
G250	G3022	8809
G224	G1240	8810
G173	G3385	8810
G224	G1265	8811
G132	G4461	8811
G224	G1318	8812
G64	G2140	8812
G224	G1924	8813
G91	G4966	8813
G167	G700	8814
G224	G3037	8814
G224	G4797	8815
G52	G5371	8815
G280	G464	8816
G224	G4886	8816
G297	G3453	8817
G224	G4941	8817
G91	G4323	8818
G224	G5023	8818
G132	G1702	8819
G224	G5466	8819
G241	G357	8820
G214	G4934	8820
G241	G504	8821
G280	G5518	8821
G241	G891	8822
G280	G3748	8822
G241	G1658	8823
G306	G3447	8823
G241	G1838	8824
G168	G2367	8824
G241	G1892	8825
G168	G2513	8825
G241	G2248	8826
G168	G5931	8826
G265	G472	8827
G241	G2378	8827
G204	G1763	8828
G241	G3946	8828
G173	G285	8829
G241	G4059	8829
G241	G4239	8830
G91	G5052	8830
G126	G621	8831
G241	G5243	8831
G59	G173	8832
G206	G2255	8832
G59	G895	8833
G265	G2602	8833
G59	G1026	8834
G92	G2232	8834
G307	G833	8835
G59	G1640	8835
G251	G141	8836
G59	G1925	8836
G59	G2012	8837
G312	G5583	8837
G59	G2156	8838
G215	G3611	8838
G59	G2217	8839
G285	G5350	8839
G137	G3081	8840
G59	G3329	8840
G59	G3410	8841
G52	G4441	8841
G132	G475	8842
G59	G4589	8842
G59	G4595	8843
G195	G5591	8843
G173	G2114	8844
G59	G5303	8844
G91	G2852	8845
G59	G5489	8845
G52	G3476	8846
G59	G5502	8846
G316	G1174	8847
G59	G5631	8847
G224	G206	8848
G252	G4803	8848
G224	G690	8849
G21	G5369	8849
G224	G1195	8850
G215	G4044	8850
G224	G1597	8851
G102	G4268	8851
G141	G251	8852
G224	G1731	8852
G224	G2417	8853
G304	G5722	8853
G62	G720	8854
G224	G3358	8854
G224	G3741	8855
G152	G5187	8855
G191	G1188	8856
G224	G4214	8856
G168	G1247	8857
G224	G5503	8857
G249	G538	8858
G224	G5615	8858
G59	G160	8859
G249	G5881	8859
G260	G420	8860
G59	G1977	8860
G59	G2634	8861
G313	G4295	8861
G73	G1131	8862
G59	G3603	8862
G62	G4379	8863
G59	G5676	8863
G59	G255	8864
G206	G4843	8864
G304	G652	8865
G59	G1140	8865
G59	G1209	8866
G3	G3942	8866
G59	G1713	8867
G3	G4628	8867
G285	G173	8868
G59	G1828	8868
G158	G688	8869
G59	G2484	8869
G52	G1591	8870
G59	G2891	8870
G59	G2906	8871
G223	G3414	8871
G281	G1985	8872
G59	G3604	8872
G178	G2320	8873
G59	G4223	8873
G330	G987	8874
G59	G4393	8874
G132	G658	8875
G59	G5010	8875
G59	G5197	8876
G26	G5518	8876
G241	G263	8877
G26	G5098	8877
G241	G323	8878
G91	G4029	8878
G241	G524	8879
G25	G3017	8879
G241	G768	8880
G265	G3104	8880
G241	G780	8881
G265	G4251	8881
G183	G62	8882
G241	G1103	8882
G241	G1151	8883
G102	G2718	8883
G241	G1218	8884
G130	G2718	8884
G241	G1334	8885
G91	G3820	8885
G241	G1459	8886
G252	G5228	8886
G297	G68	8887
G241	G1478	8887
G241	G1687	8888
G260	G5188	8888
G241	G1858	8889
G142	G3686	8889
G92	G178	8890
G241	G1910	8890
G241	G2079	8891
G167	G5553	8891
G168	G1543	8892
G241	G2107	8892
G241	G2157	8893
G20	G5016	8893
G241	G2325	8894
G173	G3104	8894
G241	G2742	8895
G173	G3289	8895
G241	G2853	8896
G173	G4901	8896
G265	G998	8897
G241	G2876	8897
G241	G2919	8898
G312	G4501	8898
G241	G2962	8899
G178	G3818	8899
G164	G1008	8900
G241	G3175	8900
G266	G1716	8901
G241	G3335	8901
G164	G1721	8902
G241	G3571	8902
G241	G3631	8903
G62	G3714	8903
G241	G3636	8904
G62	G5825	8904
G241	G3717	8905
G316	G4977	8905
G173	G1863	8906
G241	G3811	8906
G91	G2913	8907
G241	G3869	8907
G63	G3984	8908
G241	G4146	8908
G304	G1787	8909
G241	G4330	8909
G304	G3083	8910
G241	G4448	8910
G304	G1701	8911
G241	G4643	8911
G141	G250	8912
G241	G4790	8912
G60	G4478	8913
G241	G5097	8913
G250	G141	8914
G241	G5456	8914
G313	G3922	8915
G241	G5532	8915
G52	G632	8916
G241	G5607	8916
G178	G3719	8917
G241	G5661	8917
G215	G3842	8918
G241	G5810	8918
G241	G649	8919
G91	G1604	8919
G241	G903	8920
G22	G2258	8920
G241	G1721	8921
G173	G3382	8921
G241	G4295	8922
G130	G4910	8922
G241	G4730	8923
G3	G5248	8923
G62	G183	8924
G241	G4023	8924
G62	G2236	8925
G318	G4432	8925
G318	G459	8926
G73	G3539	8926
G191	G660	8927
G210	G906	8927
G312	G794	8928
G224	G901	8928
G318	G1147	8929
G81	G3166	8929
G191	G1325	8930
G158	G4335	8930
G191	G1896	8931
G263	G4369	8931
G173	G423	8932
G224	G2083	8932
G178	G92	8933
G224	G3082	8933
G224	G3339	8934
G178	G4493	8934
G224	G4146	8935
G281	G5434	8935
G224	G4709	8936
G316	G4709	8936
G241	G4800	8937
G316	G4849	8937
G68	G297	8938
G241	G5044	8938
G132	G906	8939
G318	G1627	8939
G132	G2225	8940
G318	G2756	8940
G59	G230	8941
G3	G3444	8941
G59	G1304	8942
G285	G5303	8942
G158	G658	8943
G59	G1336	8943
G158	G1554	8944
G59	G1963	8944
G59	G3394	8945
G252	G4443	8945
G224	G40	8946
G178	G1277	8946
G224	G387	8947
G308	G538	8947
G224	G423	8948
G308	G2309	8948
G224	G1215	8949
G33	G2018	8949
G191	G1525	8950
G265	G3551	8950
G318	G1525	8951
G183	G2606	8951
G307	G1179	8952
G224	G1564	8952
G265	G523	8953
G191	G1580	8953
G224	G2296	8954
G81	G3548	8954
G224	G2673	8955
G307	G2855	8955
G224	G2877	8956
G307	G3466	8956
G224	G3220	8957
G132	G4082	8957
G224	G3474	8958
G285	G3553	8958
G52	G2298	8959
G224	G3920	8959
G168	G2350	8960
G191	G3986	8960
G20	G2394	8961
G318	G3986	8961
G91	G1058	8962
G318	G4159	8962
G91	G2134	8963
G224	G4705	8963
G224	G4743	8964
G265	G5217	8964
G318	G566	8965
G92	G1227	8965
G318	G1099	8966
G92	G3332	8966
G215	G130	8967
G318	G1399	8967
G191	G1456	8968
G307	G2792	8968
G304	G1416	8969
G191	G2901	8969
G304	G2386	8970
G318	G2901	8970
G304	G4441	8971
G318	G4492	8971
G265	G1022	8972
G318	G5011	8972
G224	G278	8973
G285	G2792	8973
G224	G438	8974
G81	G1789	8974
G224	G1054	8975
G16	G3767	8975
G130	G215	8976
G224	G1082	8976
G224	G1445	8977
G313	G5422	8977
G318	G1667	8978
G265	G4719	8978
G204	G1059	8979
G224	G1791	8979
G224	G2751	8980
G204	G5175	8980
G191	G407	8981
G318	G3097	8981
G191	G3105	8982
G173	G5542	8982
G50	G2206	8983
G318	G3131	8983
G318	G3180	8984
G312	G3818	8984
G316	G2052	8985
G318	G3259	8985
G224	G3349	8986
G164	G5747	8986
G224	G3527	8987
G81	G5619	8987
G224	G3563	8988
G158	G4238	8988
G300	G1807	8989
G224	G3588	8989
G279	G452	8990
G224	G3655	8990
G279	G1992	8991
G224	G4347	8991
G279	G2525	8992
G224	G5140	8992
G33	G3988	8993
G191	G5199	8993
G132	G1971	8994
G318	G5260	8994
G313	G1062	8995
G191	G5605	8995
G313	G2032	8996
G318	G5879	8996
G318	G58	8997
G178	G3476	8997
G318	G325	8998
G137	G1855	8998
G318	G376	8999
G308	G460	8999
G191	G572	9000
G81	G4504	9000
G318	G1012	9001
G304	G4743	9001
G318	G1229	9002
G252	G3006	9002
G191	G1377	9003
G158	G2387	9003
G318	G1377	9004
G91	G4744	9004
G318	G1505	9005
G164	G3958	9005
G318	G1561	9006
G316	G3547	9006
G66	G296	9007
G318	G1589	9007
G318	G2016	9008
G65	G5518	9008
G183	G2652	9009
G318	G2754	9009
G191	G3260	9010
G265	G4242	9010
G318	G3260	9011
G65	G3748	9011
G91	G1600	9012
G318	G3339	9012
G91	G1635	9013
G191	G3715	9013
G318	G3715	9014
G63	G5255	9014
G25	G3911	9015
G191	G4220	9015
G212	G3295	9016
G191	G4312	9016
G77	G1678	9017
G318	G4312	9017
G313	G1179	9018
G191	G5539	9018
G224	G219	9019
G135	G1760	9019
G318	G400	9020
G204	G2004	9020
G318	G1094	9021
G204	G5392	9021
G191	G2750	9022
G265	G5436	9022
G168	G363	9023
G318	G2893	9023
G255	G956	9024
G191	G3153	9024
G210	G2972	9025
G224	G3753	9025
G231	G1640	9026
G318	G4237	9026
G130	G2649	9027
G224	G4335	9027
G318	G4569	9028
G285	G4720	9028
G173	G4294	9029
G191	G4577	9029
G224	G4754	9030
G252	G5137	9030
G316	G2650	9031
G191	G5011	9031
G316	G4803	9032
G318	G5871	9032
G59	G1236	9033
G113	G5452	9033
G59	G1314	9034
G68	G5098	9034
G281	G917	9035
G59	G1540	9035
G59	G3251	9036
G251	G4360	9036
G280	G720	9037
G59	G5153	9037
G296	G66	9038
G318	G537	9038
G280	G342	9039
G318	G2150	9039
G163	G1542	9040
G191	G4431	9040
G318	G4524	9041
G280	G4710	9041
G308	G360	9042
G191	G4824	9042
G308	G3068	9043
G191	G4997	9043
G158	G1148	9044
G191	G5510	9044
G59	G936	9045
G158	G2225	9045
G241	G405	9046
G285	G1465	9046
G241	G1159	9047
G308	G5771	9047
G241	G1433	9048
G95	G3748	9048
G241	G1452	9049
G16	G5277	9049
G241	G1683	9050
G168	G5056	9050
G241	G1836	9051
G52	G4029	9051
G241	G3887	9052
G81	G5524	9052
G278	G1416	9053
G241	G3918	9053
G297	G200	9054
G241	G4263	9054
G73	G3826	9055
G241	G4465	9055
G183	G2446	9056
G241	G5812	9056
G241	G65	9057
G33	G1110	9057
G241	G1868	9058
G126	G2224	9058
G241	G2889	9059
G73	G4545	9059
G91	G3785	9060
G241	G4282	9060
G81	G1635	9061
G241	G4299	9061
G81	G4282	9062
G241	G4786	9062
G91	G3817	9063
G241	G5547	9063
G265	G2295	9064
G241	G5600	9064
G59	G672	9065
G312	G929	9065
G59	G1420	9066
G130	G1721	9066
G3	G482	9067
G59	G1726	9067
G59	G2516	9068
G313	G4906	9068
G307	G3748	9069
G59	G4001	9069
G224	G380	9070
G201	G2844	9070
G224	G863	9071
G68	G3020	9071
G280	G1179	9072
G224	G2644	9072
G224	G3386	9073
G239	G5115	9073
G280	G5115	9074
G224	G5187	9074
G224	G326	9075
G274	G4832	9075
G224	G550	9076
G206	G3952	9076
G224	G1134	9077
G68	G2186	9077
G224	G1617	9078
G132	G3573	9078
G250	G1473	9079
G224	G1721	9079
G200	G297	9080
G224	G2595	9080
G224	G2971	9081
G95	G4562	9081
G215	G881	9082
G224	G3484	9082
G224	G3802	9083
G109	G4460	9083
G304	G1884	9084
G59	G1894	9084
G274	G1987	9085
G59	G3432	9085
G304	G1989	9086
G59	G4663	9086
G99	G2637	9087
G59	G4811	9087
G178	G4567	9088
G59	G5685	9088
G224	G422	9089
G215	G3846	9089
G224	G1328	9090
G313	G3385	9090
G224	G1440	9091
G307	G1665	9091
G158	G906	9092
G224	G1998	9092
G224	G2167	9093
G308	G5336	9093
G91	G2145	9094
G224	G2310	9094
G224	G2858	9095
G158	G4031	9095
G224	G2929	9096
G308	G5189	9096
G64	G158	9097
G224	G2983	9097
G91	G2440	9098
G224	G3195	9098
G224	G3992	9099
G265	G5300	9099
G3	G906	9100
G224	G4038	9100
G91	G1843	9101
G224	G4763	9101
G91	G4851	9102
G224	G4937	9102
G224	G5229	9103
G249	G5837	9103
G307	G4679	9104
G224	G5568	9104
G92	G3551	9105
G224	G5574	9105
G252	G1813	9106
G224	G5872	9106
G91	G4253	9107
G224	G5930	9107
G241	G914	9108
G60	G4455	9108
G241	G1181	9109
G320	G2277	9109
G241	G1428	9110
G163	G2453	9110
G241	G1627	9111
G307	G4448	9111
G241	G1893	9112
G266	G1987	9112
G231	G1890	9113
G241	G1914	9113
G137	G981	9114
G241	G2044	9114
G241	G2117	9115
G215	G4840	9115
G81	G439	9116
G241	G2169	9116
G241	G2282	9117
G81	G2877	9117
G241	G2508	9118
G81	G2996	9118
G241	G2696	9119
G33	G4791	9119
G241	G2722	9120
G137	G3536	9120
G183	G826	9121
G241	G2752	9121
G312	G1215	9122
G241	G2773	9122
G241	G2926	9123
G183	G3156	9123
G280	G2911	9124
G241	G3503	9124
G204	G260	9125
G241	G5010	9125
G164	G5201	9126
G241	G5490	9126
G241	G152	9127
G252	G3378	9127
G241	G208	9128
G252	G5088	9128
G241	G222	9129
G21	G425	9129
G241	G296	9130
G52	G1761	9130
G241	G468	9131
G178	G5358	9131
G241	G485	9132
G324	G2648	9132
G241	G805	9133
G91	G826	9133
G279	G21	9134
G241	G1235	9134
G241	G1397	9135
G159	G1468	9135
G241	G1456	9136
G279	G4769	9136
G52	G1058	9137
G241	G1853	9137
G94	G643	9138
G241	G2098	9138
G21	G279	9139
G241	G2193	9139
G52	G1798	9140
G241	G2317	9140
G241	G2337	9141
G281	G5115	9141
G260	G204	9142
G241	G2512	9142
G241	G2612	9143
G82	G3101	9143
G241	G2838	9144
G231	G4683	9144
G241	G2878	9145
G173	G3042	9145
G130	G2002	9146
G241	G3055	9146
G241	G3146	9147
G312	G3748	9147
G81	G961	9148
G241	G3260	9148
G215	G1524	9149
G241	G3557	9149
G285	G1110	9150
G241	G3913	9150
G62	G2309	9151
G241	G4197	9151
G73	G700	9152
G241	G4394	9152
G73	G843	9153
G241	G4646	9153
G173	G792	9154
G241	G5148	9154
G308	G2484	9155
G241	G5472	9155
G279	G2823	9156
G241	G5474	9156
G137	G5452	9157
G241	G5684	9157
G223	G1153	9158
G241	G5692	9158
G223	G2921	9159
G241	G5859	9159
G316	G2309	9160
G241	G5944	9160
G59	G5	9161
G313	G358	9161
G59	G532	9162
G281	G1554	9162
G59	G790	9163
G132	G2714	9163
G59	G1293	9164
G3	G3662	9164
G158	G64	9165
G59	G1299	9165
G59	G1565	9166
G64	G2606	9166
G297	G621	9167
G59	G1911	9167
G59	G1938	9168
G316	G1999	9168
G126	G308	9169
G59	G2118	9169
G59	G2177	9170
G126	G3448	9170
G59	G2628	9171
G183	G5593	9171
G60	G504	9172
G59	G2719	9172
G168	G2339	9173
G59	G3286	9173
G215	G350	9174
G59	G3513	9174
G92	G558	9175
G59	G3737	9175
G330	G2836	9176
G59	G3751	9176
G91	G2171	9177
G59	G3973	9177
G251	G2710	9178
G59	G4018	9178
G304	G3117	9179
G59	G4114	9179
G241	G3787	9180
G59	G4630	9180
G59	G4740	9181
G299	G5437	9181
G279	G1524	9182
G59	G4750	9182
G279	G1640	9183
G59	G5033	9183
G102	G2545	9184
G59	G5413	9184
G159	G313	9185
G59	G5433	9185
G279	G4478	9186
G59	G5658	9186
G91	G5760	9187
G59	G5905	9187
G224	G286	9188
G312	G2367	9188
G224	G1488	9189
G33	G4974	9189
G91	G3017	9190
G224	G3046	9190
G224	G3217	9191
G91	G4477	9191
G224	G3611	9192
G285	G5765	9192
G68	G3382	9193
G224	G3713	9193
G241	G2534	9194
G200	G3042	9194
G313	G2945	9195
G241	G4315	9195
G59	G152	9196
G204	G2497	9196
G304	G604	9197
G59	G977	9197
G59	G498	9198
G304	G801	9198
G62	G697	9199
G59	G1116	9199
G59	G1275	9200
G159	G4684	9200
G304	G582	9201
G59	G1846	9201
G59	G2245	9202
G81	G2698	9202
G158	G1847	9203
G59	G2661	9203
G59	G3552	9204
G168	G4010	9204
G325	G1241	9205
G59	G4536	9205
G312	G3911	9206
G59	G5021	9206
G241	G300	9207
G313	G3627	9207
G241	G316	9208
G313	G5259	9208
G241	G1404	9209
G313	G5677	9209
G241	G3753	9210
G308	G4956	9210
G96	G2837	9211
G241	G4333	9211
G313	G159	9212
G241	G4594	9212
G313	G803	9213
G241	G4835	9213
G59	G1972	9214
G313	G2977	9214
G59	G2948	9215
G285	G5777	9215
G313	G1653	9216
G59	G4366	9216
G241	G660	9217
G313	G4140	9217
G241	G867	9218
G3	G1667	9218
G241	G915	9219
G3	G2118	9219
G241	G1699	9220
G252	G2358	9220
G132	G2202	9221
G241	G2678	9221
G308	G126	9222
G241	G3159	9222
G137	G600	9223
G241	G3336	9223
G132	G3792	9224
G241	G4331	9224
G158	G778	9225
G241	G5176	9225
G158	G2714	9226
G241	G5385	9226
G308	G4710	9227
G241	G5796	9227
G279	G1554	9228
G59	G4355	9228
G308	G2387	9229
G59	G4835	9229
G63	G4681	9230
G59	G5908	9230
G183	G504	9231
G59	G1382	9231
G214	G483	9232
G318	G2965	9232
G20	G4335	9233
G318	G4991	9233
G318	G773	9234
G95	G4815	9234
G224	G859	9235
G322	G4750	9235
G188	G204	9236
G224	G2237	9236
G252	G1428	9237
G224	G3493	9237
G126	G2453	9238
G191	G2485	9238
G91	G1318	9239
G191	G2756	9239
G318	G1091	9240
G92	G2984	9240
G318	G1405	9241
G249	G5447	9241
G52	G475	9242
G191	G1464	9242
G318	G1587	9243
G265	G1846	9243
G224	G1782	9244
G265	G3648	9244
G224	G2241	9245
G204	G3738	9245
G224	G2561	9246
G265	G4067	9246
G318	G3283	9247
G81	G4791	9247
G324	G2599	9248
G224	G3623	9248
G324	G3592	9249
G318	G4187	9249
G285	G1223	9250
G224	G4485	9250
G200	G159	9251
G224	G4493	9251
G102	G1992	9252
G224	G4720	9252
G224	G5060	9253
G102	G5417	9253
G215	G379	9254
G241	G506	9254
G241	G705	9255
G215	G5847	9255
G241	G1401	9256
G316	G3823	9256
G254	G52	9257
G241	G1603	9257
G241	G2041	9258
G173	G4678	9258
G241	G2184	9259
G91	G3173	9259
G241	G2286	9260
G137	G5708	9260
G241	G2875	9261
G304	G5137	9261
G81	G1972	9262
G241	G3097	9262
G81	G3101	9263
G241	G3403	9263
G81	G3116	9264
G241	G3430	9264
G241	G3588	9265
G313	G4478	9265
G52	G254	9266
G241	G3689	9266
G285	G1971	9267
G241	G5011	9267
G285	G2339	9268
G241	G5034	9268
G185	G2827	9269
G241	G5058	9269
G159	G200	9270
G241	G5409	9270
G252	G2781	9271
G241	G5512	9271
G318	G756	9272
G260	G1461	9272
G318	G1702	9273
G210	G3976	9273
G137	G1184	9274
G318	G2485	9274
G137	G2613	9275
G191	G3152	9275
G191	G3474	9276
G81	G4011	9276
G318	G3474	9277
G81	G4602	9277
G191	G4104	9278
G178	G5829	9278
G318	G3	9279
G304	G5279	9279
G204	G188	9280
G224	G217	9280
G204	G5295	9281
G318	G1287	9282
G178	G4478	9282
G318	G1348	9283
G137	G2654	9283
G224	G1352	9284
G313	G3894	9284
G202	G479	9285
G318	G1397	9285
G191	G1407	9286
G92	G3553	9286
G164	G874	9287
G224	G1726	9287
G224	G2216	9288
G204	G3748	9288
G318	G2292	9289
G279	G4029	9289
G173	G511	9290
G224	G2537	9290
G318	G3074	9291
G173	G3818	9291
G113	G350	9292
G224	G3141	9292
G231	G1427	9293
G224	G3328	9293
G307	G2436	9294
G318	G3371	9294
G164	G1473	9295
G191	G3398	9295
G164	G2438	9296
G224	G3793	9296
G266	G3494	9297
G318	G3822	9297
G130	G1427	9298
G318	G3839	9298
G102	G4769	9299
G33	G3686	9300
G318	G4099	9300
G282	G263	9301
G318	G4174	9301
G91	G4469	9302
G224	G4687	9302
G52	G816	9303
G318	G4767	9303
G168	G4263	9304
G224	G5402	9304
G318	G5600	9305
G168	G5792	9305
G167	G1429	9306
G224	G5679	9306
G91	G1491	9307
G191	G5741	9307
G241	G9	9308
G91	G5818	9308
G241	G128	9309
G307	G5513	9309
G241	G146	9310
G173	G3286	9310
G241	G227	9311
G252	G3814	9311
G241	G398	9312
G304	G573	9312
G241	G2170	9313
G304	G2602	9313
G241	G2871	9314
G304	G5704	9314
G173	G2516	9315
G241	G3782	9315
G130	G1856	9316
G241	G3905	9316
G102	G1906	9317
G241	G4915	9317
G102	G4452	9318
G241	G5814	9318
G130	G4452	9319
G241	G5947	9319
G59	G596	9320
G251	G4994	9320
G252	G1776	9321
G59	G1949	9321
G3	G1327	9322
G59	G2522	9322
G125	G5627	9323
G59	G5713	9323
G191	G614	9324
G3	G3016	9324
G318	G841	9325
G3	G4824	9325
G318	G1462	9326
G85	G2326	9326
G191	G1705	9327
G304	G4142	9327
G318	G2148	9328
G304	G5098	9328
G263	G282	9329
G191	G2791	9329
G318	G3387	9330
G178	G5579	9330
G318	G3391	9331
G96	G5306	9331
G206	G2958	9332
G318	G3948	9332
G318	G4002	9333
G178	G4956	9333
G158	G2202	9334
G191	G4272	9334
G158	G3959	9335
G318	G4272	9335
G3	G923	9336
G318	G5309	9336
G224	G484	9337
G3	G2718	9337
G191	G714	9338
G308	G5175	9338
G318	G1024	9339
G137	G1290	9339
G224	G1071	9340
G308	G3797	9340
G191	G1165	9341
G137	G3158	9341
G318	G1165	9342
G252	G1651	9342
G224	G1201	9343
G164	G4029	9343
G224	G2233	9344
G183	G2273	9344
G68	G1813	9345
G191	G2944	9345
G191	G3188	9346
G204	G5188	9346
G214	G1017	9347
G191	G5502	9347
G191	G1631	9348
G305	G2587	9348
G191	G3843	9349
G22	G5793	9349
G318	G4103	9350
G81	G4901	9350
G191	G4232	9351
G312	G5425	9351
G52	G4720	9352
G191	G5071	9352
G181	G1179	9353
G191	G5100	9353
G59	G1233	9354
G181	G4657	9354
G59	G1935	9355
G312	G4130	9355
G59	G2973	9356
G215	G3101	9356
G59	G4680	9357
G126	G4769	9357
G132	G684	9358
G59	G5074	9358
G22	G1630	9359
G59	G5152	9359
G132	G1227	9360
G59	G5407	9360
G266	G130	9361
G59	G5842	9361
G241	G289	9362
G179	G604	9362
G241	G521	9363
G132	G2849	9363
G241	G560	9364
G252	G2052	9364
G241	G585	9365
G168	G2971	9365
G241	G874	9366
G304	G3695	9366
G241	G1011	9367
G130	G1332	9367
G241	G1060	9368
G102	G3879	9368
G158	G506	9369
G241	G1175	9369
G278	G173	9370
G241	G1383	9370
G241	G1458	9371
G313	G1640	9371
G173	G278	9372
G241	G1461	9372
G173	G401	9373
G241	G1689	9373
G254	G1008	9374
G241	G1952	9374
G241	G2057	9375
G285	G2098	9375
G130	G266	9376
G241	G2155	9376
G60	G1776	9377
G241	G2206	9377
G204	G671	9378
G241	G2249	9378
G313	G604	9379
G241	G2303	9379
G241	G2312	9380
G313	G2849	9380
G241	G2451	9381
G219	G3042	9381
G191	G2216	9382
G241	G2546	9382
G21	G2576	9383
G241	G2583	9383
G241	G2624	9384
G158	G3163	9384
G241	G2676	9385
G132	G2836	9385
G241	G2748	9386
G91	G3858	9386
G241	G2784	9387
G313	G2901	9387
G313	G2956	9388
G241	G2969	9388
G239	G1393	9389
G241	G2980	9389
G241	G3469	9390
G62	G3791	9390
G241	G3565	9391
G280	G5542	9391
G137	G3685	9392
G241	G4040	9392
G252	G4039	9393
G241	G4152	9393
G280	G756	9394
G241	G4202	9394
G241	G4396	9395
G210	G5189	9395
G304	G2351	9396
G241	G4452	9396
G313	G2453	9397
G241	G4517	9397
G137	G2824	9398
G241	G4848	9398
G163	G717	9399
G241	G4872	9399
G215	G1174	9400
G241	G5017	9400
G137	G4683	9401
G241	G5158	9401
G281	G5180	9402
G241	G5400	9402
G239	G783	9403
G241	G5694	9403
G59	G26	9404
G183	G4029	9404
G64	G210	9405
G59	G514	9405
G59	G570	9406
G297	G2991	9406
G59	G1103	9407
G179	G4927	9407
G59	G1271	9408
G132	G4092	9408
G59	G1364	9409
G91	G3621	9409
G59	G1474	9410
G168	G1780	9410
G22	G907	9411
G59	G1687	9411
G59	G2331	9412
G22	G3981	9412
G59	G2497	9413
G30	G4977	9413
G59	G3238	9414
G307	G3931	9414
G59	G3335	9415
G238	G5498	9415
G73	G3513	9416
G59	G3877	9416
G73	G3981	9417
G59	G4330	9417
G265	G1228	9418
G59	G4471	9418
G59	G4643	9419
G167	G4655	9419
G252	G3787	9420
G59	G4919	9420
G25	G4731	9421
G59	G5178	9421
G285	G4429	9422
G59	G5233	9422
G73	G191	9423
G241	G2392	9423
G250	G1763	9424
G241	G3337	9424
G327	G1542	9425
G241	G3611	9425
G73	G2361	9426
G241	G3713	9426
G73	G2602	9427
G241	G4096	9427
G73	G3498	9428
G241	G4667	9428
G304	G2513	9429
G241	G5268	9429
G224	G1405	9430
G173	G2145	9430
G224	G794	9431
G22	G4392	9431
G224	G960	9432
G254	G4832	9432
G201	G285	9433
G224	G974	9433
G73	G1227	9434
G224	G1260	9434
G52	G1179	9435
G224	G1895	9435
G224	G3344	9436
G81	G4803	9436
G224	G4060	9437
G260	G5392	9437
G65	G1146	9438
G224	G4342	9438
G168	G2533	9439
G59	G2920	9439
G102	G3466	9440
G59	G5923	9440
G241	G84	9441
G60	G816	9441
G241	G829	9442
G60	G3814	9442
G241	G1242	9443
G168	G3495	9443
G241	G2741	9444
G92	G4271	9444
G241	G3534	9445
G168	G4348	9445
G224	G75	9446
G313	G1839	9446
G224	G700	9447
G33	G1928	9447
G224	G1423	9448
G62	G2823	9448
G224	G1432	9449
G274	G2844	9449
G224	G2478	9450
G252	G3648	9450
G224	G2582	9451
G173	G3657	9451
G224	G2869	9452
G279	G4112	9452
G224	G3275	9453
G297	G4678	9453
G224	G3384	9454
G280	G4111	9454
G224	G4203	9455
G52	G5117	9455
G68	G3225	9456
G224	G4219	9456
G307	G3156	9457
G224	G4603	9457
G279	G487	9458
G224	G5188	9458
G280	G3163	9459
G224	G5230	9459
G59	G220	9460
G52	G2901	9460
G59	G426	9461
G52	G3393	9461
G274	G413	9462
G59	G780	9462
G59	G875	9463
G280	G3857	9463
G59	G1031	9464
G158	G1817	9464
G59	G1555	9465
G158	G2232	9465
G59	G2946	9466
G304	G4648	9466
G204	G1534	9467
G59	G3452	9467
G59	G5422	9468
G312	G5630	9468
G224	G249	9469
G279	G2491	9469
G224	G1199	9470
G280	G3210	9470
G224	G1339	9471
G280	G3466	9471
G285	G201	9472
G224	G1572	9472
G224	G1757	9473
G252	G5630	9473
G3	G407	9474
G224	G2098	9474
G224	G2366	9475
G3	G2781	9475
G224	G2479	9476
G38	G1511	9477
G224	G3115	9477
G308	G370	9478
G224	G3191	9478
G224	G3218	9479
G178	G5704	9479
G224	G3434	9480
G281	G5446	9480
G224	G3482	9481
G3	G4001	9481
G224	G3604	9482
G316	G4963	9482
G210	G64	9483
G224	G4120	9483
G281	G1069	9484
G224	G4230	9484
G158	G1274	9485
G224	G4563	9485
G212	G1149	9486
G224	G4597	9486
G167	G506	9487
G224	G4947	9487
G168	G2613	9488
G224	G5776	9488
G92	G5525	9489
G224	G5819	9489
G224	G978	9490
G304	G4718	9490
G224	G1095	9491
G231	G5329	9491
G224	G1529	9492
G313	G3430	9492
G92	G621	9493
G224	G1542	9493
G224	G1700	9494
G265	G3826	9494
G224	G2636	9495
G91	G4508	9495
G270	G1086	9496
G224	G2895	9496
G224	G3206	9497
G164	G5597	9497
G33	G816	9498
G224	G3311	9498
G62	G1174	9499
G224	G3374	9499
G307	G2783	9500
G224	G3610	9500
G224	G4052	9501
G18	G4562	9501
G224	G4981	9502
G11	G5450	9502
G229	G43	9503
G224	G5472	9503
G25	G854	9504
G224	G5706	9504
G183	G1853	9505
G59	G3361	9505
G59	G256	9506
G280	G4316	9506
G59	G271	9507
G81	G1863	9507
G59	G320	9508
G22	G1456	9508
G59	G702	9509
G173	G4716	9509
G59	G1261	9510
G330	G2617	9510
G59	G2741	9511
G238	G5450	9511
G59	G3268	9512
G313	G4325	9512
G325	G3419	9513
G241	G4581	9513
G241	G123	9514
G279	G2499	9514
G241	G389	9515
G279	G3127	9515
G241	G941	9516
G178	G4455	9516
G241	G1042	9517
G132	G5163	9517
G241	G1215	9518
G60	G3382	9518
G304	G442	9519
G241	G2296	9519
G173	G1825	9520
G241	G2485	9520
G91	G2098	9521
G241	G2858	9521
G173	G3229	9522
G241	G4416	9522
G22	G4039	9523
G241	G5286	9523
G59	G276	9524
G173	G4452	9524
G130	G351	9525
G59	G1488	9525
G59	G2094	9526
G130	G3032	9526
G59	G2547	9527
G130	G5303	9527
G59	G2660	9528
G250	G4828	9528
G68	G2606	9529
G59	G4323	9529
G68	G1478	9530
G59	G5268	9530
G43	G229	9531
G224	G3569	9531
G43	G1904	9532
G318	G4195	9532
G59	G4254	9533
G65	G4335	9533
G224	G311	9534
G164	G717	9534
G318	G1516	9535
G47	G2572	9535
G60	G738	9536
G224	G2129	9536
G224	G3243	9537
G141	G4924	9537
G224	G3572	9538
G102	G3988	9538
G224	G5294	9539
G173	G5295	9539
G313	G5483	9540
G191	G5842	9540
G168	G2158	9541
G318	G5842	9541
G191	G977	9542
G281	G2827	9542
G318	G977	9543
G178	G3530	9543
G318	G1768	9544
G178	G3792	9544
G318	G3092	9545
G81	G5163	9545
G191	G3891	9546
G313	G5028	9546
G318	G3969	9547
G132	G5771	9547
G224	G194	9548
G132	G1274	9548
G224	G313	9549
G26	G1174	9549
G224	G992	9550
G183	G2718	9550
G224	G1650	9551
G91	G5629	9551
G318	G2208	9552
G130	G3748	9552
G224	G2490	9553
G183	G3101	9553
G183	G3453	9554
G224	G3475	9554
G224	G3483	9555
G102	G5765	9555
G132	G3271	9556
G191	G3528	9556
G224	G3625	9557
G168	G4035	9557
G312	G2924	9558
G224	G4244	9558
G164	G3621	9559
G224	G4432	9559
G163	G935	9560
G191	G4525	9560
G316	G2258	9561
G191	G4693	9561
G168	G550	9562
G224	G5601	9562
G204	G2718	9563
G318	G407	9564
G29	G2817	9564
G318	G1527	9565
G22	G3280	9565
G318	G1605	9566
G265	G4478	9566
G191	G394	9567
G304	G2969	9567
G231	G359	9568
G224	G530	9568
G318	G785	9569
G164	G5514	9569
G224	G1427	9570
G313	G1621	9570
G81	G748	9571
G224	G1740	9571
G318	G1789	9572
G81	G5644	9572
G279	G600	9573
G224	G1821	9573
G224	G1901	9574
G279	G5088	9574
G312	G881	9575
G318	G1924	9575
G224	G2097	9576
G312	G2877	9576
G3	G1006	9577
G318	G2168	9577
G224	G2398	9578
G62	G4984	9578
G126	G1473	9579
G224	G2423	9579
G224	G2424	9580
G204	G4543	9580
G52	G1846	9581
G224	G2694	9581
G181	G745	9582
G318	G2795	9582
G68	G3101	9583
G318	G3513	9583
G130	G102	9584
G224	G3532	9584
G102	G130	9585
G191	G3569	9585
G52	G312	9586
G318	G3583	9586
G281	G621	9587
G318	G3680	9587
G224	G3718	9588
G204	G5825	9588
G249	G3529	9589
G191	G3758	9589
G33	G1059	9590
G224	G4258	9590
G191	G4264	9591
G33	G4268	9591
G95	G986	9592
G224	G4329	9592
G304	G1488	9593
G224	G4343	9593
G168	G4666	9594
G224	G4864	9594
G304	G4744	9595
G224	G4983	9595
G312	G52	9596
G224	G5062	9596
G224	G5257	9597
G173	G5329	9597
G85	G5129	9598
G224	G5361	9598
G252	G966	9599
G224	G5577	9599
G94	G4831	9600
G224	G5742	9600
G125	G2778	9601
G224	G5761	9601
G178	G4618	9602
G191	G5820	9602
G241	G76	9603
G52	G5295	9603
G241	G111	9604
G81	G4265	9604
G241	G187	9605
G316	G5542	9605
G241	G218	9606
G239	G1427	9606
G241	G237	9607
G168	G2145	9607
G241	G293	9608
G308	G5810	9608
G241	G375	9609
G316	G2387	9609
G241	G707	9610
G244	G2747	9610
G241	G1302	9611
G164	G5518	9611
G241	G1664	9612
G22	G4872	9612
G241	G1814	9613
G307	G4724	9613
G241	G1974	9614
G265	G3548	9614
G109	G1466	9615
G241	G2062	9615
G241	G2490	9616
G254	G3448	9616
G92	G1228	9617
G241	G3442	9617
G241	G3736	9618
G168	G5435	9618
G241	G3776	9619
G20	G5644	9619
G3	G3163	9620
G241	G4262	9620
G92	G2151	9621
G241	G4392	9621
G168	G4368	9622
G241	G5076	9622
G59	G1615	9623
G304	G3548	9623
G181	G350	9624
G59	G1762	9624
G307	G2516	9625
G59	G2693	9625
G59	G2776	9626
G307	G3787	9626
G164	G1747	9627
G59	G2963	9627
G91	G1701	9628
G59	G3927	9628
G59	G4639	9629
G22	G5080	9629
G91	G5080	9630
G59	G5257	9630
G22	G5140	9631
G59	G5322	9631
G63	G5140	9632
G59	G5777	9632
G91	G5369	9633
G59	G5909	9633
G318	G35	9634
G265	G4814	9634
G191	G148	9635
G252	G986	9635
G191	G639	9636
G173	G3981	9636
G307	G811	9637
G191	G2001	9637
G318	G2001	9638
G183	G2317	9638
G318	G2050	9639
G167	G2879	9639
G215	G33	9640
G318	G2442	9640
G318	G2840	9641
G281	G4977	9641
G318	G2953	9642
G278	G3101	9642
G33	G3453	9643
G191	G3927	9643
G191	G3932	9644
G183	G5800	9644
G241	G516	9645
G285	G3271	9645
G241	G548	9646
G158	G1890	9646
G241	G655	9647
G304	G2754	9647
G241	G861	9648
G52	G4238	9648
G33	G215	9649
G241	G940	9649
G241	G1085	9650
G52	G1904	9650
G251	G399	9651
G241	G1109	9651
G241	G1160	9652
G92	G4001	9652
G296	G1590	9653
G241	G1602	9653
G307	G1274	9654
G241	G1652	9654
G241	G2039	9655
G96	G4897	9655
G85	G1630	9656
G241	G2434	9656
G241	G2486	9657
G304	G5490	9657
G241	G2567	9658
G300	G5928	9658
G241	G2796	9659
G228	G5575	9659
G316	G1783	9660
G241	G3227	9660
G316	G393	9661
G241	G3319	9661
G281	G2631	9662
G241	G3586	9662
G52	G3249	9663
G241	G3608	9663
G178	G3382	9664
G241	G3640	9664
G241	G3813	9665
G178	G5792	9665
G81	G3103	9666
G241	G3815	9666
G285	G2772	9667
G241	G3923	9667
G241	G4009	9668
G178	G4790	9668
G231	G1993	9669
G241	G4157	9669
G312	G523	9670
G241	G4180	9670
G61	G548	9671
G241	G4191	9671
G241	G4353	9672
G215	G4815	9672
G183	G3559	9673
G241	G4385	9673
G241	G4644	9674
G278	G4968	9674
G202	G4335	9675
G241	G4903	9675
G241	G5169	9676
G313	G5228	9676
G215	G4769	9677
G241	G5519	9677
G167	G878	9678
G241	G5626	9678
G191	G225	9679
G81	G5391	9679
G224	G609	9680
G252	G3417	9680
G318	G863	9681
G33	G2457	9681
G318	G878	9682
G168	G4478	9682
G318	G946	9683
G91	G5845	9683
G191	G981	9684
G52	G3685	9684
G318	G981	9685
G20	G3627	9685
G52	G621	9686
G318	G1317	9686
G224	G1388	9687
G178	G5765	9687
G224	G1439	9688
G212	G3744	9688
G63	G204	9689
G191	G1524	9689
G224	G1546	9690
G313	G2783	9690
G266	G393	9691
G191	G2384	9691
G318	G2384	9692
G3	G4088	9692
G224	G2798	9693
G126	G4902	9693
G304	G1121	9694
G224	G3656	9694
G91	G2020	9695
G318	G4085	9695
G91	G2540	9696
G224	G4183	9696
G91	G4492	9697
G318	G4630	9697
G158	G1174	9698
G318	G5433	9698
G304	G3648	9699
G318	G5437	9699
G81	G4974	9700
G191	G5644	9700
G312	G3116	9701
G191	G5735	9701
G318	G482	9702
G265	G1610	9702
G204	G63	9703
G191	G2660	9703
G191	G3118	9704
G204	G4751	9704
G173	G774	9705
G191	G3611	9705
G173	G1131	9706
G191	G5391	9706
G62	G3976	9707
G241	G4432	9707
G59	G207	9708
G309	G3218	9708
G59	G2903	9709
G313	G3911	9709
G59	G4342	9710
G313	G5881	9710
G102	G4788	9711
G59	G5360	9711
G22	G1286	9712
G59	G5637	9712
G59	G18	9713
G91	G3875	9713
G59	G378	9714
G168	G403	9714
G59	G468	9715
G159	G792	9715
G59	G718	9716
G279	G4678	9716
G59	G1113	9717
G316	G4751	9717
G59	G1728	9718
G130	G3842	9718
G59	G1793	9719
G132	G5051	9719
G132	G620	9720
G59	G1862	9720
G59	G2337	9721
G173	G3842	9721
G59	G3506	9722
G63	G3983	9722
G59	G3675	9723
G313	G5554	9723
G59	G3885	9724
G279	G5669	9724
G312	G3438	9725
G59	G4394	9725
G304	G4443	9726
G59	G4833	9726
G241	G873	9727
G239	G2624	9727
G241	G1877	9728
G252	G3103	9728
G308	G698	9729
G241	G2322	9729
G241	G2383	9730
G158	G5353	9730
G307	G1149	9731
G241	G2518	9731
G241	G2779	9732
G214	G4655	9732
G92	G1563	9733
G241	G2835	9733
G241	G3832	9734
G25	G5474	9734
G214	G833	9735
G241	G4248	9735
G279	G2689	9736
G241	G5670	9736
G278	G4459	9737
G241	G5723	9737
G181	G308	9738
G59	G660	9738
G241	G601	9739
G102	G4316	9739
G241	G1497	9740
G91	G2410	9740
G52	G1130	9741
G241	G1977	9741
G183	G1542	9742
G241	G3496	9742
G249	G178	9743
G241	G3722	9743
G33	G132	9744
G241	G5121	9744
G241	G416	9745
G91	G1527	9745
G241	G450	9746
G91	G4295	9746
G241	G566	9747
G265	G645	9747
G241	G2900	9748
G179	G4263	9748
G168	G2698	9749
G241	G3007	9749
G241	G3086	9750
G183	G5648	9750
G252	G2996	9751
G241	G3143	9751
G62	G460	9752
G241	G4189	9752
G81	G2585	9753
G241	G5898	9753
G59	G304	9754
G126	G2779	9754
G59	G658	9755
G126	G5799	9755
G59	G1956	9756
G173	G4054	9756
G59	G3325	9757
G173	G5593	9757
G327	G2796	9758
G59	G4312	9758
G164	G1762	9759
G59	G4629	9759
G130	G656	9760
G59	G4845	9760
G173	G1237	9761
G59	G4870	9761
G304	G1992	9762
G224	G3957	9762
G224	G5135	9763
G304	G5825	9763
G59	G592	9764
G158	G4135	9764
G132	G33	9765
G59	G3105	9765
G59	G3568	9766
G279	G5498	9766
G178	G249	9767
G59	G4470	9767
G281	G2837	9768
G59	G4624	9768
G132	G5408	9769
G59	G5437	9769
G300	G4863	9770
G59	G5511	9770
G224	G841	9771
G279	G1152	9771
G224	G1673	9772
G168	G3438	9772
G224	G2220	9773
G33	G4219	9773
G280	G2002	9774
G224	G2362	9774
G239	G1356	9775
G224	G2754	9775
G224	G4216	9776
G280	G5295	9776
G308	G181	9777
G224	G4259	9777
G26	G2098	9778
G224	G4882	9778
G214	G2224	9779
G224	G4956	9779
G63	G3553	9780
G224	G4957	9780
G278	G1563	9781
G224	G5129	9781
G81	G870	9782
G224	G5389	9782
G241	G990	9783
G73	G5417	9783
G4	G1312	9784
G241	G1860	9784
G304	G2440	9785
G241	G3847	9785
G304	G3611	9786
G241	G3972	9786
G265	G2893	9787
G241	G5067	9787
G52	G4901	9788
G241	G5728	9788
G224	G390	9789
G307	G5825	9789
G224	G504	9790
G215	G741	9790
G224	G636	9791
G167	G1315	9791
G224	G891	9792
G142	G5143	9792
G224	G919	9793
G73	G1873	9793
G224	G920	9794
G250	G5106	9794
G224	G950	9795
G307	G1839	9795
G224	G1005	9796
G65	G2944	9796
G224	G1301	9797
G250	G5382	9797
G224	G1678	9798
G65	G5765	9798
G249	G163	9799
G224	G1692	9799
G73	G1725	9800
G224	G1876	9800
G224	G3776	9801
G250	G4977	9801
G224	G4256	9802
G307	G4709	9802
G65	G279	9803
G224	G4382	9803
G158	G2944	9804
G224	G4590	9804
G81	G2454	9805
G224	G4769	9805
G132	G2879	9806
G224	G4869	9806
G265	G961	9807
G224	G4897	9807
G181	G2649	9808
G224	G5432	9808
G241	G44	9809
G234	G5637	9809
G241	G60	9810
G130	G1279	9810
G168	G1349	9811
G241	G1720	9811
G168	G2240	9812
G241	G2376	9812
G241	G2419	9813
G215	G5114	9813
G107	G21	9814
G241	G2544	9814
G241	G2981	9815
G164	G3771	9815
G241	G3107	9816
G76	G4563	9816
G241	G3165	9817
G91	G5279	9817
G102	G698	9818
G241	G3223	9818
G285	G816	9819
G241	G3941	9819
G285	G2194	9820
G241	G3960	9820
G21	G107	9821
G241	G4215	9821
G316	G3582	9822
G241	G4871	9822
G62	G2792	9823
G241	G4908	9823
G241	G4989	9824
G52	G5428	9824
G158	G3068	9825
G241	G5038	9825
G132	G4860	9826
G241	G5458	9826
G279	G3879	9827
G241	G5662	9827
G316	G3714	9828
G241	G5666	9828
G224	G150	9829
G81	G1068	9829
G224	G549	9830
G81	G2737	9830
G224	G1239	9831
G307	G4634	9831
G224	G2280	9832
G81	G4983	9832
G224	G3638	9833
G280	G5799	9833
G178	G413	9834
G224	G3786	9834
G281	G3832	9835
G224	G4996	9835
G21	G4742	9836
G224	G5103	9836
G59	G221	9837
G52	G5619	9837
G59	G318	9838
G132	G460	9838
G279	G65	9839
G59	G1071	9839
G163	G249	9840
G59	G5180	9840
G173	G3142	9841
G59	G5820	9841
G59	G644	9842
G280	G1059	9842
G274	G720	9843
G59	G923	9843
G238	G1002	9844
G59	G1402	9844
G239	G510	9845
G59	G3104	9845
G137	G1971	9846
G59	G4112	9846
G137	G2140	9847
G59	G4354	9847
G285	G2599	9848
G59	G4382	9848
G285	G4268	9849
G59	G4401	9849
G312	G3729	9850
G59	G4545	9850
G308	G5141	9851
G59	G5305	9851
G241	G493	9852
G304	G1286	9852
G241	G541	9853
G18	G854	9853
G241	G563	9854
G316	G5295	9854
G215	G480	9855
G241	G1413	9855
G241	G1510	9856
G308	G2439	9856
G241	G1608	9857
G38	G5554	9857
G91	G1148	9858
G241	G1797	9858
G241	G1870	9859
G91	G3257	9859
G241	G2020	9860
G146	G3548	9860
G241	G2191	9861
G92	G3981	9861
G241	G2536	9862
G212	G5825	9862
G297	G173	9863
G241	G2746	9863
G241	G2829	9864
G173	G3611	9864
G241	G2840	9865
G173	G5350	9865
G183	G393	9866
G241	G3049	9866
G265	G1861	9867
G241	G3162	9867
G312	G918	9868
G241	G3258	9868
G241	G3294	9869
G274	G3448	9869
G185	G3335	9870
G241	G3348	9870
G62	G2145	9871
G241	G3377	9871
G241	G3880	9872
G304	G5846	9872
G241	G4160	9873
G249	G5342	9873
G266	G435	9874
G241	G4233	9874
G241	G4469	9875
G164	G5175	9875
G235	G1897	9876
G241	G4551	9876
G60	G881	9877
G241	G4838	9877
G142	G1119	9878
G241	G4894	9878
G241	G5052	9879
G142	G5810	9879
G99	G306	9880
G241	G5142	9880
G73	G1362	9881
G241	G5424	9881
G321	G4801	9882
G241	G5617	9882
G132	G4271	9883
G241	G5813	9883
G65	G1357	9884
G241	G5837	9884
G241	G229	9885
G279	G2971	9885
G82	G280	9886
G241	G421	9886
G241	G440	9887
G239	G4769	9887
G241	G896	9888
G173	G4441	9888
G241	G1036	9889
G274	G5115	9889
G132	G957	9890
G241	G1067	9890
G241	G2097	9891
G132	G5392	9891
G241	G2630	9892
G92	G5428	9892
G241	G3201	9893
G279	G4554	9893
G241	G3553	9894
G68	G4791	9894
G241	G4052	9895
G132	G5284	9895
G65	G2403	9896
G241	G4725	9896
G126	G1059	9897
G241	G5146	9897
G126	G4065	9898
G241	G5252	9898
G279	G3539	9899
G241	G5701	9899
G280	G82	9900
G241	G5706	9900
G281	G1113	9901
G224	G1419	9901
G241	G1934	9902
G91	G4265	9902
G164	G1447	9903
G318	G4889	9903
G164	G1591	9904
G191	G4624	9904
G164	G2001	9905
G191	G5487	9905
G241	G386	9906
G250	G1992	9906
G313	G2171	9907
G241	G3028	9907
G158	G2484	9908
G241	G3978	9908
G133	G2921	9909
G241	G5294	9909
G318	G3614	9910
G274	G5677	9910
G318	G3901	9911
G191	G4294	9911
G306	G99	9912
G318	G4528	9912
G224	G132	9913
G250	G1987	9913
G224	G200	9914
G68	G3608	9914
G224	G213	9915
G304	G2224	9915
G224	G340	9916
G81	G5183	9916
G191	G371	9917
G159	G986	9917
G224	G622	9918
G62	G2660	9918
G224	G837	9919
G274	G1721	9919
G191	G1200	9920
G274	G1839	9920
G224	G1200	9921
G250	G1966	9921
G224	G1543	9922
G43	G2024	9922
G173	G297	9923
G224	G2106	9923
G224	G2204	9924
G147	G3521	9924
G158	G2077	9925
G224	G2265	9925
G250	G756	9926
G191	G2284	9926
G201	G792	9927
G224	G2785	9927
G85	G1860	9928
G224	G3393	9928
G224	G4232	9929
G3	G4815	9929
G308	G1447	9930
G224	G4503	9930
G137	G1815	9931
G191	G4939	9931
G313	G4544	9932
G191	G5197	9932
G249	G5478	9933
G224	G5586	9933
G22	G2584	9934
G191	G5796	9934
G91	G2584	9935
G224	G5878	9935
G59	G724	9936
G91	G4562	9936
G59	G1096	9937
G91	G5577	9937
G183	G2613	9938
G59	G4756	9938
G318	G465	9939
G183	G4065	9939
G191	G746	9940
G320	G4065	9940
G318	G746	9941
G173	G1563	9941
G318	G2269	9942
G280	G4815	9942
G22	G1803	9943
G318	G5060	9943
G215	G1625	9944
G318	G5853	9944
G318	G1227	9945
G327	G3042	9945
G224	G1343	9946
G164	G4985	9946
G318	G1378	9947
G279	G3842	9947
G163	G507	9948
G318	G1422	9948
G318	G1547	9949
G280	G2718	9949
G224	G1551	9950
G279	G5438	9950
G224	G1599	9951
G215	G3210	9951
G318	G1611	9952
G33	G2545	9952
G224	G1681	9953
G307	G5338	9953
G224	G1798	9954
G91	G2310	9954
G224	G1900	9955
G173	G3494	9955
G224	G2141	9956
G22	G5428	9956
G241	G2099	9957
G224	G2250	9957
G191	G2386	9958
G251	G3154	9958
G191	G2625	9959
G52	G5550	9959
G52	G1530	9960
G224	G2687	9960
G224	G2773	9961
G330	G5075	9961
G92	G2647	9962
G224	G2926	9962
G168	G2823	9963
G224	G3207	9963
G215	G2458	9964
G318	G3294	9964
G224	G3341	9965
G304	G4696	9965
G92	G674	9966
G224	G3421	9966
G318	G3553	9967
G81	G3748	9967
G173	G425	9968
G224	G3944	9968
G224	G3976	9969
G130	G5521	9969
G191	G4744	9970
G204	G5890	9970
G318	G4744	9971
G130	G5945	9971
G219	G4788	9972
G318	G5255	9972
G312	G1062	9973
G224	G5490	9973
G178	G3672	9974
G191	G5730	9974
G316	G1044	9975
G224	G5829	9975
G318	G404	9976
G137	G5704	9976
G318	G1365	9977
G158	G3156	9977
G191	G1869	9978
G47	G4396	9978
G318	G2564	9979
G137	G3913	9979
G178	G2358	9980
G191	G3394	9980
G26	G5028	9981
G191	G5333	9981
G91	G523	9982
G318	G5402	9982
G126	G4443	9983
G191	G5455	9983
G25	G4139	9984
G318	G5793	9984
G59	G241	9985
G215	G4977	9985
G59	G289	9986
G63	G2140	9986
G59	G303	9987
G132	G4035	9987
G59	G574	9988
G168	G4618	9988
G59	G966	9989
G167	G1553	9989
G91	G342	9990
G59	G1395	9990
G59	G1830	9991
G22	G3565	9991
G59	G1859	9992
G91	G5850	9992
G59	G1937	9993
G265	G3097	9993
G59	G1984	9994
G19	G3608	9994
G297	G986	9995
G59	G2203	9995
G81	G869	9996
G59	G2583	9996
G59	G2624	9997
G68	G2882	9997
G59	G3114	9998
G52	G4478	9998
G59	G3448	9999
G278	G3930	9999
G59	G3734	10000
G313	G4618	10000
G52	G3188	10001
G59	G3857	10001
G316	G816	10002
G59	G4046	10002
G252	G1640	10003
G59	G4141	10003
G59	G4202	10004
G178	G5417	10004
G231	G824	10005
G59	G4231	10005
G59	G4517	10006
G231	G5550	10006
G81	G4956	10007
G59	G5807	10007
G231	G1473	10008
G59	G5884	10008
G318	G96	10009
G304	G2698	10009
G224	G379	10010
G16	G5187	10010
G318	G797	10011
G285	G2893	10011
G224	G810	10012
G312	G1306	10012
G224	G869	10013
G252	G2020	10013
G191	G1174	10014
G252	G4142	10014
G224	G1329	10015
G3	G2531	10015
G304	G1553	10016
G191	G2006	10016
G318	G2157	10017
G313	G5926	10017
G281	G351	10018
G191	G2324	10018
G191	G2740	10019
G178	G3032	10019
G318	G2851	10020
G308	G4974	10020
G137	G2367	10021
G191	G2933	10021
G158	G1982	10022
G318	G2962	10022
G167	G1277	10023
G224	G3084	10023
G224	G3176	10024
G91	G5937	10024
G183	G1008	10025
G224	G3453	10025
G224	G3485	10026
G183	G4667	10026
G252	G504	10027
G191	G3516	10027
G279	G1447	10028
G318	G3516	10028
G279	G1621	10029
G224	G3594	10029
G324	G260	10030
G224	G3720	10030
G19	G260	10031
G191	G4714	10031
G304	G1447	10032
G191	G5456	10032
G179	G1704	10033
G191	G5637	10033
G37	G3608	10034
G224	G5740	10034
G324	G5534	10035
G224	G5858	10035
G168	G1215	10036
G191	G5949	10036
G132	G1640	10037
G318	G5949	10037
G191	G39	10038
G81	G3492	10038
G191	G1527	10039
G20	G3744	10039
G191	G1877	10040
G194	G5861	10040
G173	G304	10041
G191	G2150	10041
G191	G2730	10042
G22	G3177	10042
G191	G2737	10043
G91	G5610	10043
G215	G2438	10044
G191	G3942	10044
G126	G3621	10045
G191	G4397	10045
G191	G5388	10046
G278	G5881	10046
G241	G1154	10047
G204	G2367	10047
G241	G1435	10048
G265	G3332	10048
G52	G1722	10049
G241	G2430	10049
G144	G2325	10050
G241	G3243	10050
G130	G937	10051
G241	G4535	10051
G116	G2414	10052
G241	G4817	10052
G241	G1039	10053
G130	G2447	10053
G241	G1850	10054
G130	G2905	10054
G241	G2009	10055
G102	G3453	10055
G241	G2272	10056
G130	G3518	10056
G241	G2561	10057
G137	G3500	10057
G62	G1332	10058
G241	G3932	10058
G63	G2820	10059
G241	G5364	10059
G231	G2824	10060
G241	G5442	10060
G59	G45	10061
G231	G3333	10061
G59	G445	10062
G231	G4612	10062
G59	G1012	10063
G81	G2025	10063
G59	G1753	10064
G85	G5829	10064
G130	G1801	10065
G59	G1940	10065
G59	G2042	10066
G137	G3163	10066
G59	G2223	10067
G249	G656	10068
G59	G2962	10068
G59	G3026	10069
G62	G4881	10069
G3	G2665	10070
G59	G3075	10070
G59	G3196	10071
G173	G3472	10071
G59	G3299	10072
G173	G3766	10072
G59	G4447	10073
G173	G5521	10073
G142	G2796	10074
G59	G4468	10074
G168	G616	10075
G224	G3199	10075
G312	G1333	10076
G224	G4925	10076
G260	G19	10077
G224	G5412	10077
G252	G3904	10078
G59	G4058	10078
G304	G173	10079
G59	G4523	10079
G81	G2008	10080
G59	G5639	10080
G224	G4	10081
G81	G4993	10081
G224	G186	10082
G158	G4253	10082
G260	G324	10083
G224	G1043	10083
G224	G1107	10084
G316	G2188	10084
G224	G3405	10085
G316	G4065	10085
G21	G1112	10086
G224	G3783	10086
G132	G2439	10087
G224	G4229	10087
G96	G4291	10088
G224	G5125	10088
G132	G2486	10089
G224	G5524	10089
G224	G1085	10090
G132	G2924	10090
G224	G1263	10091
G312	G2351	10091
G224	G1642	10092
G125	G3514	10092
G279	G1608	10093
G224	G1803	10093
G224	G2076	10094
G252	G2409	10094
G224	G2268	10095
G308	G4934	10095
G224	G2358	10096
G68	G3518	10096
G224	G2381	10097
G91	G2718	10097
G278	G464	10098
G224	G2807	10098
G224	G2812	10099
G304	G3257	10099
G224	G2871	10100
G231	G3500	10100
G91	G2484	10101
G224	G3024	10101
G224	G3499	10102
G52	G5498	10102
G183	G1987	10103
G224	G3782	10103
G224	G3905	10104
G68	G5448	10104
G282	G1979	10105
G224	G4530	10105
G52	G4851	10106
G224	G5864	10106
G241	G53	10107
G81	G2181	10107
G241	G94	10108
G181	G281	10108
G241	G419	10109
G66	G4821	10109
G241	G570	10110
G307	G632	10110
G241	G719	10111
G52	G5573	10111
G104	G586	10112
G241	G871	10112
G241	G962	10113
G95	G3101	10113
G132	G313	10114
G241	G2346	10114
G210	G565	10115
G241	G3106	10115
G241	G3161	10116
G132	G4040	10116
G51	G2032	10117
G241	G3259	10117
G51	G3564	10118
G241	G3615	10118
G241	G3738	10119
G168	G4294	10119
G307	G1119	10120
G241	G4141	10120
G241	G4360	10121
G307	G4452	10121
G178	G870	10122
G241	G4423	10122
G285	G308	10123
G241	G4513	10123
G241	G61	10124
G313	G215	10124
G241	G110	10125
G307	G2443	10125
G241	G453	10126
G319	G5757	10126
G241	G864	10127
G304	G4478	10127
G241	G955	10128
G312	G3385	10128
G241	G1087	10129
G215	G5391	10129
G241	G1315	10130
G312	G2585	10130
G254	G1070	10131
G241	G1481	10131
G241	G1486	10132
G91	G4234	10132
G313	G399	10133
G241	G1512	10133
G241	G1888	10134
G47	G5892	10134
G241	G1996	10135
G330	G3365	10135
G241	G2096	10136
G204	G2613	10136
G241	G2104	10137
G313	G2698	10137
G241	G2335	10138
G313	G2727	10138
G215	G313	10139
G241	G2504	10139
G241	G2631	10140
G285	G4040	10140
G281	G2490	10141
G241	G2648	10141
G241	G2923	10142
G330	G3923	10142
G231	G1370	10143
G241	G3332	10143
G308	G285	10144
G241	G3416	10144
G241	G3493	10145
G81	G4340	10145
G281	G181	10146
G241	G3560	10146
G313	G132	10147
G241	G3626	10147
G132	G1783	10148
G241	G3837	10148
G279	G2482	10149
G241	G3859	10149
G241	G4056	10150
G279	G5143	10150
G137	G2108	10151
G241	G4139	10151
G47	G1581	10152
G241	G4359	10152
G163	G4324	10153
G241	G4405	10153
G316	G2689	10154
G241	G4574	10154
G308	G1255	10155
G241	G4690	10155
G241	G4733	10156
G308	G4963	10156
G241	G4955	10157
G152	G5446	10157
G241	G5086	10158
G265	G5329	10158
G103	G1440	10159
G241	G5231	10159
G73	G3553	10160
G241	G5497	10160
G102	G3448	10161
G241	G5546	10161
G65	G558	10162
G241	G5625	10162
G68	G1563	10163
G241	G5678	10163
G297	G2649	10164
G241	G5792	10164
G271	G4094	10165
G241	G5894	10165
G216	G5277	10166
G241	G5914	10166
G224	G368	10167
G278	G5853	10167
G224	G399	10168
G73	G4501	10168
G224	G580	10169
G251	G4726	10169
G224	G1186	10170
G278	G5143	10170
G91	G1576	10171
G224	G2253	10171
G96	G300	10172
G224	G3163	10172
G164	G2347	10173
G224	G4247	10173
G224	G5304	10174
G330	G5447	10174
G95	G3845	10175
G224	G5763	10175
G130	G2490	10176
G224	G5831	10176
G59	G297	10177
G304	G5735	10177
G59	G1281	10178
G249	G2052	10178
G59	G1988	10179
G330	G5892	10179
G33	G476	10180
G59	G3460	10180
G59	G3931	10181
G289	G5432	10181
G173	G1227	10182
G59	G4459	10182
G3	G4282	10183
G59	G4614	10183
G204	G1353	10184
G59	G4725	10184
G159	G2820	10185
G59	G5829	10185
G241	G1634	10186
G280	G5172	10186
G59	G133	10187
G178	G1807	10187
G59	G1159	10188
G178	G4860	10188
G3	G858	10189
G59	G1367	10189
G312	G542	10190
G59	G1523	10190
G59	G1599	10191
G279	G2008	10191
G59	G2250	10192
G81	G2950	10192
G239	G805	10193
G59	G2811	10193
G59	G3341	10194
G137	G3719	10194
G300	G96	10195
G59	G3689	10195
G279	G2232	10196
G59	G3888	10196
G252	G3268	10197
G59	G4652	10197
G141	G2518	10198
G59	G4669	10198
G104	G4843	10199
G59	G4914	10199
G241	G235	10200
G280	G5405	10200
G241	G373	10201
G279	G2159	10201
G241	G381	10202
G279	G2458	10202
G241	G609	10203
G308	G4679	10203
G241	G1021	10204
G308	G5859	10204
G241	G1044	10205
G163	G1714	10205
G241	G1728	10206
G47	G4585	10206
G241	G1928	10207
G313	G3326	10207
G241	G2085	10208
G252	G4871	10208
G22	G2145	10209
G241	G2328	10209
G241	G2432	10210
G91	G5228	10210
G297	G316	10211
G241	G2575	10211
G241	G2600	10212
G306	G3031	10212
G68	G2689	10213
G241	G2689	10213
G168	G1621	10214
G241	G3069	10214
G92	G3104	10215
G241	G3550	10215
G214	G1148	10216
G241	G3656	10216
G241	G3900	10217
G183	G5408	10217
G265	G2711	10218
G241	G4039	10218
G241	G4348	10219
G324	G5538	10219
G22	G1121	10220
G241	G4488	10220
G241	G4583	10221
G91	G5532	10221
G241	G4694	10222
G312	G4934	10222
G188	G618	10223
G241	G5346	10223
G224	G887	10224
G65	G1080	10224
G191	G2573	10225
G313	G3020	10225
G318	G2573	10226
G274	G4977	10226
G250	G2562	10227
G224	G3152	10227
G22	G2295	10228
G224	G5000	10228
G241	G666	10229
G285	G4872	10229
G241	G1189	10230
G307	G2302	10230
G307	G4980	10231
G241	G5504	10231
G318	G412	10232
G135	G3564	10232
G191	G459	10233
G52	G1110	10233
G204	G1130	10234
G191	G3344	10234
G142	G1581	10235
G318	G3344	10235
G215	G3785	10236
G318	G4637	10236
G250	G158	10237
G191	G5116	10237
G241	G230	10238
G20	G3942	10238
G241	G933	10239
G280	G1146	10239
G102	G1008	10240
G241	G3067	10240
G241	G5478	10241
G11	G5844	10241
G224	G403	10242
G94	G911	10242
G224	G740	10243
G313	G1600	10243
G224	G1096	10244
G280	G1847	10244
G224	G1442	10245
G307	G1630	10245
G250	G280	10246
G318	G1595	10246
G224	G1761	10247
G92	G5376	10247
G241	G538	10248
G224	G2015	10248
G82	G65	10249
G224	G2343	10249
G173	G1803	10250
G224	G2932	10250
G252	G2361	10251
G224	G3711	10251
G260	G3494	10252
G224	G3898	10252
G224	G4372	10253
G132	G5428	10253
G65	G82	10254
G191	G4780	10254
G280	G250	10255
G224	G5018	10255
G59	G1044	10256
G281	G1179	10256
G59	G1875	10257
G132	G2224	10257
G59	G2501	10258
G250	G3494	10258
G59	G3080	10259
G65	G4803	10259
G279	G3863	10260
G59	G5183	10260
G279	G4484	10261
G59	G5196	10261
G279	G5630	10262
G59	G5656	10262
G191	G119	10263
G285	G3685	10263
G318	G119	10264
G132	G2232	10264
G318	G386	10265
G250	G1682	10265
G263	G2572	10266
G191	G3435	10266
G191	G3442	10267
G65	G4135	10267
G318	G3865	10268
G68	G4238	10268
G81	G1349	10269
G191	G4518	10269
G158	G250	10270
G318	G4943	10270
G224	G25	10271
G158	G4775	10271
G224	G237	10272
G249	G1491	10272
G224	G269	10273
G65	G2301	10273
G224	G1126	10274
G250	G2836	10274
G224	G1264	10275
G250	G3482	10275
G224	G1286	10276
G133	G2789	10276
G224	G1666	10277
G43	G4086	10277
G224	G1668	10278
G274	G4751	10278
G224	G1777	10279
G103	G4891	10279
G224	G1910	10280
G250	G2721	10280
G318	G2197	10281
G250	G2792	10281
G224	G2213	10282
G168	G5177	10282
G316	G297	10283
G318	G2405	10283
G308	G778	10284
G224	G2469	10284
G25	G477	10285
G224	G2513	10285
G224	G2577	10286
G68	G4966	10286
G224	G2603	10287
G215	G4029	10287
G224	G3117	10288
G222	G3187	10288
G224	G3133	10289
G183	G5597	10289
G179	G2196	10290
G224	G3442	10290
G224	G3480	10291
G214	G4044	10291
G94	G1185	10292
G318	G3491	10292
G168	G2075	10293
G191	G3674	10293
G330	G889	10294
G191	G3710	10294
G316	G3627	10295
G224	G3985	10295
G173	G1813	10296
G224	G4678	10296
G191	G4785	10297
G252	G5093	10297
G224	G4788	10298
G307	G4902	10298
G239	G2835	10299
G318	G4918	10299
G231	G2804	10300
G224	G5121	10300
G191	G5310	10301
G231	G5452	10301
G60	G3289	10302
G224	G5531	10302
G313	G3353	10303
G224	G5919	10303
G102	G4111	10304
G224	G5927	10304
G318	G430	10305
G55	G5685	10305
G318	G513	10306
G142	G1279	10306
G318	G1794	10307
G159	G2906	10307
G51	G572	10308
G191	G2366	10308
G279	G1787	10309
G318	G2522	10309
G159	G2716	10310
G318	G2889	10310
G159	G3280	10311
G191	G3298	10311
G279	G3627	10312
G318	G3738	10312
G318	G4439	10313
G22	G4477	10313
G308	G215	10314
G318	G4748	10314
G159	G5140	10315
G318	G5414	10315
G178	G511	10316
G318	G5451	10316
G59	G1038	10317
G178	G2911	10317
G59	G1077	10318
G132	G5859	10318
G59	G1652	10319
G68	G5881	10319
G168	G637	10320
G59	G1730	10320
G59	G1809	10321
G316	G2020	10321
G59	G1887	10322
G265	G5052	10322
G59	G2039	10323
G206	G5434	10323
G168	G2153	10324
G59	G2318	10324
G59	G2772	10325
G179	G5181	10325
G3	G2906	10326
G59	G3125	10326
G59	G3429	10327
G173	G3555	10327
G215	G308	10328
G59	G3714	10328
G307	G1342	10329
G59	G3849	10329
G137	G435	10330
G59	G4245	10330
G141	G736	10331
G59	G4353	10331
G68	G351	10332
G59	G4677	10332
G59	G4697	10333
G308	G5143	10333
G312	G2159	10334
G59	G4771	10334
G137	G2804	10335
G59	G5193	10335
G59	G5518	10336
G137	G5572	10336
G81	G4479	10337
G59	G5697	10337
G158	G1971	10338
G59	G5892	10338
G158	G5524	10339
G59	G5939	10339
G191	G17	10340
G250	G3066	10340
G318	G191	10341
G178	G1465	10341
G224	G305	10342
G178	G4247	10342
G224	G341	10343
G285	G4910	10343
G191	G378	10344
G252	G819	10344
G224	G474	10345
G308	G756	10345
G191	G653	10346
G91	G2783	10346
G318	G747	10347
G132	G2181	10347
G297	G401	10348
G224	G883	10348
G191	G1029	10349
G94	G2101	10349
G318	G1173	10350
G312	G3787	10350
G224	G1222	10351
G167	G2684	10351
G191	G1235	10352
G92	G2830	10352
G318	G1351	10353
G168	G3820	10353
G318	G1433	10354
G92	G5068	10354
G224	G1465	10355
G168	G5068	10355
G224	G1558	10356
G279	G4035	10356
G22	G252	10357
G318	G1669	10357
G191	G1943	10358
G22	G3294	10358
G191	G1991	10359
G279	G2783	10359
G278	G800	10360
G191	G3205	10360
G318	G3205	10361
G62	G5937	10361
G304	G1554	10362
G224	G3317	10362
G241	G460	10363
G224	G3835	10363
G224	G3910	10364
G120	G4682	10364
G191	G4064	10365
G312	G4618	10365
G91	G889	10366
G318	G4838	10366
G164	G720	10367
G224	G4920	10367
G126	G1530	10368
G224	G4932	10368
G95	G368	10369
G224	G5203	10369
G173	G1912	10370
G224	G5206	10370
G252	G1912	10371
G224	G5332	10371
G173	G4476	10372
G224	G5435	10372
G173	G5085	10373
G224	G5548	10373
G254	G5677	10374
G318	G5907	10374
G191	G250	10375
G52	G3565	10375
G191	G254	10376
G235	G5167	10376
G318	G1891	10377
G63	G3450	10377
G330	G1336	10378
G318	G2880	10378
G191	G2977	10379
G304	G3806	10379
G191	G3145	10380
G204	G3787	10380
G3	G439	10381
G318	G3931	10381
G312	G3297	10382
G191	G4087	10382
G308	G3818	10383
G191	G4459	10383
G241	G417	10384
G126	G1534	10384
G241	G498	10385
G206	G2992	10385
G241	G1605	10386
G285	G2020	10386
G210	G811	10387
G241	G1828	10387
G241	G1975	10388
G33	G4694	10388
G241	G2715	10389
G308	G5795	10389
G241	G3517	10390
G204	G4379	10390
G304	G1870	10391
G241	G4105	10391
G252	G22	10392
G241	G4973	10392
G241	G5153	10393
G252	G5620	10393
G59	G374	10394
G3	G5121	10394
G59	G1372	10395
G316	G1542	10395
G68	G524	10396
G59	G1611	10396
G59	G1743	10397
G3	G4602	10397
G59	G3154	10398
G308	G5934	10398
G285	G1289	10399
G59	G4406	10399
G132	G2652	10400
G59	G4900	10400
G241	G57	10401
G137	G4360	10401
G241	G917	10402
G279	G4997	10402
G241	G1407	10403
G281	G2031	10403
G241	G1421	10404
G281	G2182	10404
G241	G3025	10405
G157	G3357	10405
G241	G3398	10406
G183	G3958	10406
G214	G1179	10407
G241	G3822	10407
G173	G4443	10408
G241	G5167	10408
G59	G3082	10409
G278	G3994	10409
G278	G3748	10410
G59	G4893	10410
G241	G177	10411
G64	G2372	10411
G241	G442	10412
G31	G997	10412
G241	G512	10413
G280	G1600	10413
G241	G596	10414
G252	G4094	10414
G98	G390	10415
G241	G777	10415
G241	G779	10416
G81	G2689	10416
G241	G816	10417
G31	G1787	10417
G241	G824	10418
G215	G2098	10418
G91	G748	10419
G241	G1267	10419
G241	G1357	10420
G91	G4031	10420
G60	G1583	10421
G241	G1586	10421
G167	G1543	10422
G241	G1607	10422
G241	G1747	10423
G279	G5391	10423
G307	G210	10424
G241	G1867	10424
G169	G627	10425
G241	G1994	10425
G168	G2166	10426
G241	G2427	10426
G185	G96	10427
G241	G2581	10427
G297	G1603	10428
G241	G2623	10428
G164	G2078	10429
G241	G2807	10429
G92	G2665	10430
G241	G2967	10430
G91	G2644	10431
G241	G2984	10431
G241	G3629	10432
G265	G5471	10432
G313	G2307	10433
G241	G3691	10433
G52	G2192	10434
G241	G3853	10434
G307	G697	10435
G241	G4022	10435
G167	G1235	10436
G241	G4024	10436
G52	G814	10437
G241	G4444	10437
G316	G874	10438
G241	G4509	10438
G241	G4542	10439
G316	G4968	10439
G73	G4152	10440
G241	G4701	10440
G191	G516	10441
G241	G4807	10441
G91	G2491	10442
G241	G4999	10442
G307	G4379	10443
G241	G5020	10443
G304	G334	10444
G241	G5077	10444
G125	G938	10445
G241	G5267	10445
G130	G720	10446
G241	G5481	10446
G102	G1856	10447
G241	G5483	10447
G312	G783	10448
G241	G5502	10448
G271	G3553	10449
G241	G5553	10449
G191	G1121	10450
G241	G5784	10450
G265	G3099	10451
G241	G5790	10451
G173	G1287	10452
G241	G5794	10452
G241	G142	10453
G173	G2684	10453
G241	G203	10454
G279	G4117	10454
G241	G520	10455
G252	G4816	10455
G241	G583	10456
G173	G5426	10456
G241	G826	10457
G3	G1693	10457
G241	G1630	10458
G3	G5555	10458
G241	G2051	10459
G3	G5850	10459
G96	G185	10460
G241	G2219	10460
G285	G2075	10461
G241	G2774	10461
G285	G783	10462
G241	G2959	10462
G312	G2008	10463
G241	G2989	10463
G210	G307	10464
G241	G3541	10464
G241	G3603	10465
G178	G5235	10465
G178	G2439	10466
G241	G3744	10466
G173	G2796	10467
G241	G3842	10467
G281	G698	10468
G241	G4891	10468
G52	G2258	10469
G241	G5013	10469
G137	G2893	10470
G241	G5180	10470
G59	G6	10471
G132	G5201	10471
G59	G1100	10472
G285	G2924	10472
G312	G1286	10473
G59	G1528	10473
G308	G2188	10474
G59	G2483	10474
G59	G3381	10475
G168	G4946	10475
G59	G3656	10476
G137	G5672	10476
G308	G3517	10477
G59	G4153	10477
G26	G507	10478
G59	G4208	10478
G102	G2258	10479
G59	G4348	10479
G168	G178	10480
G59	G4694	10480
G59	G4828	10481
G51	G4834	10481
G92	G1419	10482
G59	G4902	10482
G279	G3145	10483
G59	G5282	10483
G275	G266	10484
G241	G3591	10484
G183	G4452	10485
G224	G5923	10485
G224	G1047	10486
G25	G5298	10486
G224	G1406	10487
G233	G5115	10487
G52	G2082	10488
G224	G2188	10488
G224	G2377	10489
G52	G4534	10489
G132	G600	10490
G224	G2434	10490
G224	G2556	10491
G33	G5392	10491
G224	G3123	10492
G62	G5392	10492
G52	G2893	10493
G224	G3768	10493
G254	G350	10494
G224	G3818	10494
G22	G1287	10495
G224	G5315	10495
G224	G109	10496
G91	G2080	10496
G224	G235	10497
G91	G2781	10497
G224	G314	10498
G96	G5399	10498
G224	G568	10499
G132	G5704	10499
G224	G788	10500
G92	G1846	10500
G224	G1009	10501
G168	G3559	10501
G224	G1534	10502
G20	G3657	10502
G224	G1823	10503
G204	G3621	10503
G304	G957	10504
G224	G1941	10504
G304	G1543	10505
G224	G1979	10505
G224	G2192	10506
G249	G3787	10506
G224	G2817	10507
G180	G2885	10507
G173	G1352	10508
G224	G2974	10508
G3	G1524	10509
G224	G3478	10509
G285	G2151	10510
G224	G3916	10510
G266	G275	10511
G224	G4065	10511
G271	G2080	10512
G224	G4727	10512
G102	G1356	10513
G224	G5190	10513
G173	G3123	10514
G224	G5699	10514
G316	G460	10515
G224	G5780	10515
G59	G107	10516
G304	G1653	10516
G59	G794	10517
G304	G2576	10517
G59	G1642	10518
G249	G4963	10518
G59	G1770	10519
G316	G4335	10519
G52	G1062	10520
G59	G2211	10520
G132	G811	10521
G59	G2234	10521
G59	G2382	10522
G132	G5175	10522
G59	G2653	10523
G62	G4301	10523
G59	G2749	10524
G73	G5413	10524
G132	G1353	10525
G59	G4025	10525
G312	G2358	10526
G59	G4749	10526
G224	G130	10527
G280	G525	10527
G224	G511	10528
G280	G635	10528
G224	G525	10529
G239	G657	10529
G224	G540	10530
G3	G1860	10530
G224	G968	10531
G3	G4236	10531
G224	G1101	10532
G47	G4788	10532
G224	G1128	10533
G163	G5573	10533
G178	G168	10534
G224	G1288	10534
G224	G1772	10535
G316	G2011	10535
G224	G2004	10536
G239	G3577	10536
G224	G2105	10537
G308	G2225	10537
G224	G2831	10538
G308	G5890	10538
G224	G3757	10539
G178	G5319	10539
G224	G3977	10540
G219	G4977	10540
G94	G870	10541
G224	G4193	10541
G22	G3123	10542
G224	G5403	10542
G63	G3981	10543
G224	G5493	10543
G62	G4815	10544
G224	G5750	10544
G241	G459	10545
G65	G4443	10545
G241	G3409	10546
G231	G3798	10546
G183	G1186	10547
G241	G1538	10547
G135	G1123	10548
G241	G1930	10548
G59	G1393	10549
G102	G5093	10549
G59	G1968	10550
G137	G4797	10550
G52	G2181	10551
G59	G2370	10551
G96	G281	10552
G59	G4285	10552
G52	G2969	10553
G59	G5160	10553
G52	G4567	10554
G59	G5244	10554
G235	G4588	10555
G59	G5714	10555
G318	G3200	10556
G201	G3448	10556
G195	G280	10557
G224	G3867	10557
G59	G121	10558
G299	G4860	10558
G59	G2049	10559
G296	G3031	10559
G183	G1148	10560
G59	G2918	10560
G102	G280	10561
G59	G4621	10561
G191	G1898	10562
G102	G2844	10562
G173	G752	10563
G318	G3243	10563
G304	G1912	10564
G191	G3572	10564
G304	G2454	10565
G191	G4520	10565
G92	G1287	10566
G318	G4520	10566
G168	G2781	10567
G318	G4800	10567
G224	G430	10568
G191	G4534	10568
G224	G1045	10569
G330	G2744	10569
G318	G1284	10570
G92	G1765	10570
G224	G2052	10571
G285	G3981	10571
G62	G2052	10572
G318	G2692	10572
G224	G3291	10573
G62	G3548	10573
G224	G5301	10574
G126	G5593	10574
G313	G85	10575
G224	G5581	10575
G241	G139	10576
G191	G2984	10576
G241	G313	10577
G252	G5696	10577
G241	G2647	10578
G173	G5706	10578
G241	G3090	10579
G266	G4379	10579
G130	G2610	10580
G241	G3253	10580
G241	G3418	10581
G104	G4897	10581
G85	G313	10582
G241	G3483	10582
G204	G1119	10583
G241	G5194	10583
G318	G457	10584
G204	G4452	10584
G318	G3291	10585
G204	G5434	10585
G85	G1761	10586
G191	G4195	10586
G147	G2710	10587
G318	G4244	10587
G318	G83	10588
G178	G2355	10588
G191	G472	10589
G312	G3331	10589
G191	G499	10590
G130	G2202	10590
G280	G102	10591
G318	G812	10591
G191	G1451	10592
G280	G4585	10592
G224	G1492	10593
G178	G5572	10593
G191	G1584	10594
G47	G4716	10594
G224	G1632	10595
G173	G3744	10595
G3	G1512	10596
G224	G1649	10596
G191	G1803	10597
G3	G5881	10597
G280	G195	10598
G318	G1965	10598
G224	G2048	10599
G239	G3785	10599
G318	G2082	10600
G330	G4514	10600
G313	G533	10601
G224	G2172	10601
G279	G1146	10602
G224	G2464	10602
G239	G698	10603
G224	G2820	10603
G281	G96	10604
G224	G2843	10604
G224	G3023	10605
G3	G4331	10605
G280	G1390	10606
G224	G3044	10606
G239	G528	10607
G224	G3908	10607
G312	G2034	10608
G224	G4083	10608
G239	G973	10609
G191	G4110	10609
G96	G2958	10610
G224	G4293	10610
G178	G3337	10611
G224	G4505	10611
G178	G3991	10612
G224	G4551	10612
G178	G1342	10613
G191	G4566	10613
G224	G4611	10614
G304	G5565	10614
G308	G2202	10615
G191	G5052	10615
G64	G3444	10616
G224	G5066	10616
G297	G2944	10617
G224	G5495	10617
G110	G2351	10618
G191	G5737	10618
G104	G5518	10619
G224	G5738	10619
G241	G258	10620
G47	G3861	10620
G241	G681	10621
G132	G4429	10621
G241	G1297	10622
G215	G5513	10622
G241	G1363	10623
G212	G2224	10623
G164	G565	10624
G241	G1912	10624
G241	G3680	10625
G231	G4718	10625
G167	G2580	10626
G241	G3861	10626
G241	G4473	10627
G278	G5746	10627
G63	G313	10628
G241	G5533	10628
G318	G604	10629
G91	G2386	10629
G318	G814	10630
G91	G3730	10630
G318	G1192	10631
G307	G4319	10631
G191	G1741	10632
G316	G3748	10632
G318	G3076	10633
G3	G5597	10633
G191	G3534	10634
G164	G4884	10634
G73	G1912	10635
G318	G3581	10635
G318	G4238	10636
G73	G5456	10636
G249	G2572	10637
G318	G4626	10637
G126	G1110	10638
G191	G4649	10638
G59	G216	10639
G307	G313	10639
G59	G253	10640
G274	G565	10640
G59	G493	10641
G313	G4743	10641
G59	G563	10642
G313	G5811	10642
G59	G587	10643
G250	G5093	10643
G59	G656	10644
G91	G4521	10644
G59	G1069	10645
G22	G5117	10645
G59	G1150	10646
G68	G5795	10646
G59	G1424	10647
G289	G4297	10647
G73	G604	10648
G59	G1608	10648
G73	G1042	10649
G59	G1718	10649
G59	G1903	10650
G73	G3177	10650
G59	G2064	10651
G168	G3748	10651
G59	G2076	10652
G102	G3210	10652
G59	G2109	10653
G102	G3984	10653
G59	G2247	10654
G73	G2499	10654
G59	G2261	10655
G250	G2934	10655
G59	G2340	10656
G73	G4845	10656
G59	G2491	10657
G168	G4950	10657
G249	G62	10658
G59	G2586	10658
G164	G1101	10659
G59	G2746	10659
G59	G2990	10660
G250	G5284	10660
G62	G249	10661
G59	G3162	10661
G239	G642	10662
G59	G3646	10662
G215	G3277	10663
G59	G3876	10663
G59	G4057	10664
G307	G5295	10664
G250	G3020	10665
G59	G4080	10665
G73	G4112	10666
G59	G4609	10666
G137	G1807	10667
G59	G4650	10667
G274	G4791	10668
G59	G4794	10668
G22	G464	10669
G59	G5187	10669
G59	G5291	10670
G73	G5376	10670
G279	G2047	10671
G59	G5424	10671
G59	G5604	10672
G21	G5808	10672
G191	G344	10673
G132	G360	10673
G224	G355	10674
G201	G1807	10674
G191	G585	10675
G201	G5575	10675
G318	G856	10676
G130	G1542	10676
G224	G1132	10677
G304	G1279	10677
G224	G1237	10678
G304	G4348	10678
G191	G1248	10679
G109	G1590	10679
G73	G1419	10680
G191	G1859	10680
G191	G1957	10681
G250	G2516	10681
G318	G2355	10682
G65	G4238	10682
G318	G2748	10683
G321	G4807	10683
G224	G2940	10684
G81	G3310	10684
G191	G2980	10685
G280	G3879	10685
G133	G2637	10686
G318	G2980	10686
G224	G3057	10687
G274	G5514	10687
G280	G632	10688
G318	G3250	10688
G280	G2855	10689
G224	G3353	10689
G224	G3473	10690
G285	G5597	10690
G126	G1327	10691
G224	G4608	10691
G126	G4934	10692
G318	G5140	10692
G274	G795	10693
G318	G5597	10693
G313	G307	10694
G191	G5707	10694
G313	G5183	10695
G318	G5707	10695
G313	G63	10696
G224	G5855	10696
G313	G5181	10697
G318	G5884	10697
G191	G6	10698
G252	G1398	10698
G191	G58	10699
G312	G2098	10699
G191	G804	10700
G125	G955	10700
G318	G804	10701
G304	G1971	10701
G191	G811	10702
G168	G2777	10702
G191	G831	10703
G3	G1062	10703
G318	G1100	10704
G308	G5847	10704
G318	G1546	10705
G313	G3697	10705
G318	G1847	10706
G158	G5771	10706
G191	G2328	10707
G214	G3020	10707
G191	G3550	10708
G214	G5137	10708
G318	G3550	10709
G22	G4092	10709
G215	G3748	10710
G191	G4183	10710
G81	G2457	10711
G318	G4183	10711
G164	G2453	10712
G191	G4488	10712
G169	G3382	10713
G191	G4826	10713
G91	G4130	10714
G318	G5106	10714
G179	G1678	10715
G191	G5896	10715
G59	G1868	10716
G91	G4775	10716
G59	G2058	10717
G92	G4459	10717
G168	G1554	10718
G59	G2236	10718
G59	G2279	10719
G92	G2381	10719
G81	G1223	10720
G59	G3557	10720
G59	G3574	10721
G327	G4678	10721
G215	G582	10722
G59	G3979	10722
G59	G4509	10723
G312	G4743	10723
G59	G4742	10724
G312	G5524	10724
G18	G1373	10725
G59	G4818	10725
G215	G2649	10726
G59	G5191	10726
G202	G745	10727
G59	G5364	10727
G320	G4863	10728
G59	G5652	10728
G241	G467	10729
G239	G4977	10729
G241	G477	10730
G279	G2585	10730
G241	G543	10731
G280	G3738	10731
G241	G561	10732
G22	G2771	10732
G241	G1061	10733
G91	G4648	10733
G279	G998	10734
G241	G1146	10734
G241	G1409	10735
G265	G2771	10735
G241	G1522	10736
G265	G2901	10736
G241	G1637	10737
G181	G5847	10737
G68	G231	10738
G241	G1673	10738
G68	G1473	10739
G241	G1796	10739
G241	G2160	10740
G168	G4376	10740
G241	G2271	10741
G168	G5149	10741
G279	G2134	10742
G241	G2314	10742
G281	G350	10743
G241	G2492	10743
G241	G2950	10744
G52	G3297	10744
G241	G2982	10745
G178	G5859	10745
G241	G3177	10746
G168	G5407	10746
G85	G2817	10747
G241	G3373	10747
G241	G3754	10748
G85	G5793	10748
G231	G68	10749
G241	G3780	10749
G304	G2533	10750
G241	G3808	10750
G304	G3555	10751
G241	G3864	10751
G173	G1906	10752
G241	G4019	10752
G266	G2648	10753
G241	G4080	10753
G285	G2854	10754
G241	G4318	10754
G241	G4476	10755
G178	G5158	10755
G62	G1148	10756
G241	G4501	10756
G250	G4346	10757
G241	G4627	10757
G250	G2826	10758
G241	G4726	10758
G3	G3220	10759
G241	G4841	10759
G241	G4890	10760
G3	G5601	10760
G300	G2659	10761
G241	G5162	10761
G304	G358	10762
G241	G5369	10762
G158	G368	10763
G241	G5382	10763
G316	G3766	10764
G241	G5548	10764
G178	G5029	10765
G241	G5648	10765
G279	G3894	10766
G241	G5711	10766
G173	G2824	10767
G241	G5793	10767
G241	G246	10768
G62	G2387	10768
G214	G582	10769
G241	G869	10769
G241	G887	10770
G92	G3257	10770
G241	G964	10771
G168	G3257	10771
G241	G1380	10772
G316	G4959	10772
G91	G635	10773
G241	G1581	10773
G241	G1690	10774
G22	G4720	10774
G241	G1907	10775
G164	G3823	10775
G241	G2137	10776
G132	G3104	10776
G262	G1075	10777
G241	G2199	10777
G241	G2212	10778
G132	G5158	10778
G241	G2450	10779
G168	G5324	10779
G241	G2496	10780
G20	G5583	10780
G279	G285	10781
G241	G2501	10781
G241	G2769	10782
G278	G5129	10782
G33	G621	10783
G241	G2863	10783
G304	G2309	10784
G241	G3176	10784
G241	G3439	10785
G231	G4657	10785
G219	G2761	10786
G241	G3485	10786
G241	G4243	10787
G279	G4618	10787
G91	G3116	10788
G241	G4415	10788
G279	G2194	10789
G241	G5059	10789
G266	G1070	10790
G241	G5235	10790
G321	G450	10791
G241	G5509	10791
G279	G1215	10792
G241	G5740	10792
G59	G850	10793
G68	G1327	10793
G59	G1194	10794
G324	G3467	10794
G59	G1702	10795
G312	G4802	10795
G132	G1792	10796
G59	G2401	10796
G59	G2955	10797
G68	G3333	10797
G68	G3476	10798
G59	G5013	10798
G173	G3163	10799
G59	G5104	10799
G52	G4067	10800
G59	G5273	10800
G241	G1405	10801
G191	G1873	10801
G224	G417	10802
G52	G783	10802
G224	G784	10803
G183	G2391	10803
G231	G1776	10804
G224	G5898	10804
G241	G784	10805
G60	G2654	10805
G59	G177	10806
G304	G1022	10806
G59	G3386	10807
G304	G4469	10807
G59	G4426	10808
G158	G4679	10808
G168	G4140	10809
G59	G4586	10809
G224	G1476	10810
G312	G5536	10810
G224	G1934	10811
G142	G2584	10811
G224	G2212	10812
G312	G4135	10812
G168	G1306	10813
G224	G2786	10813
G224	G3283	10814
G168	G5586	10814
G224	G3663	10815
G3	G5016	10815
G224	G3752	10816
G173	G4044	10816
G85	G4974	10817
G224	G5234	10817
G173	G3352	10818
G224	G5696	10818
G224	G499	10819
G279	G5854	10819
G224	G642	10820
G47	G1357	10820
G224	G1114	10821
G137	G4872	10821
G224	G1226	10822
G271	G1608	10822
G304	G878	10823
G224	G1477	10823
G137	G350	10824
G224	G1661	10824
G224	G2072	10825
G254	G3517	10825
G224	G2090	10826
G178	G4082	10826
G224	G2293	10827
G52	G2648	10827
G285	G279	10828
G224	G2964	10828
G224	G3445	10829
G178	G3744	10829
G279	G698	10830
G224	G3994	10830
G252	G789	10831
G224	G5142	10831
G132	G1853	10832
G59	G2513	10832
G59	G2615	10833
G132	G3127	10833
G59	G2783	10834
G158	G3791	10834
G59	G3414	10835
G64	G3823	10835
G30	G3448	10836
G59	G5381	10836
G224	G391	10837
G313	G5098	10837
G116	G305	10838
G224	G487	10838
G224	G539	10839
G167	G752	10839
G22	G516	10840
G224	G647	10840
G224	G799	10841
G60	G3448	10841
G313	G158	10842
G224	G1591	10842
G81	G582	10843
G224	G1675	10843
G224	G2113	10844
G52	G5746	10844
G265	G858	10845
G224	G2256	10845
G224	G2945	10846
G252	G3548	10846
G132	G1149	10847
G224	G4294	10847
G167	G2449	10848
G224	G4573	10848
G312	G1971	10849
G224	G5209	10849
G312	G2339	10850
G224	G5327	10850
G52	G4493	10851
G224	G5341	10851
G281	G1880	10852
G224	G5509	10852
G19	G671	10853
G224	G5691	10853
G322	G3722	10854
G224	G5913	10854
G241	G3637	10855
G142	G4335	10855
G313	G1992	10856
G241	G3665	10856
G59	G3129	10857
G278	G3453	10857
G279	G734	10858
G59	G3283	10858
G59	G3296	10859
G252	G4906	10859
G206	G204	10860
G59	G3369	10860
G59	G4068	10861
G19	G4982	10861
G59	G4686	10862
G241	G5201	10862
G95	G5329	10863
G59	G5380	10863
G307	G3142	10864
G59	G5935	10864
G241	G667	10865
G304	G5792	10865
G181	G640	10866
G241	G841	10866
G241	G1629	10867
G85	G2151	10867
G241	G2780	10868
G81	G5129	10868
G241	G2992	10869
G81	G5850	10869
G241	G4663	10870
G130	G5235	10870
G125	G2373	10871
G241	G5589	10871
G204	G206	10872
G241	G5738	10872
G204	G1478	10873
G241	G5769	10873
G241	G101	10874
G52	G1716	10874
G241	G143	10875
G92	G4562	10875
G241	G305	10876
G307	G2011	10876
G241	G534	10877
G252	G3158	10877
G241	G1620	10878
G173	G3711	10878
G241	G2183	10879
G81	G2315	10879
G241	G2386	10880
G304	G3210	10880
G158	G313	10881
G241	G2462	10881
G316	G697	10882
G241	G2555	10882
G282	G2465	10883
G241	G2626	10883
G241	G3140	10884
G91	G5163	10884
G241	G3423	10885
G219	G4396	10885
G305	G116	10886
G241	G3641	10886
G68	G1286	10887
G241	G3775	10887
G241	G3878	10888
G178	G5795	10888
G312	G4313	10889
G241	G4546	10889
G158	G2915	10890
G241	G4619	10890
G241	G67	10891
G130	G4443	10891
G241	G328	10892
G181	G3448	10892
G297	G260	10893
G241	G572	10893
G241	G671	10894
G279	G2440	10894
G241	G1106	10895
G275	G2599	10895
G63	G816	10896
G241	G1561	10896
G241	G1672	10897
G249	G2005	10897
G241	G1985	10898
G19	G5284	10898
G241	G2082	10899
G231	G5448	10899
G241	G2310	10900
G68	G2792	10900
G304	G1185	10901
G241	G2552	10901
G241	G2736	10902
G94	G2853	10902
G241	G2754	10903
G81	G4459	10903
G241	G2781	10904
G185	G4863	10904
G241	G2830	10905
G168	G3083	10905
G168	G3476	10906
G241	G3974	10906
G309	G2457	10907
G241	G4433	10907
G316	G783	10908
G241	G4486	10908
G241	G4519	10909
G102	G4902	10909
G252	G558	10910
G241	G4567	10910
G241	G4593	10911
G252	G4802	10911
G241	G4635	10912
G91	G5586	10912
G285	G2804	10913
G241	G4647	10913
G95	G3108	10914
G241	G4941	10914
G183	G2420	10915
G241	G4960	10915
G33	G3976	10916
G241	G5139	10916
G181	G4291	10917
G241	G5276	10917
G181	G4910	10918
G241	G5359	10918
G52	G4192	10919
G241	G5362	10919
G241	G5771	10920
G52	G5810	10920
G313	G2684	10921
G241	G5834	10921
G59	G165	10922
G313	G4469	10922
G59	G266	10923
G178	G4851	10923
G59	G372	10924
G312	G3158	10924
G59	G453	10925
G316	G4612	10925
G59	G575	10926
G81	G4142	10926
G59	G610	10927
G81	G4616	10927
G59	G955	10928
G52	G1247	10928
G59	G1118	10929
G178	G5847	10929
G59	G1512	10930
G316	G4901	10930
G59	G1526	10931
G132	G2077	10931
G59	G2560	10932
G96	G4934	10932
G260	G297	10933
G59	G2591	10933
G59	G2648	10934
G279	G3051	10934
G308	G1817	10935
G59	G2813	10935
G173	G2714	10936
G59	G3111	10936
G59	G3187	10937
G309	G5551	10937
G59	G3271	10938
G308	G5408	10938
G59	G3507	10939
G308	G5724	10939
G263	G799	10940
G59	G3837	10940
G59	G4226	10941
G285	G5072	10941
G316	G1364	10942
G59	G4574	10942
G281	G4614	10943
G59	G4733	10943
G308	G526	10944
G59	G4843	10944
G308	G2915	10945
G59	G5128	10945
G31	G1148	10946
G59	G5448	10946
G238	G3861	10947
G59	G5468	10947
G191	G2279	10948
G214	G5550	10948
G212	G279	10949
G241	G3582	10949
G102	G4234	10950
G318	G5218	10950
G318	G2133	10951
G279	G2261	10951
G188	G280	10952
G191	G2743	10952
G318	G2743	10953
G23	G5280	10953
G265	G635	10954
G318	G2797	10954
G191	G727	10955
G307	G1874	10955
G224	G1279	10956
G307	G2484	10956
G224	G1683	10957
G231	G3611	10957
G180	G2215	10958
G191	G2862	10958
G318	G2918	10959
G235	G4982	10959
G297	G102	10960
G224	G2961	10960
G191	G3915	10961
G22	G4476	10961
G62	G2549	10962
G318	G4308	10962
G224	G5024	10963
G82	G5188	10963
G285	G3723	10964
G318	G5541	10964
G191	G525	10965
G52	G3271	10965
G318	G1051	10966
G81	G4934	10966
G191	G1629	10967
G324	G3984	10967
G299	G1503	10968
G318	G1629	10968
G191	G2081	10969
G252	G3325	10969
G266	G3101	10970
G318	G3620	10970
G318	G4173	10971
G167	G5329	10971
G318	G4824	10972
G167	G5525	10972
G63	G1179	10973
G318	G5129	10973
G59	G25	10974
G271	G4361	10974
G59	G461	10975
G173	G598	10975
G59	G506	10976
G63	G1323	10976
G59	G1738	10977
G91	G4696	10977
G59	G2579	10978
G92	G3101	10978
G59	G3041	10979
G168	G4041	10979
G12	G1942	10980
G59	G3309	10980
G59	G3348	10981
G265	G3364	10981
G215	G1271	10982
G59	G3430	10982
G16	G1763	10983
G59	G4622	10983
G81	G4631	10984
G59	G4917	10984
G181	G1801	10985
G59	G5011	10985
G164	G889	10986
G59	G5336	10986
G309	G1030	10987
G59	G5337	10987
G285	G3814	10988
G59	G5660	10988
G318	G107	10989
G313	G783	10989
G224	G127	10990
G313	G1119	10990
G224	G782	10991
G191	G5610	10991
G224	G828	10992
G21	G2913	10992
G191	G998	10993
G279	G5586	10993
G224	G1298	10994
G81	G3818	10994
G102	G297	10995
G224	G1647	10995
G191	G1668	10996
G146	G4038	10996
G318	G1668	10997
G21	G5481	10997
G204	G657	10998
G318	G2206	10998
G91	G878	10999
G224	G2251	10999
G224	G2447	11000
G164	G4634	11000
G224	G2735	11001
G132	G4297	11001
G224	G2969	11002
G178	G3109	11002
G33	G1554	11003
G224	G3651	11003
G279	G403	11004
G224	G3806	11004
G168	G3325	11005
G224	G4092	11005
G168	G2308	11006
G224	G4373	11006
G224	G4738	11007
G178	G5016	11007
G206	G1026	11008
G191	G5324	11008
G239	G2553	11009
G318	G5324	11009
G313	G4011	11010
G224	G5334	11010
G280	G4379	11011
G224	G5662	11011
G318	G36	11012
G3	G2803	11012
G191	G162	11013
G164	G3522	11013
G191	G230	11014
G158	G5415	11014
G280	G188	11015
G318	G357	11015
G191	G626	11016
G239	G2648	11016
G318	G626	11017
G280	G5029	11017
G191	G708	11018
G280	G5315	11018
G191	G1144	11019
G158	G4934	11019
G191	G1333	11020
G313	G5588	11020
G279	G212	11021
G318	G2196	11021
G191	G2221	11022
G178	G3014	11022
G308	G986	11023
G318	G2529	11023
G158	G1993	11024
G318	G2804	11024
G191	G2954	11025
G304	G5669	11025
G308	G826	11026
G191	G3463	11026
G318	G4150	11027
G308	G4461	11027
G135	G2034	11028
G318	G4389	11028
G219	G3273	11029
G191	G4631	11029
G22	G3553	11030
G318	G4685	11030
G327	G816	11031
G318	G4869	11031
G64	G2277	11032
G318	G5819	11032
G224	G90	11033
G91	G495	11033
G224	G167	11034
G92	G2660	11034
G224	G211	11035
G168	G3417	11035
G224	G350	11036
G3	G1148	11036
G318	G413	11037
G95	G621	11037
G224	G450	11038
G265	G3146	11038
G318	G466	11039
G52	G1765	11039
G191	G623	11040
G249	G5093	11040
G191	G675	11041
G126	G4977	11041
G224	G946	11042
G73	G4906	11042
G224	G1013	11043
G51	G1421	11043
G224	G1706	11044
G251	G1966	11044
G191	G1809	11045
G33	G3417	11045
G224	G2177	11046
G231	G2877	11046
G224	G2519	11047
G304	G5584	11047
G85	G1429	11048
G224	G2734	11048
G91	G532	11049
G191	G2749	11049
G167	G986	11050
G191	G2890	11050
G318	G3219	11051
G173	G5143	11051
G191	G3223	11052
G3	G4901	11052
G81	G2410	11053
G318	G3285	11053
G99	G387	11054
G224	G3312	11054
G224	G3330	11055
G102	G5514	11055
G127	G2140	11056
G191	G3619	11056
G318	G3654	11057
G73	G4816	11057
G215	G2287	11058
G224	G3973	11058
G313	G632	11059
G224	G4085	11059
G239	G2436	11060
G224	G4249	11060
G250	G132	11061
G224	G4565	11061
G65	G1863	11062
G224	G4708	11062
G224	G4887	11063
G73	G5239	11063
G62	G4335	11064
G191	G4903	11064
G68	G1110	11065
G318	G5626	11065
G73	G1279	11066
G191	G5924	11066
G241	G277	11067
G73	G2186	11067
G241	G648	11068
G65	G2572	11068
G241	G691	11069
G201	G3417	11069
G241	G1504	11070
G73	G4636	11070
G241	G1530	11071
G250	G4832	11071
G278	G884	11072
G241	G1626	11072
G279	G47	11073
G241	G1736	11073
G241	G1763	11074
G252	G1919	11074
G241	G2083	11075
G252	G3476	11075
G239	G1113	11076
G241	G2341	11076
G241	G2414	11077
G274	G5597	11077
G91	G808	11078
G241	G2759	11078
G47	G279	11079
G241	G2883	11079
G239	G1625	11080
G241	G3315	11080
G307	G620	11081
G241	G3363	11081
G132	G250	11082
G241	G3429	11082
G132	G1086	11083
G241	G3494	11083
G130	G698	11084
G241	G3890	11084
G280	G2114	11085
G241	G4015	11085
G304	G2777	11086
G241	G4234	11086
G239	G3832	11087
G241	G4364	11087
G52	G2950	11088
G241	G4487	11088
G167	G3475	11089
G241	G4804	11089
G241	G5060	11090
G304	G5287	11090
G321	G400	11091
G241	G5352	11091
G279	G794	11092
G241	G5365	11092
G279	G1000	11093
G241	G5860	11093
G304	G4716	11094
G241	G5920	11094
G59	G282	11095
G239	G3251	11095
G300	G483	11096
G59	G869	11096
G279	G1086	11097
G59	G1967	11097
G252	G1989	11098
G59	G3485	11098
G252	G3310	11099
G59	G3730	11099
G3	G2698	11100
G59	G4779	11100
G163	G2188	11101
G59	G4801	11101
G307	G4721	11102
G59	G4971	11102
G22	G3006	11103
G59	G5786	11103
G191	G912	11104
G173	G4676	11104
G234	G864	11105
G318	G912	11105
G191	G1228	11106
G307	G3597	11106
G191	G1892	11107
G252	G2980	11107
G285	G795	11108
G318	G1892	11108
G318	G2366	11109
G18	G5664	11109
G223	G1623	11110
G191	G2401	11110
G158	G2401	11111
G191	G2774	11111
G308	G413	11112
G318	G2774	11112
G308	G2261	11113
G191	G2955	11113
G307	G2232	11114
G191	G2996	11114
G191	G3360	11115
G308	G5524	11115
G214	G816	11116
G191	G3456	11116
G98	G3577	11117
G191	G3638	11117
G191	G3744	11118
G22	G5329	11118
G191	G3926	11119
G249	G5518	11119
G132	G3798	11120
G191	G4447	11120
G251	G3536	11121
G191	G4753	11121
G278	G3448	11122
G191	G4957	11122
G92	G907	11123
G241	G3237	11123
G59	G492	11124
G92	G3123	11124
G59	G3901	11125
G130	G4956	11125
G37	G201	11126
G241	G2894	11126
G241	G3508	11127
G252	G5309	11127
G91	G2585	11128
G241	G5222	11128
G22	G2602	11129
G241	G5511	11129
G167	G4684	11130
G241	G5606	11130
G59	G398	11131
G51	G3514	11131
G215	G178	11132
G59	G1009	11132
G59	G2045	11133
G215	G5329	11133
G304	G2140	11134
G59	G2149	11134
G59	G2194	11135
G183	G4379	11135
G59	G2499	11136
G249	G3068	11136
G81	G816	11137
G59	G3820	11137
G59	G4215	11138
G81	G4902	11138
G59	G4871	11139
G81	G5931	11139
G206	G250	11140
G59	G5038	11140
G173	G483	11141
G224	G5411	11141
G280	G4094	11142
G224	G5487	11142
G224	G17	11143
G265	G5247	11143
G224	G257	11144
G181	G1839	11144
G159	G312	11145
G224	G867	11145
G224	G915	11146
G313	G2793	11146
G224	G1080	11147
G313	G4902	11147
G224	G1482	11148
G52	G4111	11148
G224	G2623	11149
G330	G4091	11149
G132	G1600	11150
G224	G3048	11150
G224	G3381	11151
G173	G313	11152
G224	G4254	11152
G224	G4271	11153
G249	G4585	11153
G224	G4331	11154
G52	G4968	11154
G52	G3364	11155
G224	G4654	11155
G224	G5107	11156
G3	G5829	11156
G59	G192	11157
G178	G1874	11157
G59	G862	11158
G231	G4769	11158
G59	G1836	11159
G304	G4769	11159
G266	G1591	11160
G59	G4907	11160
G164	G3176	11161
G59	G5313	11161
G313	G173	11162
G59	G5412	11162
G68	G4902	11163
G59	G5812	11163
G241	G200	11164
G81	G2533	11164
G241	G1377	11165
G241	G1982	11165
G241	G1633	11166
G231	G3064	11166
G137	G1563	11167
G241	G1935	11167
G312	G159	11168
G241	G1955	11168
G241	G2278	11169
G130	G5542	11169
G250	G206	11170
G241	G4306	11170
G252	G1798	11171
G241	G4680	11171
G33	G3835	11172
G241	G5248	11172
G178	G215	11173
G241	G5805	11173
G215	G3476	11174
G241	G5842	11174
G224	G494	11175
G285	G3476	11175
G224	G1378	11176
G204	G2312	11176
G224	G1703	11177
G137	G2287	11177
G224	G1972	11178
G249	G2465	11178
G224	G2000	11179
G91	G2777	11179
G201	G37	11180
G224	G2210	11180
G313	G935	11181
G224	G2495	11181
G62	G2011	11182
G224	G3620	11182
G168	G819	11183
G224	G5212	11183
G316	G1788	11184
G224	G5384	11184
G201	G1554	11185
G224	G5619	11185
G178	G3176	11186
G224	G5815	11186
G178	G3254	11187
G224	G5852	11187
G241	G301	11188
G285	G3846	11188
G241	G396	11189
G64	G5093	11189
G241	G665	11190
G252	G841	11190
G241	G1140	11191
G62	G4562	11191
G297	G52	11192
G241	G1569	11192
G241	G1866	11193
G297	G5677	11193
G241	G2288	11194
G163	G5478	11194
G241	G3030	11195
G271	G4980	11195
G241	G3073	11196
G307	G5450	11196
G241	G3642	11197
G60	G5329	11197
G92	G2052	11198
G241	G4062	11198
G229	G293	11199
G241	G4223	11199
G238	G2991	11200
G241	G4322	11200
G278	G1846	11201
G241	G4834	11201
G22	G1227	11202
G241	G5197	11202
G110	G1638	11203
G241	G5787	11203
G224	G260	11204
G307	G4297	11204
G224	G515	11205
G172	G5861	11205
G200	G173	11206
G224	G768	11206
G224	G1092	11207
G285	G5309	11207
G293	G229	11208
G224	G1174	11208
G22	G168	11209
G224	G1335	11209
G224	G1364	11210
G91	G3331	11210
G224	G1756	11211
G52	G2541	11211
G224	G2184	11212
G178	G2562	11212
G224	G2660	11213
G68	G5137	11213
G224	G2962	11214
G25	G5801	11214
G241	G1714	11215
G224	G3238	11215
G52	G1237	11216
G224	G3279	11216
G265	G168	11217
G224	G3437	11217
G178	G4429	11218
G224	G4758	11218
G266	G2277	11219
G224	G4790	11219
G91	G2689	11220
G224	G5607	11220
G168	G265	11221
G241	G454	11221
G241	G694	11222
G168	G3795	11222
G241	G754	11223
G312	G1341	11223
G168	G22	11224
G241	G760	11224
G241	G913	11225
G92	G5481	11225
G173	G200	11226
G241	G1312	11226
G289	G393	11227
G241	G1369	11227
G241	G1462	11228
G91	G5579	11228
G241	G1532	11229
G91	G4543	11229
G241	G1651	11230
G285	G5287	11230
G52	G297	11231
G241	G1944	11231
G241	G2400	11232
G81	G2458	11232
G158	G1621	11233
G241	G2650	11233
G158	G2437	11234
G241	G2821	11234
G241	G3280	11235
G158	G5810	11235
G181	G750	11236
G241	G3391	11236
G241	G3512	11237
G178	G3846	11237
G241	G3578	11238
G3	G4104	11238
G241	G3674	11239
G3	G5407	11239
G178	G2286	11240
G241	G3948	11240
G241	G4001	11241
G281	G4934	11241
G285	G1319	11242
G241	G4171	11242
G168	G3384	11243
G241	G4221	11243
G308	G3717	11244
G241	G4344	11244
G308	G3022	11245
G241	G4347	11245
G179	G1280	11246
G241	G4666	11246
G265	G4335	11247
G241	G4860	11247
G265	G4234	11248
G241	G4875	11248
G167	G2108	11249
G241	G5016	11249
G2	G2551	11250
G241	G5068	11250
G167	G2232	11251
G241	G5140	11251
G63	G3331	11252
G241	G5150	11252
G130	G4968	11253
G241	G5408	11253
G132	G1484	11254
G241	G5425	11254
G241	G5734	11255
G132	G5883	11255
G159	G1429	11256
G241	G5744	11256
G59	G350	11257
G279	G4901	11257
G59	G512	11258
G234	G2492	11258
G59	G536	11259
G132	G3636	11259
G59	G1214	11260
G94	G5583	11260
G213	G972	11261
G59	G1973	11261
G249	G1146	11262
G59	G2374	11262
G59	G2544	11263
G271	G3973	11263
G59	G2967	11264
G33	G5706	11264
G275	G2648	11265
G59	G2972	11265
G173	G1146	11266
G59	G3516	11266
G63	G2972	11267
G59	G3814	11267
G204	G816	11268
G59	G3853	11268
G185	G2150	11269
G59	G3918	11269
G59	G3919	11270
G312	G5452	11270
G59	G3921	11271
G132	G4790	11271
G33	G1992	11272
G59	G4217	11272
G59	G4262	11273
G33	G5825	11273
G59	G4552	11274
G206	G5575	11274
G59	G4737	11275
G200	G5893	11275
G173	G204	11276
G59	G5036	11276
G173	G1630	11277
G59	G5240	11277
G65	G62	11278
G59	G5267	11278
G62	G65	11279
G59	G5352	11279
G304	G1237	11280
G59	G5641	11280
G304	G5248	11281
G59	G5780	11281
G241	G185	11282
G304	G5550	11282
G102	G1059	11283
G241	G975	11284
G102	G4065	11284
G241	G1000	11285
G130	G5175	11285
G241	G1095	11286
G81	G5720	11286
G204	G173	11287
G241	G1222	11287
G241	G1324	11288
G204	G2779	11288
G241	G1343	11289
G204	G5287	11289
G241	G1644	11290
G312	G5297	11290
G252	G866	11291
G241	G1679	11291
G173	G1422	11292
G241	G1694	11292
G241	G1742	11293
G252	G3641	11293
G241	G2211	11294
G102	G2584	11294
G251	G1693	11295
G241	G2491	11295
G241	G2882	11296
G313	G3928	11296
G241	G2945	11297
G313	G5937	11297
G241	G3124	11298
G308	G5937	11298
G241	G3149	11299
G62	G5768	11299
G241	G3848	11300
G132	G4877	11300
G304	G988	11301
G241	G4309	11301
G158	G401	11302
G241	G4320	11302
G231	G2060	11303
G241	G4338	11303
G18	G2032	11304
G241	G5435	11304
G316	G795	11305
G191	G1088	11305
G191	G2041	11306
G215	G5771	11306
G224	G2791	11307
G158	G5053	11307
G173	G524	11308
G241	G1381	11308
G191	G588	11309
G91	G2232	11309
G318	G3663	11310
G178	G4881	11310
G318	G4558	11311
G281	G4881	11311
G52	G3791	11312
G191	G4623	11312
G191	G5283	11313
G279	G5338	11313
G224	G544	11314
G137	G5795	11314
G318	G907	11315
G178	G1349	11315
G191	G1963	11316
G313	G3732	11316
G224	G2175	11317
G279	G2506	11317
G318	G2594	11318
G168	G3518	11318
G183	G1063	11319
G224	G3356	11319
G316	G3173	11320
G224	G3643	11320
G2	G3977	11321
G191	G3993	11321
G224	G4050	11322
G2	G5538	11322
G224	G4581	11323
G320	G5284	11323
G270	G285	11324
G224	G4666	11324
G91	G2945	11325
G318	G4765	11325
G224	G4885	11326
G82	G5498	11326
G18	G5300	11327
G224	G5410	11327
G212	G3879	11328
G191	G5941	11328
G318	G837	11329
G231	G435	11330
G191	G1115	11330
G318	G1955	11331
G81	G3123	11331
G318	G2106	11332
G68	G2860	11332
G132	G2375	11333
G318	G4205	11333
G215	G2114	11334
G318	G5586	11334
G59	G123	11335
G215	G4803	11335
G59	G360	11336
G21	G1228	11336
G59	G389	11337
G52	G1228	11337
G59	G1950	11338
G168	G4272	11338
G59	G3474	11339
G168	G5053	11339
G265	G801	11340
G59	G5210	11340
G191	G1919	11341
G285	G4029	11341
G318	G1919	11342
G202	G3123	11342
G173	G2028	11343
G318	G2136	11343
G224	G2891	11344
G304	G5677	11344
G224	G3236	11345
G81	G3382	11345
G173	G3251	11346
G191	G3258	11346
G318	G3258	11347
G63	G5481	11347
G318	G3540	11348
G312	G5555	11348
G191	G3670	11349
G183	G5678	11349
G308	G2889	11350
G191	G3800	11350
G271	G2893	11351
G318	G3800	11351
G81	G2818	11352
G224	G4019	11352
G224	G4297	11353
G304	G5705	11353
G263	G4054	11354
G224	G4683	11354
G312	G4142	11355
G191	G4729	11355
G312	G4616	11356
G318	G4729	11356
G252	G3818	11357
G224	G4918	11357
G224	G5716	11358
G252	G5896	11358
G318	G447	11359
G178	G5724	11359
G313	G4477	11360
G191	G833	11361
G178	G5810	11361
G191	G1172	11362
G85	G5376	11362
G318	G1172	11363
G132	G3382	11363
G318	G1341	11364
G279	G4849	11364
G285	G270	11365
G318	G2350	11365
G191	G2580	11366
G285	G4897	11366
G191	G2733	11367
G313	G2777	11367
G313	G1553	11368
G318	G3064	11368
G191	G3341	11369
G308	G3842	11369
G198	G731	11370
G191	G3342	11370
G214	G3323	11371
G318	G3670	11371
G91	G507	11372
G191	G4683	11372
G231	G1148	11373
G318	G4683	11373
G304	G3500	11374
G191	G4814	11374
G167	G2101	11375
G318	G5272	11375
G298	G4834	11376
G191	G5471	11376
G297	G5143	11377
G318	G5490	11377
G167	G1321	11378
G318	G5674	11378
G316	G330	11379
G191	G5829	11379
G191	G29	11380
G320	G2606	11380
G318	G29	11381
G60	G3430	11381
G224	G152	11382
G22	G1521	11382
G191	G476	11383
G91	G2166	11383
G191	G836	11384
G68	G2660	11384
G224	G1029	11385
G91	G5255	11385
G224	G1117	11386
G313	G5371	11386
G212	G833	11387
G191	G1424	11387
G318	G1424	11388
G52	G1843	11388
G224	G1456	11389
G178	G5562	11389
G224	G1583	11390
G249	G2854	11390
G224	G1628	11391
G173	G3686	11391
G224	G1697	11392
G91	G5327	11392
G224	G1714	11393
G132	G3333	11393
G183	G1266	11394
G224	G1853	11394
G25	G1421	11395
G318	G2165	11395
G224	G2294	11396
G167	G3981	11396
G224	G2575	11397
G132	G5140	11397
G158	G507	11398
G224	G2680	11398
G241	G656	11399
G191	G3162	11399
G304	G1640	11400
G191	G3370	11400
G327	G1148	11401
G318	G3370	11401
G318	G3766	11402
G102	G4238	11402
G249	G282	11403
G224	G3885	11403
G249	G1422	11404
G318	G3887	11404
G33	G1478	11405
G224	G3913	11405
G312	G2350	11406
G224	G4055	11406
G200	G3382	11407
G191	G4221	11407
G191	G4314	11408
G271	G4567	11408
G126	G1716	11409
G318	G4314	11409
G285	G3738	11410
G191	G4536	11410
G282	G249	11411
G318	G4536	11411
G173	G745	11412
G224	G4538	11412
G91	G3561	11413
G224	G4659	11413
G191	G4674	11414
G173	G4700	11414
G252	G1693	11415
G224	G4838	11415
G330	G316	11416
G318	G4899	11416
G60	G425	11417
G191	G5187	11417
G3	G1787	11418
G318	G5187	11418
G3	G2222	11419
G191	G5724	11419
G3	G3188	11420
G191	G5882	11420
G59	G102	11421
G308	G2076	11421
G59	G994	11422
G81	G3331	11422
G130	G1017	11423
G59	G1186	11423
G59	G1504	11424
G178	G2649	11424
G59	G2439	11425
G304	G4702	11425
G252	G394	11426
G59	G2585	11426
G252	G2737	11427
G59	G3002	11427
G285	G2950	11428
G59	G3315	11428
G59	G4004	11429
G285	G4974	11429
G178	G1904	11430
G59	G4123	11430
G307	G1993	11431
G59	G4428	11431
G279	G1601	11432
G59	G4979	11432
G3	G1341	11433
G59	G5860	11433
G318	G14	11434
G279	G1968	11434
G191	G510	11435
G168	G3413	11435
G318	G810	11436
G168	G4456	11436
G191	G869	11437
G168	G5245	11437
G191	G1380	11438
G239	G4972	11438
G318	G1444	11439
G178	G5259	11439
G318	G1690	11440
G173	G2427	11440
G191	G2122	11441
G158	G5890	11441
G318	G2187	11442
G178	G4362	11442
G191	G2297	11443
G239	G4252	11443
G191	G2500	11444
G279	G5416	11444
G178	G1659	11445
G191	G2747	11445
G231	G656	11446
G318	G2747	11446
G191	G3116	11447
G312	G3518	11447
G61	G125	11448
G191	G3593	11448
G191	G3796	11449
G92	G3994	11449
G318	G3796	11450
G68	G4455	11450
G73	G760	11451
G91	G1151	11452
G318	G4534	11452
G297	G4521	11453
G318	G4909	11453
G22	G2984	11454
G191	G5720	11454
G164	G2484	11455
G191	G5740	11455
G214	G2796	11456
G318	G5938	11456
G59	G960	11457
G183	G5760	11457
G305	G133	11458
G59	G2532	11458
G241	G684	11459
G130	G2224	11459
G241	G2479	11460
G91	G2977	11460
G241	G4000	11461
G254	G5115	11461
G241	G4058	11462
G313	G4130	11462
G241	G4	11463
G158	G4956	11463
G260	G113	11464
G241	G960	11464
G241	G1107	11465
G92	G1422	11465
G241	G2258	11466
G168	G3127	11466
G20	G1798	11467
G241	G2990	11467
G92	G1798	11468
G241	G3368	11468
G312	G1332	11469
G241	G4862	11469
G250	G598	11470
G241	G5360	11470
G25	G5041	11471
G241	G5419	11471
G68	G5115	11472
G241	G5832	11472
G59	G419	11473
G313	G2853	11473
G59	G1695	11474
G313	G4724	11474
G59	G1969	11475
G191	G4994	11475
G85	G2405	11476
G59	G2443	11476
G59	G2673	11477
G130	G3976	11477
G279	G2303	11478
G59	G3161	11478
G59	G4922	11479
G132	G5311	11479
G313	G5248	11480
G59	G5328	11480
G59	G478	11481
G178	G2413	11481
G59	G1699	11482
G316	G3704	11482
G59	G2284	11483
G52	G3711	11483
G59	G4399	11484
G281	G4860	11484
G113	G260	11485
G59	G4512	11485
G178	G3358	11486
G59	G4755	11486
G279	G1243	11487
G59	G4831	11487
G133	G305	11488
G59	G4995	11488
G47	G4747	11489
G59	G5175	11489
G59	G5176	11490
G127	G5382	11490
G241	G181	11491
G102	G525	11491
G241	G184	11492
G215	G5137	11492
G241	G424	11493
G313	G1989	11493
G241	G825	11494
G142	G1420	11494
G280	G671	11495
G241	G980	11495
G241	G1116	11496
G330	G5138	11496
G241	G1298	11497
G325	G5353	11497
G241	G1650	11498
G65	G2751	11498
G241	G1688	11499
G312	G4895	11499
G241	G1769	11500
G278	G2751	11500
G130	G5446	11501
G241	G2607	11502
G158	G3766	11502
G137	G1327	11503
G241	G2953	11503
G3	G1398	11504
G241	G5226	11504
G241	G168	11505
G178	G2209	11505
G125	G61	11506
G241	G579	11506
G241	G910	11507
G231	G4544	11507
G241	G1654	11508
G222	G2696	11508
G241	G2055	11509
G22	G2564	11509
G241	G2063	11510
G22	G3117	11510
G241	G2167	11511
G22	G5514	11511
G304	G511	11512
G241	G2319	11512
G241	G2554	11513
G231	G4210	11513
G241	G2670	11514
G20	G5811	11514
G241	G2929	11515
G52	G3787	11515
G241	G3012	11516
G21	G4438	11516
G241	G3192	11517
G52	G5300	11517
G261	G1318	11518
G241	G3618	11518
G241	G3657	11519
G214	G4291	11519
G241	G3816	11520
G212	G5490	11520
G92	G1286	11521
G241	G3875	11521
G214	G297	11522
G241	G3879	11522
G241	G3975	11523
G254	G4977	11523
G307	G2261	11524
G241	G3983	11524
G136	G275	11525
G241	G4038	11525
G241	G4280	11526
G212	G5338	11526
G64	G1993	11527
G241	G4390	11527
G275	G136	11528
G241	G4409	11528
G280	G506	11529
G241	G4477	11529
G241	G4559	11530
G152	G5106	11530
G91	G1989	11531
G241	G4759	11531
G22	G3785	11532
G241	G4844	11532
G312	G4848	11533
G241	G4912	11533
G241	G5407	11534
G163	G1146	11535
G241	G5568	11535
G219	G82	11536
G241	G5872	11536
G52	G5450	11537
G241	G5882	11537
G297	G214	11538
G59	G1831	11538
G168	G985	11539
G59	G3542	11539
G224	G1428	11540
G168	G3385	11540
G280	G1586	11541
G224	G2466	11541
G224	G2900	11542
G249	G3559	11542
G96	G1625	11543
G224	G3007	11543
G127	G280	11544
G224	G3143	11544
G65	G2484	11545
G224	G5505	11545
G168	G132	11546
G224	G1724	11546
G159	G1323	11547
G224	G2270	11547
G279	G1772	11548
G224	G3763	11548
G241	G1762	11549
G224	G3840	11549
G52	G1422	11550
G224	G4356	11550
G132	G168	11551
G224	G5456	11551
G260	G2114	11552
G224	G5844	11552
G59	G467	11553
G250	G1625	11553
G59	G739	11554
G279	G2240	11554
G59	G982	11555
G68	G3444	11555
G59	G1003	11556
G107	G4334	11556
G59	G1030	11557
G316	G1427	11557
G280	G127	11558
G59	G1673	11558
G59	G1880	11559
G280	G3020	11559
G18	G442	11560
G59	G2391	11560
G316	G1874	11561
G59	G2492	11561
G82	G219	11562
G59	G2712	11562
G59	G3248	11563
G82	G5336	11563
G304	G1576	11564
G59	G3812	11564
G59	G4627	11565
G201	G5550	11565
G68	G2649	11566
G59	G4659	11566
G304	G1062	11567
G59	G4726	11567
G304	G1874	11568
G59	G5298	11568
G81	G3220	11569
G59	G5576	11569
G43	G2275	11570
G59	G5648	11570
G65	G3548	11571
G59	G5664	11571
G224	G290	11572
G65	G745	11572
G224	G966	11573
G250	G2659	11573
G224	G1011	11574
G204	G2443	11574
G224	G1420	11575
G204	G2792	11575
G127	G368	11576
G224	G1819	11576
G65	G1463	11577
G224	G2480	11577
G224	G2790	11578
G250	G3976	11578
G224	G2973	11579
G173	G5883	11579
G224	G3039	11580
G3	G4950	11580
G127	G1044	11581
G224	G3065	11581
G330	G3419	11582
G224	G3446	11582
G91	G3306	11583
G224	G3662	11583
G285	G3450	11584
G224	G3852	11584
G224	G3883	11585
G81	G5878	11585
G158	G1881	11586
G224	G4152	11586
G304	G2911	11587
G224	G4163	11587
G308	G2447	11588
G224	G4675	11588
G241	G100	11589
G308	G4828	11589
G241	G178	11590
G178	G5850	11590
G241	G455	11591
G168	G3644	11591
G241	G525	11592
G316	G3176	11592
G241	G576	11593
G65	G3520	11593
G241	G926	11594
G285	G4291	11594
G241	G938	11595
G281	G2292	11595
G241	G968	11596
G285	G3991	11596
G241	G1128	11597
G92	G5498	11597
G241	G1280	11598
G167	G2363	11598
G241	G1416	11599
G297	G3328	11599
G241	G1515	11600
G212	G4094	11600
G312	G1655	11601
G241	G1879	11601
G241	G1916	11602
G130	G2018	11602
G164	G1149	11603
G241	G1970	11603
G132	G1459	11604
G241	G2283	11604
G173	G997	11605
G241	G2347	11605
G241	G2380	11606
G91	G3068	11606
G196	G68	11607
G241	G2435	11607
G241	G2613	11608
G92	G3277	11608
G241	G2714	11609
G92	G5577	11609
G168	G424	11610
G241	G2787	11610
G241	G3197	11611
G142	G4980	11611
G241	G3683	11612
G85	G4092	11612
G91	G3648	11613
G241	G3750	11613
G237	G2403	11614
G241	G3846	11614
G81	G1971	11615
G241	G4029	11615
G241	G4111	11616
G321	G5864	11616
G241	G4164	11617
G278	G4983	11617
G279	G858	11618
G241	G4446	11618
G164	G1956	11619
G241	G4450	11619
G91	G487	11620
G241	G4638	11620
G254	G3444	11621
G241	G5220	11621
G241	G5242	11622
G173	G5452	11622
G60	G2298	11623
G241	G5274	11623
G68	G2412	11624
G241	G5641	11624
G241	G2321	11625
G313	G5068	11625
G241	G2745	11626
G178	G5071	11626
G178	G962	11627
G241	G5351	11627
G59	G108	11628
G204	G3518	11628
G59	G990	11629
G92	G5270	11629
G59	G1537	11630
G168	G5926	11630
G59	G1721	11631
G33	G3785	11631
G59	G2502	11632
G33	G5822	11632
G313	G1919	11633
G59	G4062	11633
G59	G4179	11634
G313	G4545	11634
G126	G1906	11635
G59	G5002	11635
G260	G4283	11636
G59	G5203	11636
G91	G1304	11637
G59	G5465	11637
G22	G5143	11638
G59	G5712	11638
G59	G2060	11639
G312	G4387	11639
G59	G2945	11640
G285	G5854	11640
G330	G1682	11641
G59	G3311	11641
G260	G379	11642
G59	G3861	11642
G59	G4338	11643
G96	G5847	11643
G279	G1357	11644
G59	G4478	11644
G252	G3555	11645
G59	G5066	11645
G325	G2417	11646
G59	G5417	11646
G62	G1559	11647
G191	G2798	11647
G62	G1985	11648
G191	G4211	11648
G318	G4211	11649
G159	G4934	11649
G191	G5152	11650
G126	G5295	11651
G318	G5313	11651
G252	G2008	11652
G191	G4925	11652
G68	G196	11653
G59	G726	11653
G224	G491	11654
G285	G2944	11654
G224	G727	11655
G285	G3064	11655
G224	G1002	11656
G281	G1148	11656
G224	G1435	11657
G178	G2225	11657
G224	G1540	11658
G168	G1651	11658
G313	G878	11659
G224	G1664	11659
G318	G1748	11660
G137	G4362	11660
G327	G997	11661
G191	G1886	11661
G224	G2954	11662
G278	G5518	11662
G142	G2453	11663
G224	G3047	11663
G298	G4832	11664
G224	G4993	11664
G63	G783	11665
G224	G5098	11665
G297	G4335	11666
G224	G5427	11666
G132	G482	11667
G318	G5458	11667
G92	G1593	11668
G191	G5504	11668
G20	G4802	11669
G224	G5727	11669
G241	G1876	11670
G297	G3393	11670
G241	G2015	11671
G92	G4282	11671
G231	G530	11672
G241	G4372	11672
G279	G5324	11673
G241	G5515	11673
G167	G814	11674
G191	G1176	11674
G279	G2298	11675
G318	G2534	11675
G91	G1578	11676
G191	G2698	11676
G318	G2698	11677
G173	G3328	11677
G318	G5377	11678
G173	G5795	11678
G219	G475	11679
G191	G5777	11679
G224	G780	11680
G132	G5765	11680
G318	G1322	11681
G202	G1795	11681
G224	G1574	11682
G215	G5093	11682
G191	G1854	11683
G285	G5093	11683
G52	G929	11684
G318	G1854	11684
G52	G1543	11685
G224	G1920	11685
G224	G1959	11686
G33	G3494	11686
G224	G1993	11687
G278	G4803	11687
G52	G1803	11688
G191	G2223	11688
G52	G2109	11689
G318	G2223	11689
G52	G2602	11690
G224	G3070	11690
G318	G3445	11691
G52	G3498	11691
G126	G1992	11692
G318	G3650	11692
G252	G2454	11693
G224	G3690	11693
G254	G2075	11694
G191	G4175	11694
G173	G2905	11695
G191	G4256	11695
G239	G906	11696
G224	G4392	11696
G224	G4782	11697
G330	G5354	11697
G158	G800	11698
G318	G5089	11698
G81	G2727	11699
G224	G5134	11699
G215	G4934	11700
G224	G5299	11700
G285	G582	11701
G191	G5305	11701
G266	G792	11702
G224	G5422	11702
G164	G4963	11703
G191	G5671	11703
G252	G3911	11704
G224	G5770	11704
G330	G4448	11705
G318	G5782	11705
G102	G2357	11706
G318	G5799	11706
G92	G464	11707
G318	G5845	11707
G260	G5420	11708
G224	G5868	11708
G241	G414	11709
G62	G1447	11709
G241	G544	11710
G252	G2823	11710
G241	G952	11711
G316	G1856	11711
G241	G2329	11712
G316	G4346	11712
G52	G3189	11713
G241	G3732	11713
G178	G1618	11714
G241	G5195	11714
G59	G642	11715
G308	G4984	11715
G59	G1114	11716
G52	G4219	11716
G59	G1213	11717
G132	G1356	11717
G59	G2293	11718
G132	G3959	11718
G214	G504	11719
G59	G5798	11719
G252	G5513	11720
G59	G5876	11720
G191	G123	11721
G215	G2258	11721
G191	G298	11722
G183	G3931	11722
G191	G1211	11723
G33	G3748	11723
G91	G1179	11724
G318	G1770	11724
G318	G2268	11725
G183	G4902	11725
G167	G2716	11726
G191	G2807	11726
G191	G2879	11727
G91	G5435	11727
G191	G3083	11728
G91	G5583	11728
G159	G1427	11729
G191	G3146	11729
G191	G3226	11730
G74	G3770	11730
G231	G3628	11731
G191	G3936	11731
G215	G132	11732
G191	G3981	11732
G68	G3277	11733
G318	G4017	11733
G260	G783	11734
G318	G4131	11734
G132	G2410	11735
G191	G4441	11735
G168	G399	11736
G191	G4472	11736
G92	G2124	11737
G191	G4837	11737
G279	G5518	11738
G191	G5668	11738
G191	G48	11739
G68	G1971	11739
G318	G48	11740
G249	G350	11740
G318	G97	11741
G249	G2118	11741
G318	G251	11742
G249	G2457	11742
G224	G382	11743
G278	G1672	11743
G224	G548	11744
G63	G1512	11744
G191	G955	11745
G91	G3911	11745
G318	G968	11746
G52	G4724	11746
G191	G997	11747
G312	G2413	11747
G47	G841	11748
G318	G1339	11748
G191	G1378	11749
G307	G5235	11749
G91	G1390	11750
G224	G1443	11750
G224	G2040	11751
G91	G2277	11751
G224	G2228	11752
G25	G3564	11752
G318	G2299	11753
G167	G5521	11753
G52	G1912	11754
G318	G2477	11754
G62	G204	11755
G318	G2513	11755
G33	G1682	11756
G224	G2548	11756
G304	G2361	11757
G224	G2558	11757
G231	G2602	11758
G318	G2683	11758
G224	G2721	11759
G304	G4122	11759
G224	G2804	11760
G304	G5777	11760
G81	G2209	11761
G224	G3285	11761
G224	G3515	11762
G85	G3685	11762
G173	G2490	11763
G224	G3619	11763
G224	G3640	11764
G254	G3787	11764
G81	G1701	11765
G224	G3815	11765
G120	G2841	11766
G191	G3826	11766
G204	G62	11767
G224	G3853	11767
G265	G2060	11768
G224	G4129	11768
G52	G4065	11769
G191	G4148	11769
G308	G506	11770
G224	G4156	11770
G300	G3756	11771
G224	G4801	11771
G313	G3127	11772
G318	G5032	11772
G173	G2002	11773
G191	G5186	11773
G164	G3653	11774
G191	G5497	11774
G285	G4860	11775
G318	G5634	11775
G251	G966	11776
G191	G5739	11776
G318	G5739	11777
G130	G5767	11777
G191	G68	11778
G132	G215	11778
G318	G521	11779
G265	G3103	11779
G178	G1881	11780
G191	G3494	11780
G318	G3591	11781
G281	G4198	11781
G318	G4196	11782
G281	G4793	11782
G241	G3522	11783
G191	G4224	11783
G232	G3311	11784
G191	G4234	11784
G178	G783	11785
G318	G4234	11785
G215	G2020	11786
G318	G4317	11786
G304	G3645	11787
G191	G4428	11787
G285	G3944	11788
G191	G4799	11788
G308	G3724	11789
G318	G4799	11789
G244	G1416	11790
G318	G4933	11790
G63	G1006	11791
G191	G5125	11791
G164	G2718	11792
G191	G5129	11792
G279	G4718	11793
G191	G5395	11793
G191	G5398	11794
G265	G5514	11794
G219	G4297	11795
G318	G5752	11795
G59	G1363	11796
G265	G3940	11796
G59	G1595	11797
G33	G1880	11797
G313	G565	11798
G59	G1951	11798
G68	G1621	11799
G59	G3182	11799
G59	G3356	11800
G204	G5114	11800
G59	G3805	11801
G266	G5115	11801
G91	G3529	11802
G59	G4000	11802
G241	G117	11803
G81	G1447	11803
G241	G196	11804
G81	G1621	11804
G241	G319	11805
G81	G2224	11805
G241	G652	11806
G252	G4029	11806
G241	G677	11807
G214	G2440	11807
G241	G782	11808
G52	G2052	11808
G241	G838	11809
G95	G1992	11809
G241	G1187	11810
G183	G5204	11810
G241	G1243	11811
G316	G5837	11811
G168	G173	11812
G241	G1352	11812
G241	G1726	11813
G168	G5311	11813
G241	G1973	11814
G33	G4956	11814
G241	G2123	11815
G18	G4724	11815
G241	G2222	11816
G313	G5577	11816
G241	G2316	11817
G231	G5088	11817
G91	G968	11818
G241	G2564	11818
G278	G1279	11819
G241	G2568	11819
G312	G173	11820
G241	G2570	11820
G241	G2753	11821
G312	G5696	11821
G241	G2794	11822
G313	G3908	11822
G241	G2892	11823
G130	G4897	11823
G173	G312	11824
G241	G3174	11824
G279	G621	11825
G241	G3204	11825
G173	G2644	11826
G241	G3213	11826
G173	G2754	11827
G241	G3498	11827
G81	G3391	11828
G241	G3947	11828
G204	G4297	11829
G241	G4471	11829
G51	G2581	11830
G241	G4485	11830
G33	G2845	11831
G241	G4539	11831
G137	G3210	11832
G241	G4780	11832
G266	G4219	11833
G241	G5113	11833
G316	G1304	11834
G241	G5191	11834
G178	G476	11835
G241	G5211	11835
G281	G3210	11836
G241	G5333	11836
G173	G168	11837
G241	G5444	11837
G137	G907	11838
G241	G5496	11838
G281	G1186	11839
G241	G5647	11839
G313	G444	11840
G241	G5679	11840
G241	G27	11841
G313	G4648	11841
G241	G432	11842
G183	G3306	11842
G241	G796	11843
G123	G2169	11843
G241	G1048	11844
G279	G4344	11844
G241	G1064	11845
G325	G2387	11845
G241	G1327	11846
G3	G3225	11846
G241	G1824	11847
G164	G5319	11847
G241	G1874	11848
G280	G2076	11848
G241	G1913	11849
G163	G4278	11849
G279	G1825	11850
G241	G1947	11850
G300	G1256	11851
G241	G2156	11851
G241	G2220	11852
G3	G5782	11852
G241	G2679	11853
G239	G3881	11853
G239	G658	11854
G241	G2684	11854
G239	G1554	11855
G241	G2770	11855
G178	G2531	11856
G241	G2782	11856
G178	G1368	11857
G241	G3087	11857
G313	G611	11858
G241	G3353	11858
G64	G178	11859
G241	G3378	11859
G22	G511	11860
G241	G3824	11860
G178	G483	11861
G241	G4325	11861
G241	G4375	11862
G215	G5518	11862
G307	G2991	11863
G241	G4403	11863
G206	G2018	11864
G241	G4679	11864
G278	G3551	11865
G241	G4983	11865
G168	G4029	11866
G241	G4986	11866
G312	G3430	11867
G241	G5249	11867
G73	G3470	11868
G241	G5462	11868
G164	G621	11869
G241	G5562	11869
G202	G870	11870
G241	G5627	11870
G102	G475	11871
G241	G5768	11871
G173	G3331	11872
G241	G5945	11872
G241	G149	11873
G214	G3213	11873
G241	G788	11874
G52	G3548	11874
G241	G4939	11875
G252	G5608	11875
G224	G933	11876
G312	G5322	11876
G224	G1304	11877
G185	G5575	11877
G73	G814	11878
G224	G1832	11878
G68	G523	11879
G224	G2140	11879
G224	G2152	11880
G304	G2367	11880
G224	G2532	11881
G304	G5931	11881
G224	G3810	11882
G73	G4111	11882
G224	G3848	11883
G201	G5093	11883
G173	G516	11884
G224	G5037	11884
G252	G4618	11885
G224	G5736	11885
G132	G81	11886
G224	G304	11886
G224	G455	11887
G179	G2432	11887
G224	G922	11888
G231	G1861	11888
G224	G1620	11889
G231	G4931	11889
G224	G3091	11890
G304	G4931	11890
G95	G833	11891
G224	G4625	11891
G3	G2181	11892
G224	G5460	11892
G59	G122	11893
G183	G5189	11893
G102	G126	11894
G59	G1190	11894
G132	G279	11895
G59	G1289	11895
G59	G1587	11896
G96	G5115	11896
G59	G1672	11897
G215	G2181	11897
G9	G1302	11898
G59	G1877	11898
G126	G102	11899
G59	G2027	11899
G59	G2167	11900
G278	G2401	11900
G59	G2571	11901
G252	G4980	11901
G173	G1779	11902
G59	G3038	11902
G19	G3495	11903
G59	G3822	11903
G279	G132	11904
G59	G4097	11904
G279	G3017	11905
G59	G4375	11905
G60	G783	11906
G59	G4486	11906
G59	G4572	11907
G60	G5701	11907
G280	G1530	11908
G59	G4596	11908
G281	G2545	11909
G59	G4647	11909
G147	G4726	11910
G59	G5048	11910
G178	G1151	11911
G59	G5201	11911
G132	G798	11912
G59	G5362	11912
G81	G132	11913
G59	G5749	11913
G181	G1231	11914
G59	G5834	11914
G224	G51	11915
G308	G3738	11915
G224	G501	11916
G279	G4791	11916
G224	G541	11917
G305	G3817	11917
G224	G836	11918
G102	G4588	11918
G224	G1141	11919
G102	G5295	11919
G224	G1143	11920
G251	G3521	11920
G224	G1313	11921
G3	G4360	11921
G224	G1536	11922
G3	G4826	11922
G280	G1765	11923
G224	G1783	11923
G224	G1903	11924
G239	G4684	11924
G163	G656	11925
G224	G2990	11925
G280	G1509	11926
G224	G3181	11926
G309	G792	11927
G224	G3370	11927
G224	G3631	11928
G163	G4911	11928
G279	G3808	11929
G224	G4411	11929
G178	G2394	11930
G224	G4435	11930
G204	G568	11931
G224	G5215	11931
G204	G2714	11932
G224	G5353	11932
G304	G4456	11933
G224	G5424	11933
G307	G3716	11934
G224	G5942	11934
G241	G1490	11935
G137	G4612	11935
G241	G3386	11936
G316	G5073	11936
G241	G257	11937
G178	G5346	11937
G178	G64	11938
G241	G612	11938
G239	G929	11939
G241	G976	11939
G241	G1406	11940
G308	G3959	11940
G167	G464	11941
G241	G2422	11941
G278	G4443	11942
G241	G5244	11942
G59	G240	11943
G214	G4142	11943
G132	G1813	11944
G59	G1954	11944
G59	G2353	11945
G22	G2500	11945
G59	G2714	11946
G22	G2969	11946
G59	G3063	11947
G22	G3358	11947
G91	G3210	11948
G59	G4409	11948
G102	G285	11949
G59	G5463	11949
G59	G80	11950
G91	G4441	11950
G59	G100	11951
G22	G5462	11951
G59	G130	11952
G91	G5853	11952
G59	G136	11953
G313	G5309	11953
G59	G302	11954
G320	G307	11954
G59	G705	11955
G92	G1130	11955
G307	G1397	11956
G59	G1480	11956
G59	G1618	11957
G313	G2145	11957
G59	G2787	11958
G173	G3258	11958
G215	G2516	11959
G59	G3246	11959
G59	G3683	11960
G33	G5137	11960
G59	G3977	11961
G33	G5597	11961
G252	G1576	11962
G59	G4616	11962
G280	G523	11963
G59	G5493	11963
G22	G1279	11964
G59	G5750	11964
G91	G1751	11965
G224	G4211	11965
G22	G2186	11966
G318	G4315	11966
G318	G555	11967
G167	G4720	11967
G196	G2125	11968
G191	G2961	11968
G191	G5321	11969
G265	G5426	11969
G59	G234	11970
G280	G621	11970
G289	G2236	11971
G59	G2864	11971
G318	G1774	11972
G307	G1802	11972
G307	G966	11973
G224	G2808	11973
G318	G724	11974
G250	G1179	11974
G318	G1552	11975
G73	G4628	11975
G318	G3240	11976
G279	G5327	11976
G191	G3281	11977
G325	G4324	11977
G173	G1694	11978
G318	G3712	11978
G132	G2383	11979
G191	G3784	11979
G318	G3893	11980
G194	G5097	11980
G224	G191	11981
G201	G5597	11981
G307	G320	11982
G318	G371	11982
G318	G606	11983
G82	G2403	11983
G224	G635	11984
G85	G4082	11984
G318	G1271	11985
G52	G1630	11985
G224	G1753	11986
G183	G2014	11986
G224	G1862	11987
G280	G2232	11987
G250	G1807	11988
G224	G2037	11988
G318	G2130	11989
G65	G3101	11989
G224	G2218	11990
G65	G4319	11990
G224	G2957	11991
G250	G5677	11991
G224	G2965	11992
G102	G3032	11992
G81	G2531	11993
G224	G3150	11993
G304	G1751	11994
G191	G3256	11994
G158	G2224	11995
G224	G4317	11995
G274	G1682	11996
G224	G4457	11996
G65	G1304	11997
G224	G4468	11997
G224	G4914	11998
G312	G5601	11998
G68	G4054	11999
G191	G4991	11999
G304	G3644	12000
G318	G5224	12000
G274	G2436	12001
G224	G5305	12001
G274	G2779	12002
G224	G5865	12002
G279	G741	12003
G241	G970	12003
G252	G1315	12004
G241	G2173	12004
G241	G2651	12005
G252	G5601	12005
G73	G1164	12006
G241	G2879	12006
G33	G2076	12007
G241	G3540	12007
G241	G3670	12008
G62	G3797	12008
G241	G4136	12009
G33	G4910	12009
G274	G745	12010
G241	G4987	12010
G47	G2224	12011
G241	G5479	12011
G201	G5408	12012
G241	G5873	12012
G250	G1856	12013
G241	G5948	12013
G59	G87	12014
G250	G3229	12014
G59	G113	12015
G130	G5435	12015
G59	G1751	12016
G85	G5117	12016
G59	G2251	12017
G307	G5839	12017
G59	G2304	12018
G73	G4815	12018
G59	G2735	12019
G173	G5029	12019
G65	G2401	12020
G59	G3053	12020
G59	G3811	12021
G250	G5513	12021
G309	G799	12022
G59	G5200	12022
G285	G102	12023
G59	G5595	12023
G318	G256	12024
G158	G5338	12024
G318	G293	12025
G3	G2563	12025
G191	G1231	12026
G137	G2151	12026
G91	G1321	12027
G318	G1543	12027
G191	G3230	12028
G308	G3248	12028
G318	G3230	12029
G308	G4634	12029
G92	G3448	12030
G191	G3539	12030
G94	G745	12031
G318	G4711	12031
G179	G802	12032
G318	G5609	12032
G91	G359	12033
G191	G5919	12033
G241	G118	12034
G63	G482	12034
G241	G156	12035
G278	G4232	12035
G241	G249	12036
G132	G3289	12036
G241	G360	12037
G102	G2944	12037
G241	G1018	12038
G92	G1554	12038
G241	G1137	12039
G92	G5883	12039
G241	G1254	12040
G223	G3650	12040
G241	G1276	12041
G265	G1327	12041
G183	G164	12042
G241	G1339	12042
G241	G1788	12043
G63	G2824	12043
G241	G1919	12044
G126	G2367	12044
G241	G2522	12045
G206	G3756	12045
G241	G3060	12046
G126	G4724	12046
G241	G3150	12047
G278	G4824	12047
G239	G1081	12048
G241	G3419	12048
G173	G560	12049
G241	G3482	12049
G252	G3492	12050
G241	G3514	12050
G241	G3634	12051
G159	G4931	12051
G280	G504	12052
G241	G3699	12052
G279	G929	12053
G241	G3791	12053
G279	G957	12054
G241	G3862	12054
G241	G3937	12055
G279	G5456	12055
G241	G4230	12056
G191	G2969	12057
G241	G4296	12057
G3	G3417	12058
G241	G4563	12058
G33	G3444	12059
G241	G4599	12059
G195	G520	12060
G241	G4710	12060
G173	G2232	12061
G241	G4879	12061
G68	G1089	12062
G241	G5654	12062
G68	G2368	12063
G241	G5830	12063
G224	G73	12064
G68	G2716	12064
G318	G108	12065
G3	G3277	12065
G318	G115	12066
G104	G1186	12066
G318	G158	12067
G132	G582	12067
G318	G488	12068
G330	G1802	12068
G224	G509	12069
G249	G3808	12069
G318	G602	12070
G62	G2188	12070
G224	G932	12071
G278	G2613	12071
G304	G513	12072
G191	G948	12072
G318	G948	12073
G304	G2525	12073
G224	G1210	12074
G168	G1333	12074
G224	G1582	12075
G168	G3865	12075
G224	G1824	12076
G168	G4142	12076
G224	G1944	12077
G309	G5434	12077
G224	G1996	12078
G81	G5698	12078
G191	G2009	12079
G96	G2516	12079
G312	G886	12080
G318	G2009	12080
G164	G183	12081
G318	G2026	12081
G318	G2128	12082
G164	G3959	12082
G224	G2198	12083
G305	G4986	12083
G85	G1227	12084
G224	G2437	12084
G318	G2481	12085
G85	G5850	12085
G3	G1776	12086
G224	G2626	12086
G82	G365	12087
G224	G2683	12087
G224	G2731	12088
G215	G4968	12088
G164	G463	12089
G224	G2993	12089
G3	G1349	12090
G191	G3422	12090
G3	G3074	12091
G224	G3444	12091
G191	G3691	12092
G173	G4396	12092
G279	G1839	12093
G224	G3733	12093
G81	G1860	12094
G224	G3792	12094
G316	G3472	12095
G191	G3918	12095
G281	G1356	12096
G318	G3918	12096
G168	G3861	12097
G191	G3961	12097
G132	G3791	12098
G318	G3994	12098
G308	G1621	12099
G224	G4204	12099
G125	G4172	12100
G191	G4475	12100
G178	G3158	12101
G191	G4552	12101
G318	G4552	12102
G308	G5290	12102
G279	G4544	12103
G318	G4737	12103
G25	G2034	12104
G318	G4774	12104
G183	G3748	12105
G224	G5261	12105
G214	G285	12106
G191	G5267	12106
G191	G5374	12107
G280	G5911	12107
G307	G2367	12108
G318	G5374	12108
G22	G2893	12109
G224	G5468	12109
G63	G2893	12110
G224	G5497	12110
G91	G4150	12111
G318	G5502	12111
G312	G793	12112
G224	G5625	12112
G307	G4769	12113
G191	G5629	12113
G224	G5634	12114
G316	G5892	12114
G303	G4095	12115
G224	G5771	12115
G183	G697	12116
G224	G5838	12116
G191	G70	12117
G20	G1228	12117
G191	G591	12118
G92	G3636	12118
G191	G1454	12119
G168	G5583	12119
G318	G1454	12120
G279	G4130	12120
G191	G2192	12121
G159	G4567	12121
G318	G2445	12122
G92	G3826	12122
G318	G2719	12123
G265	G2807	12123
G159	G984	12124
G191	G3124	12124
G191	G4367	12125
G22	G4767	12125
G191	G4697	12126
G91	G5248	12126
G142	G2403	12127
G191	G5206	12127
G241	G2672	12128
G215	G3845	12128
G59	G2692	12129
G285	G4210	12129
G59	G3897	12130
G215	G5597	12130
G241	G155	12131
G159	G2194	12131
G241	G668	12132
G77	G972	12132
G241	G736	12133
G51	G5035	12133
G241	G799	12134
G81	G1890	12134
G241	G890	12135
G164	G1279	12135
G241	G1142	12136
G307	G2188	12136
G241	G1554	12137
G297	G1965	12137
G271	G643	12138
G241	G1675	12138
G130	G1473	12139
G241	G2012	12139
G324	G1483	12140
G241	G2217	12140
G241	G2238	12141
G126	G2950	12141
G241	G2443	12142
G52	G4152	12142
G241	G3396	12143
G91	G3818	12143
G241	G3454	12144
G289	G5118	12144
G252	G2788	12145
G241	G3698	12145
G241	G3748	12146
G307	G5881	12146
G47	G2005	12147
G241	G4294	12147
G241	G4316	12148
G304	G4439	12148
G241	G4362	12149
G231	G5701	12149
G241	G4498	12150
G81	G5297	12150
G52	G5172	12151
G241	G5229	12151
G312	G3521	12152
G241	G5254	12152
G62	G4709	12153
G241	G5303	12153
G73	G4931	12154
G241	G5631	12154
G33	G5420	12155
G241	G5932	12155
G285	G3695	12156
G241	G4422	12156
G59	G970	12157
G285	G4931	12157
G59	G1054	12158
G279	G2739	12158
G59	G1104	12159
G173	G3160	12159
G59	G1944	12160
G173	G5937	12160
G59	G3527	12161
G60	G4769	12161
G313	G2533	12162
G59	G3563	12162
G59	G3682	12163
G144	G4731	12163
G85	G442	12164
G59	G4122	12164
G104	G3273	12165
G59	G5068	12165
G252	G2153	12166
G59	G5494	12166
G252	G3854	12167
G59	G5503	12167
G60	G3158	12168
G59	G5734	12168
G224	G4736	12169
G52	G5315	12169
G224	G3401	12170
G239	G3787	12170
G91	G3800	12171
G224	G4685	12171
G224	G4857	12172
G239	G5448	12172
G241	G273	12173
G239	G5524	12173
G241	G765	12174
G239	G1765	12174
G178	G532	12175
G241	G929	12175
G241	G1393	12176
G313	G4344	12176
G241	G2370	12177
G313	G5878	12177
G241	G3342	12178
G308	G5287	12178
G132	G3176	12179
G241	G4674	12179
G125	G4354	12180
G241	G5884	12180
G59	G1068	12181
G3	G1968	12181
G59	G1707	12182
G125	G4821	12182
G285	G214	12183
G59	G1975	12183
G183	G2453	12184
G59	G2724	12184
G167	G1271	12185
G59	G3467	12185
G297	G504	12186
G59	G3626	12186
G59	G4587	12187
G278	G5525	12187
G59	G5119	12188
G33	G5498	12188
G81	G841	12189
G59	G5592	12189
G297	G4902	12190
G59	G5630	12190
G159	G2181	12191
G59	G5715	12191
G266	G132	12192
G59	G5910	12192
G215	G281	12193
G224	G881	12193
G214	G657	12194
G224	G886	12194
G224	G1127	12195
G94	G1873	12195
G224	G1743	12196
G320	G5520	12196
G231	G907	12197
G224	G2038	12197
G224	G2130	12198
G68	G2804	12198
G224	G2189	12199
G95	G4803	12199
G224	G2897	12200
G68	G5435	12200
G330	G2313	12201
G224	G4100	12201
G224	G4402	12202
G52	G5068	12202
G52	G1521	12203
G224	G4406	12203
G52	G2711	12204
G224	G4698	12204
G224	G4900	12205
G300	G5861	12205
G52	G2124	12206
G224	G5721	12206
G241	G261	12207
G60	G2860	12207
G241	G1697	12208
G181	G3101	12208
G241	G1753	12209
G33	G5677	12209
G241	G2115	12210
G3	G3271	12210
G241	G2216	12211
G289	G3857	12211
G241	G3035	12212
G91	G4140	12212
G241	G3147	12213
G285	G3551	12213
G241	G4424	12214
G215	G4743	12214
G241	G4870	12215
G181	G5175	12215
G81	G998	12216
G241	G5050	12216
G81	G4824	12217
G241	G5387	12217
G130	G4684	12218
G241	G5669	12218
G3	G2298	12219
G241	G5845	12219
G300	G868	12220
G241	G5865	12220
G204	G476	12221
G241	G5912	12221
G224	G158	12222
G204	G5593	12222
G224	G164	12223
G85	G3498	12223
G224	G401	12224
G142	G3213	12224
G224	G1386	12225
G219	G5013	12225
G224	G1767	12226
G330	G5501	12226
G224	G2481	12227
G313	G3297	12227
G224	G2533	12228
G313	G4360	12228
G173	G1714	12229
G224	G2544	12229
G173	G2401	12230
G224	G3229	12230
G224	G3691	12231
G168	G4236	12231
G81	G794	12232
G224	G3929	12232
G304	G674	12233
G224	G4680	12233
G304	G2008	12234
G224	G5335	12234
G158	G3251	12235
G224	G5794	12235
G59	G116	12236
G304	G5181	12236
G59	G321	12237
G33	G657	12237
G252	G469	12238
G59	G640	12238
G59	G1094	12239
G279	G3073	12239
G59	G1273	12240
G260	G1481	12240
G59	G1864	12241
G210	G5513	12241
G3	G1772	12242
G59	G2257	12242
G59	G2904	12243
G178	G4268	12243
G313	G1667	12244
G59	G2943	12244
G59	G2964	12245
G260	G3302	12245
G59	G3378	12246
G260	G3773	12246
G59	G3423	12247
G260	G5415	12247
G59	G3686	12248
G316	G5235	12248
G281	G215	12249
G59	G4569	12249
G59	G4731	12250
G85	G5428	12250
G137	G4720	12251
G59	G5899	12251
G132	G266	12252
G59	G710	12252
G59	G3663	12253
G68	G4815	12253
G59	G171	12254
G281	G1615	12254
G59	G402	12255
G312	G641	12255
G59	G1049	12256
G308	G4301	12256
G59	G2024	12257
G22	G3994	12257
G167	G2325	12258
G59	G3669	12258
G167	G1600	12259
G59	G3709	12259
G68	G2258	12260
G59	G4619	12260
G173	G3553	12261
G59	G5384	12261
G22	G2192	12262
G59	G5571	12262
G91	G2793	12263
G59	G5691	12263
G241	G210	12264
G91	G5931	12264
G241	G252	12265
G183	G2823	12265
G241	G395	12266
G68	G3628	12266
G241	G598	12267
G204	G4934	12267
G241	G604	12268
G324	G3494	12268
G241	G814	12269
G327	G4268	12269
G241	G916	12270
G215	G1992	12270
G241	G1188	12271
G132	G3781	12271
G241	G1521	12272
G168	G1919	12272
G241	G1873	12273
G92	G5509	12273
G241	G1901	12274
G285	G3798	12274
G241	G2033	12275
G91	G4769	12275
G241	G2351	12276
G265	G5845	12276
G241	G2433	12277
G168	G5550	12277
G9	G618	12278
G241	G2963	12278
G330	G1146	12279
G241	G3048	12279
G233	G2659	12280
G241	G3076	12280
G241	G3333	12281
G85	G5158	12281
G252	G439	12282
G241	G3484	12282
G173	G2830	12283
G241	G3870	12283
G158	G3131	12284
G241	G4126	12284
G109	G3732	12285
G241	G4329	12285
G62	G1304	12286
G241	G4532	12286
G278	G4238	12287
G241	G4821	12287
G91	G3363	12288
G241	G4883	12288
G180	G1085	12289
G241	G4984	12289
G241	G5062	12290
G252	G5940	12290
G52	G1119	12291
G241	G5112	12291
G3	G2412	12292
G241	G5441	12292
G316	G1610	12293
G241	G5582	12293
G178	G2836	12294
G241	G5742	12294
G241	G88	12295
G52	G4234	12295
G241	G129	12296
G158	G1630	12296
G241	G350	12297
G304	G2818	12297
G241	G489	12298
G168	G789	12298
G241	G723	12299
G168	G1604	12299
G241	G1303	12300
G168	G4153	12300
G241	G1331	12301
G281	G5847	12301
G241	G1559	12302
G285	G5140	12302
G241	G1938	12303
G178	G3509	12303
G132	G1621	12304
G241	G1980	12304
G249	G2391	12305
G241	G2428	12305
G280	G1450	12306
G241	G2505	12306
G241	G2517	12307
G81	G3858	12307
G130	G549	12308
G241	G2574	12308
G241	G2592	12309
G308	G3450	12309
G241	G2628	12310
G252	G5783	12310
G178	G1274	12311
G241	G3039	12311
G241	G3487	12312
G91	G3958	12312
G60	G2457	12313
G241	G3819	12313
G241	G3894	12314
G262	G5392	12314
G20	G1271	12315
G241	G3973	12315
G238	G935	12316
G241	G4085	12316
G241	G4172	12317
G158	G5357	12317
G241	G4249	12318
G298	G5298	12318
G250	G2018	12319
G241	G4355	12319
G91	G3695	12320
G241	G4454	12320
G241	G4502	12321
G91	G5799	12321
G307	G1530	12322
G241	G4543	12322
G142	G280	12323
G241	G4750	12323
G312	G1621	12324
G241	G5219	12324
G201	G4771	12325
G241	G5284	12325
G183	G2993	12326
G241	G5880	12326
G270	G52	12327
G224	G169	12327
G224	G226	12328
G164	G937	12328
G191	G860	12329
G130	G4657	12329
G109	G3036	12330
G224	G3601	12330
G224	G3979	12331
G316	G4029	12331
G313	G3323	12332
G224	G4257	12332
G68	G565	12333
G224	G4719	12333
G82	G1080	12334
G224	G4922	12334
G224	G615	12335
G82	G5601	12335
G318	G625	12336
G206	G5115	12336
G52	G350	12337
G224	G879	12337
G318	G1228	12338
G91	G3220	12338
G224	G1277	12339
G252	G1971	12339
G304	G5255	12340
G20	G304	12341
G224	G1984	12341
G224	G2087	12342
G92	G4968	12342
G224	G2316	12343
G130	G5180	12343
G224	G2388	12344
G181	G2516	12344
G92	G886	12345
G191	G2952	12345
G168	G1486	12346
G191	G3049	12346
G224	G3049	12347
G168	G3928	12347
G191	G3166	12348
G20	G4295	12348
G318	G3781	12349
G168	G4696	12349
G81	G1332	12350
G224	G4166	12350
G224	G4714	12351
G81	G5016	12351
G305	G254	12352
G318	G4806	12352
G102	G2779	12353
G318	G4945	12353
G164	G1618	12354
G318	G5544	12354
G3	G5324	12355
G318	G5893	12355
G318	G2	12356
G167	G5300	12356
G191	G367	12357
G126	G1928	12357
G191	G748	12358
G252	G1787	12358
G318	G792	12359
G173	G3188	12359
G254	G305	12360
G191	G1193	12360
G191	G1470	12361
G91	G2032	12361
G318	G1609	12362
G3	G4875	12362
G318	G2192	12363
G137	G4718	12363
G318	G2315	12364
G307	G3792	12364
G318	G2541	12365
G249	G4374	12365
G281	G2438	12366
G191	G4065	12366
G62	G1044	12367
G191	G4263	12367
G191	G4469	12368
G68	G5270	12368
G159	G1333	12369
G191	G4720	12369
G279	G1333	12370
G318	G4809	12370
G279	G3865	12371
G318	G4950	12371
G279	G4604	12372
G318	G5061	12372
G204	G1881	12373
G318	G5553	12373
G81	G394	12374
G318	G5662	12374
G81	G3268	12375
G191	G5712	12375
G191	G24	12376
G280	G1279	12376
G191	G332	12377
G178	G2994	12377
G224	G410	12378
G178	G4135	12378
G224	G518	12379
G281	G5550	12379
G304	G20	12380
G318	G518	12380
G52	G270	12381
G318	G564	12381
G224	G603	12382
G279	G3326	12382
G318	G735	12383
G95	G4461	12383
G191	G821	12384
G285	G2545	12384
G318	G821	12385
G163	G3559	12385
G318	G832	12386
G279	G1230	12386
G224	G862	12387
G173	G5881	12387
G239	G795	12388
G224	G924	12388
G318	G1034	12389
G308	G1847	12389
G280	G142	12390
G318	G1061	12390
G224	G1231	12391
G280	G5420	12391
G191	G1535	12392
G280	G2792	12392
G318	G1673	12393
G47	G5164	12393
G224	G1760	12394
G239	G4379	12394
G191	G1832	12395
G304	G5824	12395
G279	G1356	12396
G224	G2146	12396
G38	G2171	12397
G191	G2252	12397
G318	G2252	12398
G132	G5353	12398
G224	G2276	12399
G307	G4730	12399
G224	G2859	12400
G91	G4718	12400
G91	G962	12401
G224	G3159	12401
G164	G2889	12402
G318	G3556	12402
G327	G1174	12403
G318	G3609	12403
G63	G3551	12404
G224	G3645	12404
G318	G3801	12405
G265	G5765	12405
G231	G2545	12406
G191	G3834	12406
G168	G2966	12407
G224	G3917	12407
G191	G4019	12408
G168	G5322	12408
G224	G4070	12409
G20	G5425	12409
G231	G2440	12410
G191	G4318	12410
G224	G4379	12411
G304	G4455	12411
G307	G3123	12412
G224	G4699	12412
G126	G4316	12413
G318	G4726	12413
G73	G2951	12414
G224	G4962	12414
G130	G201	12415
G191	G5134	12415
G318	G5465	12416
G102	G5597	12416
G231	G3820	12417
G318	G5574	12417
G278	G4832	12418
G191	G5576	12418
G274	G5093	12419
G191	G5664	12419
G126	G370	12420
G224	G5843	12420
G318	G274	12421
G278	G3385	12421
G191	G495	12422
G65	G1174	12422
G318	G682	12423
G141	G3482	12423
G250	G621	12424
G318	G917	12424
G318	G938	12425
G73	G2644	12425
G191	G1369	12426
G65	G4265	12426
G318	G1369	12427
G68	G5706	12427
G191	G1450	12428
G312	G2375	12428
G318	G1450	12429
G265	G5544	12429
G285	G1621	12430
G318	G1732	12430
G73	G407	12431
G191	G2025	12431
G191	G2562	12432
G73	G3911	12432
G68	G281	12433
G191	G2831	12433
G179	G1751	12434
G191	G3038	12434
G191	G3237	12435
G132	G4260	12435
G191	G3781	12436
G179	G5183	12436
G279	G2080	12437
G191	G4167	12437
G318	G4831	12438
G178	G5300	12438
G65	G2232	12439
G318	G5067	12439
G279	G812	12440
G191	G5108	12440
G279	G1876	12441
G191	G5183	12441
G279	G4950	12442
G191	G5478	12442
G163	G3068	12443
G191	G5586	12443
G163	G4791	12444
G191	G5750	12444
G52	G738	12445
G191	G5762	12445
G52	G1349	12446
G191	G5811	12446
G65	G5825	12447
G130	G2486	12448
G130	G2924	12449
G164	G4694	12450
G239	G2438	12451
G280	G2950	12452
G281	G68	12453
G178	G3918	12454
G274	G3518	12455
G263	G5597	12456
G65	G3879	12457
G73	G4140	12458
G178	G1429	12459
G178	G2902	12460
G81	G3539	12461
G239	G2261	12462
G239	G3996	12463
G231	G4331	12464
G274	G2516	12465
G312	G4984	12466
G65	G520	12467
G43	G2789	12468
G297	G5167	12469
G164	G3792	12470
G33	G2357	12471
G201	G130	12472
G73	G1062	12473
G201	G3638	12474
G3	G4535	12475
G137	G3104	12476
G130	G526	12477
G173	G4001	12478
G285	G2186	12479
G81	G700	12480
G274	G3142	12481
G158	G1542	12482
G158	G4710	12483
G158	G5513	12484
G252	G3662	12485
G252	G3732	12486
G285	G1811	12487
G308	G1881	12488
G304	G3384	12489
G64	G308	12490
G26	G4076	12491
G300	G1483	12492
G19	G2562	12493
G278	G5573	12494
G92	G560	12495
G92	G3358	12496
G183	G435	12497
G265	G2454	12498
G324	G204	12499
G305	G387	12500
G91	G2361	12501
G63	G2602	12502
G22	G3097	12503
G298	G4072	12504
G212	G5471	12505
G266	G2516	12506
G304	G308	12507
G181	G2545	12508
G200	G3608	12509
G313	G1625	12510
G280	G5601	12511
G81	G2793	12512
G282	G5342	12513
G159	G2025	12514
G279	G2171	12515
G68	G1227	12516
G226	G4335	12517
G159	G1776	12518
G279	G4956	12519
G313	G2513	12520
G204	G2114	12521
G204	G2950	12522
G96	G3115	12523
G164	G1491	12524
G85	G814	12525
G33	G4297	12526
G297	G1249	12527
G281	G4769	12528
G52	G5937	12529
G3	G4902	12530
G179	G5407	12531
G206	G435	12532
G168	G4340	12533
G60	G1787	12534
G60	G3823	12535
G215	G986	12536
G158	G1427	12537
G231	G1486	12538
G313	G1607	12539
G313	G3559	12540
G308	G4076	12541
G81	G3913	12542
G10	G4353	12543
G130	G3472	12544
G68	G1070	12545
G91	G1993	12546
G82	G5591	12547
G178	G4534	12548
G313	G1349	12549
G313	G3064	12550
G313	G3531	12551
G204	G324	12552
G82	G5420	12553
G308	G304	12554
G178	G2151	12555
G250	G906	12556
G22	G2409	12557
G173	G3495	12558
G312	G1870	12559
G279	G3984	12560
G304	G1059	12561
G304	G2098	12562
G313	G3854	12563
G201	G1148	12564
G33	G1420	12565
G304	G3747	12566
G3	G5896	12567
G263	G3537	12568
G65	G3645	12569
G3	G3561	12570
G132	G2612	12571
G279	G3972	12572
G313	G5669	12573
G308	G64	12574
G183	G3627	12575
G64	G350	12576
G33	G979	12577
G280	G4731	12578
G188	G82	12579
G229	G594	12580
G80	G5342	12581
G297	G3101	12582
G275	G5013	12583
G63	G424	12584
G91	G1971	12585
G132	G4459	12586
G313	G4076	12587
G16	G353	12588
G95	G2457	12589
G92	G516	12590
G327	G2786	12591
G167	G2409	12592
G92	G3286	12593
G20	G4731	12594
G159	G2584	12595
G29	G5088	12596
G304	G3271	12597
G22	G3332	12598
G173	G3756	12599
G52	G1080	12600
G265	G3498	12601
G304	G5388	12602
G252	G4610	12603
G279	G1600	12604
G68	G1861	12605
G215	G2310	12606
G132	G1763	12607
G327	G3610	12608
G68	G2350	12609
G73	G2525	12610
G52	G1089	12611
G52	G2222	12612
G91	G1667	12613
G3	G4035	12614
G3	G4851	12615
G271	G2381	12616
G215	G2508	12617
G137	G355	12618
G102	G2613	12619
G204	G4902	12620
G60	G5708	12621
G249	G697	12622
G304	G1131	12623
G304	G2727	12624
G33	G3229	12625
G168	G5825	12626
G137	G1813	12627
G271	G3470	12628
G313	G886	12629
G313	G3352	12630
G313	G4174	12631
G159	G1356	12632
G63	G5290	12633
G252	G423	12634
G81	G1247	12635
G81	G4608	12636
G285	G1070	12637
G215	G1694	12638
G204	G4548	12639
G313	G637	12640
G249	G1364	12641
G313	G3842	12642
G33	G2612	12643
G82	G188	12644
G132	G4247	12645
G132	G4963	12646
G300	G4291	12647
G132	G1982	12648
G313	G523	12649
G3	G3438	12650
G279	G4946	12651
G313	G4280	12652
G312	G4790	12653
G244	G5245	12654
G15	G5382	12655
G278	G935	12656
G215	G4956	12657
G214	G1255	12658
G285	G5542	12659
G91	G5846	12660
G179	G5727	12661
G279	G495	12662
G132	G1228	12663
G210	G1860	12664
G179	G4119	12665
G92	G2363	12666
G92	G4476	12667
G60	G5448	12668
G104	G5859	12669
G81	G2309	12670
G252	G3289	12671
G167	G271	12672
G91	G604	12673
G22	G1214	12674
G10	G3806	12675
G91	G3806	12676
G52	G1863	12677
G52	G1397	12678
G135	G3514	12679
G146	G2563	12680
G130	G4319	12681
G167	G1227	12682
G320	G3746	12683
G126	G52	12684
G278	G5270	12685
G304	G4545	12687
G85	G5477	12688
G183	G5682	12689
G52	G126	12690
G271	G167	12691
G223	G1845	12692
G159	G4044	12693
G215	G1356	12694
G215	G4724	12695
G164	G526	12696
G206	G1483	12697
G181	G4230	12698
G308	G1080	12699
G91	G4153	12700
G91	G5588	12701
G130	G3797	12702
G130	G5890	12703
G85	G1323	12704
G286	G4261	12705
G96	G1393	12706
G210	G1881	12707
G178	G2339	12708
G312	G3865	12709
G312	G4140	12710
G312	G4604	12711
G159	G2648	12712
G158	G1839	12713
G316	G2613	12714
G285	G3748	12715
G204	G4843	12716
G130	G2683	12717
G279	G3659	12718
G81	G4076	12719
G3	G2098	12720
G279	G3800	12721
G304	G3475	12722
G308	G2446	12723
G214	G239	12724
G214	G1807	12725
G92	G511	12726
G20	G3845	12727
G64	G3619	12728
G173	G2258	12729
G91	G2566	12730
G62	G4242	12731
G204	G5098	12732
G320	G1361	12733
G18	G3145	12734
G215	G3500	12735
G81	G986	12736
G173	G1235	12737
G324	G2275	12738
G324	G3608	12739
G215	G3553	12740
G52	G3940	12741
G242	G5727	12742
G307	G3210	12743
G85	G4872	12744
G312	G4851	12745
G126	G350	12746
G126	G2457	12747
G33	G178	12748
G22	G1422	12749
G92	G1530	12750
G132	G2368	12751
G132	G5773	12752
G20	G3332	12753
G92	G3565	12754
G92	G5129	12755
G307	G671	12756
G307	G5810	12757
G85	G1702	12758
G313	G2860	12759
G215	G774	12760
G263	G1763	12761
G231	G4478	12762
G81	G4953	12763
G81	G5706	12764
G51	G4730	12765
G215	G351	12766
G130	G1323	12767
G130	G1353	12768
G135	G4730	12769
G141	G3951	12770
G91	G2772	12771
G102	G756	12772
G113	G694	12773
G316	G1279	12774
G330	G3587	12775
G81	G2647	12776
G178	G33	12777
G158	G1304	12778
G304	G4010	12779
G132	G479	12780
G194	G4028	12781
G309	G2320	12782
G52	G464	12783
G178	G5053	12784
G313	G620	12785
G137	G4130	12786
G62	G5435	12787
G132	G425	12788
G167	G4010	12789
G279	G3249	12790
G126	G2796	12791
G96	G1017	12792
G204	G4219	12793
G279	G3732	12794
G304	G2286	12795
G239	G2309	12796
G239	G214	12797
G252	G4247	12798
G280	G5375	12799
G308	G3257	12800
G316	G4625	12801
G26	G504	12802
G3	G5513	12803
G92	G4092	12804
G85	G981	12805
G22	G5525	12806
G297	G3323	12807
G85	G507	12808
G238	G5518	12809
G316	G2446	12810
G64	G5204	12811
G250	G5518	12812
G146	G1406	12813
G68	G3719	12814
G304	G5629	12815
G181	G5093	12816
G64	G3156	12817
G183	G1635	12818
G215	G804	12819
G91	G2613	12820
G213	G2243	12821
G241	G3518	12822
G297	G5270	12823
G191	G3555	12824
G200	G3977	12825
G3	G3360	12826
G91	G803	12828
G63	G3942	12829
G320	G219	12830
G132	G2449	12831
G20	G678	12832
G252	G4336	12833
G279	G5837	12834
G251	G2439	12835
G66	G4059	12836
G219	G320	12837
G164	G3976	12838
G312	G573	12839
G312	G2109	12840
G33	G5593	12841
G33	G5934	12842
G178	G3798	12843
G137	G2959	12844
G249	G1618	12845
G215	G2648	12846
G238	G4188	12847
G3	G2716	12848
G3	G3476	12849
G178	G4828	12850
G178	G5085	12851
G68	G2020	12852
G312	G444	12853
G279	G374	12854
G304	G5620	12855
G281	G3819	12856
G252	G3761	12857
G163	G2347	12858
G239	G3952	12859
G239	G5408	12860
G330	G1101	12861
G62	G778	12862
G33	G2440	12863
G312	G3249	12864
G239	G2287	12865
G81	G2358	12866
G96	G658	12867
G96	G799	12868
G239	G1231	12869
G260	G1498	12870
G210	G3156	12871
G158	G3797	12872
G85	G1304	12873
G285	G4843	12874
G132	G2654	12875
G308	G2417	12876
G308	G3014	12877
G137	G3249	12878
G103	G2521	12879
G279	G632	12880
G41	G319	12881
G219	G3951	12882
G235	G3264	12883
G92	G745	12884
G320	G1473	12885
G183	G2438	12886
G183	G4803	12887
G255	G1986	12888
G21	G1201	12889
G275	G3467	12890
G183	G2945	12891
G265	G3685	12892
G183	G5405	12893
G183	G5724	12894
G206	G565	12895
G214	G4456	12896
G65	G5837	12897
G308	G1813	12898
G307	G558	12899
G65	G1149	12900
G130	G2145	12901
G25	G5308	12902
G265	G279	12903
G332	G730	12904
G73	G5140	12905
G107	G1214	12906
G73	G879	12907
G20	G279	12908
G92	G2977	12909
G167	G2053	12910
G274	G350	12911
G260	G3323	12912
G102	G4335	12913
G250	G178	12914
G168	G3621	12915
G168	G3785	12916
G168	G4112	12917
G113	G2844	12918
G249	G359	12919
G274	G132	12920
G132	G4331	12921
G82	G5597	12922
G33	G3638	12923
G201	G483	12924
G85	G1081	12925
G85	G5047	12926
G280	G370	12927
G132	G274	12928
G201	G2950	12929
G316	G3323	12930
G178	G250	12931
G133	G1782	12932
G274	G3163	12933
G274	G5825	12934
G241	G2697	12935
G250	G3873	12936
G279	G20	12937
G279	G2118	12938
G280	G3518	12939
G304	G3385	12940
G312	G5459	12941
G279	G265	12942
G300	G5491	12943
G33	G1802	12944
G274	G632	12945
G307	G1270	12946
G173	G4271	12947
G252	G4950	12948
G252	G5459	12949
G141	G4252	12950
G178	G1228	12951
G173	G3213	12952
G22	G5028	12953
G274	G1393	12954
G285	G4297	12955
G285	G5408	12956
G168	G5911	12957
G103	G3602	12958
G312	G700	12959
G158	G2486	12960
G308	G937	12961
G308	G4860	12962
G307	G2056	12963
G158	G3248	12964
G254	G3014	12965
G316	G1591	12966
G319	G41	12967
G178	G2761	12968
G132	G5167	12969
G308	G3792	12970
G304	G4544	12971
G304	G532	12972
G22	G1563	12973
G26	G3020	12974
G68	G3723	12975
G196	G816	12976
G252	G2261	12977
G278	G2101	12978
G20	G2224	12979
G168	G4290	12980
G168	G2175	12981
G183	G1600	12982
G204	G2944	12983
G265	G4493	12984
G167	G3719	12985
G63	G1725	12986
G270	G483	12987
G266	G1625	12988
G164	G4791	12989
G51	G2751	12990
G304	G2804	12991
G60	G2287	12992
G307	G130	12993
G307	G1186	12994
G233	G4178	12995
G307	G4901	12996
G91	G3771	12997
G167	G4872	12998
G202	G4707	12999
G129	G5342	13000
G206	G2899	13001
G239	G2367	13002
G60	G4031	13003
G300	G894	13004
G219	G68	13005
G204	G2273	13006
G185	G351	13007
G159	G1131	13008
G279	G1407	13009
G173	G1543	13010
G210	G1473	13011
G132	G2094	13012
G168	G3158	13013
G307	G2198	13014
G178	G5284	13015
G68	G219	13016
G113	G1179	13017
G231	G5780	13018
G254	G368	13019
G91	G700	13020
G130	G307	13021
G81	G1754	13022
G81	G3074	13023
G81	G5601	13024
G215	G1327	13025
G82	G4335	13026
G33	G4934	13027
G307	G2331	13028
G65	G3845	13029
G3	G425	13030
G126	G4379	13031
G250	G4709	13032
G73	G4735	13033
G285	G1839	13034
G279	G652	13035
G173	G1247	13036
G65	G3252	13037
G316	G1762	13038
G313	G1304	13039
G52	G5028	13040
G96	G3168	13041
G91	G5565	13042
G308	G5420	13043
G132	G5800	13044
G313	G841	13045
G81	G819	13046
G158	G5800	13047
G3	G4094	13048
G308	G1368	13049
G308	G2317	13050
G308	G3213	13051
G137	G3601	13052
G214	G1992	13053
G214	G2649	13054
G204	G2258	13055
G29	G4029	13056
G301	G5923	13057
G132	G3417	13058
G22	G2804	13059
G37	G2804	13060
G37	G4769	13061
G273	G5275	13062
G183	G3210	13063
G96	G3077	13064
G215	G2877	13065
G92	G881	13066
G137	G2992	13067
G85	G4429	13068
G265	G2124	13069
G312	G3645	13070
G91	G1607	13071
G22	G2300	13072
G22	G4067	13073
G304	G4035	13074
G231	G5514	13075
G279	G4325	13076
G185	G2896	13077
G313	G5322	13078
G159	G1640	13079
G51	G854	13080
G147	G565	13081
G109	G3128	13082
G167	G1011	13083
G91	G1317	13084
G167	G4092	13085
G33	G1473	13086
G52	G489	13087
G126	G5825	13088
G281	G2367	13089
G52	G4974	13090
G327	G3345	13091
G65	G2567	13092
G215	G2309	13093
G130	G833	13094
G130	G5405	13095
G265	G1991	13096
G261	G1993	13097
G304	G425	13098
G304	G3177	13099
G3	G3466	13100
G263	G2457	13101
G60	G489	13102
G81	G5536	13103
G62	G1783	13104
G62	G5235	13105
G158	G1672	13106
G304	G3641	13107
G304	G5436	13108
G313	G3083	13109
G119	G1376	13110
G132	G4234	13111
G168	G2886	13112
G239	G2915	13113
G92	G4310	13114
G173	G3257	13115
G173	G5839	13116
G102	G986	13117
G210	G2188	13118
G260	G3592	13119
G96	G4268	13120
G47	G3879	13121
G279	G2301	13122
G81	G1398	13123
G173	G799	13124
G304	G1123	13125
G304	G4236	13126
G3	G4306	13127
G178	G1491	13128
G130	G738	13129
G137	G5088	13130
G3	G4310	13131
G252	G5245	13132
G308	G4054	13133
G132	G2236	13134
G249	G5319	13135
G158	G2440	13136
G222	G4969	13137
G212	G5837	13138
G214	G5115	13139
G215	G3518	13140
G297	G47	13141
G252	G3257	13142
[truncated: 1,225,800 more chars]
